# Supplementary material for: Unraveling the Contributions to Spin–Lattice Relaxation in Kramers Single-Molecule Magnets
Source: J Am Chem Soc. 2022 Dec 9;144(50):22965–75. doi: 10.1021/jacs.2c08876 (PMC9782788; doi:10.1021/jacs.2c08876)
Supplement: Supplementary file 2 — ja2c08876_si_002.zip [file ja2c08876_si_002.zip › phonon_Co/mol-5/mode-1-10/6/Cart_disp.xyz]

         142

 Br -0.46879292541167861        3.1063734665189617        2.3759603322030340     
 Co  -1.0313423564687572        1.7434236664934892        4.2150172897298734     
 P  -2.8878846356428287       0.54942251930993968        3.5767047187935805     
 Br  -1.5939281971847366        3.1063517184348393        6.0540696608411233     
 P  0.82516726703046039       0.54938575068872031        4.8533434523939025     
 C  -2.5968930352589017      -0.66546126692571950        2.2461813766919292     
 C  -3.7785948503410616      -0.39209188683951068        4.8698489609209634     
 C  -4.1655458124249742        1.6697460660439860        2.8942371958363147     
 C  0.53413335379186166      -0.66550224559408566        6.1838554642922796     
 C   1.7158748659090590      -0.39212734422520729        3.5601973530624220     
 C   2.1028244971270569        1.6696934243787296        5.5358412820252747     
 C  -1.7989514644767257      -0.27758865977145403        1.1513146700741395     
 C  -3.1436308922589582       -1.9605280448029392        2.2797187102724812     
 C  -3.0567150355826200       -1.3385797764885223        5.6229542465946505     
 C  -5.1464281290618583      -0.19819571895683308        5.1354076193624465     
 C  -4.4806038649542659        2.8485338382311047        3.5947940378644545     
 C  -4.8598106578082412        1.3598745321639261        1.7123021977384818     
 C -0.26385539512360462      -0.27763864529365201        7.2786943062898324     
 C   1.0808807909925877       -1.9605661787464148        6.1503340824866299     
 C  0.99398329682347697       -1.3385812626701923        2.8070644650513512     
 C   3.0837131700451326      -0.19825288859776929        3.2946543476063055     
 C   2.4179105199118824        2.8484779503388169        4.8352906547113035     
 C   2.7970364046324017        1.3598306896952566        6.7178093528725373     
 C  -1.5683699847976007       -1.1685520957226458       0.10277627938345740     
 H  -1.3593621676475820       0.71910899320310340        1.1241977475298122     
 C  -2.8962491110161204       -2.8513829142303111        1.2321477921265935     
 H  -3.7476103566745675       -2.2775225527278513        3.1263126934626793     
 C  -3.6885155885611440       -2.0587444381614262        6.6390343946049883     
 H  -1.9996267136366714       -1.5159013401567365        5.4272598563584804     
 C  -5.7785691246659967      -0.93724568345439552        6.1402681170043234     
 H  -5.7134089010320723       0.53829882652853245        4.5688166063233151     
 C  -5.4998190421806736        3.6842177519944972        3.1302643159644790     
 H  -3.9253389937720149        3.1101497154449400        4.4957836283541122     
 C  -5.8696884178481223        2.2068210931504213        1.2472811319778281     
 H  -4.6059681133206052       0.45788191941261880        1.1580698709218267     
 C -0.49447722546089745       -1.1686067478026276        8.3272215337581414     
 H -0.70345237780819025       0.71905617180890302        7.3057979282280359     
 C  0.83346028572479158       -2.8514249340522517        7.1978932788291869     
 H   1.6848956905525434       -2.2775551248993215        5.3037602270418249     
 C   1.6257785073570301       -2.0587340537072443        1.7909732545679116     
 H  -6.3110303047084662E-002  -1.5158829969803220        3.0027448407573374     
 C   3.7158481206041838      -0.93728903213681836        2.2897801791903327     
 H   3.6507022229958386       0.53821458262550470        3.8612686436381214     
 C   3.4370997581366152        3.6841699472431113        5.2998628111164177     
 H   1.8626840879086326        3.1100871226970073        3.9342753199522793     
 C   3.8068884171830524        2.2067847200529345        7.1828715334737607     
 H   2.5431697445679871       0.45784092635948215        7.2720360181448198     
 C  -2.1137902475626471       -2.4561778163698786       0.14316743664542769     
 H -0.95496283495461731      -0.86661265714432112      -0.74464403016471981     
 H  -3.3092063365405187       -3.8575313595856735        1.2847372343402346     
 C  -5.0470690937411948       -1.8560244754776094        6.9017106926876801     
 H  -3.1084620520764887       -2.7616571500472609        7.2360216295776798     
 H  -6.8375924029980419      -0.77469705526085852        6.3368187261920905     
 C  -6.1963951949797389        3.3641484899461713        1.9605270031969053     
 H  -5.7443357474952288        4.5916297574576577        3.6809944102379375     
 H  -6.4144457099818633        1.9621333162237413       0.33698211332617717     
 C   5.0952382817342573E-002  -2.4562289823196881        8.2868463646346289     
 H  -1.1079223066044570      -0.86667286453442338        9.1746197072933153     
 H   1.2464264451386597       -3.8575706403416414        7.1453154282436318     
 C   2.9843370818598891       -1.8560333789861847        1.5283106398452520     
 H   1.0457182841290948       -2.7616213674849388        1.1939654291342845     
 H   4.7748759769160127      -0.77475884570404130        2.0932423332628245     
 C   4.1336213739031358        3.3641108284498999        6.4696347490861763     
 H   3.6816370911015071        4.5915815166988345        4.7491407348910046     
 H   4.3516045973894357        1.9621057280116141        8.0931971199276198     
 H  -1.9070257230120351       -3.1459904322141741      -0.67268704028311954     
 H  -5.5249689853169262       -2.3885394298192719        7.7233275896070666     
 H  -6.9916469621326156        4.0155727911858365        1.6048640573103998     
 H -0.15584073199376325       -3.1460459105252276        9.1026910461029011     
 H   3.4622335385393450       -2.3885381057024300       0.70668535284367351     
 H   4.9288501721892919        4.0155429836533516        6.8253331778221638     
 Br   7.7621848448718813        4.9831126620702015        14.231744060013858     
 Co   8.3247256969278070        6.3460465106071791        12.392673617854019     
 P   10.181270937441004        7.5400518877090539        13.030974391640511     
 Br   8.8873030667079398        4.9831012044812448        10.553634012667938     
 P   6.4682194690641257        7.5400806984411650        11.754342820629219     
 C   9.8902780765500005        8.7549461564058575        14.361489109362008     
 C   11.071971443433640        8.4815574576086998        11.737817510397736     
 C   11.458939512285518        6.4197426945833138        13.713449769096719     
 C   6.7592500029486757        8.7549583923015799        10.423820829961759     
 C   5.5775034542645656        8.4816033083702713        13.047476484172165     
 C   5.1905670977849763        6.4197616059187226        11.071852550824556     
 C   9.0923304582187612        8.3670833450683997        15.456355558922498     
 C   10.437028681853667        10.050008238042818        14.327949992321741     
 C   10.350086140053392        9.4280440445312159        10.984715930601032     
 C   12.439802116831400        8.2876568405969095        11.472246292190533     
 C   11.774004110173713        5.2409505711694866        13.012902812870101     
 C   12.153203904805677        6.7296304094801780        14.895381111318326     
 C   7.5572244342845707        8.3670838968076549        9.3289764660839936     
 C   6.2125167598410931        10.050027553675781        10.457343048626921     
 C   6.2993908075855156        9.4280603939102985        13.800609635038047     
 C   4.2096629566930215        8.2877334465969650        13.313009336323335     
 C   4.8754891050747835        5.2409790975336064        11.772409765758436     
 C   4.4963510695255007        6.7296132915193319        9.8898842614498186     
 C   8.8617544530464905        9.2580510468725432        16.504891908048116     
 H   8.6527331304997919        7.3703890225110156        15.483474831124790     
 C   10.189652220819383        10.940867537384820        15.375518422888284     
 H   11.041013606348304        10.366995279167423        13.481356368993961     
 C   10.981879040010359        10.148205279739880        9.9686290270396114     
 H   9.2929996745277297        9.6053683961902845        11.180419483303730     
 C   13.071935375808183        9.0267031633283690        10.467378662507397     
 H   13.006787045564439        7.5511627855568362        12.038833918837696     
 C   12.793226605070576        4.4052785692018022        13.477438753042664     
 H   11.218739059570845        4.9793227633814237        12.111916333969377     
 C   13.163089155659483        5.8826958105912386        15.360408137268644     
 H   11.899355416719125        7.6316265884855881        15.449605260828244     
 C   7.7878471194980721        9.2580479508406146        8.2804461783704451     
 H   7.9968100574082834        7.3703844206249034        9.3018713150303078     
 C   6.4599375593007906        10.940881951751415        9.4097803359882572     
 H   5.6085122450776863        10.367024504602792        11.303920100117216     
 C   5.6675893525427590        10.148220703218785        14.816691991649183     
 H   7.3564861853838863        9.6053580860378904        13.604936895207812     
 C   3.5775217327102302        9.0267771559310432        14.317874317487009     
 H   3.6426769267151529        7.5512638949837791        12.746394558845569     
 C   3.8563049887351148        4.4052778835884636        11.307843716784399     
 H   5.4307181307014636        4.9793780513086663        12.673425598448087     
 C   3.4865037227882034        5.8826504392984171        9.4248284111392984     
 H   4.7502109433007478        7.6316012021995174        9.3356518795788990     
 C   9.4071866311756498        10.545672045197621        16.464498471593949     
 H   8.2483430746933042        8.9561181696211687        17.352312149542684     
 H   10.602618546637041        11.947012472464593        15.322927753799913     
 C   12.340430306898092        9.9454827014074620        9.7059415709455372     
 H   10.401822086666549        10.851118841098307        9.3716460955421415     
 H   14.130957051917189        8.8641524071173823        10.270819637103573     
 C   13.489802924419683        4.7253644504307690        14.647171775255909     
 H   13.037749467414061        3.4978629304367068        12.926717163932256     
 H   13.707846970712785        6.1273954765933212        16.270703936210481     
 C   7.2424325984191125        10.545676132262194        8.3208231055809581     
 H   8.4012814729218555        8.9561061912274003        7.4330440814742564     
 H   6.0469817453469448        11.947031457820918        9.4623592687920173     
 C   4.3090286757441287        9.9455240300212822        15.079344992024106     
 H   6.2476464826810814        10.851110921985601        15.413699602961637     
 H   2.5184922638622691        8.8642505244774288        14.514404812729458     
 C   3.1597794416441412        4.7253258197657733        10.138071332941516     
 H   3.6117750303334470        3.4978678756410866        11.858571374487795     
 H   2.9417846701153518        6.1273213694597288        8.5145026238181654     
 H   9.2004263005993305        11.235489077482645        17.280350461633429     
 H   12.818324314580545        10.477996719894294        8.8843208830260192     
 H   14.285060908655140        4.0739499511262336        15.002838863479125     
 H   7.4492268025325696        11.235489491552647        7.5049758591696571     
 H   3.8311267141130809        10.478033883968772        15.900963809915538     
 H   2.3645546779233686        4.0738863832843997        9.7823772397578779     
         142

 Br -0.46951349156609468        3.0990034769180137        2.3757943804678825     
 Co  -1.0313456699553194        1.7359961920838147        4.2150174021583799     
 P  -2.8883334123856872       0.54272438499944264        3.5769420372339011     
 Br  -1.5932124248504997        3.0989828863330970        6.0542360414040672     
 P  0.82561117132893735       0.54268958653428423        4.8531057667692075     
 C  -2.5984107130409568      -0.67127529368443350        2.2455723663973326     
 C  -3.7783929934690086      -0.39881210384253518        4.8703834533249148     
 C  -4.1658931243137260        1.6638454960167868        2.8956250880244991     
 C  0.53564829247726853      -0.67131400365938143        6.1844647634826657     
 C   1.7156683330036062      -0.39884574141894691        3.5596626762743009     
 C   2.1031671024207039        1.6637956905897933        5.5344514330940111     
 C  -1.8033950574378894      -0.28173749442788132        1.1493817358254326     
 C  -3.1429713801060100       -1.9671052919627920        2.2797086488738572     
 C  -3.0555589110634891       -1.3426072341740962        5.6255807376999183     
 C  -5.1466790086087659      -0.20687873329399142        5.1345397902193248     
 C  -4.4801585843615523        2.8421958474795495        3.5972098644412318     
 C  -4.8603936586878289        1.3555031092957297        1.7134601034115577     
 C -0.25941211868242436      -0.28178468038896937        7.2806289350053408     
 C   1.0802179891829584       -1.9671413274340941        6.1503436713672990     
 C  0.99282316058730313       -1.3426086871766827        2.8044391944837836     
 C   3.0839591322528759      -0.20693297576788083        3.2955212703709904     
 C   2.4174589663912882        2.8421430088518762        4.8328725752407387     
 C   2.7976175135957813        1.3554616530554937        6.7166477365239103     
 C  -1.5737185947827206       -1.1718456075815136       0.10001336977928454     
 H  -1.3652574499402030       0.71552796128294827        1.1219637031333216     
 C  -2.8964497401453140       -2.8571371259887957        1.2312522721202639     
 H  -3.7445721611508391       -2.2853343066314586        3.1273472979495454     
 C  -3.6869157993730868       -2.0620020260133551        6.6424470551447392     
 H  -1.9980603033098379       -1.5182130089288997        5.4310101895705563     
 C  -5.7783537047476967      -0.94506464114667577        6.1402707463941066     
 H  -5.7142423462404688       0.52768277927210583        4.5662651291671494     
 C  -5.4985429469466407        3.6791347507297720        3.1333202986812552     
 H  -3.9247643031834145        3.1026027863676933        4.4984272143114064     
 C  -5.8695382022707161        2.2036710921629004        1.2491238858839369     
 H  -4.6072394800445755       0.45386394537198788        1.1584019852607355     
 C -0.48912693058285261       -1.1718971793824964        8.3299867325802346     
 H -0.69755697224278079       0.71547810371345788        7.3080343050366343     
 C  0.83365955590355201       -2.8571768017246391        7.1987889546127271     
 H   1.6818523840649162       -2.2853651239443558        5.3027241388897339     
 C   1.6241750568641786       -2.0619922669018824        1.7875624591845161     
 H  -6.4680469124730425E-002  -1.5181956379863057        2.9989963655794707     
 C   3.7156281684089749      -0.94510581489997747        2.2897774187458162     
 H   3.6515302833060468       0.52760288524922949        3.8638180223812157     
 C   3.4358186722947841        3.6790896489309559        5.2968023763405974     
 H   1.8621010898632011        3.1025435621871567        3.9316308339496655     
 C   3.8067375829288999        2.2036367876952880        7.1810229375150731     
 H   2.5444405698345878       0.45382514284150804        7.2717004550175783     
 C  -2.1169883643345146       -2.4603192150763844       0.14095384039315628     
 H -0.96248644404188644      -0.86865625082710507      -0.74835543920648373     
 H  -3.3077848512284929       -3.8638509850013900        1.2843477762882229     
 C  -5.0459255706491355       -1.8610648699487289        6.9038399119582960     
 H  -3.1062309357076643       -2.7627536961048977        7.2411119739737959     
 H  -6.8377209296681398      -0.78398433632281561        6.3359208090924861     
 C  -6.1952161225757516        3.3607181478888624        1.9632370530120600     
 H  -5.7422752971254676        4.5862750497997755        3.6848017488910405     
 H  -6.4144542660177697        1.9602337539425543       0.33861187666486831     
 C   5.4151649096475463E-002  -2.4603675037887034        8.2890614871178983     
 H  -1.1003950765642343      -0.86871304300770225        9.1783345165186496     
 H   1.2450031033967266       -3.8638880795495592        7.1457044812714505     
 C   2.9831896522068946       -1.8610734106718754        1.5261826633529894     
 H   1.0434838975076401       -2.7627198836256919        1.1888780031925701     
 H   4.7749997490502123      -0.78404300716883912        2.0941395324846832     
 C   4.1324401921829788        3.3606826836074046        6.4669184250068676     
 H   3.6795704940964318        4.5862295712838925        4.7453285487964543     
 H   4.3516147245649641        1.9602077891310334        8.0915601045062395     
 H  -1.9109048490564333       -3.1494600573984655      -0.67559246854396360     
 H  -5.5236265497510804       -2.3927774196883087        7.7260490754717130     
 H  -6.9897615331809853        4.0131852906965442        1.6079867657098799     
 H -0.15195904121907511       -3.1495124008289666        9.1055985207127570     
 H   3.4608874290473781       -2.3927762880673082       0.70396558989648983     
 H   4.9269637737098275        4.0131573341706845        6.8222023545910560     
 Br   7.7629053475182870        4.9904815114016916        14.231909130653165     
 Co   8.3247293665214155        6.3534735722268207        12.392673233671317     
 P   10.181719975743954        7.5467494221386016        13.030737423843485     
 Br   8.8865881349825422        4.9904704447321828        10.553466797769543     
 P   6.4677758199409192        7.5467767295391068        11.754580513047758     
 C   9.8917960804525009        8.7607590569405644        14.362098921753907     
 C   11.071770380336957        8.4882775784482636        11.737284059822850     
 C   11.459286756061241        6.4256419890091481        13.712061837731882     
 C   6.7577355200062419        8.7607705811815002        10.423212096933671     
 C   5.5777107234863372        8.4883210690867585        13.048011835748557     
 C   5.1902244680157272        6.4256598574527857        11.073241964258328     
 C   9.0967747106578241        8.3712305330099799        15.458289315721373     
 C   10.436368834610985        10.056584606265677        14.327960963645653     
 C   10.348931113730723        9.4320714729496551        10.982090271590980     
 C   12.440053946294830        8.2963400516520647        11.473115891686007     
 C   11.773558406415027        5.2472874637510127        13.010486507291596     
 C   12.153786961915394        6.7339998507961694        14.894223266102410     
 C   7.5527824160503432        8.3712309632022723        9.3270427173747947     
 C   6.2131791964040382        10.056602830021991        10.457333960955575     
 C   6.3005519403812400        9.4320870222797826        13.803235519826144     
 C   4.2094178508883706        8.2964126839421173        13.312143657792168     
 C   4.8759401881610449        5.2473144207019260        11.774827004860514     
 C   4.4957701726592250        6.7339834950983652        9.8910454572573272     
 C   8.8671034410591663        9.2613426774189147        16.507655758835710     
 H   8.6586295008198029        7.3739682301404645        15.485709567733551     
 C   10.189852245348414        10.946620626890580        15.376414997513869     
 H   11.037974788825888        10.374806557554052        13.480322658724262     
 C   10.980280777069842        10.151463052407886        9.9652175913926300     
 H   9.2914342566463439        9.6076798666857695        11.176669461103543     
 C   13.071721339967773        9.0345225520619508        10.467378225427026     
 H   13.007621220716215        7.5617790242039948        12.041387369400811     
 C   12.791949776987046        4.4103599290267121        13.474381958735531     
 H   11.218163899642304        4.9868691240973533        12.109272165055909     
 C   13.162938684501508        5.8858432910666769        15.358565120805213     
 H   11.900627175378169        7.6356424446363080        15.449273566866832     
 C   7.7824980203681688        9.2613396324385828        8.2776820218619225     
 H   7.9909165522178700        7.3739637817086585        9.2996359069787928     
 C   6.4597378955507514        10.946634182788843        9.4088853513488448     
 H   5.6115545871338028        10.374834181922653        11.304956498046355     
 C   5.6691941677206215        10.151477766187845        14.820103859581724     
 H   7.3580572505296926        9.6076701238309958        13.608685543107422     
 C   3.5777429089447188        9.0345927459694906        14.317878788882657     
 H   3.6418495389543950        7.5618748413495904        12.743846485998290     
 C   3.8575853267483589        4.4103590859590405        11.310902934455179     
 H   5.4313005131063905        4.9869215113232332        12.676069209810684     
 C   3.4866545169137932        5.8858000398484966        9.4266762004973330     
 H   4.7489407073707106        7.6356182739445417        9.3359873686899544     
 C   9.4103845039518674        10.549811809382740        16.466713141924252     
 H   8.2558672852786401        8.9581595274351091        17.356024500630550     
 H   10.601195969650190        11.953331164791363        15.323318337169917     
 C   12.339288443178189        9.9505234664170885        9.7038142236032616     
 H   10.399592689223221        10.852215528433392        9.3665567397800356     
 H   14.131087066311331        8.8734402905465135        10.271720261378395     
 C   13.488623205353699        4.7287924200942308        14.644461047568113     
 H   13.035687955328358        3.5032161475798715        12.922908628105644     
 H   13.707855329012146        6.1292920110886548        16.269074000139955     
 C   7.2392336739281573        10.549815567979085        8.3186089186769117     
 H   8.3937560356657634        8.9581480596160290        7.4293305328005435     
 H   6.0484040883595975        11.953349038414872        9.4619708286074182     
 C   4.3101775807519225        9.9505627473052165        15.081474573267901     
 H   6.2498824270020270        10.852208140076321        15.418788076188555     
 H   2.5183698021291554        8.8735333398835579        14.513509737792985     
 C   3.1609601019269342        4.7287555245174850        10.140786469184439     
 H   3.6138404695517745        3.5032206181140322        11.862381999568406     
 H   2.9417746658795840        6.1292214496317428        8.5161388483772562     
 H   9.2043049616543637        11.238956832408514        17.283257098251756     
 H   12.816983872276518        10.482235150269579        8.8816014952397175     
 H   14.283174571747384        4.0763346343899221        14.999715247560170     
 H   7.4453453949559414        11.238957095875014        7.5020694644361736     
 H   3.8324746172624269        10.482270532345334        15.903685501869761     
 H   2.3664403359922002        4.0762740078751794        9.7855066036499831     
         142

 Br -0.47023405772051075        3.0916334873170657        2.3756284287327305     
 Co  -1.0313489834418814        1.7285687176741404        4.2150175145868864     
 P  -2.8887821891285461       0.53602625068894572        3.5771793556742222     
 Br  -1.5924966525162629        3.0916140542313553        6.0544024219670112     
 P  0.82605507562741431       0.53599342237984826        4.8528680811445124     
 C  -2.5999283908230115      -0.67708932044314751        2.2449633561027360     
 C  -3.7781911365969552      -0.40553232084555962        4.8709179457288672     
 C  -4.1662404362024770        1.6579449259895873        2.8970129802126832     
 C  0.53716323116267550      -0.67712576172467709        6.1850740626730518     
 C   1.7154618000981532      -0.40556413861268659        3.5591279994861797     
 C   2.1035097077143514        1.6578979568008567        5.5330615841627475     
 C  -1.8078386503990531      -0.28588632908430861        1.1474488015767257     
 C  -3.1423118679530622       -1.9736825391226451        2.2796985874752331     
 C  -3.0544027865443582       -1.3466346918596701        5.6282072288051852     
 C  -5.1469298881556726      -0.21556174763114974        5.1336719610762023     
 C  -4.4797133037688388        2.8358578567279942        3.5996256910180091     
 C  -4.8609766595674175        1.3511316864275333        1.7146180090846337     
 C -0.25496884224124411      -0.28593071548428678        7.2825635637208492     
 C   1.0795551873733291       -1.9737164761217734        6.1503532602479671     
 C  0.99166302435112930       -1.3466361116831731        2.8018139239162161     
 C   3.0842050944606196      -0.21561306293799237        3.2963881931356749     
 C   2.4170074128706940        2.8358080673649351        4.8304544957701738     
 C   2.7981986225591613        1.3510926164157309        6.7154861201752842     
 C  -1.5790672047678407       -1.1751391194403813        9.7250460175111658E-002
 H  -1.3711527322328239       0.71194692936279313        1.1197296587368311     
 C  -2.8966503692745080       -2.8628913377472802        1.2303567521139340     
 H  -3.7415339656271112       -2.2931460605350660        3.1283819024364115     
 C  -3.6853160101850295       -2.0652596138652837        6.6458597156844892     
 H  -1.9964938929830043       -1.5205246777010628        5.4347605227826321     
 C  -5.7781382848293976      -0.95288359883895601        6.1402733757838908     
 H  -5.7150757914488652       0.51706673201567921        4.5637136520109838     
 C  -5.4972668517126069        3.6740517494650473        3.1363762813980314     
 H  -3.9241896125948137        3.0950558572904461        4.5010708002687005     
 C  -5.8693879866933099        2.2005210911753790        1.2509666397900454     
 H  -4.6085108467685449       0.44984597133135690        1.1587340995996440     
 C -0.48377663570480772       -1.1751876109623649        8.3327519314023277     
 H -0.69166156667737133       0.71190003561801274        7.3102706818452328     
 C  0.83385882608231243       -2.8629286693970264        7.1996846303962680     
 H   1.6788090775772890       -2.2931751229893895        5.3016880507376429     
 C   1.6225716063713271       -2.0652504800965201        1.7841516638011206     
 H  -6.6250635202376187E-002  -1.5205082789922897        2.9952478904016036     
 C   3.7154082162137656      -0.95292259766313658        2.2897746583012992     
 H   3.6523583436162546       0.51699118787295428        3.8663674011243097     
 C   3.4345375864529535        3.6740093506188005        5.2937419415647762     
 H   1.8615180918177694        3.0950000016773065        3.9289863479470513     
 C   3.8065867486747473        2.2004888553376412        7.1791743415563847     
 H   2.5457113951011885       0.44980935932353394        7.2713648918903377     
 C  -2.1201864811063822       -2.4644606137828906       0.13874024414088490     
 H -0.97001005312915556      -0.87069984450988902      -0.75206684824824777     
 H  -3.3063633659164666       -3.8701706104171065        1.2839583182362111     
 C  -5.0447820475570762       -1.8661052644198484        6.9059691312289120     
 H  -3.1039998193388398       -2.7638502421625346        7.2462023183699120     
 H  -6.8378494563382377      -0.79327161738477270        6.3350228919928817     
 C  -6.1940370501717652        3.3572878058315538        1.9659471028272149     
 H  -5.7402148467557064        4.5809203421418925        3.6886090875441435     
 H  -6.4144628220536770        1.9583341916613672       0.34024164000355944     
 C   5.7350915375608345E-002  -2.4645060252577191        8.2912766096011659     
 H  -1.0928678465240114      -0.87075322148098111        9.1820493257439821     
 H   1.2435797616547937       -3.8702055187574773        7.1460935342992693     
 C   2.9820422225539001       -1.8661134423575663        1.5240546868607268     
 H   1.0412495108861854       -2.7638183997664454        1.1837905772508559     
 H   4.7751235211844119      -0.79332716863363717        2.0950367317065419     
 C   4.1312590104628217        3.3572545387649098        6.4642021009275590     
 H   3.6775038970913565        4.5808776258689505        4.7415163627019039     
 H   4.3516248517404925        1.9583098502504526        8.0899230890848575     
 H  -1.9147839751008318       -3.1529296825827564      -0.67849789680480765     
 H  -5.5222841141852337       -2.3970154095573450        7.7287705613363595     
 H  -6.9878761042293540        4.0107977902072527        1.6111094741093599     
 H -0.14807735044438694       -3.1529788911327050        9.1085059953226111     
 H   3.4595413195554108       -2.3970144704321870       0.70124582694930615     
 H   4.9250773752303632        4.0107716846880166        6.8190715313599481     
 Br   7.7636258501646926        4.9978503607331817        14.232074201292471     
 Co   8.3247330361150258        6.3609006338464615        12.392672849488617     
 P   10.182169014046904        7.5534469565681484        13.030500456046459     
 Br   8.8858732032571464        4.9978396849831199        10.553299582871146     
 P   6.4673321708177127        7.5534727606370486        11.754818205466298     
 C   9.8933140843549996        8.7665719574752714        14.362708734145807     
 C   11.071569317240275        8.4949976992878291        11.736750609247963     
 C   11.459633999836965        6.4315412834349823        13.710673906367047     
 C   6.7562210370638081        8.7665827700614205        10.422603363905584     
 C   5.5779179927081088        8.4950388298032440        13.048547187324949     
 C   5.1898818382464782        6.4315581089868497        11.074631377692100     
 C   9.1012189630968852        8.3753777209515601        15.460223072520249     
 C   10.435708987368301        10.063160974488536        14.327971934969566     
 C   10.347776087408054        9.4360989013680943        10.979464612580930     
 C   12.440305775758262        8.3050232627072180        11.473985491181480     
 C   11.773112702656341        5.2536243563325380        13.008070201713091     
 C   12.154370019025110        6.7383692921121598        14.893065420886494     
 C   7.5483403978161148        8.3753780295968898        9.3251089686655941     
 C   6.2138416329669841        10.063178106368202        10.457324873284229     
 C   6.3017130731769644        9.4361136506492684        13.805861404614241     
 C   4.2091727450837189        8.3050919212872696        13.311277979261002     
 C   4.8763912712473054        5.2536497438702456        11.777244243962592     
 C   4.4951892757929501        6.7383536986773986        9.8922066530648376     
 C   8.8724524290718403        9.2646343079652880        16.510419609623305     
 H   8.6645258711398121        7.3775474377699135        15.487944304342312     
 C   10.190052269877445        10.952373716396337        15.377311572139455     
 H   11.034935971303474        10.382617835940680        13.479288948454565     
 C   10.978682514129323        10.154720825075893        9.9618061557456503     
 H   9.2898688387649564        9.6099913371812562        11.172919438903357     
 C   13.071507304127366        9.0423419407955326        10.467377788346656     
 H   13.008455395867994        7.5723952628511526        12.043940819963927     
 C   12.790672948903516        4.4154412888516221        13.471325164428398     
 H   11.217588739713761        4.9944154848132820        12.106627996142439     
 C   13.162788213343536        5.8889907715421153        15.356722104341781     
 H   11.901898934037213        7.6396583007870289        15.448941872905420     
 C   7.7771489212382647        9.2646313140365528        8.2749178653534017     
 H   7.9850230470274557        7.3775431427924136        9.2974004989272760     
 C   6.4595382318007113        10.952386413826273        9.4079903667094325     
 H   5.6145969291899185        10.382643859242513        11.305992895975495     
 C   5.6707989828984839        10.154734829156906        14.823515727514264     
 H   7.3596283156754980        9.6099821616241012        13.612434191007031     
 C   3.5779640851792074        9.0424083360079397        14.317883260278307     
 H   3.6410221511936376        7.5724857877154017        12.741298413151013     
 C   3.8588656647616033        4.4154402883296173        11.313962152125960     
 H   5.4318828955113174        4.9944649713377993        12.678712821173280     
 C   3.4868053110393831        5.8889496403985753        9.4285239898553677     
 H   4.7476704714406726        7.6396353456895660        9.3363228578010080     
 C   9.4135823767280851        10.553951573567860        16.468927812254556     
 H   8.2633914958639743        8.9602008852490513        17.359736851718413     
 H   10.599773392663337        11.959649857118134        15.323708920539923     
 C   12.338146579458284        9.9555642314267168        9.7016868762609842     
 H   10.397363291779893        10.853312215768476        9.3614673840179279     
 H   14.131217080705470        8.8827281739756447        10.272620885653215     
 C   13.487443486287715        4.7322203897576927        14.641750319880318     
 H   13.033626443242655        3.5085693647230363        12.919100092279031     
 H   13.707863687311507        6.1311885455839894        16.267444064069434     
 C   7.2360347494372022        10.553955003695975        8.3163947317728635     
 H   8.3862305984096714        8.9601899280046595        7.4256169841268314     
 H   6.0498264313722503        11.959666619008827        9.4615823884228174     
 C   4.3113264857597162        9.9556014645891526        15.083604154511695     
 H   6.2521183713229735        10.853305358167042        15.423876549415473     
 H   2.5182473403960417        8.8828161552896852        14.512614662856512     
 C   3.1621407622097273        4.7321852292691959        10.143501605427364     
 H   3.6159059087701024        3.5085733605869778        11.866192624649017     
 H   2.9417646616438167        6.1311215298037567        8.5177750729363488     
 H   9.2081836227093969        11.242424587334382        17.286163734870083     
 H   12.815643429972491        10.486473580644866        8.8788821074534177     
 H   14.281288234839627        4.0787193176536105        14.996591631641213     
 H   7.4414639873793131        11.242424700197382        7.4991630697026910     
 H   3.8338225204117728        10.486507180721896        15.906407193823984     
 H   2.3683259940610317        4.0786616324659599        9.7886359675420902     
         142

 Br -0.47095462387492681        3.0842634977161176        2.3754624769975790     
 Co  -1.0313522969284437        1.7211412432644659        4.2150176270153930     
 P  -2.8892309658714046       0.52932811637844868        3.5774166741145432     
 Br  -1.5917808801820261        3.0842452221296135        6.0545688025299551     
 P  0.82649897992589139       0.52929725822541218        4.8526303955198173     
 C  -2.6014460686050667      -0.68290334720186152        2.2443543458081399     
 C  -3.7779892797249022      -0.41225253784858407        4.8714524381328195     
 C  -4.1665877480912288        1.6520443559623881        2.8984008724008676     
 C  0.53867816984808237      -0.68293751978997286        6.1856833618634379     
 C   1.7152552671927002      -0.41228253580642621        3.5585933226980586     
 C   2.1038523130079985        1.6520002230119202        5.5316717352314839     
 C  -1.8122822433602168      -0.29003516374073590        1.1455158673280186     
 C  -3.1416523558001144       -1.9802597862824982        2.2796885260766091     
 C  -3.0532466620252272       -1.3506621495452440        5.6308337199104530     
 C  -5.1471807677025803      -0.22424476196830809        5.1328041319330797     
 C  -4.4792680231761253        2.8295198659764389        3.6020415175947864     
 C  -4.8615596604470053        1.3467602635593370        1.7157759147577096     
 C -0.25052556580006391      -0.29007675057960419        7.2844981924363577     
 C   1.0788923855636998       -1.9802916248094526        6.1503628491286353     
 C  0.99050288811495546       -1.3506635361896635        2.7991886533486485     
 C   3.0844510566683629      -0.22429315010810388        3.2972551159003598     
 C   2.4165558593501002        2.8294731258779944        4.8280364162996081     
 C   2.7987797315225413        1.3467235797759682        6.7143245038266572     
 C  -1.5844158147529606       -1.1784326312992490        9.4487550570938800E-002
 H  -1.3770480145254449       0.70836589744263789        1.1174956143403403     
 C  -2.8968509984037021       -2.8686455495057643        1.2294612321076044     
 H  -3.7384957701033827       -2.3009578144386738        3.1294165069232771     
 C  -3.6837162209969723       -2.0685172017172122        6.6492723762242401     
 H  -1.9949274826561707       -1.5228363464732260        5.4385108559947080     
 C  -5.7779228649110976      -0.96070255653123626        6.1402760051736749     
 H  -5.7159092366572617       0.50645068475925259        4.5611621748548181     
 C  -5.4959907564785730        3.6689687482003226        3.1394322641148071     
 H  -3.9236149220062133        3.0875089282131993        4.5037143862259956     
 C  -5.8692377711159036        2.1973710901878580        1.2528093936961540     
 H  -4.6097822134925144       0.44582799729072597        1.1590662139385528     
 C -0.47842634082676289       -1.1784780425422334        8.3355171302244209     
 H -0.68576616111196176       0.70832196752256760        7.3125070586538312     
 C  0.83405809626107286       -2.8686805370694137        7.2005803061798090     
 H   1.6757657710896618       -2.3009851220344237        5.3006519625855510     
 C   1.6209681558784756       -2.0685086932911578        1.7807408684177248     
 H  -6.7820801280021950E-002  -1.5228209199982736        2.9914994152237369     
 C   3.7151882640185567      -0.96073938042629559        2.2897718978567827     
 H   3.6531864039264628       0.50637949049667896        3.8689167798674036     
 C   3.4332565006111229        3.6689290523066447        5.2906815067889559     
 H   1.8609350937723379        3.0874564411674559        3.9263418619444375     
 C   3.8064359144205948        2.1973409229799943        7.1773257455976971     
 H   2.5469822203677892       0.44579357580555978        7.2710293287630972     
 C  -2.1233845978782497       -2.4686020124893968       0.13652664788861352     
 H -0.97753366221642479      -0.87274343819267297      -0.75577825729001180     
 H  -3.3049418806044408       -3.8764902358328226        1.2835688601841995     
 C  -5.0436385244650159       -1.8711456588909678        6.9080983504995279     
 H  -3.1017687029700154       -2.7649467882201715        7.2512926627660281     
 H  -6.8379779830083356      -0.80255889844672978        6.3341249748932773     
 C  -6.1928579777677779        3.3538574637742453        1.9686571526423695     
 H  -5.7381543963859452        4.5755656344840094        3.6924164261972470     
 H  -6.4144713780895835        1.9564346293801802       0.34187140334225058     
 C   6.0550181654741235E-002  -2.4686445467267348        8.2934917320844352     
 H  -1.0853406164837884      -0.87279339995425986        9.1857641349693164     
 H   1.2421564199128607       -3.8765229579653950        7.1464825873270872     
 C   2.9808947929009055       -1.8711534740432569        1.5219267103684642     
 H   1.0390151242647307       -2.7649169159071985        1.1787031513091417     
 H   4.7752472933186105      -0.80261133009843499        2.0959339309284006     
 C   4.1300778287426656        3.3538263939224149        6.4614857768482503     
 H   3.6754373000862812        4.5755256804540094        4.7377041766073535     
 H   4.3516349789160209        1.9564119113698719        8.0882860736634772     
 H  -1.9186631011452300       -3.1563993077670478      -0.68140332506565160     
 H  -5.5209416786193870       -2.4012533994263814        7.7314920472010069     
 H  -6.9859906752777237        4.0084102897179612        1.6142321825088399     
 H -0.14419565966969877       -3.1564453814364439        9.1114134699324669     
 H   3.4581952100634434       -2.4012526527970657       0.69852606400212247     
 H   4.9231909767508979        4.0083860352053486        6.8159407081288395     
 Br   7.7643463528110983        5.0052192100646717        14.232239271931780     
 Co   8.3247367057086343        6.3683276954661023        12.392672465305916     
 P   10.182618052349854        7.5601444909976960        13.030263488249433     
 Br   8.8851582715317488        5.0052089252340579        10.553132367972749     
 P   6.4668885216945071        7.5601687917349905        11.755055897884837     
 C   9.8948320882575000        8.7723848580099784        14.363318546537707     
 C   11.071368254143593        8.5017178201273946        11.736217158673076     
 C   11.459981243612690        6.4374405778608166        13.709285975002210     
 C   6.7547065541213742        8.7723949589413426        10.421994630877496     
 C   5.5781252619298805        8.5017565905197312        13.049082538901340     
 C   5.1895392084772292        6.4374563605209136        11.076020791125872     
 C   9.1056632155359480        8.3795249088931403        15.462156829319124     
 C   10.435049140125617        10.069737342711395        14.327982906293480     
 C   10.346621061085385        9.4401263297865334        10.976838953570878     
 C   12.440557605221692        8.3137064737623732        11.474855090676954     
 C   11.772666998897657        5.2599612489140641        13.005653896134586     
 C   12.154953076134827        6.7427387334281512        14.891907575670576     
 C   7.5438983795818864        8.3795250959915073        9.3231752199563953     
 C   6.2145040695299292        10.069753382714413        10.457315785612883     
 C   6.3028742059726888        9.4401402790187543        13.808487289402340     
 C   4.2089276392790680        8.3137711586324201        13.310412300729835     
 C   4.8768423543335668        5.2599850670385662        11.779661483064670     
 C   4.4946083789266753        6.7427239022564320        9.8933678488723462     
 C   8.8778014170845161        9.2679259385116612        16.513183460410900     
 H   8.6704222414598231        7.3811266453993634        15.490179040951071     
 C   10.190252294406477        10.958126805902097        15.378208146765042     
 H   11.031897153781058        10.390429114327310        13.478255238184866     
 C   10.977084251188804        10.157978597743899        9.9583947200986707     
 H   9.2883034208835706        9.6123028076767412        11.169169416703170     
 C   13.071293268286956        9.0501613295291126        10.467377351266286     
 H   13.009289571019773        7.5830115014983104        12.046494270527042     
 C   12.789396120819989        4.4205226486765321        13.468268370121265     
 H   11.217013579785219        5.0019618455292107        12.103983827228971     
 C   13.162637742185561        5.8921382520175527        15.354879087878349     
 H   11.903170692696257        7.6436741569377498        15.448610178944008     
 C   7.7717998221083615        9.2679229956345210        8.2721537088448791     
 H   7.9791295418370414        7.3811225038761679        9.2951650908757610     
 C   6.4593385680506721        10.958138644863702        9.4070953820700183     
 H   5.6176392712460341        10.390453536562372        11.307029293904634     
 C   5.6724037980763455        10.157991892125967        14.826927595446806     
 H   7.3611993808213043        9.6122941994172066        13.616182838906640     
 C   3.5781852614136960        9.0502239260463870        14.317887731673958     
 H   3.6401947634328802        7.5830967340812130        12.738750340303733     
 C   3.8601460027748478        4.4205214907001942        11.317021369796739     
 H   5.4324652779162443        5.0020084313523663        12.681356432535875     
 C   3.4869561051649729        5.8920992409486548        9.4303717792134041     
 H   4.7464002355106354        7.6436524174345895        9.3366583469120634     
 C   9.4167802495043027        10.558091337752979        16.471142482584856     
 H   8.2709157064493084        8.9622422430629936        17.363449202806279     
 H   10.598350815676485        11.965968549444904        15.324099503909927     
 C   12.337004715738379        9.9606049964363432        9.6995595289187087     
 H   10.395133894336565        10.854408903103561        9.3563780282558202     
 H   14.131347095099612        8.8920160574047742        10.273521509928036     
 C   13.486263767221731        4.7356483594211536        14.639039592192523     
 H   13.031564931156952        3.5139225818662010        12.915291556452418     
 H   13.707872045610868        6.1330850800793231        16.265814127998908     
 C   7.2328358249462461        10.558094439412866        8.3141805448688153     
 H   8.3787051611535777        8.9622317963932900        7.4219034354531184     
 H   6.0512487743849031        11.965984199602781        9.4611939482382166     
 C   4.3124753907675100        9.9606401818730887        15.085733735755490     
 H   6.2543543156439192        10.854402576257762        15.428965022642391     
 H   2.5181248786629284        8.8920989706958142        14.511719587920039     
 C   3.1633214224925199        4.7356149340209077        10.146216741670289     
 H   3.6179713479884299        3.5139261030599238        11.870003249729626     
 H   2.9417546574080493        6.1330216099757697        8.5194112974954397     
 H   9.2120622837644319        11.245892342260250        17.289070371488414     
 H   12.814302987668464        10.490712011020150        8.8761627196671160     
 H   14.279401897931869        4.0811040009172990        14.993468015722257     
 H   7.4375825798026849        11.245892304519749        7.4962566749692083     
 H   3.8351704235611188        10.490743829098458        15.909128885778207     
 H   2.3702116521298633        4.0810492570567396        9.7917653314341955     
         142

 Br -0.47167519002934288        3.0768935081151696        2.3752965252624274     
 Co  -1.0313556104150057        1.7137137688547914        4.2150177394438995     
 P  -2.8896797426142631       0.52262998206795175        3.5776539925548643     
 Br  -1.5910651078477893        3.0768763900278713        6.0547351830928990     
 P  0.82694288422436835       0.52260109407097621        4.8523927098951223     
 C  -2.6029637463871214      -0.68871737396057564        2.2437453355135433     
 C  -3.7777874228528492      -0.41897275485160856        4.8719869305367709     
 C  -4.1669350599799797        1.6461437859351888        2.8997887645890517     
 C  0.54019310853348923      -0.68874927785526852        6.1862926610538240     
 C   1.7150487342872474      -0.41900093300016583        3.5580586459099375     
 C   2.1041949183016455        1.6461024892229839        5.5302818863002203     
 C  -1.8167258363213805      -0.29418399839716319        1.1435829330793117     
 C  -3.1409928436471666       -1.9868370334423513        2.2796784646779846     
 C  -3.0520905375060963       -1.3546896072308179        5.6334602110157208     
 C  -5.1474316472494870      -0.23292777630546643        5.1319363027899580     
 C  -4.4788227425834126        2.8231818752248836        3.6044573441715637     
 C  -4.8621426613265930        1.3423888406911406        1.7169338204307856     
 C -0.24608228935888365      -0.29422278567492155        7.2864328211518661     
 C   1.0782295837540703       -1.9868667734971319        6.1503724380093043     
 C  0.98934275187878162       -1.3546909606961539        2.7965633827810810     
 C   3.0846970188761063      -0.23297323727821542        3.2981220386650443     
 C   2.4161043058295060        2.8231381843910537        4.8256183368290433     
 C   2.7993608404859214        1.3423545431362054        6.7131628874780302     
 C  -1.5897644247380807       -1.1817261431581167        9.1724640966765927E-002
 H  -1.3829432968180657       0.70478486552248276        1.1152615699438497     
 C  -2.8970516275328961       -2.8743997612642489        1.2285657121012747     
 H  -3.7354575745796543       -2.3087695683422811        3.1304511114101432     
 C  -3.6821164318089150       -2.0717747895691407        6.6526850367639909     
 H  -1.9933610723293373       -1.5251480152453891        5.4422611892067838     
 C  -5.7777074449927976      -0.96852151422351651        6.1402786345634590     
 H  -5.7167426818656581       0.49583463750282597        4.5586106976986525     
 C  -5.4947146612445392        3.6638857469355974        3.1424882468315833     
 H  -3.9230402314176125        3.0799619991359521        4.5063579721832898     
 C  -5.8690875555384974        2.1942210892003371        1.2546521476022625     
 H  -4.6110535802164847       0.44181002325009505        1.1593983282774614     
 C -0.47307604594871799       -1.1817684741221022        8.3382823290465140     
 H -0.67987075554655230       0.70474389942712234        7.3147434354624297     
 C  0.83425736643983328       -2.8744324047418011        7.2014759819633500     
 H   1.6727224646020347       -2.3087951210794575        5.2996158744334600     
 C   1.6193647053856242       -2.0717669064857955        1.7773300730343293     
 H  -6.9390967357667713E-002  -1.5251335610042576        2.9877509400458702     
 C   3.7149683118233474      -0.96855616318945470        2.2897691374122662     
 H   3.6540144642366710       0.49576779312040375        3.8714661586104975     
 C   3.4319754147692922        3.6638487539944893        5.2876210720131347     
 H   1.8603520957269062        3.0799128806576057        3.9236973759418237     
 C   3.8062850801664423        2.1941929906223478        7.1754771496390095     
 H   2.5482530456343899       0.44177779228758574        7.2706937656358557     
 C  -2.1265827146501177       -2.4727434111959026       0.13431305163634213     
 H -0.98505727130369392      -0.87478703187545692      -0.75948966633177584     
 H  -3.3035203952924150       -3.8828098612485391        1.2831794021321878     
 C  -5.0424950013729566       -1.8761860533620873        6.9102275697701439     
 H  -3.0995375866011909       -2.7660433342778084        7.2563830071621442     
 H  -6.8381065096784335      -0.81184617950868687        6.3332270577936729     
 C  -6.1916789053637915        3.3504271217169368        1.9713672024575242     
 H  -5.7360939460161839        4.5702109268261264        3.6962237648503500     
 H  -6.4144799341254908        1.9545350670989932       0.34350116668094172     
 C   6.3749447933874118E-002  -2.4727830681957501        8.2957068545677028     
 H  -1.0778133864435655      -0.87483357842753873        9.1894789441946507     
 H   1.2407330781709278       -3.8828403971733132        7.1468716403549060     
 C   2.9797473632479115       -1.8761935057289478        1.5197987338762016     
 H   1.0367807376432758       -2.7660154320479515        1.1736157253674275     
 H   4.7753710654528101      -0.81189549156323304        2.0968311301502593     
 C   4.1288966470225086        3.3503982490799196        6.4587694527689417     
 H   3.6733707030812055        4.5701737350390674        4.7338919905128032     
 H   4.3516451060915484        1.9545139724892913        8.0866490582420969     
 H  -1.9225422271896282       -3.1598689329513392      -0.68430875332649566     
 H  -5.5195992430535412       -2.4054913892954177        7.7342135330656534     
 H  -6.9841052463260933        4.0060227892286688        1.6173548909083197     
 H -0.14031396889501063       -3.1599118717401824        9.1143209445423210     
 H   3.4568491005714765       -2.4054908351619440       0.69580630105493879     
 H   4.9213045782714335        4.0060003857226816        6.8128098848977316     
 Br   7.7650668554575040        5.0125880593961609        14.232404342571087     
 Co   8.3247403753022446        6.3757547570857440        12.392672081123214     
 P   10.183067090652804        7.5668420254272437        13.030026520452408     
 Br   8.8844433398063529        5.0125781654849959        10.552965153074352     
 P   6.4664448725713006        7.5668648228329323        11.755293590303376     
 C   9.8963500921600005        8.7781977585446853        14.363928358929606     
 C   11.071167191046912        8.5084379409669602        11.735683708098190     
 C   11.460328487388413        6.4433398722866499        13.707898043637375     
 C   6.7531920711789413        8.7782071478212629        10.421385897849408     
 C   5.5783325311516521        8.5084743512362184        13.049617890477732     
 C   5.1891965787079810        6.4433546120549776        11.077410204559644     
 C   9.1101074679750091        8.3836720968347205        15.464090586117999     
 C   10.434389292882933        10.076313710934254        14.327993877617393     
 C   10.345466034762715        9.4441537582049726        10.974213294560826     
 C   12.440809434685121        8.3223896848175283        11.475724690172427     
 C   11.772221295138971        5.2662981414955894        13.003237590556081     
 C   12.155536133244544        6.7471081747441426        14.890749730454660     
 C   7.5394563613476580        8.3836721623861248        9.3212414712471947     
 C   6.2151665060928751        10.076328659060623        10.457306697941537     
 C   6.3040353387684132        9.4441669073882384        13.811113174190437     
 C   4.2086825334744171        8.3224503959775724        13.309546622198667     
 C   4.8772934374198273        5.2663203902068858        11.782078722166748     
 C   4.4940274820604005        6.7470941058354654        9.8945290446798548     
 C   8.8831504050971919        9.2712175690580345        16.515947311198495     
 H   8.6763186117798341        7.3847058530288123        15.492413777559833     
 C   10.190452318935508        10.963879895407857        15.379104721390627     
 H   11.028858336258644        10.398240392713939        13.477221527915168     
 C   10.975485988248288        10.161236370411904        9.9549832844516892     
 H   9.2867380030021831        9.6146142781722261        11.165419394502983     
 C   13.071079232446547        9.0579807182626944        10.467376914185916     
 H   13.010123746171551        7.5936277401454690        12.049047721090158     
 C   12.788119292736459        4.4256040085014421        13.465211575814132     
 H   11.216438419856678        5.0095082062451395        12.101339658315503     
 C   13.162487271027587        5.8952857324929910        15.353036071414916     
 H   11.904442451355301        7.6476900130884706        15.448278484982596     
 C   7.7664507229784574        9.2712146772324910        8.2693895523363565     
 H   7.9732360366466279        7.3847018649599230        9.2929296828242460     
 C   6.4591389043006329        10.963890875901132        9.4062003974306059     
 H   5.6206816133021498        10.398263213882233        11.308065691833773     
 C   5.6740086132542080        10.161248955095028        14.830339463379346     
 H   7.3627704459671097        9.6146062372103120        13.619931486806250     
 C   3.5784064376481846        9.0580395160848344        14.317892203069608     
 H   3.6393673756721228        7.5937076804470243        12.736202267456456     
 C   3.8614263407880918        4.4256026930707701        11.320080587467519     
 H   5.4330476603211713        5.0095518913669332        12.684000043898470     
 C   3.4871068992905627        5.8952488414987334        9.4322195685714387     
 H   4.7451299995805982        7.6476694891796138        9.3369938360231188     
 C   9.4199781222805203        10.562231101938098        16.473357152915160     
 H   8.2784399170346443        8.9642836008769340        17.367161553894146     
 H   10.596928238689634        11.972287241771674        15.324490087279932     
 C   12.335862852018476        9.9656457614459697        9.6974321815764313     
 H   10.392904496893237        10.855505590438646        9.3512886724937143     
 H   14.131477109493753        8.9013039408339054        10.274422134202858     
 C   13.485084048155747        4.7390763290846154        14.636328864504726     
 H   13.029503419071249        3.5192757990093653        12.911483020625806     
 H   13.707880403910229        6.1349816145746567        16.264184191928386     
 C   7.2296369004552909        10.562233875129756        8.3119663579647671     
 H   8.3711797238974857        8.9642736647819188        7.4181898867794054     
 H   6.0526711173975558        11.972301780196736        9.4608055080536158     
 C   4.3136242957753037        9.9656788991570249        15.087863316999284     
 H   6.2565902599648648        10.855499794348482        15.434053495869309     
 H   2.5180024169298147        8.9013817861019433        14.510824512983568     
 C   3.1645020827753130        4.7390446387726186        10.148931877913213     
 H   3.6200367872067578        3.5192788455328694        11.873813874810237     
 H   2.9417446531722820        6.1349216901477837        8.5210475220545323     
 H   9.2159409448194651        11.249360097186116        17.291977008106741     
 H   12.812962545364435        10.494950441395435        8.8734433318808144     
 H   14.277515561024114        4.0834886841809874        14.990344399803300     
 H   7.4337011722260566        11.249359908842116        7.4933502802357257     
 H   3.8365183267104648        10.494980477475018        15.911850577732430     
 H   2.3720973101986949        4.0834368816475202        9.7948946953263025     
         142

 Br -0.47239575618375895        3.0695235185142216        2.3751305735272754     
 Co  -1.0313589239015679        1.7062862944451169        4.2150178518724060     
 P  -2.8901285193571220       0.51593184775745471        3.5778913109951853     
 Br  -1.5903493355135525        3.0695075579261295        6.0549015636558421     
 P  0.82738678852284531       0.51590492991654013        4.8521550242704272     
 C  -2.6044814241691765      -0.69453140071928965        2.2431363252189467     
 C  -3.7775855659807962      -0.42569297185463301        4.8725214229407232     
 C  -4.1672823718687315        1.6402432159079894        2.9011766567772361     
 C  0.54170804721889609      -0.69456103592056428        6.1869019602442101     
 C   1.7148422013817943      -0.42571933019390545        3.5575239691218168     
 C   2.1045375235952930        1.6402047554340473        5.5288920373689567     
 C  -1.8211694292825444      -0.29833283305359048        1.1416499988306046     
 C  -3.1403333314942183       -1.9934142806022044        2.2796684032793606     
 C  -3.0509344129869653       -1.3587170649163918        5.6360867021209877     
 C  -5.1476825267963937      -0.24161079064262478        5.1310684736468355     
 C  -4.4783774619906991        2.8168438844733283        3.6068731707483410     
 C  -4.8627256622061807        1.3380174178229443        1.7180917261038613     
 C -0.24163901291770340      -0.29836882077023896        7.2883674498673745     
 C   1.0775667819444410       -1.9934419221848112        6.1503820268899725     
 C  0.98818261564260779       -1.3587183852026441        2.7939381122135134     
 C   3.0849429810838496      -0.24165332444832696        3.2989889614297292     
 C   2.4156527523089117        2.8168032429041125        4.8232002573584776     
 C   2.7999419494493010        1.3379855064964425        6.7120012711294033     
 C  -1.5951130347232005       -1.1850196550169845        8.8961731362593055E-002
 H  -1.3888385791106868       0.70120383360232763        1.1130275255473592     
 C  -2.8972522566620902       -2.8801539730227335        1.2276701920949451     
 H  -3.7324193790559259       -2.3165813222458889        3.1314857158970093     
 C  -3.6805166426208582       -2.0750323774210697        6.6560976973037409     
 H  -1.9917946620025038       -1.5274596840175523        5.4460115224188606     
 C  -5.7774920250744977      -0.97634047191579676        6.1402812639532431     
 H  -5.7175761270740546       0.48521859024639935        4.5560592205424868     
 C  -5.4934385660105054        3.6588027456708727        3.1455442295483595     
 H  -3.9224655408290117        3.0724150700587050        4.5090015581405840     
 C  -5.8689373399610911        2.1910710882128157        1.2564949015083713     
 H  -4.6123249469404541       0.43779204920946413        1.1597304426163701     
 C -0.46772575107067316       -1.1850589057019707        8.3410475278686071     
 H -0.67397534998114283       0.70116583133167720        7.3169798122710272     
 C  0.83445663661859382       -2.8801842724141884        7.2023716577468901     
 H   1.6696791581144075       -2.3166051201244917        5.2985797862813691     
 C   1.6177612548927727       -2.0750251196804332        1.7739192776509338     
 H  -7.0961133435313475E-002  -1.5274462020102415        2.9840024648680030     
 C   3.7147483596281381      -0.97637294595261381        2.2897663769677497     
 H   3.6548425245468787       0.48515609574412855        3.8740155373535914     
 C   3.4306943289274612        3.6587684556823334        5.2845606372373135     
 H   1.8597690976814747        3.0723693201477551        3.9210528899392094     
 C   3.8061342459122898        2.1910450582647010        7.1736285536803210     
 H   2.5495238709009906       0.43776200876961158        7.2703582025086151     
 C  -2.1297808314219853       -2.4768848099024088       0.13209945538407075     
 H -0.99258088039096304      -0.87683062555824087      -0.76320107537353987     
 H  -3.3020989099803892       -3.8891294866642556        1.2827899440801760     
 C  -5.0413514782808964       -1.8812264478332070        6.9123567890407598     
 H  -3.0973064702323665       -2.7671398803354457        7.2614733515582603     
 H  -6.8382350363485314      -0.82113346057064396        6.3323291406940685     
 C  -6.1904998329598042        3.3469967796596283        1.9740772522726791     
 H  -5.7340334956464218        4.5648562191682434        3.7000311035034530     
 H  -6.4144884901613972        1.9526355048178061       0.34513093001963285     
 C   6.6948714213006993E-002  -2.4769215896647658        8.2979219770509722     
 H  -1.0702861564033428      -0.87687375690081759        9.1931937534199850     
 H   1.2393097364289949       -3.8891578363812309        7.1472606933827239     
 C   2.9785999335949169       -1.8812335374146385        1.5176707573839390     
 H   1.0345463510218211       -2.7671139481887046        1.1685282994257133     
 H   4.7754948375870097      -0.82117965302803086        2.0977283293721185     
 C   4.1277154653023516        3.3469701042374247        6.4560531286896321     
 H   3.6713041060761302        4.5648217896241263        4.7300798044182537     
 H   4.3516552332670768        1.9526160336087106        8.0850120428207148     
 H  -1.9264213532340264       -3.1633385581356306      -0.68721418158733971     
 H  -5.5182568074876945       -2.4097293791644541        7.7369350189302999     
 H  -6.9822198173744630        4.0036352887393774        1.6204775993077998     
 H -0.13643227812032249       -3.1633783620439213        9.1172284191521769     
 H   3.4555029910795092       -2.4097290175268222       0.69308653810775511     
 H   4.9194181797919692        4.0036147362400136        6.8096790616666238     
 Br   7.7657873581039096        5.0199569087276510        14.232569413210394     
 Co   8.3247440448958550        6.3831818187053848        12.392671696940514     
 P   10.183516128955754        7.5735395598567905        13.029789552655382     
 Br   8.8837284080809553        5.0199474057359339        10.552797938175955     
 P   6.4660012234480950        7.5735608539308741        11.755531282721915     
 C   9.8978680960625010        8.7840106590793923        14.364538171321506     
 C   11.070966127950230        8.5151580618065239        11.735150257523303     
 C   11.460675731164137        6.4492391667124842        13.706510112272539     
 C   6.7516775882365074        8.7840193367011850        10.420777164821320     
 C   5.5785398003734237        8.5151921119527039        13.050153242054124     
 C   5.1888539489387320        6.4492528635890416        11.078799617993417     
 C   9.1145517204140720        8.3878192847763007        15.466024342916874     
 C   10.433729445640250        10.082890079157114        14.328004848941307     
 C   10.344311008440044        9.4481811866234118        10.971587635550774     
 C   12.441061264148551        8.3310728958726816        11.476594289667901     
 C   11.771775591380285        5.2726350340771155        13.000821284977576     
 C   12.156119190354261        6.7514776160601331        14.889591885238744     
 C   7.5350143431134295        8.3878192287807423        9.3193077225379959     
 C   6.2158289426558202        10.082903935406835        10.457297610270190     
 C   6.3051964715641367        9.4481935357577242        13.813739058978534     
 C   4.2084374276697663        8.3311296333227247        13.308680943667500     
 C   4.8777445205060888        5.2726557133752054        11.784495961268826     
 C   4.4934465851941248        6.7514643094144988        9.8956902404873635     
 C   8.8884993931098677        9.2745091996044060        16.518711161986086     
 H   8.6822149820998433        7.3882850606582613        15.494648514168594     
 C   10.190652343464539        10.969632984913616        15.380001296016212     
 H   11.025819518736228        10.406051671100567        13.476187817645471     
 C   10.973887725307769        10.164494143079910        9.9515718488047096     
 H   9.2851725851207974        9.6169257486677129        11.161669372302798     
 C   13.070865196606137        9.0658001069962761        10.467376477105546     
 H   13.010957921323328        7.6042439787926268        12.051601171653273     
 C   12.786842464652931        4.4306853683263521        13.462154781507000     
 H   11.215863259928135        5.0170545669610682        12.098695489402033     
 C   13.162336799869614        5.8984332129684294        15.351193054951484     
 H   11.905714210014345        7.6517058692391906        15.447946791021185     
 C   7.7611016238485542        9.2745063588304610        8.2666253958278340     
 H   7.9673425314562136        7.3882812260436781        9.2906942747727310     
 C   6.4589392405505928        10.969643106938561        9.4053054127911935     
 H   5.6237239553582654        10.406072891202093        11.309102089762913     
 C   5.6756134284320705        10.164506018064088        14.833751331311888     
 H   7.3643415111129151        9.6169182750034174        13.623680134705859     
 C   3.5786276138826731        9.0658551061232835        14.317896674465256     
 H   3.6385399879113653        7.6043186268128355        12.733654194609176     
 C   3.8627066788013362        4.4306838954413470        11.323139805138300     
 H   5.4336300427260982        5.0170953513814993        12.686643655261067     
 C   3.4872576934161525        5.8983984420488129        9.4340673579294734     
 H   4.7438597636505611        7.6516865609246381        9.3373293251341742     
 C   9.4231759950567380        10.566370866123217        16.475571823245463     
 H   8.2859641276199785        8.9663249586908762        17.370873904982012     
 H   10.595505661702781        11.978605934098445        15.324880670649936     
 C   12.334720988298571        9.9706865264555962        9.6953048342341539     
 H   10.390675099449911        10.856602277773730        9.3461993167316066     
 H   14.131607123887893        8.9105918242630366        10.275322758477680     
 C   13.483904329089762        4.7425042987480772        14.633618136816931     
 H   13.027441906985546        3.5246290161525300        12.907674484799191     
 H   13.707888762209590        6.1368781490699913        16.262554255857861     
 C   7.2264379759643358        10.566373310846647        8.3097521710607190     
 H   8.3636542866413937        8.9663155331705493        7.4144763381056924     
 H   6.0540934604102086        11.978619360790688        9.4604170678690149     
 C   4.3147732007830975        9.9707176164409610        15.089992898243079     
 H   6.2588262042858105        10.856597012439201        15.439141969096227     
 H   2.5178799551967015        8.9106646015080724        14.509929438047095     
 C   3.1656827430581060        4.7424743435243295        10.151647014156136     
 H   3.6221022264250853        3.5246315880058150        11.877624499890848     
 H   2.9417346489365142        6.1368217703197976        8.5226837466136232     
 H   9.2198196058744983        11.252827852111984        17.294883644725072     
 H   12.811622103060408        10.499188871770720        8.8707239440945145     
 H   14.275629224116356        4.0858733674446750        14.987220783884345     
 H   7.4298197646494284        11.252827513164485        7.4904438855022430     
 H   3.8378662298598107        10.499217125851580        15.914572269686655     
 H   2.3739829682675264        4.0858245062382998        9.7980240592184078     
         142

 Br -0.47311632233817502        3.0621535289132735        2.3749646217921239     
 Co  -1.0313622373881302        1.6988588200354426        4.2150179643009125     
 P  -2.8905772960999805       0.50923371344695778        3.5781286294355064     
 Br  -1.5896335631793157        3.0621387258243873        6.0550679442187860     
 P  0.82783069282132227       0.50920876576210417        4.8519173386457322     
 C  -2.6059991019512312      -0.70034542747800366        2.2425273149243505     
 C  -3.7773837091087432      -0.43241318885765745        4.8730559153446746     
 C  -4.1676296837574824        1.6343426458807901        2.9025645489654202     
 C  0.54322298590430307      -0.70037279398585994        6.1875112594345962     
 C   1.7146356684763415      -0.43243772738764508        3.5569892923336957     
 C   2.1048801288889400        1.6343070216451108        5.5275021884376923     
 C  -1.8256130222437081      -0.30248166771001778        1.1397170645818977     
 C  -3.1396738193412705       -1.9999915277620572        2.2796583418807366     
 C  -3.0497782884678339       -1.3627445226019657        5.6387131932262555     
 C  -5.1479334063433013      -0.25029380497978310        5.1302006445037129     
 C  -4.4779321813979855        2.8105058937217731        3.6092889973251183     
 C  -4.8633086630857685        1.3336459949547481        1.7192496317769372     
 C -0.23719573647652314      -0.30251485586555638        7.2903020785828829     
 C   1.0769039801348117       -2.0000170708724903        6.1503916157706415     
 C  0.98702247940643395       -1.3627458097091345        2.7913128416459458     
 C   3.0851889432915933      -0.25033341161843847        3.2998558841944137     
 C   2.4152011987883180        2.8104683014171719        4.8207821778879127     
 C   2.8005230584126810        1.3336164698566797        6.7108396547807772     
 C  -1.6004616447083206       -1.1883131668758520        8.6198821758420197E-002
 H  -1.3947338614033076       0.69762280168217250        1.1107934811508686     
 C  -2.8974528857912842       -2.8859081847812180        1.2267746720886155     
 H  -3.7293811835321975       -2.3243930761494962        3.1325203203838754     
 C  -3.6789168534328009       -2.0782899652729983        6.6595103578434918     
 H  -1.9902282516756702       -1.5297713527897154        5.4497618556309364     
 C  -5.7772766051561986      -0.98415942960807701        6.1402838933430264     
 H  -5.7184095722824511       0.47460254298997273        4.5535077433863211     
 C  -5.4921624707764716        3.6537197444061476        3.1486002122651353     
 H  -3.9218908502404113        3.0648681409814582        4.5116451440978782     
 C  -5.8687871243836849        2.1879210872252948        1.2583376554144798     
 H  -4.6135963136644236       0.43377407516883315        1.1600625569552787     
 C -0.46237545619262826       -1.1883493372818394        8.3438127266907003     
 H -0.66807994441573326       0.69758776323623206        7.3192161890796257     
 C  0.83465590679735424       -2.8859361400865762        7.2032673335304311     
 H   1.6666358516267803       -2.3244151191695255        5.2975436981292781     
 C   1.6161578043999212       -2.0782833328750714        1.7705084822675383     
 H  -7.2531299512959238E-002  -1.5297588430162254        2.9802539896901363     
 C   3.7145284074329292      -0.98418972871577282        2.2897636165232331     
 H   3.6556705848570870       0.47454439836785334        3.8765649160966853     
 C   3.4294132430856306        3.6536881573701780        5.2815002024614932     
 H   1.8591860996360430        3.0648257596379049        3.9184084039365956     
 C   3.8059834116581372        2.1878971259070541        7.1717799577216335     
 H   2.5507946961675909       0.43374622525163747        7.2700226393813736     
 C  -2.1329789481938528       -2.4810262086089150       0.12988585913179937     
 H  -1.0001044894782321      -0.87887421924102482      -0.76691248441530380     
 H  -3.3006774246683630       -3.8954491120799717        1.2824004860281644     
 C  -5.0402079551888370       -1.8862668423043265        6.9144860083113766     
 H  -3.0950753538635420       -2.7682364263930825        7.2665636959543765     
 H  -6.8383635630186292      -0.83042074163260104        6.3314312235944641     
 C  -6.1893207605558169        3.3435664376023198        1.9767873020878337     
 H  -5.7319730452766606        4.5595015115103603        3.7038384421565564     
 H  -6.4144970461973045        1.9507359425366189       0.34676069335832399     
 C   7.0147980492139883E-002  -2.4810601111337816        8.3001370995342398     
 H  -1.0627589263631199      -0.87891393537409646        9.1969085626453193     
 H   1.2378863946870617       -3.8954752755891491        7.1476497464105426     
 C   2.9774525039419224       -1.8862735691003292        1.5155427808916764     
 H   1.0323119644003664       -2.7682124643294577        1.1634408734839992     
 H   4.7756186097212092      -0.83046381449282891        2.0986255285939772     
 C   4.1265342835821945        3.3435419593949298        6.4533368046103234     
 H   3.6692375090710549        4.5594698442091843        4.7262676183237033     
 H   4.3516653604426052        1.9507180947281297        8.0833750273993346     
 H  -1.9303004792784249       -3.1668081833199215      -0.69011960984818366     
 H  -5.5169143719218487       -2.4139673690334904        7.7396565047949473     
 H  -6.9803343884228317        4.0012477882500859        1.6236003077072798     
 H -0.13255058734563432       -3.1668448523476598        9.1201358937620309     
 H   3.4541568815875419       -2.4139671998917009       0.69036677516057143     
 H   4.9175317813125048        4.0012290867573466        6.8065482384355152     
 Br   7.7665078607503162        5.0273257580591411        14.232734483849701     
 Co   8.3247477144894635        6.3906088803250256        12.392671312757813     
 P   10.183965167258703        7.5802370942863382        13.029552584858356     
 Br   8.8830134763555577        5.0273166459868719        10.552630723277558     
 P   6.4655575743248885        7.5802568850288159        11.755768975140455     
 C   9.8993860999650014        8.7898235596140992        14.365147983713404     
 C   11.070765064853548        8.5218781826460894        11.734616806948415     
 C   11.461022974939862        6.4551384611383185        13.705122180907702     
 C   6.7501631052940736        8.7898315255811053        10.420168431793233     
 C   5.5787470695951953        8.5219098726691911        13.050688593630516     
 C   5.1885113191694829        6.4551511151231056        11.080189031427189     
 C   9.1189959728531331        8.3919664727178809        15.467958099715750     
 C   10.433069598397568        10.089466447379973        14.328015820265220     
 C   10.343155982117375        9.4522086150418509        10.968961976540724     
 C   12.441313093611981        8.3397561069278368        11.477463889163374     
 C   11.771329887621599        5.2789719266586408        12.998404979399071     
 C   12.156702247463977        6.7558470573761245        14.888434040022828     
 C   7.5305723248792011        8.3919662951753580        9.3173739738287953     
 C   6.2164913792187653        10.089479211753044        10.457288522598846     
 C   6.3063576043598610        9.4522201641272083        13.816364943766633     
 C   4.2081923218651154        8.3398088706678770        13.307815265136334     
 C   4.8781956035923493        5.2789910365435251        11.786913200370904     
 C   4.4928656883278499        6.7558345129935322        9.8968514362948738     
 C   8.8938483811225417        9.2778008301507793        16.521475012773681     
 H   8.6881113524198543        7.3918642682877103        15.496883250777353     
 C   10.190852367993569        10.975386074419374        15.380897870641800     
 H   11.022780701213813        10.413862949487196        13.475154107375772     
 C   10.972289462367252        10.167751915747916        9.9481604131577281     
 H   9.2836071672394098        9.6192372191631978        11.157919350102611     
 C   13.070651160765728        9.0736194957298579        10.467376040025178     
 H   13.011792096475107        7.6148602174397846        12.054154622216387     
 C   12.785565636569402        4.4357667281512621        13.459097987199867     
 H   11.215288099999592        5.0246009276769978        12.096051320488565     
 C   13.162186328711639        5.9015806934438668        15.349350038488051     
 H   11.906985968673389        7.6557217253899115        15.447615097059771     
 C   7.7557525247186501        9.2777980404284293        8.2638612393193114     
 H   7.9614490262657993        7.3918605871274332        9.2884588667212160     
 C   6.4587395768005536        10.975395337975991        9.4044104281517811     
 H   5.6267662974143811        10.413882568521954        11.310138487692052     
 C   5.6772182436099321        10.167763081033149        14.837163199244428     
 H   7.3659125762587214        9.6192303127965229        13.627428782605469     
 C   3.5788487901171617        9.0736706961617308        14.317901145860906     
 H   3.6377126001506075        7.6149295731786459        12.731106121761899     
 C   3.8639870168145802        4.4357650978119239        11.326199022809080     
 H   5.4342124251310251        5.0246388113960663        12.689287266623662     
 C   3.4874084875417424        5.9015480425988915        9.4359151472875098     
 H   4.7425895277205230        7.6557036326696624        9.3376648142452296     
 C   9.4263738678329556        10.570510630308336        16.477786493575763     
 H   8.2934883382053144        8.9683663165048184        17.374586256069879     
 H   10.594083084715930        11.984924626425215        15.325271254019940     
 C   12.333579124578666        9.9757272914652244        9.6931774868918783     
 H   10.388445702006583        10.857698965108815        9.3411099609694990     
 H   14.131737138282034        8.9198797076921679        10.276223382752502     
 C   13.482724610023778        4.7459322684115381        14.630907409129136     
 H   13.025380394899843        3.5299822332956947        12.903865948972578     
 H   13.707897120508951        6.1387746835653250        16.260924319787335     
 C   7.2232390514733797        10.570512746563537        8.3075379841566708     
 H   8.3561288493852999        8.9683574015591798        7.4107627894319794     
 H   6.0555158034228613        11.984936941384642        9.4600286276844141     
 C   4.3159221057908912        9.9757563337248953        15.092122479486873     
 H   6.2610621486067561        10.857694230529921        15.444230442323146     
 H   2.5177574934635878        8.9199474169141997        14.509034363110622     
 C   3.1668634033408987        4.7459040482760413        10.154362150399061     
 H   3.6241676656434132        3.5299843304787606        11.881435124971457     
 H   2.9417246447007468        6.1387218504918106        8.5243199711727158     
 H   9.2236982669295315        11.256295607037853        17.297790281343399     
 H   12.810281660756381        10.503427302146006        8.8680045563082128     
 H   14.273742887208600        4.0882580507083635        14.984097167965389     
 H   7.4259383570727993        11.256295117486852        7.4875374907687604     
 H   3.8392141330091567        10.503453774228142        15.917293961640878     
 H   2.3758686263363580        4.0882121308290795        9.8011534231105149     
         142

 Br -0.47383688849259109        3.0547835393123255        2.3747986700569723     
 Co  -1.0313655508746922        1.6914313456257681        4.2150180767294190     
 P  -2.8910260728428390       0.50253557913646074        3.5783659478758274     
 Br  -1.5889177908450789        3.0547698937226455        6.0552343247817300     
 P  0.82827459711979923       0.50251260160766820        4.8516796530210371     
 C  -2.6075167797332863      -0.70615945423671767        2.2419183046297539     
 C  -3.7771818522366902      -0.43913340586068195        4.8735904077486270     
 C  -4.1679769956462343        1.6284420758535909        2.9039524411536046     
 C  0.54473792458970993      -0.70618455205115571        6.1881205586249823     
 C   1.7144291355708885      -0.43915612458138475        3.5564546155455745     
 C   2.1052227341825871        1.6284092878561742        5.5261123395064287     
 C  -1.8300566152048718      -0.30663050236644507        1.1377841303331906     
 C  -3.1390143071883227       -2.0065687749219103        2.2796482804821125     
 C  -3.0486221639487030       -1.3667719802875395        5.6413396843315233     
 C  -5.1481842858902080      -0.25897681931694144        5.1293328153605913     
 C  -4.4774869008052720        2.8041679029702178        3.6117048239018956     
 C  -4.8638916639653571        1.3292745720865518        1.7204075374500132     
 C -0.23275246003534292      -0.30666089096087379        7.2922367072983914     
 C   1.0762411783251824       -2.0065922195601695        6.1504012046513097     
 C  0.98586234317026011       -1.3667732342156249        2.7886875710783783     
 C   3.0854349054993366      -0.25901349878855001        3.3007228069590986     
 C   2.4147496452677237        2.8041333599302312        4.8183640984173470     
 C   2.8011041673760610        1.3292474332169169        6.7096780384321502     
 C  -1.6058102546934405       -1.1916066787347197        8.3435912154247310E-002
 H  -1.4006291436959286       0.69404176976201726        1.1085594367543781     
 C  -2.8976535149204783       -2.8916623965397021        1.2258791520822858     
 H  -3.7263429880084691       -2.3322048300531035        3.1335549248707415     
 C  -3.6773170642447437       -2.0815475531249268        6.6629230183832426     
 H  -1.9886618413488366       -1.5320830215618786        5.4535121888430123     
 C  -5.7770611852378986      -0.99197838730035726        6.1402865227328105     
 H  -5.7192430174908475       0.46398649573354611        4.5509562662301555     
 C  -5.4908863755424386        3.6486367431414228        3.1516561949819115     
 H  -3.9213161596518105        3.0573212119042110        4.5142887300551724     
 C  -5.8686369088062786        2.1847710862377738        1.2601804093205884     
 H  -4.6148676803883939       0.42975610112820223        1.1603946712941875     
 C -0.45702516131458343       -1.1916397688617080        8.3465779255127917     
 H -0.66218453885032380       0.69400969514078692        7.3214525658882241     
 C  0.83485517697611467       -2.8916880077589635        7.2041630093139721     
 H   1.6635925451391531       -2.3322251182145592        5.2965076099771871     
 C   1.6145543539070697       -2.0815415460697091        1.7670976868841426     
 H  -7.4101465590605001E-002  -1.5320714840222094        2.9765055145122692     
 C   3.7143084552377199      -0.99200651147893193        2.2897608560787166     
 H   3.6564986451672952       0.46393270099157807        3.8791142948397792     
 C   3.4281321572437999        3.6486078590580222        5.2784397676856720     
 H   1.8586031015906115        3.0572821991280548        3.9157639179339818     
 C   3.8058325774039843        2.1847491935494077        7.1699313617629450     
 H   2.5520655214341916       0.42973044173366337        7.2696870762541330     
 C  -2.1361770649657208       -2.4851676073154207       0.12767226287952799     
 H  -1.0076280985655013      -0.88091781292380877      -0.77062389345706783     
 H  -3.2992559393563372       -3.9017687374956882        1.2820110279761527     
 C  -5.0390644320967768       -1.8913072367754460        6.9166152275819925     
 H  -3.0928442374947176       -2.7693329724507194        7.2716540403504926     
 H  -6.8384920896887271      -0.83970802269455813        6.3305333064948597     
 C  -6.1881416881518305        3.3401360955450112        1.9794973519029884     
 H  -5.7299125949068994        4.5541468038524782        3.7076457808096595     
 H  -6.4145056022332110        1.9488363802554318       0.34839045669701518     
 C   7.3347246771272773E-002  -2.4851986326027973        8.3023522220175092     
 H  -1.0552316963228972      -0.88095411384737532        9.2006233718706536     
 H   1.2364630529451288       -3.9017927147970668        7.1480387994383605     
 C   2.9763050742889279       -1.8913136007860201        1.5134148043994138     
 H   1.0300775777789117       -2.7693109804702107        1.1583534475422848     
 H   4.7757423818554088      -0.83974797595762685        2.0995227278158359     
 C   4.1253531018620384        3.3401138145524349        6.4506204805310148     
 H   3.6671709120659797        4.5541178987942423        4.7224554322291530     
 H   4.3516754876181336        1.9488201558475491        8.0817380119779525     
 H  -1.9341796053228231       -3.1702778085042129      -0.69302503810902771     
 H  -5.5155719363560021       -2.4182053589025267        7.7423779906595938     
 H  -6.9784489594712014        3.9988602877607935        1.6267230161067598     
 H -0.12866889657094616       -3.1703113426513982        9.1230433683718868     
 H   3.4528107720955750       -2.4182053822565797       0.68764701221338775     
 H   4.9156453828330395        3.9988434372746786        6.8034174152044073     
 Br   7.7672283633967218        5.0346946073906311        14.232899554489009     
 Co   8.3247513840830738        6.3980359419446664        12.392670928575113     
 P   10.184414205561653        7.5869346287158850        13.029315617061332     
 Br   8.8822985446301619        5.0346858862378090        10.552463508379160     
 P   6.4651139252016829        7.5869529161267568        11.756006667558994     
 C   9.9009041038675019        8.7956364601488062        14.365757796105305     
 C   11.070564001756866        8.5285983034856550        11.734083356373528     
 C   11.461370218715587        6.4610377555641527        13.703734249542867     
 C   6.7486486223516398        8.7956437144610273        10.419559698765145     
 C   5.5789543388169669        8.5286276333856783        13.051223945206907     
 C   5.1881686894002339        6.4610493666571696        11.081578444860961     
 C   9.1234402252921960        8.3961136606594593        15.469891856514625     
 C   10.432409751154884        10.096042815602832        14.328026791589133     
 C   10.342000955794706        9.4562360434602901        10.966336317530672     
 C   12.441564923075413        8.3484393179829919        11.478333488658848     
 C   11.770884183862913        5.2853088192401660        12.995988673820566     
 C   12.157285304573692        6.7602164986921158        14.887276194806912     
 C   7.5261303066449727        8.3961133615699755        9.3154402251195965     
 C   6.2171538157817112        10.096054488099256        10.457279434927500     
 C   6.3075187371555854        9.4562467924966942        13.818990828554730     
 C   4.2079472160604636        8.3484881080130275        13.306949586605167     
 C   4.8786466866786107        5.2853263597118447        11.789330439472984     
 C   4.4922847914615751        6.7602047165725656        9.8980126321023825     
 C   8.8991973691352175        9.2810924606971525        16.524238863561276     
 H   8.6940077227398653        7.3954434759171601        15.499117987386114     
 C   10.191052392522600        10.981139163925134        15.381794445267385     
 H   11.019741883691397        10.421674227873826        13.474120397106073     
 C   10.970691199426733        10.171009688415923        9.9447489775107485     
 H   9.2820417493580241        9.6215486896586846        11.154169327902425     
 C   13.070437124925318        9.0814388844634397        10.467375602944808     
 H   13.012626271626885        7.6254764560869432        12.056708072779504     
 C   12.784288808485874        4.4408480879761720        13.456041192892734     
 H   11.214712940071051        5.0321472883929266        12.093407151575095     
 C   13.162035857553667        5.9047281739193052        15.347507022024619     
 H   11.908257727332433        7.6597375815406323        15.447283403098359     
 C   7.7504034255887468        9.2810897220263993        8.2610970828107906     
 H   7.9555555210753859        7.3954399482111874        9.2862234586696992     
 C   6.4585399130505143        10.981147569013419        9.4035154435123687     
 H   5.6298086394704967        10.421692245841815        11.311174885621192     
 C   5.6788230587877946        10.171020144002210        14.840575067176969     
 H   7.3674836414045268        9.6215423505896283        13.631177430505078     
 C   3.5790699663516503        9.0814862862001782        14.317905617256557     
 H   3.6368852123898501        7.6255405195444572        12.728558048914620     
 C   3.8652673548278247        4.4408463001825007        11.329258240479859     
 H   5.4347948075359520        5.0321822714106332        12.691930877986257     
 C   3.4875592816673322        5.9046976431489711        9.4377629366455444     
 H   4.7413192917904858        7.6597207044146867        9.3380003033562833     
 C   9.4295717406091732        10.574650394493455        16.480001163906067     
 H   8.3010125487906485        8.9704076743187589        17.378298607157742     
 H   10.592660507729077        11.991243318751984        15.325661837389946     
 C   12.332437260858763        9.9807680564748509        9.6910501395496009     
 H   10.386216304563256        10.858795652443900        9.3360206052073931     
 H   14.131867152676175        8.9291675911212991        10.277124007027323     
 C   13.481544890957794        4.7493602380750000        14.628196681441342     
 H   13.023318882814140        3.5353354504388594        12.900057413145966     
 H   13.707905478808312        6.1406712180606586        16.259294383716814     
 C   7.2200401269824246        10.574652182280428        8.3053237972526226     
 H   8.3486034121292079        8.9703992699478103        7.4070492407582673     
 H   6.0569381464355141        11.991254521978597        9.4596401874998133     
 C   4.3170710107986849        9.9807950510088315        15.094252060730669     
 H   6.2632980929277018        10.858791448620641        15.449318915550064     
 H   2.5176350317304741        8.9292302323203288        14.508139288174149     
 C   3.1680440636236917        4.7493337530277522        10.157077286641986     
 H   3.6262331048617407        3.5353370729517062        11.885245750052068     
 H   2.9417146404649794        6.1406219306638246        8.5259561957318066     
 H   9.2275769279845647        11.259763361963721        17.300696917961726     
 H   12.808941218452354        10.507665732521291        8.8652851685219130     
 H   14.271856550300843        4.0906427339720519        14.980973552046432     
 H   7.4220569494961710        11.259762721809219        7.4846310960352778     
 H   3.8405620361585027        10.507690422604703        15.920015653595101     
 H   2.3777542844051895        4.0905997554198601        9.8042827870026201     
         142

 Br -0.47455745464700716        3.0474135497113775        2.3746327183218203     
 Co  -1.0313688643612544        1.6840038712160936        4.2150181891579246     
 P  -2.8914748495856974       0.49583744482596381        3.5786032663161484     
 Br  -1.5882020185108419        3.0474010616209033        6.0554007053446739     
 P  0.82871850141827630       0.49581643745323212        4.8514419673963420     
 C  -2.6090344575153410      -0.71197348099543167        2.2413092943351574     
 C  -3.7769799953646368      -0.44585362286370639        4.8741249001525784     
 C  -4.1683243075349852        1.6225415058263917        2.9053403333417891     
 C  0.54625286327511680      -0.71199631011645148        6.1887298578153684     
 C   1.7142226026654355      -0.44587452177512438        3.5559199387574534     
 C   2.1055653394762346        1.6225115540672379        5.5247224905751651     
 C  -1.8345002081660355      -0.31077933702287236        1.1358511960844837     
 C  -3.1383547950353750       -2.0131460220817634        2.2796382190834885     
 C  -3.0474660394295721       -1.3707994379731134        5.6439661754367902     
 C  -5.1484351654371148      -0.26765983365409979        5.1284649862174687     
 C  -4.4770416202125594        2.7978299122186625        3.6141206504786725     
 C  -4.8644746648449448        1.3249031492183554        1.7215654431230891     
 C -0.22830918359416269      -0.31080692605619120        7.2941713360138998     
 C   1.0755783765155531       -2.0131673682478488        6.1504107935319778     
 C  0.98470220693408628       -1.3708006587221153        2.7860623005108107     
 C   3.0856808677070799      -0.26769358595866155        3.3015897297237831     
 C   2.4142980917471299        2.7977984184432900        4.8159460189467822     
 C   2.8016852763394406        1.3248783965771540        6.7085164220835232     
 C  -1.6111588646785606       -1.1949001905935874        8.0673002550074452E-002
 H  -1.4065244259885494       0.69046073784186213        1.1063253923578875     
 C  -2.8978541440496723       -2.8974166082981867        1.2249836320759562     
 H  -3.7233047924847407       -2.3400165839567113        3.1345895293576076     
 C  -3.6757172750566864       -2.0848051409768553        6.6663356789229935     
 H  -1.9870954310220030       -1.5343946903340417        5.4572625220550881     
 C  -5.7768457653195986      -0.99979734499263739        6.1402891521225946     
 H  -5.7200764626992440       0.45337044847711944        4.5484047890739898     
 C  -5.4896102803084048        3.6435537418766981        3.1547121776986877     
 H  -3.9207414690632096        3.0497742828269638        4.5169323160124675     
 C  -5.8684866932288733        2.1816210852502529        1.2620231632266972     
 H  -4.6161390471123633       0.42573812708757131        1.1607267856330963     
 C -0.45167486643653854       -1.1949302004415765        8.3493431243348848     
 H -0.65628913328491434       0.69043162704534178        7.3236889426968226     
 C  0.83505444715487509       -2.8974398754313508        7.2050586850975122     
 H   1.6605492386515259       -2.3400351172595935        5.2954715218250952     
 C   1.6129509034142182       -2.0847997592643468        1.7636868915007471     
 H  -7.5671631668250763E-002  -1.5343841250281933        2.9727570393344025     
 C   3.7140885030425110      -0.99982329424209104        2.2897580956342001     
 H   3.6573267054775029       0.45332100361530281        3.8816636735828731     
 C   3.4268510714019693        3.6435275607458668        5.2753793329098517     
 H   1.8580201035451798        3.0497386386182042        3.9131194319313676     
 C   3.8056817431498318        2.1816012611917608        7.1680827658042574     
 H   2.5533363467007923       0.42571465821568927        7.2693515131268915     
 C  -2.1393751817375883       -2.4893090060219270       0.12545866662725660     
 H  -1.0151517076527705      -0.88296140660659272      -0.77433530249883187     
 H  -3.2978344540443114       -3.9080883629114047        1.2816215699241409     
 C  -5.0379209090047175       -1.8963476312465655        6.9187444468526085     
 H  -3.0906131211258931       -2.7704295185083563        7.2767443847466087     
 H  -6.8386206163588250      -0.84899530375651522        6.3296353893952553     
 C  -6.1869626157478432        3.3367057534877027        1.9822074017181430     
 H  -5.7278521445371382        4.5487920961945951        3.7114531194627629     
 H  -6.4145141582691174        1.9469368179742448       0.35002022003570632     
 C   7.6546513050405662E-002  -2.4893371540718126        8.3045673445007768     
 H  -1.0477044662826742      -0.88299429232065418        9.2043381810959879     
 H   1.2350397112031959       -3.9081101540049850        7.1484278524661793     
 C   2.9751576446359334       -1.8963536324717107        1.5112868279071512     
 H   1.0278431911574570       -2.7704094966109638        1.1532660216005706     
 H   4.7758661539896075      -0.84903213742242478        2.1004199270376946     
 C   4.1241719201418814        3.3366856697099396        6.4479041564517061     
 H   3.6651043150609044        4.5487659533793012        4.7186432461346026     
 H   4.3516856147936620        1.9469222169669684        8.0801009965565722     
 H  -1.9380587313672213       -3.1737474336885043      -0.69593046636987177     
 H  -5.5142295007901554       -2.4224433487715631        7.7450994765242402     
 H  -6.9765635305195710        3.9964727872715020        1.6298457245062399     
 H -0.12478720579625800       -3.1737778329551372        9.1259508429817409     
 H   3.4514646626036076       -2.4224435646214579       0.68492724926620407     
 H   4.9137589843535752        3.9964577877920111        6.8002865919732987     
 Br   7.7679488660431275        5.0420634567221212        14.233064625128316     
 Co   8.3247550536766841        6.4054630035643081        12.392670544392411     
 P   10.184863243864603        7.5936321631454327        13.029078649264306     
 Br   8.8815836129047643        5.0420551264887470        10.552296293480763     
 P   6.4646702760784764        7.5936489472246986        11.756244359977533     
 C   9.9024221077700023        8.8014493606835149        14.366367608497205     
 C   11.070362938660185        8.5353184243252187        11.733549905798641     
 C   11.461717462491309        6.4669370499899870        13.702346318178032     
 C   6.7471341394092059        8.8014559033409476        10.418950965737057     
 C   5.5791616080387385        8.5353453941021638        13.051759296783299     
 C   5.1878260596309858        6.4669476181912335        11.082967858294733     
 C   9.1278844777312571        8.4002608486010395        15.471825613313500     
 C   10.431749903912200        10.102619183825691        14.328037762913047     
 C   10.340845929472037        9.4602634718787293        10.963710658520620     
 C   12.441816752538843        8.3571225290381452        11.479203088154321     
 C   11.770438480104229        5.2916457118216922        12.993572368242061     
 C   12.157868361683409        6.7645859400081072        14.886118349590996     
 C   7.5216882884107443        8.4002604279645929        9.3135064764103959     
 C   6.2178162523446563        10.102629764445467        10.457270347256154     
 C   6.3086798699513098        9.4602734208661783        13.821616713342829     
 C   4.2077021102558128        8.3571673453581798        13.306083908074001     
 C   4.8790977697648712        5.2916616828801644        11.791747678575062     
 C   4.4917038945953003        6.7645749201515990        9.8991738279098911     
 C   8.9045463571478933        9.2843840912435258        16.527002714348871     
 H   8.6999040930598746        7.3990226835466091        15.501352723994874     
 C   10.191252417051631        10.986892253430893        15.382691019892972     
 H   11.016703066168983        10.429485506260455        13.473086686836377     
 C   10.969092936486215        10.174267461083929        9.9413375418637688     
 H   9.2804763314766365        9.6238601601541696        11.150419305702238     
 C   13.070223089084909        9.0892582731970215        10.467375165864437     
 H   13.013460446778662        7.6360926947341010        12.059261523342618     
 C   12.783011980402344        4.4459294478010811        13.452984398585599     
 H   11.214137780142508        5.0396936491088553        12.090762982661627     
 C   13.161885386395692        5.9078756543947435        15.345664005561186     
 H   11.909529485991477        7.6637534376913523        15.446951709136947     
 C   7.7450543264588436        9.2843814036243693        8.2583329263022680     
 H   7.9496620158849716        7.3990193092949426        9.2839880506181842     
 C   6.4583402493004751        10.986899800050850        9.4026204588729563     
 H   5.6328509815266123        10.429501923161675        11.312211283550331     
 C   5.6804278739656571        10.174277206971270        14.843986935109509     
 H   7.3690547065503322        9.6238543883827337        13.634926078404687     
 C   3.5792911425861389        9.0893018762386255        14.317910088652207     
 H   3.6360578246290927        7.6361514659102685        12.726009976067342     
 C   3.8665476928410691        4.4459275025530776        11.332317458150639     
 H   5.4353771899408789        5.0397257314252002        12.694574489348852     
 C   3.4877100757929220        5.9078472436990497        9.4396107260035809     
 H   4.7400490558604487        7.6637377761597101        9.3383357924673387     
 C   9.4327696133853909        10.578790158678572        16.482215834236371     
 H   8.3085367593759845        8.9724490321327011        17.382010958245608     
 H   10.591237930742226        11.997562011078754        15.326052420759950     
 C   12.331295397138858        9.9858088214844773        9.6889227922073236     
 H   10.383986907119928        10.859892339778984        9.3309312494452854     
 H   14.131997167070315        8.9384554745504285        10.278024631302145     
 C   13.480365171891810        4.7527882077384618        14.625485953753545     
 H   13.021257370728437        3.5406886675820237        12.896248877319353     
 H   13.707913837107673        6.1425677525559932        16.257664447646288     
 C   7.2168412024914694        10.578791617997318        8.3031096103485744     
 H   8.3410779748731141        8.9724411383364391        7.4033356920845543     
 H   6.0583604894481669        11.997572102572551        9.4592517473152125     
 C   4.3182199158064787        9.9858337682927676        15.096381641974464     
 H   6.2655340372486474        10.859888666711361        15.454407388776982     
 H   2.5175125699973608        8.9385130477264578        14.507244213237676     
 C   3.1692247239064848        4.7527634577794631        10.159792422884909     
 H   3.6282985440800686        3.5406898154246518        11.889056375132679     
 H   2.9417046362292116        6.1425220108358385        8.5275924202908993     
 H   9.2314555890395980        11.263231116889587        17.303603554580057     
 H   12.807600776148327        10.511904162896576        8.8625657807356113     
 H   14.269970213393085        4.0930274172357404        14.977849936127477     
 H   7.4181755419195428        11.263230326131586        7.4817247013017951     
 H   3.8419099393078486        10.511927070981265        15.922737345549324     
 H   2.3796399424740211        4.0929873800106398        9.8074121508947254     
         142

 Br -0.47527802080142323        3.0400435601104290        2.3744667665866688     
 Co  -1.0313721778478164        1.6765763968064191        4.2150183015864311     
 P  -2.8919236263285564       0.48913931051546683        3.5788405847564690     
 Br  -1.5874862461766051        3.0400322295191615        6.0555670859076178     
 P  0.82916240571675326       0.48912027329879615        4.8512042817716470     
 C  -2.6105521352973962      -0.71778750775414568        2.2407002840405612     
 C  -3.7767781384925838      -0.45257383986673083        4.8746593925565307     
 C  -4.1686716194237370        1.6166409357991922        2.9067282255299731     
 C  0.54776780196052366      -0.71780806818174714        6.1893391570057545     
 C   1.7140160697599827      -0.45259291896886400        3.5553852619693322     
 C   2.1059079447698816        1.6166138202783014        5.5233326416439015     
 C  -1.8389438011271995      -0.31492817167929965        1.1339182618357768     
 C  -3.1376952828824272       -2.0197232692416165        2.2796281576848645     
 C  -3.0463099149104411       -1.3748268956586873        5.6465926665420580     
 C  -5.1486860449840224      -0.27634284799125813        5.1275971570743462     
 C  -4.4765963396198458        2.7914919214671072        3.6165364770554498     
 C  -4.8650576657245326        1.3205317263501590        1.7227233487961651     
 C -0.22386590715298244      -0.31495296115150856        7.2961059647294082     
 C   1.0749155747059236       -2.0197425169355281        6.1504203824126469     
 C  0.98354207069791244       -1.3748280832286057        2.7834370299432432     
 C   3.0859268299148233      -0.27637367312877309        3.3024566524884680     
 C   2.4138465382265357        2.7914634769563493        4.8135279394762174     
 C   2.8022663853028207        1.3205093599373912        6.7073548057348962     
 C  -1.6165074746636805       -1.1981937024524552        7.7910092945901580E-002
 H  -1.4124197082811705       0.68687970592170700        1.1040913479613970     
 C  -2.8980547731788660       -2.9031708200566713        1.2240881120696265     
 H  -3.7202665969610123       -2.3478283378603186        3.1356241338444737     
 C  -3.6741174858686292       -2.0880627288287839        6.6697483394627435     
 H  -1.9855290206951695       -1.5367063591062049        5.4610128552671640     
 C  -5.7766303454012995       -1.0076163026849176        6.1402917815123788     
 H  -5.7209099079076404       0.44275440122069282        4.5458533119178242     
 C  -5.4883341850743710        3.6384707406119730        3.1577681604154639     
 H  -3.9201667784746093        3.0422273537497171        4.5195759019697617     
 C  -5.8683364776514670        2.1784710842627315        1.2638659171328057     
 H  -4.6174104138363328       0.42172015304694033        1.1610588999720048     
 C -0.44632457155849370       -1.1982206320214452        8.3521083231569779     
 H -0.65039372771950488       0.68685355894989664        7.3259253195054210     
 C  0.83525371733363551       -2.9031917431037382        7.2059543608810532     
 H   1.6575059321638987       -2.3478451163046272        5.2944354336730042     
 C   1.6113474529213667       -2.0880579724589845        1.7602760961173516     
 H  -7.7241797745896526E-002  -1.5366967660341773        2.9690085641565354     
 C   3.7138685508473017       -1.0076400770052500        2.2897553351896831     
 H   3.6581547657877111       0.44270930623902760        3.8842130523259675     
 C   3.4255699855601387        3.6384472624337114        5.2723188981340305     
 H   1.8574371054997483        3.0421950781083540        3.9104749459287538     
 C   3.8055309088956792        2.1784533288341139        7.1662341698455689     
 H   2.5546071719673931       0.42169887469771516        7.2690159499996509     
 C  -2.1425732985094559       -2.4934504047284327       0.12324507037498522     
 H  -1.0226753167400395      -0.88500500028937668      -0.77804671154059590     
 H  -3.2964129687322856       -3.9144079883271208        1.2812321118721293     
 C  -5.0367773859126572       -1.9013880257176852        6.9208736661232244     
 H  -3.0883820047570687       -2.7715260645659936        7.2818347291427248     
 H  -6.8387491430289229      -0.85828258481847230        6.3287374722956509     
 C  -6.1857835433438568        3.3332754114303942        1.9849174515332979     
 H  -5.7257916941673770        4.5434373885367121        3.7152604581158659     
 H  -6.4145227143050247        1.9450372556930577       0.35164998337439746     
 C   7.9745779329538552E-002  -2.4934756755408283        8.3067824669840462     
 H  -1.0401772362424513      -0.88503447079393294        9.2080529903213222     
 H   1.2336163694612630       -3.9144275932129027        7.1488169054939981     
 C   2.9740102149829388       -1.9013936641574016        1.5091588514148886     
 H   1.0256088045360021       -2.7715080127517169        1.1481785956588564     
 H   4.7759899261238070      -0.85831629888722272        2.1013171262595534     
 C   4.1229907384217244        3.3332575248674448        6.4451878323723975     
 H   3.6630377180558291        4.5434140079643592        4.7148310600400523     
 H   4.3516957419691895        1.9450242780863878        8.0784639811351902     
 H  -1.9419378574116197       -3.1772170588727953      -0.69883589463071571     
 H  -5.5128870652243096       -2.4266813386405999        7.7478209623888876     
 H  -6.9746781015679407        3.9940852867822101        1.6329684329057199     
 H -0.12090551502156985       -3.1772443232588756        9.1288583175915967     
 H   3.4501185531116403       -2.4266817469863362       0.68220748631902040     
 H   4.9118725858741108        3.9940721383093436        6.7971557687421909     
 Br   7.7686693686895332        5.0494323060536113        14.233229695767623     
 Co   8.3247587232702926        6.4128900651839489        12.392670160209709     
 P   10.185312282167553        7.6003296975749803        13.028841681467281     
 Br   8.8808686811793685        5.0494243667396850        10.552129078582366     
 P   6.4642266269552699        7.6003449783226404        11.756482052396072     
 C   9.9039401116725010        8.8072622612182219        14.366977420889103     
 C   11.070161875563503        8.5420385451647842        11.733016455223755     
 C   11.462064706267034        6.4728363444158212        13.700958386813195     
 C   6.7456196564667730        8.8072680922208679        10.418342232708969     
 C   5.5793688772605101        8.5420631548186510        13.052294648359691     
 C   5.1874834298617367        6.4728458697252975        11.084357271728505     
 C   9.1323287301703200        8.4044080365426197        15.473759370112376     
 C   10.431090056669516        10.109195552048551        14.328048734236958     
 C   10.339690903149366        9.4642909002971685        10.961084999510570     
 C   12.442068582002273        8.3658057400933004        11.480072687649795     
 C   11.769992776345543        5.2979826044032174        12.991156062663556     
 C   12.158451418793126        6.7689553813240977        14.884960504375080     
 C   7.5172462701765159        8.4044074943592104        9.3115727277011970     
 C   6.2184786889076022        10.109205040791677        10.457261259584808     
 C   6.3098410027470342        9.4643000492356641        13.824242598130926     
 C   4.2074570044511619        8.3658465827033321        13.305218229542835     
 C   4.8795488528511326        5.2979970060484840        11.794164917677140     
 C   4.4911229977290255        6.7689451237306324        9.9003350237173997     
 C   8.9098953451605691        9.2876757217898991        16.529766565136466     
 H   8.7058004633798856        7.4026018911760580        15.503587460603635     
 C   10.191452441580662        10.992645342936653        15.383587594518557     
 H   11.013664248646567        10.437296784647083        13.472052976566678     
 C   10.967494673545698        10.177525233751934        9.9379261062167874     
 H   9.2789109135952508        9.6261716306496563        11.146669283502053     
 C   13.070009053244501        9.0970776619306033        10.467374728784067     
 H   13.014294621930441        7.6467089333812588        12.061814973905735     
 C   12.781735152318817        4.4510108076259911        13.449927604278466     
 H   11.213562620213965        5.0472400098247840        12.088118813748158     
 C   13.161734915237718        5.9110231348701809        15.343820989097756     
 H   11.910801244650521        7.6677692938420732        15.446620015175535     
 C   7.7397052273289395        9.2876730852223375        8.2555687697937454     
 H   7.9437685106945572        7.4025986703786977        9.2817526425666692     
 C   6.4581405855504350        10.992652031088278        9.4017254742335439     
 H   5.6358933235827280        10.437311600481536        11.313247681479471     
 C   5.6820326891435196        10.177534269940331        14.847398803042051     
 H   7.3706257716961385        9.6261664261758391        13.638674726304297     
 C   3.5795123188206275        9.0971174662770746        14.317914560047857     
 H   3.6352304368683352        7.6467624122760798        12.723461903220063     
 C   3.8678280308543131        4.4510087049236544        11.335376675821420     
 H   5.4359595723458050        5.0472691914397663        12.697218100711448     
 C   3.4878608699185119        5.9109968442491292        9.4414585153616155     
 H   4.7387788199304115        7.6677548479047344        9.3386712815783941     
 C   9.4359674861616085        10.582929922863691        16.484430504566671     
 H   8.3160609699613186        8.9744903899466433        17.385723309333475     
 H   10.589815353755373        12.003880703405525        15.326443004129954     
 C   12.330153533418953        9.9908495864941038        9.6867954448650480     
 H   10.381757509676602        10.860989027114069        9.3258418936831777     
 H   14.132127181464456        8.9477433579795598        10.278925255576967     
 C   13.479185452825826        4.7562161774019227        14.622775226065750     
 H   13.019195858642734        3.5460418847251884        12.892440341492740     
 H   13.707922195407034        6.1444642870513269        16.256034511575766     
 C   7.2136422780005134        10.582931053714209        8.3008954234445280     
 H   8.3335525376170221        8.9744830067250696        7.3996221434108413     
 H   6.0597828324608196        12.003889683166506        9.4588633071306116     
 C   4.3193688208142724        9.9908724855767037        15.098511223218258     
 H   6.2677699815695940        10.860985884802082        15.459495862003900     
 H   2.5173901082642471        8.9477958631325851        14.506349138301204     
 C   3.1704053841892774        4.7561931625311749        10.162507559127834     
 H   3.6303639832983960        3.5460425578975974        11.892867000213288     
 H   2.9416946319934443        6.1444220910078515        8.5292286448499901     
 H   9.2353342500946312        11.266698871815455        17.306510191198385     
 H   12.806260333844300        10.516142593271862        8.8598463929493096     
 H   14.268083876485329        4.0954121004994288        14.974726320208520     
 H   7.4142941343429145        11.266697930453955        7.4788183065683116     
 H   3.8432578424571946        10.516163719357825        15.925459037503547     
 H   2.3815256005428527        4.0953750046014203        9.8105415147868325     
         142

 Br -0.47599858695583930        3.0326735705094809        2.3743008148515172     
 Co  -1.0313754913343787        1.6691489223967448        4.2150184140149376     
 P  -2.8923724030714149       0.48244117620496985        3.5790779031967901     
 Br  -1.5867704738423682        3.0326633974174193        6.0557334664705618     
 P  0.82960631001523022       0.48242410914436012        4.8509665961469519     
 C  -2.6120698130794509      -0.72360153451285969        2.2400912737459646     
 C  -3.7765762816205308      -0.45929405686975533        4.8751938849604821     
 C  -4.1690189313124879        1.6107403657719930        2.9081161177181576     
 C  0.54928274064593063      -0.72361982624704291        6.1899484561961406     
 C   1.7138095368545296      -0.45931131616260368        3.5548505851812111     
 C   2.1062505500635287        1.6107160864893648        5.5219427927126379     
 C  -1.8433873940883632      -0.31907700633572694        1.1319853275870697     
 C  -3.1370357707294789       -2.0263005164014696        2.2796180962862405     
 C  -3.0451537903913102       -1.3788543533442612        5.6492191576473250     
 C  -5.1489369245309291      -0.28502586232841648        5.1267293279312245     
 C  -4.4761510590271323        2.7851539307155520        3.6189523036322271     
 C  -4.8656406666041203        1.3161603034819627        1.7238812544692410     
 C -0.21942263071180221      -0.31909899624682597        7.2980405934449166     
 C   1.0742527728962943       -2.0263176656232074        6.1504299712933150     
 C  0.98238193446173860       -1.3788555077350959        2.7808117593756756     
 C   3.0861727921225670      -0.28505376029888463        3.3033235752531529     
 C   2.4133949847059415        2.7851285354694082        4.8111098600056517     
 C   2.8028474942662007        1.3161403232976283        6.7061931893862701     
 C  -1.6218560846488006       -1.2014872143113229        7.5147183341728707E-002
 H  -1.4183149905737913       0.68329867400155186        1.1018573035649062     
 C  -2.8982554023080600       -2.9089250318151558        1.2231925920632967     
 H  -3.7172284014372838       -2.3556400917639260        3.1366587383313393     
 C  -3.6725176966805719       -2.0913203166807128        6.6731610000024943     
 H  -1.9839626103683359       -1.5390180278783681        5.4647631884792398     
 C  -5.7764149254829995       -1.0154352603771979        6.1402944109021620     
 H  -5.7217433531160369       0.43213835396426620        4.5433018347616585     
 C  -5.4870580898403372        3.6333877393472482        3.1608241431322397     
 H  -3.9195920878860084        3.0346804246724699        4.5222194879270559     
 C  -5.8681862620740608        2.1753210832752106        1.2657086710389143     
 H  -4.6186817805603031       0.41770217900630940        1.1613910143109136     
 C -0.44097427668044881       -1.2015110636013138        8.3548735219790711     
 H -0.64449832215409530       0.68327549085445149        7.3281616963140195     
 C  0.83545298751239594       -2.9089436107761255        7.2068500366645942     
 H   1.6544626256762716       -2.3556551153496614        5.2933993455209132     
 C   1.6097440024285152       -2.0913161856536222        1.7568653007339561     
 H  -7.8811963823542275E-002  -1.5390094070401612        2.9652600889786687     
 C   3.7136485986520928       -1.0154568597684093        2.2897525747451666     
 H   3.6589828260979189       0.43209760886275239        3.8867624310690614     
 C   3.4242888997183076        3.6333669641215556        5.2692584633582102     
 H   1.8568541074543166        3.0346515175985034        3.9078304599261400     
 C   3.8053800746415267        2.1753053964764675        7.1643855738868814     
 H   2.5558779972339938       0.41768309117974106        7.2686803868724095     
 C  -2.1457714152813234       -2.4975918034349389       0.12103147412271384     
 H  -1.0301989258273088      -0.88704859397216063      -0.78175812058235983     
 H  -3.2949914834202594       -3.9207276137428373        1.2808426538201174     
 C  -5.0356338628205979       -1.9064284201888047        6.9230028853938403     
 H  -3.0861508883882447       -2.7726226106236305        7.2869250735388409     
 H  -6.8388776696990208      -0.86756986588042939        6.3278395551960465     
 C  -6.1846044709398695        3.3298450693730857        1.9876275013484526     
 H  -5.7237312437976158        4.5380826808788290        3.7190677967689689     
 H  -6.4145312703409312        1.9431376934118707       0.35327974671308859     
 C   8.2945045608671428E-002  -2.4976141970098440        8.3089975894673156     
 H  -1.0326500062022286      -0.88707464926721180        9.2117677995466565     
 H   1.2321930277193300       -3.9207450324208204        7.1492059585218160     
 C   2.9728627853299443       -1.9064336958430923        1.5070308749226260     
 H   1.0233744179145474       -2.7726065288924699        1.1430911697171422     
 H   4.7761136982580066      -0.86760046035202065        2.1022143254814121     
 C   4.1218095567015673        3.3298293800249499        6.4424715082930888     
 H   3.6609711210507534        4.5380620625494181        4.7110188739455019     
 H   4.3517058691447179        1.9431263392058069        8.0768269657138099     
 H  -1.9458169834560179       -3.1806866840570867      -0.70174132289155977     
 H  -5.5115446296584629       -2.4309193285096362        7.7505424482535341     
 H  -6.9727926726163094        3.9916977862929182        1.6360911413051999     
 H -0.11702382424688168       -3.1807108135626145        9.1317657922014508     
 H   3.4487724436196734       -2.4309199293512149       0.67948772337183672     
 H   4.9099861873946464        3.9916864888266761        6.7940249455110830     
 Br   7.7693898713359388        5.0568011553851013        14.233394766406930     
 Co   8.3247623928639030        6.4203171268035897        12.392669776027009     
 P   10.185761320470503        7.6070272320045271        13.028604713670255     
 Br   8.8801537494539708        5.0567936069906221        10.551961863683969     
 P   6.4637829778320643        7.6070410094205823        11.756719744814612     
 C   9.9054581155750014        8.8130751617529288        14.367587233281004     
 C   11.069960812466821        8.5487586660043497        11.732483004648868     
 C   11.462411950042759        6.4787356388416555        13.699570455448359     
 C   6.7441051735243391        8.8130802811007900        10.417733499680882     
 C   5.5795761464822817        8.5487809155351364        13.052829999936083     
 C   5.1871408000924877        6.4787441212593615        11.085746685162277     
 C   9.1367729826093811        8.4085552244841999        15.475693126911251     
 C   10.430430209426834        10.115771920271410        14.328059705560872     
 C   10.338535876826697        9.4683183287156076        10.958459340500518     
 C   12.442320411465703        8.3744889511484537        11.480942287145268     
 C   11.769547072586857        5.3043194969847436        12.988739757085051     
 C   12.159034475902843        6.7733248226400891        14.883802659159162     
 C   7.5128042519422875        8.4085545607538279        9.3096389789919964     
 C   6.2191411254705473        10.115780317137888        10.457252171913462     
 C   6.3110021355427586        9.4683266776051482        13.826868482919023     
 C   4.2072118986465110        8.3745258200484827        13.304352551011666     
 C   4.8799999359373931        5.3043323292168045        11.796582156779218     
 C   4.4905421008627497        6.7733153273096658        9.9014962195249101     
 C   8.9152443331732432        9.2909673523362706        16.532530415924061     
 H   8.7116968336998966        7.4061810988055079        15.505822197212396     
 C   10.191652466109694        10.998398432442411        15.384484169144143     
 H   11.010625431124152        10.445108063033713        13.471019266296979     
 C   10.965896410605179        10.180783006419940        9.9345146705698077     
 H   9.2773454957138650        9.6284831011451413        11.142919261301866     
 C   13.069795017404092        9.1048970506641833        10.467374291703697     
 H   13.015128797082220        7.6573251720284174        12.064368424468849     
 C   12.780458324235287        4.4560921674509011        13.446870809971333     
 H   11.212987460285424        5.0547863705407128        12.085474644834688     
 C   13.161584444079745        5.9141706153456193        15.341977972634323     
 H   11.912073003309565        7.6717851499927940        15.446288321214123     
 C   7.7343561281990363        9.2909647668203075        8.2528046132852229     
 H   7.9378750055041438        7.4061780314624519        9.2795172345151542     
 C   6.4579409218003958        10.998404262125707        9.4008304895941297     
 H   5.6389356656388436        10.445121277801396        11.314284079408610     
 C   5.6836375043213812        10.180791332909392        14.850810670974592     
 H   7.3721968368419439        9.6284784639689462        13.642423374203906     
 C   3.5797334950551161        9.1049330563155220        14.317919031443505     
 H   3.6344030491075774        7.6573733586418911        12.720913830372785     
 C   3.8691083688675576        4.4560899072942313        11.338435893492200     
 H   5.4365419547507319        5.0548126514543332        12.699861712074044     
 C   3.4880116640441017        5.9141464447992078        9.4433063047196502     
 H   4.7375085840003734        7.6717719196497587        9.3390067706894495     
 C   9.4391653589378262        10.587069687048810        16.486645174896974     
 H   8.3235851805466545        8.9765317477605837        17.389435660421341     
 H   10.588392776768522        12.010199395732295        15.326833587499959     
 C   12.329011669699049        9.9958903515037321        9.6846680975227706     
 H   10.379528112233274        10.862085714449153        9.3207525379210718     
 H   14.132257195858596        8.9570312414086910        10.279825879851789     
 C   13.478005733759842        4.7596441470653845        14.620064498377955     
 H   13.017134346557031        3.5513951018683532        12.888631805666128     
 H   13.707930553706396        6.1463608215466605        16.254404575505241     
 C   7.2104433535095582        10.587070489431099        8.2986812365404798     
 H   8.3260271003609301        8.9765248751137001        7.3959085947371284     
 H   6.0612051754734724        12.010207263760460        9.4584748669460108     
 C   4.3205177258220662        9.9959112028606381        15.100640804462053     
 H   6.2700059258905396        10.862083102892802        15.464584335230818     
 H   2.5172676465311334        8.9570786785387142        14.505454063364731     
 C   3.1715860444720705        4.7596228672828857        10.165222695370758     
 H   3.6324294225167240        3.5513953003705434        11.896677625293899     
 H   2.9416846277576769        6.1463221711798655        8.5308648694090827     
 H   9.2392129111496661        11.270166626741323        17.309416827816712     
 H   12.804919891540273        10.520381023647147        8.8571270051630098     
 H   14.266197539577572        4.0977967837631173        14.971602704289564     
 H   7.4104127267662863        11.270165534776321        7.4759119118348289     
 H   3.8446057456065406        10.520400367734387        15.928180729457770     
 H   2.3834112586116842        4.0977626291922000        9.8136708786789377     
         142

 Br -0.47671915311025537        3.0253035809085329        2.3741348631163652     
 Co  -1.0313788048209409        1.6617214479870703        4.2150185264434441     
 P  -2.8928211798142733       0.47574304189447286        3.5793152216371111     
 Br  -1.5860547015081314        3.0252945653156775        6.0558998470335057     
 P  0.83005021431370718       0.47572794498992410        4.8507289105222569     
 C  -2.6135874908615060      -0.72941556127157381        2.2394822634513680     
 C  -3.7763744247484778      -0.46601427387277977        4.8757283773644344     
 C  -4.1693662432012397        1.6048397957447937        2.9095040099063416     
 C  0.55079767933133750      -0.72943158431233857        6.1905577553865268     
 C   1.7136030039490768      -0.46602971335634330        3.5543159083930900     
 C   2.1065931553571757        1.6048183527004283        5.5205529437813743     
 C  -1.8478309870495269      -0.32322584099215423        1.1300523933383628     
 C  -3.1363762585765311       -2.0328777635613227        2.2796080348876164     
 C  -3.0439976658721792       -1.3828818110298351        5.6518456487525928     
 C  -5.1491878040778367      -0.29370887666557483        5.1258614987881019     
 C  -4.4757057784344196        2.7788159399639967        3.6213681302090044     
 C  -4.8662236674837080        1.3117888806137663        1.7250391601423167     
 C -0.21497935427062195      -0.32324503134214339        7.2999752221604242     
 C   1.0735899710866650       -2.0328928143108866        6.1504395601739832     
 C  0.98122179822556477       -1.3828829322415863        2.7781864888081080     
 C   3.0864187543303103      -0.29373384746899611        3.3041904980178374     
 C   2.4129434311853477        2.7787935939824675        4.8086917805350868     
 C   2.8034286032295808        1.3117712866578655        6.7050315730376431     
 C  -1.6272046946339205       -1.2047807261701906        7.2384273737555835E-002
 H  -1.4242102728664123       0.67971764208139662        1.0996232591684156     
 C  -2.8984560314372541       -2.9146792435736399        1.2222970720569670     
 H  -3.7141902059135554       -2.3634518456675337        3.1376933428182054     
 C  -3.6709179074925151       -2.0945779045326414        6.6765736605422452     
 H  -1.9823962000415023       -1.5413296966505312        5.4685135216913165     
 C  -5.7761995055646995       -1.0232542180694781        6.1402970402919461     
 H  -5.7225767983244333       0.42152230670783958        4.5407503576054928     
 C  -5.4857819946063033        3.6283047380825231        3.1638801258490159     
 H  -3.9190173972974081        3.0271334955952232        4.5248630738843501     
 C  -5.8680360464966546        2.1721710822876896        1.2675514249450228     
 H  -4.6199531472842725       0.41368420496567848        1.1617231286498222     
 C -0.43562398180240397       -1.2048014951811825        8.3576387208011642     
 H -0.63860291658868584       0.67969742275900635        7.3303980731226170     
 C  0.83565225769115647       -2.9146954784485128        7.2077457124481352     
 H   1.6514193191886444       -2.3634651143946952        5.2923632573688222     
 C   1.6081405519356637       -2.0945743988482599        1.7534545053505604     
 H  -8.0382129901188037E-002  -1.5413220480461451        2.9615116138008020     
 C   3.7134286464568835       -1.0232736425315683        2.2897498143006501     
 H   3.6598108864081271       0.42148591148647713        3.8893118098121553     
 C   3.4230078138764770        3.6282866658094002        5.2661980285823891     
 H   1.8562711094088851        3.0271079570886532        3.9051859739235257     
 C   3.8052292403873742        2.1721574641188206        7.1625369779281938     
 H   2.5571488225005945       0.41366730766176696        7.2683448237451689     
 C  -2.1489695320531914       -2.5017332021414451       0.11881787787044246     
 H  -1.0377225349145780      -0.88909218765494458      -0.78546952962412386     
 H  -3.2935699981082336       -3.9270472391585538        1.2804531957681058     
 C  -5.0344903397285377       -1.9114688146599241        6.9251321046644563     
 H  -3.0839197720194202       -2.7737191566812673        7.2920154179349570     
 H  -6.8390061963691187      -0.87685714694238648        6.3269416380964412     
 C  -6.1834253985358822        3.3264147273157771        1.9903375511636072     
 H  -5.7216707934278537        4.5327279732209460        3.7228751354220724     
 H  -6.4145398263768385        1.9412381311306837       0.35490951005177973     
 C   8.6144311887804317E-002  -2.5017527184788597        8.3112127119505832     
 H  -1.0251227761620056      -0.88911482774049067        9.2154826087719908     
 H   1.2307696859773971       -3.9270624716287386        7.1495950115496347     
 C   2.9717153556769502       -1.9114737275287830        1.5049028984303634     
 H   1.0211400312930927       -2.7737050450332230        1.1380037437754280     
 H   4.7762374703922061      -0.87688462181681859        2.1031115247032712     
 C   4.1206283749814112        3.3264012351824546        6.4397551842137792     
 H   3.6589045240456781        4.5327101171344761        4.7072066878509524     
 H   4.3517159963202463        1.9412284003252263        8.0751899502924296     
 H  -1.9496961095004162       -3.1841563092413780      -0.70464675115240383     
 H  -5.5102021940926171       -2.4351573183786726        7.7532639341181806     
 H  -6.9709072436646791        3.9893102858036267        1.6392138497046800     
 H -0.11314213347219353       -3.1841773038663530        9.1346732668113066     
 H   3.4474263341277060       -2.4351581117160936       0.67676796042465304     
 H   4.9080997889151812        3.9893008393440081        6.7908941222799744     
 Br   7.7701103739823445        5.0641700047165905        14.233559837046238     
 Co   8.3247660624575115        6.4277441884232305        12.392669391844308     
 P   10.186210358773453        7.6137247664340748        13.028367745873229     
 Br   8.8794388177285732        5.0641628472415601        10.551794648785572     
 P   6.4633393287088579        7.6137370405185241        11.756957437233151     
 C   9.9069761194775019        8.8188880622876358        14.368197045672902     
 C   11.069759749370139        8.5554787868439153        11.731949554073982     
 C   11.462759193818483        6.4846349332674897        13.698182524083522     
 C   6.7425906905819053        8.8188924699807103        10.417124766652794     
 C   5.5797834157040533        8.5554986762516236        13.053365351512474     
 C   5.1867981703232395        6.4846423727934255        11.087136098596050     
 C   9.1412172350484440        8.4127024124257801        15.477626883710126     
 C   10.429770362184151        10.122348288494269        14.328070676884785     
 C   10.337380850504028        9.4723457571340468        10.955833681490466     
 C   12.442572240929133        8.3831721622036088        11.481811886640742     
 C   11.769101368828171        5.3106563895662688        12.986323451506546     
 C   12.159617533012559        6.7776942639560804        14.882644813943246     
 C   7.5083622337080591        8.4127016271484454        9.3077052302827976     
 C   6.2198035620334933        10.122355593484100        10.457243084242116     
 C   6.3121632683384830        9.4723533059746341        13.829494367707122     
 C   4.2069667928418601        8.3832050573936350        13.303486872480500     
 C   4.8804510190236545        5.3106676523851242        11.798999395881296     
 C   4.4899612039964749        6.7776855308886992        9.9026574153324187     
 C   8.9205933211859190        9.2942589828826438        16.535294266711656     
 H   8.7175932040199058        7.4097603064349569        15.508056933821155     
 C   10.191852490638725        11.004151521948170        15.385380743769730     
 H   11.007586613601736        10.452919341420342        13.469985556027282     
 C   10.964298147664662        10.184040779087946        9.9311032349228281     
 H   9.2757800778324775        9.6307945716406280        11.139169239101680     
 C   13.069580981563682        9.1127164393977651        10.467373854623327     
 H   13.015962972233998        7.6679414106755752        12.066921875031964     
 C   12.779181496151759        4.4611735272758111        13.443814015664200     
 H   11.212412300356881        5.0623327312566415        12.082830475921220     
 C   13.161433972921770        5.9173180958210576        15.340134956170891     
 H   11.913344761968609        7.6758010061435149        15.445956627252711     
 C   7.7290070290691322        9.2942564484182757        8.2500404567767003     
 H   7.9319815003137295        7.4097573925462070        9.2772818264636392     
 C   6.4577412580503566        11.004156493163137        9.3999355049547173     
 H   5.6419780076949593        10.452930955121257        11.315320477337750     
 C   5.6852423194992436        10.184048395878454        14.854222538907132     
 H   7.3737679019877502        9.6307905017620516        13.646172022103515     
 C   3.5799546712896047        9.1127486463539693        14.317923502839156     
 H   3.6335756613468200        7.6679843050077023        12.718365757525506     
 C   3.8703887068808021        4.4611711096648072        11.341495111162979     
 H   5.4371243371556588        5.0623561114689002        12.702505323436640     
 C   3.4881624581696915        5.9172960453492873        9.4451540940776866     
 H   4.7362383480703363        7.6757889913947830        9.3393422598005049     
 C   9.4423632317140420        10.591209451233929        16.488859845227278     
 H   8.3311093911319887        8.9785731055745259        17.393148011509208     
 H   10.586970199781669        12.016518088059065        15.327224170869963     
 C   12.327869805979145        10.000931116513359        9.6825407501804950     
 H   10.377298714789946        10.863182401784238        9.3156631821589642     
 H   14.132387210252737        8.9663191248378222        10.280726504126610     
 C   13.476826014693858        4.7630721167288463        14.617353770690160     
 H   13.015072834471328        3.5567483190115174        12.884823269839515     
 H   13.707938912005757        6.1482573560419942        16.252774639434715     
 C   7.2072444290186031        10.591209925147989        8.2964670496364317     
 H   8.3185016631048363        8.9785667435023289        7.3921950460634154     
 H   6.0626275184861251        12.016524844354413        9.4580864267614100     
 C   4.3216666308298599        10.000949920144574        15.102770385705847     
 H   6.2722418702114853        10.863180320983522        15.469672808457736     
 H   2.5171451847980202        8.9663614939448433        14.504558988428258     
 C   3.1727667047548636        4.7630525720345975        10.167937831613683     
 H   3.6344948617350514        3.5567480428434890        11.900488250374510     
 H   2.9416746235219096        6.1482222513518794        8.5325010939681736     
 H   9.2430915722046993        11.273634381667190        17.312323464435043     
 H   12.803579449236244        10.524619454022432        8.8544076173767081     
 H   14.264311202669814        4.1001814670268049        14.968479088370609     
 H   7.4065313191896580        11.273633139098688        7.4730055171013463     
 H   3.8459536487558865        10.524637016110949        15.930902421411995     
 H   2.3852969166805158        4.1001502537829797        9.8168002425710448     
         142

 Br -0.47743971926467149        3.0179335913075849        2.3739689113812137     
 Co  -1.0313821183075029        1.6542939735773958        4.2150186388719506     
 P  -2.8932699565571323       0.46904490758397588        3.5795525400774322     
 Br  -1.5853389291738946        3.0179257332139358        6.0560662275964496     
 P  0.83049411861218414       0.46903178083548808        4.8504912248975618     
 C  -2.6151051686435611      -0.73522958803028782        2.2388732531567714     
 C  -3.7761725678764249      -0.47273449087580427        4.8762628697683867     
 C  -4.1697135550899906        1.5989392257175943        2.9108919020945261     
 C  0.55231261801674436      -0.73524334237763433        6.1911670545769129     
 C   1.7133964710436238      -0.47274811055008292        3.5537812316049688     
 C   2.1069357606508232        1.5989206189114920        5.5191630948501098     
 C  -1.8522745800106906      -0.32737467564858158        1.1281194590896557     
 C  -3.1357167464235833       -2.0394550107211757        2.2795979734889924     
 C  -3.0428415413530483       -1.3869092687154090        5.6544721398578606     
 C  -5.1494386836247434      -0.30239189100273317        5.1249936696449794     
 C  -4.4752604978417061        2.7724779492124414        3.6237839567857817     
 C  -4.8668066683632967        1.3074174577455702        1.7261970658153927     
 C -0.21053607782944173      -0.32739106643746080        7.3019098508759326     
 C   1.0729271692770357       -2.0394679629985659        6.1504491490546522     
 C  0.98006166198939082       -1.3869103567480767        2.7755612182405405     
 C   3.0866647165380536      -0.30241393463910765        3.3050574207825223     
 C   2.4124918776647535        2.7724586524955268        4.8062737010645211     
 C   2.8040097121929604        1.3074022500181026        6.7038699566890161     
 C  -1.6325533046190406       -1.2080742380290583        6.9621364133382962E-002
 H  -1.4301055551590331       0.67613661016124149        1.0973892147719251     
 C  -2.8986566605664481       -2.9204334553321245        1.2214015520506374     
 H  -3.7111520103898270       -2.3712635995711411        3.1387279473050715     
 C  -3.6693181183044579       -2.0978354923845699        6.6799863210819952     
 H  -1.9808297897146687       -1.5436413654226944        5.4722638549033924     
 C  -5.7759840856464004       -1.0310731757617584        6.1402996696817302     
 H  -5.7234102435328298       0.41090625945141290        4.5381988804493272     
 C  -5.4845058993722704        3.6232217368177984        3.1669361085657921     
 H  -3.9184427067088072        3.0195865665179760        4.5275066598416442     
 C  -5.8678858309192483        2.1690210813001682        1.2693941788511316     
 H  -4.6212245140082420       0.40966623092504750        1.1620552429887310     
 C -0.43027368692435908       -1.2080919267610510        8.3604039196232574     
 H -0.63270751102327627       0.67611935466356121        7.3326344499312155     
 C  0.83585152786991690       -2.9204473461209002        7.2086413882316753     
 H   1.6483760127010170       -2.3712751134397294        5.2913271692167312     
 C   1.6065371014428123       -2.0978326120428981        1.7500437099671649     
 H  -8.1952295978833800E-002  -1.5436346890521291        2.9577631386229348     
 C   3.7132086942616747       -1.0310904252947273        2.2897470538561335     
 H   3.6606389467183353       0.41087421411020192        3.8918611885552492     
 C   3.4217267280346464        3.6232063674972443        5.2631375938065679     
 H   1.8556881113634534        3.0195643965788026        3.9025414879209119     
 C   3.8050784061332217        2.1690095317611737        7.1606883819695053     
 H   2.5584196477671948       0.40965152414379286        7.2680092606179283     
 C  -2.1521676488250590       -2.5058746008479509       0.11660428161817107     
 H  -1.0452461440018470      -0.89113578133772853      -0.78918093866588790     
 H  -3.2921485127962078       -3.9333668645742699        1.2800637377160942     
 C  -5.0333468166364783       -1.9165092091310436        6.9272613239350731     
 H  -3.0816886556505958       -2.7748157027389042        7.2971057623310731     
 H  -6.8391347230392165      -0.88614442800434357        6.3260437209968368     
 C  -6.1822463261318958        3.3229843852584686        1.9930476009787621     
 H  -5.7196103430580925        4.5273732655630639        3.7266824740751754     
 H  -6.4145483824127449        1.9393385688494966       0.35653927339047087     
 C   8.9343578166937193E-002  -2.5058912399478750        8.3134278344338526     
 H  -1.0175955461217827      -0.89115500621376953        9.2191974179973251     
 H   1.2293463442354640       -3.9333799108366563        7.1499840645774526     
 C   2.9705679260239557       -1.9165137592144739        1.5027749219381008     
 H   1.0189056446716380       -2.7748035611739761        1.1329163178337136     
 H   4.7763612425264057      -0.88616878328161652        2.1040087239251299     
 C   4.1194471932612542        3.3229730903399597        6.4370388601344706     
 H   3.6568379270406028        4.5273581717195350        4.7033945017564021     
 H   4.3517261234957747        1.9393304614446456        8.0735529348710475     
 H  -1.9535752355448146       -3.1876259344256690      -0.70755217941324777     
 H  -5.5088597585267705       -2.4393953082477089        7.7559854199828271     
 H  -6.9690218147130487        3.9869227853143347        1.6423365581041600     
 H -0.10926044269750537       -3.1876437941700919        9.1375807414211607     
 H   3.4460802246357387       -2.4393962940809719       0.67404819747746936     
 H   4.9062133904357168        3.9869151898613406        6.7877632990488665     
 Br   7.7708308766287510        5.0715388540480806        14.233724907685545     
 Co   8.3247697320511218        6.4351712500428722        12.392669007661608     
 P   10.186659397076404        7.6204223008636216        13.028130778076203     
 Br   8.8787238860031774        5.0715320874924981        10.551627433887175     
 P   6.4628956795856523        7.6204330716164659        11.757195129651690     
 C   9.9084941233800023        8.8247009628223427        14.368806858064803     
 C   11.069558686273457        8.5621989076834790        11.731416103499095     
 C   11.463106437594206        6.4905342276933240        13.696794592718687     
 C   6.7410762076394715        8.8247046588606324        10.416516033624704     
 C   5.5799906849258250        8.5622164369681109        13.053900703088866     
 C   5.1864555405539905        6.4905406243274895        11.088525512029822     
 C   9.1456614874875051        8.4168496003673603        15.479560640509002     
 C   10.429110514941467        10.128924656717126        14.328081648208698     
 C   10.336225824181358        9.4763731855524860        10.953208022480416     
 C   12.442824070392565        8.3918553732587640        11.482681486136215     
 C   11.768655665069485        5.3169932821477950        12.983907145928042     
 C   12.160200590122276        6.7820637052720709        14.881486968727330     
 C   7.5039202154738307        8.4168486935430629        9.3057714815735970     
 C   6.2204659985964383        10.128930869830310        10.457233996570769     
 C   6.3133244011342073        9.4763799343441200        13.832120252495219     
 C   4.2067216870372093        8.3918842947387873        13.302621193949333     
 C   4.8809021021099150        5.3170029755534438        11.801416634983374     
 C   4.4893803071302001        6.7820557344677326        9.9038186111399273     
 C   8.9259423091985948        9.2975506134290171        16.538058117499251     
 H   8.7234895743399168        7.4133395140644058        15.510291670429917     
 C   10.192052515167756        11.009904611453930        15.386277318395315     
 H   11.004547796079322        10.460730619806970        13.468951845757584     
 C   10.962699884724143        10.187298551755953        9.9276917992758467     
 H   9.2742146599510917        9.6331060421361130        11.135419216901493     
 C   13.069366945723273        9.1205358281313469        10.467373417542959     
 H   13.016797147385775        7.6785576493227330        12.069475325595080     
 C   12.777904668068230        4.4662548871007210        13.440757221357067     
 H   11.211837140428338        5.0698790919725711        12.080186307007750     
 C   13.161283501763796        5.9204655762964951        15.338291939707458     
 H   11.914616520627654        7.6798168622942349        15.445624933291299     
 C   7.7236579299392289        9.2975481300162457        8.2472763002681777     
 H   7.9260879951233152        7.4133367536299621        9.2750464184121242     
 C   6.4575415943003165        11.009908724200566        9.3990405203153049     
 H   5.6450203497510749        10.460740632441118        11.316356875266887     
 C   5.6868471346771061        10.187305458847515        14.857634406839674     
 H   7.3753389671335556        9.6331025395551571        13.649920670003125     
 C   3.5801758475240932        9.1205642363924184        14.317927974234806     
 H   3.6327482735860626        7.6785952513735127        12.715817684678228     
 C   3.8716690448940461        4.4662523120353841        11.344554328833761     
 H   5.4377067195605857        5.0698995714834663        12.705148934799235     
 C   3.4883132522952813        5.9204456458993659        9.4470018834357212     
 H   4.7349681121402991        7.6798060631398073        9.3396777489115603     
 C   9.4455611044902597        10.595349215419049        16.491074515557578     
 H   8.3386336017173228        8.9806144633884681        17.396860362597074     
 H   10.585547622794817        12.022836780385836        15.327614754239967     
 C   12.326727942259240        10.005971881522985        9.6804134028382176     
 H   10.375069317346618        10.864279089119323        9.3105738263968565     
 H   14.132517224646879        8.9756070082669535        10.281627128401432     
 C   13.475646295627874        4.7665000863923073        14.614643043002363     
 H   13.013011322385625        3.5621015361546822        12.881014734012902     
 H   13.707947270305118        6.1501538905373287        16.251144703364194     
 C   7.2040455045276470        10.595349360864880        8.2942528627323835     
 H   8.3109762258487443        8.9806086118909594        7.3884814973897033     
 H   6.0640498614987770        12.022842424948367        9.4576979865768092     
 C   4.3228155358376537        10.005988637428510        15.104899966949642     
 H   6.2744778145324309        10.864277539074243        15.474761281684655     
 H   2.5170227230649065        8.9756443093509706        14.503663913491785     
 C   3.1739473650376566        4.7664822767863084        10.170652967856606     
 H   3.6365603009533793        3.5621007853164346        11.904298875455119     
 H   2.9416646192861418        6.1501223315238933        8.5341373185272662     
 H   9.2469702332597326        11.277102136593058        17.315230101053370     
 H   12.802239006932217        10.528857884397718        8.8516882295904082     
 H   14.262424865762059        4.1025661502904933        14.965355472451652     
 H   7.4026499116130298        11.277100743421057        7.4700991223678637     
 H   3.8473015519052325        10.528873664487511        15.933624113366218     
 H   2.3871825747493474        4.1025378783737603        9.8199296064631501     
         142

 Br -0.47816028541908756        3.0105636017066368        2.3738029596460621     
 Co  -1.0313854317940652        1.6468664991677213        4.2150187513004571     
 P  -2.8937187332999907       0.46234677327347889        3.5797898585177532     
 Br  -1.5846231568396578        3.0105569011121935        6.0562326081593936     
 P  0.83093802291066121       0.46233561668105211        4.8502535392728658     
 C  -2.6166228464256158      -0.74104361478900183        2.2382642428621753     
 C  -3.7759707110043714      -0.47945470787882871        4.8767973621723382     
 C  -4.1700608669787425        1.5930386556903950        2.9122797942827101     
 C  0.55382755670215122      -0.74105510044292999        6.1917763537672990     
 C   1.7131899381381708      -0.47946650774382255        3.5532465548168477     
 C   2.1072783659444703        1.5930228851225554        5.5177732459188462     
 C  -1.8567181729718543      -0.33152351030500887        1.1261865248409488     
 C  -3.1350572342706355       -2.0460322578810288        2.2795879120903684     
 C  -3.0416854168339174       -1.3909367264009829        5.6570986309631275     
 C  -5.1496895631716502      -0.31107490533989152        5.1241258405018577     
 C  -4.4748152172489926        2.7661399584608861        3.6261997833625590     
 C  -4.8673896692428844        1.3030460348773738        1.7273549714884686     
 C -0.20609280138826147      -0.33153710153277816        7.3038444795914410     
 C   1.0722643674674062       -2.0460431116862452        6.1504587379353204     
 C  0.97890152575321698       -1.3909377812545671        2.7729359476729729     
 C   3.0869106787457969      -0.31109402180921919        3.3059243435472068     
 C   2.4120403241441593        2.7661237110085857        4.8038556215939563     
 C   2.8045908211563404        1.3030332133783398        6.7027083403403891     
 C  -1.6379019146041605       -1.2113677498879261        6.6858454529210104E-002
 H  -1.4360008374516542       0.67255557824108636        1.0951551703754345     
 C  -2.8988572896956422       -2.9261876670906091        1.2205060320443077     
 H  -3.7081138148660986       -2.3790753534747484        3.1397625517919376     
 C  -3.6677183291164006       -2.1010930802364984        6.6833989816217461     
 H  -1.9792633793878351       -1.5459530341948575        5.4760141881154683     
 C  -5.7757686657281004       -1.0388921334540386        6.1403022990715144     
 H  -5.7242436887412262       0.40029021219498628        4.5356474032931615     
 C  -5.4832298041382366        3.6181387355530736        3.1699920912825679     
 H  -3.9178680161202064        3.0120396374407288        4.5301502457989393     
 C  -5.8677356153418421        2.1658710803126473        1.2712369327572401     
 H  -4.6224958807322123       0.40564825688441658        1.1623873573276395     
 C -0.42492339204631424       -1.2113823583409196        8.3631691184453505     
 H -0.62681210545786681       0.67254128656811607        7.3348708267398139     
 C  0.83605079804867732       -2.9261992137932875        7.2095370640152163     
 H   1.6453327062133898       -2.3790851124847632        5.2902910810646393     
 C   1.6049336509499608       -2.1010908252375358        1.7466329145837693     
 H  -8.3522462056479563E-002  -1.5459473300581130        2.9540146634450681     
 C   3.7129887420664653       -1.0389072080578865        2.2897442934116170     
 H   3.6614670070285431       0.40026251673392665        3.8944105672983431     
 C   3.4204456421928158        3.6181260691850889        5.2600771590307476     
 H   1.8551051133180219        3.0120208360689524        3.8998970019182977     
 C   3.8049275718790692        2.1658615994035273        7.1588397860108177     
 H   2.5596904730337955       0.40563574062581875        7.2676736974906868     
 C  -2.1553657655969265       -2.5100159995544571       0.11439068536589969     
 H  -1.0527697530891162      -0.89317937502051237      -0.79289234770765193     
 H  -3.2907270274841820       -3.9396864899899864        1.2796742796640823     
 C  -5.0322032935444181       -1.9215496036021631        6.9293905432056890     
 H  -3.0794575392817713       -2.7759122487965411        7.3021961067271892     
 H  -6.8392632497093153      -0.89543170906630065        6.3251458038972324     
 C  -6.1810672537279086        3.3195540432011601        1.9957576507939168     
 H  -5.7175498926883312        4.5220185579051808        3.7304898127282784     
 H  -6.4145569384486523        1.9374390065683096       0.35816903672916200     
 C   9.2542844446070083E-002  -2.5100297614168907        8.3156429569171202     
 H  -1.0100683160815600      -0.89319518468704828        9.2229122272226594     
 H   1.2279230024935310       -3.9396973500445744        7.1503731176052714     
 C   2.9694204963709612       -1.9215537909001645        1.5006469454458382     
 H   1.0166712580501831       -2.7759020773147292        1.1278288918919994     
 H   4.7764850146606044      -0.89545294474641446        2.1049059231469887     
 C   4.1182660115410972        3.3195449454974648        6.4343225360551619     
 H   3.6547713300355276        4.5220062263045930        4.6995823156618517     
 H   4.3517362506713022        1.9374325225640650        8.0719159194496672     
 H  -1.9574543615892128       -3.1910955596099604      -0.71045760767409183     
 H  -5.5075173229609238       -2.4436332981167452        7.7587069058474745     
 H  -6.9671363857614184        3.9845352848250428        1.6454592665036401     
 H -0.10537875192281722       -3.1911102844738304        9.1404882160310166     
 H   3.4447341151437718       -2.4436344764458502       0.67132843453028579     
 H   4.9043269919562524        3.9845295403786731        6.7846324758177587     
 Br   7.7715513792751567        5.0789077033795706        14.233889978324852     
 Co   8.3247734016447321        6.4425983116625130        12.392668623478906     
 P   10.187108435379354        7.6271198352931693        13.027893810279178     
 Br   8.8780089542777798        5.0789013277434361        10.551460218988778     
 P   6.4624520304624458        7.6271291027144077        11.757432822070228     
 C   9.9100121272825028        8.8305138633570497        14.369416670456703     
 C   11.069357623176776        8.5689190285230445        11.730882652924208     
 C   11.463453681369931        6.4964335221191583        13.695406661353852     
 C   6.7395617246970376        8.8305168477405527        10.415907300596617     
 C   5.5801979541475975        8.5689341976845963        13.054436054665258     
 C   5.1861129107847415        6.4964388758615534        11.089914925463594     
 C   9.1501057399265679        8.4209967883089405        15.481494397307877     
 C   10.428450667698783        10.135501024939986        14.328092619532612     
 C   10.335070797858689        9.4804006139709251        10.950582363470364     
 C   12.443075899855994        8.4005385843139173        11.483551085631689     
 C   11.768209961310800        5.3233301747293202        12.981490840349535     
 C   12.160783647231993        6.7864331465880623        14.880329123511414     
 C   7.4994781972396023        8.4209957599376803        9.3038377328643982     
 C   6.2211284351593843        10.135506146176521        10.457224908899423     
 C   6.3144855339299317        9.4804065627136040        13.834746137283316     
 C   4.2064765812325575        8.4005635320839378        13.301755515418167     
 C   4.8813531851961764        5.3233382987217635        11.803833874085452     
 C   4.4887994102639253        6.7864259380467660        9.9049798069474360     
 C   8.9312912972112706        9.3008422439753904        16.540821968286846     
 H   8.7293859446599260        7.4169187216938557        15.512526407038678     
 C   10.192252539696787        11.015657700959689        15.387173893020901     
 H   11.001508978556906        10.468541898193600        13.467918135487887     
 C   10.961101621783625        10.190556324423959        9.9242803636288670     
 H   9.2726492420697042        9.6354175126315997        11.131669194701306     
 C   13.069152909882863        9.1283552168649287        10.467372980462589     
 H   13.017631322537554        7.6891738879698917        12.072028776158195     
 C   12.776627839984702        4.4713362469256310        13.437700427049935     
 H   11.211261980499797        5.0774254526884999        12.077542138094282     
 C   13.161133030605823        5.9236130567719334        15.336448923244026     
 H   11.915888279286698        7.6838327184449557        15.445293239329887     
 C   7.7183088308093248        9.3008398116142157        8.2445121437596569     
 H   7.9201944899329018        7.4169161147137164        9.2728110103606074     
 C   6.4573419305502773        11.015660955237996        9.3981455356758925     
 H   5.6480626918071906        10.468550309760978        11.317393273196027     
 C   5.6884519498549677        10.190562521816576        14.861046274772214     
 H   7.3769100322793610        9.6354145773482625        13.653669317902734     
 C   3.5803970237585818        9.1283798264308658        14.317932445630456     
 H   3.6319208858253051        7.6892061977393240        12.713269611830949     
 C   3.8729493829072905        4.4713335144059609        11.347613546504540     
 H   5.4382891019655126        5.0774430314980332        12.707792546161830     
 C   3.4884640464208707        5.9235952464494455        9.4488496727937559     
 H   4.7336978762102619        7.6838231348848307        9.3400132380226140     
 C   9.4487589772664773        10.599488979604168        16.493289185887882     
 H   8.3461578123026587        8.9826558212024086        17.400572713684937     
 H   10.584125045807966        12.029155472712606        15.328005337609973     
 C   12.325586078539336        10.011012646532611        9.6782860554959402     
 H   10.372839919903290        10.865375776454407        9.3054844706347506     
 H   14.132647239041018        8.9848948916960829        10.282527752676254     
 C   13.474466576561891        4.7699280560557691        14.611932315314569     
 H   13.010949810299921        3.5674547532978469        12.877206198186290     
 H   13.707955628604479        6.1520504250326624        16.249514767293668     
 C   7.2008465800366919        10.599488796581770        8.2920386758283353     
 H   8.3034507885926523        8.9826504802795899        7.3847679487159903     
 H   6.0654722045114298        12.029160005542321        9.4573095463922083     
 C   4.3239644408454474        10.011027354712446        15.107029548193436     
 H   6.2767137588533766        10.865374757164963        15.479849754911573     
 H   2.5169002613317928        8.9849271247570996        14.502768838555312     
 C   3.1751280253204492        4.7699119815380193        10.173368104099531     
 H   3.6386257401717068        3.5674535277893802        11.908109500535730     
 H   2.9416546150503744        6.1520224116959064        8.5357735430863571     
 H   9.2508488943147658        11.280569891518926        17.318136737671697     
 H   12.800898564628190        10.533096314773003        8.8489688418041066     
 H   14.260538528854301        4.1049508335541818        14.962231856532696     
 H   7.3987685040364015        11.280568347743424        7.4671927276343810     
 H   3.8486494550545784        10.533110312864071        15.936345805320441     
 H   2.3890682328181789        4.1049255029645400        9.8230589703552571     
         142

 Br -0.47888085157350363        3.0031936121056888        2.3736370079109101     
 Co  -1.0313887452806272        1.6394390247580470        4.2150188637289636     
 P  -2.8941675100428492       0.45564863896298191        3.5800271769580743     
 Br  -1.5839073845054210        3.0031880690104518        6.0563989887223375     
 P  0.83138192720913817       0.45563945252661608        4.8500158536481708     
 C  -2.6181405242076710      -0.74685764154771583        2.2376552325675787     
 C  -3.7757688541323184      -0.48617492488185321        4.8773318545762905     
 C  -4.1704081788674934        1.5871380856631958        2.9136676864708946     
 C  0.55534249538755820      -0.74686685850822576        6.1923856529576851     
 C   1.7129834052327180      -0.48618490493756217        3.5527118780287266     
 C   2.1076209712381173        1.5871251513336189        5.5163833969875826     
 C  -1.8611617659330182      -0.33567234496143616        1.1242535905922419     
 C  -3.1343977221176873       -2.0526095050408819        2.2795778506917443     
 C  -3.0405292923147864       -1.3949641840865568        5.6597251220683953     
 C  -5.1499404427185578      -0.31975791967704981        5.1232580113587352     
 C  -4.4743699366562790        2.7598019677093308        3.6286156099393363     
 C  -4.8679726701224721        1.2986746120091774        1.7285128771615446     
 C -0.20164952494708124      -0.33568313662809557        7.3057791083069494     
 C   1.0716015656577769       -2.0526182603739245        6.1504683268159894     
 C  0.97774138951704315       -1.3949652057610573        2.7703106771054054     
 C   3.0871566409535407      -0.31977410897933073        3.3067912663118917     
 C   2.4115887706235655        2.7597887695216450        4.8014375421233915     
 C   2.8051719301197204        1.2986641767385769        6.7015467239917630     
 C  -1.6432505245892806       -1.2146612617467938        6.4095544925037232E-002
 H  -1.4418961197442750       0.66897454632093123        1.0929211259789440     
 C  -2.8990579188248362       -2.9319418788490936        1.2196105120379781     
 H  -3.7050756193423706       -2.3868871073783562        3.1407971562788037     
 C  -3.6661185399283434       -2.1043506680884274        6.6868116421614969     
 H  -1.9776969690610016       -1.5482647029670207        5.4797645213275441     
 C  -5.7755532458098005       -1.0467110911463189        6.1403049284612976     
 H  -5.7250771339496227       0.38967416493855966        4.5330959261369959     
 C  -5.4819537089042027        3.6130557342883485        3.1730480739993441     
 H  -3.9172933255316060        3.0044927083634820        4.5327938317562335     
 C  -5.8675853997644358        2.1627210793251264        1.2730796866633487     
 H  -4.6237672474561817       0.40163028284378566        1.1627194716665483     
 C -0.41957309716826935       -1.2146727899207883        8.3659343172674436     
 H -0.62091669989245735       0.66896321847267093        7.3371072035484124     
 C  0.83625006822743775       -2.9319510814656748        7.2104327397987573     
 H   1.6422893997257626       -2.3868951115297969        5.2892549929125483     
 C   1.6033302004571093       -2.1043490384321735        1.7432221192003738     
 H  -8.5092628134125325E-002  -1.5482599710640967        2.9502661882672010     
 C   3.7127687898712560       -1.0467239908210455        2.2897415329671005     
 H   3.6622950673387513       0.38965081935765145        3.8969599460414370     
 C   3.4191645563509847        3.6130457708729335        5.2570167242549264     
 H   1.8545221152725901        3.0044772755591023        3.8972525159156839     
 C   3.8047767376249166        2.1627136670458804        7.1569911900521292     
 H   2.5609612983003962       0.40161995710784465        7.2673381343634462     
 C  -2.1585638823687940       -2.5141573982609629       0.11217708911362831     
 H  -1.0602933621763853      -0.89522296870329632      -0.79660375674941586     
 H  -3.2893055421721558       -3.9460061154057029        1.2792848216120707     
 C  -5.0310597704523587       -1.9265899980732828        6.9315197624763050     
 H  -3.0772264229129469       -2.7770087948541784        7.3072864511233053     
 H  -6.8393917763794132      -0.90471899012825774        6.3242478867976279     
 C  -6.1798881813239221        3.3161237011438511        1.9984677006090714     
 H  -5.7154894423185700        4.5166638502472978        3.7342971513813819     
 H  -6.4145654944845587        1.9355394442871225       0.35979880006785314     
 C   9.5742110725202972E-002  -2.5141682828859064        8.3178580794003896     
 H  -1.0025410860413371      -0.89523536316032715        9.2266270364479936     
 H   1.2264996607515981       -3.9460147892524922        7.1507621706330902     
 C   2.9682730667179666       -1.9265938225858554        1.4985189689535756     
 H   1.0144368714287284       -2.7770005934554827        1.1227414659502852     
 H   4.7766087867948039      -0.90473710621121239        2.1058031223688474     
 C   4.1170848298209402        3.3161168006549699        6.4316062119758532     
 H   3.6527047330304523        4.5166542808896510        4.6957701295673013     
 H   4.3517463778468306        1.9355345836834841        8.0702789040282852     
 H  -1.9613334876336110       -3.1945651847942518      -0.71336303593493589     
 H  -5.5061748873950780       -2.4478712879857816        7.7614283917121210     
 H  -6.9652509568097871        3.9821477843357509        1.6485819749031201     
 H -0.10149706114812906       -3.1945767747775689        9.1433956906408707     
 H   3.4433880056518045       -2.4478726588107289       0.66860867158310211     
 H   4.9024405934767881        3.9821438908960056        6.7815016525866501     
 Br   7.7722718819215624        5.0862765527110607        14.234055048964159     
 Co   8.3247770712383407        6.4500253732821538        12.392668239296206     
 P   10.187557473682304        7.6338173697227161        13.027656842482152     
 Br   8.8772940225523840        5.0862705679943740        10.551293004090383     
 P   6.4620083813392393        7.6338251338123495        11.757670514488769     
 C   9.9115301311850033        8.8363267638917566        14.370026482848601     
 C   11.069156560080094        8.5756391493626101        11.730349202349322     
 C   11.463800925145655        6.5023328165449925        13.694018729989015     
 C   6.7380472417546047        8.8363290366204730        10.415298567568529     
 C   5.5804052233693691        8.5756519584010835        13.054971406241650     
 C   5.1857702810154924        6.5023371273956165        11.091304338897366     
 C   9.1545499923656291        8.4251439762505207        15.483428154106752     
 C   10.427790820456101        10.142077393162845        14.328103590856525     
 C   10.333915771536018        9.4844280423893643        10.947956704460312     
 C   12.443327729319424        8.4092217953690724        11.484420685127162     
 C   11.767764257552114        5.3296670673108455        12.979074534771030     
 C   12.161366704341710        6.7908025879040537        14.879171278295498     
 C   7.4950361790053748        8.4251428263322978        9.3019039841551976     
 C   6.2217908717223294        10.142081422522731        10.457215821228077     
 C   6.3156466667256561        9.4844331910830899        13.837372022071415     
 C   4.2062314754279067        8.4092427694290901        13.300889836887000     
 C   4.8818042682824370        5.3296736218900831        11.806251113187530     
 C   4.4882185133976495        6.7907961416257994        9.9061410027549464     
 C   8.9366402852239446        9.3041338745217619        16.543585819074440     
 H   8.7352823149799370        7.4204979293233047        15.514761143647437     
 C   10.192452564225817        11.021410790465447        15.388070467646488     
 H   10.998470161034492        10.476353176580229        13.466884425218188     
 C   10.959503358843108        10.193814097091964        9.9208689279818856     
 H   9.2710838241883184        9.6377289831270847        11.127919172501121     
 C   13.068938874042454        9.1361746055985105        10.467372543382218     
 H   13.018465497689332        7.6997901266170494        12.074582226721311     
 C   12.775351011901172        4.4764176067505410        13.434643632742802     
 H   11.210686820571254        5.0849718134044286        12.074897969180812     
 C   13.160982559447849        5.9267605372473717        15.334605906780594     
 H   11.917160037945742        7.6878485745956766        15.444961545368475     
 C   7.7129597316794216        9.3041314932121839        8.2417479872511343     
 H   7.9143009847424874        7.4204954757974715        9.2705756023090924     
 C   6.4571422668002381        11.021413186275424        9.3972505510364801     
 H   5.6511050338633071        10.476359987080837        11.318429671125166     
 C   5.6900567650328302        10.193819584785636        14.864458142704756     
 H   7.3784810974251673        9.6377266151413679        13.657417965802344     
 C   3.5806181999930704        9.1361954164693131        14.317936917026104     
 H   3.6310934980645473        7.6998171441051353        12.710721538983671     
 C   3.8742297209205345        4.4764147167765378        11.350672764175320     
 H   5.4388714843704395        5.0849864915126002        12.710436157524427     
 C   3.4886148405464605        5.9267448469995241        9.4506974621517923     
 H   4.7324276402802239        7.6878402066298550        9.3403487271336694     
 C   9.4519568500426949        10.603628743789287        16.495503856218185     
 H   8.3536820228879929        8.9846971790163508        17.404285064772804     
 H   10.582702468821113        12.035474165039377        15.328395920979977     
 C   12.324444214819431        10.016053411542240        9.6761587081536646     
 H   10.370610522459964        10.866472463789492        9.3003951148726429     
 H   14.132777253435160        8.9941827751252141        10.283428376951074     
 C   13.473286857495907        4.7733560257192309        14.609221587626774     
 H   13.008888298214218        3.5728079704410116        12.873397662359677     
 H   13.707963986903838        6.1539469595279961        16.247884831223146     
 C   7.1976476555457367        10.603628232298661        8.2898244889242871     
 H   8.2959253513365585        8.9846923486682204        7.3810544000422773     
 H   6.0668945475240825        12.035477586136276        9.4569211062076093     
 C   4.3251133458532411        10.016066071996381        15.109159129437231     
 H   6.2789497031743222        10.866471975255683        15.484938228138491     
 H   2.5167777995986795        8.9942099401632287        14.501873763618839     
 C   3.1763086856032423        4.7733416862897311        10.176083240342455     
 H   3.6406911793900347        3.5728062702623258        11.911920125616341     
 H   2.9416446108146070        6.1539224918679203        8.5374097676454497     
 H   9.2547275553697990        11.284037646444794        17.321043374290028     
 H   12.799558122324163        10.537334745148287        8.8462494540178067     
 H   14.258652191946545        4.1073355168178702        14.959108240613739     
 H   7.3948870964597733        11.284035952065791        7.4642863329008984     
 H   3.8499973582039244        10.537346961240633        15.939067497274664     
 H   2.3909538908870109        4.1073131275553205        9.8261883342473624     
         142

 Br -0.47960141772791970        2.9958236225047408        2.3734710561757586     
 Co  -1.0313920587671894        1.6320115503483725        4.2150189761574701     
 P  -2.8946162867857081       0.44895050465248493        3.5802644953983953     
 Br  -1.5831916121711842        2.9958192369087095        6.0565653692852806     
 P  0.83182583150761513       0.44894328837218006        4.8497781680234757     
 C  -2.6196582019897257      -0.75267166830642984        2.2370462222729821     
 C  -3.7755669972602655      -0.49289514188487765        4.8778663469802419     
 C  -4.1707554907562452        1.5812375156359963        2.9150555786590786     
 C  0.55685743407296506      -0.75267861657352142        6.1929949521480712     
 C   1.7127768723272649      -0.49290330213130185        3.5521772012406059     
 C   2.1079635765317648        1.5812274175446825        5.5149935480563190     
 C  -1.8656053588941819      -0.33982117961786346        1.1223206563435348     
 C  -3.1337382099647395       -2.0591867522007345        2.2795677892931203     
 C  -3.0393731677956555       -1.3989916417721306        5.6623516131736631     
 C  -5.1501913222654645      -0.32844093401420815        5.1223901822156126     
 C  -4.4739246560635664        2.7534639769577756        3.6310314365161136     
 C  -4.8685556710020599        1.2943031891409811        1.7296707828346205     
 C -0.19720624850590099      -0.33982917172341298        7.3077137370224579     
 C   1.0709387638481476       -2.0591934090616038        6.1504779156966576     
 C  0.97658125328086931       -1.3989926302675477        2.7676854065378378     
 C   3.0874026031612840      -0.32845419614944227        3.3076581890765762     
 C   2.4111372171029712        2.7534538280347043        4.7990194626528258     
 C   2.8057530390831000        1.2942951400988143        6.7003851076431360     
 C  -1.6485991345744004       -1.2179547736056615        6.1332635320864359E-002
 H  -1.4477914020368960       0.66539351440077599        1.0906870815824534     
 C  -2.8992585479540303       -2.9376960906075777        1.2187149920316485     
 H  -3.7020374238186422       -2.3946988612819635        3.1418317607656698     
 C  -3.6645187507402861       -2.1076082559403559        6.6902243027012469     
 H  -1.9761305587341682       -1.5505763717391838        5.4835148545396200     
 C  -5.7753378258915005       -1.0545300488385991        6.1403075578510817     
 H  -5.7259105791580192       0.37905811768213304        4.5305444489808302     
 C  -5.4806776136701689        3.6079727330236238        3.1761040567161203     
 H  -3.9167186349430052        2.9969457792862348        4.5354374177135277     
 C  -5.8674351841870296        2.1595710783376050        1.2749224405694575     
 H  -4.6250386141801512       0.39761230880315468        1.1630515860054569     
 C -0.41422280229022451       -1.2179632215006568        8.3686995160895368     
 H -0.61502129432704788       0.66538515037722568        7.3393435803570108     
 C  0.83644933840619817       -2.9377029491380622        7.2113284155822974     
 H   1.6392460932381354       -2.3947051105748312        5.2882189047604573     
 C   1.6017267499642578       -2.1076072516268112        1.7398113238169781     
 H  -8.6662794211771088E-002  -1.5505726120700807        2.9465177130893343     
 C   3.7125488376760472       -1.0545407735842045        2.2897387725225840     
 H   3.6631231276489595       0.37903912198137618        3.8995093247845309     
 C   3.4178834705091541        3.6079654725607777        5.2539562894791061     
 H   1.8539391172271587        2.9969337150492517        3.8946080299130701     
 C   3.8046259033707641        2.1595657346882335        7.1551425940934417     
 H   2.5622321235669969       0.39760417358987055        7.2670025712362047     
 C  -2.1617619991406620       -2.5182987969674691       0.10996349286135693     
 H  -1.0678169712636545      -0.89726656238608027      -0.80031516579117989     
 H  -3.2878840568601300       -3.9523257408214194        1.2788953635600591     
 C  -5.0299162473602985       -1.9316303925444023        6.9336489817469209     
 H  -3.0749953065441225       -2.7781053409118153        7.3123767955194214     
 H  -6.8395203030495111      -0.91400627119021483        6.3233499696980235     
 C  -6.1787091089199349        3.3126933590865426        2.0011777504242261     
 H  -5.7134289919488088        4.5113091425894147        3.7381044900344849     
 H  -6.4145740505204660        1.9336398820059353       0.36142856340654428     
 C   9.8941377004335862E-002  -2.5183068043549217        8.3200732018836572     
 H -0.99501385600111425      -0.89727554163360601        9.2303418456733279     
 H   1.2250763190096652       -3.9523322284604103        7.1511512236609081     
 C   2.9671256370649721       -1.9316338542715461        1.4963909924613130     
 H   1.0122024848072737       -2.7780991095962357        1.1176540400085710     
 H   4.7767325589290035      -0.91402126767601033        2.1067003215907061     
 C   4.1159036481007840        3.3126886558124746        6.4288898878965446     
 H   3.6506381360253770        4.5113023354747099        4.6919579434727510     
 H   4.3517565050223590        1.9336366448029034        8.0686418886069049     
 H  -1.9652126136780095       -3.1980348099785432      -0.71626846419577994     
 H  -5.5048324518292313       -2.4521092778548179        7.7641498775767674     
 H  -6.9633655278581568        3.9797602838464594        1.6517046833025999     
 H  -9.7615370373440896E-002  -3.1980432650813078        9.1463031652507265     
 H   3.4420418961598371       -2.4521108411756076       0.66588890863591843     
 H   4.9005541949973228        3.9797582414133381        6.7783708293555422     
 Br   7.7729923845679680        5.0936454020425508        14.234220119603467     
 Co   8.3247807408319510        6.4574524349017954        12.392667855113505     
 P   10.188006511985254        7.6405149041522638        13.027419874685126     
 Br   8.8765790908269864        5.0936398082453112        10.551125789191985     
 P   6.4615647322160337        7.6405211649102913        11.757908206907308     
 C   9.9130481350875037        8.8421396644264636        14.370636295240502     
 C   11.068955496983412        8.5823592702021738        11.729815751774435     
 C   11.464148168921378        6.5082321109708268        13.692630798624180     
 C   6.7365327588121708        8.8421412255003951        10.414689834540441     
 C   5.5806124925911407        8.5823697191175707        13.055506757818041     
 C   5.1854276512462443        6.5082353789296805        11.092693752331138     
 C   9.1589942448046919        8.4292911641921009        15.485361910905628     
 C   10.427130973213417        10.148653761385704        14.328114562180438     
 C   10.332760745213349        9.4884554708078035        10.945331045450260     
 C   12.443579558782854        8.4179050064242276        11.485290284622636     
 C   11.767318553793428        5.3360039598923716        12.976658229192525     
 C   12.161949761451426        6.7951720292200442        14.878013433079582     
 C   7.4905941607711464        8.4292898927269153        9.2999702354459988     
 C   6.2224533082852753        10.148656698868942        10.457206733556731     
 C   6.3168077995213796        9.4884598194525740        13.839997906859512     
 C   4.2059863696232558        8.4179220067742424        13.300024158355834     
 C   4.8822553513686984        5.3360089450584027        11.808668352289608     
 C   4.4876376165313747        6.7951663452048328        9.9073021985624550     
 C   8.9419892732366204        9.3074255050681352        16.546349669862032     
 H   8.7411786852999480        7.4240771369527536        15.516995880256198     
 C   10.192652588754848        11.027163879971207        15.388967042272073     
 H   10.995431343512076        10.484164454966857        13.465850714948489     
 C   10.957905095902589        10.197071869759970        9.9174574923349059     
 H   9.2695184063069309        9.6400404536225714        11.124169150300935     
 C   13.068724838202044        9.1439939943320923        10.467372106301848     
 H   13.019299672841109        7.7104063652642072        12.077135677284426     
 C   12.774074183817644        4.4814989665754510        13.431586838435669     
 H   11.210111660642712        5.0925181741203573        12.072253800267344     
 C   13.160832088289874        5.9299080177228101        15.332762890317161     
 H   11.918431796604786        7.6918644307463966        15.444629851407063     
 C   7.7076106325495175        9.3074231748101539        8.2389838307426118     
 H   7.9084074795520731        7.4240748368812266        9.2683401942575774     
 C   6.4569426030501980        11.027165417312855        9.3963555663970677     
 H   5.6541473759194227        10.484169664400698        11.319466069054306     
 C   5.6916615802106927        10.197076647754697        14.867870010637295     
 H   7.3800521625709727        9.6400386529344733        13.661166613701953     
 C   3.5808393762275590        9.1440110065077622        14.317941388421755     
 H   3.6302661103037899        7.7104280904709466        12.708173466136392     
 C   3.8755100589337790        4.4814959191471146        11.353731981846101     
 H   5.4394538667753665        5.0925299515271663        12.713079768887022     
 C   3.4887656346720504        5.9298944475496036        9.4525452515098269     
 H   4.7311574043501867        7.6918572783748793        9.3406842162447248     
 C   9.4551547228189126        10.607768507974406        16.497718526548489     
 H   8.3612062334733288        8.9867385368302930        17.407997415860670     
 H   10.581279891834262        12.041792857366147        15.328786504349981     
 C   12.323302351099526        10.021094176551866        9.6740313608113873     
 H   10.368381125016636        10.867569151124577        9.2953057591105352     
 H   14.132907267829301        9.0034706585543454        10.284329001225895     
 C   13.472107138429923        4.7767839953826927        14.606510859938977     
 H   13.006826786128515        3.5781611875841759        12.869589126533063     
 H   13.707972345203199        6.1558434940233306        16.246254895152621     
 C   7.1944487310547816        10.607767668015551        8.2876103020202390     
 H   8.2883999140804665        8.9867342170568492        7.3773408513685643     
 H   6.0683168905367353        12.041795166730230        9.4565326660230085     
 C   4.3262622508610349        10.021104789280317        15.111288710681025     
 H   6.2811856474952679        10.867569193346402        15.490026701365409     
 H   2.5166553378655658        9.0034927555693578        14.500978688682368     
 C   3.1774893458860354        4.7767713910414420        10.178798376585378     
 H   3.6427566186083622        3.5781590127352714        11.915730750696952     
 H   2.9416346065788392        6.1558225720399342        8.5390459922045405     
 H   9.2586062164248322        11.287505401370661        17.323950010908355     
 H   12.798217680020135        10.541573175523572        8.8435300662315051     
 H   14.256765855038788        4.1097202000815587        14.955984624694784     
 H   7.3910056888831450        11.287503556388160        7.4613799381674157     
 H   3.8513452613532704        10.541583609617195        15.941789189228887     
 H   2.3928395489558425        4.1097007521461002        9.8293176981394694     
         142

 Br -0.48032198388233577        2.9884536329037923        2.3733051044406066     
 Co  -1.0313953722537517        1.6245840759386980        4.2150190885859757     
 P  -2.8950650635285666       0.44225237034198794        3.5805018138387164     
 Br  -1.5824758398369472        2.9884504048069678        6.0567317498482245     
 P  0.83226973580609209       0.44224712421774404        4.8495404823987807     
 C  -2.6211758797717808      -0.75848569506514385        2.2364372119783860     
 C  -3.7753651403882125      -0.49961535888790209        4.8784008393841942     
 C  -4.1711028026449961        1.5753369456087971        2.9164434708472631     
 C  0.55837237275837193      -0.75849037463881719        6.1936042513384573     
 C   1.7125703394218119      -0.49962169932504147        3.5516425244524847     
 C   2.1083061818254119        1.5753296837557460        5.5136036991250554     
 C  -1.8700489518553456      -0.34397001427429075        1.1203877220948280     
 C  -3.1330786978117917       -2.0657639993605876        2.2795577278944963     
 C  -3.0382170432765241       -1.4030190994577045        5.6649781042789300     
 C  -5.1504422018123712      -0.33712394835136650        5.1215223530724909     
 C  -4.4734793754708528        2.7471259862062203        3.6334472630928909     
 C  -4.8691386718816476        1.2899317662727847        1.7308286885076964     
 C -0.19276297206472076      -0.34397520681873039        7.3096483657379663     
 C   1.0702759620385183       -2.0657685577492830        6.1504875045773257     
 C  0.97542111704469547       -1.4030200547740381        2.7650601359702702     
 C   3.0876485653690273      -0.33713428331955381        3.3085251118412611     
 C   2.4106856635823775        2.7471188865477632        4.7966013831822609     
 C   2.8063341480464801        1.2899261034590515        6.6992234912945090     
 C  -1.6539477445595205       -1.2212482854645290        5.8569725716691487E-002
 H  -1.4536866843295169       0.66181248248062086        1.0884530371859629     
 C  -2.8994591770832243       -2.9434503023660623        1.2178194720253188     
 H  -3.6989992282949138       -2.4025106151855713        3.1428663652525359     
 C  -3.6629189615522288       -2.1108658437922845        6.6936369632409978     
 H  -1.9745641484073346       -1.5528880405113470        5.4872651877516958     
 C  -5.7751224059732014       -1.0623490065308794        6.1403101872408659     
 H  -5.7267440243664156       0.36844207042570642        4.5279929718246645     
 C  -5.4794015184361351        3.6028897317588990        3.1791600394328960     
 H  -3.9161439443544044        2.9893988502089877        4.5380810036708219     
 C  -5.8672849686096242        2.1564210773500840        1.2767651944755660     
 H  -4.6263099809041215       0.39359433476252376        1.1633837003443657     
 C -0.40887250741217962       -1.2212536530805254        8.3714647149116281     
 H -0.60912588876163831       0.66180708228178053        7.3415799571656093     
 C  0.83664860858495860       -2.9434548168104500        7.2122240913658384     
 H   1.6362027867505082       -2.4025151096198649        5.2871828166083663     
 C   1.6001232994714063       -2.1108654648214489        1.7364005284335826     
 H  -8.8232960289416851E-002  -1.5528852530760646        2.9427692379114676     
 C   3.7123288854808378       -1.0623575563473637        2.2897360120780674     
 H   3.6639511879591673       0.36842742460510097        3.9020587035276248     
 C   3.4166023846673235        3.6028851742486223        5.2508958547032849     
 H   1.8533561191817269        2.9893901545394015        3.8919635439104558     
 C   3.8044750691166112        2.1564178023305871        7.1532939981347541     
 H   2.5635029488335976       0.39358839007189639        7.2666670081089642     
 C  -2.1649601159125296       -2.5224401956739753       0.10774989660908553     
 H  -1.0753405803509237      -0.89931015606886422      -0.80402657483294393     
 H  -3.2864625715481042       -3.9586453662371355        1.2785059055080472     
 C  -5.0287727242682392       -1.9366707870155218        6.9357782010175368     
 H  -3.0727641901752980       -2.7792018869694521        7.3174671399155375     
 H  -6.8396488297196090      -0.92329355225217191        6.3224520525984191     
 C  -6.1775300365159476        3.3092630170292341        2.0038878002393807     
 H  -5.7113685415790476        4.5059544349315317        3.7419118286875883     
 H  -6.4145826065563725        1.9317403197247482       0.36305832674523547     
 C  0.10214064328346874       -2.5224453258239374        8.3222883243669266     
 H -0.98748662596089132      -0.89931572010688487        9.2340566548986622     
 H   1.2236529772677323       -3.9586496676683280        7.1515402766887268     
 C   2.9659782074119776       -1.9366738859572368        1.4942630159690504     
 H   1.0099680981858190       -2.7791976257369888        1.1125666140668569     
 H   4.7768563310632031      -0.92330542914080826        2.1075975208125648     
 C   4.1147224663806270        3.3092605109699798        6.4261735638172359     
 H   3.6485715390203017        4.5059503900597679        4.6881457573782006     
 H   4.3517666321978874        1.9317387059223228        8.0670048731855246     
 H  -1.9690917397224077       -3.2015044351628341      -0.71917389245662389     
 H  -5.5034900162633846       -2.4563472677238543        7.7668713634414148     
 H  -6.9614800989065264        3.9773727833571675        1.6548273917020799     
 H  -9.3733679598752742E-002  -3.2015097553850462        9.1492106398605806     
 H   3.4406957866678702       -2.4563490235404859       0.66316914568873475     
 H   4.8986677965178584        3.9773725919306706        6.7752400061244336     
 Br   7.7737128872143737        5.1010142513740409        14.234385190242774     
 Co   8.3247844104255613        6.4648794965214362        12.392667470930803     
 P   10.188455550288204        7.6472124385818114        13.027182906888102     
 Br   8.8758641591015888        5.1010090484962491        10.550958574293588     
 P   6.4611210830928272        7.6472171960082331        11.758145899325847     
 C   9.9145661389900042        8.8479525649611723        14.371246107632402     
 C   11.068754433886729        8.5890793910417393        11.729282301199547     
 C   11.464495412697103        6.5141314053966610        13.691242867259344     
 C   6.7350182758697370        8.8479534143803154        10.414081101512354     
 C   5.5808197618129123        8.5890874798340562        13.056042109394433     
 C   5.1850850214769952        6.5141336304637445        11.094083165764911     
 C   9.1634384972437530        8.4334383521336793        15.487295667704503     
 C   10.426471125970734        10.155230129608563        14.328125533504352     
 C   10.331605718890680        9.4924828992262427        10.942705386440210     
 C   12.443831388246284        8.4265882174793809        11.486159884118109     
 C   11.766872850034742        5.3423408524738969        12.974241923614020     
 C   12.162532818561141        6.7995414705360355        14.876855587863666     
 C   7.4861521425369180        8.4334369591215328        9.2980364867367982     
 C   6.2231157448482204        10.155231975215154        10.457197645885385     
 C   6.3179689323171040        9.4924864478220599        13.842623791647611     
 C   4.2057412638186049        8.4266012441193929        13.299158479824667     
 C   4.8827064344549589        5.3423442682267224        11.811085591391688     
 C   4.4870567196650999        6.7995365487838662        9.9084633943699636     
 C   8.9473382612492962        9.3107171356145084        16.549113520649627     
 H   8.7470750556199572        7.4276563445822035        15.519230616864958     
 C   10.192852613283879        11.032916969476966        15.389863616897660     
 H   10.992392525989661        10.491975733353486        13.464817004678793     
 C   10.956306832962071        10.200329642427976        9.9140460566879263     
 H   9.2679529884255452        9.6423519241180564        11.120419128100748     
 C   13.068510802361635        9.1518133830656740        10.467371669221478     
 H   13.020133847992888        7.7210226039113659        12.079689127847541     
 C   12.772797355734115        4.4865803264003601        13.428530044128534     
 H   11.209536500714171        5.1000645348362861        12.069609631353876     
 C   13.160681617131901        5.9330554981982475        15.330919873853729     
 H   11.919703555263830        7.6958802868971175        15.444298157445651     
 C   7.7022615334196143        9.3107148564081239        8.2362196742340892     
 H   7.9025139743616597        7.4276541979649808        9.2661047862060624     
 C   6.4567429393001587        11.032917648350283        9.3954605817576553     
 H   5.6571897179755384        10.491979341720558        11.320502466983445     
 C   5.6932663953885543        10.200333710723758        14.871281878569837     
 H   7.3816232277167781        9.6423506907275787        13.664915261601562     
 C   3.5810605524620476        9.1518265965462096        14.317945859817405     
 H   3.6294387225430325        7.7210390368367579        12.705625393289115     
 C   3.8767903969470234        4.4865771215176915        11.356791199516881     
 H   5.4400362491802934        5.1000734115417332        12.715723380249617     
 C   3.4889164287976402        5.9330440480996822        9.4543930408678634     
 H   4.7298871684201496        7.6958743501199036        9.3410197053557802     
 C   9.4583525955951302        10.611908272159523        16.499933196878789     
 H   8.3687304440586630        8.9887798946442334        17.411709766948537     
 H   10.579857314847409        12.048111549692916        15.329177087719986     
 C   12.322160487379623        10.026134941561493        9.6719040134691099     
 H   10.366151727573309        10.868665838459661        9.2902164033484294     
 H   14.133037282223441        9.0127585419834766        10.285229625500717     
 C   13.470927419363939        4.7802119650461536        14.603800132251182     
 H   13.004765274042812        3.5835144047273406        12.865780590706450     
 H   13.707980703502560        6.1577400285186643        16.244624959082095     
 C   7.1912498065638255        10.611907103732442        8.2853961151161908     
 H   8.2808744768243727        8.9887760854454797        7.3736273026948513     
 H   6.0697392335493880        12.048112747324184        9.4561442258384076     
 C   4.3274111558688286        10.026143506564253        15.113418291924821     
 H   6.2834215918162135        10.868666411437122        15.495115174592327     
 H   2.5165328761324526        9.0127755709754851        14.500083613745895     
 C   3.1786700061688280        4.7802010957931529        10.181513512828303     
 H   3.6448220578266901        3.5835117552082170        11.919541375777561     
 H   2.9416246023430719        6.1577226522119473        8.5406822167636331     
 H   9.2624848774798654        11.290973156296529        17.326856647526686     
 H   12.796877237716108        10.545811605898859        8.8408106784452034     
 H   14.254879518131030        4.1121048833452472        14.952861008775828     
 H   7.3871242813065159        11.290971160710527        7.4584735434339331     
 H   3.8526931645026163        10.545820257993757        15.944510881183110     
 H   2.3947252070246741        4.1120883767368799        9.8324470620315747     
         142

 Br -0.48104255003675184        2.9810836433028443        2.3731391527054551     
 Co  -1.0313986857403137        1.6171566015290235        4.2150192010144822     
 P  -2.8955138402714251       0.43555423603149096        3.5807391322790370     
 Br  -1.5817600675027104        2.9810815727052256        6.0568981304111684     
 P  0.83271364010456905       0.43555096006330801        4.8493027967740856     
 C  -2.6226935575538355      -0.76429972182385797        2.2358282016837894     
 C  -3.7751632835161595      -0.50633557589092659        4.8789353317881456     
 C  -4.1714501145337479        1.5694363755815979        2.9178313630354471     
 C  0.55988731144377879      -0.76430213270411285        6.1942135505288434     
 C   1.7123638065163591      -0.50634009651878109        3.5511078476643636     
 C   2.1086487871190589        1.5694319499668095        5.5122138501937918     
 C  -1.8744925448165093      -0.34811884893071804        1.1184547878461208     
 C  -3.1324191856588439       -2.0723412465204407        2.2795476664958723     
 C  -3.0370609187573931       -1.4070465571432784        5.6676045953841978     
 C  -5.1506930813592788      -0.34580696268852484        5.1206545239293684     
 C  -4.4730340948781393        2.7407879954546650        3.6358630896696682     
 C  -4.8697216727612354        1.2855603434045884        1.7319865941807722     
 C -0.18831969562354051      -0.34812124191404781        7.3115829944534747     
 C   1.0696131602288890       -2.0723437064369623        6.1504970934579948     
 C  0.97426098080852164       -1.4070474792805285        2.7624348654027027     
 C   3.0878945275767706      -0.34581437048966535        3.3093920346059456     
 C   2.4102341100617832        2.7407839450608225        4.7941833037116952     
 C   2.8069152570098601        1.2855570668192886        6.6980618749458820     
 C  -1.6592963545446404       -1.2245417973233967        5.5806816112518622E-002
 H  -1.4595819666221379       0.65823145056046573        1.0862189927894721     
 C  -2.8996598062124179       -2.9492045141245469        1.2169239520189890     
 H  -3.6959610327711854       -2.4103223690891786        3.1439009697394016     
 C  -3.6613191723641720       -2.1141234316442130        6.6970496237807486     
 H  -1.9729977380805011       -1.5551997092835101        5.4910155209637725     
 C  -5.7749069860549014       -1.0701679642231596        6.1403128166306500     
 H  -5.7275774695748121       0.35782602316927981        4.5254414946684989     
 C  -5.4781254232021013        3.5978067304941739        3.1822160221496723     
 H  -3.9155692537658040        2.9818519211317409        4.5407245896281161     
 C  -5.8671347530322180        2.1532710763625631        1.2786079483816746     
 H  -4.6275813476280909       0.38957636072189283        1.1637158146832742     
 C -0.40352221253413478       -1.2245440846603941        8.3742299137337213     
 H -0.60323048319622885       0.65822901418633539        7.3438163339742069     
 C  0.83684787876371913       -2.9492066844828373        7.2131197671493794     
 H   1.6331594802628810       -2.4103251086648991        5.2861467284562753     
 C   1.5985198489785548       -2.1141236780160866        1.7329897330501871     
 H  -8.9803126367062613E-002  -1.5551978940820486        2.9390207627336005     
 C   3.7121089332856290       -1.0701743391105227        2.2897332516335505     
 H   3.6647792482693755       0.35781572722882571        3.9046080822707192     
 C   3.4153212988254928        3.5978048759364665        5.2478354199274646     
 H   1.8527731211362954        2.9818465940295509        3.8893190579078420     
 C   3.8043242348624586        2.1532698699729402        7.1514454021760656     
 H   2.5647737741001984       0.38957260655392228        7.2663314449817227     
 C  -2.1681582326843971       -2.5265815943804810       0.10553630035681415     
 H  -1.0828641894381927      -0.90135374975164817      -0.80773798387470797     
 H  -3.2850410862360784       -3.9649649916528520        1.2781164474560356     
 C  -5.0276292011761790       -1.9417111814866412        6.9379074202881528     
 H  -3.0705330738064736       -2.7802984330270890        7.3225574843116537     
 H  -6.8397773563897069      -0.93258083331412900        6.3215541354988147     
 C  -6.1763509641119612        3.3058326749719256        2.0065978500545358     
 H  -5.7093080912092855        4.5005997272736487        3.7457191673406913     
 H  -6.4145911625922798        1.9298407574435612       0.36468809008392661     
 C  0.10533990956260163       -2.5265838472929532        8.3245034468501942     
 H -0.97995939592066850      -0.90135589858016374        9.2377714641239965     
 H   1.2222296355257993       -3.9649671068762462        7.1519293297165447     
 C   2.9648307777589835       -1.9417139176429277        1.4921350394767878     
 H   1.0077337115643643       -2.7802961418777419        1.1074791881251427     
 H   4.7769801031974026      -0.93258959060560620        2.1084947200344240     
 C   4.1135412846604700        3.3058323661274849        6.4234572397379264     
 H   3.6465049420152260        4.5005984446448268        4.6843335712836511     
 H   4.3517767593734158        1.9298407670417421        8.0653678577641426     
 H  -1.9729708657668059       -3.2049740603471255      -0.72207932071746794     
 H  -5.5021475806975388       -2.4605852575928910        7.7695928493060613     
 H  -6.9595946699548961        3.9749852828678756        1.6579501001015600     
 H  -8.9851988824064588E-002  -3.2049762456887851        9.1521181144704364     
 H   3.4393496771759029       -2.4605872059053642       0.66044938274155107     
 H   4.8967813980383941        3.9749869424480027        6.7721091828933258     
 Br   7.7744333898607794        5.1083831007055300        14.234550260882081     
 Co   8.3247880800191698        6.4723065581410770        12.392667086748103     
 P   10.188904588591154        7.6539099730113582        13.026945939091076     
 Br   8.8751492273761929        5.1083782887471871        10.550791359395191     
 P   6.4606774339696216        7.6539132271061749        11.758383591744385     
 C   9.9160841428925028        8.8537654654958793        14.371855920024300     
 C   11.068553370790047        8.5957995118813049        11.728748850624660     
 C   11.464842656472827        6.5200306998224953        13.689854935894507     
 C   6.7335037929273032        8.8537656032602374        10.413472368484266     
 C   5.5810270310346839        8.5958052405505434        13.056577460970825     
 C   5.1847423917077462        6.5200318819978085        11.095472579198683     
 C   9.1678827496828159        8.4375855400752595        15.489229424503378     
 C   10.425811278728050        10.161806497831423        14.328136504828263     
 C   10.330450692568011        9.4965103276446818        10.940079727430158     
 C   12.444083217709714        8.4352714285345360        11.487029483613583     
 C   11.766427146276056        5.3486777450554230        12.971825618035515     
 C   12.163115875670858        6.8039109118520269        14.875697742647748     
 C   7.4817101243026896        8.4375840255161503        9.2961027380275993     
 C   6.2237781814111663        10.161807251561363        10.457188558214039     
 C   6.3191300651128284        9.4965130761915439        13.845249676435708     
 C   4.2054961580139540        8.4352804814645452        13.298292801293499     
 C   4.8831575175412203        5.3486795913950429        11.813502830493766     
 C   4.4864758227988251        6.8039067523628995        9.9096245901774722     
 C   8.9526872492619720        9.3140087661608817        16.551877371437222     
 H   8.7529714259399682        7.4312355522116524        15.521465353473719     
 C   10.193052637812912        11.038670058982726        15.390760191523245     
 H   10.989353708467245        10.499787011740116        13.463783294409094     
 C   10.954708570021554        10.203587415095981        9.9106346210409448     
 H   9.2663875705441576        9.6446633946135432        11.116669105900561     
 C   13.068296766521227        9.1596327717992541        10.467371232141108     
 H   13.020968023144667        7.7316388425585236        12.082242578410657     
 C   12.771520527650587        4.4916616862252701        13.425473249821401     
 H   11.208961340785628        5.1076108955522148        12.066965462440406     
 C   13.160531145973927        5.9362029786736858        15.329076857390298     
 H   11.920975313922874        7.6998961430478383        15.443966463484239     
 C   7.6969124342897102        9.3140065380060921        8.2334555177255666     
 H   7.8966204691712454        7.4312335590487359        9.2638693781545474     
 C   6.4565432755501195        11.038669879387713        9.3945655971182411     
 H   5.6602320600316540        10.499789019040419        11.321538864912585     
 C   5.6948712105664168        10.203590773692818        14.874693746502377     
 H   7.3831942928625844        9.6446627285206841        13.668663909501172     
 C   3.5812817286965362        9.1596421865846569        14.317950331213055     
 H   3.6286113347822750        7.7316499832025691        12.703077320441835     
 C   3.8780707349602674        4.4916583238882675        11.359850417187660     
 H   5.4406186315852203        5.1076168715563002        12.718366991612212     
 C   3.4890672229232300        5.9361936486497617        9.4562408302258980     
 H   4.7286169324901124        7.6998914218649279        9.3413551944668356     
 C   9.4615504683713478        10.616048036344642        16.502147867209093     
 H   8.3762546546439989        8.9908212524581756        17.415422118036403     
 H   10.578434737860558        12.054430242019686        15.329567671089990     
 C   12.321018623659718        10.031175706571119        9.6697766661268343     
 H   10.363922330129981        10.869762525794746        9.2851270475863217     
 H   14.133167296617582        9.0220464254126078        10.286130249775539     
 C   13.469747700297955        4.7836399347096155        14.601089404563387     
 H   13.002703761957109        3.5888676218705053        12.861972054879837     
 H   13.707989061801921        6.1596365630139980        16.242995023011574     
 C   7.1880508820728704        10.616046539449332        8.2831819282121444     
 H   8.2733490395682807        8.9908179538341102        7.3699137540211384     
 H   6.0711615765620408        12.054430327918137        9.4557557856538068     
 C   4.3285600608766224        10.031182223848189        15.115547873168616     
 H   6.2856575361371601        10.869763629527842        15.500203647819244     
 H   2.5164104143993389        9.0220583863816142        14.499188538809422     
 C   3.1798506664516211        4.7836308005448647        10.184228649071228     
 H   3.6468874970450176        3.5888644976811630        11.923352000858172     
 H   2.9416145981073045        6.1596227323839612        8.5423184413227240     
 H   9.2663635385349004        11.294440911222397        17.329763284145013     
 H   12.795536795412080        10.550050036274143        8.8380912906589035     
 H   14.252993181223275        4.1144895666089347        14.949737392856871     
 H   7.3832428737298876        11.294438765032893        7.4555671487004496     
 H   3.8540410676519623        10.550056906370319        15.947232573137335     
 H   2.3966108650935056        4.1144760013276604        9.8355764259236818     
         142

 Br -0.48176311619116791        2.9737136537018962        2.3729732009703035     
 Co  -1.0314019992268759        1.6097291271193492        4.2150193134429887     
 P  -2.8959626170142836       0.42885610172099398        3.5809764507193580     
 Br  -1.5810442951684736        2.9737127406034838        6.0570645109741124     
 P  0.83315754440304612       0.42885479590887204        4.8490651111493905     
 C  -2.6242112353358906      -0.77011374858257198        2.2352191913891928     
 C  -3.7749614266441061      -0.51305579289395109        4.8794698241920980     
 C  -4.1717974264224988        1.5635358055543986        2.9192192552236316     
 C  0.56140225012918576      -0.77011389076940862        6.1948228497192295     
 C   1.7121572736109061      -0.51305849371252077        3.5505731708762425     
 C   2.1089913924127059        1.5635342161778729        5.5108240012625274     
 C  -1.8789361377776732      -0.35226768358714533        1.1165218535974140     
 C  -3.1317596735058957       -2.0789184936802938        2.2795376050972482     
 C  -3.0359047942382622       -1.4110740148288523        5.6702310864894656     
 C  -5.1509439609061856      -0.35448997702568319        5.1197866947862458     
 C  -4.4725888142854258        2.7344500047031097        3.6382789162464455     
 C  -4.8703046736408240        1.2811889205363922        1.7331444998538481     
 C -0.18387641918236028      -0.35226727700936517        7.3135176231689831     
 C   1.0689503584192594       -2.0789188551246416        6.1505066823386629     
 C  0.97310084457234780       -1.4110749037870187        2.7598095948351351     
 C   3.0881404897845144      -0.35449445765977683        3.3102589573706305     
 C   2.4097825565411890        2.7344490035738818        4.7917652242411304     
 C   2.8074963659732401        1.2811880301795258        6.6969002585972559     
 C  -1.6646449645297605       -1.2278353091822645        5.3043906508345749E-002
 H  -1.4654772489147587       0.65465041864031059        1.0839849483929815     
 C  -2.8998604353416120       -2.9549587258830314        1.2160284320126593     
 H  -3.6929228372474570       -2.4181341229927860        3.1449355742262677     
 C  -3.6597193831761148       -2.1173810194961420        6.7004622843204995     
 H  -1.9714313277536675       -1.5575113780556733        5.4947658541758484     
 C  -5.7746915661366014       -1.0779869219154399        6.1403154460204332     
 H  -5.7284109147832085       0.34720997591285313        4.5228900175123332     
 C  -5.4768493279680683        3.5927237292294492        3.1852720048664485     
 H  -3.9149945631772032        2.9743049920544937        4.5433681755854112     
 C  -5.8669845374548117        2.1501210753750422        1.2804507022877831     
 H  -4.6288527143520604       0.38555838668126191        1.1640479290221830     
 C -0.39817191765608989       -1.2278345162402626        8.3769951125558144     
 H -0.59733507763081939       0.65465094609089025        7.3460527107828053     
 C  0.83704714894247956       -2.9549585521552246        7.2140154429329204     
 H   1.6301161737752539       -2.4181351077099329        5.2851106403041834     
 C   1.5969163984857033       -2.1173818912107247        1.7295789376667916     
 H  -9.1373292444708376E-002  -1.5575105350880325        2.9352722875557338     
 C   3.7118889810904196       -1.0779911218736817        2.2897304911890339     
 H   3.6656073085795837       0.34720402985255050        3.9071574610138131     
 C   3.4140402129836618        3.5927245776243111        5.2447749851516434     
 H   1.8521901230908637        2.9743030335197007        3.8866745719052282     
 C   3.8041734006083061        2.1501219376152934        7.1495968062173780     
 H   2.5660445993667986       0.38555682303594818        7.2659958818544821     
 C  -2.1713563494562647       -2.5307229930869872       0.10332270410454276     
 H  -1.0903877985254620      -0.90339734343443212      -0.81144939291647189     
 H  -3.2836196009240521       -3.9712846170685685        1.2777269894040240     
 C  -5.0264856780841196       -1.9467515759577609        6.9400366395587696     
 H  -3.0683019574376491       -2.7813949790847263        7.3276478287077698     
 H  -6.8399058830598047      -0.94186811437608609        6.3206562183992103     
 C  -6.1751718917079739        3.3024023329146170        2.0093078998696905     
 H  -5.7072476408395243        4.4952450196157665        3.7495265059937943     
 H  -6.4145997186281862        1.9279411951623742       0.36631785342261775     
 C  0.10853917584173452       -2.5307223687619689        8.3267185693334635     
 H -0.97243216588044568      -0.90339607705344249        9.2414862733493308     
 H   1.2208062937838662       -3.9712845460841639        7.1523183827443635     
 C   2.9636833481059890       -1.9467539493286183        1.4900070629845252     
 H   1.0054993249429094       -2.7813946580184949        1.1023917621834283     
 H   4.7771038753316013      -0.94187375207040414        2.1093919192562827     
 C   4.1123601029403130        3.3024042212849900        6.4207409156586177     
 H   3.6444383450101507        4.4952464992298848        4.6805213851891008     
 H   4.3517868865489433        1.9279428281611612        8.0637308423427623     
 H  -1.9768499918112041       -3.2084436855314169      -0.72498474897831200     
 H  -5.5008051451316922       -2.4648232474619274        7.7723143351707078     
 H  -6.9577092410032648        3.9725977823785836        1.6610728085010400     
 H  -8.5970298049376420E-002  -3.2084427359925236        9.1550255890802905     
 H   3.4380035676839356       -2.4648253882702429       0.65772961979436739     
 H   4.8948949995589297        3.9726012929653352        6.7689783596622179     
 Br   7.7751538925071859        5.1157519500370201        14.234715331521388     
 Co   8.3247917496127801        6.4797336197607178        12.392666702565402     
 P   10.189353626894103        7.6606075074409059        13.026708971294051     
 Br   8.8744342956507953        5.1157475289981242        10.550624144496794     
 P   6.4602337848464151        7.6606092582041168        11.758621284162926     
 C   9.9176021467950033        8.8595783660305862        14.372465732416201     
 C   11.068352307693367        8.6025196327208704        11.728215400049773     
 C   11.465189900248552        6.5259299942483295        13.688467004529672     
 C   6.7319893099848702        8.8595777921401577        10.412863635456178     
 C   5.5812343002564555        8.6025230012670306        13.057112812547217     
 C   5.1843997619384972        6.5259301335318725        11.096861992632455     
 C   9.1723270021218770        8.4417327280168397        15.491163181302253     
 C   10.425151431485368        10.168382866054282        14.328147476152177     
 C   10.329295666245340        9.5005377560631210        10.937454068420106     
 C   12.444335047173146        8.4439546395896912        11.487899083109056     
 C   11.765981442517372        5.3550146376369483        12.969409312457010     
 C   12.163698932780575        6.8082803531680183        14.874539897431832     
 C   7.4772681060684612        8.4417310919107678        9.2941689893183987     
 C   6.2244406179741114        10.168382527907575        10.457179470542693     
 C   6.3202911979085528        9.5005397045610298        13.847875561223805     
 C   4.2052510522093023        8.4439597188096975        13.297427122762333     
 C   4.8836086006274808        5.3550149145633625        11.815920069595844     
 C   4.4858949259325493        6.8082769559419329        9.9107857859849826     
 C   8.9580362372746460        9.3173003967072532        16.554641222224816     
 H   8.7588677962599792        7.4348147598411014        15.523700090082480     
 C   10.193252662341942        11.044423148488484        15.391656766148831     
 H   10.986314890944831        10.507598290126746        13.462749584139395     
 C   10.953110307081035        10.206845187763989        9.9072231853939652     
 H   9.2648221526627719        9.6469748651090281        11.112919083700376     
 C   13.068082730680818        9.1674521605328358        10.467370795060740     
 H   13.021802198296445        7.7422550812056814        12.084796028973772     
 C   12.770243699567057        4.4967430460501800        13.422416455514268     
 H   11.208386180857085        5.1151572562681444        12.064321293526937     
 C   13.160380674815952        5.9393504591491242        15.327233840926866     
 H   11.922247072581918        7.7039119991985592        15.443634769522827     
 C   7.6915633351598069        9.3172982196040621        8.2306913612170458     
 H   7.8907269639808311        7.4348129201324911        9.2616339701030306     
 C   6.4563436118000803        11.044422110425142        9.3936706124788287     
 H   5.6632744020877697        10.507598696360279        11.322575262841724     
 C   5.6964760257442792        10.206847836661879        14.878105614434919     
 H   7.3847653580083898        9.6469747663137895        13.672412557400781     
 C   3.5815029049310247        9.1674577766231042        14.317954802608703     
 H   3.6277839470215172        7.7422609295683795        12.700529247594558     
 C   3.8793510729735119        4.4967395262588443        11.362909634858440     
 H   5.4412010139901472        5.1151603315708671        12.721010602974809     
 C   3.4892180170488198        5.9393432491998404        9.4580886195839327     
 H   4.7273466965600743        7.7039084936099513        9.3416906835778892     
 C   9.4647483411475655        10.620187800529761        16.504362537539397     
 H   8.3837788652293330        8.9928626102721179        17.419134469124266     
 H   10.577012160873705        12.060748934346456        15.329958254459996     
 C   12.319876759939813        10.036216471580747        9.6676493187845569     
 H   10.361692932686655        10.870859213129831        9.2800376918242140     
 H   14.133297311011724        9.0313343088417373        10.287030874050361     
 C   13.468567981231971        4.7870679043730773        14.598378676875592     
 H   13.000642249871406        3.5942208390136701        12.858163519053225     
 H   13.707997420101282        6.1615330975093316        16.241365086941048     
 C   7.1848519575819152        10.620185975166223        8.2809677413080962     
 H   8.2658236023121887        8.9928598222227407        7.3662002053474263     
 H   6.0725839195746936        12.060747908512091        9.4553673454692060     
 C   4.3297089658844161        10.036220941132123        15.117677454412410     
 H   6.2878934804581057        10.870860847618562        15.505292121046164     
 H   2.5162879526662252        9.0313412017877432        14.498293463872949     
 C   3.1810313267344141        4.7870605052965756        10.186943785314153     
 H   3.6489529362633455        3.5942172401541086        11.927162625938783     
 H   2.9416045938715372        6.1615228125559751        8.5439546658818166     
 H   9.2702421995899336        11.297908666148265        17.332669920763340     
 H   12.794196353108052        10.554288466649428        8.8353719028726019     
 H   14.251106844315517        4.1168742498726232        14.946613776937916     
 H   7.3793614661532594        11.297906369355260        7.4526607539669669     
 H   3.8553889708013083        10.554293554746879        15.949954265091558     
 H   2.3984965231623372        4.1168636259184401        9.8387057898157870     
         142

 Br -0.48248368234558398        2.9663436641009482        2.3728072492351515     
 Co  -1.0314053127134379        1.6023016527096747        4.2150194258714953     
 P  -2.8964113937571425       0.42215796741049699        3.5812137691596790     
 Br  -1.5803285228342367        2.9663439085017416        6.0572308915370563     
 P  0.83360144870152308       0.42215863175443602        4.8488274255246955     
 C  -2.6257289131179453      -0.77592777534128599        2.2346101810945966     
 C  -3.7747595697720531      -0.51977600989697548        4.8800043165960494     
 C  -4.1721447383112507        1.5576352355271992        2.9206071474118156     
 C  0.56291718881459263      -0.77592564883470427        6.1954321489096156     
 C   1.7119507407054533      -0.51977689090626034        3.5500384940881213     
 C   2.1093339977063534        1.5576364823889366        5.5094341523312638     
 C  -1.8833797307388369      -0.35641651824357262        1.1145889193487069     
 C  -3.1311001613529479       -2.0854957408401469        2.2795275436986242     
 C  -3.0347486697191313       -1.4151014725144262        5.6728575775947325     
 C  -5.1511948404530932      -0.36317299136284154        5.1189188656431241     
 C  -4.4721435336927131        2.7281120139515544        3.6406947428232228     
 C  -4.8708876745204117        1.2768174976681959        1.7343024055269241     
 C -0.17943314274118002      -0.35641331210468258        7.3154522518844916     
 C   1.0682875566096302       -2.0854940038123209        6.1505162712193320     
 C  0.97194070833617396       -1.4151023282935091        2.7571843242675675     
 C   3.0883864519922577      -0.36317454482988837        3.3111258801353149     
 C   2.4093310030205952        2.7281140620869406        4.7893471447705647     
 C   2.8080774749366197        1.2768189935397629        6.6957386422486289     
 C  -1.6699935745148804       -1.2311288210411322        5.0280996904172884E-002
 H  -1.4713725312073798       0.65106938672015535        1.0817509039964910     
 C  -2.9000610644708060       -2.9607129376415156        1.2151329120063297     
 H  -3.6898846417237285       -2.4259458768963937        3.1459701787131338     
 C  -3.6581195939880575       -2.1206386073480705        6.7038749448602495     
 H  -1.9698649174268339       -1.5598230468278365        5.4985161873879242     
 C  -5.7744761462183023       -1.0858058796077201        6.1403180754102173     
 H  -5.7292443599916050       0.33659392865642651        4.5203385403561676     
 C  -5.4755732327340345        3.5876407279647240        3.1883279875832242     
 H  -3.9144198725886028        2.9667580629772470        4.5460117615427054     
 C  -5.8668343218774055        2.1469710743875208        1.2822934561938919     
 H  -4.6301240810760307       0.38154041264063093        1.1643800433610916     
 C -0.39282162277804505       -1.2311249478201314        8.3797603113779076     
 H -0.59143967206540982       0.65107287799544511        7.3482890875914038     
 C  0.83724641912123998       -2.9607104198276120        7.2149111187164605     
 H   1.6270728672876267       -2.4259451067549671        5.2840745521520924     
 C   1.5953129479928518       -2.1206401044053624        1.7261681422833959     
 H  -9.2943458522354139E-002  -1.5598231760940164        2.9315238123778666     
 C   3.7116690288952108       -1.0858079046368410        2.2897277307445174     
 H   3.6664353688897915       0.33659233247627524        3.9097068397569070     
 C   3.4127591271418312        3.5876442793121552        5.2417145503758231     
 H   1.8516071250454322        2.9667594730098501        3.8840300859026140     
 C   3.8040225663541536        2.1469740052576469        7.1477482102586896     
 H   2.5673154246333993       0.38154103951797408        7.2656603187272406     
 C  -2.1745544662281326       -2.5348643917934930       0.10110910785227138     
 H  -1.0979114076127310      -0.90544093711721607      -0.81516080195823593     
 H  -3.2821981156120263       -3.9776042424842846        1.2773375313520121     
 C  -5.0253421549920594       -1.9517919704288804        6.9421658588293855     
 H  -3.0660708410688247       -2.7824915251423632        7.3327381731038859     
 H  -6.8400344097299026      -0.95115539543804317        6.3197583012996059     
 C  -6.1739928193039875        3.2989719908573085        2.0120179496848452     
 H  -5.7051871904697631        4.4898903119578835        3.7533338446468978     
 H  -6.4146082746640936        1.9260416328811871       0.36794761676130888     
 C  0.11173844212086739       -2.5348608902309842        8.3289336918167312     
 H -0.96490493584022274      -0.90543625552672136        9.2452010825746651     
 H   1.2193829520419333       -3.9776019852920821        7.1527074357721814     
 C   2.9625359184529945       -1.9517939810143092        1.4878790864922626     
 H   1.0032649383214547       -2.7824931741592480        1.0973043362417141     
 H   4.7772276474658009      -0.95115791353520207        2.1102891184781414     
 C   4.1111789212201568        3.2989760764424947        6.4180245915793090     
 H   3.6423717480050755        4.4898945538149437        4.6767091990945504     
 H   4.3517970137244717        1.9260448892805806        8.0620938269213802     
 H  -1.9807291178556026       -3.2119133107157078      -0.72789017723915594     
 H  -5.4994627095658464       -2.4690612373309637        7.7750358210353552     
 H  -6.9558238120516345        3.9702102818892921        1.6641955169005200     
 H  -8.2088607274688266E-002  -3.2119092262962625        9.1579330636901464     
 H   3.4366574581919687       -2.4690635706351216       0.65500985684718371     
 H   4.8930086010794644        3.9702156434826676        6.7658475364311093     
 Br   7.7758743951535916        5.1231207993685102        14.234880402160696     
 Co   8.3247954192063887        6.4871606813803595        12.392666318382702     
 P   10.189802665197053        7.6673050418704527        13.026472003497025     
 Br   8.8737193639253995        5.1231167692490622        10.550456929598397     
 P   6.4597901357232095        7.6673052893020586        11.758858976581465     
 C   9.9191201506975037        8.8653912665652932        14.373075544808099     
 C   11.068151244596685        8.6092397535604341        11.727681949474887     
 C   11.465537144024275        6.5318292886741638        13.687079073164835     
 C   6.7304748270424364        8.8653899810200798        10.412254902428090     
 C   5.5814415694782271        8.6092407619835161        13.057648164123608     
 C   5.1840571321692490        6.5318283850659364        11.098251406066227     
 C   9.1767712545609399        8.4458799159584199        15.493096938101129     
 C   10.424491584242684        10.174959234277141        14.328158447476090     
 C   10.328140639922671        9.5045651844815602        10.934828409410056     
 C   12.444586876636576        8.4526378506448445        11.488768682604530     
 C   11.765535738758686        5.3613515302184744        12.966993006878505     
 C   12.164281989890291        6.8126497944840088        14.873382052215916     
 C   7.4728260878342327        8.4458781583053852        9.2922352406091999     
 C   6.2251030545370574        10.174957804253784        10.457170382871347     
 C   6.3214523307042771        9.5045663329305139        13.850501446011904     
 C   4.2050059464046514        8.4526389561548481        13.296561444231166     
 C   4.8840596837137422        5.3613502377316822        11.818337308697922     
 C   4.4853140290662745        6.8126471595209663        9.9119469817924912     
 C   8.9633852252873218        9.3205920272536265        16.557405073012411     
 H   8.7647641665799885        7.4383939674705513        15.525934826691239     
 C   10.193452686870973        11.050176237994243        15.392553340774418     
 H   10.983276073422415        10.515409568513373        13.461715873869698     
 C   10.951512044140518        10.210102960431994        9.9038117497469838     
 H   9.2632567347813843        9.6492863356045149        11.109169061500189     
 C   13.067868694840408        9.1752715492664176        10.467370357980370     
 H   13.022636373448222        7.7528713198528401        12.087349479536888     
 C   12.768966871483530        4.5018244058750900        13.419359661207135     
 H   11.207811020928544        5.1227036169840732        12.061677124613468     
 C   13.160230203657980        5.9424979396245616        15.325390824463433     
 H   11.923518831240962        7.7079278553492792        15.443303075561415     
 C   7.6862142360299028        9.3205899012020303        8.2279272047085232     
 H   7.8848334587904176        7.4383922812162453        9.2593985620515156     
 C   6.4561439480500402        11.050174341462572        9.3927756278394163     
 H   5.6663167441438853        10.515408373680140        11.323611660770863     
 C   5.6980808409221408        10.210104899630940        14.881517482367459     
 H   7.3863364231541961        9.6492868041068949        13.676161205300390     
 C   3.5817240811655133        9.1752733666615534        14.317959274004354     
 H   3.6269565592607598        7.7528718759341908        12.697981174747278     
 C   3.8806314109867559        4.5018207286294212        11.365968852529221     
 H   5.4417833963950741        5.1227037915854332        12.723654214337405     
 C   3.4893688111744097        5.9424928497499199        9.4599364089419691     
 H   4.7260764606300372        7.7079255653549756        9.3420261726889446     
 C   9.4679462139237831        10.624327564714880        16.506577207869697     
 H   8.3913030758146689        8.9949039680860583        17.422846820212133     
 H   10.575589583886854        12.067067626673227        15.330348837830000     
 C   12.318734896219910        10.041257236590374        9.6655219714422813     
 H   10.359463535243327        10.871955900464915        9.2749483360621081     
 H   14.133427325405863        9.0406221922708685        10.287931498325182     
 C   13.467388262165986        4.7904958740365382        14.595667949187796     
 H   12.998580737785703        3.5995740561568343        12.854354983226612     
 H   13.708005778400643        6.1634296320046662        16.239735150870526     
 C   7.1816530330909591        10.624325410883113        8.2787535544040480     
 H   8.2582981650560949        8.9949016906113695        7.3624866566737133     
 H   6.0740062625873463        12.067065489106046        9.4549789052846052     
 C   4.3308578708922099        10.041259658416060        15.119807035656205     
 H   6.2901294247790513        10.871958065709283        15.510380594273082     
 H   2.5161654909331119        9.0406240171938705        14.497398388936476     
 C   3.1822119870172068        4.7904902100482873        10.189658921557076     
 H   3.6510183754816730        3.5995699826270542        11.930973251019392     
 H   2.9415945896357694        6.1634228927279882        8.5455908904409075     
 H   9.2741208606449668        11.301376421074131        17.335576557381671     
 H   12.792855910804025        10.558526897024715        8.8326525150863020     
 H   14.249220507407761        4.1192589331363116        14.943490161018959     
 H   7.3754800585766311        11.301373973677629        7.4497543592334843     
 H   3.8567368739506542        10.558530203123441        15.952675957045781     
 H   2.4003821812311688        4.1192512505092207        9.8418351537078941     
         142

 Br -0.48320424850000004        2.9589736745000002        2.3726412975000000     
 Co  -1.0314086262000002        1.5948741783000002        4.2150195383000018     
 P  -2.8968601705000010       0.41545983310000001        3.5814510876000001     
 Br  -1.5796127504999999        2.9589750763999998        6.0573972721000002     
 P  0.83404535300000004       0.41546246760000000        4.8485897399000004     
 C  -2.6272465909000005      -0.78174180209999999        2.2340011708000000     
 C  -3.7745577129000001      -0.52649622689999998        4.8805388090000017     
 C  -4.1724920502000016        1.5517346654999999        2.9219950396000001     
 C  0.56443212749999949      -0.78173740690000004        6.1960414481000017     
 C   1.7117442078000003      -0.52649528810000001        3.5495038173000002     
 C   2.1096766030000005        1.5517387486000001        5.5080443034000002     
 C  -1.8878233237000006      -0.36056535289999991        1.1126559851000000     
 C  -3.1304406492000001       -2.0920729880000000        2.2795174823000002     
 C  -3.0335925452000003       -1.4191289302000001        5.6754840687000003     
 C  -5.1514457199999999      -0.37185600569999988        5.1180510365000016     
 C  -4.4716982530999996        2.7217740231999992        3.6431105694000001     
 C  -4.8714706753999995        1.2724460747999995        1.7354603112000000     
 C -0.17498986629999980      -0.36055934719999999        7.3173868806000000     
 C   1.0676247548000009       -2.0920691525000001        6.1505258601000001     
 C  0.97078057210000013       -1.4191297527999995        2.7545590537000000     
 C   3.0886324142000010      -0.37185463199999991        3.3119928028999999     
 C   2.4088794495000010        2.7217791205999999        4.7869290652999998     
 C   2.8086585838999998        1.2724499569000001        6.6945770259000019     
 C  -1.6753421845000005       -1.2344223328999999        4.7518087300000011E-002
 H  -1.4772678135000006       0.64748835480000022        1.0795168596000004     
 C  -2.9002616936000001       -2.9664671494000001        1.2142373920000000     
 H  -3.6868464462000001       -2.4337576308000011        3.1470047831999999     
 C  -3.6565198048000003       -2.1238961951999991        6.7072876054000004     
 H  -1.9682985071000003       -1.5621347155999996        5.5022665206000001     
 C  -5.7742607263000023       -1.0936248373000004        6.1403207048000015     
 H  -5.7300778052000014       0.32597788139999989        4.5177870632000019     
 C  -5.4742971375000007        3.5825577266999993        3.1913839703000004     
 H  -3.9138451820000020        2.9592111338999998        4.5486553474999996     
 C  -5.8666841062999993        2.1438210733999998        1.2841362101000005     
 H  -4.6313954478000001       0.37752243860000001        1.1647121577000004     
 C -0.38747132790000016       -1.2344153793999999        8.3825255102000007     
 H -0.58554426650000035       0.64749480989999997        7.3505254644000022     
 C  0.83744568930000041       -2.9664622874999993        7.2158067945000015     
 H   1.6240295607999995       -2.4337551058000009        5.2830384640000014     
 C   1.5937094975000003       -2.1238983176000001        1.7227573469000004     
 H  -9.4513624599999901E-002  -1.5621358171000004        2.9277753371999999     
 C   3.7114490767000015       -1.0936246874000000        2.2897249703000009     
 H   3.6672634291999997       0.32598063510000003        3.9122562185000009     
 C   3.4114780413000005        3.5825639809999998        5.2386541156000019     
 H   1.8510241270000005        2.9592159124999999        3.8813855999000002     
 C   3.8038717321000011        2.1438260729000000        7.1458996143000020     
 H   2.5685862499000001       0.37752525599999998        7.2653247556000000     
 C  -2.1777525830000002       -2.5390057904999992        9.8895511600000000E-002
 H  -1.1054350167000002      -0.90748453080000002      -0.81887221099999996     
 H  -3.2807766303000006       -3.9839238679000011        1.2769480733000005     
 C  -5.0241986319000000       -1.9568323648999999        6.9442950781000015     
 H  -3.0638397247000002       -2.7835880712000001        7.3378285175000020     
 H  -6.8401629364000005      -0.96044267650000026        6.3188603842000015     
 C  -6.1728137469000002        3.2955416488000000        2.0147279994999998     
 H  -5.7031267401000019        4.4845356043000004        3.7571411833000008     
 H  -6.4146168307000000        1.9241420706000001       0.36957738010000002     
 C  0.11493770840000028       -2.5389994116999999        8.3311488143000005     
 H -0.95737770579999992      -0.90747643400000022        9.2489158917999994     
 H   1.2179596103000003       -3.9839194244999998        7.1530964888000002     
 C   2.9613884887999999       -1.9568340126999999        1.4857511100000000     
 H   1.0010305517000000       -2.7835916903000011        1.0922169102999999     
 H   4.7773514196000004      -0.96044207500000001        2.1111863177000001     
 C   4.1099977394999998        3.2955479315999998        6.4153082675000004     
 H   3.6403051510000002        4.4845426084000017        4.6728970130000000     
 H   4.3518071409000001        1.9241469503999999        8.0604568114999999     
 H  -1.9846082439000008       -3.2153829358999992      -0.73079560550000000     
 H  -5.4981202739999997       -2.4732992272000001        7.7777573069000017     
 H  -6.9539383831000041        3.9678227814000002        1.6673182253000001     
 H  -7.8206916500000112E-002  -3.2153757166000010        9.1608405383000004     
 H   3.4353113487000013       -2.4733017529999999       0.65229009390000003     
 H   4.8911222026000001        3.9678299940000001        6.7627167132000015     
 Br   7.7765948977999972        5.1304896487000002        14.235045472800003     
 Co   8.3247990887999990        6.4945877430000003        12.392665934200000     
 P   10.190251703500003        7.6740025763000004        13.026235035699999     
 Br   8.8730044322000019        5.1304860095000002        10.550289714700000     
 P   6.4593464866000030        7.6740013204000004        11.759096669000003     
 C   9.9206381546000042        8.8712041671000001        14.373685357199999     
 C   11.067950181500002        8.6159598743999997        11.727148498900000     
 C   11.465884387799999        6.5377285830999980        13.685691141800000     
 C   6.7289603441000025        8.8712021699000001        10.411646169400003     
 C   5.5816488386999987        8.6159585227000033        13.058183515700000     
 C   5.1837145024000000        6.5377266366000004        11.099640819499999     
 C   9.1812155070000010        8.4500271039000001        15.495030694900004     
 C   10.423831737000000        10.181535602500000        14.328169418800003     
 C   10.326985613600002        9.5085926128999994        10.932202750400004     
 C   12.444838706100006        8.4613210616999996        11.489638282100003     
 C   11.765090035000000        5.3676884227999997        12.964576701300000     
 C   12.164865047000008        6.8170192358000001        14.872224207000000     
 C   7.4683840696000043        8.4500252247000027        9.2903014918999993     
 C   6.2257654911000024        10.181533080599996        10.457161295200001     
 C   6.3226134635000015        9.5085929612999998        13.853127330800001     
 C   4.2047608406000005        8.4613181935000004        13.295695765700000     
 C   4.8845107668000027        5.3676855609000018        11.820754547800000     
 C   4.4847331321999997        6.8170173630999997        9.9131081775999998     
 C   8.9687342132999976        9.3238836577999997        16.560168923800006     
 H   8.7706605368999995        7.4419731751000002        15.528169563300001     
 C   10.193652711400004        11.055929327500003        15.393449915400003     
 H   10.980237255900001        10.523220846900003        13.460682163600000     
 C   10.949913781199999        10.213360733100000        9.9004003141000041     
 H   9.2616913168999986        9.6515978060999998        11.105419039300003     
 C   13.067654658999999        9.1830909379999994        10.467369920900000     
 H   13.023470548600001        7.7634875584999978        12.089902930100003     
 C   12.767690043400000        4.5069057657000000        13.416302866900002     
 H   11.207235861000001        5.1302499777000019        12.059032955699999     
 C   13.160079732500005        5.9456454201000000        15.323547808000001     
 H   11.924790589900006        7.7119437115000000        15.442971381600003     
 C   7.6808651368999996        9.3238815828000003        8.2251630482000007     
 H   7.8789399536000033        7.4419716423000004        9.2571631540000006     
 C   6.4559442843000010        11.055926572500001        9.3918806432000039     
 H   5.6693590862000010        10.523218051000001        11.324648058700003     
 C   5.6996856561000033        10.213361962600001        14.884929350300000     
 H   7.3879074883000015        9.6515988419000003        13.679909853200000     
 C   3.5819452574000019        9.1830889567000007        14.317963745400004     
 H   3.6261291715000024        7.7634828223000021        12.695433101900001     
 C   3.8819117490000004        4.5069019309999980        11.369028070200001     
 H   5.4423657788000011        5.1302472516000002        12.726297825700000     
 C   3.4895196052999995        5.9456424502999985        9.4617841983000037     
 H   4.7248062247000000        7.7119426370999999        9.3423616618000000     
 C   9.4711440867000007        10.628467328899999        16.508791878200000     
 H   8.3988272864000031        8.9969453259000005        17.426559171299999     
 H   10.574167006900002        12.073386318999997        15.330739421200004     
 C   12.317593032500005        10.046298001600000        9.6633946241000039     
 H   10.357234137799999        10.873052587800000        9.2698589803000004     
 H   14.133557339800005        9.0499100756999997        10.288832122600004     
 C   13.466208543100002        4.7939238437000000        14.592957221500001     
 H   12.996519225700000        3.6049272732999991        12.850546447399999     
 H   13.708014136700005        6.1653261664999999        16.238105214800001     
 C   7.1784541086000040        10.628464846600004        8.2765393674999999     
 H   8.2507727278000029        8.9969435590000000        7.3587731080000003     
 H   6.0754286055999991        12.073383069700000        9.4545904651000043     
 C   4.3320067759000036        10.046298375699996        15.121936616899999     
 H   6.2923653690999970        10.873055283800003        15.515469067500000     
 H   2.5160430291999982        9.0499068325999996        14.496503314000003     
 C   3.1833926472999998        4.7939199147999982        10.192374057800000     
 H   3.6530838147000009        3.6049227250999998        11.934783876100003     
 H   2.9415845854000020        6.1653229729000021        8.5472271150000001     
 H   9.2779995217000000        11.304844176000000        17.338483193999998     
 H   12.791515468499998        10.562765327399999        8.8299331273000004     
 H   14.247334170500004        4.1216436164000001        14.940366545100003     
 H   7.3715986510000029        11.304841577999996        7.4468479645000016     
 H   3.8580847771000002        10.562766851500003        15.955397649000004     
 H   2.4022678393000003        4.1216388751000004        9.8449645175999994     
         142

 Br -0.48392481465441611        2.9516036848990521        2.3724753457648484     
 Co  -1.0314119396865624        1.5874467038903257        4.2150196507285083     
 P  -2.8973089472428595       0.40876169878950303        3.5816884060403211     
 Br  -1.5788969781657631        2.9516062442982580        6.0575636526629442     
 P  0.83448925729847701       0.40876630344556397        4.8483520542753054     
 C  -2.6287642686820556      -0.78755582885871400        2.2333921605054035     
 C  -3.7743558560279471      -0.53321644390302447        4.8810733014039540     
 C  -4.1728393620887525        1.5458340954728007        2.9233829317881845     
 C  0.56594706618540636      -0.78754916496529581        6.1966507472903878     
 C   1.7115376748945472      -0.53321368529373969        3.5489691405118791     
 C   2.1100192082936475        1.5458410148110635        5.5066544544687366     
 C  -1.8922669166611643      -0.36471418755642721        1.1107230508512931     
 C  -3.1297811370470523       -2.0986502351598531        2.2795074209013761     
 C  -3.0324364206808694       -1.4231563878855740        5.6781105598052681     
 C  -5.1516965995469066      -0.38053902003715823        5.1171832073568790     
 C  -4.4712529725072860        2.7154360324484439        3.6455263959767774     
 C  -4.8720536762795872        1.2680746519318031        1.7366182168730759     
 C -0.17054658985881957      -0.36470538229531740        7.3193215093155084     
 C   1.0669619529903716       -2.0986443011876794        6.1505354489806683     
 C  0.96962043586382629       -1.4231571773064899        2.7519337831324324     
 C   3.0888783764077443      -0.38053471917011145        3.3128597256646848     
 C   2.4084278959794068        2.7154441791130592        4.7845109858294350     
 C   2.8092396928633798        1.2680809202602372        6.6934154095513749     
 C  -1.6806907944851206       -1.2377158447588676        4.4755177695827139E-002
 H  -1.4831630957926214       0.64390732287984509        1.0772828152035099     
 C  -2.9004623227291941       -2.9722213611584847        1.2133418719936704     
 H  -3.6838082506762717       -2.4415693847036084        3.1480393876868660     
 C  -3.6549200156119430       -2.1271537830519276        6.7107002659397512     
 H  -1.9667320967731667       -1.5644463843721628        5.5060168538120760     
 C  -5.7740453063817023       -1.1014437949922806        6.1403233341897856     
 H  -5.7309112504083979       0.31536183414357327        4.5152355860438362     
 C  -5.4730210422659669        3.5774747254352746        3.1944399530167766     
 H  -3.9132704914114012        2.9516642048227526        4.5512989334572937     
 C  -5.8665338907225930        2.1406710724124789        1.2859789640061090     
 H  -4.6326668145239696       0.37350446455936909        1.1650442720389091     
 C -0.38212103302195527       -1.2377058109798684        8.3852907090220938     
 H -0.57964886093459089       0.64391674180455483        7.3527618412086007     
 C  0.83764495947876083       -2.9722141551723866        7.2167024702835425     
 H   1.6209862543123723       -2.4415651048450346        5.2820023758479104     
 C   1.5921060470071489       -2.1271565307946378        1.7193465515166049     
 H  -9.6083790677645664E-002  -1.5644484581059843        2.9240268620221332     
 C   3.7112291245047921       -1.1014414701631590        2.2897222098554844     
 H   3.6680914895102079       0.31536893772372482        3.9148055972430948     
 C   3.4101969554581699        3.5774836826878444        5.2355936808241808     
 H   1.8504411289545688        2.9516723519901498        3.8787411138973864     
 C   3.8037208978458485        2.1406781405423532        7.1440510183413144     
 H   2.5698570751666008       0.37350947248202587        7.2649891924727594     
 C  -2.1809506997718677       -2.5431471892065054        9.6681915347728617E-002
 H  -1.1129586257872695      -0.90952812448278397      -0.82258362004176400     
 H  -3.2793551449879748       -3.9902434933157176        1.2765586152479889     
 C  -5.0230551088079407       -1.9618727593711194        6.9464242973706174     
 H  -3.0616086083311758       -2.7846846172576369        7.3429188618961181     
 H  -6.8402914630700984      -0.96972995756195735        6.3179624671003971     
 C  -6.1716346744960129        3.2921113067426915        2.0174380493151545     
 H  -5.7010662897302407        4.4791808966421174        3.7609485219531038     
 H  -6.4146253867359064        1.9222425083188130       0.37120714343869116     
 C  0.11813697467913317       -2.5431379331690156        8.3333639367832699     
 H -0.94985047575977710      -0.90951661247327908        9.2526307010253337     
 H   1.2165362685580674       -3.9902368637079175        7.1534855418278189     
 C   2.9602410591470054       -1.9618740443856906        1.4836231335077374     
 H  0.99879616507854529       -2.7846902064407542        1.0871294843582857     
 H   4.7774751917342000      -0.96972623646479794        2.1120835169218588     
 C   4.1088165577798428        3.2921197867575049        6.4125919434206917     
 H   3.6382385539949249        4.4791906629850597        4.6690848269054497     
 H   4.3518172680755285        1.9222490115194193        8.0588197960786196     
 H  -1.9884873699443990       -3.2188525610842906      -0.73370103376084406     
 H  -5.4967778384341530       -2.4775372170690364        7.7804787927646482     
 H  -6.9520529541483738        3.9654352809107083        1.6704409336994801     
 H  -7.4325225725311958E-002  -3.2188422069037395        9.1637480129098545     
 H   3.4339652392080340       -2.4775399353648782       0.64957033095281635     
 H   4.8892358041205357        3.9654443445173326        6.7595858899688936     
 Br   7.7773154004464029        5.1378584980314903        14.235210543439310     
 Co   8.3248027583936093        6.5020148046196411        12.392665550017298     
 P   10.190700741802953        7.6807001107295481        13.025998067902973     
 Br   8.8722895004746043        5.1378552497509382        10.550122499801603     
 P   6.4589028374767965        7.6806973514979422        11.759334361418542     
 C   9.9221561585025047        8.8770170676347071        14.374295169591900     
 C   11.067749118403320        8.6226799952395652        11.726615048325113     
 C   11.466231631575724        6.5436278775258323        13.684303210435164     
 C   6.7274458611575687        8.8770143587799204        10.411037436371915     
 C   5.5818561079217703        8.6226762834164905        13.058718867276392     
 C   5.1833718726307509        6.5436248881340644        11.101030232933772     
 C   9.1856597594390621        8.4541742918415803        15.496964451698879     
 C   10.423171889757317        10.188111970722860        14.328180390123917     
 C   10.325830587277332        9.5126200413184385        10.929577091389952     
 C   12.445090535563436        8.4700042727551548        11.490507881595477     
 C   11.764644331241314        5.3740253153815249        12.962160395721495     
 C   12.165448104109725        6.8213886771159915        14.871066361784084     
 C   7.4639420513657759        8.4541722910946202        9.2883677431907987     
 C   6.2264279276629475        10.188108356946207        10.457152207528654     
 C   6.3237745962957259        9.5126195896694856        13.855753215588098     
 C   4.2045157347953497        8.4699974308451527        13.294830087168833     
 C   4.8849618498862633        5.3740208840683215        11.823171786902078     
 C   4.4841522353337249        6.8213875666790331        9.9142693734075085     
 C   8.9740832013126735        9.3271752883463730        16.562932774587601     
 H   8.7765569072200105        7.4455523827294492        15.530404299908762     
 C   10.193852735929035        11.061682417005763        15.394346490025589     
 H   10.977198438377586        10.531032125286632        13.459648453330301     
 C   10.948315518259481        10.216618505768006        9.8969888784530244     
 H   9.2601258990186128        9.6539092765954848        11.101669017099816     
 C   13.067440623159589        9.1909103267335812        10.467369483819629     
 H   13.024304723751779        7.7741037971471556        12.092456380663117     
 C   12.766413215316470        4.5119871255249100        13.413246072592869     
 H   11.206660701071458        5.1377963384159306        12.056388786786531     
 C   13.159929261342031        5.9487929005754383        15.321704791536568     
 H   11.926062348559050        7.7159595676507209        15.442639687638591     
 C   7.6755160377700964        9.3271732643979703        8.2223988916914781     
 H   7.8730464484095890        7.4455510033837555        9.2549277459484856     
 C   6.4557446205499618        11.061678803537429        9.3909856585605915     
 H   5.6724014282561166        10.531027728319861        11.325684456629142     
 C   5.7012904712778658        10.216619025569061        14.888341218232542     
 H   7.3894785534458070        9.6539108796931057        13.683658501099609     
 C   3.5821664336344905        9.1909045467384480        14.317968216795654     
 H   3.6253017837392449        7.7740937686658134        12.692885029052723     
 C   3.8831920870132448        4.5119831333705749        11.372087287870780     
 H   5.4429481612049280        5.1377907116145671        12.728941437062595     
 C   3.4896703994255893        5.9487920508500771        9.4636319876580384     
 H   4.7235359887699628        7.7159597088450242        9.3426971509110555     
 C   9.4743419594762184        10.632607093085118        16.511006548530304     
 H   8.4063514969853372        8.9989866837139427        17.430271522387866     
 H   10.572744429913149        12.079705011326768        15.331130004570008     
 C   12.316451168780100        10.051338766609627        9.6612672767577266     
 H   10.355004740356671        10.874149275135085        9.2647696245378928     
 H   14.133687354194146        9.0591979591291310        10.289732746874826     
 C   13.465028824034018        4.7973518133634618        14.590246493812206     
 H   12.994457713614297        3.6102804904431638        12.846737911573387     
 H   13.708022494999366        6.1672227009953335        16.236475278729475     
 C   7.1752551841090488        10.632604282316894        8.2743251805959517     
 H   8.2432472905439109        8.9989854273886305        7.3550595593262873     
 H   6.0768509486126518        12.079700650293955        9.4542020249154035     
 C   4.3331556809077973        10.051337092983932        15.124066198143794     
 H   6.2946013134209426        10.874152501890723        15.520557540726918     
 H   2.5159205674668845        9.0591896480061287        14.495608239063531     
 C   3.1845733075827929        4.7973496195517091        10.195089194042925     
 H   3.6551492539183288        3.6102754675729454        11.938594501180614     
 H   2.9415745811642346        6.1672230530720160        8.5488633395590927     
 H   9.2818781827550332        11.308311930925868        17.341389830618326     
 H   12.790175026195971        10.567003757775284        8.8272137395136987     
 H   14.245447833592246        4.1240282996636886        14.937242929181048     
 H   7.3677172434233746        11.308309182322363        7.4439415697665190     
 H   3.8594326802493462        10.567003499876565        15.958119340954227     
 H   2.4041534973688319        4.1240264996907801        9.8480938814921046     
         142

 Br -0.48464538080883218        2.9442336952981041        2.3723093940296964     
 Co  -1.0314152531731244        1.5800192294806512        4.2150197631570148     
 P  -2.8977577239857184       0.40206356447900604        3.5819257244806422     
 Br  -1.5781812058315263        2.9442374121965158        6.0577300332258881     
 P  0.83493316159695397       0.40207013929112795        4.8481143686506103     
 C  -2.6302819464641103      -0.79336985561742801        2.2327831502108073     
 C  -3.7741539991558941      -0.53993666090604886        4.8816077938079054     
 C  -4.1731866739775043        1.5399335254456012        2.9247708239763686     
 C  0.56746200487081322      -0.79336092303059147        6.1972600464807739     
 C   1.7113311419890944      -0.53993208248747926        3.5484344637237579     
 C   2.1103618135872950        1.5399432810221272        5.5052646055374730     
 C  -1.8967105096223280      -0.36886302221285450        1.1087901166025860     
 C  -3.1291216248941045       -2.1052274823197061        2.2794973595027521     
 C  -3.0312802961617384       -1.4271838455711479        5.6807370509105350     
 C  -5.1519474790938142      -0.38922203437431657        5.1163153782137574     
 C  -4.4708076919145734        2.7090980416968886        3.6479422225535547     
 C  -4.8726366771591749        1.2637032290636068        1.7377761225461519     
 C -0.16610331341763931      -0.36885141739063482        7.3212561380310168     
 C   1.0662991511807423       -2.1052194498753587        6.1505450378613373     
 C  0.96846029962765245       -1.4271846018129803        2.7493085125648649     
 C   3.0891243386154876      -0.38921480634022299        3.3137266484293693     
 C   2.4079763424588130        2.7091092376261181        4.7820929063588693     
 C   2.8098208018267594        1.2637118836204744        6.6922537932027479     
 C  -1.6860394044702405       -1.2410093566177354        4.1992268091654274E-002
 H  -1.4890583780852424       0.64032629095968985        1.0750487708070193     
 C  -2.9006629518583882       -2.9779755729169688        1.2124463519873407     
 H  -3.6807700551525433       -2.4493811386072162        3.1490739921737321     
 C  -3.6533202264238858       -2.1304113709038561        6.7141129264795012     
 H  -1.9651656864463332       -1.5667580531443259        5.5097671870241518     
 C  -5.7738298864634032       -1.1092627526845609        6.1403259635795697     
 H  -5.7317446956167943       0.30474578688714665        4.5126841088876706     
 C  -5.4717449470319330        3.5723917241705494        3.1974959357335524     
 H  -3.9126958008228008        2.9441172757455059        4.5539425194145879     
 C  -5.8663836751451868        2.1375210714249575        1.2878217179122178     
 H  -4.6339381812479399       0.36948649051873811        1.1653763863778177     
 C -0.37677073814391043       -1.2409962425597372        8.3880559078441870     
 H -0.57375345536918132       0.64033867370910968        7.3549982180171991     
 C  0.83784422965752126       -2.9779660228447740        7.2175981460670826     
 H   1.6179429478247451       -2.4493751038900688        5.2809662876958194     
 C   1.5905025965142974       -2.1304147439892756        1.7159357561332091     
 H  -9.7653956755291427E-002  -1.5667610991119683        2.9202783868442661     
 C   3.7110091723095833       -1.1092582529263182        2.2897194494109678     
 H   3.6689195498204157       0.30475724034744955        3.9173549759861888     
 C   3.4089158696163393        3.5724033843756886        5.2325332460483605     
 H   1.8498581309091373        2.9441287914802992        3.8760966278947722     
 C   3.8035700635916960        2.1375302081847067        7.1422024223826259     
 H   2.5711279004332015       0.36949368896405177        7.2646536293455179     
 C  -2.1841488165437357       -2.5472885879130112        9.4468319095457234E-002
 H  -1.1204822348745385      -0.91157171816556792      -0.82629502908352803     
 H  -3.2779336596759490       -3.9965631187314337        1.2761691571959770     
 C  -5.0219115857158805       -1.9669131538422389        6.9485535166412333     
 H  -3.0593774919623513       -2.7857811633152738        7.3480092062922342     
 H  -6.8404199897401963      -0.97901723862391443        6.3170645500007927     
 C  -6.1704556020920265        3.2886809646853830        2.0201480991303091     
 H  -5.6990058393604794        4.4738261889842343        3.7647558606062073     
 H  -6.4146339427718138        1.9203429460376260       0.37283690677738229     
 C  0.12133624095826605       -2.5472764546380309        8.3355790592665375     
 H -0.94232324571955417      -0.91155679094655795        9.2563455102506680     
 H   1.2151129268161345       -3.9965543029158357        7.1538745948556368     
 C   2.9590936294940109       -1.9669140760713815        1.4814951570154749     
 H  0.99656177845709049       -2.7857887225815072        1.0820420584165715     
 H   4.7775989638683996      -0.97901039792959588        2.1129807161437175     
 C   4.1076353760596866        3.2886916419150096        6.4098756193413831     
 H   3.6361719569898496        4.4738387175701186        4.6652726408108993     
 H   4.3518273952510569        1.9203510726388386        8.0571827806572376     
 H  -1.9923664959887974       -3.2223221862685816      -0.73660646202168800     
 H  -5.4954354028683072       -2.4817752069380727        7.7832002786292955     
 H  -6.9501675251967434        3.9630477804214168        1.6735636420989601     
 H  -7.0443534950623804E-002  -3.2223086972074784        9.1666554875197104     
 H   3.4326191297160671       -2.4817781177297569       0.64685056800563268     
 H   4.8873494056410705        3.9630586950346651        6.7564550667377850     
 Br   7.7780359030928086        5.1452273473629804        14.235375614078619     
 Co   8.3248064279872178        6.5094418662392828        12.392665165834599     
 P   10.191149780105903        7.6873976451590948        13.025761100105948     
 Br   8.8715745687492085        5.1452244900018762        10.549955284903206     
 P   6.4584591883535909        7.6873933825958840        11.759572053837081     
 C   9.9236741624050051        8.8828299681694141        14.374904981983798     
 C   11.067548055306638        8.6294001160791289        11.726081597750227     
 C   11.466578875351447        6.5495271719516666        13.682915279070327     
 C   6.7259313782151349        8.8828265476598425        10.410428703343827     
 C   5.5820633771435419        8.6293940441329759        13.059254218852782     
 C   5.1830292428615028        6.5495231396681284        11.102419646367544     
 C   9.1901040118781250        8.4583214797831605        15.498898208497755     
 C   10.422512042514633        10.194688338945719        14.328191361447830     
 C   10.324675560954663        9.5166474697368777        10.926951432379902     
 C   12.445342365026866        8.4786874838103081        11.491377481090950     
 C   11.764198627482628        5.3803622079630511        12.959744090142991     
 C   12.166031161219442        6.8257581184319820        14.869908516568168     
 C   7.4595000331315475        8.4583193574892377        9.2864339944815999     
 C   6.2270903642258935        10.194683633292417        10.457143119857308     
 C   6.3249357290914503        9.5166462180389697        13.858379100376197     
 C   4.2042706289906988        8.4786766681903032        13.293964408637667     
 C   4.8854129329725247        5.3803562072366411        11.825589026004156     
 C   4.4835713384674500        6.8257577702580665        9.9154305692150171     
 C   8.9794321893253493        9.3304669188927463        16.565696625375196     
 H   8.7824532775400197        7.4491315903588990        15.532639036517521     
 C   10.194052760458066        11.067435506511522        15.395243064651176     
 H   10.974159620855170        10.538843403673260        13.458614743060604     
 C   10.946717255318964        10.219876278436011        9.8935774428060430     
 H   9.2585604811372253        9.6562207470909716        11.097918994899629     
 C   13.067226587319180        9.1987297154671630        10.467369046739259     
 H   13.025138898903556        7.7847200357943143        12.095009831226234     
 C   12.765136387232943        4.5170684853498200        13.410189278285737     
 H   11.206085541142917        5.1453426991318594        12.053744617873061     
 C   13.159778790184058        5.9519403810508758        15.319861775073136     
 H   11.927334107218094        7.7199754238014409        15.442307993677179     
 C   7.6701669386401923        9.3304649459959386        8.2196347351829555     
 H   7.8671529432191756        7.4491303644675098        9.2526923378969705     
 C   6.4555449567999217        11.067431034574859        9.3900906739211791     
 H   5.6754437703122322        10.538837405639722        11.326720854558282     
 C   5.7028952864557274        10.219876088538122        14.891753086165082     
 H   7.3910496185916132        9.6562229174862111        13.687407148999219     
 C   3.5823876098689791        9.1987201367768971        14.317972688191304     
 H   3.6244743959784875        7.7847047150316246        12.690336956205444     
 C   3.8844724250264888        4.5170643357411517        11.375146505541561     
 H   5.4435305436098549        5.1453341716291332        12.731585048425190     
 C   3.4898211935511791        5.9519416514001566        9.4654797770160748     
 H   4.7222657528399257        7.7199767805900485        9.3430326400221109     
 C   9.4775398322524360        10.636746857270237        16.513221218860604     
 H   8.4138757075706732        9.0010280415278832        17.433983873475732     
 H   10.571321852926298        12.086023703653538        15.331520587940012     
 C   12.315309305060197        10.056379531619253        9.6591399294154510     
 H   10.352775342913343        10.875245962470169        9.2596802687757869     
 H   14.133817368588286        9.0684858425582622        10.290633371149648     
 C   13.463849104968034        4.8007797830269228        14.587535766124409     
 H   12.992396201528594        3.6156337075863281        12.842929375746774     
 H   13.708030853298727        6.1691192354906681        16.234845342658954     
 C   7.1720562596180928        10.636743718033784        8.2721109936919035     
 H   8.2357218532878171        9.0010272957772592        7.3513460106525743     
 H   6.0782732916253046        12.086018230887909        9.4538135847308027     
 C   4.3343045859155911        10.056375810267868        15.126195779387588     
 H   6.2968372577418883        10.875249719981444        15.525646013953835     
 H   2.5157981057337713        9.0684724634122560        14.494713164127058     
 C   3.1857539678655855        4.8007793243034209        10.197804330285848     
 H   3.6572146931366563        3.6156282100458910        11.942405126261223     
 H   2.9415645769284668        6.1691231332440291        8.5504995641181836     
 H   9.2857568438100664        11.311779685851734        17.344296467236656     
 H   12.788834583891944        10.571242188150570        8.8244943517273988     
 H   14.243561496684491        4.1264129829273770        14.934119313262091     
 H   7.3638358358467464        11.311776786644732        7.4410351750330364     
 H   3.8607805833986921        10.571240148253127        15.960841032908450     
 H   2.4060391554376634        4.1264141242815606        9.8512232453842117     
         142

 Br -0.48536594696324825        2.9368637056971560        2.3721434422945449     
 Co  -1.0314185666596867        1.5725917550709769        4.2150198755855213     
 P  -2.8982065007285769       0.39536543016850906        3.5821630429209632     
 Br  -1.5774654334972895        2.9368685800947740        6.0578964137888320     
 P  0.83537706589543104       0.39537397513669198        4.8478766830259152     
 C  -2.6317996242461654      -0.79918388237614202        2.2321741399162107     
 C  -3.7739521422838407      -0.54665687790907336        4.8821422862118578     
 C  -4.1735339858662552        1.5340329554184020        2.9261587161645530     
 C  0.56897694355622019      -0.79917268109588724        6.1978693456711600     
 C   1.7111246090836414      -0.54665047968121894        3.5478997869356368     
 C   2.1107044188809421        1.5340455472331906        5.5038747566062085     
 C  -1.9011541025834919      -0.37301185686928179        1.1068571823538791     
 C  -3.1284621127411563       -2.1118047294795592        2.2794872981041281     
 C  -3.0301241716426075       -1.4312113032567217        5.6833635420158028     
 C  -5.1521983586407210      -0.39790504871147492        5.1154475490706348     
 C  -4.4703624113218599        2.7027600509453333        3.6503580491303320     
 C  -4.8732196780387635        1.2593318061954106        1.7389340282192278     
 C -0.16166003697645909      -0.37299745248595217        7.3231907667465252     
 C   1.0656363493711127       -2.1117945985630380        6.1505546267420055     
 C  0.96730016339147862       -1.4312120263194705        2.7466832419972973     
 C   3.0893703008232314      -0.39789489351033447        3.3145935711940542     
 C   2.4075247889382188        2.7027742961391774        4.7796748268883045     
 C   2.8104019107901395        1.2593428469807115        6.6910921768541218     
 C  -1.6913880144553606       -1.2443028684766031        3.9229358487481401E-002
 H  -1.4949536603778633       0.63674525903953472        1.0728147264105288     
 C  -2.9008635809875822       -2.9837297846754534        1.2115508319810111     
 H  -3.6777318596288149       -2.4571928925108235        3.1501085966605982     
 C  -3.6517204372358285       -2.1336689587557851        6.7175255870192521     
 H  -1.9635992761194996       -1.5690697219164891        5.5135175202362277     
 C  -5.7736144665451032       -1.1170817103768411        6.1403285929693530     
 H  -5.7325781408251908       0.29412973963071998        4.5101326317315049     
 C  -5.4704688517979001        3.5673087229058247        3.2005519184503286     
 H  -3.9121211102341999        2.9365703466682587        4.5565861053718830     
 C  -5.8662334595677805        2.1343710704374366        1.2896644718183263     
 H  -4.6352095479719093       0.36546851647810719        1.1657085007167265     
 C -0.37142044326586554       -1.2442866741396057        8.3908211066662801     
 H -0.56785804980377186       0.63676060561366454        7.3572345948257976     
 C  0.83804349983628168       -2.9837178905171613        7.2184938218506236     
 H   1.6148996413371179       -2.4571851029351026        5.2799301995437276     
 C   1.5888991460214459       -2.1336729571839137        1.7125249607498136     
 H  -9.9224122832937189E-002  -1.5690737401179522        2.9165299116663994     
 C   3.7107892201143740       -1.1170750356894772        2.2897166889664513     
 H   3.6697476101306239       0.29414554297117435        3.9199043547292827     
 C   3.4076347837745082        3.5673230860635332        5.2294728112725393     
 H   1.8492751328637056        2.9365852309704490        3.8734521418921584     
 C   3.8034192293375435        2.1343822758270599        7.1403538264239383     
 H   2.5723987256998018       0.36547790544607767        7.2643180662182774     
 C  -2.1873469333156033       -2.5514299866195174        9.2254722843185852E-002
 H  -1.1280058439618077      -0.91361531184835187      -0.83000643812529196     
 H  -3.2765121743639227       -4.0028827441471506        1.2757796991439654     
 C  -5.0207680626238211       -1.9719535483133586        6.9506827359118502     
 H  -3.0571463755935269       -2.7868777093729111        7.3530995506883503     
 H  -6.8405485164102942      -0.98830451968587152        6.3161666329011883     
 C  -6.1692765296880392        3.2852506226280744        2.0228581489454638     
 H  -5.6969453889907182        4.4684714813263522        3.7685631992593103     
 H  -6.4146424988077202        1.9184433837564390       0.37446667011607343     
 C  0.12453550723739894       -2.5514149761070466        8.3377941817498069     
 H -0.93479601567933135      -0.91359696941983670        9.2600603194760023     
 H   1.2136895850742013       -4.0028717421237534        7.1542636478834556     
 C   2.9579461998410164       -1.9719541077570721        1.4793671805232123     
 H  0.99432739183563579       -2.7868872387222603        1.0769546324748571     
 H   4.7777227360025982      -0.98829455939439381        2.1138779153655762     
 C   4.1064541943395296        3.2852634970725147        6.4071592952620744     
 H   3.6341053599847744        4.4684867721551766        4.6614604547163490     
 H   4.3518375224265844        1.9184531337582578        8.0555457652358573     
 H  -1.9962456220331957       -3.2257918114528730      -0.73951189028253206     
 H  -5.4940929673024606       -2.4860131968071091        7.7859217644939420     
 H  -6.9482820962451122        3.9606602799321249        1.6766863504984402     
 H  -6.6561844175935636E-002  -3.2257751875112168        9.1695629621295645     
 H   3.4312730202240997       -2.4860163000946356       0.64413080505844900     
 H   4.8854630071616061        3.9606730455519976        6.7533242435066771     
 Br   7.7787564057392151        5.1525961966944704        14.235540684717925     
 Co   8.3248100975808281        6.5168689278589236        12.392664781651897     
 P   10.191598818408853        7.6940951795886425        13.025524132308922     
 Br   8.8708596370238109        5.1525937302528133        10.549788070004809     
 P   6.4580155392303844        7.6940894136938258        11.759809746255621     
 C   9.9251921663075056        8.8886428687041210        14.375514794375698     
 C   11.067346992209957        8.6361202369186945        11.725548147175340     
 C   11.466926119127171        6.5554264663775008        13.681527347705492     
 C   6.7244168952727019        8.8886387365397628        10.409819970315739     
 C   5.5822706463653136        8.6361118048494632        13.059789570429174     
 C   5.1826866130922538        6.5554213912021924        11.103809059801316     
 C   9.1945482643171861        8.4624686677247407        15.500831965296630     
 C   10.421852195271951        10.201264707168578        14.328202332771744     
 C   10.323520534631992        9.5206748981553169        10.924325773369850     
 C   12.445594194490297        8.4873706948654632        11.492247080586424     
 C   11.763752923723944        5.3866991005445763        12.957327784564486     
 C   12.166614218329158        6.8301275597479734        14.868750671352252     
 C   7.4550580148973191        8.4624664238838552        9.2845002457723993     
 C   6.2277528007888385        10.201258909638629        10.457134032185962     
 C   6.3260968618871747        9.5206728464084556        13.861004985164294     
 C   4.2040255231860471        8.4873559055354555        13.293098730106500     
 C   4.8858640160587852        5.3866915304049607        11.828006265106234     
 C   4.4829904416011743        6.8301279738370999        9.9165917650225275     
 C   8.9847811773380233        9.3337585494391178        16.568460476162791     
 H   8.7883496478600307        7.4527107979883480        15.534873773126282     
 C   10.194252784987096        11.073188596017280        15.396139639276761     
 H   10.971120803332756        10.546654682059890        13.457581032790905     
 C   10.945118992378445        10.223134051104019        9.8901660071590634     
 H   9.2569950632558395        9.6585322175864565        11.094168972699444     
 C   13.067012551478770        9.2065491042007448        10.467368609658891     
 H   13.025973074055335        7.7953362744414720        12.097563281789348     
 C   12.763859559149413        4.5221498451747300        13.407132483978604     
 H   11.205510381214374        5.1528890598477890        12.051100448959593     
 C   13.159628319026083        5.9550878615263141        15.318018758609703     
 H   11.928605865877138        7.7239912799521617        15.441976299715767     
 C   7.6648178395102891        9.3337566275939086        8.2168705786744347     
 H   7.8612594380287613        7.4527097255512649        9.2504569298454538     
 C   6.4553452930498825        11.073183265612288        9.3891956892817667     
 H   5.6784861123683479        10.546647082959582        11.327757252487421     
 C   5.7045001016335899        10.223133151507183        14.895164954097623     
 H   7.3926206837374187        9.6585349552793165        13.691155796898828     
 C   3.5826087861034677        9.2065357268153445        14.317977159586952     
 H   3.6236470082177297        7.7953156613974350        12.687788883358166     
 C   3.8857527630397333        4.5221455381117286        11.378205723212341     
 H   5.4441129260147818        5.1528776316437002        12.734228659787787     
 C   3.4899719876767690        5.9550912519502353        9.4673275663741094     
 H   4.7209955169098876        7.7239938523350720        9.3433681291331645     
 C   9.4807377050286537        10.640886621455357        16.515435889190908     
 H   8.4213999181560073        9.0030693993418254        17.437696224563595     
 H   10.569899275939445        12.092342395980308        15.331911171310018     
 C   12.314167441340292        10.061420296628881        9.6570125820731736     
 H   10.350545945470017        10.876342649805254        9.2545909130136792     
 H   14.133947382982427        9.0777737259873916        10.291533995424469     
 C   13.462669385902050        4.8042077526903846        14.584825038436614     
 H   12.990334689442891        3.6209869247294928        12.839120839920161     
 H   13.708039211598088        6.1710157699860018        16.233215406588428     
 C   7.1688573351271376        10.640883153750675        8.2698968067878553     
 H   8.2281964160317251        9.0030691641658898        7.3476324619788622     
 H   6.0796956346379574        12.092335811481863        9.4534251445462019     
 C   4.3354534909233848        10.061414527551802        15.128325360631383     
 H   6.2990732020628339        10.876346938072164        15.530734487180755     
 H   2.5156756440006576        9.0777552788183851        14.493818089190585     
 C   3.1869346281483786        4.8042090290551318        10.200519466528773     
 H   3.6592801323549842        3.6209809525188366        11.946215751341834     
 H   2.9415545726926995        6.1710232134160430        8.5521357886772762     
 H   9.2896355048650996        11.315247440777602        17.347203103854984     
 H   12.787494141587917        10.575480618525855        8.8217749639410972     
 H   14.241675159776733        4.1287976661910655        14.930995697343135     
 H   7.3599544282701181        11.315244390967099        7.4381287802995537     
 H   3.8621284865480381        10.575476796629687        15.963562724862673     
 H   2.4079248135064950        4.1288017488723403        9.8543526092763170     
         142

 Br -0.48608651311766432        2.9294937160962080        2.3719774905593933     
 Co  -1.0314218801462487        1.5651642806613024        4.2150199880140278     
 P  -2.8986552774714354       0.38866729585801207        3.5824003613612838     
 Br  -1.5767496611630527        2.9294997479930318        6.0580627943517760     
 P  0.83582097019390800       0.38867781098225596        4.8476389974012202     
 C  -2.6333173020282201      -0.80499790913485614        2.2315651296216141     
 C  -3.7737502854117877      -0.55337709491209786        4.8826767786158092     
 C  -4.1738812977550070        1.5281323853912028        2.9275466083527371     
 C  0.57049188224162706      -0.80498443916118290        6.1984786448615461     
 C   1.7109180761781886      -0.55336887687495850        3.5473651101475157     
 C   2.1110470241745891        1.5281478134442541        5.5024849076749449     
 C  -1.9055976955446556      -0.37716069152570908        1.1049242481051720     
 C  -3.1278026005882085       -2.1183819766394123        2.2794772367055041     
 C  -3.0289680471234766       -1.4352387609422956        5.6859900331210707     
 C  -5.1524492381876286      -0.40658806304863326        5.1145797199275123     
 C  -4.4699171307291463        2.6964220601937781        3.6527738757071093     
 C  -4.8738026789183513        1.2549603833272143        1.7400919338923035     
 C -0.15721676053527883      -0.37714348758126959        7.3251253954620337     
 C   1.0649735475614834       -2.1183697472507172        6.1505642156226745     
 C  0.96614002715530478       -1.4352394508259609        2.7440579714297297     
 C   3.0896162630309747      -0.40657498068044601        3.3154604939587387     
 C   2.4070732354176245        2.6964393546522367        4.7772567474177388     
 C   2.8109830197535195        1.2549738103409487        6.6899305605054948     
 C  -1.6967366244404805       -1.2475963803354708        3.6466448883308536E-002
 H  -1.5008489426704843       0.63316422711937959        1.0705806820140380     
 C  -2.9010642101167758       -2.9894839964339379        1.2106553119746812     
 H  -3.6746936641050865       -2.4650046464144308        3.1511432011474638     
 C  -3.6501206480477717       -2.1369265466077136        6.7209382475590029     
 H  -1.9620328657926660       -1.5713813906886522        5.5172678534483044     
 C  -5.7733990466268033       -1.1249006680691214        6.1403312223591371     
 H  -5.7334115860335872       0.28351369237429336        4.5075811545753393     
 C  -5.4691927565638663        3.5622257216410995        3.2036079011671048     
 H  -3.9115464196455996        2.9290234175910119        4.5592296913291772     
 C  -5.8660832439903743        2.1312210694499156        1.2915072257244349     
 H  -4.6364809146958788       0.36145054243747626        1.1660406150556351     
 C -0.36607014838782070       -1.2475771057194744        8.3935863054883733     
 H -0.56196264423836240       0.63318253751821940        7.3594709716343951     
 C  0.83824277001504222       -2.9894697581895486        7.2193894976341646     
 H   1.6118563348494908       -2.4649951019801368        5.2788941113916366     
 C   1.5872956955285944       -2.1369311703785514        1.7091141653664181     
 H -0.10079428891058295       -1.5713863811239361        2.9127814364885323     
 C   3.7105692679191651       -1.1248918184526362        2.2897139285219343     
 H   3.6705756704408321       0.28353384559489908        3.9224537334723770     
 C   3.4063536979326776        3.5622427877513774        5.2264123764967190     
 H   1.8486921348182741        2.9290416704605984        3.8708076558895446     
 C   3.8032683950833910        2.1312343434694130        7.1385052304652499     
 H   2.5736695509664025       0.36146212192810356        7.2639825030910359     
 C  -2.1905450500874708       -2.5555713853260231        9.0041126590914469E-002
 H  -1.1355294530490767      -0.91565890553113582      -0.83371784716705599     
 H  -3.2750906890518969       -4.0092023695628667        1.2753902410919538     
 C  -5.0196245395317609       -1.9769939427844780        6.9528119551824661     
 H  -3.0549152592247024       -2.7879742554305480        7.3581898950844664     
 H  -6.8406770430803920      -0.99759180074782861        6.3152687158015839     
 C  -6.1680974572840528        3.2818202805707659        2.0255681987606189     
 H  -5.6948849386209561        4.4631167736684692        3.7723705379124133     
 H  -6.4146510548436275        1.9165438214752519       0.37609643345476457     
 C  0.12773477351653181       -2.5555534975760623        8.3400093042330745     
 H -0.92726878563910853      -0.91563714789311557        9.2637751287013366     
 H   1.2122662433322684       -4.0091891813316716        7.1546527009112735     
 C   2.9567987701880223       -1.9769941394427630        1.4772392040309497     
 H  0.99209300521418098       -2.7879857548630134        1.0718672065331429     
 H   4.7778465081367978      -0.99757872085919175        2.1147751145874354     
 C   4.1052730126193726        3.2818353522300199        6.4044429711827648     
 H   3.6320387629796986        4.4631348267402355        4.6576482686217995     
 H   4.3518476496021128        1.9165551948776771        8.0539087498144752     
 H  -2.0001247480775941       -3.2292614366371644      -0.74241731854337611     
 H  -5.4927505317366148       -2.4902511866761459        7.7886432503585885     
 H  -6.9463966672934818        3.9582727794428330        1.6798090588979202     
 H  -6.2680153401247482E-002  -3.2292416778149557        9.1724704367394203     
 H   3.4299269107321324       -2.4902544824595139       0.64141104211126532     
 H   4.8835766086821417        3.9582873960693297        6.7501934202755693     
 Br   7.7794769083856208        5.1599650460259596        14.235705755357232     
 Co   8.3248137671744367        6.5242959894785644        12.392664397469197     
 P   10.192047856711802        7.7007927140181893        13.025287164511896     
 Br   8.8701447052984150        5.1599629705037513        10.549620855106411     
 P   6.4575718901071788        7.7007854447917676        11.760047438674160     
 C   9.9267101702100042        8.8944557692388280        14.376124606767597     
 C   11.067145929113275        8.6428403577582600        11.725014696600454     
 C   11.467273362902896        6.5613257608033351        13.680139416340655     
 C   6.7229024123302681        8.8944509254196849        10.409211237287652     
 C   5.5824779155870852        8.6428295655659504        13.060324922005567     
 C   5.1823439833230047        6.5613196427362563        11.105198473235088     
 C   9.1989925167562490        8.4666158556663209        15.502765722095505     
 C   10.421192348029267        10.207841075391437        14.328213304095655     
 C   10.322365508309323        9.5247023265737560        10.921700114359798     
 C   12.445846023953727        8.4960539059206184        11.493116680081897     
 C   11.763307219965258        5.3930359931261025        12.954911478985981     
 C   12.167197275438875        6.8344970010639647        14.867592826136335     
 C   7.4506159966630907        8.4666134902784727        9.2825664970632005     
 C   6.2284152373517845        10.207834185984838        10.457124944514616     
 C   6.3272579946828991        9.5246994747779397        13.863630869952392     
 C   4.2037804173813962        8.4960351428806078        13.292233051575332     
 C   4.8863150991450466        5.3930268535732813        11.830423504208312     
 C   4.4824095447348995        6.8344981774161333        9.9177529608300361     
 C   8.9901301653506991        9.3370501799854910        16.571224326950386     
 H   8.7942460181800417        7.4562900056177970        15.537108509735043     
 C   10.194452809516129        11.078941685523040        15.397036213902346     
 H   10.968081985810340        10.554465960446519        13.456547322521207     
 C   10.943520729437928        10.226391823772024        9.8867545715120819     
 H   9.2554296453744520        9.6608436880819433        11.090418950499258     
 C   13.066798515638363        9.2143684929343248        10.467368172578521     
 H   13.026807249207113        7.8059525130886298        12.100116732352465     
 C   12.762582731065885        4.5272312049996399        13.404075689671471     
 H   11.204935221285831        5.1604354205637177        12.048456280046123     
 C   13.159477847868109        5.9582353420017524        15.316175742146273     
 H   11.929877624536182        7.7280071361028826        15.441644605754355     
 C   7.6594687403803849        9.3370483091918768        8.2141064221659121     
 H   7.8553659328383469        7.4562890866350200        9.2482215217939387     
 C   6.4551456292998433        11.078935496649718        9.3883007046423526     
 H   5.6815284544244635        10.554456760279443        11.328793650416561     
 C   5.7061049168114524        10.226390214476243        14.898576822030163     
 H   7.3941917488832249        9.6608469930724219        13.694904444798437     
 C   3.5828299623379563        9.2143513168537918        14.317981630982603     
 H   3.6228196204569723        7.8059266077632463        12.685240810510887     
 C   3.8870331010529773        4.5272267404823046        11.381264940883121     
 H   5.4446953084197087        5.1604210916582671        12.736872271150382     
 C   3.4901227818023588        5.9582408525003148        9.4691753557321441     
 H   4.7197252809798504        7.7280109240800963        9.3437036182442199     
 C   9.4839355778048713        10.645026385640476        16.517650559521211     
 H   8.4289241287413432        9.0051107571557676        17.441408575651462     
 H   10.568476698952594        12.098661088307079        15.332301754680023     
 C   12.313025577620387        10.066461061638508        9.6548852347308980     
 H   10.348316548026689        10.877439337140340        9.2495015572515715     
 H   14.134077397376569        9.0870616094165229        10.292434619699291     
 C   13.461489666836066        4.8076357223538464        14.582114310748819     
 H   12.988273177357188        3.6263401418726575        12.835312304093549     
 H   13.708047569897449        6.1729123044813354        16.231585470517906     
 C   7.1656584106361825        10.645022589467565        8.2676826198838089     
 H   8.2206709787756331        9.0051110325545203        7.3439189133051492     
 H   6.0811179776506101        12.098653392075816        9.4530367043616010     
 C   4.3366023959311786        10.066453244835738        15.130454941875177     
 H   6.3013091463837805        10.877444156162884        15.535822960407673     
 H   2.5155531822675439        9.0870380942245141        14.492923014254112     
 C   3.1881152884311716        4.8076387338068436        10.203234602771698     
 H   3.6613455715733116        3.6263336949917826        11.950026376422445     
 H   2.9415445684569321        6.1729232935880569        8.5537720132363670     
 H   9.2935141659201346        11.318715195703470        17.350109740473311     
 H   12.786153699283888        10.579719048901140        8.8190555761547973     
 H   14.239788822868977        4.1311823494547530        14.927872081424178     
 H   7.3560730206934899        11.318711995289465        7.4352223855660702     
 H   3.8634763896973841        10.579713445006249        15.966284416816897     
 H   2.4098104715753266        4.1311893734631209        9.8574819731684240     
         142

 Br -0.48680707927208039        2.9221237264952595        2.3718115388242413     
 Co  -1.0314251936328109        1.5577368062516279        4.2150201004425334     
 P  -2.8991040542142938       0.38196916154751509        3.5826376798016049     
 Br  -1.5760338888288157        2.9221309158912900        6.0582291749147199     
 P  0.83626487449238496       0.38198164682781993        4.8474013117765251     
 C  -2.6348349798102753      -0.81081193589357015        2.2309561193270180     
 C  -3.7735484285397347      -0.56009731191512224        4.8832112710197615     
 C  -4.1742286096437580        1.5222318153640035        2.9289345005409215     
 C  0.57200682092703392      -0.81079619722647867        6.1990879440519322     
 C   1.7107115432727356      -0.56008727406869818        3.5468304333593945     
 C   2.1113896294682362        1.5222500796553176        5.5010950587436813     
 C  -1.9100412885058193      -0.38130952618213637        1.1029913138564651     
 C  -3.1271430884352607       -2.1249592237992654        2.2794671753068800     
 C  -3.0278119226043452       -1.4392662186278695        5.6886165242263376     
 C  -5.1527001177345353      -0.41527107738579161        5.1137118907843906     
 C  -4.4694718501364328        2.6900840694422228        3.6551897022838866     
 C  -4.8743856797979390        1.2505889604590179        1.7412498395653795     
 C -0.15277348409409860      -0.38128952267658700        7.3270600241775421     
 C   1.0643107457518541       -2.1249448959383965        6.1505738045033427     
 C  0.96497989091913094       -1.4392668753324513        2.7414327008621622     
 C   3.0898622252387180      -0.41525506785055755        3.3163274167234236     
 C   2.4066216818970307        2.6901044131652956        4.7748386679471739     
 C   2.8115641287168995        1.2506047737011858        6.6887689441568678     
 C  -1.7020852344256006       -1.2508898921943383        3.3703539279135664E-002
 H  -1.5067442249631051       0.62958319519922445        1.0683466376175474     
 C  -2.9012648392459699       -2.9952382081924225        1.2097597919683516     
 H  -3.6716554685813581       -2.4728164003180386        3.1521778056343299     
 C  -3.6485208588597144       -2.1401841344596422        6.7243509080987538     
 H  -1.9604664554658324       -1.5736930594608154        5.5210181866603802     
 C  -5.7731836267085042       -1.1327196257614016        6.1403338517489212     
 H  -5.7342450312419837       0.27289764511786674        4.5050296774191736     
 C  -5.4679166613298325        3.5571427203763748        3.2066638838838806     
 H  -3.9109717290569987        2.9214764885137647        4.5618732772864714     
 C  -5.8659330284129689        2.1280710684623947        1.2933499796305434     
 H  -4.6377522814198491       0.35743256839684534        1.1663727293945438     
 C -0.36071985350977581       -1.2508675372993430        8.3963515043104646     
 H -0.55606723867295282       0.62960446942277426        7.3617073484429936     
 C  0.83844204019380264       -2.9952216258619364        7.2202851734177056     
 H   1.6088130283618636       -2.4728051010251706        5.2778580232395456     
 C   1.5856922450357429       -2.1401893835731891        1.7057033699830226     
 H -0.10236445498822871       -1.5736990221299201        2.9090329613106656     
 C   3.7103493157239558       -1.1327086012157954        2.2897111680774178     
 H   3.6714037307510399       0.27292214821862387        3.9250031122154709     
 C   3.4050726120908470        3.5571624894392220        5.2233519417208978     
 H   1.8481091367728424        2.9214981099507482        3.8681631698869303     
 C   3.8031175608292380        2.1280864111117666        7.1366566345065623     
 H   2.5749403762330032       0.35744633841012941        7.2636469399637953     
 C  -2.1937431668593383       -2.5597127840325293        8.7827530338643073E-002
 H  -1.1430530621363459      -0.91770249921391978      -0.83742925620882003     
 H  -3.2736692037398711       -4.0155219949785828        1.2750007830399419     
 C  -5.0184810164397016       -1.9820343372555975        6.9549411744530820     
 H  -3.0526841428558780       -2.7890708014881849        7.3632802394805825     
 H  -6.8408055697504899       -1.0068790818097857        6.3143707987019795     
 C  -6.1669183848800655        3.2783899385134574        2.0282782485757735     
 H  -5.6928244882511949        4.4577620660105861        3.7761778765655167     
 H  -6.4146596108795340        1.9146442591940649       0.37772619679345576     
 C  0.13093403979566470       -2.5596920190450780        8.3422244267163439     
 H -0.91974155559888560      -0.91767732636639443        9.2674899379266709     
 H   1.2108429015903355       -4.0155066205395897        7.1550417539390923     
 C   2.9556513405350278       -1.9820341711284537        1.4751112275386871     
 H  0.98985861859272628       -2.7890842710037664        1.0667797805914288     
 H   4.7779702802709973       -1.0068628823239898        2.1156723138092941     
 C   4.1040918308992156        3.2784072073875250        6.4017266471034562     
 H   3.6299721659746234        4.4577828813252935        4.6538360825272491     
 H   4.3518577767776412        1.9146572559970965        8.0522717343930950     
 H  -2.0040038741219921       -3.2327310618214553      -0.74532274680422006     
 H  -5.4914080961707681       -2.4944891765451822        7.7913647362232359     
 H  -6.9445112383418515        3.9558852789535410        1.6829317672974002     
 H  -5.8798462626559328E-002  -3.2327081681186942        9.1753779113492744     
 H   3.4285808012401655       -2.4944926648243921       0.63869127916408164     
 H   4.8816902102026773        3.9559017465866622        6.7470625970444607     
 Br   7.7801974110320264        5.1673338953574497        14.235870825996539     
 Co   8.3248174367680470        6.5317230510982052        12.392664013286495     
 P   10.192496895014752        7.7074902484477370        13.025050196714872     
 Br   8.8694297735730174        5.1673322107546893        10.549453640208014     
 P   6.4571282409839723        7.7074814758897094        11.760285131092699     
 C   9.9282281741125047        8.9002686697735367        14.376734419159497     
 C   11.066944866016593        8.6495604785978255        11.724481246025565     
 C   11.467620606678620        6.5672250552291693        13.678751484975820     
 C   6.7213879293878342        8.9002631142996051        10.408602504259564     
 C   5.5826851848088568        8.6495473262824358        13.060860273581959     
 C   5.1820013535537557        6.5672178942703203        11.106587886668860     
 C   9.2034367691953101        8.4707630436078993        15.504699478894381     
 C   10.420532500786583        10.214417443614296        14.328224275419569     
 C   10.321210481986654        9.5287297549921952        10.919074455349747     
 C   12.446097853417157        8.5047371169757717        11.493986279577371     
 C   11.762861516206572        5.3993728857076277        12.952495173407476     
 C   12.167780332548590        6.8388664423799561        14.866434980920419     
 C   7.4461739784288623        8.4707605566730901        9.2806327483539999     
 C   6.2290776739147296        10.214409462331050        10.457115856843270     
 C   6.3284191274786235        9.5287261031474255        13.866256754740490     
 C   4.2035353115767453        8.5047143802257583        13.291367373044165     
 C   4.8867661822313071        5.3993621767416009        11.832840743310392     
 C   4.4818286478686247        6.8388683809951667        9.9189141566375447     
 C   8.9954791533633749        9.3403418105318643        16.573988177737981     
 H   8.8001423885000509        7.4598692132472468        15.539343246343803     
 C   10.194652834045160        11.084694775028799        15.397932788527934     
 H   10.965043168287925        10.562277238833149        13.455513612251510     
 C   10.941922466497410        10.229649596440030        9.8833431358651023     
 H   9.2538642274930663        9.6631551585774282        11.086668928299071     
 C   13.066584479797953        9.2221878816679066        10.467367735498151     
 H   13.027641424358892        7.8165687517357885        12.102670182915579     
 C   12.761305902982356        4.5323125648245490        13.401018895364336     
 H   11.204360061357290        5.1679817812796465        12.045812111132655     
 C   13.159327376710136        5.9613828224771899        15.314332725682840     
 H   11.931149383195226        7.7320229922536035        15.441312911792943     
 C   7.6541196412504817        9.3403399907898468        8.2113422656573896     
 H   7.8494724276479335        7.4598684477187742        9.2459861137424237     
 C   6.4549459655498040        11.084687727687147        9.3874057200029402     
 H   5.6845707964805792        10.562266437599304        11.329830048345700     
 C   5.7077097319893140        10.229647277445304        14.901988689962705     
 H   7.3957628140290304        9.6631590308655273        13.698653092698047     
 C   3.5830511385724448        9.2221669068922392        14.317986102378253     
 H   3.6219922326962148        7.8165375541290576        12.682692737663610     
 C   3.8883134390662217        4.5323079428528814        11.384324158553900     
 H   5.4452776908246356        5.1679645516728341        12.739515882512977     
 C   3.4902735759279486        5.9613904530503934        9.4710231450901805     
 H   4.7184550450498133        7.7320279958251206        9.3440391073552753     
 C   9.4871334505810889        10.649166149825593        16.519865229851511     
 H   8.4364483393266774        9.0071521149697080        17.445120926739328     
 H   10.567054121965741        12.104979780633847        15.332692338050027     
 C   12.311883713900484        10.071501826648134        9.6527578873886206     
 H   10.346087150583362        10.878536024475423        9.2444122014894656     
 H   14.134207411770708        9.0963494928456541        10.293335243974113     
 C   13.460309947770082        4.8110636920173073        14.579403583061024     
 H   12.986211665271485        3.6316933590158222        12.831503768266936     
 H   13.708055928196810        6.1748088389766691        16.229955534447381     
 C   7.1624594861452264        10.649162025184456        8.2654684329797607     
 H   8.2131455415195393        9.0071529009431508        7.3402053646314362     
 H   6.0825403206632629        12.104970972669770        9.4526482641770002     
 C   4.3377513009389723        10.071491962119675        15.132584523118974     
 H   6.3035450907047261        10.878541374253604        15.540911433634591     
 H   2.5154307205344306        9.0963209096306414        14.492027939317639     
 C   3.1892959487139643        4.8110684385585545        10.205949739014622     
 H   3.6634110107916396        3.6316864374647282        11.953837001503054     
 H   2.9415345642211648        6.1748233737600700        8.5554082377954597     
 H   9.2973928269751678        11.322182950629339        17.353016377091642     
 H   12.784813256979861        10.583957479276426        8.8163361883684956     
 H   14.237902485961220        4.1335670327184415        14.924748465505223     
 H   7.3521916131168608        11.322179599611832        7.4323159908325875     
 H   3.8648242928467300        10.583950093382811        15.969006108771120     
 H   2.4116961296441581        4.1335769980539006        9.8606113370605293     
         142

 Br -0.48752764542649646        2.9147537368943115        2.3716455870890898     
 Co  -1.0314285071193732        1.5503093318419534        4.2150202128710399     
 P  -2.8995528309571528       0.37527102723701811        3.5828749982419259     
 Br  -1.5753181164945789        2.9147620837895478        6.0583955554776630     
 P  0.83670877879086192       0.37528548267338391        4.8471636261518301     
 C  -2.6363526575923300      -0.81662596265228415        2.2303471090324214     
 C  -3.7733465716676817      -0.56681752891814674        4.8837457634237129     
 C  -4.1745759215325098        1.5163312453368041        2.9303223927291056     
 C  0.57352175961244078      -0.81660795529177432        6.1996972432423183     
 C   1.7105050103672825      -0.56680567126243786        3.5462957565712738     
 C   2.1117322347618837        1.5163523458663812        5.4997052098124177     
 C  -1.9144848814669830      -0.38545836083856366        1.1010583796077580     
 C  -3.1264835762823129       -2.1315364709591180        2.2794571139082560     
 C  -3.0266557980852142       -1.4432936763134434        5.6912430153316054     
 C  -5.1529509972814420      -0.42395409172294996        5.1128440616412680     
 C  -4.4690265695437201        2.6837460786906675        3.6576055288606639     
 C  -4.8749686806775268        1.2462175375908215        1.7424077452384554     
 C -0.14833020765291835      -0.38543555777190441        7.3289946528930505     
 C   1.0636479439422248       -2.1315200446260758        6.1505833933840108     
 C  0.96381975468295711       -1.4432942998389418        2.7388074302945946     
 C   3.0901081874464613      -0.42393515502066909        3.3171943394881080     
 C   2.4061701283764365        2.6837694716783549        4.7724205884766082     
 C   2.8121452376802791        1.2462357370614232        6.6876073278082409     
 C  -1.7074338444107204       -1.2541834040532061        3.0940629674962791E-002
 H  -1.5126395072557262       0.62600216327906921        1.0661125932210569     
 C  -2.9014654683751639       -3.0009924199509066        1.2088642719620220     
 H  -3.6686172730576296       -2.4806281542216460        3.1532124101211960     
 C  -3.6469210696716572       -2.1434417223115707        6.7277635686385038     
 H  -1.9589000451389991       -1.5760047282329785        5.5247685198724561     
 C  -5.7729682067902042       -1.1405385834536819        6.1403364811387053     
 H  -5.7350784764503802       0.26228159786144012        4.5024782002630079     
 C  -5.4666405660957986        3.5520597191116501        3.2097198666006568     
 H  -3.9103970384683979        2.9139295594365175        4.5645168632437656     
 C  -5.8657828128355627        2.1249210674748733        1.2951927335366522     
 H  -4.6390236481438185       0.35341459435621436        1.1667048437334524     
 C -0.35536955863173098       -1.2541579688792115        8.3991167031325578     
 H -0.55017183310754336       0.62602640132732901        7.3639437252515920     
 C  0.83864131037256306       -3.0009734935343237        7.2211808492012457     
 H   1.6057697218742364       -2.4806151000702048        5.2768219350874546     
 C   1.5840887945428914       -2.1434475967678268        1.7022925745996269     
 H -0.10393462106587448       -1.5760116631359040        2.9052844861327989     
 C   3.7101293635287469       -1.1405253839789544        2.2897084076329013     
 H   3.6722317910612481       0.26231045084234861        3.9275524909585648     
 C   3.4037915262490164        3.5520821911270661        5.2202915069450775     
 H   1.8475261387274109        2.9139545494408976        3.8655186838843165     
 C   3.8029667265750855        2.1249384787541197        7.1348080385478747     
 H   2.5762112014996039       0.35343055489215530        7.2633113768365538     
 C  -2.1969412836312063       -2.5638541827390355        8.5613934086371690E-002
 H  -1.1505766712236152      -0.91974609289670373      -0.84114066525058406     
 H  -3.2722477184278453       -4.0218416203942997        1.2746113249879303     
 C  -5.0173374933476413       -1.9870747317267170        6.9570703937236980     
 H  -3.0504530264870535       -2.7901673475458217        7.3683705838766986     
 H  -6.8409340964205878       -1.0161663628717428        6.3134728816023751     
 C  -6.1657393124760782        3.2749595964561489        2.0309882983909282     
 H  -5.6907640378814337        4.4524073583527031        3.7799852152186197     
 H  -6.4146681669154413        1.9127446969128776       0.37935596013214690     
 C  0.13413330607479759       -2.5638305405140933        8.3444395491996115     
 H -0.91221432555866278      -0.91971750483967329        9.2712047471520052     
 H   1.2094195598484025       -4.0218240597475070        7.1554308069669101     
 C   2.9545039108820332       -1.9870742028141444        1.4729832510464245     
 H  0.98762423197127147       -2.7901827871445195        1.0616923546497146     
 H   4.7780940524051969       -1.0161470437887876        2.1165695130311528     
 C   4.1029106491790595        3.2749790625450297        6.3990103230241475     
 H   3.6279055689695481        4.4524309359103524        4.6500238964326988     
 H   4.3518679039531696        1.9127593171165158        8.0506347189717147     
 H  -2.0078830001663905       -3.2362006870057467      -0.74822817506506412     
 H  -5.4900656606049214       -2.4987271664142185        7.7940862220878824     
 H  -6.9426258093902211        3.9534977784642495        1.6860544756968801     
 H  -5.4916771851871167E-002  -3.2361746584224331        9.1782853859591302     
 H   3.4272346917481982       -2.4987308471892709       0.63597151621689796     
 H   4.8798038117232121        3.9535160971039947        6.7439317738133528     
 Br   7.7809179136784321        5.1747027446889398        14.236035896635848     
 Co   8.3248211063616573        6.5391501127178469        12.392663629103794     
 P   10.192945933317702        7.7141877828772847        13.024813228917846     
 Br   8.8687148418476198        5.1747014510056264        10.549286425309617     
 P   6.4566845918607667        7.7141775069876513        11.760522823511238     
 C   9.9297461780150051        8.9060815703082437        14.377344231551398     
 C   11.066743802919911        8.6562805994373893        11.723947795450679     
 C   11.467967850454343        6.5731243496550036        13.677363553610984     
 C   6.7198734464454004        8.9060753031795272        10.407993771231476     
 C   5.5828924540306284        8.6562650869989231        13.061395625158349     
 C   5.1816587237845075        6.5731161458043843        11.107977300102633     
 C   9.2078810216343729        8.4749102315494795        15.506633235693256     
 C   10.419872653543900        10.220993811837156        14.328235246743482     
 C   10.320055455663985        9.5327571834106344        10.916448796339695     
 C   12.446349682880587        8.5134203280309269        11.494855879072844     
 C   11.762415812447886        5.4057097782891539        12.950078867828971     
 C   12.168363389658307        6.8432358836959466        14.865277135704503     
 C   7.4417319601946339        8.4749076230677076        9.2786989996448010     
 C   6.2297401104776755        10.220984738677261        10.457106769171924     
 C   6.3295802602743469        9.5327527315169096        13.868882639528588     
 C   4.2032902057720944        8.5133936175709106        13.290501694512999     
 C   4.8872172653175685        5.4056974999099205        11.835257982412470     
 C   4.4812477510023498        6.8432385845742001        9.9200753524450533     
 C   9.0008281413760507        9.3436334410782376        16.576752028525572     
 H   8.8060387588200619        7.4634484208766958        15.541577982952564     
 C   10.194852858574190        11.090447864534559        15.398829363153519     
 H   10.962004350765509        10.570088517219776        13.454479901981811     
 C   10.940324203556891        10.232907369108036        9.8799317002181226     
 H   9.2522988096116787        9.6654666290729150        11.082918906098884     
 C   13.066370443957544        9.2300072704014884        10.467367298417781     
 H   13.028475599510669        7.8271849903829462        12.105223633478694     
 C   12.760029074898828        4.5373939246494590        13.397962101057203     
 H   11.203784901428747        5.1755281419955752        12.043167942219187     
 C   13.159176905552162        5.9645303029526282        15.312489709219408     
 H   11.932421141854270        7.7360388484043234        15.440981217831531     
 C   7.6487705421205776        9.3436316723878168        8.2085781091488670     
 H   7.8435789224575192        7.4634478088025293        9.2437507056909087     
 C   6.4547463017997639        11.090439958724577        9.3865107353635278     
 H   5.6876131385366948        10.570076114919164        11.330866446274840     
 C   5.7093145471671765        10.232904340414365        14.905400557895245     
 H   7.3973338791748358        9.6654710686586327        13.702401740597656     
 C   3.5832723148069334        9.2299824969306883        14.317990573773903     
 H   3.6211648449354574        7.8271485004948689        12.680144664816330     
 C   3.8895937770794662        4.5373891452234583        11.387383376224681     
 H   5.4458600732295626        5.1755080116874002        12.742159493875572     
 C   3.4904243700535384        5.9645400536004729        9.4728709344482152     
 H   4.7171848091197761        7.7360450675701449        9.3443745964663307     
 C   9.4903313233573066        10.653305914010712        16.522079900181815     
 H   8.4439725499120133        9.0091934727836502        17.448833277827195     
 H   10.565631544978890        12.111298472960618        15.333082921420031     
 C   12.310741850180579        10.076542591657761        9.6506305400463432     
 H   10.343857753140034        10.879632711810508        9.2393228457273580     
 H   14.134337426164850        9.1056373762747853        10.294235868248935     
 C   13.459130228704097        4.8144916616807691        14.576692855373228     
 H   12.984150153185782        3.6370465761589865        12.827695232440322     
 H   13.708064286496171        6.1767053734720037        16.228325598376856     
 C   7.1592605616542713        10.653301460901346        8.2632542460757126     
 H   8.2056201042634473        9.0091947693317795        7.3364918159577233     
 H   6.0839626636759156        12.111288553263725        9.4522598239923994     
 C   4.3389002059467661        10.076530679403611        15.134714104362768     
 H   6.3057810350256718        10.879638592344323        15.545999906861509     
 H   2.5153082588013169        9.1056037250367705        14.491132864381168     
 C   3.1904766089967573        4.8144981433102654        10.208664875257545     
 H   3.6654764500099670        3.6370391799376738        11.957647626583665     
 H   2.9415245599853970        6.1767234539320839        8.5570444623545505     
 H   9.3012714880302010        11.325650705555205        17.355923013709969     
 H   12.783472814675834        10.588195909651711        8.8136168005821940     
 H   14.236016149053462        4.1359517159821300        14.921624849586268     
 H   7.3483102055402325        11.325647203934201        7.4294095960991049     
 H   3.8661721959960760        10.588186741759372        15.971727800725343     
 H   2.4135817877129897        4.1359646226446802        9.8637407009526363     
         142

 Br -0.48824821158091253        2.9073837472933635        2.3714796353539378     
 Co  -1.0314318206059352        1.5428818574322791        4.2150203252995464     
 P  -2.9000016077000113       0.36857289292652112        3.5831123166822469     
 Br  -1.5746023441603421        2.9073932516878060        6.0585619360406069     
 P  0.83715268308933888       0.36858931851894788        4.8469259405271350     
 C  -2.6378703353743851      -0.82243998941099816        2.2297380987378248     
 C  -3.7731447147956287      -0.57353774592117124        4.8842802558276652     
 C  -4.1749232334212607        1.5104306753096048        2.9317102849172900     
 C  0.57503669829784776      -0.82241971335707009        6.2003065424327044     
 C   1.7102984774618297      -0.57352406845617743        3.5457610797831527     
 C   2.1120748400555307        1.5104546120774447        5.4983153608811541     
 C  -1.9189284744281470      -0.38960719549499095        1.0991254453590511     
 C  -3.1258240641293646       -2.1381137181189711        2.2794470525096320     
 C  -3.0254996735660833       -1.4473211339990173        5.6938695064368732     
 C  -5.1532018768283496      -0.43263710606010825        5.1119762324981455     
 C  -4.4685812889510066        2.6774080879391122        3.6600213554374412     
 C  -4.8755516815571145        1.2418461147226252        1.7435656509115314     
 C -0.14388693121173812      -0.38958159286722183        7.3309292816085589     
 C   1.0629851421325955       -2.1380951933137551        6.1505929822646799     
 C  0.96265961844678327       -1.4473217243454319        2.7361821597270271     
 C   3.0903541496542051      -0.43261524219078062        3.3180612622527930     
 C   2.4057185748558427        2.6774345301914142        4.7700025090060434     
 C   2.8127263466436592        1.2418667004216604        6.6864457114596147     
 C  -1.7127824543958405       -1.2574769159120738        2.8177720070789922E-002
 H  -1.5185347895483470       0.62242113135891408        1.0638785488245663     
 C  -2.9016660975043580       -3.0067466317093912        1.2079687519556923     
 H  -3.6655790775339017       -2.4884399081252537        3.1542470146080621     
 C  -3.6453212804835999       -2.1466993101634997        6.7311762291782546     
 H  -1.9573336348121655       -1.5783163970051417        5.5285188530845319     
 C  -5.7727527868719042       -1.1483575411459621        6.1403391105284886     
 H  -5.7359119216587766       0.25166555060501350        4.4999267231068423     
 C  -5.4653644708617648        3.5469767178469249        3.2127758493174330     
 H  -3.9098223478797975        2.9063826303592708        4.5671604492010598     
 C  -5.8656325972581564        2.1217710664873524        1.2970354874427608     
 H  -4.6402950148677879       0.34939662031558344        1.1670369580723612     
 C -0.35001926375368608       -1.2574484004590802        8.4018819019546509     
 H -0.54427642754213390       0.62244833323188387        7.3661801020601905     
 C  0.83884058055132349       -3.0067253612067111        7.2220765249847867     
 H   1.6027264153866092       -2.4884250991152386        5.2757858469353636     
 C   1.5824853440500399       -2.1467058099624645        1.6988817792162314     
 H -0.10550478714352024       -1.5783243041418877        2.9015360109549317     
 C   3.7099094113335376       -1.1483421667421134        2.2897056471883848     
 H   3.6730598513714563       0.25169875346607340        3.9301018697016588     
 C   3.4025104404071853        3.5470018928149107        5.2172310721692563     
 H   1.8469431406819792        2.9064109889310474        3.8628741978817027     
 C   3.8028158923209330        2.1217905463964728        7.1329594425891862     
 H   2.5774820267662046       0.34941477137418120        7.2629758137093132     
 C  -2.2001394004030739       -2.5679955814455413        8.3400337834100308E-002
 H  -1.1581002803108842      -0.92178968657948768      -0.84485207429234799     
 H  -3.2708262331158191       -4.0281612458100158        1.2742218669359187     
 C  -5.0161939702555820       -1.9921151261978367        6.9591996129943139     
 H  -3.0482219101182291       -2.7912638936034591        7.3734609282728147     
 H  -6.8410626230906857       -1.0254536439336999        6.3125749645027707     
 C  -6.1645602400720918        3.2715292543988399        2.0336983482060829     
 H  -5.6887035875116725        4.4470526506948200        3.7837925538717232     
 H  -6.4146767229513477        1.9108451346316906       0.38098572347083803     
 C  0.13733257235393048       -2.5679690619831090        8.3466546716828809     
 H -0.90468709551843995      -0.92175768331295216        9.2749195563773394     
 H   1.2079962181064696       -4.0281414989554252        7.1558198599947289     
 C   2.9533564812290387       -1.9921142344998353        1.4708552745541619     
 H  0.98538984534981677       -2.7912813032852730        1.0566049287080004     
 H   4.7782178245393965       -1.0254312052535857        2.1174667122530115     
 C   4.1017294674589024        3.2715509177025348        6.3962939989448389     
 H   3.6258389719644728        4.4470789904954104        4.6462117103381484     
 H   4.3518780311286980        1.9108613782359349        8.0489977035503326     
 H  -2.0117621262107890       -3.2396703121900381      -0.75113360332590817     
 H  -5.4887232250390756       -2.5029651562832549        7.7968077079525289     
 H  -6.9407403804385899        3.9511102779749576        1.6891771840963601     
 H  -5.1035081077183006E-002  -3.2396411487261716        9.1811928605689843     
 H   3.4258885822562308       -2.5029690295541496       0.63325175326971428     
 H   4.8779174132437477        3.9511304476213271        6.7408009505822442     
 Br   7.7816384163248378        5.1820715940204298        14.236200967275154     
 Co   8.3248247759552658        6.5465771743374876        12.392663244921094     
 P   10.193394971620652        7.7208853173068315        13.024576261120821     
 Br   8.8679999101222240        5.1820706912565644        10.549119210411222     
 P   6.4562409427375602        7.7208735380855931        11.760760515929778     
 C   9.9312641819175056        8.9118944708429506        14.377954043943296     
 C   11.066542739823229        8.6630007202769548        11.723414344875792     
 C   11.468315094230068        6.5790236440808378        13.675975622246147     
 C   6.7183589635029675        8.9118874920594475        10.407385038203389     
 C   5.5830997232524000        8.6629828477154103        13.061930976734741     
 C   5.1813160940152585        6.5790143973384474        11.109366713536405     
 C   9.2123252740734340        8.4790574194910597        15.508566992492131     
 C   10.419212806301218        10.227570180060015        14.328246218067395     
 C   10.318900429341314        9.5367846118290736        10.913823137329643     
 C   12.446601512344017        8.5221035390860820        11.495725478568318     
 C   11.761970108689200        5.4120466708706791        12.947662562250466     
 C   12.168946446768024        6.8476053250119380        14.864119290488587     
 C   7.4372899419604064        8.4790546894623251        9.2767652509356004     
 C   6.2304025470406206        10.227560015023471        10.457097681500578     
 C   6.3307413930700713        9.5367793598863955        13.871508524316686     
 C   4.2030450999674436        8.5220728549160629        13.289636015981833     
 C   4.8876683484038290        5.4120328230782402        11.837675221514548     
 C   4.4806668541360741        6.8476087881532335        9.9212365482525637     
 C   9.0061771293887247        9.3469250716246091        16.579515879313167     
 H   8.8119351291400729        7.4670276285061448        15.543812719561323     
 C   10.195052883103221        11.096200954040317        15.399725937779106     
 H   10.958965533243095        10.577899795606406        13.453446191712112     
 C   10.938725940616374        10.236165141776041        9.8765202645711412     
 H   9.2507333917302930        9.6677780995684000        11.079168883898699     
 C   13.066156408117134        9.2378266591350702        10.467366861337410     
 H   13.029309774662448        7.8378012290301040        12.107777084041810     
 C   12.758752246815298        4.5424752844743690        13.394905306750070     
 H   11.203209741500205        5.1830745027115039        12.040523773305717     
 C   13.159026434394187        5.9676777834280665        15.310646692755975     
 H   11.933692900513314        7.7400547045550443        15.440649523870119     
 C   7.6434214429906744        9.3469233539857850        8.2058139526403444     
 H   7.8376854172671049        7.4670271698862845        9.2415152976393937     
 C   6.4545466380497247        11.096192189762005        9.3856157507241154     
 H   5.6906554805928113        10.577885792239023        11.331902844203979     
 C   5.7109193623450389        10.236161403383425        14.908812425827787     
 H   7.3989049443206421        9.6677831064517381        13.706150388497266     
 C   3.5834934910414220        9.2377980869691356        14.317995045169551     
 H   3.6203374571746996        7.8377594468606802        12.677596591969053     
 C   3.8908741150927102        4.5424703475940351        11.390442593895461     
 H   5.4464424556344895        5.1830514717019671        12.744803105238169     
 C   3.4905751641791283        5.9676896541505515        9.4747187238062516     
 H   4.7159145731897381        7.7400621393151692        9.3447100855773861     
 C   9.4935291961335242        10.657445678195831        16.524294570512119     
 H   8.4514967604973474        9.0112348305975924        17.452545628915061     
 H   10.564208967992037        12.117617165287388        15.333473504790035     
 C   12.309599986460674        10.081583356667389        9.6485031927040676     
 H   10.341628355696708        10.880729399145594        9.2342334899652503     
 H   14.134467440558991        9.1149252597039165        10.295136492523755     
 C   13.457950509638113        4.8179196313442310        14.573982127685433     
 H   12.982088641100079        3.6423997933021512        12.823886696613709     
 H   13.708072644795530        6.1786019079673373        16.226695662306334     
 C   7.1560616371633161        10.657440896618237        8.2610400591716644     
 H   8.1980946670073536        9.0112366377204101        7.3327782672840103     
 H   6.0853850066885684        12.117606133857679        9.4518713838078003     
 C   4.3400491109545598        10.081569396687545        15.136843685606562     
 H   6.3080169793466174        10.880735810435043        15.551088380088427     
 H   2.5151857970682037        9.1148865404428996        14.490237789444695     
 C   3.1916572692795504        4.8179278480619772        10.211380011500470     
 H   3.6675418892282949        3.6423919224106194        11.961458251664276     
 H   2.9415145557496296        6.1786235341040978        8.5586806869136431     
 H   9.3051501490852342        11.329118460481073        17.358829650328300     
 H   12.782132372371807        10.592434340026996        8.8108974127958941     
 H   14.234129812145706        4.1383363992458184        14.918501233667310     
 H   7.3444287979636043        11.329114808256568        7.4265032013656223     
 H   3.8675200991454219        10.592423390135934        15.974449492679566     
 H   2.4154674457818217        4.1383522472354608        9.8668700648447416     
         142

 Br -0.48896877773532860        2.9000137576924154        2.3713136836187862     
 Co  -1.0314351340924974        1.5354543830226046        4.2150204377280529     
 P  -2.9004503844428697       0.36187475861602414        3.5833496351225680     
 Br  -1.5738865718261053        2.9000244195860638        6.0587283166035508     
 P  0.83759658738781595       0.36189315436451192        4.8466882549024390     
 C  -2.6393880131564398      -0.82825401616971217        2.2291290884432287     
 C  -3.7729428579235753      -0.58025796292419574        4.8848147482316167     
 C  -4.1752705453100125        1.5045301052824056        2.9330981771054740     
 C  0.57655163698325462      -0.82823147142236575        6.2009158416230905     
 C   1.7100919445563767      -0.58024246564991711        3.5452264029950316     
 C   2.1124174453491777        1.5045568782885081        5.4969255119498905     
 C  -1.9233720673893107      -0.39375603015141825        1.0971925111103442     
 C  -3.1251645519764168       -2.1446909652788242        2.2794369911110079     
 C  -3.0243435490469524       -1.4513485916845912        5.6964959975421401     
 C  -5.1534527563752563      -0.44132012039726659        5.1111084033550238     
 C  -4.4681360083582931        2.6710700971875569        3.6624371820142185     
 C  -4.8761346824367022        1.2374746918544288        1.7447235565846073     
 C -0.13944365477055787      -0.39372762796253918        7.3328639103240674     
 C   1.0623223403229660       -2.1446703420014344        6.1506025711453480     
 C  0.96149948221060944       -1.4513491488519223        2.7335568891594595     
 C   3.0906001118619484      -0.44129532936089216        3.3189281850174774     
 C   2.4052670213352485        2.6710995887044731        4.7675844295354786     
 C   2.8133074556070392        1.2374976637818975        6.6852840951109878     
 C  -1.7181310643809604       -1.2607704277709415        2.5414810466617054E-002
 H  -1.5244300718409680       0.61884009943875895        1.0616445044280758     
 C  -2.9018667266335521       -3.0125008434678757        1.2070732319493627     
 H  -3.6625408820101732       -2.4962516620288611        3.1552816190949282     
 C  -3.6437214912955427       -2.1499568980154282        6.7345888897180055     
 H  -1.9557672244853319       -1.5806280657773049        5.5322691862966078     
 C  -5.7725373669536042       -1.1561764988382424        6.1403417399182727     
 H  -5.7367453668671731       0.24104950334858685        4.4973752459506766     
 C  -5.4640883756277310        3.5418937165822002        3.2158318320342087     
 H  -3.9092476572911967        2.8988357012820236        4.5698040351583549     
 C  -5.8654823816807502        2.1186210654998314        1.2988782413488693     
 H  -4.6415663815917583       0.34537864627495252        1.1673690724112697     
 C -0.34466896887564125       -1.2607388320389488        8.4046471007767440     
 H -0.53838102197672444       0.61887026513643872        7.3684164788687889     
 C  0.83903985073008391       -3.0124772288790984        7.2229722007683277     
 H   1.5996831088989820       -2.4962350981602723        5.2747497587832717     
 C   1.5808818935571884       -2.1499640231571022        1.6954709838328359     
 H -0.10707495322116600       -1.5806369451478717        2.8977875357770650     
 C   3.7096894591383283       -1.1561589495052726        2.2897028867438682     
 H   3.6738879116816641       0.24108705608979814        3.9326512484447527     
 C   3.4012293545653547        3.5419215945027553        5.2141706373934360     
 H   1.8463601426365477        2.8988674284211973        3.8602297118790885     
 C   3.8026650580667805        2.1186426140388264        7.1311108466304987     
 H   2.5787528520328054       0.34539898785620710        7.2626402505820717     
 C  -2.2033375171749414       -2.5721369801520475        8.1186741581828925E-002
 H  -1.1656238893981534      -0.92383328026227152      -0.84856348333411202     
 H  -3.2694047478037933       -4.0344808712257318        1.2738324088839068     
 C  -5.0150504471635218       -1.9971555206689562        6.9613288322649298     
 H  -3.0459907937494046       -2.7923604396610959        7.3785512726689308     
 H  -6.8411911497607845       -1.0347409249956570        6.3116770474031663     
 C  -6.1633811676681045        3.2680989123415314        2.0364083980212375     
 H  -5.6866431371419113        4.4416979430369370        3.7875998925248262     
 H  -6.4146852789872550        1.9089455723505036       0.38261548680952917     
 C  0.14053183863306337       -2.5721075834521248        8.3488697941661485     
 H -0.89715986547821713      -0.92379786178623091        9.2786343656026737     
 H   1.2065728763645367       -4.0344589381633433        7.1562089130225477     
 C   2.9522090515760442       -1.9971542661855259        1.4687272980618993     
 H  0.98315545872836207       -2.7923798194260261        1.0515175027662862     
 H   4.7783415966735951       -1.0347153667183835        2.1183639114748702     
 C   4.1005482857387454        3.2681227728600399        6.3935776748655302     
 H   3.6237723749593975        4.4417270450804685        4.6423995242435980     
 H   4.3518881583042255        1.9089634393553543        8.0473606881289523     
 H  -2.0156412522551870       -3.2431399373743295      -0.75403903158675223     
 H  -5.4873807894732289       -2.5072031461522912        7.7995291938171762     
 H  -6.9388549514869595        3.9487227774856657        1.6922998924958401     
 H  -4.7153390302494852E-002  -3.2431076390299101        9.1841003351788402     
 H   3.4245424727642639       -2.5072072119190278       0.63053199032253071     
 H   4.8760310147642834        3.9487447981386596        6.7376701273511364     
 Br   7.7823589189712434        5.1894404433519199        14.236366037914461     
 Co   8.3248284455488761        6.5540042359571284        12.392662860738392     
 P   10.193844009923602        7.7275828517363792        13.024339293323795     
 Br   8.8672849783968264        5.1894399315075024        10.548951995512825     
 P   6.4557972936143537        7.7275695691835349        11.760998208348317     
 C   9.9327821858200060        8.9177073713776576        14.378563856335196     
 C   11.066341676726548        8.6697208411165203        11.722880894300905     
 C   11.468662338005792        6.5849229385066721        13.674587690881312     
 C   6.7168444805605336        8.9176996809393678        10.406776305175301     
 C   5.5833069924741725        8.6697006084318957        13.062466328311134     
 C   5.1809734642460095        6.5849126488725114        11.110756126970177     
 C   9.2167695265124969        8.4832046074326399        15.510500749291007     
 C   10.418552959058534        10.234146548282874        14.328257189391309     
 C   10.317745403018645        9.5408120402475127        10.911197478319592     
 C   12.446853341807447        8.5307867501412353        11.496595078063791     
 C   11.761524404930515        5.4183835634522044        12.945246256671959     
 C   12.169529503877740        6.8519747663279293        14.862961445272671     
 C   7.4328479237261780        8.4832017558569426        9.2748315022264016     
 C   6.2310649836035665        10.234135291369682        10.457088593829232     
 C   6.3319025258657957        9.5408059882558796        13.874134409104784     
 C   4.2027999941627918        8.5307520922612134        13.288770337450666     
 C   4.8881194314900904        5.4183681462465598        11.840092460616626     
 C   4.4800859572697993        6.8519789917322669        9.9223977440600724     
 C   9.0115261174014005        9.3502167021709823        16.582279730100762     
 H   8.8178314994600822        7.4706068361355946        15.546047456170085     
 C   10.195252907632252        11.101954043546076        15.400622512404691     
 H   10.955926715720679        10.585711073993036        13.452412481442416     
 C   10.937127677675855        10.239422914444047        9.8731088289241615     
 H   9.2491679738489054        9.6700895700638867        11.075418861698513     
 C   13.065942372276725        9.2456460478686520        10.467366424257040     
 H   13.030143949814226        7.8484174676772627        12.110330534604925     
 C   12.757475418731770        4.5475566442992790        13.391848512442937     
 H   11.202634581571663        5.1906208634274327        12.037879604392248     
 C   13.158875963236214        5.9708252639035049        15.308803676292543     
 H   11.934964659172358        7.7440705607057652        15.440317829908707     
 C   7.6380723438607703        9.3502150355837550        8.2030497961318236     
 H   7.8317919120766915        7.4706065309700387        9.2392798895878769     
 C   6.4543469742996855        11.101944420799436        9.3847207660847030     
 H   5.6936978226489270        10.585695469558884        11.332939242133119     
 C   5.7125241775229005        10.239418466352486        14.912224293760326     
 H   7.4004760094664475        9.6700951442448435        13.709899036396875     
 C   3.5837146672759106        9.2456136770075830        14.317999516565202     
 H   3.6195100694139422        7.8483703932264914        12.675048519121773     
 C   3.8921544531059546        4.5475515499646120        11.393501811566241     
 H   5.4470248380394164        5.1905949317165341        12.747446716600765     
 C   3.4907259583047177        5.9708392547006310        9.4765665131642862     
 H   4.7146443372597009        7.7440792110601926        9.3450455746884398     
 C   9.4967270689097418        10.661585442380950        16.526509240842422     
 H   8.4590209710826834        9.0132761884115329        17.456257980002924     
 H   10.562786391005186        12.123935857614159        15.333864088160041     
 C   12.308458122740770        10.086624121677016        9.6463758453617903     
 H   10.339398958253380        10.881826086480677        9.2291441342031444     
 H   14.134597454953131        9.1242131431330460        10.296037116798576     
 C   13.456770790572131        4.8213476010076928        14.571271399997638     
 H   12.980027129014376        3.6477530104453160        12.820078160787096     
 H   13.708081003094891        6.1804984424626710        16.225065726235808     
 C   7.1528627126723610        10.661580332335127        8.2588258722676162     
 H   8.1905692297512616        9.0132785061090406        7.3290647186102973     
 H   6.0868073497012212        12.123923714451633        9.4514829436231995     
 C   4.3411980159623536        10.086608113971481        15.138973266850357     
 H   6.3102529236675631        10.881833028525763        15.556176853315344     
 H   2.5150633353350900        9.1241693558490287        14.489342714508222     
 C   3.1928379295623430        4.8213575528136881        10.214095147743395     
 H   3.6696073284466224        3.6477446648835650        11.965268876744886     
 H   2.9415045515138623        6.1805236142761109        8.5603169114727340     
 H   9.3090288101402674        11.332586215406941        17.361736286946627     
 H   12.780791930067780        10.596672770402281        8.8081780250095925     
 H   14.232243475237949        4.1407210825095069        14.915377617748355     
 H   7.3405473903869760        11.332582412578935        7.4235968066321396     
 H   3.8688680022947679        10.596660038512494        15.977171184633789     
 H   2.4173531038506533        4.1407398718262405        9.8699994287368487     
         142

 Br -0.48968934388974472        2.8926437680914674        2.3711477318836347     
 Co  -1.0314384475790594        1.5280269086129301        4.2150205501565594     
 P  -2.9008991611857287       0.35517662430552716        3.5835869535628890     
 Br  -1.5731707994918684        2.8926555874843221        6.0588946971664948     
 P  0.83804049168629291       0.35519699021007589        4.8464505692777440     
 C  -2.6409056909384949      -0.83406804292842618        2.2285200781486321     
 C  -3.7727410010515223      -0.58697817992722012        4.8853492406355690     
 C  -4.1756178571987634        1.4986295352552061        2.9344860692936585     
 C  0.57806657566866149      -0.83404322948766152        6.2015251408134766     
 C   1.7098854116509237      -0.58696086284365678        3.5446917262069104     
 C   2.1127600506428252        1.4986591444995718        5.4955356630186261     
 C  -1.9278156603504744      -0.39790486480784559        1.0952595768616371     
 C  -3.1245050398234691       -2.1512682124386773        2.2794269297123839     
 C  -3.0231874245278214       -1.4553760493701651        5.6991224886474079     
 C  -5.1537036359221631      -0.45000313473442494        5.1102405742119013     
 C  -4.4676907277655795        2.6647321064360017        3.6648530085909958     
 C  -4.8767176833162909        1.2331032689862327        1.7458814622576833     
 C -0.13500037832937764      -0.39787366305785660        7.3347985390395758     
 C   1.0616595385133367       -2.1512454906891136        6.1506121600260171     
 C  0.96033934597443549       -1.4553765733584128        2.7309316185918919     
 C   3.0908460740696917      -0.44997541653100370        3.3197951077821624     
 C   2.4048154678146543        2.6647646472175324        4.7651663500649128     
 C   2.8138885645704188        1.2331286271421347        6.6841224787623608     
 C  -1.7234796743660805       -1.2640639396298092        2.2651900862444185E-002
 H  -1.5303253541335888       0.61525906751860382        1.0594104600315852     
 C  -2.9020673557627461       -3.0182550552263603        1.2061777119430330     
 H  -3.6595026864864448       -2.5040634159324684        3.1563162235817943     
 C  -3.6421217021074854       -2.1532144858673568        6.7380015502577555     
 H  -1.9542008141584983       -1.5829397345494680        5.5360195195086837     
 C  -5.7723219470353051       -1.1639954565305226        6.1403443693080568     
 H  -5.7375788120755695       0.23043345609216020        4.4948237687945110     
 C  -5.4628122803936980        3.5368107153174755        3.2188878147509850     
 H  -3.9086729667025959        2.8912887722047764        4.5724476211156491     
 C  -5.8653321661033440        2.1154710645123100        1.3007209952549781     
 H  -4.6428377483157277       0.34136067223432154        1.1677011867501785     
 C -0.33931867399759635       -1.2640292636188173        8.4074122995988372     
 H -0.53248561641131487       0.61529219704099358        7.3706528556773874     
 C  0.83923912090884434       -3.0182290965514857        7.2238678765518678     
 H   1.5966398024113546       -2.5040450972053065        5.2737136706311807     
 C   1.5792784430643370       -2.1532222363517404        1.6920601884494404     
 H -0.10864511929881177       -1.5829495861538556        2.8940390605991979     
 C   3.7094695069431194       -1.1639757322684317        2.2897001262993517     
 H   3.6747159719918723       0.23047535871352293        3.9352006271878466     
 C   3.3999482687235241        3.5368412961905995        5.2111102026176148     
 H   1.8457771445911160        2.8913238679113467        3.8575852258764747     
 C   3.8025142238126279        2.1154946816811795        7.1292622506718102     
 H   2.5800236772994056       0.34138320433823299        7.2623046874548312     
 C  -2.2065356339468090       -2.5762783788585533        7.8973145329557543E-002
 H  -1.1731474984854224      -0.92587687394505547      -0.85227489237587606     
 H  -3.2679832624917675       -4.0408004966414488        1.2734429508318952     
 C  -5.0139069240714624       -2.0021959151400757        6.9634580515355466     
 H  -3.0437596773805802       -2.7934569857187328        7.3836416170650470     
 H  -6.8413196764308823       -1.0440282060576140        6.3107791303035619     
 C  -6.1622020952641181        3.2646685702842229        2.0391184478363922     
 H  -5.6845826867721501        4.4363432353790548        3.7914072311779292     
 H  -6.4146938350231615        1.9070460100693165       0.38424525014822031     
 C  0.14373110491219626       -2.5762461049211400        8.3510849166494179     
 H -0.88963263543799420      -0.92583804025950978        9.2823491748280080     
 H   1.2051495346226035       -4.0407763773712615        7.1565979660503656     
 C   2.9510616219230497       -2.0021942978712168        1.4665993215696367     
 H  0.98092107210690727       -2.7934783355667792        1.0464300768245718     
 H   4.7784653688077947       -1.0439995281831815        2.1192611106967290     
 C   4.0993671040185884        3.2646946280175451        6.3908613507862215     
 H   3.6217057779543222        4.4363750996655273        4.6385873381490477     
 H   4.3518982854797539        1.9070655004747736        8.0457236727075703     
 H  -2.0195203782995854       -3.2466095625586204      -0.75694445984759617     
 H  -5.4860383539073823       -2.5114411360213276        7.8022506796818227     
 H  -6.9369695225353292        3.9463352769963738        1.6954226008953202     
 H  -4.3271699527806698E-002  -3.2465741293336490        9.1870078097886942     
 H   3.4231963632722966       -2.5114453942839061       0.62781222737534703     
 H   4.8741446162848190        3.9463591486559921        6.7345393041200285     
 Br   7.7830794216176500        5.1968092926834100        14.236531108553768     
 Co   8.3248321151424864        6.5614312975767701        12.392662476555692     
 P   10.194293048226553        7.7342803861659259        13.024102325526769     
 Br   8.8665700466714306        5.1968091717584404        10.548784780614428     
 P   6.4553536444911481        7.7342656002814767        11.761235900766856     
 C   9.9343001897225065        8.9235202719123645        14.379173668727097     
 C   11.066140613629866        8.6764409619560841        11.722347443726019     
 C   11.469009581781515        6.5908222329325064        13.673199759516477     
 C   6.7153299976180998        8.9235118698192899        10.406167572147211     
 C   5.5835142616959441        8.6764183691483829        13.063001679887526     
 C   5.1806308344767604        6.5908109004065754        11.112145540403949     
 C   9.2212137789515580        8.4873517953742201        15.512434506089882     
 C   10.417893111815850        10.240722916505732        14.328268160715222     
 C   10.316590376695975        9.5448394686659519        10.908571819309541     
 C   12.447105171270879        8.5394699611963905        11.497464677559265     
 C   11.761078701171829        5.4247204560337305        12.942829951093454     
 C   12.170112560987457        6.8563442076439198        14.861803600056755     
 C   7.4284059054919496        8.4873488222515601        9.2728977535172010     
 C   6.2317274201665116        10.240710567715892        10.457079506157886     
 C   6.3330636586615201        9.5448326166253654        13.876760293892881     
 C   4.2025548883581409        8.5394313296063658        13.287904658919500     
 C   4.8885705145763509        5.4247034694148795        11.842509699718704     
 C   4.4795050604035245        6.8563491953113003        9.9235589398675810     
 C   9.0168751054140763        9.3535083327173556        16.585043580888357     
 H   8.8237278697800932        7.4741860437650436        15.548282192778846     
 C   10.195452932161283        11.107707133051836        15.401519087030277     
 H   10.952887898198265        10.593522352379663        13.451378771172717     
 C   10.935529414735337        10.242680687112054        9.8696973932771801     
 H   9.2476025559675197        9.6724010405593717        11.071668839498326     
 C   13.065728336436315        9.2534654366022338        10.467365987176672     
 H   13.030978124966003        7.8590337063244204        12.112883985168041     
 C   12.756198590648241        4.5526380041241890        13.388791718135804     
 H   11.202059421643121        5.1981672241433623        12.035235435478778     
 C   13.158725492078240        5.9739727443789423        15.306960659829111     
 H   11.936236417831402        7.7480864168564851        15.439986135947295     
 C   7.6327232447308671        9.3535067171817250        8.2002856396233010     
 H   7.8258984068862771        7.4741858920537938        9.2370444815363619     
 C   6.4541473105496454        11.107696651836864        9.3838257814452906     
 H   5.6967401647050426        10.593505146878744        11.333975640062256     
 C   5.7141289927007630        10.242675529321547        14.915636161692868     
 H   7.4020470746122529        9.6724071820379489        13.713647684296484     
 C   3.5839358435103992        9.2534292670460321        14.318003987960852     
 H   3.6186826816531847        7.8589813395923018        12.672500446274496     
 C   3.8934347911191987        4.5526327523351888        11.396561029237022     
 H   5.4476072204443433        5.1981383917311001        12.750090327963360     
 C   3.4908767524303075        5.9739888552507097        9.4784143025223209     
 H   4.7133741013296637        7.7480962828052169        9.3453810637994952     
 C   9.4999249416859595        10.665725206566069        16.528723911172722     
 H   8.4665451816680175        9.0153175462254751        17.459970331090791     
 H   10.561363814018334        12.130254549940929        15.334254671530045     
 C   12.307316259020865        10.091664886686642        9.6442484980195129     
 H   10.337169560810052        10.882922773815762        9.2240547784410367     
 H   14.134727469347272        9.1335010265621772        10.296937741073398     
 C   13.455591071506147        4.8247755706711537        14.568560672309841     
 H   12.977965616928673        3.6531062275884807        12.816269624960483     
 H   13.708089361394252        6.1823949769580056        16.223435790165286     
 C   7.1496637881814049        10.665719768052018        8.2566116853635680     
 H   8.1830437924951696        9.0153203744976711        7.3253511699365852     
 H   6.0882296927138730        12.130241295045588        9.4510945034385987     
 C   4.3423469209701473        10.091646831255417        15.141102848094151     
 H   6.3124888679885087        10.882930246616484        15.561265326542264     
 H   2.5149408736019763        9.1334521712551560        14.488447639571749     
 C   3.1940185898451361        4.8247872575653989        10.216810283986318     
 H   3.6716727676649503        3.6530974073565106        11.969079501825496     
 H   2.9414945472780945        6.1824236944481248        8.5619531360318266     
 H   9.3129074711953006        11.336053970332809        17.364642923564954     
 H   12.779451487763753        10.600911200777567        8.8054586372232926     
 H   14.230357138330193        4.1431057657731953        14.912254001829398     
 H   7.3366659828103478        11.336050016901304        7.4206904118986570     
 H   3.8702159054441139        10.600896686889056        15.979892876588012     
 H   2.4192387619194848        4.1431274964170210        9.8731287926289539     
         142

 Br -0.49040991004416079        2.8852737784905194        2.3709817801484827     
 Co  -1.0314417610656217        1.5205994342032556        4.2150206625850659     
 P  -2.9013479379285871       0.34847848999503017        3.5838242720032101     
 Br  -1.5724550271576316        2.8852867553825803        6.0590610777294387     
 P  0.83848439598476987       0.34850082605563987        4.8462128836530489     
 C  -2.6424233687205501      -0.83988206968714030        2.2279110678540355     
 C  -3.7725391441794693      -0.59369839693024462        4.8858837330395213     
 C  -4.1759651690875152        1.4927289652280069        2.9358739614818425     
 C  0.57958151435406835      -0.83985498755295718        6.2021344400038627     
 C   1.7096788787454709      -0.59367926003739635        3.5441570494187893     
 C   2.1131026559364723        1.4927614107106353        5.4941458140873625     
 C  -1.9322592533116381      -0.40205369946427288        1.0933266426129302     
 C  -3.1238455276705213       -2.1578454595985304        2.2794168683137599     
 C  -3.0220313000086905       -1.4594035070557390        5.7017489797526757     
 C  -5.1539545154690707      -0.45868614907158328        5.1093727450687787     
 C  -4.4672454471728669        2.6583941156844464        3.6672688351677731     
 C  -4.8773006841958786        1.2287318461180363        1.7470393679307590     
 C -0.13055710188819739      -0.40201969815317401        7.3367331677550833     
 C   1.0609967367037074       -2.1578206393767929        6.1506217489066852     
 C  0.95917920973826165       -1.4594039978649032        2.7283063480243244     
 C   3.0910920362774350      -0.45865550370111519        3.3206620305468468     
 C   2.4043639142940605        2.6584297057305917        4.7627482705943480     
 C   2.8144696735337988        1.2287595905023718        6.6829608624137338     
 C  -1.7288282843512004       -1.2673574514886770        1.9888991258271316E-002
 H  -1.5362206364262099       0.61167803559844858        1.0571764156350947     
 C  -2.9022679848919402       -3.0240092669848444        1.2052821919367034     
 H  -3.6564644909627164       -2.5118751698360762        3.1573508280686604     
 C  -3.6405219129194286       -2.1564720737192853        6.7414142107975064     
 H  -1.9526344038316648       -1.5852514033216312        5.5397698527207604     
 C  -5.7721065271170051       -1.1718144142228029        6.1403469986978410     
 H  -5.7384122572839660       0.21981740883573359        4.4922722916383453     
 C  -5.4615361851596642        3.5317277140527503        3.2219437974677612     
 H  -3.9080982761139955        2.8837418431275297        4.5750912070729433     
 C  -5.8651819505259377        2.1123210635247891        1.3025637491610866     
 H  -4.6441091150396971       0.33734269819369062        1.1680333010890871     
 C -0.33396837911955152       -1.2673196951986860        8.4101774984209303     
 H -0.52659021084590540       0.61171412894554844        7.3728892324859849     
 C  0.83943839108760487       -3.0239809642238731        7.2247635523354088     
 H   1.5935964959237274       -2.5118550962503403        5.2726775824790897     
 C   1.5776749925714855       -2.1564804495463781        1.6886493930660447     
 H -0.11021528537645753       -1.5852622271598396        2.8902905854213312     
 C   3.7092495547479101       -1.1717925150315907        2.2896973658548352     
 H   3.6755440323020805       0.21986366133724766        3.9377500059309405     
 C   3.3986671828816934        3.5317609978784441        5.2080497678417936     
 H   1.8451941465456845        2.8837803074014965        3.8549407398738604     
 C   3.8023633895584754        2.1123467493235326        7.1274136547131226     
 H   2.5812945025660063       0.33736742082025889        7.2619691243275906     
 C  -2.2097337507186769       -2.5804197775650595        7.6759549077286160E-002
 H  -1.1806711075726917      -0.92792046762783942      -0.85598630141764009     
 H  -3.2665617771797417       -4.0471201220571649        1.2730534927798836     
 C  -5.0127634009794022       -2.0072363096111951        6.9655872708061626     
 H  -3.0415285610117557       -2.7945535317763697        7.3887319614611631     
 H  -6.8414482031009802       -1.0533154871195711        6.3098812132039566     
 C  -6.1610230228601308        3.2612382282269143        2.0418284976515468     
 H  -5.6825222364023880        4.4309885277211718        3.7952145698310327     
 H  -6.4147023910590688        1.9051464477881295       0.38587501348691144     
 C  0.14693037119132912       -2.5803846263901558        8.3533000391326855     
 H -0.88210540539777138      -0.92787821873278864        9.2860639840533423     
 H   1.2037261928806706       -4.0470938165791788        7.1569870190781844     
 C   2.9499141922700556       -2.0072343295569075        1.4644713450773741     
 H  0.97868668548545257       -2.7945768517075322        1.0413426508828576     
 H   4.7785891409419943       -1.0532836896479794        2.1201583099185881     
 C   4.0981859222984323        3.2612664831750497        6.3881450267069120     
 H   3.6196391809492470        4.4310231542505853        4.6347751520544982     
 H   4.3519084126552823        1.9051675615941930        8.0440866572861900     
 H  -2.0233995043439839       -3.2500791877429118      -0.75984988810844023     
 H  -5.4846959183415365       -2.5156791258903639        7.8049721655464692     
 H  -6.9350840935836988        3.9439477765070823        1.6985453092948002     
 H  -3.9390008753118537E-002  -3.2500406196373874        9.1899152843985501     
 H   3.4218502537803293       -2.5156835766487848       0.62509246442816335     
 H   4.8722582178053537        3.9439734991733242        6.7314084808889199     
 Br   7.7837999242640556        5.2041781420148991        14.236696179193077     
 Co   8.3248357847360950        6.5688583591964109        12.392662092372991     
 P   10.194742086529503        7.7409779205954736        13.023865357729743     
 Br   8.8658551149460330        5.2041784120093784        10.548617565716031     
 P   6.4549099953679416        7.7409616313794185        11.761473593185395     
 C   9.9358181936250070        8.9293331724470715        14.379783481118995     
 C   11.065939550533184        8.6831610827956496        11.721813993151132     
 C   11.469356825557240        6.5967215273583406        13.671811828151640     
 C   6.7138155146756660        8.9293240586992102        10.405558839119124     
 C   5.5837215309177157        8.6831361298648702        13.063537031463916     
 C   5.1802882047075123        6.5967091519406393        11.113534953837721     
 C   9.2256580313906209        8.4914989833158003        15.514368262888757     
 C   10.417233264573166        10.247299284728591        14.328279132039135     
 C   10.315435350373306        9.5488668970843911        10.905946160299489     
 C   12.447357000734309        8.5481531722515456        11.498334277054738     
 C   11.760632997413143        5.4310573486152558        12.940413645514949     
 C   12.170695618097174        6.8607136489599112        14.860645754840839     
 C   7.4239638872577212        8.4914958886461775        9.2709640048080022     
 C   6.2323898567294576        10.247285844062104        10.457070418486540     
 C   6.3342247914572445        9.5488592449948513        13.879386178680980     
 C   4.2023097825534901        8.5481105669515181        13.287038980388333     
 C   4.8890215976626124        5.4310387925831991        11.844926938820782     
 C   4.4789241635372496        6.8607193988903337        9.9247201356750896     
 C   9.0222240934267521        9.3567999632637289        16.587807431675952     
 H   8.8296242401001024        7.4777652513944926        15.550516929387605     
 C   10.195652956690314        11.113460222557595        15.402415661655864     
 H   10.949849080675849        10.601333630766293        13.450345060903020     
 C   10.933931151794820        10.245938459780060        9.8662859576302004     
 H   9.2460371380861321        9.6747125110548584        11.067918817298139     
 C   13.065514300595906        9.2612848253358155        10.467365550096302     
 H   13.031812300117782        7.8696499449715782        12.115437435731156     
 C   12.754921762564713        4.5577193639490989        13.385734923828672     
 H   11.201484261714578        5.2057135848592910        12.032591266565310     
 C   13.158575020920265        5.9771202248543807        15.305117643365678     
 H   11.937508176490446        7.7521022730072060        15.439654441985883     
 C   7.6273741456009629        9.3567983987796932        8.1975214831147785     
 H   7.8200049016958628        7.4777652531375489        9.2348090734848469     
 C   6.4539476467996062        11.113448882874295        9.3829307968058782     
 H   5.6997825067611583        10.601314824198605        11.335012037991396     
 C   5.7157338078786255        10.245932592290609        14.919048029625408     
 H   7.4036181397580592        9.6747192198310543        13.717396332196094     
 C   3.5841570197448878        9.2612448570844794        14.318008459356502     
 H   3.6178552938924273        7.8695922859581131        12.669952373427217     
 C   3.8947151291324431        4.5577139547057648        11.399620246907801     
 H   5.4481896028492702        5.2056818517456671        12.752733939325955     
 C   3.4910275465558973        5.9771384558007892        9.4802620918803573     
 H   4.7121038653996266        7.7521133545502412        9.3457165529105506     
 C   9.5031228144621753        10.669864970751188        16.530938581503026     
 H   8.4740693922533517        9.0173589040394173        17.463682682178657     
 H   10.559941237031481        12.136573242267700        15.334645254900050     
 C   12.306174395300960        10.096705651696269        9.6421211506772373     
 H   10.334940163366724        10.884019461150848        9.2189654226789290     
 H   14.134857483741413        9.1427889099913084        10.297838365348220     
 C   13.454411352440163        4.8282035403346155        14.565849944622046     
 H   12.975904104842970        3.6584594447316450        12.812461089133871     
 H   13.708097719693614        6.1842915114533392        16.221805854094761     
 C   7.1464648636904498        10.669859203768908        8.2543974984595199     
 H   8.1755183552390758        9.0173622428862998        7.3216376212628722     
 H   6.0896520357265258        12.136558875639540        9.4507060632539979     
 C   4.3434958259779410        10.096685548539353        15.143232429337946     
 H   6.3147248123094544        10.884027464707204        15.566353799769182     
 H   2.5148184118688630        9.1427349866612850        14.487552564635276     
 C   3.1951992501279292        4.8282169623171107        10.219525420229242     
 H   3.6737382068832778        3.6584501498294562        11.972890126906107     
 H   2.9414845430423271        6.1843237746201387        8.5635893605909175     
 H   9.3167861322503338        11.339521725258676        17.367549560183285     
 H   12.778111045459724        10.605149631152852        8.8027392494369909     
 H   14.228470801422436        4.1454904490368829        14.909130385910442     
 H   7.3327845752337195        11.339517621223671        7.4177840171651743     
 H   3.8715638085934598        10.605133335265618        15.982614568542237     
 H   2.4211244199883164        4.1455151210078007        9.8762581565210610     
         142

 Br -0.49113047619857686        2.8779037888895713        2.3708158284133312     
 Co  -1.0314450745521839        1.5131719597935813        4.2150207750135724     
 P  -2.9017967146714456       0.34178035568453319        3.5840615904435311     
 Br  -1.5717392548233948        2.8779179232808381        6.0592274582923826     
 P  0.83892830028324683       0.34180466190120384        4.8459751980283539     
 C  -2.6439410465026048      -0.84569609644585431        2.2273020575594389     
 C  -3.7723372873074164      -0.60041861393326912        4.8864182254434727     
 C  -4.1763124809762662        1.4868283952008077        2.9372618536700270     
 C  0.58109645303947532      -0.84566674561825295        6.2027437391942488     
 C   1.7094723458400178      -0.60039765723113603        3.5436223726306681     
 C   2.1134452612301193        1.4868636769216987        5.4927559651560989     
 C  -1.9367028462728018      -0.40620253412070018        1.0913937083642231     
 C  -3.1231860155175730       -2.1644227067583834        2.2794068069151359     
 C  -3.0208751754895595       -1.4634309647413128        5.7043754708579426     
 C  -5.1542053950159774      -0.46736916340874163        5.1085049159256570     
 C  -4.4668001665801533        2.6520561249328911        3.6696846617445504     
 C  -4.8778836850754663        1.2243604232498400        1.7481972736038349     
 C -0.12611382544701716      -0.40616573324849142        7.3386677964705918     
 C   1.0603339348940781       -2.1643957880644722        6.1506313377873534     
 C  0.95801907350208781       -1.4634314223713933        2.7256810774567568     
 C   3.0913379984851788      -0.46733559087122672        3.3215289533115318     
 C   2.4039123607734663        2.6520947642436505        4.7603301911237823     
 C   2.8150507824971789        1.2243905538626090        6.6817992460651077     
 C  -1.7341768943363205       -1.2706509633475447        1.7126081654098443E-002
 H  -1.5421159187188307       0.60809700367829345        1.0549423712386039     
 C  -2.9024686140211342       -3.0297634787433290        1.2043866719303735     
 H  -3.6534262954389880       -2.5196869237396835        3.1583854325555261     
 C  -3.6389221237313714       -2.1597296615712143        6.7448268713372572     
 H  -1.9510679935048312       -1.5875630720937943        5.5435201859328362     
 C  -5.7718911071987051       -1.1796333719150831        6.1403496280876242     
 H  -5.7392457024923624       0.20920136157930697        4.4897208144821796     
 C  -5.4602600899256304        3.5266447127880256        3.2249997801845369     
 H  -3.9075235855253947        2.8761949140502825        4.5777347930302374     
 C  -5.8650317349485315        2.1091710625372682        1.3044065030671952     
 H  -4.6453804817636675       0.33332472415305969        1.1683654154279959     
 C -0.32861808424150662       -1.2706101267785546        8.4129426972430235     
 H -0.52069480528049583       0.60813606085010330        7.3751256092945834     
 C  0.83963766126636530       -3.0297328318962604        7.2256592281189498     
 H   1.5905531894361002       -2.5196650952953745        5.2716414943269987     
 C   1.5760715420786340       -2.1597386627410158        1.6852385976826492     
 H -0.11178545145410328       -1.5875748681658235        2.8865421102434645     
 C   3.7090296025527012       -1.1796092977947499        2.2896946054103187     
 H   3.6763720926122883       0.20925196396097245        3.9402993846740344     
 C   3.3973860970398624        3.5266806995662883        5.2049893330659733     
 H   1.8446111485002528        2.8762367468916459        3.8522962538712466     
 C   3.8022125553043229        2.1091988169658862        7.1255650587544350     
 H   2.5825653278326071       0.33335163730228479        7.2616335612003491     
 C  -2.2129318674905445       -2.5845611762715657        7.4545952825014777E-002
 H  -1.1881947166599609      -0.92996406131062337      -0.85969771045940402     
 H  -3.2651402918677155       -4.0534397474728809        1.2726640347278717     
 C  -5.0116198778873429       -2.0122767040823146        6.9677164900767785     
 H  -3.0392974446429317       -2.7956500778340065        7.3938223058572792     
 H  -6.8415767297710781       -1.0626027681815282        6.3089832961043522     
 C  -6.1598439504561435        3.2578078861696058        2.0445385474667019     
 H  -5.6804617860326267        4.4256338200632888        3.7990219084841357     
 H  -6.4147109470949752        1.9032468855069424       0.38750477682560258     
 C  0.15012963747046201       -2.5845231478591715        8.3555151616159549     
 H -0.87457817535754856      -0.92991839720606750        9.2897787932786766     
 H   1.2023028511387377       -4.0534112557870969        7.1573760721060022     
 C   2.9487667626170611       -2.0122743612425982        1.4623433685851115     
 H  0.97645229886399776       -2.7956753678482853        1.0362552249411434     
 H   4.7787129130761938       -1.0625678511127774        2.1210555091404468     
 C   4.0970047405782752        3.2578383383325549        6.3854287026276033     
 H   3.6175725839441712        4.4256712088356442        4.6309629659599478     
 H   4.3519185398308107        1.9032696227136121        8.0424496418648097     
 H  -2.0272786303883819       -3.2535488129272032      -0.76275531636928429     
 H  -5.4833534827756898       -2.5199171157594003        7.8076936514111157     
 H  -6.9331986646320676        3.9415602760177904        1.7016680176942802     
 H  -3.5508317978430376E-002  -3.2535071099411264        9.1928227590084042     
 H   3.4205041442883624       -2.5199217590136636       0.62237270148097967     
 H   4.8703718193258894        3.9415878496906567        6.7282776576578120     
 Br   7.7845204269104613        5.2115469913463892        14.236861249832383     
 Co   8.3248394543297053        6.5762854208160517        12.392661708190291     
 P   10.195191124832453        7.7476754550250204        13.023628389932718     
 Br   8.8651401832206354        5.2115476522603155        10.548450350817633     
 P   6.4544663462447360        7.7476576624773603        11.761711285603935     
 C   9.9373361975275074        8.9351460729817784        14.380393293510895     
 C   11.065738487436501        8.6898812036352151        11.721280542576245     
 C   11.469704069332964        6.6026208217841749        13.670423896786804     
 C   6.7123010317332321        8.9351362475791323        10.404950106091036     
 C   5.5839288001394873        8.6898538905813556        13.064072383040308     
 C   5.1799455749382632        6.6026074034747033        11.114924367271493     
 C   9.2301022838296820        8.4956461712573805        15.516302019687632     
 C   10.416573417330484        10.253875652951450        14.328290103363049     
 C   10.314280324050637        9.5528943255028302        10.903320501289437     
 C   12.447608830197739        8.5568363833066989        11.499203876550212     
 C   11.760187293654457        5.4373942411967819        12.937997339936445     
 C   12.171278675206890        6.8650830902759026        14.859487909624921     
 C   7.4195218690234928        8.4956429550407950        9.2690302560988016     
 C   6.2330522932924026        10.253861120408315        10.457061330815193     
 C   6.3353859242529689        9.5528858733643354        13.882012063469077     
 C   4.2020646767488392        8.5567898042966686        13.286173301857165     
 C   4.8894726807488729        5.4373741157515196        11.847344177922860     
 C   4.4783432666709739        6.8650896024693671        9.9258813314826000     
 C   9.0275730814394262        9.3600915938101004        16.590571282463547     
 H   8.8355206104201134        7.4813444590239424        15.552751665996366     
 C   10.195852981219346        11.119213312063353        15.403312236281449     
 H   10.946810263153434        10.609144909152922        13.449311350633321     
 C   10.932332888854301        10.249196232448066        9.8628745219832208     
 H   9.2444717202047464        9.6770239815503434        11.064168795097952     
 C   13.065300264755496        9.2691042140693956        10.467365113015932     
 H   13.032646475269560        7.8802661836187369        12.117990886294271     
 C   12.753644934481184        4.5628007237740089        13.382678129521539     
 H   11.200909101786037        5.2132599455752198        12.029947097651840     
 C   13.158424549762293        5.9802677053298190        15.303274626902246     
 H   11.938779935149491        7.7561181291579269        15.439322748024471     
 C   7.6220250464710597        9.3600900803776632        8.1947573266062559     
 H   7.8141113965054494        7.4813446142213031        9.2325736654333319     
 C   6.4537479830495670        11.119201113911723        9.3820358121664640     
 H   5.7028248488172739        10.609124501518465        11.336048435920535     
 C   5.7173386230564871        10.249189655259670        14.922459897557950     
 H   7.4051892049038646        9.6770312576241615        13.721144980095703     
 C   3.5843781959793763        9.2690604471229268        14.318012930752150     
 H   3.6170279061316695        7.8802032323239244        12.667404300579939     
 C   3.8959954671456876        4.5627951570763416        11.402679464578581     
 H   5.4487719852541971        5.2132253117602341        12.755377550688552     
 C   3.4911783406814871        5.9802880563508678        9.4821098812383919     
 H   4.7108336294695885        7.7561304262952655        9.3460520420216060     
 C   9.5063206872383930        10.674004734936307        16.533153251833330     
 H   8.4815936028386876        9.0194002618533577        17.467395033266524     
 H   10.558518660044630        12.142891934594470        15.335035838270054     
 C   12.305032531581057        10.101746416705897        9.6399938033349599     
 H   10.332710765923396        10.885116148485931        9.2138760669168231     
 H   14.134987498135553        9.1520767934204397        10.298738989623041     
 C   13.453231633374179        4.8316315099980773        14.563139216934252     
 H   12.973842592757267        3.6638126618748097        12.808652553307258     
 H   13.708106077992975        6.1861880459486729        16.220175918024236     
 C   7.1432659391994946        10.673998639485799        8.2521833115554717     
 H   8.1679929179829838        9.0194041112749304        7.3179240725891592     
 H   6.0910743787391786        12.142876456233495        9.4503176230693970     
 C   4.3446447309857348        10.101724265823288        15.145362010581740     
 H   6.3169607566304000        10.885124682797924        15.571442272996100     
 H   2.5146959501357493        9.1520178020674141        14.486657489698803     
 C   3.1963799104107222        4.8316466670688216        10.222240556472167     
 H   3.6758036461016057        3.6638028923024022        11.976700751986717     
 H   2.9414745388065597        6.1862238547921526        8.5652255851500101     
 H   9.3206647933053688        11.342989480184544        17.370456196801612     
 H   12.776770603155697        10.609388061528136        8.8000198616506911     
 H   14.226584464514678        4.1478751323005714        14.906006769991487     
 H   7.3289031676570913        11.342985225546037        7.4148776224316917     
 H   3.8729117117428058        10.609369983642180        15.985336260496460     
 H   2.4230100780571480        4.1479027455985804        9.8793875204131663     
         142

 Br -0.49185104235299293        2.8705337992886228        2.3706498766781796     
 Co  -1.0314483880387459        1.5057444853839068        4.2150208874420789     
 P  -2.9022454914143045       0.33508222137403620        3.5842989088838517     
 Br  -1.5710234824891580        2.8705490911790963        6.0593938388553266     
 P  0.83937220458172379       0.33510849774676787        4.8457375124036588     
 C  -2.6454587242846599      -0.85151012320456831        2.2266930472648427     
 C  -3.7721354304353634      -0.60713883093629351        4.8869527178474250     
 C  -4.1766597928650180        1.4809278251736082        2.9386497458582110     
 C  0.58261139172488219      -0.85147850368354860        6.2033530383846349     
 C   1.7092658129345650      -0.60711605442487571        3.5430876958425470     
 C   2.1137878665237664        1.4809659431327622        5.4913661162248353     
 C  -1.9411464392339657      -0.41035136877712747        1.0894607741155162     
 C  -3.1225265033646252       -2.1709999539182365        2.2793967455165118     
 C  -3.0197190509704286       -1.4674584224268867        5.7070019619632104     
 C  -5.1544562745628850      -0.47605217774589997        5.1076370867825345     
 C  -4.4663548859874398        2.6457181341813358        3.6721004883213277     
 C  -4.8784666859550541        1.2199890003816436        1.7493551792769109     
 C -0.12167054900583692      -0.41031176834380878        7.3406024251861002     
 C   1.0596711330844486       -2.1709709367521515        6.1506409266680224     
 C  0.95685893726591398       -1.4674588468778837        2.7230558068891892     
 C   3.0915839606929221      -0.47601567804133826        3.3223958760762167     
 C   2.4034608072528720        2.6457598227567098        4.7579121116532175     
 C   2.8156318914605589        1.2200215172228461        6.6806376297164807     
 C  -1.7395255043214404       -1.2739444752064124        1.4363172049925571E-002
 H  -1.5480112010114517       0.60451597175813832        1.0527083268421134     
 C  -2.9026692431503278       -3.0355176905018135        1.2034911519240439     
 H  -3.6503880999152596       -2.5274986776432908        3.1594200370423922     
 C  -3.6373223345433141       -2.1629872494231428        6.7482395318770072     
 H  -1.9495015831779976       -1.5898747408659575        5.5472705191449121     
 C  -5.7716756872804060       -1.1874523296073634        6.1403522574774083     
 H  -5.7400791477007589       0.19858531432288035        4.4871693373260140     
 C  -5.4589839946915966        3.5215617115233004        3.2280557629013131     
 H  -3.9069488949367943        2.8686479849730357        4.5803783789875316     
 C  -5.8648815193711252        2.1060210615497468        1.3062492569733037     
 H  -4.6466518484876369       0.32930675011242871        1.1686975297669044     
 C -0.32326778936346179       -1.2739005583584233        8.4157078960651166     
 H -0.51479939971508637       0.60455799275465816        7.3773619861031818     
 C  0.83983693144512572       -3.0354846995686477        7.2265549039024908     
 H   1.5875098829484731       -2.5274750943404083        5.2706054061749077     
 C   1.5744680915857825       -2.1629968759356535        1.6818278022992537     
 H -0.11335561753174904       -1.5898875091718074        2.8827936350655974     
 C   3.7088096503574919       -1.1874260805579089        2.2896918449658017     
 H   3.6772001529224965       0.19864026658469722        3.9428487634171288     
 C   3.3961050111980318        3.5216004012541329        5.2019288982901521     
 H   1.8440281504548213        2.8686931863817957        3.8496517678686328     
 C   3.8020617210501704        2.1060508846082393        7.1237164627957466     
 H   2.5838361530992078       0.32933585378431068        7.2612979980731085     
 C  -2.2161299842624120       -2.5887025749780714        7.2332356572743395E-002
 H  -1.1957183257472299      -0.93200765499340732      -0.86340911950116805     
 H  -3.2637188065556897       -4.0597593728885979        1.2722745766758601     
 C  -5.0104763547952826       -2.0173170985534341        6.9698457093473944     
 H  -3.0370663282741073       -2.7967466238916439        7.3989126502533953     
 H  -6.8417052564411760       -1.0718900492434853        6.3080853790047478     
 C  -6.1586648780521571        3.2543775441122973        2.0472485972818566     
 H  -5.6784013356628655        4.4202791124054057        3.8028292471372387     
 H  -6.4147195031308826        1.9013473232257554       0.38913454016429372     
 C  0.15332890374959490       -2.5886616693281872        8.3577302840992242     
 H -0.86705094531732563      -0.93195857567934626        9.2934936025040109     
 H   1.2008795093968048       -4.0597286949950151        7.1577651251338210     
 C   2.9476193329640665       -2.0173143929282888        1.4602153920928489     
 H  0.97421791224254306       -2.7967738839890384        1.0311677989994292     
 H   4.7788366852103934       -1.0718520125775752        2.1219527083623055     
 C   4.0958235588581182        3.2544101934900600        6.3827123785482947     
 H   3.6155059869390960        4.4203192634207022        4.6271507798653975     
 H   4.3519286670063382        1.9013716838330315        8.0408126264434276     
 H  -2.0311577564327803       -3.2570184381114942      -0.76566074463012823     
 H  -5.4820110472098440       -2.5241551056284370        7.8104151372757631     
 H  -6.9313132356804372        3.9391727755284984        1.7047907260937603     
 H  -3.1626627203742222E-002  -3.2569736002448648        9.1957302336182600     
 H   3.4191580347963950       -2.5241599413785418       0.61965293853379599     
 H   4.8684854208464250        3.9392022002079892        6.7251468344267042     
 Br   7.7852409295568670        5.2189158406778793        14.237026320471690     
 Co   8.3248431239233138        6.5837124824356925        12.392661324007589     
 P   10.195640163135403        7.7543729894545681        13.023391422135692     
 Br   8.8644252514952395        5.2189168925112535        10.548283135919236     
 P   6.4540226971215295        7.7543536935753021        11.761948978022474     
 C   9.9388542014300061        8.9409589735164854        14.381003105902794     
 C   11.065537424339819        8.6966013244747806        11.720747092001359     
 C   11.470051313108689        6.6085201162100091        13.669035965421967     
 C   6.7107865487907992        8.9409484364590526        10.404341373062948     
 C   5.5841360693612589        8.6965716512978428        13.064607734616700     
 C   5.1796029451690142        6.6085056550087673        11.116313780705266     
 C   9.2345465362687449        8.4997933591989607        15.518235776486508     
 C   10.415913570087801        10.260452021174309        14.328301074686960     
 C   10.313125297727966        9.5569217539212694        10.900694842279387     
 C   12.447860659661169        8.5655195943618541        11.500073476045685     
 C   11.759741589895771        5.4437311337783072        12.935581034357940     
 C   12.171861732316607        6.8694525315918931        14.858330064409005     
 C   7.4150798507892643        8.4997900214354125        9.2670965073896028     
 C   6.2337147298553486        10.260436396754525        10.457052243143847     
 C   6.3365470570486933        9.5569125017338212        13.884637948257174     
 C   4.2018195709441883        8.5654690416418209        13.285307623325998     
 C   4.8899237638351343        5.4437094389198393        11.849761417024938     
 C   4.4777623698046991        6.8694598060484005        9.9270425272901086     
 C   9.0329220694521020        9.3633832243564736        16.593335133251141     
 H   8.8414169807401244        7.4849236666533914        15.554986402605127     
 C   10.196053005748377        11.124966401569113        15.404208810907035     
 H   10.943771445631018        10.616956187539550        13.448277640363623     
 C   10.930734625913784        10.252454005116071        9.8594630863362394     
 H   9.2429063023233606        9.6793354520458301        11.060418772897767     
 C   13.065086228915089        9.2769236028029773        10.467364675935562     
 H   13.033480650421339        7.8908824222658946        12.120544336857387     
 C   12.752368106397656        4.5678820835989189        13.379621335214406     
 H   11.200333941857494        5.2208063062911485        12.027302928738372     
 C   13.158274078604318        5.9834151858052564        15.301431610438815     
 H   11.940051693808535        7.7601339853086477        15.438991054063059     
 C   7.6166759473411556        9.3633817619756314        8.1919931700977333     
 H   7.8082178913150351        7.4849239753050583        9.2303382573818169     
 C   6.4535483192995269        11.124953344949152        9.3811408275270516     
 H   5.7058671908733896        10.616934178838326        11.337084833849675     
 C   5.7189434382343496        10.252446718228731        14.925871765490491     
 H   7.4067602700496709        9.6793432954172669        13.724893627995312     
 C   3.5845993722138649        9.2768760371613759        14.318017402147801     
 H   3.6162005183709121        7.8908141786897357        12.664856227732660     
 C   3.8972758051589316        4.5678763594469185        11.405738682249362     
 H   5.4493543676591232        5.2207687717748001        12.758021162051147     
 C   3.4913291348070770        5.9834376569009473        9.4839576705964266     
 H   4.7095633935395513        7.7601474980402898        9.3463875311326614     
 C   9.5095185600146106        10.678144499121426        16.535367922163630     
 H   8.4891178134240217        9.0214416196673000        17.471107384354390     
 H   10.557096083057777        12.149210626921240        15.335426421640058     
 C   12.303890667861152        10.106787181715523        9.6378664559926843     
 H   10.330481368480070        10.886212835821016        9.2087867111547155     
 H   14.135117512529694        9.1613646768495709        10.299639613897863     
 C   13.452051914308194        4.8350594796615383        14.560428489246457     
 H   12.971781080671564        3.6691658790179744        12.804844017480645     
 H   13.708114436292336        6.1880845804440066        16.218545981953714     
 C   7.1400670147085386        10.678138075202689        8.2499691246514253     
 H   8.1604674807268918        9.0214459796635609        7.3142105239154462     
 H   6.0924967217518313        12.149194036827449        9.4499291828847962     
 C   4.3457936359935285        10.106762983107224        15.147491591825535     
 H   6.3191967009513466        10.886221900888644        15.576530746223018     
 H   2.5145734884026356        9.1613006174735414        14.485762414762331     
 C   3.1975605706935148        4.8350763718205334        10.224955692715092     
 H   3.6778690853199332        3.6691556347753478        11.980511377067327     
 H   2.9414645345707924        6.1881239349641657        8.5668618097091009     
 H   9.3245434543604020        11.346457235110412        17.373362833419939     
 H   12.775430160851670        10.613626491903423        8.7973004738643894     
 H   14.224698127606922        4.1502598155642598        14.902883154072530     
 H   7.3250217600804630        11.346452829868406        7.4119712276982082     
 H   3.8742596148921518        10.613606632018740        15.988057952450683     
 H   2.4248957361259795        4.1502903701893610        9.8825168843052733     
         142

 Br -0.49257160850740900        2.8631638096876748        2.3704839249430276     
 Co  -1.0314517015253082        1.4983170109742323        4.2150209998705845     
 P  -2.9026942681571630       0.32838408706353928        3.5845362273241728     
 Br  -1.5703077101549210        2.8631802590773541        6.0595602194182705     
 P  0.83981610888020086       0.32841233359233185        4.8454998267789637     
 C  -2.6469764020667146      -0.85732414996328232        2.2260840369702461     
 C  -3.7719335735633099      -0.61385904793931800        4.8874872102513764     
 C  -4.1770071047537689        1.4750272551464090        2.9400376380463955     
 C  0.58412633041028905      -0.85729026174884437        6.2039623375750210     
 C   1.7090592800291120      -0.61383445161861527        3.5425530190544259     
 C   2.1141304718174139        1.4750682093438259        5.4899762672935717     
 C  -1.9455900321951294      -0.41450020343355476        1.0875278398668093     
 C  -3.1218669912116774       -2.1775772010780896        2.2793866841178878     
 C  -3.0185629264512976       -1.4714858801124606        5.7096284530684773     
 C  -5.1547071541097917      -0.48473519208305832        5.1067692576394119     
 C  -4.4659096053947271        2.6393801434297806        3.6745163148981046     
 C  -4.8790496868346418        1.2156175775134472        1.7505130849499868     
 C -0.11722727256465668      -0.41445780343912619        7.3425370539016086     
 C   1.0590083312748193       -2.1775460854398307        6.1506505155486906     
 C  0.95569880102974014       -1.4714862713843742        2.7204305363216217     
 C   3.0918299229006654      -0.48469576521144980        3.3232627988409011     
 C   2.4030092537322782        2.6394248812697687        4.7554940321826527     
 C   2.8162130004239385        1.2156524805830833        6.6794760133678537     
 C  -1.7448741143065605       -1.2772379870652801        1.1600262445752706E-002
 H  -1.5539064833040725       0.60093493983798318        1.0504742824456228     
 C  -2.9028698722795219       -3.0412719022602981        1.2025956319177142     
 H  -3.6473499043915312       -2.5353104315468986        3.1604546415292583     
 C  -3.6357225453552569       -2.1662448372750713        6.7516521924167581     
 H  -1.9479351728511640       -1.5921864096381206        5.5510208523569879     
 C  -5.7714602673621060       -1.1952712872996436        6.1403548868671924     
 H  -5.7409125929091553       0.18796926706645370        4.4846178601698483     
 C  -5.4577078994575627        3.5164787102585757        3.2311117456180893     
 H  -3.9063742043481935        2.8611010558957886        4.5830219649448267     
 C  -5.8647313037937199        2.1028710605622258        1.3080920108794125     
 H  -4.6479232152116063       0.32528877607179779        1.1690296441058132     
 C -0.31791749448541690       -1.2771909899382918        8.4184730948872097     
 H -0.50890399414967691       0.60097992465921302        7.3795983629117803     
 C  0.84003620162388615       -3.0412365672410351        7.2274505796860309     
 H   1.5844665764608459       -2.5352850933854425        5.2695693180228158     
 C   1.5728646410929310       -2.1662550891302912        1.6784170069158582     
 H -0.11492578360939480       -1.5922001501777914        2.8790451598877307     
 C   3.7085896981622830       -1.1952428633210679        2.2896890845212852     
 H   3.6780282132327042       0.18802856920842198        3.9453981421602227     
 C   3.3948239253562011        3.5165201029419775        5.1988684635143319     
 H   1.8434451524093896        2.8611496258719451        3.8470072818660186     
 C   3.8019108867960179        2.1029029522505924        7.1218678668370590     
 H   2.5851069783658085       0.32532007026633658        7.2609624349458670     
 C  -2.2193281010342796       -2.5928439736845776        7.0118760320472012E-002
 H  -1.2032419348344991      -0.93405124867619127      -0.86712052854293209     
 H  -3.2622973212436639       -4.0660789983043140        1.2718851186238482     
 C  -5.0093328317032233       -2.0223574930245536        6.9719749286180104     
 H  -3.0348352119052828       -2.7978431699492807        7.4040029946495114     
 H  -6.8418337831112739       -1.0811773303054424        6.3071874619051433     
 C  -6.1574858056481698        3.2509472020549888        2.0499586470970113     
 H  -5.6763408852931043        4.4149244047475227        3.8066365857903421     
 H  -6.4147280591667890        1.8994477609445684       0.39076430350298486     
 C  0.15652817002872779       -2.5928001907972025        8.3599454065824919     
 H -0.85952371527710281      -0.93399875415262512        9.2972084117293452     
 H   1.1994561676548718       -4.0660461342029324        7.1581541781616398     
 C   2.9464719033110720       -2.0223544246139800        1.4580874156005863     
 H  0.97198352562108825       -2.7978724001297914        1.0260803730577150     
 H   4.7789604573445921       -1.0811361740423733        2.1228499075841643     
 C   4.0946423771379612        3.2509820486475647        6.3799960544689860     
 H   3.6134393899340207        4.4149673180057611        4.6233385937708471     
 H   4.3519387941818666        1.8994737449524508        8.0391756110220474     
 H  -2.0350368824771783       -3.2604880632957856      -0.76856617289097229     
 H  -5.4806686116439973       -2.5283930954974734        7.8131366231404096     
 H  -6.9294278067288069        3.9367852750392069        1.7079134344932403     
 H  -2.7744936429054068E-002  -3.2604400905486037        9.1986377082281141     
 H   3.4178119253044277       -2.5283981237434201       0.61693317558661231     
 H   4.8665990223669606        3.9368165507253217        6.7220160111955956     
 Br   7.7859614322032726        5.2262846900093693        14.237191391110997     
 Co   8.3248467935169241        6.5911395440553342        12.392660939824887     
 P   10.196089201438353        7.7610705238841158        13.023154454338666     
 Br   8.8637103197698419        5.2262861327621914        10.548115921020839     
 P   6.4535790479983230        7.7610497246732439        11.762186670441013     
 C   9.9403722053325065        8.9467718740511941        14.381612918294694     
 C   11.065336361243139        8.7033214453143444        11.720213641426472     
 C   11.470398556884412        6.6144194106358434        13.667648034057132     
 C   6.7092720658483653        8.9467606253389729        10.403732640034860     
 C   5.5843433385830306        8.7032894120143283        13.065143086193093     
 C   5.1792603153997661        6.6144039065428313        11.117703194139038     
 C   9.2389907887078060        8.5039405471405409        15.520169533285383     
 C   10.415253722845117        10.267028389397169        14.328312046010874     
 C   10.311970271405297        9.5609491823397086        10.898069183269335     
 C   12.448112489124599        8.5742028054170074        11.500943075541159     
 C   11.759295886137087        5.4500680263598333        12.933164728779435     
 C   12.172444789426324        6.8738219729078844        14.857172219193089     
 C   7.4106378325550359        8.5039370878300300        9.2651627586804022     
 C   6.2343771664182936        10.267011673100736        10.457043155472501     
 C   6.3377081898444176        9.5609391301033053        13.887263833045273     
 C   4.2015744651395375        8.5741482789869732        13.284441944794832     
 C   4.8903748469213948        5.4500447620881589        11.852178656127016     
 C   4.4771814729384243        6.8738300096274338        9.9282037230976172     
 C   9.0382710574647778        9.3666748549028469        16.596098984038736     
 H   8.8473133510601336        7.4885028742828403        15.557221139213887     
 C   10.196253030277408        11.130719491074872        15.405105385532622     
 H   10.940732628108604        10.624767465926180        13.447243930093926     
 C   10.929136362973265        10.255711777784077        9.8560516506892597     
 H   9.2413408844419731        9.6816469225413151        11.056668750697581     
 C   13.064872193074679        9.2847429915365591        10.467364238855192     
 H   13.034314825573116        7.9014986609130524        12.123097787420502     
 C   12.751091278314126        4.5729634434238280        13.376564540907271     
 H   11.199758781928951        5.2283526670070772        12.024658759824904     
 C   13.158123607446344        5.9865626662806948        15.299588593975383     
 H   11.941323452467579        7.7641498414593677        15.438659360101648     
 C   7.6113268482112524        9.3666734435736014        8.1892290135892107     
 H   7.8023243861246208        7.4885033363888134        9.2281028493303019     
 C   6.4533486555494877        11.130705575986582        9.3802458428876392     
 H   5.7089095329295052        10.624743856158187        11.338121231778814     
 C   5.7205482534122121        10.255703781197791        14.929283633423031     
 H   7.4083313351954763        9.6816553332103723        13.728642275894922     
 C   3.5848205484483535        9.2846916271998232        14.318021873543451     
 H   3.6153731306101546        7.9014251250555469        12.662308154885382     
 C   3.8985561431721760        4.5729575618174954        11.408797899920142     
 H   5.4499367500640501        5.2283122317893671        12.760664773413742     
 C   3.4914799289326668        5.9865872574510259        9.4858054599544630     
 H   4.7082931576095142        7.7641645697853132        9.3467230202437168     
 C   9.5127164327908282        10.682284263306544        16.537582592493933     
 H   8.4966420240093576        9.0234829774812422        17.474819735442257     
 H   10.555673506070926        12.155529319248011        15.335817005010062     
 C   12.302748804141247        10.111827946725150        9.6357391086504069     
 H   10.328251971036742        10.887309523156100        9.2036973553926078     
 H   14.135247526923834        9.1706525602787003        10.300540238172685     
 C   13.450872195242210        4.8384874493250001        14.557717761558660     
 H   12.969719568585861        3.6745190961611387        12.801035481654033     
 H   13.708122794591697        6.1899811149393411        16.216916045883188     
 C   7.1368680902175834        10.682277510919580        8.2477549377473771     
 H   8.1529420434707980        9.0234878480521896        7.3104969752417333     
 H   6.0939190647644841        12.155511617421404        9.4495407427001954     
 C   4.3469425410013223        10.111801700391160        15.149621173069329     
 H   6.3214326452722922        10.887319118979365        15.581619219449935     
 H   2.5144510266695224        9.1705834328796705        14.484867339825858     
 C   3.1987412309763079        4.8385060765722443        10.227670828958015     
 H   3.6799345245382611        3.6745083772482934        11.984322002147938     
 H   2.9414545303350246        6.1900240151361796        8.5684980342681936     
 H   9.3284221154154352        11.349924990036278        17.376269470038270     
 H   12.774089718547643        10.617864922278708        8.7945810860780878     
 H   14.222811790699165        4.1526444988279483        14.899759538153575     
 H   7.3211403525038348        11.349920434190773        7.4090648329647255     
 H   3.8756075180414977        10.617843280395302        15.990779644404906     
 H   2.4267813941948111        4.1526779947801407        9.8856462481973786     
         142

 Br -0.49329217466182507        2.8557938200867268        2.3703179732078761     
 Co  -1.0314550150118702        1.4908895365645578        4.2150211122990910     
 P  -2.9031430449000215       0.32168595275304224        3.5847735457644938     
 Br  -1.5695919378206842        2.8558114269756123        6.0597265999812144     
 P  0.84026001317867782       0.32171616943789583        4.8452621411542687     
 C  -2.6484940798487697      -0.86313817672199633        2.2254750266756496     
 C  -3.7717317166912570      -0.62057926494234250        4.8880217026553288     
 C  -4.1773544166425207        1.4691266851192097        2.9414255302345800     
 C  0.58564126909569592      -0.86310201981414014        6.2045716367654071     
 C   1.7088527471236590      -0.62055284881235495        3.5420183422663047     
 C   2.1144730771110609        1.4691704755548893        5.4885864183623081     
 C  -1.9500336251562931      -0.41864903808998205        1.0855949056181022     
 C  -3.1212074790587296       -2.1841544482379427        2.2793766227192638     
 C  -3.0174068019321667       -1.4755133377980345        5.7122549441737451     
 C  -5.1549580336566985      -0.49341820642021667        5.1059014284962903     
 C  -4.4654643248020136        2.6330421526782253        3.6769321414748819     
 C  -4.8796326877142304        1.2112461546452509        1.7516709906230628     
 C -0.11278399612347643      -0.41860383853444361        7.3444716826171170     
 C   1.0583455294651900       -2.1841212341275100        6.1506601044293587     
 C  0.95453866479356630       -1.4755136958908646        2.7178052657540541     
 C   3.0920758851084087      -0.49337585238156134        3.3241297216055861     
 C   2.4025577002116840        2.6330899397828280        4.7530759527120869     
 C   2.8167941093873186        1.2112834439433204        6.6783143970192267     
 C  -1.7502227242916804       -1.2805314989241479        8.8373528415798333E-003
 H  -1.5598017655966936       0.59735390791782794        1.0482402380491322     
 C  -2.9030705014087159       -3.0470261140187822        1.2017001119113846     
 H  -3.6443117088678028       -2.5431221854505059        3.1614892460161244     
 C  -3.6341227561671996       -2.1695024251269999        6.7550648529565089     
 H  -1.9463687625243304       -1.5944980784102838        5.5547711855690638     
 C  -5.7712448474438061       -1.2030902449919239        6.1403575162569766     
 H  -5.7417460381175518       0.17735321981002708        4.4820663830136827     
 C  -5.4564318042235298        3.5113957089938510        3.2341677283348655     
 H  -3.9057995137595927        2.8535541268185414        4.5856655509021209     
 C  -5.8645810882163136        2.0997210595747049        1.3099347647855211     
 H  -4.6491945819355767       0.32127080203116687        1.1693617584447220     
 C -0.31256719960737206       -1.2804814215181604        8.4212382937093011     
 H -0.50300858858426745       0.59740185656376787        7.3818347397203787     
 C  0.84023547180264657       -3.0469884349134224        7.2283462554695719     
 H   1.5814232699732187       -2.5430950924304763        5.2685332298707248     
 C   1.5712611906000795       -2.1695133023249289        1.6750062115324624     
 H -0.11649594968704056       -1.5945127911837753        2.8752966847098635     
 C   3.7083697459670737       -1.2030596460842271        2.2896863240767686     
 H   3.6788562735429124       0.17741687183214674        3.9479475209033166     
 C   3.3935428395143705        3.5114398046298216        5.1958080287385107     
 H   1.8428621543639581        2.8536060653620949        3.8443627958634048     
 C   3.8017600525418649        2.0997550198929460        7.1200192708783705     
 H   2.5863778036324092       0.32130428674836248        7.2606268718186264     
 C  -2.2225262178061476       -2.5969853723910834        6.7905164068200630E-002
 H  -1.2107655439217684      -0.93609484235897522      -0.87083193758469613     
 H  -3.2608758359316381       -4.0723986237200300        1.2714956605718366     
 C  -5.0081893086111631       -2.0273978874956735        6.9741041478886263     
 H  -3.0326040955364584       -2.7989397160069176        7.4090933390456275     
 H  -6.8419623097813718       -1.0904646113673995        6.3062895448055389     
 C  -6.1563067332441834        3.2475168599976802        2.0526686969121659     
 H  -5.6742804349233431        4.4095696970896405        3.8104439244434452     
 H  -6.4147366152026954        1.8975481986633813       0.39239406684167605     
 C  0.15972743630786068       -2.5969387122662182        8.3621605290657612     
 H -0.85199648523687999      -0.93603893262590399        9.3009232209546795     
 H   1.1980328259129389       -4.0723635734108505        7.1585432311894577     
 C   2.9453244736580775       -2.0273944562996706        1.4559594391083237     
 H  0.96974913899963355       -2.7989709162705445        1.0209929471160006     
 H   4.7790842294787916       -1.0904203355071711        2.1237471068060230     
 C   4.0934611954178051        3.2475539038050698        6.3772797303896773     
 H   3.6113727929289454        4.4096153725908191        4.6195264076762967     
 H   4.3519489213573950        1.8975758060718702        8.0375385956006653     
 H  -2.0389160085215767       -3.2639576884800769      -0.77147160115181634     
 H  -5.4793261760781506       -2.5326310853665097        7.8158581090050561     
 H  -6.9275423777771765        3.9343977745499150        1.7110361428927203     
 H  -2.3863245654365907E-002  -3.2639065808523422        9.2015451828379700     
 H   3.4164658158124608       -2.5326363061082988       0.61421341263942864     
 H   4.8647126238874954        3.9344309012426542        6.7188851879644877     
 Br   7.7866819348496783        5.2336535393408594        14.237356461750306     
 Co   8.3248504631105344        6.5985666056749750        12.392660555642188     
 P   10.196538239741303        7.7677680583136626        13.022917486541642     
 Br   8.8629953880444461        5.2336553730131286        10.547948706122442     
 P   6.4531353988751174        7.7677457557711849        11.762424362859552     
 C   9.9418902092350070        8.9525847745859011        14.382222730686594     
 C   11.065135298146457        8.7100415661539099        11.719680190851586     
 C   11.470745800660136        6.6203187050616776        13.666260102692297     
 C   6.7077575829059315        8.9525728142188949        10.403123907006773     
 C   5.5845506078048022        8.7100071727308155        13.065678437769483     
 C   5.1789176856305170        6.6203021580768953        11.119092607572810     
 C   9.2434350411468689        8.5080877350821194        15.522103290084258     
 C   10.414593875602433        10.273604757620028        14.328323017334787     
 C   10.310815245082628        9.5649766107581478        10.895443524259283     
 C   12.448364318588030        8.5828860164721625        11.501812675036632     
 C   11.758850182378401        5.4564049189413586        12.930748423200930     
 C   12.173027846536039        6.8781914142238758        14.856014373977173     
 C   7.4061958143208075        8.5080841542246475        9.2632290099712034     
 C   6.2350396029812396        10.273586949446948        10.457034067801155     
 C   6.3388693226401420        9.5649657584727912        13.889889717833370     
 C   4.2013293593348857        8.5828275163321237        13.283576266263665     
 C   4.8908259300076562        5.4563800852564786        11.854595895229096     
 C   4.4766005760721495        6.8782002132064672        9.9293649189051258     
 C   9.0436200454774536        9.3699664854492202        16.598862834826331     
 H   8.8532097213801446        7.4920820819122902        15.559455875822648     
 C   10.196453054806438        11.136472580580632        15.406001960158207     
 H   10.937693810586188        10.632578744312809        13.446210219824227     
 C   10.927538100032747        10.258969550452084        9.8526402150422800     
 H   9.2397754665605873        9.6839583930368018        11.052918728497394     
 C   13.064658157234270        9.2925623802701409        10.467363801774821
[truncated: 533,334 more chars]
