# Supplementary material for: Unraveling the Contributions to Spin–Lattice Relaxation in Kramers Single-Molecule Magnets
Source: J Am Chem Soc. 2022 Dec 9;144(50):22965–75. doi: 10.1021/jacs.2c08876 (PMC9782788; doi:10.1021/jacs.2c08876)
Supplement: Supplementary file 2 — ja2c08876_si_002.zip [file ja2c08876_si_002.zip › phonon_Co/mol-5/mode-1-10/7/Cart_disp.xyz]

         142

 Br -0.61324153665606373        2.9620145248755425        2.3467809739858190     
 Co  -1.0313874726441843        1.5826511184038965        4.2150078184380213     
 P  -2.9161003133648093       0.41300078508914739        3.6268349524189105     
 Br  -1.4495443074956584        2.9619808862783139        6.0832648896699171     
 P  0.85329966460314255       0.41298719735054606        4.8032330477213039     
 C  -2.6959088171925365      -0.76853773794622493        2.2541693619259462     
 C  -3.7434511487849718      -0.54771719301120858        4.9430439200778258     
 C  -4.2074541241738004        1.5668962752897209        3.0316054746045569     
 C  0.63307007379746072      -0.76854790351088775        6.1758943428887259     
 C   1.6806690385736243      -0.54773101208734765        3.4870384914342023     
 C   2.1446442959593783        1.5668688264270041        5.3985054465056024     
 C  -2.0047901061668947      -0.33699672611754794        1.1047614305761673     
 C  -3.1776790807374979       -2.0866265970490909        2.3175506249523239     
 C  -2.9587736433118677       -1.4149802715276658        5.7251212990674789     
 C  -5.1214796158464928      -0.43685728207283447        5.2020409746622649     
 C  -4.4467525241801882        2.7427042111288524        3.7677264951987652     
 C  -4.9683601993659527        1.3040654433696222        1.8778249830210685     
 C  -5.8033556954921628E-002 -0.33698579948262652        7.3253043131555255     
 C   1.1148132444180638       -2.0866468820732011        6.1125174164319764     
 C  0.89599724524608992       -1.4149740683132794        2.7049328579336285     
 C   3.0587028971777923      -0.43687820450646225        3.2280684508043724     
 C   2.3839474299124497        2.7426978766521009        4.6624211917931984     
 C   2.9055288569772557        1.3040137416265005        6.5522930298455204     
 C  -1.8112758985237518       -1.2107668500683335        3.5811739900865315E-002
 H  -1.6123525948240627       0.67770188398359266        1.0548639869619194     
 C  -2.9728286025991855       -2.9589682341102450        1.2447866141816581     
 H  -3.6956373347138558       -2.4367233315611947        3.2059153081771847     
 C  -3.5403707974210237       -2.1420280396591291        6.7660489705389724     
 H  -1.8913505082387534       -1.5200743364013256        5.5339790365494670     
 C  -5.7023685794431467       -1.1819804322699794        6.2330968755383775     
 H  -5.7327357933966301       0.24313517909923790        4.6118476367004266     
 C  -5.4510013242390238        3.6254825617858510        3.3636464705104392     
 H  -3.8395144259821379        2.9689301376558226        4.6457652429676042     
 C  -5.9682158387787805        2.1962371720495550        1.4751411717128406     
 H  -4.7723925823995597       0.40563255749060978        1.2937112751572573     
 C -0.25155470528235097       -1.2107425951546213        8.3942629519431975     
 H -0.45045203210253026       0.67772032452360409        7.3751966111628162     
 C  0.90995741470423430       -2.9589745413073341        7.1852921744147658     
 H   1.6327571591191137       -2.4367608050466809        5.2241503395151305     
 C   1.4776064524060848       -2.1420090852792217        1.6640037515656554     
 H -0.17143098601726048       -1.5200599599696643        2.8960527424391111     
 C   3.6396032080497234       -1.1819872839612235        2.1970094683263919     
 H   3.6699542826386415       0.24309874259599448        3.8182846668460271     
 C   3.3881737793891240        3.6254776431609810        5.0665492029005561     
 H   1.7767280002607890        2.9689404253782157        3.7843751879884273     
 C   3.9053615204433227        2.1961863301309843        6.9550244958454792     
 H   2.7095587463442441       0.40556369117816310        7.1363781250630041     
 C  -2.2897743640109063       -2.5237378820430472       0.10706577042610525     
 H  -1.2741391054469506      -0.87666133258655288      -0.84966542901385622     
 H  -3.3379847730540124       -3.9815509965022255        1.3198709354913720     
 C  -4.9100829060622546       -2.0221728470713609        7.0227304756949973     
 H  -2.9165851684343669       -2.7827231885201633        7.3869818301121635     
 H  -6.7705812316558518       -1.0878499144908242        6.4280730859309454     
 C  -6.2145815138081142        3.3540027287006544        2.2215671192267439     
 H  -5.6317939710243383        4.5316731443893259        3.9418226280086812     
 H  -6.5629942534658570        1.9880916405217435       0.58590740470682734     
 C  0.22692289073935190       -2.5237221073846881        8.3230168920226042     
 H -0.78867830786708892      -0.87661814262510773        9.2797416500367813     
 H   1.2750957387819215       -3.9815639836954464        7.1102133020828822     
 C   2.8473236323031221       -2.0221587110235282        1.4073471374074475     
 H  0.85382703435397955       -2.7826898582805741        1.0430495895841394     
 H   4.7078202865414029       -1.0878631227548707        2.0020539864043876     
 C   4.1517265657670848        3.3539776431330739        6.2086394657963746     
 H   3.5689690292980161        4.5316866925992709        4.4884037365288245     
 H   4.5001209437737613        1.9880240181060529        7.8442654125045763     
 H  -2.1095738572945679       -3.1996071156536301      -0.72621658132478129     
 H  -5.3551491681155490       -2.5596085740069539        7.8589284403351751     
 H  -7.0000596127315982        4.0427690423575209        1.9138316135877713     
 H   4.6721818422421971E-002  -3.1995803636353117        9.1563078450541191     
 H   3.2924001868738375       -2.5595822376156527       0.57114743488722852     
 H   4.9371829660315143        4.0427477459219006        6.5164156914492999     
 Br   7.6465453414087916        5.1335048737203044        14.209179335834744     
 Co   8.3247807047682816        6.4823642307597407        12.392659866051229     
 P   10.170966104107148        7.6715508963298671        13.071623996838733     
 Br   9.0030253597556449        5.1335026002109840        10.576150177720558     
 P   6.4785701843361938        7.6715198873827095        11.713720049856535     
 C   9.8519439617381881        8.8844046336186295        14.393870978252874     
 C   11.099006736729212        8.5947550344419650        11.789661429293867     
 C   11.430879853421962        6.5528877724259367        13.795283299006000     
 C   6.7975906842898892        8.8843777995361819        10.391476363157484     
 C   5.5505338199248824        8.5947222445527611        12.995687882531906     
 C   5.2186605477789669        6.5528485931112606        10.990071252498353     
 C   9.0642141374212226        8.4735902654010751        15.487151652136049     
 C   10.376579274067542        10.186971832698196        14.366231493503930     
 C   10.401755033541292        9.5127707055145674        10.981862319279045     
 C   12.474751652013927        8.3963272799658704        11.573622919876215     
 C   11.789983167913068        5.3886241932361587        13.089157231376914     
 C   12.067951721117483        6.8486254346587190        15.014562035291959     
 C   7.5853426532248864        8.4735759882079211        9.2982061042676900     
 C   6.2729543993721615        10.186944737535159        10.419118768399649     
 C   6.2477856628125847        9.5127485708722670        13.803475291366780     
 C   4.1747906076825636        8.3962914283788930        13.211735276794130     
 C   4.8595544709745973        5.3885954095728836        11.696213455336444     
 C   4.5815982580980714        6.8485667544699789        9.7707824469888482     
 C   8.8327811167340489        9.3475266494646618        16.548486870351844     
 H   8.6355304087375444        7.4721851252666767        15.503524602045356     
 C   10.121088027491641        11.063410742793685        15.424037566132483     
 H   10.971434904543145        10.520246018851257        13.519623662561902     
 C   11.066010459508446        10.195261019466201        9.9591840916065930     
 H   9.3385926718681418        9.6936958729904372        11.137164160344051     
 C   13.139490911651547        9.0947455822261194        10.560141294143111     
 H   13.020758918652367        7.6806422746066243        12.183946867283325     
 C   12.790945163445040        4.5498353621133738        13.588501340557105     
 H   11.281498733618134        5.1399820875895381        12.156114963032721     
 C   13.058536283739860        5.9980472698181595        15.514497907467705     
 H   11.783776987993379        7.7400339074302149        15.571957683651064     
 C   7.8167997981269872        9.3475243809575677        8.2368851075531992     
 H   8.0140297776221008        7.4721725231889948        9.2818312883176883     
 C   6.5284712243091088        11.063396302680204        9.3613290080580125     
 H   5.6780809026802395        10.520210019346194        11.265718540839110     
 C   5.5835327112761615        10.195248795791949        14.826148373987122     
 H   7.3109465385334849        9.6936762972309527        13.648166797664043     
 C   3.5100533685800115        9.0947207192136439        14.225210808792658     
 H   3.6287829357590176        7.6805975625135803        12.601421852607569     
 C   3.8585961282503147        4.5497988518153338        11.196876143150474     
 H   5.3680344463872940        5.1399675170142434        12.629262219722849     
 C   3.5910190270647049        5.9979796613569034        9.2708526515474432     
 H   4.8657765814096896        7.7399669785383134        9.2133751331606248     
 C   9.3591219275669122        10.643716009245916        16.516998221158651     
 H   8.2301017676603099        9.0277575712773892        17.395789339835833     
 H   10.516976665822430        12.075736696862672        15.373710376569138     
 C   12.431652715524489        9.9809801273930887        9.7418388510450011     
 H   10.504436586217979        10.873959177433440        9.3190449754555083     
 H   14.203080344562713        8.9225040597463376        10.398028995543518     
 C   13.424421916723784        4.8523810443452993        14.799721790618998     
 H   13.067804850323894        3.6520775753585020        13.035148301268032     
 H   13.559640670808653        6.2292543138711300        16.454372872321247     
 C   7.2904618008530564        10.643714221867716        8.2683789846002487     
 H   8.4194980891819089        9.0277644054689539        7.3895913741806032     
 H   6.1325837916587655        12.075722407841115        9.4116614162846588     
 C   4.2178913255961117        9.9809679366134958        15.043499905051423     
 H   6.1451079984733008        10.873955971745113        15.466277011239406     
 H   2.4464649843844484        8.9224790305430197        14.387328139494112     
 C   3.2251281881302178        4.8523255500429201        9.9856458880443348     
 H   3.5817330211231244        3.6520495950079064        11.750241535780829     
 H   3.0899225712943483        6.2291707603060900        8.3309692293760680     
 H   9.1530461805241181        11.320593862963314        17.343106819242408     
 H   12.934426012564515        10.476480720413187        8.9111118759349335     
 H   14.201206179889837        4.1965872010989518        15.186781017535889     
 H   7.4965584761938926        11.320602295450712        7.4422834381952319     
 H   3.7151188822150711        10.476480043456624        15.874220445295288     
 H   2.4483470763218009        4.1965255218589643        9.5985920714127495     
         142

 Br -0.60673967224826053        2.9618624823567652        2.3480739901615282     
 Co  -1.0313885303219750        1.5832622713987017        4.2150084044311207     
 P  -2.9151383062215688       0.41312373748969006        3.6245657591779650     
 Br  -1.4560477296458756        2.9618305957843982        6.0819715087914217     
 P  0.85233694902298540       0.41311096086301879        4.8055008823302385     
 C  -2.6924757058779099      -0.76919794115391360        2.2531609523696492     
 C  -3.7450064769907230      -0.54665614470564816        4.9399186645239341     
 C  -4.2057060204751107        1.5661381948002349        3.0261249528543290     
 C  0.62963817648258769      -0.76920737868034339        6.1769016981492895     
 C   1.6822227970349433      -0.54666922588798028        3.4901617577274924     
 C   2.1428959113114092        1.5661123225356539        5.4039823893503218     
 C  -1.9989417670435501      -0.33817515745667054        1.1051561583023588     
 C  -3.1753171591606231       -2.0868989165966361        2.3156489678197074     
 C  -2.9625145884062745       -1.4151877044612826        5.7226394375491045     
 C  -5.1229779210541686      -0.43360721825419274        5.1978414777541522     
 C  -4.4479998106261789        2.7416577017324095        3.7614956989088273     
 C  -4.9635157231676548        1.3024844749411411        1.8707067494300151     
 C  -6.3881372422175536E-002 -0.33816447686849521        7.3249084415277492     
 C   1.1124538199371607       -2.0869179955945412        6.1144178386153776     
 C  0.89973641158878537       -1.4151818525376154        2.7074141677219470     
 C   3.0601993730289028      -0.43362702588113916        3.2322646684091536     
 C   2.3851940308918276        2.7416519388494955        4.6686465854685384     
 C   2.9006853433233930        1.3024355523901756        6.5594072296482446     
 C  -1.8044792128225642       -1.2119496242099168        3.6397057270822049E-002
 H  -1.6055983557578597       0.67619120752441297        1.0560966305938235     
 C  -2.9692002571492262       -2.9593431798747325        1.2432591530725754     
 H  -3.6951977902881632       -2.4365750465231351        3.2029697819283256     
 C  -3.5461782477899724       -2.1411214474361726        6.7631109022820244     
 H  -1.8951979081818158       -1.5221773553612592        5.5323934107519932     
 C  -5.7059631867859890       -1.1775626525214806        6.2284580670014584     
 H  -5.7326028939867983       0.24727731421427601        4.6071446080254050     
 C  -5.4521661149020728        3.6233363200315587        3.3550333454999173     
 H  -3.8432309637830313        2.9684441874680316        4.6409097481942236     
 C  -5.9631392521548419        2.1936163671170772        1.4655909236321987     
 H  -4.7653427256695817       0.40422705154607930        1.2872613192843945     
 C -0.25835053641323341       -1.2119262343668902        8.3936760798560375     
 H -0.45720664382240372       0.67620904879242394        7.3739630538246752     
 C  0.90633182843402260       -2.9593489286169676        7.1868179054190273     
 H   1.6323207792031580       -2.4366105200843466        5.2270947457393744     
 C   1.4834116046607806       -2.1411035468952608        1.6669414313323727     
 H -0.16758511794639747       -1.5221637528261809        2.8976388721771555     
 C   3.6431955014822375       -1.1775691541331623        2.2016452434250722     
 H   3.6698197399667092       0.24724283722119478        3.8229832444287259     
 C   3.3893389924846677        3.6233319600529321        5.0751544485355282     
 H   1.7804428065977496        2.9684541997343050        3.7892257085840058     
 C   3.9002870310261564        2.1935683172694351        6.9645682517682053     
 H   2.7025101215220322       0.40416176941925491        7.1428254565898541     
 C  -2.2841732749603612       -2.5245012774658946       0.10665725748480000     
 H  -1.2657039010096029      -0.87820249249722526      -0.84812576811316343     
 H  -3.3351243659163119       -3.9816696400721141        1.3177247923818034     
 C  -4.9157886923541421       -2.0189058229627932        7.0188087058152480     
 H  -2.9239478962476486       -2.7827664326541552        7.3845241644815554     
 H  -6.7740603168930589       -1.0814795525912830        6.4226124508443982     
 C  -6.2124931254627080        3.3510796747056215        2.2112251632404067     
 H  -5.6353606094781208        4.5293162673848588        3.9325885557732474     
 H  -6.5555753823275644        1.9848941620256564       0.57509090347648595     
 C  0.22132363162238430       -2.5244859726004538        8.3234234881364735     
 H -0.79711327776373442      -0.87816105719385229        9.2782003621249434     
 H   1.2722389323578256       -3.9816817557356741        7.1123574614187381     
 C   2.8530268751279659       -2.0188924761073519        1.4112673360370751     
 H  0.86118721022128064       -2.7827349498815455        1.0455079556199325     
 H   4.7112968431943321       -1.0814920703671271        2.0075106029691683     
 C   4.1496401244537306        3.3510561575564202        6.2189729058815555     
 H   3.5725358353831154        4.5293294883893074        4.4976284003523830     
 H   4.4927052536300733        1.9848301647207502        7.8550749824543473     
 H  -2.1033255766248398       -3.2003959066659489      -0.72644553253354227     
 H  -5.3622977234097711       -2.5552931066666065        7.8548698836634170     
 H  -6.9977535512500184        4.0390217293096446        1.9015059441733828     
 H   4.0475381676300867E-002  -3.2003701312835462        9.1565344797164130     
 H   3.2995457449651457       -2.5552682133848701       0.57520456783786711     
 H   4.9348799278599387        4.0390018583258058        6.5287307425368351     
 Br   7.6530478192283518        5.1333541124692887        14.210472642683008     
 Co   8.3247816239698675        6.4829754063717537        12.392660169458667     
 P   10.171930384076790        7.6716734803283737        13.069354548781796     
 Br   8.9965243133778632        5.1333517706754348        10.574857154569530     
 P   6.4776089994493846        7.6716439590335748        11.715988880813709     
 C   9.8553786713812794        8.8837446102926982        14.392861697200230     
 C   11.097453908967752        8.5958152764398665        11.786535782774173     
 C   11.432630080140862        6.5521298129596390        13.789803691145700     
 C   6.7941591672803945        8.8837190180543733        10.392484853469611     
 C   5.5520895708636377        8.5957840584601222        12.998812664190311     
 C   5.2169132455100184        6.5520924952856978        10.995549730848435     
 C   9.0700642059001613        8.4724121073260203        15.487545604274247     
 C   10.378941897214165        10.186700021188285        14.364328389768733     
 C   10.398016562544226        9.5125618008838391        10.979379340835093     
 C   12.473256004718232        8.3995769690525766        11.569423687987404     
 C   11.788738511267415        5.3875774047143503        13.082928204873069     
 C   12.072797387411610        6.8470451247157831        15.007445143877360     
 C   7.5794947240436423        8.4723984500325251        9.2978108736493041     
 C   6.2705949539585539        10.186674154688401        10.421020894739668     
 C   6.2515270528469555        9.5125407903936541        13.805957893338441     
 C   4.1762891193284348        8.3995427666349478        13.215933301239424     
 C   4.8608022857658675        5.3875499171392391        11.702440509959622     
 C   4.5767550018031677        6.8469892849014800        9.7778987335194056     
 C   8.8395787715623459        9.3463444998814289        16.549070973024254     
 H   8.6422869151456663        7.4706745277583426        15.504756850108087     
 C   10.124716261687061        11.063036672029002        15.422508183595859     
 H   10.971875022110988        10.520394760253694        13.516676587613807     
 C   11.060205625593024        10.196166005147891        9.9562449027312638     
 H   9.3347476041197339        9.6915909696459153        11.135576904291849     
 C   13.135899099018969        9.0991628500148138        10.555502725480956     
 H   13.020894500149749        7.6847845388012930        12.179244670424158     
 C   12.789782407442788        4.5476888822927055        13.579891416874251     
 H   11.277785589987227        5.1394954820950609        12.151260862666085     
 C   13.063613456177867        5.9954271773322514        15.504950402494320     
 H   11.790827668088710        7.7386293976337042        15.565508368548510     
 C   7.8100030650656382        9.3463422410496886        8.2362990045855380     
 H   8.0072752864209953        7.4706624791445453        9.2805978816018033     
 C   6.5248448773086531        11.063022816171193        9.3628565898151113     
 H   5.6776448118562275        10.520360420928885        11.268665016732154     
 C   5.5893403585173536        10.196154454132351        14.829087422802766     
 H   7.3147945860218107        9.6915724244644057        13.649753950440839     
 C   3.5136479630210107        9.0991391310879610        14.229848455623026     
 H   3.6286502475460667        7.6847418255029014        12.606122415072191     
 C   3.8597619092877991        4.5476540057745671        11.205483739502951     
 H   5.3717510130079296        5.1394815037435313        12.634114000021706     
 C   3.5859440559764693        5.9953628008040587        9.2803992288850718     
 H   4.8587280635742056        7.7385657614663979        9.2198244595925942     
 C   9.3647230355235678        10.642953575228621        16.516587904010720     
 H   8.2385380435972948        9.0262169590085204        17.397327831409044     
 H   10.519836182876308        12.075619177969537        15.371561828800681     
 C   12.425949731373265        9.9842460211034343        9.7379166396977510     
 H   10.497076463797081        10.873913847951767        9.3165856756977323     
 H   14.199604194324577        8.9288743605440217        10.392569151896343     
 C   13.426511248042594        4.8494581843130344        14.789383562163049     
 H   13.064240569092700        3.6497200602555768        13.025918208574630     
 H   13.567059344103221        6.2260579065025734        16.443559489445185     
 C   7.2848614162404033        10.642951753104331        8.2687870037452367     
 H   8.4110618211128134        9.0262233631455064        7.3880504608715727     
 H   6.1297260323558271        12.075605440934059        9.4138078687254261     
 C   4.2235970981113056        9.9842344585678209        15.047421740643852     
 H   6.1524708670046353        10.873910937347857        15.468736614052435     
 H   2.4499438866252259        8.9288504206458690        14.392786898219407     
 C   3.2230414110887069        4.8494052682807736        9.9959822965321194     
 H   3.5853005608019681        3.6496932515125109        11.759468652796787     
 H   3.0825056719996309        6.2259783709357857        8.3417821236572660     
 H   9.1592938475829122        11.319806378615148        17.342875637980288     
 H   12.927280485361289        10.480794950762528        8.9070529385031865     
 H   14.203512579420346        4.1928400218640043        15.174460293914095     
 H   7.4903104849341977        11.319814259578177        7.4425116645104703     
 H   3.7222671769593174        10.480794383858793        15.878279305480524     
 H   2.4460431144707107        4.1927811895210159        9.6109106937221114     
         142

 Br -0.60023780784045733        2.9617104398379883        2.3493670063372369     
 Co  -1.0313895879997659        1.5838734243935069        4.2150089904242192     
 P  -2.9141762990783286       0.41324668989023267        3.6222965659370194     
 Br  -1.4625511517960925        2.9616803052904825        6.0806781279129254     
 P  0.85137423344282837       0.41323472437549147        4.8077687169391732     
 C  -2.6890425945632832      -0.76985814436160238        2.2521525428133518     
 C  -3.7465618051964746      -0.54559509640008774        4.9367934089700434     
 C  -4.2039579167764209        1.5653801143107486        3.0206444311041012     
 C  0.62620627916771465      -0.76986685384979903        6.1779090534098531     
 C   1.6837765554962620      -0.54560743968861292        3.4932850240207820     
 C   2.1411475266634405        1.5653558186443037        5.4094593321950422     
 C  -1.9930934279202055      -0.33935358879579314        1.1055508860285506     
 C  -3.1729552375837482       -2.0871712361441817        2.3137473106870914     
 C  -2.9662555335006808       -1.4153951373948992        5.7201575760307311     
 C  -5.1244762262618435      -0.43035715443555100        5.1936419808460386     
 C  -4.4492470970721696        2.7406111923359671        3.7552649026188889     
 C  -4.9586712469693568        1.3009035065126600        1.8635885158389618     
 C  -6.9729187889429445E-002 -0.33934315425436384        7.3245125698999729     
 C   1.1100943954562577       -2.0871891091158812        6.1163182607987787     
 C  0.90347557793148092       -1.4153896367619516        2.7098954775102655     
 C   3.0616958488800128      -0.43037584725581601        3.2364608860139352     
 C   2.3864406318712050        2.7406060010468907        4.6748719791438784     
 C   2.8958418296695303        1.3008573631538505        6.5665214294509688     
 C  -1.7976825271213768       -1.2131323983515001        3.6982374640778790E-002
 H  -1.5988441166916565       0.67468053106523340        1.0573292742257276     
 C  -2.9655719116992669       -2.9597181256392204        1.2417316919634924     
 H  -3.6947582458624701       -2.4364267614850754        3.2000242556794665     
 C  -3.5519856981589211       -2.1402148552132161        6.7601728340250755     
 H  -1.8990453081248782       -1.5242803743211930        5.5308077849545203     
 C  -5.7095577941288322       -1.1731448727729816        6.2238192584645393     
 H  -5.7324699945769675       0.25141944932931409        4.6024415793503843     
 C  -5.4533309055651209        3.6211900782772659        3.3464202204893954     
 H  -3.8469475015839243        2.9679582372802402        4.6360542534208431     
 C  -5.9580626655309024        2.1909955621845993        1.4560406755515567     
 H  -4.7582928689396038       0.40282154560154881        1.2808113634115315     
 C -0.26514636754411591       -1.2131098735791592        8.3930892077688775     
 H -0.46396125554227730       0.67469777306124368        7.3727294964865351     
 C  0.90270624216381090       -2.9597233159266008        7.1883436364232889     
 H   1.6318843992872023       -2.4364602351220128        5.2300391519636173     
 C   1.4892167569154764       -2.1401980085112995        1.6698791110990898     
 H -0.16373924987553443       -1.5242675456826977        2.8992250019152004     
 C   3.6467877949147511       -1.1731510243051013        2.2062810185237525     
 H   3.6696851972947773       0.25138693184639505        3.8276818220114248     
 C   3.3905042055802115        3.6211862769448828        5.0837596941705012     
 H   1.7841576129347101        2.9679679740903944        3.7940762291795846     
 C   3.8952125416089904        2.1909503044078860        6.9741120076909313     
 H   2.6954614966998198       0.40275984766034678        7.1492727881167033     
 C  -2.2785721859098156       -2.5252646728887420       0.10624874454349473     
 H  -1.2572686965722555      -0.87974365240789754      -0.84658610721247052     
 H  -3.3322639587786114       -3.9817882836420031        1.3155786492722350     
 C  -4.9214944786460295       -2.0156387988542250        7.0148869359354977     
 H  -2.9313106240609303       -2.7828096767881472        7.3820664988509472     
 H  -6.7775394021302660       -1.0751091906917418        6.4171518157578511     
 C  -6.2104047371173028        3.3481566207105891        2.2008832072540696     
 H  -5.6389272479319041        4.5269593903803926        3.9233544835378131     
 H  -6.5481565111892719        1.9816966835295693       0.56427440224614456     
 C  0.21572437250541673       -2.5252498378162191        8.3238300842503428     
 H -0.80554824766038002      -0.87970397176259696        9.2766590742131037     
 H   1.2693821259337295       -3.9817995277759017        7.1145016207545941     
 C   2.8587301179528097       -2.0156262411911752        1.4151875346667027     
 H  0.86854738608858162       -2.7827800414825168        1.0479663216557253     
 H   4.7147733998472621       -1.0751210179793835        2.0129672195339490     
 C   4.1475536831403756        3.3481346719797664        6.2293063459667373     
 H   3.5761026414682147        4.5269722841793438        4.5068530641759414     
 H   4.4852895634863854        1.9816363113354476        7.8658845524041192     
 H  -2.0970772959551112       -3.2011846976782672      -0.72667448374230315     
 H  -5.3694462787039940       -2.5509776393262587        7.8508113269916580     
 H  -6.9954474897684387        4.0352744162617684        1.8891802747589943     
 H   3.4228944930179764E-002  -3.2011598989317807        9.1567611143787069     
 H   3.3066913030564540       -2.5509541891540874       0.57926170078850570     
 H   4.9325768896883631        4.0352559707297111        6.5410457936243702     
 Br   7.6595502970479119        5.1332033512182740        14.211765949531271     
 Co   8.3247825431714535        6.4835865819837668        12.392660472866107     
 P   10.172894664046433        7.6717960643268803        13.067085100724860     
 Br   8.9900232670000797        5.1332009411398856        10.573564131418502     
 P   6.4766478145625745        7.6717680306844391        11.718257711770882     
 C   9.8588133810243708        8.8830845869667652        14.391852416147586     
 C   11.095901081206291        8.5968755184377681        11.783410136254480     
 C   11.434380306859765        6.5513718534933423        13.784324083285400     
 C   6.7907276502709006        8.8830602365725646        10.393493343781737     
 C   5.5536453218023940        8.5968458723674850        13.001937445848714     
 C   5.2151659432410700        6.5513363974601342        11.001028209198518     
 C   9.0759142743790999        8.4712339492509674        15.487939556412446     
 C   10.381304520360787        10.186428209678375        14.362425286033536     
 C   10.394278091547163        9.5123528962531108        10.976896362391141     
 C   12.471760357422536        8.4028266581392828        11.565224456098592     
 C   11.787493854621761        5.3865306161925428        13.076699178369223     
 C   12.077643053705735        6.8454648147728472        15.000328252462763     
 C   7.5736467948623982        8.4712209118571291        9.2974156430309201     
 C   6.2682355085449455        10.186403571841641        10.422923021079685     
 C   6.2552684428813263        9.5123330099150394        13.808440495310103     
 C   4.1777876309743069        8.4027941048910026        13.220131325684717     
 C   4.8620501005571377        5.3865044247055955        11.708667564582800     
 C   4.5719117455082641        6.8454118153329810        9.7850150200499630     
 C   8.8463764263906430        9.3451623502981942        16.549655075696659     
 H   8.6490434215537899        7.4691639302500086        15.505989098170820     
 C   10.128344495882478        11.062662601264318        15.420978801059235     
 H   10.972315139678830        10.520543501656132        13.513729512665710     
 C   11.054400791677601        10.197070990829582        9.9533057138559329     
 H   9.3309025363713261        9.6894860663013933        11.133989648239647     
 C   13.132307286386393        9.1035801178035065        10.550864156818800     
 H   13.021030081647131        7.6889268029959617        12.174542473564992     
 C   12.788619651440536        4.5455424024720363        13.571281493191394     
 H   11.274072446356321        5.1390088766005846        12.146406762299449     
 C   13.068690628615876        5.9928070848463433        15.495402897520934     
 H   11.797878348184041        7.7372248878371934        15.559059053445958     
 C   7.8032063320042884        9.3451601011418113        8.2357129016178785     
 H   8.0005207952198898        7.4691524351000957        9.2793644748859201     
 C   6.5212185303081984        11.062649329662184        9.3643841715722118     
 H   5.6772087210322155        10.520510822511575        11.271611492625199     
 C   5.5951480057585457        10.197060112472755        14.832026471618411     
 H   7.3186426335101364        9.6894685516978569        13.651341103217637     
 C   3.5172425574620103        9.1035575429622799        14.234486102453394     
 H   3.6285175593331158        7.6888860884922225        12.610822977536811     
 C   3.8609276903252834        4.5455091597337995        11.214091335855427     
 H   5.3754675796285643        5.1389954904728192        12.638965780320563     
 C   3.5808690848882341        5.9927459402512131        9.2899458062227005     
 H   4.8516795457387207        7.7371645443944823        9.2262737860245636     
 C   9.3703241434802216        10.642191141211324        16.516177586862785     
 H   8.2469743195342780        9.0246763467396498        17.398866322982251     
 H   10.522695699930187        12.075501659076403        15.369413281032225     
 C   12.420246747222041        9.9875119148137799        9.7339944283505027     
 H   10.489716341376182        10.873868518470095        9.3141263759399582     
 H   14.196128044086441        8.9352446613417040        10.387109308249167     
 C   13.428600579361404        4.8465353242807696        14.779045333707099     
 H   13.060676287861504        3.6473625451526517        13.016688115881228     
 H   13.574478017397789        6.2228614991340168        16.432746106569123     
 C   7.2792610316277511        10.642189284340944        8.2691950228902247     
 H   8.4026255530437179        9.0246823208220590        7.3865095475625431     
 H   6.1268682730528896        12.075488474027003        9.4159543211661934     
 C   4.2293028706265003        9.9875009805221460        15.051343576236281     
 H   6.1598337355359698        10.873865902950602        15.471196216865465     
 H   2.4534227888660034        8.9352218107487182        14.398245656944702     
 C   3.2209546340471960        4.8464849865186279        10.006318705019902     
 H   3.5888681004808118        3.6473369080171159        11.768695769812746     
 H   3.0750887727049134        6.2227859815654814        8.3525950179384623     
 H   9.1655415146417063        11.319018894266982        17.342644456718169     
 H   12.920134958158062        10.485109181111868        8.9029940010714412     
 H   14.205818978950854        4.1890928426290568        15.162139570292300     
 H   7.4840624936745028        11.319026223705642        7.4427398908257087     
 H   3.7294154717035637        10.485108724260963        15.882338165665759     
 H   2.4437391526196208        4.1890368571830683        9.6232293160314750     
         142

 Br -0.59373594343265412        2.9615583973192110        2.3506600225129461     
 Co  -1.0313906456775566        1.5844845773883121        4.2150095764173185     
 P  -2.9132142919350881       0.41336964229077527        3.6200273726960739     
 Br  -1.4690545739463097        2.9615300147965669        6.0793847470344300     
 P  0.85041151786267122       0.41335848788796414        4.8100365515481078     
 C  -2.6856094832486561      -0.77051834756929116        2.2511441332570543     
 C  -3.7481171334022259      -0.54453404809452732        4.9336681534161517     
 C  -4.2022098130777312        1.5646220338212626        3.0151639093538734     
 C  0.62277438185284151      -0.77052632901925466        6.1789164086704167     
 C   1.6853303139575808      -0.54454565348924544        3.4964082903140721     
 C   2.1393991420154714        1.5645993147529536        5.4149362750397616     
 C  -1.9872450887968607      -0.34053202013491574        1.1059456137547421     
 C  -3.1705933160068733       -2.0874435556917272        2.3118456535544754     
 C  -2.9699964785950876       -1.4156025703285160        5.7176757145123567     
 C  -5.1259745314695193      -0.42710709061690927        5.1894424839379258     
 C  -4.4504943835181603        2.7395646829395242        3.7490341063289505     
 C  -4.9538267707710597        1.2993225380841789        1.8564702822479082     
 C  -7.5577003356683353E-002 -0.34052183164023253        7.3241166982721966     
 C   1.1077349709753546       -2.0874602226372212        6.1182186829821799     
 C  0.90721474427417648       -1.4155974209862876        2.7123767872985840     
 C   3.0631923247311232      -0.42712466863049292        3.2406571036187164     
 C   2.3876872328505825        2.7395600632442858        4.6810973728192184     
 C   2.8909983160156676        1.2992791739175256        6.5736356292536930     
 C  -1.7908858414201891       -1.2143151724930834        3.7567692010735523E-002
 H  -1.5920898776254533       0.67316985460605383        1.0585619178576315     
 C  -2.9619435662493077       -2.9600930714037079        1.2402042308544095     
 H  -3.6943187014367775       -2.4362784764470158        3.1970787294306073     
 C  -3.5577931485278702       -2.1393082629902596        6.7572347657681266     
 H  -1.9028927080679405       -1.5263833932811266        5.5292221591570465     
 C  -5.7131524014716746       -1.1687270930244826        6.2191804499276211     
 H  -5.7323370951671357       0.25556158444435217        4.5977385506753627     
 C  -5.4544956962281699        3.6190438365229736        3.3378070954788734     
 H  -3.8506640393848177        2.9674722870924493        4.6311987586474634     
 C  -5.9529860789069637        2.1883747572521215        1.4464904274709147     
 H  -4.7512430122096259       0.40141603965701833        1.2743614075386687     
 C -0.27194219867499836       -1.2142935127914281        8.3925023356817174     
 H -0.47071586726215076       0.67318649733006353        7.3714959391483941     
 C  0.89908065589359920       -2.9600977032362339        7.1898693674275513     
 H   1.6314480193712466       -2.4363099501596790        5.2329835581878612     
 C   1.4950219091701722       -2.1392924701273386        1.6728167908658071     
 H -0.15989338180467139       -1.5263713385392146        2.9008111316532448     
 C   3.6503800883472652       -1.1687328944770401        2.2109167936224332     
 H   3.6695506546228454       0.25553102647159531        3.8323803995941232     
 C   3.3916694186757552        3.6190405938368340        5.0923649398054733     
 H   1.7878724192716706        2.9674817484464833        3.7989267497751631     
 C   3.8901380521918245        2.1883322915463368        6.9836557636136574     
 H   2.6884128718776075       0.40135792590143859        7.1557201196435534     
 C  -2.2729710968592705       -2.5260280683115899       0.10584023160218947     
 H  -1.2488334921349080      -0.88128481231856992      -0.84504644631177772     
 H  -3.3294035516409108       -3.9819069272118917        1.3134325061626664     
 C  -4.9272002649379161       -2.0123717747456569        7.0109651660557484     
 H  -2.9386733518742121       -2.7828529209221391        7.3796088332203391     
 H  -6.7810184873674739       -1.0687388287922006        6.4116911806713039     
 C  -6.2083163487718966        3.3452335667155562        2.1905412512677325     
 H  -5.6424938863856875        4.5246025133759264        3.9141204113023793     
 H  -6.5407376400509785        1.9784992050334820       0.55345790101580317     
 C  0.21012511338844914       -2.5260137030319849        8.3242366803642138     
 H -0.81398321755702552      -0.88124688633134163        9.2751177863012639     
 H   1.2665253195096333       -3.9819172998161294        7.1166457800904501     
 C   2.8644333607776540       -2.0123600062749989        1.4191077332963304     
 H  0.87590756195588271       -2.7828251330834881        1.0504246876915184     
 H   4.7182499565001921       -1.0687499655916401        2.0184238360987297     
 C   4.1454672418270215        3.3452131864031127        6.2396397860519182     
 H   3.5796694475533135        4.5246150799693812        4.5160777279995008     
 H   4.4778738733426975        1.9784424579501450        7.8766941223538902     
 H  -2.0908290152853830       -3.2019734886905855      -0.72690343495106413     
 H  -5.3765948339982161       -2.5466621719859108        7.8467527703198998     
 H  -6.9931414282868589        4.0315271032138922        1.8768546053446056     
 H   2.7982508184058660E-002  -3.2019496665800151        9.1569877490410008     
 H   3.3138368611477622       -2.5466401649233048       0.58331883373914428     
 H   4.9302738515167874        4.0315100831336155        6.5533608447119054     
 Br   7.6660527748674721        5.1330525899672583        14.213059256379534     
 Co   8.3247834623730395        6.4841977575957790        12.392660776273544     
 P   10.173858944016075        7.6719186483253869        13.064815652667923     
 Br   8.9835222206222980        5.1330501116043363        10.572271108267476     
 P   6.4756866296757654        7.6718921023353035        11.720526542728056     
 C   9.8622480906674603        8.8824245636408339        14.390843135094942     
 C   11.094348253444831        8.5979357604356696        11.780284489734786     
 C   11.436130533578666        6.5506138940270455        13.778844475425100     
 C   6.7872961332614059        8.8824014550907560        10.394501834093862     
 C   5.5552010727411494        8.5979076862748478        13.005062227507119     
 C   5.2134186409721215        6.5505802996345714        11.006506687548599     
 C   9.0817643428580404        8.4700557911759127        15.488333508550642     
 C   10.383667143507411        10.186156398168466        14.360522182298341     
 C   10.390539620550097        9.5121439916223824        10.974413383947189     
 C   12.470264710126839        8.4060763472259890        11.561025224209782     
 C   11.786249197976108        5.3854838276707344        13.070470151865377     
 C   12.082488719999862        6.8438845048299113        14.993211361048166     
 C   7.5677988656811541        8.4700433736817331        9.2970204124125360     
 C   6.2658760631313379        10.186132988994883        10.424825147419702     
 C   6.2590098329156971        9.5121252294364265        13.810923097281764     
 C   4.1792861426201791        8.4060454431470575        13.224329350130011     
 C   4.8632979153484079        5.3854589322719510        11.714894619205978     
 C   4.5670684892133604        6.8438343457644821        9.7921313065805204     
 C   8.8531740812189401        9.3439802007149613        16.550239178369068     
 H   8.6557999279619118        7.4676533327416745        15.507221346233553     
 C   10.131972730077896        11.062288530499634        15.419449418522612     
 H   10.972755257246673        10.520692243058569        13.510782437717616     
 C   11.048595957762180        10.197975976511271        9.9503665249806037     
 H   9.3270574686229200        9.6873811629568713        11.132402392187444     
 C   13.128715473753815        9.1079973855922010        10.546225588156645     
 H   13.021165663144513        7.6930690671906303        12.169840276705827     
 C   12.787456895438284        4.5433959226513680        13.562671569508540     
 H   11.270359302725414        5.1385222711061074        12.141552661932812     
 C   13.073767801053883        5.9901869923604352        15.485855392547549     
 H   11.804929028279373        7.7358203780406827        15.552609738343405     
 C   7.7964095989429394        9.3439779612339322        8.2351267986502190     
 H   7.9937663040187861        7.4676423910556453        9.2781310681700351     
 C   6.5175921833077428        11.062275843153174        9.3659117533293106     
 H   5.6767726302082036        10.520661224094265        11.274557968518243     
 C   5.6009556529997377        10.197965770813157        14.834965520434054     
 H   7.3224906809984622        9.6873646789313099        13.652928255994436     
 C   3.5208371519030099        9.1079759548365971        14.239123749283760     
 H   3.6283848711201654        7.6930303514815437        12.615523540001433     
 C   3.8620934713627677        4.5433643136930328        11.222698932207903     
 H   5.3791841462491998        5.1385094772021063        12.643817560619421     
 C   3.5757941137999989        5.9901290796983675        9.2994923835603274     
 H   4.8446310279032367        7.7357633273225668        9.2327231124565312     
 C   9.3759252514368754        10.641428707194029        16.515767269714853     
 H   8.2554105954712629        9.0231357344707810        17.400404814555458     
 H   10.525555216984065        12.075384140183269        15.367264733263767     
 C   12.414543763070817        9.9907778085241254        9.7300722170032525     
 H   10.482356218955282        10.873823188988423        9.3116670761821823     
 H   14.192651893848305        8.9416149621393881        10.381649464601992     
 C   13.430689910680217        4.8436124642485048        14.768707105251149     
 H   13.057112006630311        3.6450050300497265        13.007458023187828     
 H   13.581896690692355        6.2196650917654610        16.421932723693061     
 C   7.2736606470150980        10.641426815577558        8.2696030420352109     
 H   8.3941892849746225        9.0231412784986116        7.3849686342535126     
 H   6.1240105137499512        12.075371507119948        9.4181007736069606     
 C   4.2350086431416951        9.9907675024764711        15.055265411828710     
 H   6.1671966040673052        10.873820868553347        15.473655819678495     
 H   2.4569016911067809        8.9415932008515675        14.403704415669996     
 C   3.2188678570056850        4.8435647047564814        10.016655113507685     
 H   3.5924356401596556        3.6449805645217204        11.777922886828705     
 H   3.0676718734101964        6.2195935921951770        8.3634079122196585     
 H   9.1717891817005004        11.318231409918816        17.342413275456046     
 H   12.912989430954838        10.489423411461209        8.8989350636396942     
 H   14.208125378481363        4.1853456633941084        15.149818846670506     
 H   7.4778145024148088        11.318238187833105        7.4429681171409472     
 H   3.7365637664478104        10.489423064663130        15.886397025850995     
 H   2.4414351907685305        4.1852925248451198        9.6355479383408369     
         142

 Br -0.58723407902485092        2.9614063548004341        2.3519530386886554     
 Co  -1.0313917033553475        1.5850957303831172        4.2150101624104170     
 P  -2.9122522847918475       0.41349259469131794        3.6177581794551283     
 Br  -1.4755579960965268        2.9613797243026512        6.0780913661559337     
 P  0.84944880228251407       0.41348225140043687        4.8123043861570434     
 C  -2.6821763719340295      -0.77117855077697994        2.2501357237007569     
 C  -3.7496724616079775      -0.54347299978896690        4.9305428978622610     
 C  -4.2004617093790406        1.5638639533317766        3.0096833876036455     
 C  0.61934248453796847      -0.77118580418871019        6.1799237639309812     
 C   1.6868840724188996      -0.54348386728987808        3.4995315566073621     
 C   2.1376507573675028        1.5638428108616034        5.4204132178844819     
 C  -1.9813967496735159      -0.34171045147403833        1.1063403414809339     
 C  -3.1682313944299985       -2.0877158752392728        2.3099439964218589     
 C  -2.9737374236894945       -1.4158100032621326        5.7151938529939832     
 C  -5.1274728366771942      -0.42385702679826753        5.1852429870298122     
 C  -4.4517416699641510        2.7385181735430817        3.7428033100390121     
 C  -4.9489822945727617        1.2977415696556978        1.8493520486568549     
 C  -8.1424818823937262E-002 -0.34170050902610122        7.3237208266444203     
 C   1.1053755464944512       -2.0877313361585612        6.1201191051655810     
 C  0.91095391061687192       -1.4158052052106236        2.7148580970869030     
 C   3.0646888005822337      -0.42387349000516977        3.2448533212234980     
 C   2.3889338338299599        2.7385141254416805        4.6873227664945585     
 C   2.8861548023618044        1.2977009846812004        6.5807498290564173     
 C  -1.7840891557190015       -1.2154979466346667        3.8153009380692257E-002
 H  -1.5853356385592503       0.67165917814687415        1.0597945614895357     
 C  -2.9583152207993484       -2.9604680171681959        1.2386767697453265     
 H  -3.6938791570110849       -2.4361301914089561        3.1941332031817478     
 C  -3.5636005988968189       -2.1384016707673030        6.7542966975111778     
 H  -1.9067401080110029       -1.5284864122410604        5.5276365333595736     
 C  -5.7167470088145178       -1.1643093132759836        6.2145416413907020     
 H  -5.7322041957573040       0.25970371955939031        4.5930355220003420     
 C  -5.4556604868912189        3.6168975947686808        3.3291939704683515     
 H  -3.8543805771857107        2.9669863369046579        4.6263432638740829     
 C  -5.9479094922830242        2.1857539523196436        1.4369401793902727     
 H  -4.7441931554796479       0.40001053371248785        1.2679114516658059     
 C -0.27873802980588080       -1.2154771520036969        8.3919154635945574     
 H -0.47747047898202427       0.67167522159888327        7.3702623818102531     
 C  0.89545506962338750       -2.9604720905458675        7.1913950984318129     
 H   1.6310116394552909       -2.4361596651973447        5.2359279644121051     
 C   1.5008270614248680       -2.1383869317433772        1.6757544706325245     
 H -0.15604751373380837       -1.5284751313957314        2.9023972613912892     
 C   3.6539723817797789       -1.1643147646489789        2.2155525687211135     
 H   3.6694161119509130       0.25967512109679558        3.8370789771768221     
 C   3.3928346317712994        3.6168949107287847        5.1009701854404454     
 H   1.7915872256086312        2.9669955228025726        3.8037772703707420     
 C   3.8850635627746581        2.1857142786847876        6.9931995195363834     
 H   2.6813642470553956       0.39995600414253046        7.1621674511704034     
 C  -2.2673700078087253       -2.5267914637344373       0.10543171866088420     
 H  -1.2403982876975606      -0.88282597222924231      -0.84350678541108493     
 H  -3.3265431445032103       -3.9820255707817807        1.3112863630530978     
 C  -4.9329060512298035       -2.0091047506370887        7.0070433961759981     
 H  -2.9460360796874938       -2.7828961650561306        7.3771511675897310     
 H  -6.7844975726046810       -1.0623684668926594        6.4062305455847568     
 C  -6.2062279604264914        3.3423105127205237        2.1801992952813949     
 H  -5.6460605248394709        4.5222456363714603        3.9048863390669450     
 H  -6.5333187689126859        1.9753017265373949       0.54264139978546178     
 C  0.20452585427148157       -2.5267775682477507        8.3246432764780831     
 H -0.82241818745367112      -0.88278980090008619        9.2735764983894260     
 H   1.2636685130855374       -3.9820350718563571        7.1187899394263061     
 C   2.8701366036024978       -2.0090937713588226        1.4230279319259580     
 H  0.88326773782318369       -2.7828702246844594        1.0528830537273115     
 H   4.7217265131531221       -1.0623789132038965        2.0238804526635104     
 C   4.1433808005136674        3.3422917008264590        6.2499732261370990     
 H   3.5832362536384128        4.5222578757594176        4.5253023918230593     
 H   4.4704581831990096        1.9752486045648423        7.8875036923036612     
 H  -2.0845807346156544       -3.2027622797029043      -0.72713238615982501     
 H  -5.3837433892924391       -2.5423467046455630        7.8426942136481408     
 H  -6.9908353668052792        4.0277797901660168        1.8645289359302171     
 H   2.1736071437937557E-002  -3.2027394342282496        9.1572143837032947     
 H   3.3209824192390704       -2.5423261406925222       0.58737596668978287     
 H   4.9279708133452118        4.0277641955375207        6.5656758957994397     
 Br   7.6725552526870322        5.1329018287162436        14.214352563227797     
 Co   8.3247843815746254        6.4848089332077921        12.392661079680984     
 P   10.174823223985719        7.6720412323238936        13.062546204610985     
 Br   8.9770211742445163        5.1328992820687871        10.570978085116447     
 P   6.4747254447889562        7.6720161739861679        11.722795373685228     
 C   9.8656828003105517        8.8817645403149026        14.389833854042299     
 C   11.092795425683370        8.5989960024335712        11.777158843215092     
 C   11.437880760297569        6.5498559345607488        13.773364867564799     
 C   6.7838646162519121        8.8817426736089455        10.395510324405988     
 C   5.5567568236799056        8.5989695001822088        13.008187009165525     
 C   5.2116713387031730        6.5498242018090087        11.011985165898682     
 C   9.0876144113369790        8.4688776331008597        15.488727460688841     
 C   10.386029766654033        10.185884586658556        14.358619078563144     
 C   10.386801149553033        9.5119350869916541        10.971930405503237     
 C   12.468769062831143        8.4093260363126952        11.556825992320972     
 C   11.785004541330455        5.3844370391489269        13.064241125361532     
 C   12.087334386293989        6.8423041948869754        14.986094469633567     
 C   7.5619509364999100        8.4688658355063371        9.2966251817941519     
 C   6.2635166177177295        10.185862406148125        10.426727273759720     
 C   6.2627512229500679        9.5119174489578135        13.813405699253424     
 C   4.1807846542660512        8.4092967814031141        13.228527374575304     
 C   4.8645457301396782        5.3844134398383074        11.721121673829156     
 C   4.5622252329184567        6.8422568761959832        9.7992475931110778     
 C   8.8599717360472372        9.3427980511317283        16.550823281041477     
 H   8.6625564343700354        7.4661427352333414        15.508453594296284     
 C   10.135600964273314        11.061914459734949        15.417920035985988     
 H   10.973195374814516        10.520840984461007        13.507835362769521     
 C   11.042791123846758        10.198880962192961        9.9474273361052745     
 H   9.3232124008745121        9.6852762596123494        11.130815136135242     
 C   13.125123661121236        9.1124146533808954        10.541587019494489     
 H   13.021301244641894        7.6972113313852990        12.165138079846660     
 C   12.786294139436032        4.5412494428306989        13.554061645825685     
 H   11.266646159094508        5.1380356656116311        12.136698561566176     
 C   13.078844973491890        5.9875668998745271        15.476307887574164     
 H   11.811979708374704        7.7344158682441719        15.546160423240853     
 C   7.7896128658815904        9.3427958213260549        8.2345406956825595     
 H   7.9870118128176806        7.4661323470111958        9.2768976614541501     
 C   6.5139658363072872        11.061902356644163        9.3674393350864111     
 H   5.6763365393841916        10.520811625676956        11.277504444411289     
 C   5.6067633002409298        10.198871429153559        14.837904569249698     
 H   7.3263387284867880        9.6852608061647629        13.654515408771234     
 C   3.5244317463440096        9.1123943667109160        14.243761396114127     
 H   3.6282521829072145        7.6971746144708648        12.620224102466056     
 C   3.8632592524002516        4.5412194676522661        11.231306528560379     
 H   5.3829007128698354        5.1380234639313942        12.648669340918278     
 C   3.5707191427117637        5.9875122191455228        9.3090389608979560     
 H   4.8375825100677519        7.7343621102506512        9.2391724388885006     
 C   9.3815263593935310        10.640666273176732        16.515356952566922     
 H   8.2638468714082478        9.0215951222019122        17.401943306128668     
 H   10.528414734037945        12.075266621290137        15.365116185495310     
 C   12.408840778919592        9.9940437022344710        9.7261500056560024     
 H   10.474996096534383        10.873777859506752        9.3092077764244063     
 H   14.189175743610171        8.9479852629370704        10.376189620954815     
 C   13.432779241999027        4.8406896042162391        14.758368876795199     
 H   13.053547725399115        3.6426475149468014        12.998227930494426     
 H   13.589315363986923        6.2164686843969044        16.411119340816999     
 C   7.2680602624024457        10.640664346814173        8.2700110611801989     
 H   8.3857530169055270        9.0216002361751642        7.3834277209444830     
 H   6.1211527544470128        12.075254540212892        9.4202472260477279     
 C   4.2407144156568899        9.9940340244307961        15.059187247421139     
 H   6.1745594725986397        10.873775834156090        15.476115422491524     
 H   2.4603805933475584        8.9479645909544168        14.409163174395291     
 C   3.2167810799641745        4.8406444229943357        10.026991521995468     
 H   3.5960031798384997        3.6426242210263249        11.787150003844664     
 H   3.0602549741154790        6.2164012028248727        8.3742208065008548     
 H   9.1780368487592945        11.317443925570652        17.342182094193927     
 H   12.905843903751611        10.493737641810549        8.8948761262079472     
 H   14.210431778011870        4.1815984841591609        15.137498123048712     
 H   7.4715665111551139        11.317450151960569        7.4431963434561856     
 H   3.7437120611920567        10.493737405065300        15.890455886036230     
 H   2.4391312289174407        4.1815481925071714        9.6478665606501988     
         142

 Br -0.58073221461704772        2.9612543122816568        2.3532460548643641     
 Co  -1.0313927610331382        1.5857068833779224        4.2150107484035164     
 P  -2.9112902776486074       0.41361554709186055        3.6154889862141828     
 Br  -1.4820614182467438        2.9612294338087355        6.0767979852774383     
 P  0.84848608670235692       0.41360601491290955        4.8145722207659780     
 C  -2.6787432606194024      -0.77183875398466861        2.2491273141444599     
 C  -3.7512277898137287      -0.54241195148340648        4.9274176423083693     
 C  -4.1987136056803509        1.5631058728422906        3.0042028658534177     
 C  0.61591058722309544      -0.77184527935816583        6.1809311191915448     
 C   1.6884378308802184      -0.54242208109051071        3.5026548229006518     
 C   2.1359023727195336        1.5630863069702532        5.4258901607292014     
 C  -1.9755484105501713      -0.34288888281316093        1.1067350692071254     
 C  -3.1658694728531236       -2.0879881947868180        2.3080423392892429     
 C  -2.9774783687839008       -1.4160174361957494        5.7127119914756088     
 C  -5.1289711418848700      -0.42060696297962585        5.1810434901216995     
 C  -4.4529889564101408        2.7374716641466392        3.7365725137490742     
 C  -4.9441378183744638        1.2961606012272167        1.8422338150658013     
 C  -8.7272634291191170E-002 -0.34287918641196991        7.3233249550166439     
 C   1.1030161220135482       -2.0880024496799012        6.1220195273489821     
 C  0.91469307695956747       -1.4160129894349596        2.7173394068752215     
 C   3.0661852764333442      -0.42062231137984668        3.2490495388282792     
 C   2.3901804348093378        2.7374681876390756        4.6935481601698985     
 C   2.8813112887079417        1.2961227954448755        6.5878640288591406     
 C  -1.7772924700178141       -1.2166807207762502        3.8738326750648991E-002
 H  -1.5785813994930471       0.67014850168769458        1.0610272051214398     
 C  -2.9546868753493891       -2.9608429629326838        1.2371493086362437     
 H  -3.6934396125853919       -2.4359819063708965        3.1911876769328886     
 C  -3.5694080492657676       -2.1374950785443465        6.7513586292542298     
 H  -1.9105875079540653       -1.5305894312009940        5.5260509075620998     
 C  -5.7203416161573601       -1.1598915335274846        6.2099028328537837     
 H  -5.7320712963474731       0.26384585467442839        4.5883324933253204     
 C  -5.4568252775542678        3.6147513530143884        3.3205808454578296     
 H  -3.8580971149866041        2.9665003867168669        4.6214877691007032     
 C  -5.9428329056590856        2.1831331473871662        1.4273899313096305     
 H  -4.7371432987496700       0.39860502776795737        1.2614614957929431     
 C -0.28553386093676325       -1.2166607912159659        8.3913285915073974     
 H -0.48422509070189779       0.67016394586770311        7.3690288244721129     
 C  0.89182948335317580       -2.9608464778555006        7.1929208294360745     
 H   1.6305752595393352       -2.4360093802350109        5.2388723706363480     
 C   1.5066322136795638       -2.1374813933594163        1.6786921503992416     
 H -0.15220164566294536       -1.5305789242522483        2.9039833911293336     
 C   3.6575646752122930       -1.1598966348209176        2.2201883438197938     
 H   3.6692815692789811       0.26381921572199585        3.8417775547595205     
 C   3.3939998448668431        3.6147492276207358        5.1095754310754176     
 H   1.7953020319455919        2.9665092971586620        3.8086277909663204     
 C   3.8799890733574922        2.1830962658232385        7.0027432754591095     
 H   2.6743156222331832       0.39855408238362233        7.1686147826972535     
 C  -2.2617689187581798       -2.5275548591572852       0.10502320571957895     
 H  -1.2319630832602129      -0.88436713213991469      -0.84196712451039213     
 H  -3.3236827373655093       -3.9821442143516692        1.3091402199435291     
 C  -4.9386118375216910       -2.0058377265285205        7.0031216262962488     
 H  -2.9533988075007751       -2.7829394091901225        7.3746935019591229     
 H  -6.7879766578418890       -1.0559981049931182        6.4007699104982096     
 C  -6.2041395720810852        3.3393874587254908        2.1698573392950578     
 H  -5.6496271632932542        4.5198887593669941        3.8956522668315112     
 H  -6.5258998977743934        1.9721042480413076       0.53182489855512050     
 C  0.19892659515451400       -2.5275414334635160        8.3250498725919524     
 H -0.83085315735031662      -0.88433271546883085        9.2720352104775863     
 H   1.2608117066614413       -3.9821528438965847        7.1209340987621621     
 C   2.8758398464273416       -2.0058275364426459        1.4269481305555856     
 H  0.89062791369048466       -2.7829153162854308        1.0553414197631046     
 H   4.7252030698060521       -1.0560078608161529        2.0293370692282906     
 C   4.1412943592003133        3.3393702152498053        6.2603066662222808     
 H   3.5868030597235121        4.5199006715494541        4.5345270556466177     
 H   4.4630424930553207        1.9720547511795397        7.8983132622534322     
 H  -2.0783324539459263       -3.2035510707152226      -0.72736133736858599     
 H  -5.3908919445866612       -2.5380312373052156        7.8386356569763818     
 H  -6.9885293053236994        4.0240324771181406        1.8522032665158286     
 H   1.5489634691816453E-002  -3.2035292018764840        9.1574410183655885     
 H   3.3281279773303787       -2.5380121164617395       0.59143309964042134     
 H   4.9256677751736362        4.0240183079414260        6.5779909468869748     
 Br   7.6790577305065923        5.1327510674652279        14.215645870076060     
 Co   8.3247853007762114        6.4854201088198051        12.392661383088422     
 P   10.175787503955361        7.6721638163224002        13.060276756554050     
 Br   8.9705201278667346        5.1327484525332379        10.569685061965419     
 P   6.4737642599021461        7.6721402456370322        11.725064204642402     
 C   9.8691175099536430        8.8811045169889713        14.388824572989655     
 C   11.091242597921910        8.6000562444314745        11.774033196695399     
 C   11.439630987016471        6.5490979750944520        13.767885259704499     
 C   6.7804330992424173        8.8810838921271369        10.396518814718114     
 C   5.5583125746186610        8.6000313140895717        13.011311790823928     
 C   5.2099240364342254        6.5490681039834451        11.017463644248764     
 C   9.0934644798159177        8.4676994750258068        15.489121412827037     
 C   10.388392389800657        10.185612775148646        14.356715974827948     
 C   10.383062678555969        9.5117261823609258        10.969447427059285     
 C   12.467273415535447        8.4125757253994031        11.552626760432162     
 C   11.783759884684802        5.3833902506271185        13.058012098857686     
 C   12.092180052588114        6.8407238849440395        14.978977578218970     
 C   7.5561030073186659        8.4676882973309411        9.2962299511757678     
 C   6.2611571723041219        10.185591823301367        10.428629400099737     
 C   6.2664926129844396        9.5117096684792006        13.815888301225085     
 C   4.1822831659119224        8.4125481196591689        13.232725399020598     
 C   4.8657935449309484        5.3833679474046630        11.727348728452334     
 C   4.5573819766235530        6.8406794066274843        9.8063638796416353     
 C   8.8667693908755361        9.3416159015484954        16.551407383713887     
 H   8.6693129407781573        7.4646321377250073        15.509685842359017     
 C   10.139229198468733        11.061540388970265        15.416390653449364     
 H   10.973635492382359        10.520989725863444        13.504888287821426     
 C   11.036986289931335        10.199785947874652        9.9444881472299453     
 H   9.3193673331261060        9.6831713562678274        11.129227880083040     
 C   13.121531848488660        9.1168319211695898        10.536948450832334     
 H   13.021436826139276        7.7013535955799677        12.160435882987494     
 C   12.785131383433781        4.5391029630100306        13.545451722142829     
 H   11.262933015463600        5.1375490601171538        12.131844461199540     
 C   13.083922145929897        5.9849468073886198        15.466760382600778     
 H   11.819030388470036        7.7330113584476612        15.539711108138299     
 C   7.7828161328202405        9.3416136814181758        8.2339545927149000     
 H   7.9802573216165760        7.4646223029667462        9.2756642547382668     
 C   6.5103394893068316        11.061528870135152        9.3689669168435099     
 H   5.6759004485601796        10.520962027259646        11.280450920304332     
 C   5.6125709474821219        10.199777087493962        14.840843618065342     
 H   7.3301867759751138        9.6831569333982142        13.656102561548032     
 C   3.5280263407850088        9.1168127785852331        14.248399042944495     
 H   3.6281194946942636        7.7013188774601860        12.624924664930678     
 C   3.8644250334377359        4.5390746216114994        11.239914124912856     
 H   5.3866172794904710        5.1375374506606821        12.653521121217135     
 C   3.5656441716235285        5.9848953585926772        9.3185855382355847     
 H   4.8305339922322670        7.7329608931787357        9.2456217653204682     
 C   9.3871274673501848        10.639903839159437        16.514946635418987     
 H   8.2722831473452327        9.0200545099330416        17.403481797701875     
 H   10.531274251091823        12.075149102397003        15.362967637726854     
 C   12.403137794768368        9.9973095959448166        9.7222277943087523     
 H   10.467635974113485        10.873732530025080        9.3067484766666304     
 H   14.185699593372036        8.9543555637347527        10.370729777307639     
 C   13.434868573317837        4.8377667441839742        14.748030648339249     
 H   13.049983444167921        3.6402899998438762        12.988997837801024     
 H   13.596734037281491        6.2132722770283477        16.400305957940937     
 C   7.2624598777897926        10.639901878050788        8.2704190803251869     
 H   8.3773167488364315        9.0200591938517150        7.3818868076354525     
 H   6.1182949951440744        12.075137573305836        9.4223936784884952     
 C   4.2464201881720847        9.9973005463851212        15.063109083013567     
 H   6.1819223411299751        10.873730799758835        15.478575025304554     
 H   2.4638594955883359        8.9543359810572642        14.414621933120586     
 C   3.2146943029226636        4.8377241412321892        10.037327930483253     
 H   3.5995707195173434        3.6402678775309298        11.796377120860623     
 H   3.0528380748207615        6.2132088134545684        8.3850337007820510     
 H   9.1842845158180886        11.316656441222486        17.341950912931807     
 H   12.898698376548385        10.498051872159891        8.8908171887762002     
 H   14.212738177542379        4.1778513049242134        15.125177399426917     
 H   7.4653185198954199        11.316662116088034        7.4434245697714241     
 H   3.7508603559363034        10.498051745467469        15.894514746221466     
 H   2.4368272670663504        4.1778038601692229        9.6601851829595624     
         142

 Br -0.57423035020924462        2.9611022697628799        2.3545390710400733     
 Co  -1.0313938187109291        1.5863180363727276        4.2150113343966158     
 P  -2.9103282705053668       0.41373849949240321        3.6132197929732373     
 Br  -1.4885648403969609        2.9610791433148198        6.0755046043989420     
 P  0.84752337112219978       0.41372977842538228        4.8168400553749127     
 C  -2.6753101493047757      -0.77249895719235739        2.2481189045881624     
 C  -3.7527831180194804      -0.54135090317784607        4.9242923867544786     
 C  -4.1969655019816612        1.5623477923528046        2.9987223441031898     
 C  0.61247868990822241      -0.77250475452762146        6.1819384744521084     
 C   1.6899915893415371      -0.54136029489114335        3.5057780891939418     
 C   2.1341539880715650        1.5623298030789030        5.4313671035739217     
 C  -1.9697000714268265      -0.34406731415228353        1.1071297969333169     
 C  -3.1635075512762487       -2.0882605143343635        2.3061406821566268     
 C  -2.9812193138783076       -1.4162248691293662        5.7102301299572353     
 C  -5.1304694470925449      -0.41735689916098412        5.1768439932135859     
 C  -4.4542362428561315        2.7364251547501963        3.7303417174591358     
 C  -4.9392933421761667        1.2945796327987353        1.8351155814747480     
 C  -9.3120449758445079E-002 -0.34405786379783854        7.3229290833888676     
 C   1.1006566975326451       -2.0882735632012408        6.1239199495323833     
 C  0.91843224330226292       -1.4162207736592956        2.7198207166635400     
 C   3.0676817522844546      -0.41737113275452353        3.2532457564330608     
 C   2.3914270357887153        2.7364222498364708        4.6997735538452385     
 C   2.8764677750540790        1.2945446062085504        6.5949782286618648     
 C  -1.7704957843166265       -1.2178634949178335        3.9323644120605725E-002
 H  -1.5718271604268441       0.66863782522851489        1.0622598487533437     
 C  -2.9510585298994298       -2.9612179086971713        1.2356218475271608     
 H  -3.6930000681596993       -2.4358336213328364        3.1882421506840295     
 C  -3.5752154996347167       -2.1365884863213900        6.7484205609972809     
 H  -1.9144349078971274       -1.5326924501609278        5.5244652817646269     
 C  -5.7239362235002034       -1.1554737537789856        6.2052640243168646     
 H  -5.7319383969376414       0.26798798978946647        4.5836294646502989     
 C  -5.4579900682173168        3.6126051112600956        3.3119677204473077     
 H  -3.8618136527874971        2.9660144365290759        4.6166322743273227     
 C  -5.9377563190351461        2.1805123424546884        1.4178396832289886     
 H  -4.7300934420196921       0.39719952182342688        1.2550115399200801     
 C -0.29232969206764570       -1.2178444304282348        8.3907417194202392     
 H -0.49097970242177125       0.66865267013652285        7.3677952671339719     
 C  0.88820389708296410       -2.9612208651651337        7.1944465604403360     
 H   1.6301388796233796       -2.4358590952726766        5.2418167768605919     
 C   1.5124373659342596       -2.1365758549754554        1.6816298301659589     
 H -0.14835577759208232       -1.5326827171087651        2.9055695208673780     
 C   3.6611569686448067       -1.1554785049928564        2.2248241189184745     
 H   3.6691470266070492       0.26796331034719617        3.8464761323422194     
 C   3.3951650579623869        3.6126035445126865        5.1181806767103897     
 H   1.7990168382825524        2.9660230715147509        3.8134783115618993     
 C   3.8749145839403263        2.1804782529616893        7.0122870313818364     
 H   2.6672669974109708       0.39715216062471415        7.1750621142241027     
 C  -2.2561678297076346       -2.5283182545801326       0.10461469277827368     
 H  -1.2235278788228654      -0.88590829205058697      -0.84042746360969933     
 H  -3.3208223302278088       -3.9822628579215582        1.3069940768339605     
 C  -4.9443176238135784       -2.0025707024199528        6.9991998564164986     
 H  -2.9607615353140568       -2.7829826533241144        7.3722358363285148     
 H  -6.7914557430790961       -1.0496277430935770        6.3953092754116625     
 C  -6.2020511837356800        3.3364644047304579        2.1595153833087206     
 H  -5.6531938017470376        4.5175318823625279        3.8864181945960770     
 H  -6.5184810266361000        1.9689067695452205       0.52100839732477910     
 C  0.19332733603754640       -2.5283052986792818        8.3254564687058235     
 H -0.83928812724696222      -0.88587563003757552        9.2704939225657466     
 H   1.2579549002373451       -3.9822706159368124        7.1230782580980181     
 C   2.8815430892521854       -2.0025613015264696        1.4308683291852133     
 H  0.89798808955778575       -2.7829604078864021        1.0577997857988974     
 H   4.7286796264589821       -1.0496368084284096        2.0347936857930713     
 C   4.1392079178869592        3.3364487296731515        6.2706401063074617     
 H   3.5903698658086114        4.5175434673394905        4.5437517194701771     
 H   4.4556268029116328        1.9688608977942370        7.9091228322032032     
 H  -2.0720841732761976       -3.2043398617275409      -0.72759028857734698     
 H  -5.3980404998808842       -2.5337157699648678        7.8345771003046236     
 H  -6.9862232438421197        4.0202851640702644        1.8398775971014401     
 H   9.2431979456953500E-003  -3.2043189695247185        9.1576676530278824     
 H   3.3352735354216869       -2.5336980922309569       0.59549023259105993     
 H   4.9233647370020597        4.0202724203453304        6.5903059979745100     
 Br   7.6855602083261534        5.1326003062142131        14.216939176924322     
 Co   8.3247862199777973        6.4860312844318182        12.392661686495860     
 P   10.176751783925004        7.6722864003209068        13.058007308497112     
 Br   8.9640190814889511        5.1325976229976886        10.568392038814391     
 P   6.4728030750153369        7.6722643172878966        11.727333035599576     
 C   9.8725522195967326        8.8804444936630400        14.387815291937011     
 C   11.089689770160449        8.6011164864293761        11.770907550175707     
 C   11.441381213735372        6.5483400156281553        13.762405651844199     
 C   6.7770015822329235        8.8804251106453282        10.397527305030239     
 C   5.5598683255574173        8.6010931279969345        13.014436572482333     
 C   5.2081767341652769        6.5483120061578823        11.022942122598847     
 C   9.0993145482948563        8.4665213169507521        15.489515364965236     
 C   10.390755012947279        10.185340963638737        14.354812871092751     
 C   10.379324207558904        9.5115172777301975        10.966964448615332     
 C   12.465777768239752        8.4158254144861093        11.548427528543352     
 C   11.782515228039149        5.3823434621053110        13.051783072353841     
 C   12.097025718882241        6.8391435750011036        14.971860686804371     
 C   7.5502550781374218        8.4665107591555451        9.2958347205573819     
 C   6.2587977268905135        10.185321240454609        10.430531526439754     
 C   6.2702340030188104        9.5115018880005859        13.818370903196747     
 C   4.1837816775577945        8.4157994579152238        13.236923423465891     
 C   4.8670413597222186        5.3823224549710194        11.733575783075512     
 C   4.5525387203286494        6.8391019370589854        9.8134801661721927     
 C   8.8735670457038331        9.3404337519652625        16.551991486386292     
 H   8.6760694471862809        7.4631215402166733        15.510918090421749     
 C   10.142857432664151        11.061166318205581        15.414861270912739     
 H   10.974075609950201        10.521138467265882        13.501941212873330     
 C   11.031181456015913        10.200690933556341        9.9415489583546162     
 H   9.3155222653776981        9.6810664529233073        11.127640624030837     
 C   13.117940035856082        9.1212491889582825        10.532309882170178     
 H   13.021572407636658        7.7054958597746364        12.155733686128327     
 C   12.783968627431529        4.5369564831893614        13.536841798459974     
 H   11.259219871832695        5.1370624546226775        12.126990360832904     
 C   13.088999318367904        5.9823267149027117        15.457212877627393     
 H   11.826081068565367        7.7316068486511504        15.533261793035745     
 C   7.7760193997588916        9.3404315415102968        8.2333684897472388     
 H   7.9735028304154714        7.4631122589222967        9.2744308480223818     
 C   6.5067131423063769        11.061155383626144        9.3704944986006105     
 H   5.6754643577361676        10.521112428842336        11.283397396197378     
 C   5.6183785947233140        10.200682745834365        14.843782666880985     
 H   7.3340348234634396        9.6810530606316672        13.657689714324830     
 C   3.5316209352260084        9.1212311904595502        14.253036689774863     
 H   3.6279868064813128        7.7054631404495071        12.629625227395298     
 C   3.8655908144752202        4.5369297755707327        11.248521721265332     
 H   5.3903338461111057        5.1370514373899701        12.658372901515994     
 C   3.5605692005352934        5.9822784980398325        9.3281321155732115     
 H   4.8234854743967830        7.7315596761068193        9.2520710917524376     
 C   9.3927285753068386        10.639141405142141        16.514536318271055     
 H   8.2807194232822177        9.0185138976641728        17.405020289275082     
 H   10.534133768145701        12.075031583503868        15.360819089958397     
 C   12.397434810617144        10.000575489655162        9.7183055829615022     
 H   10.460275851692586        10.873687200543408        9.3042891769088563     
 H   14.182223443133900        8.9607258645324368        10.365269933660464     
 C   13.436957904636648        4.8348438841517094        14.737692419883299     
 H   13.046419162936726        3.6379324847409511        12.979767745107623     
 H   13.604152710576059        6.2100758696597911        16.389492575064875     
 C   7.2568594931771404        10.639139409287402        8.2708270994701749     
 H   8.3688804807673360        9.0185181515282675        7.3803458943264220     
 H   6.1154372358411360        12.075020606398780        9.4245401309292625     
 C   4.2521259606872785        10.000567068339446        15.067030918605996     
 H   6.1892852096613096        10.873685765361580        15.481034628117584     
 H   2.4673383978291135        8.9607073711601135        14.420080691845881     
 C   3.2126075258811526        4.8348038594700435        10.047664338971035     
 H   3.6031382591961871        3.6379115340355344        11.805604237876581     
 H   3.0454211755260445        6.2100164240842641        8.3958465950632490     
 H   9.1905321828768827        11.315868956874320        17.341719731669684     
 H   12.891552849345160        10.502366102509232        8.8867582513444532     
 H   14.215044577072888        4.1741041256892659        15.112856675805125     
 H   7.4590705286357251        11.315874080215497        7.4436527960866625     
 H   3.7580086506805497        10.502366085869637        15.898573606406703     
 H   2.4345233052152606        4.1740595278312753        9.6725038052689243     
         142

 Br -0.56772848580144142        2.9609502272441026        2.3558320872157825     
 Co  -1.0313948763887197        1.5869291893675328        4.2150119203897143     
 P  -2.9093662633621262       0.41386145189294582        3.6109505997322917     
 Br  -1.4950682625471781        2.9609288528209041        6.0742112235204466     
 P  0.84656065554204274       0.41385354193785495        4.8191078899838473     
 C  -2.6718770379901491      -0.77315916040004617        2.2471104950318650     
 C  -3.7543384462252316      -0.54028985487228565        4.9211671312005869     
 C  -4.1952173982829706        1.5615897118633184        2.9932418223529620     
 C  0.60904679259334926      -0.77316422969707710        6.1829458297126720     
 C   1.6915453478028559      -0.54029850869177598        3.5089013554872315     
 C   2.1324056034235959        1.5615732991875526        5.4368440464186412     
 C  -1.9638517323034819      -0.34524574549140613        1.1075245246595087     
 C  -3.1611456296993738       -2.0885328338819091        2.3042390250240103     
 C  -2.9849602589727140       -1.4164323020629828        5.7077482684388610     
 C  -5.1319677523002207      -0.41410683534234238        5.1726444963054732     
 C  -4.4554835293021222        2.7353786453537539        3.7241109211691974     
 C  -4.9344488659778687        1.2929986643702542        1.8279973478836946     
 C  -9.8968265225698987E-002 -0.34523654118370722        7.3225332117610913     
 C   1.0982972730517420       -2.0885446767225808        6.1258203717157844     
 C  0.92217140964495847       -1.4164285578836315        2.7223020264518585     
 C   3.0691782281355651      -0.41411995412920044        3.2574419740378420     
 C   2.3926736367680927        2.7353763120338654        4.7059989475205786     
 C   2.8716242614002163        1.2929664169722255        6.6020924284645890     
 C  -1.7636990986154388       -1.2190462690594168        3.9908961490562458E-002
 H  -1.5650729213606409       0.66712714876933532        1.0634924923852478     
 C  -2.9474301844494706       -2.9615928544616592        1.2340943864180778     
 H  -3.6925605237340062       -2.4356853362947768        3.1852966244351699     
 C  -3.5810229500036654       -2.1356818940984335        6.7454824927403321     
 H  -1.9182823078401898       -1.5347954691208614        5.5228796559671531     
 C  -5.7275308308430457       -1.1510559740304869        6.2006252157799455     
 H  -5.7318054975278097       0.27213012490450461        4.5789264359752782     
 C  -5.4591548588803658        3.6104588695058029        3.3033545954367858     
 H  -3.8655301905883905        2.9655284863412845        4.6117767795539422     
 C  -5.9326797324112075        2.1778915375222105        1.4082894351483466     
 H  -4.7230435852897141       0.39579401587889640        1.2485615840472173     
 C -0.29912552319852820       -1.2190280696405038        8.3901548473330791     
 H -0.49773431414164482       0.66714139440534270        7.3665617097958309     
 C  0.88457831081275240       -2.9615952524747668        7.1959722914445985     
 H   1.6297024997074239       -2.4357088103103428        5.2447611830848357     
 C   1.5182425181889554       -2.1356703165914941        1.6845675099326760     
 H -0.14450990952121928       -1.5347865099652818        2.9071556506054224     
 C   3.6647492620773208       -1.1510603751647954        2.2294598940171548     
 H   3.6690124839351168       0.27210740497239644        3.8511747099249178     
 C   3.3963302710579306        3.6104578614046376        5.1267859223453627     
 H   1.8027316446195130        2.9655368458708402        3.8183288321574778     
 C   3.8698400945231599        2.1778602401001401        7.0218307873045624     
 H   2.6602183725887589       0.39575023886580601        7.1815094457509527     
 C  -2.2505667406570891       -2.5290816500029805       0.10420617983696842     
 H  -1.2150926743855179      -0.88744945196125935      -0.83888780270900654     
 H  -3.3179619230901083       -3.9823815014914468        1.3048479337243921     
 C  -4.9500234101054659       -1.9993036783113847        6.9952780865367492     
 H  -2.9681242631273386       -2.7830258974581064        7.3697781706979066     
 H  -6.7949348283163040       -1.0432573811940358        6.3898486403251153     
 C  -6.1999627953902738        3.3335413507354255        2.1491734273223835     
 H  -5.6567604402008200        4.5151750053580617        3.8771841223606431     
 H  -6.5110621554978074        1.9657092910491334       0.51019189609443771     
 C  0.18772807692057883       -2.5290691638950471        8.3258630648196927     
 H -0.84772309714360772      -0.88741854460632008        9.2689526346539086     
 H   1.2550980938132492       -3.9823883879770401        7.1252224174338732     
 C   2.8872463320770292       -1.9992950666102933        1.4347885278148409     
 H  0.90534826542508673       -2.7830054994873734        1.0602581518346905     
 H   4.7321561831119121       -1.0432657560406660        2.0402503023578520     
 C   4.1371214765736051        3.3335272440964978        6.2809735463926435     
 H   3.5939366718937107        4.5151862631295270        4.5529763832937356     
 H   4.4482111127679449        1.9656670444089344        7.9199324021529751     
 H  -2.0658358926064695       -3.2051286527398593      -0.72781923978610785     
 H  -5.4051890551751063       -2.5294003026245200        7.8305185436328646     
 H  -6.9839171823605399        4.0165378510223881        1.8275519276870513     
 H   2.9967611995742466E-003  -3.2051087371729530        9.1578942876901781     
 H   3.3424190935129952       -2.5293840680001742       0.59954736554169852     
 H   4.9210616988304841        4.0165265327492357        6.6026210490620452     
 Br   7.6920626861457135        5.1324495449631975        14.218232483772585     
 Co   8.3247871391793833        6.4866424600438313        12.392661989903299     
 P   10.177716063894646        7.6724089843194134        13.055737860440177     
 Br   8.9575180351111694        5.1324467934621394        10.567099015663363     
 P   6.4718418901285268        7.6723883889387618        11.729601866556749     
 C   9.8759869292398239        8.8797844703371087        14.386806010884367     
 C   11.088136942398990        8.6021767284272777        11.767781903656013     
 C   11.443131440454275        6.5475820561618576        13.756926043983899     
 C   6.7735700652234287        8.8797663291635178        10.398535795342365     
 C   5.5614240764961727        8.6021549419042955        13.017561354140739     
 C   5.2064294318963285        6.5475559083323196        11.028420600948929     
 C   9.1051646167737950        8.4653431588756991        15.489909317103434     
 C   10.393117636093903        10.185069152128827        14.352909767357556     
 C   10.375585736561840        9.5113083730994692        10.964481470171380     
 C   12.464282120944056        8.4190751035728155        11.544228296654540     
 C   11.781270571393494        5.3812966735835026        13.045554045849995     
 C   12.101871385176366        6.8375632650581677        14.964743795389774     
 C   7.5444071489561777        8.4653332209801491        9.2954394899389978     
 C   6.2564382814769059        10.185050657607851        10.432433652779773     
 C   6.2739753930531812        9.5112941075219730        13.820853505168408     
 C   4.1852801892036666        8.4190507961712804        13.241121447911185     
 C   4.8682891745134889        5.3812769625373749        11.739802837698690     
 C   4.5476954640337466        6.8375244674904865        9.8205964527027501     
 C   8.8803647005321302        9.3392516023820296        16.552575589058701     
 H   8.6828259535944028        7.4616109427083392        15.512150338484481     
 C   10.146485666859569        11.060792247440897        15.413331888376115     
 H   10.974515727518044        10.521287208668319        13.498994137925235     
 C   11.025376622100490        10.201595919238031        9.9386097694792870     
 H   9.3116771976292920        9.6789615495787853        11.126053367978633     
 C   13.114348223223505        9.1256664567469770        10.527671313508023     
 H   13.021707989134040        7.7096381239693050        12.151031489269162     
 C   12.782805871429275        4.5348100033686931        13.528231874777120     
 H   11.255506728201787        5.1365758491282003        12.122136260466268     
 C   13.094076490805911        5.9797066224168036        15.447665372654008     
 H   11.833131748660698        7.7302023388546397        15.526812477933193     
 C   7.7692226666975417        9.3392494016024195        8.2327823867795793     
 H   7.9667483392143668        7.4616022148778471        9.2731974413064968     
 C   6.5030867953059213        11.060781897117133        9.3720220803577092     
 H   5.6750282669121557        10.521262830425027        11.286343872090422     
 C   5.6241862419645061        10.201588404174768        14.846721715696630     
 H   7.3378828709517654        9.6789491878651202        13.659276867101628     
 C   3.5352155296670080        9.1256496023338691        14.257674336605229     
 H   3.6278541182683623        7.7096074034388282        12.634325789859920     
 C   3.8667565955127046        4.5347849295299660        11.257129317617808     
 H   5.3940504127317412        5.1365654241192580        12.663224681814851     
 C   3.5554942294470577        5.9796616374869869        9.3376786929108402     
 H   4.8164369565612981        7.7301584590349037        9.2585204181844070     
 C   9.3983296832634942        10.638378971124846        16.514126001123124     
 H   8.2891556992192026        9.0169732853953040        17.406558780848293     
 H   10.536993285199580        12.074914064610736        15.358670542189941     
 C   12.391731826465920        10.003841383365508        9.7143833716142520     
 H   10.452915729271686        10.873641871061736        9.3018298771510803     
 H   14.178747292895764        8.9670961653301191        10.359810090013289     
 C   13.439047235955460        4.8319210241194446        14.727354191427349     
 H   13.042854881705532        3.6355749696380260        12.970537652414221     
 H   13.611571383870626        6.2068794622912344        16.378679192188812     
 C   7.2512591085644882        10.638376940524017        8.2712351186151611     
 H   8.3604442126982406        9.0169771092048201        7.3788049810173924     
 H   6.1125794765381976        12.074903639491724        9.4266865833700297     
 C   4.2578317332024733        10.003833590293771        15.070952754198425     
 H   6.1966480781926441        10.873640730964324        15.483494230930614     
 H   2.4708173000698905        8.9670787612629628        14.425539450571174     
 C   3.2105207488396417        4.8318835777078970        10.058000747458818     
 H   3.6067057988750308        3.6355551905401393        11.814831354892540     
 H   3.0380042762313271        6.2068240347139598        8.4066594893444453     
 H   9.1967798499356768        11.315081472526154        17.341488550407565     
 H   12.884407322141934        10.506680332858572        8.8826993139127080     
 H   14.217350976603395        4.1703569464543184        15.100535952183330     
 H   7.4528225373760311        11.315086044342962        7.4438810224019010     
 H   3.7651569454247964        10.506680426271807        15.902632466591939     
 H   2.4322193433641708        4.1703151954933269        9.6848224275782862     
         142

 Br -0.56122662139363821        2.9607981847253257        2.3571251033914913     
 Co  -1.0313959340665106        1.5875403423623380        4.2150125063828137     
 P  -2.9084042562188861       0.41398440429348843        3.6086814064913462     
 Br  -1.5015716846973950        2.9607785623269884        6.0729178426419503     
 P  0.84559793996188559       0.41397730545032763        4.8213757245927820     
 C  -2.6684439266755220      -0.77381936360773496        2.2461020854755680     
 C  -3.7558937744309833      -0.53922880656672512        4.9180418756466961     
 C  -4.1934692945842809        1.5608316313738324        2.9877613006027341     
 C  0.60561489527847623      -0.77382370486653274        6.1839531849732365     
 C   1.6930991062641747      -0.53923672249240862        3.5120246217805215     
 C   2.1306572187756272        1.5608167952962024        5.4423209892633615     
 C  -1.9580033931801371      -0.34642417683052873        1.1079192523857002     
 C  -3.1587837081224990       -2.0888051534294543        2.3023373678913943     
 C  -2.9887012040671208       -1.4166397349965996        5.7052664069204875     
 C  -5.1334660575078956      -0.41085677152370065        5.1684449993973596     
 C  -4.4567308157481129        2.7343321359573109        3.7178801248792595     
 C  -4.9296043897795716        1.2914176959417731        1.8208791142926410     
 C -0.10481608069295290      -0.34641521856957591        7.3221373401333150     
 C   1.0959378485708386       -2.0888157902439208        6.1277207938991856     
 C  0.92591057598765403       -1.4166363421079675        2.7247833362401770     
 C   3.0706747039866755      -0.41086877550387735        3.2616381916426236     
 C   2.3939202377474702        2.7343303742312606        4.7122243411959186     
 C   2.8667807477463536        1.2913882277359003        6.6092066282673132     
 C  -1.7569024129142512       -1.2202290432010001        4.0494278860519192E-002
 H  -1.5583186822944379       0.66561647231015564        1.0647251360171519     
 C  -2.9438018389995113       -2.9619678002261471        1.2325669253089950     
 H  -3.6921209793083136       -2.4355370512567172        3.1823510981863108     
 C  -3.5868304003726141       -2.1347753018754769        6.7425444244833841     
 H  -1.9221297077832522       -1.5368984880807952        5.5212940301696802     
 C  -5.7311254381858889       -1.1466381942819879        6.1959864072430273     
 H  -5.7316725981179788       0.27627226001954269        4.5742234073002566     
 C  -5.4603196495434148        3.6083126277515105        3.2947414704262634     
 H  -3.8692467283892835        2.9650425361534936        4.6069212847805625     
 C  -5.9276031457872680        2.1752707325897327        1.3987391870677046     
 H  -4.7159937285597362       0.39438850993436586        1.2421116281743545     
 C -0.30592135432941064       -1.2202117088527726        8.3895679752459191     
 H -0.50448892586151828       0.66563011867416244        7.3653281524576908     
 C  0.88095272454254081       -2.9619696397844004        7.1974980224488601     
 H   1.6292661197914680       -2.4355585253480090        5.2477055893090787     
 C   1.5240476704436512       -2.1347647782075332        1.6875051896993933     
 H -0.14066404145035627       -1.5368903028217986        2.9087417803434668     
 C   3.6683415555098344       -1.1466422453367342        2.2340956691158356     
 H   3.6688779412631849       0.27625149959759671        3.8558732875076167     
 C   3.3974954841534744        3.6083121782965883        5.1353911679803348     
 H   1.8064464509564735        2.9650506202269296        3.8231793527530566     
 C   3.8647656051059940        2.1752422272385905        7.0313745432272885     
 H   2.6531697477665466       0.39434831710689783        7.1879567772778028     
 C  -2.2449656516065439       -2.5298450454258279       0.10379766689566315     
 H  -1.2066574699481705      -0.88899061187193174      -0.83734814180831374     
 H  -3.3151015159524078       -3.9825001450613358        1.3027017906148235     
 C  -4.9557291963973524       -1.9960366542028165        6.9913563166569990     
 H  -2.9754869909406203       -2.7830691415920983        7.3673205050672985     
 H  -6.7984139135535111       -1.0368870192944946        6.3843880052385682     
 C  -6.1978744070448686        3.3306182967403926        2.1388314713360463     
 H  -5.6603270786546034        4.5128181283535955        3.8679500501252089     
 H  -6.5036432843595140        1.9625118125530461       0.49937539486409638     
 C  0.18212881780361123       -2.5298330291108129        8.3262696609335620     
 H -0.85615806704025332      -0.88896145917506475        9.2674113467420689     
 H   1.2522412873891531       -3.9825061600172678        7.1273665767697292     
 C   2.8929495749018734       -1.9960288316941168        1.4387087264444685     
 H  0.91270844129238771       -2.7830505910883447        1.0627165178704836     
 H   4.7356327397648421       -1.0368947036529224        2.0457069189226327     
 C   4.1350350352602510        3.3306057585198441        6.2913069864778244     
 H   3.5975034779788095        4.5128290589195634        4.5622010471172949     
 H   4.4407954226242570        1.9624731910236317        7.9307419721027461     
 H  -2.0595876119367409       -3.2059174437521780      -0.72804819099486884     
 H  -5.4123376104693293       -2.5250848352841726        7.8264599869611056     
 H  -6.9816111208789602        4.0127905379745128        1.8152262582726628     
 H  -3.2496755465468569E-003  -3.2058985048211874        9.1581209223524720     
 H   3.3495646516043029       -2.5250700437693916       0.60360449849233710     
 H   4.9187586606589084        4.0127806451531409        6.6149361001495803     
 Br   7.6985651639652737        5.1322987837121827        14.219525790620848     
 Co   8.3247880583809692        6.4872536356558443        12.392662293310737     
 P   10.178680343864290        7.6725315683179209        13.053468412383239     
 Br   8.9510169887333877        5.1322959639265902        10.565805992512335     
 P   6.4708807052417177        7.6725124605896262        11.731870697513923     
 C   9.8794216388829152        8.8791244470111774        14.385796729831723     
 C   11.086584114637528        8.6032369704251792        11.764656257136320     
 C   11.444881667173176        6.5468240966955609        13.751446436123599     
 C   6.7701385482139340        8.8791075476817092        10.399544285654491     
 C   5.5629798274349289        8.6032167558116583        13.020686135799144     
 C   5.2046821296273800        6.5467998105067560        11.033899079299012     
 C   9.1110146852527336        8.4641650008006444        15.490303269241631     
 C   10.395480259240525        10.184797340618918        14.351006663622359     
 C   10.371847265564776        9.5110994684687409        10.961998491727428     
 C   12.462786473648359        8.4223247926595217        11.540029064765729     
 C   11.780025914747840        5.3802498850616951        13.039325019346149     
 C   12.106717051470493        6.8359829551152309        14.957626903975175     
 C   7.5385592197749336        8.4641556828047531        9.2950442593206137     
 C   6.2540788360632975        10.184780074761093        10.434335779119790     
 C   6.2777167830875520        9.5110863270433601        13.823336107140069     
 C   4.1867787008495378        8.4223021344273352        13.245319472356478     
 C   4.8695369893047600        5.3802314701037313        11.746029892321866     
 C   4.5428522077388429        6.8359469979219876        9.8277127392333092     
 C   8.8871623553604273        9.3380694527987966        16.553159691731111     
 H   8.6895824600025264        7.4601003452000061        15.513382586547214     
 C   10.150113901054986        11.060418176676214        15.411802505839491     
 H   10.974955845085887        10.521435950070755        13.496047062977141     
 C   11.019571788185068        10.202500904919722        9.9356705806039578     
 H   9.3078321298808842        9.6768566462342633        11.124466111926431     
 C   13.110756410590927        9.1300837245356714        10.523032744845867     
 H   13.021843570631422        7.7137803881639737        12.146329292409996     
 C   12.781643115427023        4.5326635235480248        13.519621951094264     
 H   11.251793584570882        5.1360892436337231        12.117282160099633     
 C   13.099153663243918        5.9770865299308955        15.438117867680623     
 H   11.840182428756030        7.7287978290581290        15.520363162830639     
 C   7.7624259336361927        9.3380672616945404        8.2321962838119198     
 H   7.9599938480132613        7.4600921708333967        9.2719640345906136     
 C   6.4994604483054657        11.060408410608122        9.3735496621148098     
 H   5.6745921760881437        10.521413232007717        11.289290347983467     
 C   5.6299938892056982        10.202494062515170        14.849660764512274     
 H   7.3417309184400912        9.6768453150985714        13.660864019878426     
 C   3.5388101241080077        9.1300680142081863        14.262311983435596     
 H   3.6277214300554115        7.7137516664281494        12.639026352324542     
 C   3.8679223765501889        4.5326400834891993        11.265736913970285     
 H   5.3977669793523768        5.1360794108485459        12.668076462113708     
 C   3.5504192583588225        5.9770447769341413        9.3472252702484671     
 H   4.8093884387258141        7.7287572419629882        9.2649697446163746     
 C   9.4039307912201480        10.637616537107549        16.513715683975192     
 H   8.2975919751561875        9.0154326731264334        17.408097272421500     
 H   10.539852802253458        12.074796545717602        15.356521994421485     
 C   12.386028842314696        10.007107277075853        9.7104611602670019     
 H   10.445555606850787        10.873596541580064        9.2993705773933044     
 H   14.175271142657628        8.9734664661278032        10.354350246366113     
 C   13.441136567274270        4.8289981640871797        14.717015962971399     
 H   13.039290600474336        3.6332174545351008        12.961307559720819     
 H   13.618990057165194        6.2036830549226778        16.367865809312750     
 C   7.2456587239518351        10.637614471760632        8.2716431377601491     
 H   8.3520079446291469        9.0154360668813727        7.3772640677083618     
 H   6.1097217172352591        12.074786672584668        9.4288330358107970     
 C   4.2635375057176681        10.007100112248096        15.074874589790854     
 H   6.2040109467239795        10.873595696567069        15.485953833743643     
 H   2.4742962023106680        8.9734501513658120        14.430998209296469     
 C   3.2084339717981307        4.8289632959457514        10.068337155946601     
 H   3.6102733385538750        3.6331988470447438        11.824058471908499     
 H   3.0305873769366096        6.2036316453436546        8.4174723836256415     
 H   9.2030275169944709        11.314293988177988        17.341257369145445     
 H   12.877261794938708        10.510994563207912        8.8786403764809609     
 H   14.219657376133904        4.1666097672193709        15.088215228561536     
 H   7.4465745461163362        11.314298008470425        7.4441092487171394     
 H   3.7723052401690427        10.510994766673976        15.906691326777175     
 H   2.4299153815130805        4.1665708631553784        9.6971410498876498     
         142

 Br -0.55472475698583501        2.9606461422065484        2.3584181195672005     
 Co  -1.0313969917443013        1.5881514953571432        4.2150130923759122     
 P  -2.9074422490756455       0.41410735669403109        3.6064122132504006     
 Br  -1.5080751068476121        2.9606282718330728        6.0716244617634549     
 P  0.84463522438172844       0.41410106896280036        4.8236435592017175     
 C  -2.6650108153608953      -0.77447956681542363        2.2450936759192706     
 C  -3.7574491026367345      -0.53816775826116470        4.9149166200928045     
 C  -4.1917211908855911        1.5600735508843464        2.9822807788525063     
 C  0.60218299796360319      -0.77448318003598826        6.1849605402338002     
 C   1.6946528647254935      -0.53817493629304125        3.5151478880738116     
 C   2.1289088341276581        1.5600602914048523        5.4477979321080809     
 C  -1.9521550540567925      -0.34760260816965133        1.1083139801118920     
 C  -3.1564217865456241       -2.0890774729769999        2.3004357107587783     
 C  -2.9924421491615272       -1.4168471679302161        5.7027845454021131     
 C  -5.1349643627155714      -0.40760670770505891        5.1642455024892469     
 C  -4.4579781021941036        2.7332856265608685        3.7116493285893211     
 C  -4.9247599135812736        1.2898367275132920        1.8137608807015877     
 C -0.11066389616020680      -0.34759389595544460        7.3217414685055386     
 C   1.0935784240899356       -2.0890869037652608        6.1296212160825867     
 C  0.92964974233034947       -1.4168441263323035        2.7272646460284955     
 C   3.0721711798377860      -0.40761759687855420        3.2658344092474048     
 C   2.3951668387268481        2.7332844364286553        4.7184497348712586     
 C   2.8619372340924905        1.2898100384995754        6.6163208280700374     
 C  -1.7501057272130638       -1.2214118173425834        4.1079596230475926E-002
 H  -1.5515644432282347       0.66410579585097607        1.0659577796490558     
 C  -2.9401734935495520       -2.9623427459906346        1.2310394641999121     
 H  -3.6916814348826210       -2.4353887662186575        3.1794055719374517     
 C  -3.5926378507415633       -2.1338687096525204        6.7396063562264352     
 H  -1.9259771077263146       -1.5390015070407288        5.5197084043722064     
 C  -5.7347200455287313       -1.1422204145334889        6.1913475987061082     
 H  -5.7315396987081471       0.28041439513458077        4.5695203786252359     
 C  -5.4614844402064628        3.6061663859972177        3.2861283454157415     
 H  -3.8729632661901769        2.9645565859657022        4.6020657900071820     
 C  -5.9225265591633294        2.1726499276572553        1.3891889389870626     
 H  -4.7089438718297583       0.39298300398983538        1.2356616723014917     
 C -0.31271718546029309       -1.2213953480650417        8.3889811031587591     
 H -0.51124353758139174       0.66411884294298229        7.3640945951195498     
 C  0.87732713827232911       -2.9623440270940335        7.1990237534531216     
 H   1.6288297398755123       -2.4354082403856747        5.2506499955333226     
 C   1.5298528226983468       -2.1338592398235718        1.6904428694661107     
 H -0.13681817337949323       -1.5389940956783155        2.9103279100815111     
 C   3.6719338489423485       -1.1422241155086730        2.2387314442145159     
 H   3.6687433985912525       0.28039559422279697        3.8605718650903156     
 C   3.3986606972490185        3.6061664951885395        5.1439964136153069     
 H   1.8101612572934342        2.9645643945830185        3.8280298733486351     
 C   3.8596911156888281        2.1726242143770413        7.0409182991500145     
 H   2.6461211229443342       0.39294639534798970        7.1944041088046520     
 C  -2.2393645625559984       -2.5306084408486753       0.10338915395435790     
 H  -1.1982222655108230      -0.89053177178260412      -0.83580848090762094     
 H  -3.3122411088147072       -3.9826187886312243        1.3005556475052549     
 C  -4.9614349826892399       -1.9927696300942486        6.9874345467772496     
 H  -2.9828497187539020       -2.7831123857260898        7.3648628394366904     
 H  -6.8018929987907182       -1.0305166573949536        6.3789273701520202     
 C  -6.1957860186994624        3.3276952427453601        2.1284895153497092     
 H  -5.6638937171083867        4.5104612513491293        3.8587159778897751     
 H  -6.4962244132212215        1.9593143340569590       0.48855889363375504     
 C  0.17652955868664366       -2.5305968943265782        8.3266762570474331     
 H -0.86459303693689882      -0.89050437374380931        9.2658700588302292     
 H   1.2493844809650569       -3.9826239320574954        7.1295107361055852     
 C   2.8986528177267172       -1.9927625967779403        1.4426289250740962     
 H  0.92006861715968880       -2.7830956826893161        1.0651748839062767     
 H   4.7391092964177712       -1.0305236512651788        2.0511635354874134     
 C   4.1329485939468960        3.3276842729431904        6.3016404265630062     
 H   3.6010702840639088        4.5104718547095999        4.5714257109408534     
 H   4.4333797324805690        1.9592793376383291        7.9415515420525171     
 H  -2.0533393312670127       -3.2067062347644963      -0.72827714220362971     
 H  -5.4194861657635514       -2.5207693679438248        7.8224014302893474     
 H  -6.9793050593973804        4.0090432249266366        1.8029005888582743     
 H  -9.4961122926679603E-003  -3.2066882724694219        9.1583475570147659     
 H   3.3567102096956112       -2.5207560195386089       0.60766163144297569     
 H   4.9164556224873328        4.0090347575570453        6.6272511512371155     
 Br   7.7050676417848338        5.1321480224611671        14.220819097469111     
 Co   8.3247889775825552        6.4878648112678574        12.392662596718177     
 P   10.179644623833932        7.6726541523164276        13.051198964326302     
 Br   8.9445159423556060        5.1321451343910409        10.564512969361306     
 P   6.4699195203549085        7.6726365322404906        11.734139528471095     
 C   9.8828563485260048        8.8784644236852461        14.384787448779081     
 C   11.085031286876069        8.6042972124230808        11.761530610616626     
 C   11.446631893892079        6.5460661372292641        13.745966828263299     
 C   6.7667070312044402        8.8784487661999005        10.400552775966618     
 C   5.5645355783736843        8.6042785697190194        13.023810917457547     
 C   5.2029348273584315        6.5460437126811932        11.039377557649093     
 C   9.1168647537316723        8.4629868427255914        15.490697221379829     
 C   10.397842882387149        10.184525529109008        14.349103559887162     
 C   10.368108794567711        9.5108905638380126        10.959515513283476     
 C   12.461290826352663        8.4255744817462279        11.535829832876919     
 C   11.778781258102187        5.3792030965398867        13.033095992842304     
 C   12.111562717764620        6.8344026451722950        14.950510012560578     
 C   7.5327112905936895        8.4629781446293570        9.2946490287022296     
 C   6.2517193906496900        10.184509491914335        10.436237905459807     
 C   6.2814581731219228        9.5108785465647472        13.825818709111729     
 C   4.1882772124954100        8.4255534726833901        13.249517496801772     
 C   4.8707848040960302        5.3791859776700868        11.752256946945044     
 C   4.5380089514439392        6.8343695283534887        9.8348290257638666     
 C   8.8939600101887262        9.3368873032155637        16.553743794403516     
 H   8.6963389664106483        7.4585897476916720        15.514614834609946     
 C   10.153742135250404        11.060044105911528        15.410273123302867     
 H   10.975395962653730        10.521584691473192        13.493099988029046     
 C   11.013766954269645        10.203405890601411        9.9327313917286268     
 H   9.3039870621324763        9.6747517428897414        11.122878855874228     
 C   13.107164597958350        9.1345009923243659        10.518394176183712     
 H   13.021979152128802        7.7179226523586424        12.141627095550829     
 C   12.780480359424772        4.5305170437273556        13.511012027411409     
 H   11.248080440939974        5.1356026381392468        12.112428059732997     
 C   13.104230835681927        5.9744664374449874        15.428570362707237     
 H   11.847233108851361        7.7273933192616182        15.513913847728087     
 C   7.7556292005748428        9.3368851217866631        8.2316101808442603     
 H   7.9532393568121567        7.4585821267889472        9.2707306278747286     
 C   6.4958341013050100        11.060034924099112        9.3750772438719085     
 H   5.6741560852641317        10.521563633590407        11.292236823876511     
 C   5.6358015364468903        10.203399720855572        14.852599813327917     
 H   7.3455789659284170        9.6747414423320244        13.662451172655222     
 C   3.5424047185490073        9.1344864260825052        14.266949630265964     
 H   3.6275887418424606        7.7178959294174705        12.643726914789163     
 C   3.8690881575876732        4.5304952374484326        11.274344510322761     
 H   5.4014835459730124        5.1355933975778338        12.672928242412567     
 C   3.5453442872705874        5.9744279163812966        9.3567718475860957     
 H   4.8023399208903292        7.7273560248910727        9.2714190710483440     
 C   9.4095318991768018        10.636854103090254        16.513305366827257     
 H   8.3060282510931707        9.0138920608575646        17.409635763994707     
 H   10.542712319307338        12.074679026824468        15.354373446653028     
 C   12.380325858163472        10.010373170786199        9.7065389489197518     
 H   10.438195484429889        10.873551212098391        9.2969112776355303     
 H   14.171794992419494        8.9798367669254855        10.348890402718936     
 C   13.443225898593081        4.8260753040549149        14.706677734515450     
 H   13.035726319243143        3.6308599394321757        12.952077467027417     
 H   13.626408730459762        6.2004866475541212        16.357052426436688     
 C   7.2400583393391829        10.636852002997246        8.2720511569051371     
 H   8.3435716765600514        9.0138950245579252        7.3757231543993322     
 H   6.1068639579323207        12.074669705677612        9.4309794882515643     
 C   4.2692432782328629        10.010366634202422        15.078796425383283     
 H   6.2113738152553140        10.873550662169814        15.488413436556673     
 H   2.4777751045514456        8.9798215414686613        14.436456968021764     
 C   3.2063471947566198        4.8260430141836048        10.078673564434386     
 H   3.6138408782327187        3.6308425035493483        11.833285588924458     
 H   3.0231704776418922        6.2004392559733503        8.4282852779068378     
 H   9.2092751840532650        11.313506503829823        17.341026187883326     
 H   12.870116267735483        10.515308793557253        8.8745814390492139     
 H   14.221963775664412        4.1628625879844234        15.075894504939741     
 H   7.4403265548566422        11.313509972597890        7.4443374750323779     
 H   3.7794535349132889        10.515309107076144        15.910750186962410     
 H   2.4276114196619907        4.1628265308174308        9.7094596721970117     
         142

 Br -0.54822289257803192        2.9604940996877711        2.3597111357429097     
 Co  -1.0313980494220922        1.5887626483519484        4.2150136783690115     
 P  -2.9064802419324050       0.41423030909457370        3.6041430200094551     
 Br  -1.5145785289978291        2.9604779813391571        6.0703310808849587     
 P  0.84367250880157130       0.41422483247527303        4.8259113938106522     
 C  -2.6615777040462687      -0.77513977002311241        2.2440852663629731     
 C  -3.7590044308424857      -0.53710670995560428        4.9117913645389137     
 C  -4.1899730871869014        1.5593154703948604        2.9768002571022785     
 C  0.59875110064873016      -0.77514265520544390        6.1859678954943638     
 C   1.6962066231868123      -0.53711315009367377        3.5182711543671012     
 C   2.1271604494796894        1.5593037875135021        5.4532748749528013     
 C  -1.9463067149334476      -0.34878103950877393        1.1087087078380835     
 C  -3.1540598649687492       -2.0893497925245454        2.2985340536261618     
 C  -2.9961830942559340       -1.4170546008638329        5.7003026838837396     
 C  -5.1364626679232464      -0.40435664388641718        5.1600460055811332     
 C  -4.4592253886400943        2.7322391171644256        3.7054185322993827     
 C  -4.9199154373829757        1.2882557590848109        1.8066426471105343     
 C -0.11651171162746071      -0.34877257334131323        7.3213455968777623     
 C   1.0912189996090325       -2.0893580172866009        6.1315216382659878     
 C  0.93338890867304503       -1.4170519105566395        2.7297459558168145     
 C   3.0736676556888964      -0.40436641825323105        3.2700306268521859     
 C   2.3964134397062256        2.7322384986260504        4.7246751285465987     
 C   2.8570937204386277        1.2882318492632503        6.6234350278727616     
 C  -1.7433090415118762       -1.2225945914841667        4.1664913600432667E-002
 H  -1.5448102041620317       0.66259511939179638        1.0671904232809599     
 C  -2.9365451480995928       -2.9627176917551226        1.2295120030908291     
 H  -3.6912418904569280       -2.4352404811805979        3.1764600456885925     
 C  -3.5984453011105120       -2.1329621174295639        6.7366682879694864     
 H  -1.9298245076693770       -1.5411045260006626        5.5181227785747335     
 C  -5.7383146528715745       -1.1378026347849899        6.1867087901691891     
 H  -5.7314067992983153       0.28455653024961891        4.5648173499502143     
 C  -5.4626492308695118        3.6040201442429254        3.2775152204052196     
 H  -3.8766798039910699        2.9640706357779112        4.5972102952338014     
 C  -5.9174499725393899        2.1700291227247774        1.3796386909064207     
 H  -4.7018940150997803       0.39157749804530489        1.2292117164286287     
 C -0.31951301659117559       -1.2225789872773105        8.3883942310715991     
 H -0.51799814930126531       0.66260756721180203        7.3628610377814097     
 C  0.87370155200211741       -2.9627184144036667        7.2005494844573832     
 H   1.6283933599595566       -2.4352579554233409        5.2535944017575655     
 C   1.5356579749530426       -2.1329537014396109        1.6933805492328278     
 H -0.13297230530863019       -1.5410978885348323        2.9119140398195555     
 C   3.6755261423748626       -1.1378059856806118        2.2433672193131962     
 H   3.6686088559193206       0.28453968884799724        3.8652704426730140     
 C   3.3998259103445623        3.6040208120804906        5.1526016592502790     
 H   1.8138760636303948        2.9640781689391078        3.8328803939442140     
 C   3.8546166262716617        2.1700062015154922        7.0504620550727406     
 H   2.6390724981221223       0.39154447358908151        7.2008514403315020     
 C  -2.2337634735054532       -2.5313718362715232       0.10298064101305263     
 H  -1.1897870610734753      -0.89207293169327639      -0.83426882000692804     
 H  -3.3093807016770067       -3.9827374322011133        1.2984095043956863     
 C  -4.9671407689811273       -1.9895026059856804        6.9835127768974994     
 H  -2.9902124465671838       -2.7831556298600817        7.3624051738060832     
 H  -6.8053720840279261       -1.0241462954954121        6.3734667350654730     
 C  -6.1936976303540572        3.3247721887503272        2.1181475593633721     
 H  -5.6674603555621701        4.5081043743446632        3.8494819056543412     
 H  -6.4888055420829289        1.9561168555608719       0.47774239240341365     
 C  0.17093029956967609       -2.5313607595423440        8.3270828531613024     
 H -0.87302800683354442      -0.89204728831255398        9.2643287709183912     
 H   1.2465276745409610       -3.9827417040977231        7.1316548954414412     
 C   2.9043560605515610       -1.9894963618617640        1.4465491237037238     
 H  0.92742879302698977       -2.7831407742902874        1.0676332499420695     
 H   4.7425858530707012       -1.0241525988774354        2.0566201520521941     
 C   4.1308621526335418        3.3247627873665366        6.3119738666481870     
 H   3.6046370901490081        4.5081146504996363        4.5806503747644118     
 H   4.4259640423368811        1.9560854842530264        7.9523611120022881     
 H  -2.0470910505972846       -3.2074950257768147      -0.72850609341239070     
 H  -5.4266347210577743       -2.5164539006034770        7.8183428736175884     
 H  -6.9769989979158007        4.0052959118787603        1.7905749194438858     
 H  -1.5742549038789071E-002  -3.2074780401176564        9.1585741916770598     
 H   3.3638557677869194       -2.5164419953078263       0.61171876439361428     
 H   4.9141525843157572        4.0052888699609506        6.6395662023246507     
 Br   7.7115701196043940        5.1319972612101523        14.222112404317373     
 Co   8.3247898967841412        6.4884759868798705        12.392662900125615     
 P   10.180608903803575        7.6727767363149342        13.048929516269366     
 Br   8.9380148959778225        5.1319943048554917        10.563219946210280     
 P   6.4689583354680984        7.6727606038913549        11.736408359428269     
 C   9.8862910581690961        8.8778044003593148        14.383778167726437     
 C   11.083478459114607        8.6053574544209823        11.758404964096933     
 C   11.448382120610979        6.5453081777629674        13.740487220402999     
 C   6.7632755141949454        8.8777899847180919        10.401561266278744     
 C   5.5660913293124405        8.6053403836263822        13.026935699115953     
 C   5.2011875250894830        6.5452876148556305        11.044856035999176     
 C   9.1227148222106127        8.4618086846505367        15.491091173518027     
 C   10.400205505533771        10.184253717599098        14.347200456151967     
 C   10.364370323570647        9.5106816592072843        10.957032534839524     
 C   12.459795179056966        8.4288241708329341        11.531630600988109     
 C   11.777536601456534        5.3781563080180792        13.026866966338458     
 C   12.116408384058746        6.8328223352293591        14.943393121145979     
 C   7.5268633614124454        8.4618006064539610        9.2942537980838438     
 C   6.2493599452360824        10.184238909067577        10.438140031799826     
 C   6.2851995631562936        9.5106707660861325        13.828301311083392     
 C   4.1897757241412821        8.4288048109394467        13.253715521247065     
 C   4.8720326188873004        5.3781404852364423        11.758484001568222     
 C   4.5331656951490356        6.8327920587849897        9.8419453122944240     
 C   8.9007576650170233        9.3357051536323308        16.554327897075925     
 H   8.7030954728187719        7.4570791501833380        15.515847082672678     
 C   10.157370369445823        11.059670035146844        15.408743740766244     
 H   10.975836080221573        10.521733432875630        13.490152913080950     
 C   11.007962120354224        10.204310876283101        9.9297922028532977     
 H   9.3001419943840702        9.6726468395452194        11.121291599822026     
 C   13.103572785325772        9.1389182601130585        10.513755607521556     
 H   13.022114733626184        7.7220649165533111        12.136924898691664     
 C   12.779317603422520        4.5283705639066874        13.502402103728555     
 H   11.244367297309068        5.1351160326447696        12.107573959366359     
 C   13.109308008119934        5.9718463449590793        15.419022857733854     
 H   11.854283788946692        7.7259888094651075        15.507464532625534     
 C   7.7488324675134939        9.3357029818787840        8.2310240778765991     
 H   7.9464848656110521        7.4570720827444976        9.2694972211588436     
 C   6.4922077543045553        11.059661437590103        9.3766048256290073     
 H   5.6737199944401198        10.521714035173098        11.295183299769556     
 C   5.6416091836880824        10.204305379195976        14.855538862143561     
 H   7.3494270134167428        9.6726375695654774        13.664038325432021     
 C   3.5459993129900065        9.1389048379568223        14.271587277096332     
 H   3.6274560536295097        7.7220401924067916        12.648427477253785     
 C   3.8702539386251575        4.5283503914076659        11.282952106675237     
 H   5.4052001125936471        5.1351073843071218        12.677780022711424     
 C   3.5402693161823522        5.9718110558284510        9.3663184249237244     
 H   4.7952914030548452        7.7259548078191571        9.2778683974803133     
 C   9.4151330071334574        10.636091669072957        16.512895049679326     
 H   8.3144645270301556        9.0123514485886957        17.411174255567918     
 H   10.545571836361216        12.074561507931334        15.352224898884570     
 C   12.374622874012248        10.013639064496545        9.7026167375725034     
 H   10.430835362008990        10.873505882616719        9.2944519778777543     
 H   14.168318842181359        8.9862070677231696        10.343430559071761     
 C   13.445315229911893        4.8231524440226501        14.696339506059500     
 H   13.032162038011947        3.6285024243292505        12.942847374334017     
 H   13.633827403754330        6.1972902401855654        16.346239043560626     
 C   7.2344579547265297        10.636089534233859        8.2724591760501252     
 H   8.3351354084909559        9.0123539822344778        7.3741822410903017     
 H   6.1040061986293823        12.074552738770558        9.4331259406923316     
 C   4.2749490507480576        10.013633156156747        15.082718260975712     
 H   6.2187366837866485        10.873505627772557        15.490873039369703     
 H   2.4812540067922231        8.9861929315715106        14.441915726747059     
 C   3.2042604177151088        4.8231227324214592        10.089009972922169     
 H   3.6174084179115624        3.6284861600539533        11.842512705940416     
 H   3.0157535783471752        6.1972468666030460        8.4390981721880340     
 H   9.2155228511120590        11.312719019481657        17.340795006621203     
 H   12.862970740532257        10.519623023906593        8.8705225016174669     
 H   14.224270175194921        4.1591154087494759        15.063573781317947     
 H   7.4340785635969473        11.312721936725355        7.4445657013476163     
 H   3.7866018296575357        10.519623447478313        15.914809047147646     
 H   2.4253074578109004        4.1590821984794824        9.7217782945063735     
         142

 Br -0.54172102817022871        2.9603420571689942        2.3610041519186185     
 Co  -1.0313991070998829        1.5893738013467535        4.2150142643621109     
 P  -2.9055182347891648       0.41435326149511637        3.6018738267685095     
 Br  -1.5210819511480462        2.9603276908452414        6.0690377000064633     
 P  0.84270979322141415       0.41434859598774576        4.8281792284195868     
 C  -2.6581445927316416      -0.77579997323080119        2.2430768568066757     
 C  -3.7605597590482374      -0.53604566165004386        4.9086661089850221     
 C  -4.1882249834882108        1.5585573899053744        2.9713197353520506     
 C  0.59531920333385702      -0.77580213037489953        6.1869752507549274     
 C   1.6977603816481310      -0.53605136389430641        3.5213944206603913     
 C   2.1254120648317203        1.5585472836221519        5.4587518177975207     
 C  -1.9404583758101031      -0.34995947084789653        1.1091034355642753     
 C  -3.1516979433918739       -2.0896221120720910        2.2966323964935458     
 C  -2.9999240393503408       -1.4172620337974497        5.6978208223653652     
 C  -5.1379609731309221      -0.40110658006777544        5.1558465086730205     
 C  -4.4604726750860841        2.7311926077679831        3.6991877360094443     
 C  -4.9150709611846786        1.2866747906563298        1.7995244135194808     
 C -0.12235952709471462      -0.34995125072718192        7.3209497252499860     
 C   1.0888595751281291       -2.0896291308079409        6.1334220604493890     
 C  0.93712807501574047       -1.4172596947809755        2.7322272656051330     
 C   3.0751641315400069      -0.40111523962790796        3.2742268444569675     
 C   2.3976600406856030        2.7311925608234455        4.7309005222219387     
 C   2.8522502067847650        1.2866536600269254        6.6305492276754858     
 C  -1.7365123558106885       -1.2237773656257500        4.2250230970389401E-002
 H  -1.5380559650958285       0.66108444293261681        1.0684230669128640     
 C  -2.9329168026496335       -2.9630926375196101        1.2279845419817461     
 H  -3.6908023460312354       -2.4350921961425382        3.1735145194397330     
 C  -3.6042527514794607       -2.1320555252066078        6.7337302197125375     
 H  -1.9336719076124393       -1.5432075449605962        5.5165371527772598     
 C  -5.7419092602144168       -1.1333848550364909        6.1820699816322708     
 H  -5.7312738998884845       0.28869866536465699        4.5601143212751927     
 C  -5.4638140215325608        3.6018739024886326        3.2689020953946977     
 H  -3.8803963417919634        2.9635846855901202        4.5923548004604218     
 C  -5.9123733859154513        2.1674083177922996        1.3700884428257785     
 H  -4.6948441583698024       0.39017199210077441        1.2227617605557659     
 C -0.32630884772205804       -1.2237626264895796        8.3878073589844391     
 H -0.52475276102113877       0.66109629148062188        7.3616274804432686     
 C  0.87007596573190571       -2.9630928017132998        7.2020752154616456     
 H   1.6279569800436009       -2.4351076704610066        5.2565388079818094     
 C   1.5414631272077384       -2.1320481630556500        1.6963182289995451     
 H -0.12912643723776718       -1.5432016813913492        2.9135001695575999     
 C   3.6791184358073763       -1.1333878558525505        2.2480029944118769     
 H   3.6684743132473887       0.28868378347319756        3.8699690202557129     
 C   3.4009911234401060        3.6018751289724413        5.1612069048852511     
 H   1.8175908699673553        2.9635919432951972        3.8377309145397924     
 C   3.8495421368544958        2.1673881886539430        7.0600058109954666     
 H   2.6320238732999099       0.39014255183017338        7.2072987718583521     
 C  -2.2281623844549081       -2.5321352316943706       0.10257212807174737     
 H  -1.1813518566361279      -0.89361409160394878      -0.83272915910623524     
 H  -3.3065202945393057       -3.9828560757710019        1.2962633612861176     
 C  -4.9728465552730148       -1.9862355818771125        6.9795910070177500     
 H  -2.9975751743804651       -2.7831988739940736        7.3599475081754751     
 H  -6.8088511692651332       -1.0177759335958712        6.3680060999789259     
 C  -6.1916092420086510        3.3218491347552943        2.1078056033770345     
 H  -5.6710269940159534        4.5057474973401970        3.8402478334189070     
 H  -6.4813866709446355        1.9529193770647846       0.46692589117307226     
 C  0.16533104045270852       -2.5321246247581097        8.3274894492751717     
 H -0.88146297673018992      -0.89359020288129865        9.2627874830065515     
 H   1.2436708681168649       -3.9828594761379508        7.1337990547772971     
 C   2.9100593033764048       -1.9862301269455875        1.4504693223333514     
 H  0.93478896889429075       -2.7831858658912592        1.0700916159778626     
 H   4.7460624097236312       -1.0177815464896918        2.0620767686169743     
 C   4.1287757113201877        3.3218413017898829        6.3223073067333688     
 H   3.6082038962341074        4.5057574462896728        4.5898750385879712     
 H   4.4185483521931923        1.9528916308677238        7.9631706819520591     
 H  -2.0408427699275560       -3.2082838167891334      -0.72873504462115157     
 H  -5.4337832763519964       -2.5121384332631291        7.8142843169458303     
 H  -6.9746929364342209        4.0015485988308841        1.7782492500294971     
 H  -2.1988985784910174E-002  -3.2082678077658908        9.1588008263393537     
 H   3.3710013258782277       -2.5121279710770437       0.61577589734425286     
 H   4.9118495461441816        4.0015429823648558        6.6518812534121858     
 Br   7.7180725974239541        5.1318464999591367        14.223405711165636     
 Co   8.3247908159857253        6.4890871624918836        12.392663203533052     
 P   10.181573183773217        7.6728993203134408        13.046660068212429     
 Br   8.9315138496000408        5.1318434753199424        10.561926923059252     
 P   6.4679971505812892        7.6728846755422193        11.738677190385443     
 C   9.8897257678121875        8.8771443770333835        14.382768886673793     
 C   11.081925631353148        8.6064176964188839        11.755279317577239     
 C   11.450132347329882        6.5445502182966706        13.735007612542699     
 C   6.7598439971854516        8.8771312032362815        10.402569756590870     
 C   5.5676470802511959        8.6064021975337450        13.030060480774358     
 C   5.1994402228205354        6.5445315170300677        11.050334514349258     
 C   9.1285648906895513        8.4606305265754838        15.491485125656224     
 C   10.402568128680395        10.183981906089189        14.345297352416770     
 C   10.360631852573581        9.5104727545765559        10.954549556395571     
 C   12.458299531761270        8.4320738599196421        11.527431369099299     
 C   11.776291944810881        5.3771095194962708        13.020637939834613     
 C   12.121254050352873        6.8312420252864232        14.936276229731382     
 C   7.5210154322312013        8.4606230682785650        9.2938585674654597     
 C   6.2470004998224740        10.183968326220819        10.440042158139843     
 C   6.2889409531906644        9.5104629856075196        13.830783913055052     
 C   4.1912742357871542        8.4320561491955015        13.257913545692359     
 C   4.8732804336785707        5.3770949928027987        11.764711056191400     
 C   4.5283224388541319        6.8312145892164908        9.8490615988249814     
 C   8.9075553198453203        9.3345230040490978        16.554911999748334     
 H   8.7098519792268938        7.4555685526750048        15.517079330735410     
 C   10.160998603641241        11.059295964382160        15.407214358229620     
 H   10.976276197789415        10.521882174278067        13.487205838132855     
 C   11.002157286438800        10.205215861964790        9.9268530139779685     
 H   9.2962969266356623        9.6705419362006975        11.119704343769824     
 C   13.099980972693196        9.1433355279017530        10.509117038859401     
 H   13.022250315123566        7.7262071807479797        12.132222701832497     
 C   12.778154847420268        4.5262240840860182        13.493792180045698     
 H   11.240654153678161        5.1346294271502932        12.102719858999723     
 C   13.114385180557941        5.9692262524731721        15.409475352760468     
 H   11.861334469042024        7.7245842996685967        15.501015217522980     
 C   7.7420357344521440        9.3345208419709049        8.2304379749089396     
 H   7.9397303744099466        7.4555620387000481        9.2682638144429603     
 C   6.4885814073040997        11.059287951081092        9.3781324073861079     
 H   5.6732839036161078        10.521864436755788        11.298129775662600     
 C   5.6474168309292745        10.205211037536378        14.858477910959206     
 H   7.3532750609050685        9.6705336967989286        13.665625478208819     
 C   3.5495939074310061        9.1433232498311394        14.276224923926698     
 H   3.6273233654165593        7.7261844553961128        12.653128039718407     
 C   3.8714197196626419        4.5262055453668992        11.291559703027714     
 H   5.4089166792142827        5.1346213710364097        12.682631803010281     
 C   3.5351943450941170        5.9691941952756054        9.3758650022613512     
 H   4.7882428852193604        7.7245535907472416        9.2843177239122809     
 C   9.4207341150901112        10.635329235055663        16.512484732531394     
 H   8.3229008029671405        9.0108108363198252        17.412712747141125     
 H   10.548431353415094        12.074443989038201        15.350076351116114     
 C   12.368919889861022        10.016904958206890        9.6986945262252533     
 H   10.423475239588090        10.873460553135049        9.2919926781199784     
 H   14.164842691943223        8.9925773685208519        10.337970715424586     
 C   13.447404561230703        4.8202295839903844        14.686001277603550     
 H   13.028597756780753        3.6261449092263254        12.933617281640615     
 H   13.641246077048896        6.1940938328170088        16.335425660684564     
 C   7.2288575701138775        10.635327065470474        8.2728671951951114     
 H   8.3266991404218604        9.0108129399110286        7.3726413277812712     
 H   6.1011484393264439        12.074435771863502        9.4352723931330988     
 C   4.2806548232632524        10.016899678111072        15.086640096568139     
 H   6.2260995523179838        10.873460593375302        15.493332642182732     
 H   2.4847329090330006        8.9925643216743580        14.447374485472352     
 C   3.2021736406735979        4.8202024506593126        10.099346381409951     
 H   3.6209759575904066        3.6261298165585578        11.851739822956375     
 H   3.0083366790524577        6.1940544772327417        8.4499110664692303     
 H   9.2217705181708531        11.311931535133491        17.340563825359084     
 H   12.855825213329030        10.523937254255934        8.8664635641857199     
 H   14.226576574725430        4.1553682295145284        15.051253057696153     
 H   7.4278305723372533        11.311933900852818        7.4447939276628547     
 H   3.7937501244017819        10.523937787880483        15.918867907332881     
 H   2.4230034959598106        4.1553378661415339        9.7340969168157372     
         142

 Br -0.53521916376242551        2.9601900146502169        2.3622971680943277     
 Co  -1.0314001647776738        1.5899849543415587        4.2150148503552094     
 P  -2.9045562276459242       0.41447621389565897        3.5996046335275644     
 Br  -1.5275853732982634        2.9601774003513253        6.0677443191279670     
 P  0.84174707764125711       0.41447235950021843        4.8304470630285214     
 C  -2.6547114814170150      -0.77646017643848997        2.2420684472503787     
 C  -3.7621150872539886      -0.53498461334448344        4.9055408534311313     
 C  -4.1864768797895211        1.5577993094158882        2.9658392136018228     
 C  0.59188730601898398      -0.77646160554435517        6.1879826060154910     
 C   1.6993141401094498      -0.53498957769493904        3.5245176869536810     
 C   2.1236636801837516        1.5577907797308017        5.4642287606422411     
 C  -1.9346100366867582      -0.35113790218701912        1.1094981632904668     
 C  -3.1493360218149991       -2.0898944316196362        2.2947307393609297     
 C  -3.0036649844447472       -1.4174694667310663        5.6953389608469918     
 C  -5.1394592783385971      -0.39785651624913371        5.1516470117649069     
 C  -4.4617199615320748        2.7301460983715402        3.6929569397195063     
 C  -4.9102264849863806        1.2850938222278485        1.7924061799284274     
 C -0.12820734256196853      -0.35112992811305060        7.3205538536222097     
 C   1.0865001506472260       -2.0899002443292805        6.1353224826327901     
 C  0.94086724135843602       -1.4174674790053114        2.7347085753934515     
 C   3.0766606073911174      -0.39786406100258487        3.2784230620617487     
 C   2.3989066416649805        2.7301466230208402        4.7371259158972796     
 C   2.8474066931309023        1.2850754707906002        6.6376634274782091     
 C  -1.7297156701095011       -1.2249601397673333        4.2835548340346134E-002
 H  -1.5313017260296253       0.65957376647343724        1.0696557105447682     
 C  -2.9292884571996742       -2.9634675832840980        1.2264570808726634     
 H  -3.6903628016055423       -2.4349439111044786        3.1705689931908738     
 C  -3.6100602018484098       -2.1311489329836513        6.7307921514555895     
 H  -1.9375193075555015       -1.5453105639205300        5.5149515269797869     
 C  -5.7455038675572601       -1.1289670752879921        6.1774311730953517     
 H  -5.7311410004786527       0.29284080047969507        4.5554112926001720     
 C  -5.4649788121956098        3.5997276607343403        3.2602889703841758     
 H  -3.8841128795928563        2.9630987354023288        4.5874993056870412     
 C  -5.9072967992915117        2.1647875128598217        1.3605381947451365     
 H  -4.6877943016398245       0.38876648615624393        1.2163118046829031     
 C -0.33310467885294048       -1.2249462657018484        8.3872204868972791     
 H -0.53150737274101234       0.65958501574944162        7.3603939231051276     
 C  0.86645037946169401       -2.9634671890229334        7.2036009464659072     
 H   1.6275206001276452       -2.4349573854986728        5.2594832142060532     
 C   1.5472682794624342       -2.1311426246716887        1.6992559087662624     
 H -0.12528056916690414       -1.5453054742478658        2.9150862992956443     
 C   3.6827107292398904       -1.1289697260244895        2.2526387695105572     
 H   3.6683397705754563       0.29282787809839783        3.8746675978384113     
 C   3.4021563365356497        3.5997294458643925        5.1698121505202232     
 H   1.8213056763043158        2.9631057176512861        3.8425814351353709     
 C   3.8444676474373298        2.1647701757923938        7.0695495669181927     
 H   2.6249752484776976       0.38874063007126525        7.2137461033852013     
 C  -2.2225612954043625       -2.5328986271172185       0.10216361513044210     
 H  -1.1729166521987804      -0.89515525151462116      -0.83118949820554244     
 H  -3.3036598874016052       -3.9829747193408909        1.2941172181765492     
 C  -4.9785523415649022       -1.9829685577685443        6.9756692371379998     
 H  -3.0049379021937468       -2.7832421181280655        7.3574898425448669     
 H  -6.8123302545023412       -1.0114055716963299        6.3625454648923787     
 C  -6.1895208536632458        3.3189260807602619        2.0974636473906973     
 H  -5.6745936324697359        4.5033906203357308        3.8310137611834731     
 H  -6.4739677998063430        1.9497218985686975       0.45610938994273093     
 C  0.15973178133574092       -2.5328884899738751        8.3278960453890409     
 H -0.88989794662683552      -0.89513311745004320        9.2612461950947118     
 H   1.2408140616927688       -3.9829772481781784        7.1359432141131531     
 C   2.9157625462012486       -1.9829638920294113        1.4543895209629789     
 H  0.94214914476159184       -2.7832309574922305        1.0725499820136557     
 H   4.7495389663765613       -1.0114104941019482        2.0675333851817550     
 C   4.1266892700068336        3.3189198162132296        6.3326407468185497     
 H   3.6117707023192067        4.5034002420797092        4.5990997024115297     
 H   4.4111326620495044        1.9496977774824211        7.9739802519018301     
 H  -2.0345944892578278       -3.2090726078014518      -0.72896399582991256     
 H  -5.4409318316462194       -2.5078229659227818        7.8102257602740712     
 H  -6.9723868749526412        3.9978012857830083        1.7659235806151086     
 H  -2.8235422531031278E-002  -3.2090575754141253        9.1590274610016476     
 H   3.3781468839695359       -2.5078139468462610       0.61983303029489145     
 H   4.9095465079726059        3.9977970947687607        6.6641963044997210     
 Br   7.7245750752435152        5.1316957387081219        14.224699018013899     
 Co   8.3247917351873113        6.4896983381038966        12.392663506940492     
 P   10.182537463742861        7.6730219043119474        13.044390620155493     
 Br   8.9250128032222591        5.1316926457843941        10.560633899908224     
 P   6.4670359656944791        7.6730087471930846        11.740946021342616     
 C   9.8931604774552770        8.8764843537074523        14.381759605621149     
 C   11.080372803591686        8.6074779384167854        11.752153671057547     
 C   11.451882574048783        6.5437922588303730        13.729528004682399     
 C   6.7564124801759569        8.8764724217544728        10.403578246902995     
 C   5.5692028311899522        8.6074640114411061        13.033185262432761     
 C   5.1976929205515869        6.5437754192045041        11.055812992699341     
 C   9.1344149591684900        8.4594523685004290        15.491879077794422     
 C   10.404930751827017        10.183710094579279        14.343394248681573     
 C   10.356893381576517        9.5102638499458259        10.952066577951621     
 C   12.456803884465575        8.4353235490063483        11.523232137210487     
 C   11.775047288165227        5.3760627309744633        13.014408913330765     
 C   12.126099716646998        6.8296617153434873        14.929159338316785     
 C   7.5151675030499572        8.4594455301031690        9.2934633368470756     
 C   6.2446410544088664        10.183697743374061        10.441944284479860     
 C   6.2926823432250352        9.5102552051289067        13.833266515026713     
 C   4.1927727474330254        8.4353074874515563        13.262111570137652     
 C   4.8745282484698409        5.3760495003691542        11.770938110814578     
 C   4.5234791825592282        6.8296371196479919        9.8561778853555388     
 C   8.9143529746736174        9.3333408544658649        16.555496102420740     
 H   8.7166084856350174        7.4540579551666708        15.518311578798142     
 C   10.164626837836659        11.058921893617477        15.405684975692996     
 H   10.976716315357258        10.522030915680505        13.484258763184760     
 C   10.996352452523379        10.206120847646481        9.9239138251026393     
 H   9.2924518588872562        9.6684370328561755        11.118117087717621     
 C   13.096389160060617        9.1477527956904474        10.504478470197245     
 H   13.022385896620948        7.7303494449426484        12.127520504973331     
 C   12.776992091418016        4.5240776042653499        13.485182256362844     
 H   11.236941010047254        5.1341428216558160        12.097865758633088     
 C   13.119462352995948        5.9666061599872640        15.399927847787083     
 H   11.868385149137355        7.7231797898720860        15.494565902420428     
 C   7.7352390013907950        9.3333387020630276        8.2298518719412801     
 H   7.9329758832088419        7.4540519946555985        9.2670304077270753     
 C   6.4849550603036441        11.058914464572082        9.3796599891432066     
 H   5.6728478127920967        10.522014838338478        11.301076251555646     
 C   5.6532244781704666        10.206116695876780        14.861416959774850     
 H   7.3571231083933943        9.6684298240323816        13.667212630985617     
 C   3.5531885018720057        9.1477416617054583        14.280862570757066     
 H   3.6271906772036084        7.7303287183854339        12.657828602183027     
 C   3.8725855007001262        4.5240606993261325        11.300167299380190     
 H   5.4126332458349182        5.1341353577656976        12.687483583309140     
 C   3.5301193740058814        5.9665773347227606        9.3854115795989799     
 H   4.7811943673838755        7.7231523736753251        9.2907670503442503     
 C   9.4263352230467650        10.634566801038366        16.512074415383459     
 H   8.3313370789041254        9.0092702240509563        17.414251238714332     
 H   10.551290870468973        12.074326470145067        15.347927803347657     
 C   12.363216905709798        10.020170851917236        9.6947723148780032     
 H   10.416115117167191        10.873415223653376        9.2895333783622043     
 H   14.161366541705087        8.9989476693185342        10.332510871777410     
 C   13.449493892549514        4.8173067239581195        14.675663049147600     
 H   13.025033475549558        3.6237873941234002        12.924387188947213     
 H   13.648664750343464        6.1908974254484521        16.324612277808502     
 C   7.2232571855012244        10.634564596707088        8.2732752143400994     
 H   8.3182628723527650        9.0092718975875812        7.3711004144722416     
 H   6.0982906800235055        12.074318804956446        9.4374188455738661     
 C   4.2863605957784463        10.020166200065397        15.090561932160568     
 H   6.2334624208493183        10.873415558978047        15.495792244995762     
 H   2.4882118112737781        8.9989357117772073        14.452833244197647     
 C   3.2000868636320869        4.8172821688971670        10.109682789897734     
 H   3.6245434972692503        3.6237734730631623        11.860966939972332     
 H   3.0009197797577403        6.1908620878624374        8.4607239607504283     
 H   9.2280181852296472        11.311144050785325        17.340332644096964     
 H   12.848679686125804        10.528251484605274        8.8624046267539729     
 H   14.228882974255937        4.1516210502795809        15.038932334074358     
 H   7.4215825810775584        11.311145864980283        7.4450221539780932     
 H   3.8008984191460287        10.528252128282650        15.922926767518117     
 H   2.4206995341087203        4.1515935338035863        9.7464155391250991     
         142

 Br -0.52871729935462231        2.9600379721314400        2.3635901842700369     
 Co  -1.0314012224554645        1.5905961073363639        4.2150154363483088     
 P  -2.9035942205026841       0.41459916629620158        3.5973354402866189     
 Br  -1.5340887954484803        2.9600271098574096        6.0664509382494716     
 P  0.84078436206109997       0.41459612301269111        4.8327148976374561     
 C  -2.6512783701023883      -0.77712037964617875        2.2410600376940812     
 C  -3.7636704154597402      -0.53392356503892302        4.9024155978772397     
 C  -4.1847287760908314        1.5570412289264022        2.9603586918515949     
 C  0.58845540870411095      -0.77712108071381081        6.1889899612760555     
 C   1.7008678985707686      -0.53392779149557168        3.5276409532469710     
 C   2.1219152955357825        1.5570342758394515        5.4697057034869605     
 C  -1.9287616975634136      -0.35231633352614172        1.1098928910166586     
 C  -3.1469741002381242       -2.0901667511671818        2.2928290822283133     
 C  -3.0074059295391540       -1.4176768996646831        5.6928570993286174     
 C  -5.1409575835462729      -0.39460645243049197        5.1474475148567942     
 C  -4.4629672479780655        2.7290995889750977        3.6867261434295679     
 C  -4.9053820087880826        1.2835128537993674        1.7852879463373741     
 C -0.13405515802922244      -0.35230860549891929        7.3201579819944342     
 C   1.0841407261663230       -2.0901713578506205        6.1372229048161921     
 C  0.94460640770113158       -1.4176752632296474        2.7371898851817700     
 C   3.0781570832422278      -0.39461288237726172        3.2826192796665303     
 C   2.4001532426443579        2.7291006852182353        4.7433513095726196     
 C   2.8425631794770392        1.2834972815542753        6.6447776272809334     
 C  -1.7229189844083135       -1.2261429139089166        4.3420865710302868E-002
 H  -1.5245474869634223       0.65806309001425756        1.0708883541766721     
 C  -2.9256601117497150       -2.9638425290485859        1.2249296197635804     
 H  -3.6899232571798497       -2.4347956260664190        3.1676234669420147     
 C  -3.6158676522173585       -2.1302423407606947        6.7278540831986406     
 H  -1.9413667074985639       -1.5474135828804636        5.5133659011823131     
 C  -5.7490984749001024       -1.1245492955394931        6.1727923645584326     
 H  -5.7310081010688219       0.29698293559473321        4.5507082639251504     
 C  -5.4661436028586587        3.5975814189800475        3.2516758453736538     
 H  -3.8878294173937498        2.9626127852145379        4.5826438109136607     
 C  -5.9022202126675731        2.1621667079273439        1.3509879466644945     
 H  -4.6807444449098465       0.38736098021171345        1.2098618488100403     
 C -0.33990050998382293       -1.2261299049141174        8.3866336148101190     
 H -0.53826198446088580       0.65807374001826147        7.3591603657669875     
 C  0.86282479319148231       -2.9638415763325665        7.2051266774701688     
 H   1.6270842202116895       -2.4348071005363390        5.2624276204302962     
 C   1.5530734317171300       -2.1302370862877278        1.7021935885329795     
 H -0.12143470109604111       -1.5474092671043826        2.9166724290336887     
 C   3.6863030226724041       -1.1245515961964283        2.2572745446092375     
 H   3.6682052279035244       0.29697197272359810        3.8793661754211102     
 C   3.4033215496311935        3.5975837627563432        5.1784173961551963     
 H   1.8250204826412764        2.9626194920073754        3.8474319557309498     
 C   3.8393931580201635        2.1621521629308447        7.0790933228409187     
 H   2.6179266236554857       0.38733870831235706        7.2201934349120513     
 C  -2.2169602063538174       -2.5336620225400659       0.10175510218913685     
 H  -1.1644814477614329      -0.89669641142529355      -0.82964983730484965     
 H  -3.3007994802639047       -3.9830933629107794        1.2919710750669806     
 C  -4.9842581278567888       -1.9797015336599764        6.9717474672582505     
 H  -3.0123006300070285       -2.7832853622620570        7.3550321769142588     
 H  -6.8158093397395483       -1.0050352097967887        6.3570848298058316     
 C  -6.1874324653178396        3.3160030267652290        2.0871216914043602     
 H  -5.6781602709235193        4.5010337433312646        3.8217796889480389     
 H  -6.4665489286680504        1.9465244200726104       0.44529288871238959     
 C  0.15413252221877333       -2.5336523551896408        8.3283026415029120     
 H -0.89833291652348102      -0.89667603201878787        9.2597049071828739     
 H   1.2379572552686728       -3.9830950202184061        7.1380873734490091     
 C   2.9214657890260929       -1.9796976571132348        1.4583097195926067     
 H  0.94950932062889282       -2.7832760490932018        1.0750083480494488     
 H   4.7530155230294913       -1.0050394417142048        2.0729900017465357     
 C   4.1246028286934795        3.3159983306365759        6.3429741869037315     
 H   3.6153375084043056        4.5010430378697457        4.6083243662350881     
 H   4.4037169719058165        1.9465039240971185        7.9847898218516020     
 H  -2.0283462085880992       -3.2098613988137701      -0.72919294703867343     
 H  -5.4480803869404415       -2.5035074985824339        7.8061672036023122     
 H  -6.9700808134710623        3.9940539727351325        1.7535979112007201     
 H  -3.4481859277152381E-002  -3.2098473430623597        9.1592540956639414     
 H   3.3852924420608441       -2.5034999226154784       0.62389016324553004     
 H   4.9072434698010303        3.9940512071726655        6.6765113555872562     
 Br   7.7310775530630753        5.1315449774571062        14.225992324862162     
 Co   8.3247926543888973        6.4903095137159097        12.392663810347930     
 P   10.183501743712503        7.6731444883104540        13.042121172098556     
 Br   8.9185117568444774        5.1315418162488449        10.559340876757195     
 P   6.4660747808076700        7.6731328188439489        11.743214852299790     
 C   9.8965951870983684        8.8758243303815210        14.380750324568506     
 C   11.078819975830227        8.6085381804146870        11.749028024537854     
 C   11.453632800767686        6.5430342993640762        13.724048396822099     
 C   6.7529809631664630        8.8758136402726642        10.404586737215121     
 C   5.5707585821287076        8.6085258253484689        13.036310044091167     
 C   5.1959456182826385        6.5430193213789414        11.061291471049422     
 C   9.1402650276474287        8.4582742104253761        15.492273029932621     
 C   10.407293374973641        10.183438283069369        14.341491144946378     
 C   10.353154910579454        9.5100549453150975        10.949583599507669     
 C   12.455308237169879        8.4385732380930545        11.519032905321676     
 C   11.773802631519574        5.3750159424526549        13.008179886826920     
 C   12.130945382941125        6.8280814054005514        14.922042446902186     
 C   7.5093195738687131        8.4582679919277730        9.2930681062286915     
 C   6.2422816089952580        10.183427160527303        10.443846410819878     
 C   6.2964237332594060        9.5100474246502937        13.835749116998374     
 C   4.1942712590788975        8.4385588257076130        13.266309594582946     
 C   4.8757760632611111        5.3750040079355106        11.777165165437756     
 C   4.5186359262643245        6.8280596500794921        9.8632941718860963     
 C   8.9211506295019145        9.3321587048826320        16.556080205093149     
 H   8.7233649920431393        7.4525473576583368        15.519543826860875     
 C   10.168255072032077        11.058547822852793        15.404155593156371     
 H   10.977156432925101        10.522179657082942        13.481311688236666     
 C   10.990547618607955        10.207025833328171        9.9209746362273101     
 H   9.2886067911388484        9.6663321295116535        11.116529831665419     
 C   13.092797347428041        9.1521700634791419        10.499839901535090     
 H   13.022521478118328        7.7344917091373171        12.122818308114166     
 C   12.775829335415764        4.5219311244446807        13.476572332679989     
 H   11.233227866416348        5.1336562161613397        12.093011658266452     
 C   13.124539525433955        5.9639860675013558        15.390380342813698     
 H   11.875435829232686        7.7217752800755752        15.488116587317874     
 C   7.7284422683294451        9.3321565621551485        8.2292657689736206     
 H   7.9262213920077373        7.4525419506111481        9.2657970010111921     
 C   6.4813287133031885        11.058540978063071        9.3811875709003072     
 H   5.6724117219680847        10.522165239921168        11.304022727448690     
 C   5.6590321254116587        10.207022354217182        14.864356008590493     
 H   7.3609711558817210        9.6663259512658328        13.668799783762415     
 C   3.5567830963130054        9.1521600735797755        14.285500217587433     
 H   3.6270579889906576        7.7344729813747550        12.662529164647649     
 C   3.8737512817376105        4.5219158532853658        11.308774895732666     
 H   5.4163498124555538        5.1336493444949856        12.692335363607997     
 C   3.5250444029176462        5.9639604741699150        9.3949581569366085     
 H   4.7741458495483915        7.7217511566034096        9.2972163767762197     
 C   9.4319363310034205        10.633804367021071        16.511664098235528     
 H   8.3397733548411104        9.0077296117820858        17.415789730287543     
 H   10.554150387522851        12.074208951251933        15.345779255579201     
 C   12.357513921558574        10.023436745627581        9.6908501035307530     
 H   10.408754994746293        10.873369894171704        9.2870740786044284     
 H   14.157890391466953        9.0053179701162183        10.327051028130235     
 C   13.451583223868326        4.8143838639258547        14.665324820691650     
 H   13.021469194318364        3.6214298790204751        12.915157096253811     
 H   13.656083423638032        6.1877010180798955        16.313798894932440     
 C   7.2176568008885722        10.633802127943703        8.2736832334850874     
 H   8.3098266042836695        9.0077308552641338        7.3695595011632111     
 H   6.0954329207205671        12.074201838049390        9.4395652980146334     
 C   4.2920663682936411        10.023432722019720        15.094483767752997     
 H   6.2408252893806528        10.873370524580791        15.498251847808792     
 H   2.4916907135145556        9.0053071018800566        14.458292002922942     
 C   3.1980000865905760        4.8143618871350204        10.120019198385517     
 H   3.6281110369480940        3.6214171295677673        11.870194056988291     
 H   2.9935028804630233        6.1876696984921331        8.4715368550316246     
 H   9.2342658522884413        11.310356566437159        17.340101462834841     
 H   12.841534158922579        10.532565714954615        8.8583456893222277     
 H   14.231189373786446        4.1478738710446335        15.026611610452564     
 H   7.4153345898178644        11.310357829107748        7.4452503802933316     
 H   3.8080467138902749        10.532566468684820        15.926985627703353     
 H   2.4183955722576305        4.1478492014656378        9.7587341614344627     
         142

 Br -0.52221543494681910        2.9598859296126627        2.3648832004457456     
 Co  -1.0314022801332554        1.5912072603311691        4.2150160223414073     
 P  -2.9026322133594435       0.41472211869674425        3.5950662470456733     
 Br  -1.5405922175986975        2.9598768193634939        6.0651575573709753     
 P  0.83982164648094282       0.41471988652516384        4.8349827322463916     
 C  -2.6478452587877612      -0.77778058285386742        2.2400516281377838     
 C  -3.7652257436654915      -0.53286251673336260        4.8992903423233489     
 C  -4.1829806723921417        1.5562831484369162        2.9548781701013671     
 C  0.58502351138923792      -0.77778055588326633        6.1899973165366191     
 C   1.7024216570320876      -0.53286600529620431        3.5307642195402607     
 C   2.1201669108878138        1.5562777719481014        5.4751826463316808     
 C  -1.9229133584400688      -0.35349476486526432        1.1102876187428501     
 C  -3.1446121786612493       -2.0904390707147273        2.2909274250956972     
 C  -3.0111468746335603       -1.4178843325982997        5.6903752378102439     
 C  -5.1424558887539478      -0.39135638861185024        5.1432480179486806     
 C  -4.4642145344240562        2.7280530795786553        3.6804953471396296     
 C  -4.9005375325897855        1.2819318853708863        1.7781697127463205     
 C -0.13990297349647635      -0.35348728288478792        7.3197621103666579     
 C   1.0817813016854199       -2.0904424713719605        6.1391233269995933     
 C  0.94834557404382702       -1.4178830474539836        2.7396711949700885     
 C   3.0796535590933383      -0.39136170375193863        3.2868154972713115     
 C   2.4013998436237358        2.7280547474156300        4.7495767032479597     
 C   2.8377196658231765        1.2819190923179502        6.6518918270836576     
 C  -1.7161222987071258       -1.2273256880504999        4.4006183080259602E-002
 H  -1.5177932478972191       0.65655241355507798        1.0721209978085762     
 C  -2.9220317662997557       -2.9642174748130734        1.2234021586544974     
 H  -3.6894837127541567       -2.4346473410283593        3.1646779406931556     
 C  -3.6216751025863072       -2.1293357485377382        6.7249160149416918     
 H  -1.9452141074416263       -1.5495166018403974        5.5117802753848402     
 C  -5.7526930822429456       -1.1201315157909941        6.1681535560215144     
 H  -5.7308752016589901       0.30112507070977129        4.5460052352501297     
 C  -5.4673083935217077        3.5954351772257547        3.2430627203631319     
 H  -3.8915459551946427        2.9621268350267465        4.5777883161402810     
 C  -5.8971436260436336        2.1595459029948665        1.3414376985838525     
 H  -4.6736945881798677       0.38595547426718296        1.2034118929371773     
 C -0.34669634111470538       -1.2273135441263863        8.3860467427229590     
 H -0.54501659618075937       0.65656246428708120        7.3579268084288465     
 C  0.85919920692127061       -2.9642159636421996        7.2066524084744303     
 H   1.6266478402957338       -2.4346568155740047        5.2653720266545401     
 C   1.5588785839718258       -2.1293315479037664        1.7051312682996969     
 H -0.11758883302517809       -1.5495130599608995        2.9182585587717336     
 C   3.6898953161049182       -1.1201334663683671        2.2619103197079182     
 H   3.6680706852315921       0.30111606734879837        3.8840647530038090     
 C   3.4044867627267377        3.5954380796482943        5.1870226417901684     
 H   1.8287352889782371        2.9621332663634647        3.8522824763265282     
 C   3.8343186686029975        2.1595341500692955        7.0886370787636448     
 H   2.6108779988332733       0.38593678655344893        7.2266407664389014     
 C  -2.2113591173032718       -2.5344254179629133       0.10134658924783158     
 H  -1.1560462433240852      -0.89823757133596582      -0.82811017640415685     
 H  -3.2979390731262042       -3.9832120064806684        1.2898249319574120     
 C  -4.9899639141486762       -1.9764345095514082        6.9678256973785002     
 H  -3.0196633578203103       -2.7833286063960490        7.3525745112836507     
 H  -6.8192884249767554      -0.99866484789724741        6.3516241947192844     
 C  -6.1853440769724344        3.3130799727701965        2.0767797354180231     
 H  -5.6817269093773026        4.4986768663267975        3.8125456167126051     
 H  -6.4591300575297570        1.9433269415765231       0.43447638748204820     
 C  0.14853326310180576       -2.5344162204054062        8.3287092376167813     
 H -0.90676788642012662      -0.89821894658753243        9.2581636192710342     
 H   1.2351004488445767       -3.9832127922586338        7.1402315327848651     
 C   2.9271690318509367       -1.9764314221970583        1.4622299182222342     
 H  0.95686949649619391       -2.7833211406941731        1.0774667140852416     
 H   4.7564920796824213      -0.99866838932646118        2.0784466183113164     
 C   4.1225163873801254        3.3130768450599222        6.3533076269889124     
 H   3.6189043144894049        4.4986858336597821        4.6175490300586475     
 H   4.3963012817621285        1.9433100707118158        7.9955993918013730     
 H  -2.0220979279183711       -3.2106501898260884      -0.72942189824743442     
 H  -5.4552289422346645       -2.4991920312420861        7.8021086469305541     
 H  -6.9677747519894826        3.9903066596872563        1.7412722417863316     
 H  -4.0728296023273484E-002  -3.2106371107105942        9.1594807303262353     
 H   3.3924380001521524       -2.4991858983846957       0.62794729619616863     
 H   4.9049404316294547        3.9903053195765703        6.6888264066747913     
 Br   7.7375800308826355        5.1313942162060915        14.227285631710426     
 Co   8.3247935735904832        6.4909206893279228        12.392664113755369     
 P   10.184466023682146        7.6732670723089607        13.039851724041620     
 Br   8.9120107104666939        5.1313909867132956        10.558047853606167     
 P   6.4651135959208599        7.6732568904948133        11.745483683256962     
 C   9.9000298967414597        8.8751643070555879        14.379741043515862     
 C   11.077267148068765        8.6095984224125885        11.745902378018160     
 C   11.455383027486588        6.5422763398977795        13.718568788961800     
 C   6.7495494461569683        8.8751548587908555        10.405595227527247     
 C   5.5723143330674638        8.6095876392558299        13.039434825749572     
 C   5.1941983160136900        6.5422632235533786        11.066769949399506     
 C   9.1461150961263673        8.4570960523503231        15.492666982070817     
 C   10.409655998120263        10.183166471559458        14.339588041211181     
 C   10.349416439582388        9.5098460406843692        10.947100621063717     
 C   12.453812589874182        8.4418229271797607        11.514833673432866     
 C   11.772557974873921        5.3739691539308474        13.001950860323074     
 C   12.135791049235250        6.8265010954576155        14.914925555487589     
 C   7.5034716446874690        8.4570904537523788        9.2926728756103056     
 C   6.2399221635816504        10.183156577680544        10.445748537159895     
 C   6.3001651232937768        9.5098396441716790        13.838231718970036     
 C   4.1957697707247696        8.4418101639636678        13.270507619028239     
 C   4.8770238780523814        5.3739585155018661        11.783392220060934     
 C   4.5137926699694209        6.8264821805109932        9.8704104584166537     
 C   8.9279482843302134        9.3309765552993973        16.556664307765558     
 H   8.7301214984512630        7.4510367601500027        15.520776074923607     
 C   10.171883306227496        11.058173752088107        15.402626210619747     
 H   10.977596550492944        10.522328398485380        13.478364613288569     
 C   10.984742784692534        10.207930819009860        9.9180354473519809     
 H   9.2847617233904405        9.6642272261671316        11.114942575613217     
 C   13.089205534795463        9.1565873312678345        10.495201332872933     
 H   13.022657059615710        7.7386339733319858        12.118116111254999     
 C   12.774666579413513        4.5197846446240124        13.467962408997133     
 H   11.229514722785440        5.1331696106668625        12.088157557899816     
 C   13.129616697871962        5.9613659750154477        15.380832837840313     
 H   11.882486509328018        7.7203707702790645        15.481667272215322     
 C   7.7216455352680962        9.3309744222472712        8.2286796660059593     
 H   7.9194669008066327        7.4510319065666986        9.2645635942953071     
 C   6.4777023663027338        11.058167491554062        9.3827151526574060     
 H   5.6719756311440728        10.522315641503859        11.306969203341735     
 C   5.6648397726528508        10.207928012557586        14.867295057406137     
 H   7.3648192033700468        9.6642220784992858        13.670386936539213     
 C   3.5603776907540046        9.1565784854540944        14.290137864417801     
 H   3.6269253007777067        7.7386172443640753        12.667229727112272     
 C   3.8749170627750948        4.5197710072445982        11.317382492085143     
 H   5.4200663790761885        5.1331633312242735        12.697187143906854     
 C   3.5199694318294110        5.9613436136170703        9.4045047342742354     
 H   4.7670973317129066        7.7203499395314941        9.3036657032081873     
 C   9.4375374389600744        10.633041933003774        16.511253781087596     
 H   8.3482096307780953        9.0061889995132169        17.417328221860750     
 H   10.557009904576731        12.074091432358799        15.343630707810744     
 C   12.351810937407350        10.026702639337927        9.6869278921835029     
 H   10.401394872325394        10.873324564690032        9.2846147788466524     
 H   14.154414241228817        9.0116882709139006        10.321591184483058     
 C   13.453672555187136        4.8114610038935899        14.654986592235700     
 H   13.017904913087168        3.6190723639175499        12.905927003560409     
 H   13.663502096932600        6.1845046107113388        16.302985512056374     
 C   7.2120564162759200        10.633039659180318        8.2740912526300754     
 H   8.3013903362145740        9.0061898129406863        7.3680185878541815     
 H   6.0925751614176296        12.074084871142334        9.4417117504554007     
 C   4.2977721408088359        10.026699243974045        15.098405603345427     
 H   6.2481881579119882        10.873325490183536        15.500711450621822     
 H   2.4951696157553331        9.0116784919829058        14.463750761648237     
 C   3.1959133095490651        4.8114416053728748        10.130355606873302     
 H   3.6316785766269377        3.6190607860723718        11.879421174004250     
 H   2.9860859811683058        6.1844773091218288        8.4823497493128208     
 H   9.2405135193472354        11.309569082088993        17.339870281572722     
 H   12.834388631719353        10.536879945303955        8.8542867518904806     
 H   14.233495773316953        4.1441266918096860        15.014290886830770     
 H   7.4090865985581695        11.309569793235211        7.4454786066085710     
 H   3.8151950086345217        10.536880809086989        15.931044487888588     
 H   2.4160916104065406        4.1441048691276894        9.7710527837438246     
         142

 Br -0.51571357053901590        2.9597338870938859        2.3661762166214548     
 Co  -1.0314033378110461        1.5918184133259743        4.2150166083345066     
 P  -2.9016702062162030       0.41484507109728685        3.5927970538047278     
 Br  -1.5470956397489146        2.9597265288695782        6.0638641764924799     
 P  0.83885893090078567       0.41484365003763651        4.8372505668553263     
 C  -2.6444121474731346      -0.77844078606155620        2.2390432185814868     
 C  -3.7667810718712431      -0.53180146842780218        4.8961650867694573     
 C  -4.1812325686934511        1.5555250679474302        2.9493976483511393     
 C  0.58159161407436477      -0.77844003105272197        6.1910046717971827     
 C   1.7039754154934064      -0.53180421909683695        3.5338874858335507     
 C   2.1184185262398447        1.5555212680567512        5.4806595891764003     
 C  -1.9170650193167242      -0.35467319620438692        1.1106823464690418     
 C  -3.1422502570843744       -2.0907113902622725        2.2890257679630812     
 C  -3.0148878197279672       -1.4180917655319165        5.6878933762918695     
 C  -5.1439541939616236      -0.38810632479320850        5.1390485210405679     
 C  -4.4654618208700469        2.7270065701822124        3.6742645508496916     
 C  -4.8956930563914876        1.2803509169424052        1.7710514791552672     
 C -0.14575078896373025      -0.35466596027065661        7.3193662387388816     
 C   1.0794218772045165       -2.0907135848933005        6.1410237491829944     
 C  0.95208474038652258       -1.4180908316783196        2.7421525047584070     
 C   3.0811500349444487      -0.38811052512661548        3.2910117148760931     
 C   2.4026464446031133        2.7270088096130252        4.7558020969232997     
 C   2.8328761521693138        1.2803409030816253        6.6590060268863818     
 C  -1.7093256130059382       -1.2285084621920834        4.4591500450216336E-002
 H  -1.5110390088310162       0.65504173709589830        1.0733536414404803     
 C  -2.9184034208497964       -2.9645924205775613        1.2218746975454147     
 H  -3.6890441683284640       -2.4344990559902997        3.1617324144442960     
 C  -3.6274825529552559       -2.1284291563147817        6.7219779466847438     
 H  -1.9490615073846886       -1.5516196208003310        5.5101946495873664     
 C  -5.7562876895857880       -1.1157137360424951        6.1635147474845953     
 H  -5.7307423022491584       0.30526720582480937        4.5413022065751081     
 C  -5.4684731841847567        3.5932889354714623        3.2344495953526100     
 H  -3.8952624929955362        2.9616408848389555        4.5729328213669005     
 C  -5.8920670394196950        2.1569250980623886        1.3318874505032106     
 H  -4.6666447314498898       0.38454996832265248        1.1969619370643145     
 C -0.35349217224558788       -1.2284971833386553        8.3854598706357990     
 H -0.55177120790063283       0.65505118855590105        7.3566932510907055     
 C  0.85557362065105891       -2.9645903509518332        7.2081781394786928     
 H   1.6262114603797782       -2.4345065306116709        5.2683164328787839     
 C   1.5646837362265216       -2.1284260095198055        1.7080689480664142     
 H -0.11374296495431505       -1.5516168528174163        2.9198446885097780     
 C   3.6934876095374318       -1.1157153365403059        2.2665460948065985     
 H   3.6679361425596602       0.30526016197399863        3.8887633305865075     
 C   3.4056519758222814        3.5932923965402450        5.1956278874251405     
 H   1.8324500953151976        2.9616470407195541        3.8571329969221071     
 C   3.8292441791858316        2.1569161372077463        7.0981808346863708     
 H   2.6038293740110610       0.38453486479454074        7.2330880979657515     
 C  -2.2057580282527267       -2.5351888133857612       0.10093807630652632     
 H  -1.1476110388867378      -0.89977873124663821      -0.82657051550346405     
 H  -3.2950786659885036       -3.9833306500505570        1.2876787888478434     
 C  -4.9956697004405637       -1.9731674854428403        6.9639039274987509     
 H  -3.0270260856335920       -2.7833718505300409        7.3501168456530426     
 H  -6.8227675102139633      -0.99229448599770631        6.3461635596327373     
 C  -6.1832556886270282        3.3101569187751636        2.0664377794316859     
 H  -5.6852935478310860        4.4963199893223313        3.8033115444771708     
 H  -6.4517111863914645        1.9401294630804360       0.42365988625170681     
 C  0.14293400398483819       -2.5351800856211719        8.3291158337306506     
 H -0.91520285631677212      -0.89976186115627710        9.2566223313591944     
 H   1.2322436424204806       -3.9833305642988615        7.1423756921207211     
 C   2.9328722746757805       -1.9731651872808820        1.4661501168518618     
 H  0.96422967236349488       -2.7833662322951445        1.0799250801210347     
 H   4.7599686363353513      -0.99229733693871769        2.0839032348760971     
 C   4.1204299460667713        3.3101553594832684        6.3636410670740942     
 H   3.6224711205745042        4.4963286294498195        4.6267736938822059     
 H   4.3888855916184406        1.9401162173265132        8.0064089617511449     
 H  -2.0158496472486425       -3.2114389808384072      -0.72965084945619529     
 H  -5.4623774975288866       -2.4948765639017387        7.7980500902587950     
 H  -6.9654686905079028        3.9865593466393805        1.7289465723719428     
 H  -4.6974732769394595E-002  -3.2114268783588287        9.1597073649885292     
 H   3.3995835582434606       -2.4948718741539131       0.63200442914680721     
 H   4.9026373934578791        3.9865594319804751        6.7011414577623256     
 Br   7.7440825087021956        5.1312434549550758        14.228578938558689     
 Co   8.3247944927920692        6.4915318649399349        12.392664417162807     
 P   10.185430303651788        7.6733896563074673        13.037582275984683     
 Br   8.9055096640889122        5.1312401571777464        10.556754830455139     
 P   6.4641524110340507        7.6733809621456777        11.747752514214136     
 C   9.9034646063845511        8.8745042837296566        14.378731762463218     
 C   11.075714320307306        8.6106586644104919        11.742776731498466     
 C   11.457133254205489        6.5415183804314827        13.713089181101500     
 C   6.7461179291474744        8.8744960773090451        10.406603717839372     
 C   5.5738700840062192        8.6106494531631927        13.042559607407975     
 C   5.1924510137447415        6.5415071257278150        11.072248427749587     
 C   9.1519651646053060        8.4559178942752684        15.493060934209016     
 C   10.412018621266887        10.182894660049548        14.337684937475984     
 C   10.345677968585324        9.5096371360536409        10.944617642619765     
 C   12.452316942578486        8.4450726162664669        11.510634441544056     
 C   11.771313318228268        5.3729223654090390        12.995721833819228     
 C   12.140636715529377        6.8249207855146796        14.907808664072990     
 C   7.4976237155062249        8.4559129155769828        9.2922776449919215     
 C   6.2375627181680420        10.182885994833786        10.447650663499912     
 C   6.3039065133281476        9.5096318636930661        13.840714320941697     
 C   4.1972682823706409        8.4450615022197226        13.274705643473533     
 C   4.8782716928436516        5.3729130230682225        11.789619274684112     
 C   4.5089494136745172        6.8249047109424943        9.8775267449472111     
 C   8.9347459391585105        9.3297944057161644        16.557248410437968     
 H   8.7368780048593848        7.4495261626416696        15.522008322986339     
 C   10.175511540422914        11.057799681323424        15.401096828083123     
 H   10.978036668060787        10.522477139887817        13.475417538340475     
 C   10.978937950777111        10.208835804691551        9.9150962584766518     
 H   9.2809166556420344        9.6621223228226096        11.113355319561014     
 C   13.085613722162886        9.1610045990565290        10.490562764210777     
 H   13.022792641113092        7.7427762375266544        12.113413914395833     
 C   12.773503823411261        4.5176381648033432        13.459352485314279     
 H   11.225801579154535        5.1326830051723862        12.083303457533180     
 C   13.134693870309968        5.9587458825295396        15.371285332866927     
 H   11.889537189423349        7.7189662604825537        15.475217957112768     
 C   7.7148488022067463        9.3297922823393922        8.2280935630382999     
 H   7.9127124096055272        7.4495218625222490        9.2633301875794221     
 C   6.4740760193022782        11.057794005045052        9.3842427344145065     
 H   5.6715395403200608        10.522466043086549        11.309915679234779     
 C   5.6706474198940429        10.208833670897988        14.870234106221782     
 H   7.3686672508583726        9.6621182057327388        13.671974089316011     
 C   3.5639722851950042        9.1609968973284115        14.294775511248167     
 H   3.6267926125647563        7.7427615073533964        12.671930289576894     
 C   3.8760828438125787        4.5176261612038315        11.325990088437619     
 H   5.4237829456968241        5.1326773179535605        12.702038924205711     
 C   3.5148944607411758        5.9587267530642247        9.4140513116118640     
 H   4.7600488138774226        7.7189487224595785        9.3101150296401567     
 C   9.4431385469167282        10.632279498986479        16.510843463939661     
 H   8.3566459067150802        9.0046483872443481        17.418866713433957     
 H   10.559869421630609        12.073973913465666        15.341482160042288     
 C   12.346107953256126        10.029968533048272        9.6830056808362528     
 H   10.394034749904494        10.873279235208360        9.2821554790888765     
 H   14.150938090990682        9.0180585717115846        10.316131340835883     
 C   13.455761886505947        4.8085381438613251        14.644648363779750     
 H   13.014340631855974        3.6167148488146248        12.896696910867007     
 H   13.670920770227166        6.1813082033427822        16.292172129180312     
 C   7.2064560316632669        10.632277190416932        8.2744992717750616     
 H   8.2929540681454785        9.0046487706172389        7.3664776745451510     
 H   6.0897174021146911        12.073967904235278        9.4438582028961680     
 C   4.3034779133240306        10.029965765928370        15.102327438937856     
 H   6.2555510264433227        10.873280455786281        15.503171053434851     
 H   2.4986485179961107        9.0180498820857551        14.469209520373530     
 C   3.1938265325075545        4.8085213236107283        10.140692015361084     
 H   3.6352461163057819        3.6167044425769763        11.888648291020209     
 H   2.9786690818735884        6.1812849197515245        8.4931626435940171     
 H   9.2467611864060295        11.308781597740829        17.339639100310603     
 H   12.827243104516127        10.541194175653297        8.8502278144587336     
 H   14.235802172847462        4.1403795125747376        15.001970163208975     
 H   7.4028386072984755        11.308781757362675        7.4457068329238094     
 H   3.8223433033787679        10.541195149489159        15.935103348073824     
 H   2.4137876485554504        4.1403605367897409        9.7833714060531864     
         142

 Br -0.50921170613121280        2.9595818445751085        2.3674692327971636     
 Co  -1.0314043954888370        1.5924295663207795        4.2150171943276060     
 P  -2.9007081990729628       0.41496802349782946        3.5905278605637823     
 Br  -1.5535990618991316        2.9595762383756625        6.0625707956139836     
 P  0.83789621532062852       0.41496741355010919        4.8395184014642609     
 C  -2.6409790361585075      -0.77910098926924498        2.2380348090251894     
 C  -3.7683364000769943      -0.53074042012224165        4.8930398312155665     
 C  -4.1794844649947613        1.5547669874579442        2.9439171266009114     
 C  0.57815971675949174      -0.77909950622217761        6.1920120270577463     
 C   1.7055291739547251      -0.53074243289746958        3.5370107521268408     
 C   2.1166701415918761        1.5547647641654008        5.4861365320211206     
 C  -1.9112166801933794      -0.35585162754350952        1.1110770741952334     
 C  -3.1398883355074996       -2.0909837098098181        2.2871241108304647     
 C  -3.0186287648223740       -1.4182991984655333        5.6854115147734960     
 C  -5.1454524991692985      -0.38485626097456682        5.1348490241324543     
 C  -4.4667091073160377        2.7259600607857699        3.6680337545597532     
 C  -4.8908485801931905        1.2787699485139241        1.7639332455642136     
 C -0.15159860443098416      -0.35584463765652530        7.3189703671111053     
 C   1.0770624527236135       -2.0909846984146405        6.1429241713663956     
 C  0.95582390672921813       -1.4182986159026556        2.7446338145467255     
 C   3.0826465107955592      -0.38485934650129239        3.2952079324808743     
 C   2.4038930455824907        2.7259628718104203        4.7620274905986397     
 C   2.8280326385154511        1.2787627138453002        6.6661202266891060     
 C  -1.7025289273047508       -1.2296912363336667        4.5176817820173069E-002
 H  -1.5042847697648130       0.65353106063671873        1.0745862850723842     
 C  -2.9147750753998372       -2.9649673663420493        1.2203472364363317     
 H  -3.6886046239027714       -2.4343507709522396        3.1587868881954368     
 C  -3.6332900033242050       -2.1275225640918252        6.7190398784277949     
 H  -1.9529089073277510       -1.5537226397602648        5.5086090237898935     
 C  -5.7598822969286312       -1.1112959562939961        6.1588759389476770     
 H  -5.7306094028393275       0.30940934093984751        4.5365991779000865     
 C  -5.4696379748478057        3.5911426937171695        3.2258364703420881     
 H  -3.8989790307964292        2.9611549346511645        4.5680773265935208     
 C  -5.8869904527957555        2.1543042931299108        1.3223372024225686     
 H  -4.6595948747199119       0.38314446237812194        1.1905119811914517     
 C -0.36028800337647032       -1.2296808225509241        8.3848729985486408     
 H -0.55852581962050629       0.65353991282472079        7.3554596937525654     
 C  0.85194803438084721       -2.9649647382614663        7.2097038704829544     
 H   1.6257750804638222       -2.4343562456493371        5.2712608391030269     
 C   1.5704888884812171       -2.1275204711358446        1.7110066278331313     
 H -0.10989709688345202       -1.5537206456739332        2.9214308182478224     
 C   3.6970799029699459       -1.1112972067122446        2.2711818699052793     
 H   3.6678015998877282       0.30940425659919890        3.8934619081692063     
 C   3.4068171889178251        3.5911467134321962        5.2042331330601126     
 H   1.8361649016521582        2.9611608150756430        3.8619835175176855     
 C   3.8241696897686652        2.1542981243461967        7.1077245906090978     
 H   2.5967807491888490       0.38313294303563261        7.2395354294926006     
 C  -2.2001569392021816       -2.5359522088086086       0.10052956336522105     
 H  -1.1391758344493903      -0.90131989115731059      -0.82503085460277126     
 H  -3.2922182588508031       -3.9834492936204460        1.2855326457382747     
 C  -5.0013754867324511       -1.9699004613342721        6.9599821576190006     
 H  -3.0343888134468737       -2.7834150946640328        7.3476591800224345     
 H  -6.8262465954511704      -0.98592412409816510        6.3407029245461901     
 C  -6.1811673002816230        3.3072338647801307        2.0560958234453488     
 H  -5.6888601862848693        4.4939631123178652        3.7940774722417370     
 H  -6.4442923152531710        1.9369319845843487       0.41284338502136547     
 C  0.13733474486787062       -2.5359439508369377        8.3295224298445216     
 H -0.92363782621341772      -0.90130477572502177        9.2550810434473565     
 H   1.2293868359963847       -3.9834483363390891        7.1445198514565762     
 C   2.9385755175006243       -1.9698989523647055        1.4700703154814896     
 H  0.97158984823079586       -2.7834113238961158        1.0823834461568278     
 H   4.7634451929882813      -0.98592628455097409        2.0893598514408778     
 C   4.1183435047534172        3.3072338739066147        6.3739745071592750     
 H   3.6260379266596034        4.4939714252398559        4.6359983577057653     
 H   4.3814699014747527        1.9369223639412105        8.0172185317009159     
 H  -2.0096013665789143       -3.2122277718507255      -0.72987980066495628     
 H  -5.4695260528231096       -2.4905610965613909        7.7939915335870360     
 H  -6.9631626290263231        3.9828120335915043        1.7166209029575543     
 H  -5.3221169515515698E-002  -3.2122166460070631        9.1599339996508249     
 H   3.4067291163347684       -2.4905578499231305       0.63606156209744569     
 H   4.9003343552863026        3.9828135443843804        6.7134565088498608     
 Br   7.7505849865217558        5.1310926937040611        14.229872245406952     
 Co   8.3247954119936551        6.4921430405519480        12.392664720570245     
 P   10.186394583621432        7.6735122403059739        13.035312827927745     
 Br   8.8990086177111305        5.1310893276421972        10.555461807304111     
 P   6.4631912261472415        7.6735050337965420        11.750021345171310     
 C   9.9068993160276406        8.8738442604037253        14.377722481410574     
 C   11.074161492545844        8.6117189064083934        11.739651084978773     
 C   11.458883480924392        6.5407604209651860        13.707609573241200     
 C   6.7426864121379797        8.8738372958272365        10.407612208151498     
 C   5.5754258349449755        8.6117112670705556        13.045684389066381     
 C   5.1907037114757930        6.5407510279022523        11.077726906099670     
 C   9.1578152330842446        8.4547397362002155        15.493454886347212     
 C   10.414381244413509        10.182622848539639        14.335781833740789     
 C   10.341939497588260        9.5094282314229126        10.942134664175812     
 C   12.450821295282790        8.4483223053531731        11.506435209655246     
 C   11.770068661582613        5.3718755768872315        12.989492807315383     
 C   12.145482381823504        6.8233404755717437        14.900691772658393     
 C   7.4917757863249808        8.4547353774015868        9.2918824143735375     
 C   6.2352032727544344        10.182615411987028        10.449552789839931     
 C   6.3076479033625183        9.5094240832144532        13.843196922913357     
 C   4.1987667940165130        8.4483128404757792        13.278903667918826     
 C   4.8795195076349218        5.3718675306345780        11.795846329307288     
 C   4.5041061573796144        6.8233272413739954        9.8846430314777702     
 C   8.9415435939868075        9.3286122561329314        16.557832513110373     
 H   8.7436345112675085        7.4480155651333355        15.523240571049072     
 C   10.179139774618331        11.057425610558740        15.399567445546499     
 H   10.978476785628629        10.522625881290253        13.472470463392380     
 C   10.973133116861689        10.209740790373241        9.9121570696013226     
 H   9.2770715878936265        9.6600174194780877        11.111768063508812     
 C   13.082021909530308        9.1654218668452234        10.485924195548622     
 H   13.022928222610474        7.7469185017213231        12.108711717536668     
 C   12.772341067409007        4.5154916849826749        13.450742561631422     
 H   11.222088435523627        5.1321963996779090        12.078449357166544     
 C   13.139771042747975        5.9561257900436315        15.361737827893542     
 H   11.896587869518681        7.7175617506860430        15.468768642010215     
 C   7.7080520691453973        9.3286101424315131        8.2275074600706404     
 H   7.9059579184044226        7.4480118184777995        9.2620967808635388     
 C   6.4704496723018226        11.057420518536041        9.3857703161716053     
 H   5.6711034494960488        10.522616444669239        11.312862155127824     
 C   5.6764550671352350        10.209739329238390        14.873173155037424     
 H   7.3725152983466984        9.6600143329661901        13.673561242092809     
 C   3.5675668796360038        9.1654153092027286        14.299413158078535     
 H   3.6266599243518054        7.7469057703427175        12.676630852041514     
 C   3.8772486248500631        4.5154813151630648        11.334597684790095     
 H   5.4274995123174596        5.1321913046828485        12.706890704504570     
 C   3.5098194896529407        5.9561098925113791        9.4235978889494909     
 H   4.7530002960419377        7.7175475053876630        9.3165643560721243     
 C   9.4487396548733837        10.631517064969183        16.510433146791730     
 H   8.3650821826520652        9.0031077749754775        17.420405205007167     
 H   10.562728938684486        12.073856394572532        15.339333612273832     
 C   12.340404969104902        10.033234426758618        9.6790834694890027     
 H   10.386674627483595        10.873233905726687        9.2796961793311024     
 H   14.147461940752546        9.0244288725092670        10.310671497188707     
 C   13.457851217824759        4.8056152838290602        14.634310135323799     
 H   13.010776350624779        3.6143573337116996        12.887466818173605     
 H   13.678339443521734        6.1781117959742256        16.281358746304250     
 C   7.2008556470506146        10.631514721653547        8.2749072909200496     
 H   8.2845178000763848        9.0031077282937915        7.3649367612361205     
 H   6.0868596428117527        12.073850937328222        9.4460046553369352     
 C   4.3091836858392254        10.033232287882695        15.106249274530285     
 H   6.2629138949746581        10.873235421389024        15.505630656247881     
 H   2.5021274202368882        9.0244212721886043        14.474668279098825     
 C   3.1917397554660436        4.8056010418485826        10.151028423848867     
 H   3.6388136559846256        3.6143480990815813        11.897875408036167     
 H   2.9712521825788714        6.1780925303812193        8.5039755378752133     
 H   9.2530088534648236        11.307994113392663        17.339407919048480     
 H   12.820097577312902        10.545508406002638        8.8461688770269866     
 H   14.238108572377971        4.1366323333397901        14.989649439587181     
 H   7.3965906160387807        11.307993721490138        7.4459350592390479     
 H   3.8294915981230142        10.545509489891327        15.939162208259061     
 H   2.4114836867043605        4.1366162044517933        9.7956900283625501     
         142

 Br -0.50270984172340960        2.9594298020563317        2.3687622489728728     
 Co  -1.0314054531666277        1.5930407193155847        4.2150177803207045     
 P  -2.8997461919297223       0.41509097589837213        3.5882586673228367     
 Br  -1.5601024840493487        2.9594259478817468        6.0612774147354882     
 P  0.83693349974047138       0.41509117706258192        4.8417862360731956     
 C  -2.6375459248438808      -0.77976119247693376        2.2370263994688919     
 C  -3.7698917282827460      -0.52967937181668123        4.8899145756616749     
 C  -4.1777363612960716        1.5540089069684582        2.9384366048506836     
 C  0.57472781944461870      -0.77975898139163324        6.1930193823183100     
 C   1.7070829324160439      -0.52968064669810211        3.5401340184201304     
 C   2.1149217569439069        1.5540082602740506        5.4916134748658401     
 C  -1.9053683410700348      -0.35703005888263212        1.1114718019214251     
 C  -3.1375264139306247       -2.0912560293573637        2.2852224536978487     
 C  -3.0223697099167803       -1.4185066313991499        5.6829296532551217     
 C  -5.1469508043769743      -0.38160619715592509        5.1306495272243415     
 C  -4.4679563937620275        2.7249135513893270        3.6618029582698148     
 C  -4.8860041039948925        1.2771889800854430        1.7568150119731603     
 C -0.15744641989823807      -0.35702331504239398        7.3185744954833289     
 C   1.0747030282427104       -2.0912558119359805        6.1448245935497967     
 C  0.95956307307191357       -1.4185064001269916        2.7471151243350445     
 C   3.0841429866466696      -0.38160816787596924        3.2994041500856559     
 C   2.4051396465618682        2.7249169340078150        4.7682528842739798     
 C   2.8231891248615884        1.2771845246089752        6.6732344264918293     
 C  -1.6957322416035632       -1.2308740104752500        4.5762135190129810E-002
 H  -1.4975305306986100       0.65202038417753905        1.0758189287042883     
 C  -2.9111467299498779       -2.9653423121065368        1.2188197753272487     
 H  -3.6881650794770784       -2.4342024859141800        3.1558413619465777     
 C  -3.6390974536931537       -2.1266159718688686        6.7161018101708461     
 H  -1.9567563072708134       -1.5558256587201984        5.5070233979924197     
 C  -5.7634769042714735       -1.1068781765454971        6.1542371304107579     
 H  -5.7304765034294958       0.31355147605488559        4.5318961492250658     
 C  -5.4708027655108538        3.5889964519628772        3.2172233453315662     
 H  -3.9026955685973226        2.9606689844633731        4.5632218318201403     
 C  -5.8819138661718169        2.1516834881974329        1.3127869543419264     
 H  -4.6525450179899339       0.38173895643359146        1.1840620253185890     
 C -0.36708383450735277       -1.2308644617631932        8.3842861264614807     
 H -0.56528043134037986       0.65202863709354064        7.3542261364144244     
 C  0.84832244811063551       -2.9653391255710995        7.2112296014872159     
 H   1.6253387005478666       -2.4342059606870028        5.2742052453272708     
 C   1.5762940407359129       -2.1266149327518833        1.7139443075998486     
 H -0.10605122881258899       -1.5558244385304500        2.9230169479858668     
 C   3.7006721964024596       -1.1068790768841834        2.2758176450039596     
 H   3.6676670572157959       0.31354835122439917        3.8981604857519048     
 C   3.4079824020133689        3.5890010303241469        5.2128383786950847     
 H   1.8398797079891187        2.9606745894317323        3.8668340381132644     
 C   3.8190952003514993        2.1516801114846476        7.1172683465318238     
 H   2.5897321243666367       0.38173102127672442        7.2459827610194507     
 C  -2.1945558501516360       -2.5367156042314565       0.10012105042391579     
 H  -1.1307406300120428      -0.90286105106798298      -0.82349119370207835     
 H  -3.2893578517131021       -3.9835679371903345        1.2833865026287061     
 C  -5.0070812730243386       -1.9666334372257042        6.9560603877392513     
 H  -3.0417515412601550       -2.7834583387980247        7.3452015143918263     
 H  -6.8297256806883784      -0.97955376219862389        6.3352422894596430     
 C  -6.1790789119362168        3.3043108107850983        2.0457538674590112     
 H  -5.6924268247386527        4.4916062353133990        3.7848434000063027     
 H  -6.4368734441148785        1.9337345060882616       0.40202688379102414     
 C  0.13173548575090302       -2.5367078160527030        8.3299290259583909     
 H -0.93207279611006322      -0.90284769029376633        9.2535397555355168     
 H   1.2265300295722885       -3.9835661083793168        7.1466640107924322     
 C   2.9442787603254681       -1.9666327174485292        1.4739905141111171     
 H  0.97895002409809695       -2.7834564154970871        1.0848418121926209     
 H   4.7669217496412104      -0.97955523216323059        2.0948164680056580     
 C   4.1162570634400621        3.3043123883299610        6.3843079472444568     
 H   3.6296047327447027        4.4916142210298924        4.6452230215293238     
 H   4.3740542113310639        1.9337285105559079        8.0280281016506869     
 H  -2.0033530859091857       -3.2130165628630438      -0.73010875187371715     
 H  -5.4766746081173316       -2.4862456292210431        7.7899329769152779     
 H  -6.9608565675447434        3.9790647205436285        1.7042952335431658     
 H  -5.9467606261636802E-002  -3.2130064136552976        9.1601606343131188     
 H   3.4138746744260766       -2.4862438256923478       0.64011869504808427     
 H   4.8980313171147269        3.9790676567882852        6.7257715599373959     
 Br   7.7570874643413159        5.1309419324530454        14.231165552255215     
 Co   8.3247963311952411        6.4927542161639611        12.392665023977685     
 P   10.187358863591074        7.6736348243044805        13.033043379870810     
 Br   8.8925075713333488        5.1309384981066479        10.554168784153084     
 P   6.4622300412604314        7.6736291054474064        11.752290176128483     
 C   9.9103340256707320        8.8731842370777940        14.376713200357930     
 C   11.072608664784385        8.6127791484062950        11.736525438459079     
 C   11.460633707643293        6.5400024614988892        13.702129965380900     
 C   6.7392548951284859        8.8731785143454278        10.408620698463626     
 C   5.5769815858837308        8.6127730809779166        13.048809170724786     
 C   5.1889564092068454        6.5399949300766895        11.083205384449752     
 C   9.1636653015631850        8.4535615781251607        15.493848838485411     
 C   10.416743867560132        10.182351037029729        14.333878730005592     
 C   10.338201026591195        9.5092193267921843        10.939651685731860     
 C   12.449325647987093        8.4515719944398811        11.502235977766436     
 C   11.768824004936960        5.3708287883654231        12.983263780811537     
 C   12.150328048117629        6.8217601656288078        14.893574881243794     
 C   7.4859278571437367        8.4535578392261908        9.2914871837551534     
 C   6.2328438273408260        10.182344829140270        10.451454916179948     
 C   6.3113892933968891        9.5092163027358403        13.845679524885018     
 C   4.2002653056623851        8.4515641787318341        13.283101692364120     
 C   4.8807673224261920        5.3708220382009344        11.802073383930466     
 C   4.4992629010847107        6.8217497718054965        9.8917593180083276     
 C   8.9483412488151046        9.3274301065496985        16.558416615782782     
 H   8.7503910176756303        7.4465049676250015        15.524472819111804     
 C   10.182768008813749        11.057051539794056        15.398038063009876     
 H   10.978916903196472        10.522774622692690        13.469523388444285     
 C   10.967328282946266        10.210645776054930        9.9092178807259916     
 H   9.2732265201452204        9.6579125161335657        11.110180807456610     
 C   13.078430096897732        9.1698391346339179        10.481285626886466     
 H   13.023063804107856        7.7510607659159918        12.104009520677501     
 C   12.771178311406755        4.5133452051620058        13.442132637948568     
 H   11.218375291892722        5.1317097941834326        12.073595256799907     
 C   13.144848215185984        5.9535056975577243        15.352190322920157     
 H   11.903638549614012        7.7161572408895323        15.462319326907663     
 C   7.7012553360840474        9.3274280025236358        8.2269213571029809     
 H   7.8992034272033180        7.4465017744333499        9.2608633741476538     
 C   6.4668233253013669        11.057047032027031        9.3872978979287058     
 H   5.6706673586720369        10.522766846251930        11.315808631020868     
 C   5.6822627143764270        10.210644987578792        14.876112203853069     
 H   7.3763633458350242        9.6579104601996431        13.675148394869606     
 C   3.5711614740770035        9.1698337210770475        14.304050804908902     
 H   3.6265272361388545        7.7510500333320387        12.681331414506136     
 C   3.8784144058875474        4.5133364691222981        11.343205281142572     
 H   5.4312160789380952        5.1317052914121364        12.711742484803427     
 C   3.5047445185647055        5.9534930319585344        9.4331444662871196     
 H   4.7459517782064538        7.7161462883157474        9.3230136825040937     
 C   9.4543407628300375        10.630754630951888        16.510022829643798     
 H   8.3735184585890483        9.0015671627066087        17.421943696580374     
 H   10.565588455738366        12.073738875679398        15.337185064505373     
 C   12.334701984953677        10.036500320468964        9.6751612581417543     
 H   10.379314505062696        10.873188576245017        9.2772368795733264     
 H   14.143985790514410        9.0307991733069510        10.305211653541532     
 C   13.459940549143569        4.8026924237967945        14.623971906867851     
 H   13.007212069393585        3.6119998186087745        12.878236725480205     
 H   13.685758116816302        6.1749153886056698        16.270545363428187     
 C   7.1952552624379615        10.630752252890160        8.2753153100650376     
 H   8.2760815320072894        9.0015666859703423        7.3633958479270909     
 H   6.0840018835088143        12.073733970421168        9.4481511077777025     
 C   4.3148894583544202        10.036498809837020        15.110171110122712     
 H   6.2702767635059926        10.873190386991769        15.508090259060911     
 H   2.5056063224776657        9.0307926622914518        14.480127037824120     
 C   3.1896529784245327        4.8026807600864361        10.161364832336650     
 H   3.6423811956634693        3.6119917555861858        11.907102525052126     
 H   2.9638352832841539        6.1749001410109150        8.5147884321564096     
 H   9.2592565205236177        11.307206629044497        17.339176737786360     
 H   12.812952050109676        10.549822636351978        8.8421099395952396     
 H   14.240414971908478        4.1328851541048426        14.977328715965387     
 H   7.3903426247790867        11.307205685617603        7.4461632855542863     
 H   3.8366398928672609        10.549823830293496        15.943221068444297     
 H   2.4091797248532703        4.1328718721138449        9.8080086506719120     
         142

 Br -0.49620797731560640        2.9592777595375543        2.3700552651485820     
 Co  -1.0314065108444186        1.5936518723103898        4.2150183663138039     
 P  -2.8987841847864817       0.41521392829891474        3.5859894740818912     
 Br  -1.5666059061995659        2.9592756573878312        6.0599840338569919     
 P  0.83597078416031434       0.41521494057505459        4.8440540706821311     
 C  -2.6341128135292542      -0.78042139568462243        2.2360179899125945     
 C  -3.7714470564884972      -0.52861832351112081        4.8867893201077841     
 C  -4.1759882575973819        1.5532508264789719        2.9329560831004557     
 C  0.57129592212974567      -0.78041845656108877        6.1940267375788745     
 C   1.7086366908773627      -0.52861886049873474        3.5432572847134205     
 C   2.1131733722959383        1.5532517563827004        5.4970904177105604     
 C  -1.8995200019466900      -0.35820849022175472        1.1118665296476167     
 C  -3.1351644923537498       -2.0915283489049092        2.2833207965652327     
 C  -3.0261106550111871       -1.4187140643327667        5.6804477917367482     
 C  -5.1484491095846492      -0.37835613333728335        5.1264500303162279     
 C  -4.4692036802080182        2.7238670419928845        3.6555721619798764     
 C  -4.8811596277965945        1.2756080116569617        1.7496967783821069     
 C -0.16329423536549198      -0.35820199242826262        7.3181786238555526     
 C   1.0723436037618073       -2.0915269254573201        6.1467250157331978     
 C  0.96330223941460913       -1.4187141843513276        2.7495964341233630     
 C   3.0856394624977801      -0.37835698925064615        3.3036003676904371     
 C   2.4063862475412461        2.7238709962052101        4.7744782779493198     
 C   2.8183456112077252        1.2756063353726501        6.6803486262945535     
 C  -1.6889355559023755       -1.2320567846168333        4.6347452560086544E-002
 H  -1.4907762916324068       0.65050970771835948        1.0770515723361924     
 C  -2.9075183844999186       -2.9657172578710247        1.2172923142181657     
 H  -3.6877255350513858       -2.4340542008761203        3.1528958356977186     
 C  -3.6449049040621024       -2.1257093796459121        6.7131637419138972     
 H  -1.9606037072138756       -1.5579286776801322        5.5054377721949468     
 C  -5.7670715116143167       -1.1024603967969984        6.1495983218738388     
 H  -5.7303436040196640       0.31769361116992367        4.5271931205500442     
 C  -5.4719675561739027        3.5868502102085844        3.2086102203210443     
 H  -3.9064121063982156        2.9601830342755822        4.5583663370467598     
 C  -5.8768372795478774        2.1490626832649555        1.3032367062612844     
 H  -4.6454951612599560       0.38033345048906098        1.1776120694457259     
 C -0.37387966563823527       -1.2320481009754620        8.3836992543743207     
 H -0.57203504306025332       0.65051736136236038        7.3529925790762833     
 C  0.84469686184042381       -2.9657135128807326        7.2127553324914775     
 H   1.6249023206319109       -2.4340556757246690        5.2771496515515146     
 C   1.5820991929906087       -2.1257093943679224        1.7168819873665659     
 H -0.10220536074172595       -1.5579282313869667        2.9246030777239111     
 C   3.7042644898349737       -1.1024609470561224        2.2804534201026398     
 H   3.6675325145438640       0.31769244584959949        3.9028590633346036     
 C   3.4091476151089131        3.5868553472160980        5.2214436243300577     
 H   1.8435945143260795        2.9601883637878217        3.8716845587088429     
 C   3.8140207109343334        2.1490620986230984        7.1268121024545499     
 H   2.5826834995444243       0.38032909951781629        7.2524300925463008     
 C  -2.1889547611010909       -2.5374789996543039        9.9712537482610525E-002
 H  -1.1223054255746951      -0.90440221097865525      -0.82195153280138555     
 H  -3.2864974445754016       -3.9836865807602235        1.2812403595191377     
 C  -5.0127870593162251       -1.9633664131171360        6.9521386178595010     
 H  -3.0491142690734367       -2.7835015829320162        7.3427438487612182     
 H  -6.8332047659255855      -0.97318340029908268        6.3297816543730958     
 C  -6.1769905235908116        3.3013877567900654        2.0354119114726741     
 H  -5.6959934631924352        4.4892493583089328        3.7756093277708689     
 H  -6.4294545729765860        1.9305370275921745       0.39121038256068275     
 C  0.12613622663393545       -2.5374716812684688        8.3303356220722602     
 H -0.94050776600670882      -0.90439060486251099        9.2519984676236771     
 H   1.2236732231481924       -3.9836838804195445        7.1488081701282882     
 C   2.9499820031503123       -1.9633664825323527        1.4779107127407447     
 H  0.98631019996539793       -2.7835015070980584        1.0873001782284137     
 H   4.7703983062941404      -0.97318417977548710        2.1002730845704387     
 C   4.1141706221267080        3.3013909027533073        6.3946413873296377     
 H   3.6331715388298016        4.4892570168199288        4.6544476853528822     
 H   4.3666385211873759        1.9305346571706052        8.0388376716004579     
 H  -1.9971048052394575       -3.2138053538753621      -0.73033770308247814     
 H  -5.4838231634115546       -2.4819301618806953        7.7858744202435188     
 H  -6.9585505060631636        3.9753174074957522        1.6919695641287773     
 H  -6.5714043007757905E-002  -3.2137961813035321        9.1603872689754127     
 H   3.4210202325173849       -2.4819298014615652       0.64417582799872286     
 H   4.8957282789431513        3.9753217691921900        6.7380866110249311     
 Br   7.7635899421608769        5.1307911712020307        14.232458859103478     
 Co   8.3247972503968271        6.4933653917759742        12.392665327385123     
 P   10.188323143560718        7.6737574083029871        13.030773931813872     
 Br   8.8860065249555653        5.1307876685710987        10.552875761002056     
 P   6.4612688563736222        7.6737531770982716        11.754559007085657     
 C   9.9137687353138233        8.8725242137518627        14.375703919305288     
 C   11.071055837022923        8.6138393904041965        11.733399791939387     
 C   11.462383934362196        6.5392445020325916        13.696650357520600     
 C   6.7358233781189911        8.8725197328636192        10.409629188775751     
 C   5.5785373368224871        8.6138348948852794        13.051933952383191     
 C   5.1872091069378969        6.5392388322511268        11.088683862799835     
 C   9.1695153700421237        8.4523834200501078        15.494242790623609     
 C   10.419106490706755        10.182079225519820        14.331975626270395     
 C   10.334462555594131        9.5090104221614560        10.937168707287908     
 C   12.447830000691399        8.4548216835265873        11.498036745877624     
 C   11.767579348291306        5.3697819998436156        12.977034754307692     
 C   12.155173714411756        6.8201798556858719        14.886457989829196     
 C   7.4800799279624925        8.4523803010507947        9.2910919531367675     
 C   6.2304843819272184        10.182074246293512        10.453357042519965     
 C   6.3151306834312599        9.5090085222572256        13.848162126856680     
 C   4.2017638173082572        8.4548155169878889        13.287299716809413     
 C   4.8820151372174623        5.3697765457672899        11.808300438553644     
 C   4.4944196447898070        6.8201723022369976        9.8988756045388850     
 C   8.9551389036434035        9.3262479569664656        16.559000718455192     
 H   8.7571475240837540        7.4449943701166674        15.525705067174536     
 C   10.186396243009169        11.056677469029371        15.396508680473252     
 H   10.979357020764315        10.522923364095128        13.466576313496189     
 C   10.961523449030844        10.211550761736619        9.9062786918506625     
 H   9.2693814523968125        9.6558076127890438        11.108593551404407     
 C   13.074838284265153        9.1742564024226105        10.476647058224311     
 H   13.023199385605237        7.7552030301106605        12.099307323818335     
 C   12.770015555404504        4.5111987253413375        13.433522714265713     
 H   11.214662148261814        5.1312231886889554        12.068741156433271     
 C   13.149925387623991        5.9508856050718162        15.342642817946771     
 H   11.910689229709343        7.7147527310930215        15.455870011805109     
 C   7.6944586030226985        9.3262458626157567        8.2263352541353196     
 H   7.8924489360022134        7.4449917303888995        9.2596299674317688     
 C   6.4631969783009122        11.056673545518022        9.3888254796858046     
 H   5.6702312678480249        10.522917247834620        11.318755106913914     
 C   5.6880703616176191        10.211550645919196        14.879051252668713     
 H   7.3802113933233500        9.6558065874330961        13.676735547646404     
 C   3.5747560685180026        9.1742521329513647        14.308688451739270     
 H   3.6263945479259037        7.7551942963213598        12.686031976970758     
 C   3.8795801869250317        4.5111916230815314        11.351812877495048     
 H   5.4349326455587299        5.1312192781414243        12.716594265102284     
 C   3.4996695474764699        5.9508761714056888        9.4426910436247482     
 H   4.7389032603709689        7.7147450712438310        9.3294630089360631     
 C   9.4599418707866914        10.629992196934591        16.509612512495867     
 H   8.3819547345260332        9.0000265504377399        17.423482188153582     
 H   10.568447972792244        12.073621356786264        15.335036516736917     
 C   12.328999000802453        10.039766214179309        9.6712390467945042     
 H   10.371954382641798        10.873143246763345        9.2747775798155505     
 H   14.140509640276276        9.0371694741046333        10.299751809894355     
 C   13.462029880462380        4.7997695637645297        14.613633678411901     
 H   13.003647788162390        3.6096423035058494        12.869006632786803     
 H   13.693176790110870        6.1717189812371132        16.259731980552125     
 C   7.1896548778253093        10.629989784126774        8.2757233292100256     
 H   8.2676452639381939        9.0000256436468948        7.3618549346180604     
 H   6.0811441242058759        12.073617003514112        9.4502975602184698     
 C   4.3205952308696141        10.039765331791346        15.114092945715141     
 H   6.2776396320373271        10.873145352594515        15.510549861873940     
 H   2.5090852247184432        9.0371640523943011        14.485585796549415     
 C   3.1875662013830217        4.7997604783242904        10.171701240824435     
 H   3.6459487353423130        3.6096354120907903        11.916329642068085     
 H   2.9564183839894365        6.1717077516406107        8.5256013264376076     
 H   9.2655041875824118        11.306419144696331        17.338945556524241     
 H   12.805806522906449        10.554136866701318        8.8380510021634944     
 H   14.242721371438988        4.1291379748698951        14.965007992343592     
 H   7.3840946335193918        11.306417649745068        7.4463915118695247     
 H   3.8437881876115072        10.554138170695666        15.947279928629532     
 H   2.4068757630021804        4.1291275397758964        9.8203272729812738     
         142

 Br -0.48970611290780325        2.9591257170187775        2.3713482813242908     
 Co  -1.0314075685222093        1.5942630253051950        4.2150189523069024     
 P  -2.8978221776432416       0.41533688069945740        3.5837202808409456     
 Br  -1.5731093283497828        2.9591253668939155        6.0586906529784965     
 P  0.83500806858015719       0.41533870408752732        4.8463219052910658     
 C  -2.6306797022146271      -0.78108159889231121        2.2350095803562975     
 C  -3.7730023846942489      -0.52755727520556039        4.8836640645538925     
 C  -4.1742401538986913        1.5524927459894859        2.9274755613502279     
 C  0.56786402481487253      -0.78107793173054441        6.1950340928394381     
 C   1.7101904493386815      -0.52755707429936738        3.5463805510067101     
 C   2.1114249876479692        1.5524952524913502        5.5025673605552798     
 C  -1.8936716628233454      -0.35938692156087731        1.1122612573738084     
 C  -3.1328025707768750       -2.0918006684524544        2.2814191394326162     
 C  -3.0298516001055935       -1.4189214972663833        5.6779659302183738     
 C  -5.1499474147923250      -0.37510606951864162        5.1222505334081152     
 C  -4.4704509666540089        2.7228205325964416        3.6493413656899385     
 C  -4.8763151515982974        1.2740270432284806        1.7425785447910533     
 C -0.16914205083274589      -0.35938066981413130        7.3177827522277763     
 C   1.0699841792809039       -2.0917980389786601        6.1486254379165990     
 C  0.96704140575730457       -1.4189219685756636        2.7520777439116815     
 C   3.0871359383488906      -0.37510581062532300        3.3077965852952187     
 C   2.4076328485206235        2.7228250584026048        4.7807036716246598     
 C   2.8135020975538625        1.2740281461363252        6.6874628260972777     
 C  -1.6821388702011881       -1.2332395587584166        4.6932769930043278E-002
 H  -1.4840220525662038       0.64899903125917979        1.0782842159680963     
 C  -2.9038900390499593       -2.9660922036355122        1.2157648531090830     
 H  -3.6872859906256927       -2.4339059158380607        3.1499503094488590     
 C  -3.6507123544310516       -2.1248027874229556        6.7102256736569492     
 H  -1.9644511071569379       -1.5600316966400658        5.5038521463974730     
 C  -5.7706661189571591       -1.0980426170484994        6.1449595133369206     
 H  -5.7302107046098332       0.32183574628496181        4.5224900918750235     
 C  -5.4731323468369517        3.5847039684542921        3.1999970953105223     
 H  -3.9101286441991090        2.9596970840877908        4.5535108422733801     
 C  -5.8717606929239388        2.1464418783324777        1.2936864581806424     
 H  -4.6384453045299781       0.37892794454453049        1.1711621135728632     
 C -0.38067549676911772       -1.2332317401877311        8.3831123822871607     
 H -0.57878965478012689       0.64900608563118023        7.3517590217381432     
 C  0.84107127557021211       -2.9660879001903662        7.2142810634957399     
 H   1.6244659407159552       -2.4339053907623347        5.2800940577757576     
 C   1.5879043452453045       -2.1248038559839610        1.7198196671332830     
 H  -9.8359492670862927E-002  -1.5600320242434835        2.9261892074619555     
 C   3.7078567832674874       -1.0980428172280612        2.2850891952013206     
 H   3.6673979718719316       0.32183654047479976        3.9075576409173021     
 C   3.4103128282044568        3.5847096641080487        5.2300488699650298     
 H   1.8473093206630400        2.9597021381439106        3.8765350793044218     
 C   3.8089462215171670        2.1464440857615492        7.1363558583772759     
 H   2.5756348747222124       0.37892717775890811        7.2588774240731500     
 C  -2.1833536720505453       -2.5382423950771518        9.9304024541305269E-002
 H  -1.1138702211373477      -0.90594337088932764      -0.82041187190069276     
 H  -3.2836370374377011       -3.9838052243301121        1.2790942164095691     
 C  -5.0184928456081126       -1.9600993890085681        6.9482168479797517     
 H  -3.0564769968867185       -2.7835448270660081        7.3402861831306101     
 H  -6.8366838511627934      -0.96681303839954147        6.3243210192865487     
 C  -6.1749021352454054        3.2984647027950329        2.0250699554863369     
 H  -5.6995601016462185        4.4868924813044666        3.7663752555354346     
 H  -6.4220357018382925        1.9273395490960872       0.38039388133034135     
 C  0.12053696751696787       -2.5382355464842341        8.3307422181861313     
 H -0.94894273590335432      -0.90593351943125555        9.2504571797118391     
 H   1.2208164167240965       -3.9838016524597721        7.1509523294641442     
 C   2.9556852459751561       -1.9601002476161764        1.4818309113703725     
 H  0.99367037583269902       -2.7835465986990298        1.0897585442642068     
 H   4.7738748629470704      -0.96681312738774350        2.1057297011352194     
 C   4.1120841808133539        3.2984694171766535        6.4049748274148195     
 H   3.6367383449149009        4.4868998126099653        4.6636723491764416     
 H   4.3592228310436880        1.9273408037853026        8.0496472415502289     
 H  -1.9908565245697292       -3.2145941448876809      -0.73056665429123901     
 H  -5.4909717187057767       -2.4776146945403479        7.7818158635717607     
 H  -6.9562444445815839        3.9715700944478765        1.6796438947143886     
 H  -7.1960479753879009E-002  -3.2145859489517665        9.1606139036377066     
 H   3.4281657906086931       -2.4776157772307825       0.64823296094936145     
 H   4.8934252407715757        3.9715758815960953        6.7504016621124663     
 Br   7.7700924199804371        5.1306404099510150        14.233752165951740     
 Co   8.3247981695984130        6.4939765673879872        12.392665630792562     
 P   10.189287423530359        7.6738799923014938        13.028504483756937     
 Br   8.8795054785777836        5.1306368390355495        10.551582737851028     
 P   6.4603076714868122        7.6738772487491360        11.756827838042829     
 C   9.9172034449569129        8.8718641904259314        14.374694638252643     
 C   11.069503009261464        8.6148996324020981        11.730274145419694     
 C   11.464134161081097        6.5384865425662948        13.691170749660300     
 C   6.7323918611094973        8.8718609513818087        10.410637679087877     
 C   5.5800930877612425        8.6148967087926405        13.055058734041594     
 C   5.1854618046689485        6.5384827344255632        11.094162341149916     
 C   9.1753654385210623        8.4512052619750531        15.494636742761806     
 C   10.421469113853378        10.181807414009910        14.330072522535200     
 C   10.330724084597065        9.5088015175307277        10.934685728843956     
 C   12.446334353395702        8.4580713726132934        11.493837513988813     
 C   11.766334691645653        5.3687352113218072        12.970805727803846     
 C   12.160019380705881        6.8185995457429360        14.879341098414598     
 C   7.4742319987812484        8.4512027628753987        9.2906967225183834     
 C   6.2281249365136100        10.181803663446754        10.455259168859984     
 C   6.3188720734656307        9.5088007417786127        13.850644728828341     
 C   4.2032623289541284        8.4580668552439455        13.291497741254707     
 C   4.8832629520087325        5.3687310533336463        11.814527493176822     
 C   4.4895763884949034        6.8185948326684986        9.9059918910694424     
 C   8.9619365584717006        9.3250658073832327        16.559584821127597     
 H   8.7639040304918758        7.4434837726083343        15.526937315237268     
 C   10.190024477204586        11.056303398264687        15.394979297936628     
 H   10.979797138332158        10.523072105497565        13.463629238548094     
 C   10.955718615115421        10.212455747418311        9.9033395029753333     
 H   9.2655363846484065        9.6537027094445218        11.107006295352205     
 C   13.071246471632577        9.1786736702113050        10.472008489562155     
 H   13.023334967102619        7.7593452943053292        12.094605126959168     
 C   12.768852799402252        4.5090522455206683        13.424912790582857     
 H   11.210949004630908        5.1307365831944791        12.063887056066635     
 C   13.155002560061998        5.9482655125859081        15.333095312973386     
 H   11.917739909804675        7.7133482212965108        15.449420696702557     
 C   7.6876618699613486        9.3250637227078794        8.2257491511676601     
 H   7.8856944448011079        7.4434816863444500        9.2583965607158856     
 C   6.4595706313004566        11.056300059009011        9.3903530614429052     
 H   5.6697951770240129        10.523067649417310        11.321701582806957     
 C   5.6938780088588112        10.212456304259598        14.881990301484356     
 H   7.3840594408116758        9.6537027146665473        13.678322700423202     
 C   3.5783506629590023        9.1786705448256836        14.313326098569636     
 H   3.6262618597129532        7.7593385593106809        12.690732539435379     
 C   3.8807459679625160        4.5090467770407647        11.360420473847524     
 H   5.4386492121793655        5.1307332648707122        12.721446045401143     
 C   3.4945945763882347        5.9482593108528441        9.4522376209623751     
 H   4.7318547425354849        7.7133438541719155        9.3359123353680307     
 C   9.4655429787433469        10.629229762917296        16.509202195347932     
 H   8.3903910104630182        8.9984859381688693        17.425020679726792     
 H   10.571307489846124        12.073503837893131        15.332887968968461     
 C   12.323296016651229        10.043032107889655        9.6673168354472541     
 H   10.364594260220898        10.873097917281672        9.2723182800577764     
 H   14.137033490038140        9.0435397749023174        10.294291966247179     
 C   13.464119211781192        4.7968467037322648        14.603295449955951     
 H   13.000083506931196        3.6072847884029242        12.859776540093401     
 H   13.700595463405437        6.1685225738685565        16.248918597676063     
 C   7.1840544932126562        10.629227315363389        8.2761313483550119     
 H   8.2592089958690984        8.9984846013234474        7.3603140213090308     
 H   6.0782863649029375        12.073500036607056        9.4524440126592371     
 C   4.3263010033848088        10.043031853745671        15.118014781307570     
 H   6.2850025005686625        10.873100318197258        15.513009464686970     
 H   2.5125641269592207        9.0435354424971504        14.491044555274708     
 C   3.1854794243415108        4.7968401965621439        10.182037649312218     
 H   3.6495162750211572        3.6072790685953953        11.925556759084044     
 H   2.9490014846947195        6.1685153622703064        8.5364142207188038     
 H   9.2717518546412059        11.305631660348165        17.338714375262118     
 H   12.798660995703225        10.558451097050659        8.8339920647317474     
 H   14.245027770969495        4.1253907956349476        14.952687268721798     
 H   7.3778466422596978        11.305629613872531        7.4466197381847632     
 H   3.8509364823557539        10.558452511097833        15.951338788814768     
 H   2.4045718011510901        4.1253832074379488        9.8326458952906375     
         142

 Br -0.48320424850000004        2.9589736745000002        2.3726412975000000     
 Co  -1.0314086262000002        1.5948741783000002        4.2150195383000018     
 P  -2.8968601705000010       0.41545983310000001        3.5814510876000001     
 Br  -1.5796127504999999        2.9589750763999998        6.0573972721000002     
 P  0.83404535300000004       0.41546246760000000        4.8485897399000004     
 C  -2.6272465909000005      -0.78174180209999999        2.2340011708000000     
 C  -3.7745577129000001      -0.52649622689999998        4.8805388090000017     
 C  -4.1724920502000016        1.5517346654999999        2.9219950396000001     
 C  0.56443212749999949      -0.78173740690000004        6.1960414481000017     
 C   1.7117442078000003      -0.52649528810000001        3.5495038173000002     
 C   2.1096766030000005        1.5517387486000001        5.5080443034000002     
 C  -1.8878233237000006      -0.36056535289999991        1.1126559851000000     
 C  -3.1304406492000001       -2.0920729880000000        2.2795174823000002     
 C  -3.0335925452000003       -1.4191289302000001        5.6754840687000003     
 C  -5.1514457199999999      -0.37185600569999988        5.1180510365000016     
 C  -4.4716982530999996        2.7217740231999992        3.6431105694000001     
 C  -4.8714706753999995        1.2724460747999995        1.7354603112000000     
 C -0.17498986629999980      -0.36055934719999999        7.3173868806000000     
 C   1.0676247548000009       -2.0920691525000001        6.1505258601000001     
 C  0.97078057210000013       -1.4191297527999995        2.7545590537000000     
 C   3.0886324142000010      -0.37185463199999991        3.3119928028999999     
 C   2.4088794495000010        2.7217791205999999        4.7869290652999998     
 C   2.8086585838999998        1.2724499569000001        6.6945770259000019     
 C  -1.6753421845000005       -1.2344223328999999        4.7518087300000011E-002
 H  -1.4772678135000006       0.64748835480000022        1.0795168596000004     
 C  -2.9002616936000001       -2.9664671494000001        1.2142373920000000     
 H  -3.6868464462000001       -2.4337576308000011        3.1470047831999999     
 C  -3.6565198048000003       -2.1238961951999991        6.7072876054000004     
 H  -1.9682985071000003       -1.5621347155999996        5.5022665206000001     
 C  -5.7742607263000023       -1.0936248373000004        6.1403207048000015     
 H  -5.7300778052000014       0.32597788139999989        4.5177870632000019     
 C  -5.4742971375000007        3.5825577266999993        3.1913839703000004     
 H  -3.9138451820000020        2.9592111338999998        4.5486553474999996     
 C  -5.8666841062999993        2.1438210733999998        1.2841362101000005     
 H  -4.6313954478000001       0.37752243860000001        1.1647121577000004     
 C -0.38747132790000016       -1.2344153793999999        8.3825255102000007     
 H -0.58554426650000035       0.64749480989999997        7.3505254644000022     
 C  0.83744568930000041       -2.9664622874999993        7.2158067945000015     
 H   1.6240295607999995       -2.4337551058000009        5.2830384640000014     
 C   1.5937094975000003       -2.1238983176000001        1.7227573469000004     
 H  -9.4513624599999901E-002  -1.5621358171000004        2.9277753371999999     
 C   3.7114490767000015       -1.0936246874000000        2.2897249703000009     
 H   3.6672634291999997       0.32598063510000003        3.9122562185000009     
 C   3.4114780413000005        3.5825639809999998        5.2386541156000019     
 H   1.8510241270000005        2.9592159124999999        3.8813855999000002     
 C   3.8038717321000011        2.1438260729000000        7.1458996143000020     
 H   2.5685862499000001       0.37752525599999998        7.2653247556000000     
 C  -2.1777525830000002       -2.5390057904999992        9.8895511600000000E-002
 H  -1.1054350167000002      -0.90748453080000002      -0.81887221099999996     
 H  -3.2807766303000006       -3.9839238679000011        1.2769480733000005     
 C  -5.0241986319000000       -1.9568323648999999        6.9442950781000015     
 H  -3.0638397247000002       -2.7835880712000001        7.3378285175000020     
 H  -6.8401629364000005      -0.96044267650000026        6.3188603842000015     
 C  -6.1728137469000002        3.2955416488000000        2.0147279994999998     
 H  -5.7031267401000019        4.4845356043000004        3.7571411833000008     
 H  -6.4146168307000000        1.9241420706000001       0.36957738010000002     
 C  0.11493770840000028       -2.5389994116999999        8.3311488143000005     
 H -0.95737770579999992      -0.90747643400000022        9.2489158917999994     
 H   1.2179596103000003       -3.9839194244999998        7.1530964888000002     
 C   2.9613884887999999       -1.9568340126999999        1.4857511100000000     
 H   1.0010305517000000       -2.7835916903000011        1.0922169102999999     
 H   4.7773514196000004      -0.96044207500000001        2.1111863177000001     
 C   4.1099977394999998        3.2955479315999998        6.4153082675000004     
 H   3.6403051510000002        4.4845426084000017        4.6728970130000000     
 H   4.3518071409000001        1.9241469503999999        8.0604568114999999     
 H  -1.9846082439000008       -3.2153829358999992      -0.73079560550000000     
 H  -5.4981202739999997       -2.4732992272000001        7.7777573069000017     
 H  -6.9539383831000041        3.9678227814000002        1.6673182253000001     
 H  -7.8206916500000112E-002  -3.2153757166000010        9.1608405383000004     
 H   3.4353113487000013       -2.4733017529999999       0.65229009390000003     
 H   4.8911222026000001        3.9678299940000001        6.7627167132000015     
 Br   7.7765948977999972        5.1304896487000002        14.235045472800003     
 Co   8.3247990887999990        6.4945877430000003        12.392665934200000     
 P   10.190251703500003        7.6740025763000004        13.026235035699999     
 Br   8.8730044322000019        5.1304860095000002        10.550289714700000     
 P   6.4593464866000030        7.6740013204000004        11.759096669000003     
 C   9.9206381546000042        8.8712041671000001        14.373685357199999     
 C   11.067950181500002        8.6159598743999997        11.727148498900000     
 C   11.465884387799999        6.5377285830999980        13.685691141800000     
 C   6.7289603441000025        8.8712021699000001        10.411646169400003     
 C   5.5816488386999987        8.6159585227000033        13.058183515700000     
 C   5.1837145024000000        6.5377266366000004        11.099640819499999     
 C   9.1812155070000010        8.4500271039000001        15.495030694900004     
 C   10.423831737000000        10.181535602500000        14.328169418800003     
 C   10.326985613600002        9.5085926128999994        10.932202750400004     
 C   12.444838706100006        8.4613210616999996        11.489638282100003     
 C   11.765090035000000        5.3676884227999997        12.964576701300000     
 C   12.164865047000008        6.8170192358000001        14.872224207000000     
 C   7.4683840696000043        8.4500252247000027        9.2903014918999993     
 C   6.2257654911000024        10.181533080599996        10.457161295200001     
 C   6.3226134635000015        9.5085929612999998        13.853127330800001     
 C   4.2047608406000005        8.4613181935000004        13.295695765700000     
 C   4.8845107668000027        5.3676855609000018        11.820754547800000     
 C   4.4847331321999997        6.8170173630999997        9.9131081775999998     
 C   8.9687342132999976        9.3238836577999997        16.560168923800006     
 H   8.7706605368999995        7.4419731751000002        15.528169563300001     
 C   10.193652711400004        11.055929327500003        15.393449915400003     
 H   10.980237255900001        10.523220846900003        13.460682163600000     
 C   10.949913781199999        10.213360733100000        9.9004003141000041     
 H   9.2616913168999986        9.6515978060999998        11.105419039300003     
 C   13.067654658999999        9.1830909379999994        10.467369920900000     
 H   13.023470548600001        7.7634875584999978        12.089902930100003     
 C   12.767690043400000        4.5069057657000000        13.416302866900002     
 H   11.207235861000001        5.1302499777000019        12.059032955699999     
 C   13.160079732500005        5.9456454201000000        15.323547808000001     
 H   11.924790589900006        7.7119437115000000        15.442971381600003     
 C   7.6808651368999996        9.3238815828000003        8.2251630482000007     
 H   7.8789399536000033        7.4419716423000004        9.2571631540000006     
 C   6.4559442843000010        11.055926572500001        9.3918806432000039     
 H   5.6693590862000010        10.523218051000001        11.324648058700003     
 C   5.6996856561000033        10.213361962600001        14.884929350300000     
 H   7.3879074883000015        9.6515988419000003        13.679909853200000     
 C   3.5819452574000019        9.1830889567000007        14.317963745400004     
 H   3.6261291715000024        7.7634828223000021        12.695433101900001     
 C   3.8819117490000004        4.5069019309999980        11.369028070200001     
 H   5.4423657788000011        5.1302472516000002        12.726297825700000     
 C   3.4895196052999995        5.9456424502999985        9.4617841983000037     
 H   4.7248062247000000        7.7119426370999999        9.3423616618000000     
 C   9.4711440867000007        10.628467328899999        16.508791878200000     
 H   8.3988272864000031        8.9969453259000005        17.426559171299999     
 H   10.574167006900002        12.073386318999997        15.330739421200004     
 C   12.317593032500005        10.046298001600000        9.6633946241000039     
 H   10.357234137799999        10.873052587800000        9.2698589803000004     
 H   14.133557339800005        9.0499100756999997        10.288832122600004     
 C   13.466208543100002        4.7939238437000000        14.592957221500001     
 H   12.996519225700000        3.6049272732999991        12.850546447399999     
 H   13.708014136700005        6.1653261664999999        16.238105214800001     
 C   7.1784541086000040        10.628464846600004        8.2765393674999999     
 H   8.2507727278000029        8.9969435590000000        7.3587731080000003     
 H   6.0754286055999991        12.073383069700000        9.4545904651000043     
 C   4.3320067759000036        10.046298375699996        15.121936616899999     
 H   6.2923653690999970        10.873055283800003        15.515469067500000     
 H   2.5160430291999982        9.0499068325999996        14.496503314000003     
 C   3.1833926472999998        4.7939199147999982        10.192374057800000     
 H   3.6530838147000009        3.6049227250999998        11.934783876100003     
 H   2.9415845854000020        6.1653229729000021        8.5472271150000001     
 H   9.2779995217000000        11.304844176000000        17.338483193999998     
 H   12.791515468499998        10.562765327399999        8.8299331273000004     
 H   14.247334170500004        4.1216436164000001        14.940366545100003     
 H   7.3715986510000029        11.304841577999996        7.4468479645000016     
 H   3.8580847771000002        10.562766851500003        15.955397649000004     
 H   2.4022678393000003        4.1216388751000004        9.8449645175999994     
         142

 Br -0.47670238409219684        2.9588216319812228        2.3739343136757092     
 Co  -1.0314096838777911        1.5954853312948054        4.2150201242931011     
 P  -2.8958981633567604       0.41558278550054262        3.5791818943590545     
 Br  -1.5861161726502171        2.9588247859060841        6.0561038912215039     
 P  0.83308263741984290       0.41558623111247267        4.8508575745089351     
 C  -2.6238134795853738      -0.78240200530768877        2.2329927612437026     
 C  -3.7761130411057513      -0.52543517859443956        4.8774135534461109     
 C  -4.1707439465013119        1.5509765850105139        2.9165145178497722     
 C  0.56100023018512646      -0.78239688206945568        6.1970488033605653     
 C   1.7132979662613190      -0.52543350190063265        3.5526270835932903     
 C   2.1079282183520318        1.5509822447086499        5.5135212462447205     
 C  -1.8819749845766558      -0.36174378423912251        1.1130507128261915     
 C  -3.1280787276231252       -2.0923453075475456        2.2776158251673841     
 C  -3.0373334902944071       -1.4193363631336169        5.6730022071816268     
 C  -5.1529440252076748      -0.36860594188135815        5.1138515395918880     
 C  -4.4729455395459903        2.7207275138035567        3.6368797731100617     
 C  -4.8666261992017015        1.2708651063715184        1.7283420776089466     
 C -0.18083768176725371      -0.36173802458586868        7.3169910089722237     
 C   1.0652653303190978       -2.0923402660213402        6.1524262822834013     
 C  0.97451973844269568       -1.4193375370243355        2.7570403634883185     
 C   3.0901288900511115      -0.36860345337467681        3.3161890205047810     
 C   2.4101260504793784        2.7207331827973951        4.7931544589753399     
 C   2.8038150702461371        1.2708717676636749        6.7016912257027261     
 C  -1.6685454987988129       -1.2356051070415832        4.8103404669956745E-002
 H  -1.4705135744337974       0.64597767834082065        1.0807495032319046     
 C  -2.8966333481500408       -2.9668420951644880        1.2127099308909171     
 H  -3.6864069017743075       -2.4336093457619414        3.1440592569511407     
 C  -3.6623272551689490       -2.1229896029770425        6.7043495371430515     
 H  -1.9721459070430627       -1.5642377345599334        5.5006808948025272     
 C  -5.7778553336428455       -1.0892070575515014        6.1356818962630824     
 H  -5.7299449057901697       0.33012001651503797        4.5130840345249803     
 C  -5.4754619281630497        3.5804114849457065        3.1827708452894785     
 H  -3.9175617198008950        2.9587251837122088        4.5437998527266190     
 C  -5.8616075196760598        2.1412002684675220        1.2745859620193585     
 H  -4.6243455910700222       0.37611693265546953        1.1582622018271376     
 C -0.39426715903088261       -1.2355990186122687        8.3819386381128407     
 H -0.59229887821987381       0.64598353416881971        7.3492919070618612     
 C  0.83382010302978871       -2.9668366748096324        7.2173325255042631     
 H   1.6235931808840438       -2.4336048208376670        5.2859828702242453     
 C   1.5995146497546961       -2.1229927792160392        1.7256950266667177     
 H  -9.0667756529136875E-002  -1.5642396099565172        2.9293614669380443     
 C   3.7150413701325156       -1.0892065575719387        2.2943607453986812     
 H   3.6671288865280678       0.33012472972520029        3.9169547960826998     
 C   3.4126432543955443        3.5804182978919510        5.2472593612349741     
 H   1.8547389333369610        2.9587296868560893        3.8862361204955786     
 C   3.7987972426828351        2.1412080600384509        7.1554433702227280     
 H   2.5615376250777877       0.37612333424109184        7.2717720871268501     
 C  -2.1721514939494551       -2.5397691859228466        9.8486998658694730E-002
 H  -1.0969998122626528      -0.90902569071067241      -0.81733255009930716     
 H  -3.2779162231623000       -3.9840425114698901        1.2748019301904319     
 C  -5.0299044181918875       -1.9535653407914317        6.9403733082202512     
 H  -3.0712024525132819       -2.7836313153339920        7.3353708518693939     
 H  -6.8436420216372076      -0.95407231460045905        6.3133997491134544     
 C  -6.1707253585545949        3.2926185948049671        2.0043860435136627     
 H  -5.7066933785537852        4.4821787272955342        3.7479071110645670     
 H  -6.4071979595617075        1.9209445921039130       0.35876087886965868     
 C  0.10933844928303270       -2.5397632769157656        8.3315554104138698     
 H -0.96581267569664553      -0.90901934856874489        9.2473746038881597     
 H   1.2151028038759042       -3.9840371965402275        7.1552406481358561     
 C   2.9670917316248437       -1.9535677777838234        1.4896713086296276     
 H   1.0083907275673010       -2.7836367819009724        1.0946752763357930     
 H   4.7808279762529304      -0.95407102261225651        2.1166429342647808     
 C   4.1079112981866457        3.2926264460233461        6.4256417075851813     
 H   3.6438719570850995        4.4821854041900382        4.6821216768235585     
 H   4.3443914507563122        1.9209530970146973        8.0712663814497709     
 H  -1.9783599632302724       -3.2161717269123176      -0.73102455670876099     
 H  -5.5052688292942227       -2.4689837598596522        7.7736987502282426     
 H  -6.9516323216184244        3.9640754683521240        1.6549925558856116     
 H  -8.4453353246121216E-002  -3.2161654842482355        9.1610671729622943     
 H   3.4424569067913096       -2.4689877287692172       0.65634722685063862     
 H   4.8888191644284245        3.9640841064039050        6.7750317642875366     
 Br   7.7830973756195574        5.1303388874489855        14.236338779648266     
 Co   8.3248000080015849        6.4951989186120134        12.392666237607438     
 P   10.191215983469647        7.6741251602985070        13.023965587643062     
 Br   8.8665033858222202        5.1303351799644510        10.548996691548972     
 P   6.4583853017131938        7.6741253920508647        11.761365499957178     
 C   9.9240728642430955        8.8705441437740689        14.372676076147355     
 C   11.066397353738541        8.6170201163979012        11.724022852380307     
 C   11.467634614518902        6.5369706236337013        13.680211533939699     
 C   6.7255288270905078        8.8705433884181915        10.412654659712128     
 C   5.5832045896387550        8.6170203366073661        13.061308297358405     
 C   5.1819672001310515        6.5369705387744377        11.105119297850083     
 C   9.1870655754789396        8.4488489458249472        15.495424647038202     
 C   10.426194360146622        10.181263790990091        14.326266315064807     
 C   10.323247142602938        9.5083837082692710        10.929719771956051     
 C   12.443343058804309        8.4645707507867058        11.485439050211193     
 C   11.763845378354347        5.3666416342781922        12.958347674796155     
 C   12.169710713294135        6.8154389258570642        14.865107315585403     
 C   7.4625361404187602        8.4488476865246067        9.2899062612816152     
 C   6.2234060456863949        10.181262497753238        10.459063421540018     
 C   6.3263548535343723        9.5083851808213868        13.855609932771662     
 C   4.2062593522458727        8.4645695317560552        13.299893790145292     
 C   4.8857585815912730        5.3666400684663573        11.826981602423178     
 C   4.4798898759050960        6.8154398935315008        9.9202244641305573     
 C   8.9755318681282947        9.3227015082167668        16.560753026472415     
 H   8.7774170433081231        7.4404625775916662        15.529401811362733     
 C   10.197280945595422        11.055555256735319        15.391920532863379     
 H   10.980677373467843        10.523369588302440        13.457735088651905     
 C   10.944108947284578        10.214265718781689        9.8974611252246749     
 H   9.2578462491515907        9.6494929027554779        11.103831783247800     
 C   13.064062846367420        9.1875082057886939        10.462731352237844     
 H   13.023606130097383        7.7676298226946665        12.085200733240837     
 C   12.766527287397748        4.5047592858793317        13.407692943217148     
 H   11.203522717369093        5.1297633722055247        12.054178855333364     
 C   13.165156904938012        5.9430253276140919        15.314000303026615     
 H   11.931841269995337        7.7105392017034893        15.436522066497449     
 C   7.6740684038386506        9.3226994428921213        8.2245769452323412     
 H   7.8721854623988987        7.4404615982555509        9.2559297472841155     
 C   6.4523179372995454        11.055553085990990        9.3934082249571027     
 H   5.6689229953759890        10.523368452582691        11.327594534593048     
 C   5.7054933033411954        10.214267620940403        14.887868399115645     
 H   7.3917555357883273        9.6494949691334533        13.681497005976798     
 C   3.5855398518410015        9.1875073685743178        14.322601392230371     
 H   3.6259964832870515        7.7676270852893232        12.700133664364623     
 C   3.8830775300374847        4.5047570849592313        11.377635666552477     
 H   5.4460823454206366        5.1297612383292881        12.731149605998857     
 C   3.4844446342117643        5.9430255897471529        9.4713307756376324     
 H   4.7177577068645151        7.7105414200280844        9.3488109882319694     
 C   9.4767451946566545        10.627704894882703        16.508381561052069     
 H   8.4072635623369880        8.9954047136311317        17.428097662873206     
 H   10.577026523953879        12.073268800106863        15.328590873431548     
 C   12.311890048348781        10.049563895310346        9.6594724127527538     
 H   10.349874015379100        10.873007258318328        9.2673996805422245     
 H   14.130081189561869        9.0562803764976820        10.283372278952829     
 C   13.468297874418813        4.7910009836677352        14.582618993044051     
 H   12.992954944468805        3.6025697581970739        12.841316354706597     
 H   13.715432809994573        6.1621297591314432        16.227291831923939     
 C   7.1728537239873518        10.627702377836618        8.2769473866449879     
 H   8.2423364597309074        8.9954025166765526        7.3572321946909698     
 H   6.0725708462970607        12.073266102792944        9.4567369175407716     
 C   4.3377125484151984        10.049564897654321        15.125858452492428     
 H   6.2997282376313315        10.873010249402748        15.517928670313029     
 H   2.5195219314407757        9.0562782227028489        14.501962072725298     
 C   3.1813058702584889        4.7909996330378526        10.202710466287783     
 H   3.6566513543788446        3.6025663816046043        11.944010993115961     
 H   2.9341676861052846        6.1621305835296978        8.5580400092811963     
 H   9.2842471887587941        11.304056691651834        17.338252012737879     
 H   12.784369941296772        10.567079557749340        8.8258741898682533     
 H   14.249640570030513        4.1178964371650526        14.928045821478209     
 H   7.3653506597403080        11.304053542127461        7.4470761908152401     
 H   3.8652330718442465        10.567081191902172        15.959456509185239     
 H   2.3999638774489105        4.1178945427620519        9.8572831399093612     
         142

 Br -0.47020051968439369        2.9586695894624460        2.3752273298514179     
 Co  -1.0314107415555818        1.5960964842896106        4.2150207102861996     
 P  -2.8949361562135203       0.41570573790108528        3.5769127011181090     
 Br  -1.5926195948004340        2.9586744954121684        6.0548105103430085     
 P  0.83211992183968575       0.41570999462494540        4.8531254091178697     
 C  -2.6203803682707467      -0.78306220851537756        2.2319843516874056     
 C  -3.7776683693115030      -0.52437413028887914        4.8742882978922193     
 C  -4.1689958428026213        1.5502185045210279        2.9110339960995444     
 C  0.55756833287025331      -0.78305635723891132        6.1980561586211289     
 C   1.7148517247226378      -0.52437171570126528        3.5557503498865799     
 C   2.1061798337040627        1.5502257408172997        5.5189981890894400     
 C  -1.8761266454533112      -0.36292221557824511        1.1134454405523833     
 C  -3.1257168060462504       -2.0926176270950907        2.2757141680347677     
 C  -3.0410744353888135       -1.4195437960672335        5.6705203456632525     
 C  -5.1544423304153506      -0.36535587806271641        5.1096520426837753     
 C  -4.4741928259919810        2.7196810044071138        3.6306489768201238     
 C  -4.8617817230034044        1.2692841379430373        1.7212238440178931     
 C -0.18668549723450761      -0.36291670197173737        7.3165951373444473     
 C   1.0629059058381944       -2.0926113795426802        6.1543267044668024     
 C  0.97825890478539113       -1.4195453212486715        2.7595216732766370     
 C   3.0916253659022219      -0.36535227474935367        3.3203852381095627     
 C   2.4113726514587559        2.7196872449947898        4.7993798526506799     
 C   2.7989715565922744        1.2692935784273500        6.7088054255054503     
 C  -1.6617488130976255       -1.2367878811831665        4.8688722039913479E-002
 H  -1.4637593353675944       0.64446700188164097        1.0819821468638084     
 C  -2.8930050027000815       -2.9672170409289755        1.2111824697818343     
 H  -3.6859673573486145       -2.4334610607238818        3.1411137307022812     
 C  -3.6681347055378981       -2.1220830107540860        6.7014114688861035     
 H  -1.9759933069861251       -1.5663407535198670        5.4990952690050534     
 C  -5.7814499409856879       -1.0847892778030024        6.1310430877261641     
 H  -5.7298120063803388       0.33426215163007611        4.5083810058499596     
 C  -5.4766267188260986        3.5782652431914141        3.1741577202789566     
 H  -3.9212782576017884        2.9582392335244174        4.5389443579532394     
 C  -5.8565309330521211        2.1385794635350441        1.2650357139387165     
 H  -4.6172957343400443       0.37471142671093904        1.1518122459542748     
 C -0.40106299016176505       -1.2367826578245378        8.3813517660256807     
 H -0.59905348993974739       0.64447225843763956        7.3480583497237211     
 C  0.83019451675957701       -2.9672110621192660        7.2188582565085255     
 H   1.6231568009680881       -2.4334545358753328        5.2889272764484883     
 C   1.6053198020093919       -2.1220872408320779        1.7286327064334348     
 H  -8.6821888458273849E-002  -1.5663434028130341        2.9309475966760887     
 C   3.7186336635650292       -1.0847884277438775        2.2989965204973619     
 H   3.6669943438561354       0.33426882435040056        3.9216533736653982     
 C   3.4138084674910880        3.5782726147839017        5.2558646068699462     
 H   1.8584537396739216        2.9582434612121782        3.8910866410911575     
 C   3.7937227532656688        2.1385900471769017        7.1649871261454541     
 H   2.5544890002555758       0.37472141248218366        7.2782194186536993     
 C  -2.1665504048989095       -2.5405325813456945        9.8078485717389474E-002
 H  -1.0885646078253053      -0.91056685062134479      -0.81579288919861437     
 H  -3.2750558160245995       -3.9841611550397786        1.2726557870808632     
 C  -5.0356102044837749       -1.9502983166828638        6.9364515383405019     
 H  -3.0785651803265637       -2.7836745594679839        7.3329131862387857     
 H  -6.8471211068744156      -0.94770195270091784        6.3079391140269072     
 C  -6.1686369702091888        3.2896955408099346        1.9940440875273253     
 H  -5.7102600170075686        4.4798218502910681        3.7386730388291327     
 H  -6.3997790884234140        1.9177471136078257       0.34794437763931729     
 C  0.10373919016606512       -2.5405271421315310        8.3319620065277409     
 H -0.97424764559329102      -0.91056226313748945        9.2458333159763217     
 H   1.2122459974518083       -3.9841549685804551        7.1573848074717121     
 C   2.9727949744496875       -1.9503015428676471        1.4935915072592554     
 H   1.0157509034346019       -2.7836818735019437        1.0971336423715861     
 H   4.7843045329058604      -0.94769997022451291        2.1220995508295615     
 C   4.1058248568732916        3.2897049604466924        6.4359751476703631     
 H   3.6474387631701988        4.4798281999800746        4.6913463406471179     
 H   4.3369757606126242        1.9177592436293946        8.0820759513995419     
 H  -1.9721116825605440       -3.2169605179246363      -0.73125350791752186     
 H  -5.5124173845884448       -2.4646682925193049        7.7696401935564845     
 H  -6.9493262601368446        3.9603281553042482        1.6426668864712228     
 H  -9.0699789992242319E-002  -3.2169552518964699        9.1612938076245882     
 H   3.4496024648826178       -2.4646737045384346       0.66040435980127721     
 H   4.8865161262568488        3.9603382188078102        6.7873468153750718     
 Br   7.7895998534391175        5.1301881261979698        14.237632086496529     
 Co   8.3248009272031709        6.4958100942240264        12.392666541014878     
 P   10.192180263439289        7.6742477442970136        13.021696139586126     
 Br   8.8600023394444385        5.1301843504289018        10.547703668397943     
 P   6.4574241168263837        7.6742494637017291        11.763634330914350     
 C   9.9275075738861851        8.8698841204481376        14.371666795094711     
 C   11.064844525977081        8.6180803583958028        11.720897205860613     
 C   11.469384841237803        6.5362126641674045        13.674731926079399     
 C   6.7220973100810140        8.8698846069363810        10.413663150024254     
 C   5.5847603405775104        8.6180821505147271        13.064433079016808     
 C   5.1802198978621030        6.5362144409488740        11.110597776200164     
 C   9.1929156439578783        8.4476707877498924        15.495818599176399     
 C   10.428556983293246        10.180991979480181        14.324363211329612     
 C   10.319508671605872        9.5081748036385427        10.927236793512099     
 C   12.441847411508613        8.4678204398734120        11.481239818322383     
 C   11.762600721708694        5.3655948457563838        12.952118648292309     
 C   12.174556379588260        6.8138586159141283        14.857990424170804     
 C   7.4566882112375161        8.4476701483492107        9.2895110306632311     
 C   6.2210466002727864        10.180991914906480        10.460965547880036     
 C   6.3300962435687431        9.5081774003427739        13.858092534743323     
 C   4.2077578638917439        8.4678208700121118        13.304091814590587     
 C   4.8870063963825432        5.3655945760327137        11.833208657046356     
 C   4.4750466196101923        6.8138624239630019        9.9273407506611147     
 C   8.9823295229565918        9.3215193586335339        16.561337129144821     
 H   8.7841735497162450        7.4389519800833330        15.530634059425465     
 C   10.200909179790839        11.055181185970635        15.390391150326755     
 H   10.981117491035686        10.523518329704878        13.454788013703810     
 C   10.938304113369155        10.215170704463381        9.8945219363493457     
 H   9.2540011814031846        9.6473879994109559        11.102244527195598     
 C   13.060471033734844        9.1919254735773883        10.458092783575689     
 H   13.023741711594765        7.7717720868893352        12.080498536381670     
 C   12.765364531395496        4.5026128060586625        13.399083019534292     
 H   11.199809573738188        5.1292767667110484        12.049324754966728     
 C   13.170234077376019        5.9404052351281837        15.304452798053230     
 H   11.938891950090669        7.7091346919069785        15.430072751394897     
 C   7.6672716707773008        9.3215173029842440        8.2239908422646817     
 H   7.8654309711977932        7.4389515542111013        9.2546963405682323     
 C   6.4486915902990898        11.055179599481979        9.3949358067142033     
 H   5.6684869045519770        10.523518854165381        11.330541010486092     
 C   5.7113009505823875        10.215173279280805        14.890807447931287     
 H   7.3956035832766531        9.6473910963669045        13.683084158753596     
 C   3.5891344462820012        9.1919257804486367        14.327239039060737     
 H   3.6258637950741011        7.7717713482786444        12.704834226829243     
 C   3.8842433110749690        4.5026122389184646        11.386243262904953     
 H   5.4497989120412722        5.1292752250585760        12.736001386297715     
 C   3.4793696631235291        5.9404087291943082        9.4808773529752592     
 H   4.7107091890290311        7.7091402029561689        9.3552603146639370     
 C   9.4823463026133101        10.626942460865408        16.507971243904134     
 H   8.4156998382739729        8.9938641013622611        17.429636154446417     
 H   10.579886041007759        12.073151281213731        15.326442325663091     
 C   12.306187064197557        10.052829789020691        9.6555502014055037     
 H   10.342513892958200        10.872961928836656        9.2649403807844504     
 H   14.126605039323733        9.0626506772953661        10.277912435305653     
 C   13.470387205737625        4.7880781236354704        14.572280764588101     
 H   12.989390663237611        3.6002122430941488        12.832086262013195     
 H   13.722851483289139        6.1589333517628866        16.216478449047877     
 C   7.1672533393746987        10.626939909073233        8.2773554057899741     
 H   8.2339001916618120        8.9938614743531051        7.3556912813819402     
 H   6.0697130869941223        12.073149135885888        9.4588833699815389     
 C   4.3434183209303932        10.052831419608646        15.129780288084858     
 H   6.3070911061626669        10.872965215005491        15.520388273126059     
 H   2.5230008336815533        9.0626496128056981        14.507420831450592     
 C   3.1792190932169779        4.7880793512757061        10.213046874775566     
 H   3.6602188940576887        3.6002100381092093        11.953238110131920     
 H   2.9267507868105676        6.1589381941593935        8.5688529035623926     
 H   9.2904948558175882        11.303269207303668        17.338020831475756     
 H   12.777224414093547        10.571393788098680        8.8218152524365063     
 H   14.251946969561020        4.1141492579301051        14.915725097856415     
 H   7.3591026684806140        11.303265506254924        7.4473044171304785     
 H   3.8723813665884932        10.571395532304340        15.963515369370475     
 H   2.3976599155978202        4.1141502104241043        9.8696017622187249     
         142

 Br -0.46369865527659049        2.9585175469436686        2.3765203460271271     
 Co  -1.0314117992333727        1.5967076372844158        4.2150212962792990     
 P  -2.8939741490702797       0.41582869030162789        3.5746435078771635     
 Br  -1.5991230169506512        2.9585242049182527        6.0535171294645123     
 P  0.83115720625952871       0.41583375813741807        4.8553932437268053     
 C  -2.6169472569561201      -0.78372241172306623        2.2309759421311082     
 C  -3.7792236975172542      -0.52331308198331872        4.8711630423383285     
 C  -4.1672477391039315        1.5494604240315417        2.9055534743493165     
 C  0.55413643555538028      -0.78371583240836684        6.1990635138816934     
 C   1.7164054831839566      -0.52330992950189792        3.5588736161798700     
 C   2.1044314490560940        1.5494692369259495        5.5244751319341603     
 C  -1.8702783063299664      -0.36410064691736771        1.1138401682785748     
 C  -3.1233548844693755       -2.0928899466426363        2.2738125109021516     
 C  -3.0448153804832203       -1.4197512290008503        5.6680384841448790     
 C  -5.1559406356230255      -0.36210581424407468        5.1054525457756617     
 C  -4.4754401124379717        2.7186344950106713        3.6244181805301854     
 C  -4.8569372468051064        1.2677031695145560        1.7141056104268397     
 C -0.19253331270176152      -0.36409537935760600        7.3161992657166710     
 C   1.0605464813572913       -2.0928824930640197        6.1562271266502036     
 C  0.98199807112808668       -1.4197531054730075        2.7620029830649555     
 C   3.0931218417533324      -0.36210109612403057        3.3245814557143438     
 C   2.4126192524381338        2.7186413071921849        4.8056052463260199     
 C   2.7941280429384112        1.2677153891910249        6.7159196253081745     
 C  -1.6549521273964378       -1.2379706553247498        4.9274039409870213E-002
 H  -1.4570050963013912       0.64295632542246139        1.0832147904957126     
 C  -2.8893766572501223       -2.9675919866934635        1.2096550086727513     
 H  -3.6855278129229219       -2.4333127756858222        3.1381682044534220     
 C  -3.6739421559068468       -2.1211764185311295        6.6984734006291546     
 H  -1.9798407069291872       -1.5684437724798008        5.4975096432075805     
 C  -5.7850445483285311       -1.0803714980545036        6.1264042791892450     
 H  -5.7296791069705071       0.33840428674511419        4.5036779771749380     
 C  -5.4777915094891476        3.5761190014371214        3.1655445952684347     
 H  -3.9249947954026814        2.9577532833366265        4.5340888631798588     
 C  -5.8514543464281816        2.1359586586025667        1.2554854658580745     
 H  -4.6102458776100663       0.37330592076640856        1.1453622900814118     
 C -0.40785882129264756       -1.2379662970368066        8.3807648939385206     
 H -0.60580810165962085       0.64296098270645929        7.3468247923855801     
 C  0.82656893048936531       -2.9675854494288991        7.2203839875127871     
 H   1.6227204210521324       -2.4333042509129990        5.2918716826727321     
 C   1.6111249542640877       -2.1211817024481170        1.7315703862001521     
 H  -8.2976020387410809E-002  -1.5684471956695507        2.9325337264141331     
 C   3.7222259569975433       -1.0803702979158165        2.3036322955960422     
 H   3.6668598011842035       0.33841291897560088        3.9263519512480971     
 C   3.4149736805866322        3.5761269316758528        5.2644698525049192     
 H   1.8621685460108823        2.9577572355682675        3.8959371616867360     
 C   3.7886482638485028        2.1359720343153525        7.1745308820681801     
 H   2.5474403754333634       0.37331949072327553        7.2846667501805493     
 C  -2.1609493158483644       -2.5412959767685419        9.7669972776084205E-002
 H  -1.0801294033879576      -0.91210801053201707      -0.81425322829792157     
 H  -3.2721954088868990       -3.9842797986096676        1.2705096439712948     
 C  -5.0413159907756615       -1.9470312925742956        6.9325297684607516     
 H  -3.0859279081398454       -2.7837178036019754        7.3304555206081776     
 H  -6.8506001921116226      -0.94133159080137663        6.3024784789403601     
 C  -6.1665485818637835        3.2867724868149018        1.9837021315409882     
 H  -5.7138266554613510        4.4774649732866019        3.7294389665936989     
 H  -6.3923602172851215        1.9145496351117386       0.33712787640897590     
 C   9.8139931049097545E-002  -2.5412910073472967        8.3323686026416102     
 H -0.98268261548993663      -0.91210517770623412        9.2442920280644820     
 H   1.2093891910277121       -3.9842727406206828        7.1595289668075681     
 C   2.9784982172745318       -1.9470353079514706        1.4975117058888829     
 H   1.0231110793019031       -2.7837269651029151        1.0995920084073789     
 H   4.7877810895587904      -0.94132891783676942        2.1275561673943422     
 C   4.1037384155599375        3.2867834748700386        6.4463085877555439     
 H   3.6510055692552976        4.4774709957701111        4.7005710044706763     
 H   4.3295600704689363        1.9145653902440920        8.0928855213493129     
 H  -1.9658634018908157       -3.2177493089369547      -0.73148245912628285     
 H  -5.5195659398826677       -2.4603528251789570        7.7655816368847255     
 H  -6.9470201986552649        3.9565808422563720        1.6303412170568343     
 H  -9.6946226738363422E-002  -3.2177450195447044        9.1615204422868821     
 H   3.4567480229739260       -2.4603596803076520       0.66446149275191579     
 H   4.8842130880852732        3.9565923312117151        6.7996618664626070     
 Br   7.7961023312586786        5.1300373649469551        14.238925393344791     
 Co   8.3248018464047568        6.4964212698360395        12.392666844422315     
 P   10.193144543408932        7.6743703282955202        13.019426691529189     
 Br   8.8535012930666550        5.1300335208933525        10.546410645246915     
 P   6.4564629319395745        7.6743735353525944        11.765903161871524     
 C   9.9309422835292764        8.8692240971222063        14.370657514042069     
 C   11.063291698215620        8.6191406003937043        11.717771559340921     
 C   11.471135067956705        6.5354547047011069        13.669252318219099     
 C   6.7186657930715192        8.8692258254545724        10.414671640336380     
 C   5.5863160915162666        8.6191439644220900        13.067557860675214     
 C   5.1784725955931545        6.5354583431233113        11.116076254550247     
 C   9.1987657124368170        8.4464926296748395        15.496212551314597     
 C   10.430919606439868        10.180720167970271        14.322460107594415     
 C   10.315770200608808        9.5079658990078144        10.924753815068147     
 C   12.440351764212918        8.4710701289601182        11.477040586433571     
 C   11.761356065063040        5.3645480572345763        12.945889621788464     
 C   12.179402045882387        6.8122783059711924        14.850873532756207     
 C   7.4508402820562720        8.4464926101738147        9.2891158000448453     
 C   6.2186871548591789        10.180721332059722        10.462867674220053     
 C   6.3338376336031139        9.5079696198641592        13.860575136714985     
 C   4.2092563755376160        8.4710722082681666        13.308289839035879     
 C   4.8882542111738134        5.3645490835990692        11.839435711669534     
 C   4.4702033633152887        6.8122849543945030        9.9344570371916721     
 C   8.9891271777848907        9.3203372090503009        16.561921231817230     
 H   8.7909300561243686        7.4374413825749990        15.531866307488198     
 C   10.204537413986259        11.054807115205950        15.388861767790130     
 H   10.981557608603529        10.523667071107315        13.451840938755714     
 C   10.932499279453733        10.216075690145070        9.8915827474740166     
 H   9.2501561136547767        9.6452830960664340        11.100657271143396     
 C   13.056879221102266        9.1963427413660810        10.453454214913533     
 H   13.023877293092145        7.7759143510840039        12.075796339522505     
 C   12.764201775393245        4.5004663262379943        13.390473095851437     
 H   11.196096430107280        5.1287901612165712        12.044470654600092     
 C   13.175311249814026        5.9377851426422756        15.294905293079845     
 H   11.945942630186000        7.7077301821104678        15.423623436292344     
 C   7.6604749377159518        9.3203351630763649        8.2234047392970204     
 H   7.8586764799966886        7.4374415101666509        9.2534629338523473     
 C   6.4450652432986351        11.054806112972971        9.3964633884713020     
 H   5.6680508137279650        10.523669255748072        11.333487486379138     
 C   5.7171085978235796        10.216078937621209        14.893746496746932     
 H   7.3994516307649789        9.6452872236003575        13.684671311530394     
 C   3.5927290407230004        9.1963441923229539        14.331876685891105     
 H   3.6257311068611502        7.7759156112679655        12.709534789293865     
 C   3.8854090921124533        4.5004673928776979        11.394850859257430     
 H   5.4535154786619069        5.1287892117878640        12.740853166596573     
 C   3.4742946920352935        5.9377918686414626        9.4904239303128879     
 H   4.7036606711935462        7.7077389858842524        9.3617096410959064     
 C   9.4879474105699639        10.626180026848111        16.507560926756202     
 H   8.4241361142109579        8.9923234890933923        17.431174646019624     
 H   10.582745558061637        12.073033762320597        15.324293777894635     
 C   12.300484080046333        10.056095682731037        9.6516279900582536     
 H   10.335153770537302        10.872916599354983        9.2624810810266744     
 H   14.123128889085599        9.0690209780930484        10.272452591658476     
 C   13.472476537056435        4.7851552636032055        14.561942536132150     
 H   12.985826382006415        3.5978547279912236        12.822856169319794     
 H   13.730270156583707        6.1557369443943299        16.205665066171814     
 C   7.1616529547620464        10.626177440309847        8.2777634249349621     
 H   8.2254639235927165        8.9923204320296577        7.3541503680729097     
 H   6.0668553276911839        12.073032168978832        9.4610298224223062     
 C   4.3491240934455870        10.056097941562971        15.133702123677287     
 H   6.3144539746940014        10.872920180608237        15.522847875939089     
 H   2.5264797359223308        9.0690210029085474        14.512879590175887     
 C   3.1771323161754670        4.7851590695135604        10.223383283263351     
 H   3.6637864337365325        3.5978536946138138        11.962465227147879     
 H   2.9193338875158501        6.1557458047890892        8.5796657978435906     
 H   9.2967425228763823        11.302481722955502        17.337789650213637     
 H   12.770078886890321        10.575708018448021        8.8177563150047611     
 H   14.254253369091529        4.1104020786951576        14.903404374234620     
 H   7.3528546772209191        11.302477470382389        7.4475326434457170     
 H   3.8795296613327395        10.575709872706510        15.967574229555710     
 H   2.3953559537467304        4.1104058780861559        9.8819203845280867     
         142

 Br -0.45719679086878734        2.9583655044248918        2.3778133622028363     
 Co  -1.0314128569111634        1.5973187902792210        4.2150218822723975     
 P  -2.8930121419270391       0.41595164270217055        3.5723743146362179     
 Br  -1.6056264391008683        2.9583739144243371        6.0522237485860169     
 P  0.83019449067937157       0.41595752164989080        4.8576610783357399     
 C  -2.6135141456414934      -0.78438261493075501        2.2299675325748107     
 C  -3.7807790257230058      -0.52225203367775830        4.8680377867844369     
 C  -4.1654996354052418        1.5487023435420557        2.9000729525990887     
 C  0.55070453824050725      -0.78437530757782248        6.2000708691422570     
 C   1.7179592416452754      -0.52224814330253044        3.5619968824731596     
 C   2.1026830644081249        1.5487127330345993        5.5299520747788797     
 C  -1.8644299672066218      -0.36527907825649031        1.1142348960047666     
 C  -3.1209929628925006       -2.0931622661901819        2.2719108537695356     
 C  -3.0485563255776267       -1.4199586619344668        5.6655566226265046     
 C  -5.1574389408307013      -0.35885575042543294        5.1012530488675489     
 C  -4.4766873988839615        2.7175879856142284        3.6181873842402470     
 C  -4.8520927706068084        1.2661222010860749        1.7069873768357864     
 C -0.19838112816901543      -0.36527405674347468        7.3158033940888947     
 C   1.0581870568763883       -2.0931536065853598        6.1581275488336047     
 C  0.98573723747078212       -1.4199608896973435        2.7644842928532745     
 C   3.0946183176044428      -0.35884991749870743        3.3287776733191254     
 C   2.4138658534175113        2.7175953693895796        4.8118306400013600     
 C   2.7892845292845485        1.2661371999547000        6.7230338251108979     
 C  -1.6481554416952502       -1.2391534294663331        4.9859356779826954E-002
 H  -1.4502508572351882       0.64144564896328171        1.0844474341276167     
 C  -2.8857483118001630       -2.9679669324579510        1.2081275475636684     
 H  -3.6850882684972288       -2.4331644906477625        3.1352226782045629     
 C  -3.6797496062757955       -2.1202698263081730        6.6955353323722058     
 H  -1.9836881068722496       -1.5705467914397344        5.4959240174101067     
 C  -5.7886391556713734       -1.0759537183060046        6.1217654706523259     
 H  -5.7295462075606753       0.34254642186015227        4.4989749484999173     
 C  -5.4789563001521957        3.5739727596828290        3.1569314702579128     
 H  -3.9287113332035748        2.9572673331488351        4.5292333684064783     
 C  -5.8463777598042430        2.1333378536700889        1.2459352177774323     
 H  -4.6031960208800884       0.37190041482187808        1.1389123342085490     
 C -0.41465465242353000       -1.2391499362490757        8.3801780218513606     
 H -0.61256271337949442       0.64144970697527914        7.3455912350474390     
 C  0.82294334421915361       -2.9679598367385323        7.2219097185170487     
 H   1.6222840411361767       -2.4331539659506647        5.2948160888969760     
 C   1.6169301065187835       -2.1202761640641556        1.7345080659668695     
 H  -7.9130152316547783E-002  -1.5705509885260676        2.9341198561521775     
 C   3.7258182504300570       -1.0759521680877553        2.3082680706947225     
 H   3.6667252585122712       0.34255701360080115        3.9310505288307955     
 C   3.4161388936821759        3.5739812485678035        5.2730750981398913     
 H   1.8658833523478429        2.9572710099243569        3.9007876822823149     
 C   3.7835737744313369        2.1333540214538034        7.1840746379909062     
 H   2.5403917506111511       0.37191756896436734        7.2911140817073994     
 C  -2.1553482267978188       -2.5420593721913898        9.7261459834778949E-002
 H  -1.0716941989506101      -0.91364917044268945      -0.81271356739722866     
 H  -3.2693350017491980       -3.9843984421795562        1.2683635008617262     
 C  -5.0470217770675490       -1.9437642684657277        6.9286079985810023     
 H  -3.0932906359531267       -2.7837610477359673        7.3279978549775695     
 H  -6.8540792773488306      -0.93496122890183542        6.2970178438538129     
 C  -6.1644601935183774        3.2838494328198693        1.9733601755546510     
 H  -5.7173932939151344        4.4751080962821357        3.7202048943582646     
 H  -6.3849413461468290        1.9113521566156515       0.32631137517863457     
 C   9.2540671932129961E-002  -2.5420548725630621        8.3327751987554795     
 H -0.99111758538658212      -0.91364809227497867        9.2427507401526423     
 H   1.2065323846036160       -3.9843905126609105        7.1616731261434241     
 C   2.9842014600993756       -1.9437690730352943        1.5014319045185105     
 H   1.0304712551692041       -2.7837720567038864        1.1020503744431720     
 H   4.7912576462117196      -0.93495786544902593        2.1330127839591224     
 C   4.1016519742465825        3.2838619892933849        6.4566420278407257     
 H   3.6545723753403969        4.4751137915601475        4.7097956682942348     
 H   4.3221443803252475        1.9113715368587894        8.1036950912990839     
 H  -1.9596151212210873       -3.2185380999492730      -0.73171141033504372     
 H  -5.5267144951768898       -2.4560373578386092        7.7615230802129673     
 H  -6.9447141371736851        3.9528335292084962        1.6180155476424458     
 H -0.10319266348448453       -3.2185347871929388        9.1617470769491760     
 H   3.4638935810652343       -2.4560456560768693       0.66851862570255438     
 H   4.8819100499136976        3.9528464436156199        6.8119769175501421     
 Br   7.8026048090782387        5.1298866036959394        14.240218700193054     
 Co   8.3248027656063428        6.4970324454480526        12.392667147829755     
 P   10.194108823378574        7.6744929122940269        13.017157243472253     
 Br   8.8470002466888733        5.1298826913578033        10.545117622095889     
 P   6.4555017470527645        7.6744976070034587        11.768171992828696     
 C   9.9343769931723678        8.8685640737962750        14.369648232989425     
 C   11.061738870454160        8.6202008423916059        11.714645912821227     
 C   11.472885294675606        6.5346967452348101        13.663772710358799     
 C   6.7152342760620254        8.8685670439727637        10.415680130648507     
 C   5.5878718424550220        8.6202057783294510        13.070682642333619     
 C   5.1767252933242069        6.5347022452977486        11.121554732900329     
 C   9.2046157809157574        8.4453144715997848        15.496606503452796     
 C   10.433282229586492        10.180448356460362        14.320557003859218     
 C   10.312031729611743        9.5077569943770861        10.922270836624195     
 C   12.438856116917222        8.4743198180468262        11.472841354544761     
 C   11.760111408417387        5.3635012687127679        12.939660595284618     
 C   12.184247712176512        6.8106979960282565        14.843756641341608     
 C   7.4449923528750279        8.4453150719984187        9.2887205694264612     
 C   6.2163277094455704        10.180450749212964        10.464769800560070     
 C   6.3375790236374847        9.5077618393855463        13.863057738686646     
 C   4.2107548871834881        8.4743235465242215        13.312487863481174     
 C   4.8895020259650837        5.3635035911654256        11.845662766292712     
 C   4.4653601070203850        6.8107074848260041        9.9415733237222295     
 C   8.9959248326131878        9.3191550594670680        16.562505334489639     
 H   8.7976865625324905        7.4359307850666649        15.533098555550929     
 C   10.208165648181676        11.054433044441266        15.387332385253508     
 H   10.981997726171372        10.523815812509753        13.448893863807619     
 C   10.926694445538310        10.216980675826759        9.8886435585986856     
 H   9.2463110459063707        9.6431781927219120        11.099070015091193     
 C   13.053287408469689        9.2007600091547754        10.448815646251377     
 H   13.024012874589527        7.7800566152786725        12.071094142663338     
 C   12.763039019390993        4.4983198464173251        13.381863172168583     
 H   11.192383286476375        5.1283035557220948        12.039616554233454     
 C   13.180388422252035        5.9351650501563684        15.285357788106460     
 H   11.952993310281331        7.7063256723139570        15.417174121189792     
 C   7.6536782046546019        9.3191530231684876        8.2228186363293609     
 H   7.8519219887955840        7.4359314661222013        9.2522295271364623     
 C   6.4414388962981795        11.054432626463960        9.3979909702284026     
 H   5.6676147229039531        10.523819657330762        11.336433962272181     
 C   5.7229162450647717        10.216984595961611        14.896685545562576     
 H   7.4032996782533047        9.6431833508338105        13.686258464307191     
 C   3.5963236351640000        9.2007626041972728        14.336514332721473     
 H   3.6255984186481993        7.7800598742572866        12.714235351758488     
 C   3.8865748731499377        4.4983225468369312        11.403458455609906     
 H   5.4572320452825425        5.1283031985171519        12.745704946895430     
 C   3.4692197209470583        5.9351750080886179        9.4999705076505165     
 H   4.6966121533580623        7.7063377688123369        9.3681589675278758     
 C   9.4935485185266177        10.625417592830816        16.507150609608271     
 H   8.4325723901479410        8.9907828768245235        17.432713137592831     
 H   10.585605075115517        12.072916243427462        15.322145230126177     
 C   12.294781095895107        10.059361576441383        9.6477057787110052     
 H   10.327793648116403        10.872871269873313        9.2600217812688985     
 H   14.119652738847464        9.0753912788907325        10.266992748011301     
 C   13.474565868375246        4.7822324035709398        14.551604307676202     
 H   12.982262100775221        3.5954972128882985        12.813626076626393     
 H   13.737688829878275        6.1525405370257742        16.194851683295752     
 C   7.1560525701493933        10.625414971546460        8.2781714440799501     
 H   8.2170276555236210        8.9907793897062085        7.3526094547638801     
 H   6.0639975683882454        12.072915202071778        9.4631762748630734     
 C   4.3548298659607818        10.059364463517296        15.137623959269714     
 H   6.3218168432253359        10.872875146210982        15.525307478752119     
 H   2.5299586381631083        9.0753923930113949        14.518338348901182     
 C   3.1750455391339560        4.7822387877514139        10.233719691751133     
 H   3.6673539734153762        3.5954973511184183        11.971692344163838     
 H   2.9119169882211327        6.1525534154187849        8.5904786921247869     
 H   9.3029901899351763        11.301694238607336        17.337558468951517     
 H   12.762933359687095        10.580022248797361        8.8136973775730141     
 H   14.256559768622036        4.1066548994602101        14.891083650612826     
 H   7.3466066859612251        11.301689434509854        7.4477608697609554     
 H   3.8866779560769862        10.580024213108679        15.971633089740946     
 H   2.3930519918956401        4.1066615457482074        9.8942390068374486     
         142

 Br -0.45069492646098414        2.9582134619061144        2.3791063783785451     
 Co  -1.0314139145889543        1.5979299432740262        4.2150224682654969     
 P  -2.8920501347837990       0.41607459510271316        3.5701051213952724     
 Br  -1.6121298612510853        2.9582236239304214        6.0509303677075206     
 P  0.82923177509921442       0.41608128516236348        4.8599289129446746     
 C  -2.6100810343268663      -0.78504281813844379        2.2289591230185133     
 C  -3.7823343539287571      -0.52119098537219777        4.8649125312305461     
 C  -4.1637515317065521        1.5479442630525697        2.8945924308488609     
 C  0.54727264092563421      -0.78503478274727811        6.2010782244028206     
 C   1.7195130001065941      -0.52118635710316308        3.5651201487664497     
 C   2.1009346797601562        1.5479562291432489        5.5354290176236001     
 C  -1.8585816280832770      -0.36645750959561291        1.1146296237309581     
 C  -3.1186310413156257       -2.0934345857377274        2.2700091966369191     
 C  -3.0522972706720335       -1.4201660948680837        5.6630747611081311     
 C  -5.1589372460383762      -0.35560568660679126        5.0970535519594353     
 C  -4.4779346853299522        2.7165414762177860        3.6119565879503086     
 C  -4.8472482944085113        1.2645412326575938        1.6998691432447328     
 C -0.20422894363626934      -0.36645273412934337        7.3154075224611184     
 C   1.0558276323954852       -2.0934247201066998        6.1600279710170058     
 C  0.98947640381347768       -1.4201686739216794        2.7669656026415930     
 C   3.0961147934555533      -0.35559873887338433        3.3329738909239066     
 C   2.4151124543968887        2.7165494315869747        4.8180560336767000     
 C   2.7844410156306858        1.2645590107183748        6.7301480249136221     
 C  -1.6413587559940628       -1.2403362036079164        5.0444674149783687E-002
 H  -1.4434966181689850       0.63993497250410214        1.0856800777595206     
 C  -2.8821199663502037       -2.9683418782224389        1.2066000864545854     
 H  -3.6846487240715362       -2.4330162056097024        3.1322771519557038     
 C  -3.6855570566447446       -2.1193632340852164        6.6925972641152569     
 H  -1.9875355068153120       -1.5726498103996682        5.4943383916126338     
 C  -5.7922337630142167       -1.0715359385575056        6.1171266621154077     
 H  -5.7294133081508445       0.34668855697519041        4.4942719198248957     
 C  -5.4801210908152447        3.5718265179285362        3.1483183452473908     
 H  -3.9324278710044678        2.9567813829610441        4.5243778736330986     
 C  -5.8413011731803035        2.1307170487376110        1.2363849696967903     
 H  -4.5961461641501105       0.37049490887734754        1.1324623783356862     
 C -0.42145048355441245       -1.2403335754613445        8.3795911497642024     
 H -0.61931732509936788       0.63993843124409888        7.3443576777092989     
 C  0.81931775794894190       -2.9683342240481654        7.2234354495213102     
 H   1.6218476612202208       -2.4330036809883309        5.2977604951212189     
 C   1.6227352587734791       -2.1193706256801947        1.7374457457335866     
 H  -7.5284284245684757E-002  -1.5726547813825844        2.9357059858902219     
 C   3.7294105438625711       -1.0715340382596941        2.3129038457934032     
 H   3.6665907158403392       0.34670110822600142        3.9357491064134944     
 C   3.4173041067777197        3.5718355654597547        5.2816803437748634     
 H   1.8695981586848034        2.9567847842804458        3.9056382028778933     
 C   3.7784992850141705        2.1307360085922538        7.1936183939136331     
 H   2.5333431257889392       0.37051564720545921        7.2975614132342486     
 C  -2.1497471377472737       -2.5428227676142372        9.6852946893473679E-002
 H  -1.0632589945132627      -0.91519033035336184      -0.81117390649653587     
 H  -3.2664745946114975       -3.9845170857494452        1.2662173577521576     
 C  -5.0527275633594364       -1.9404972443571595        6.9246862287012521     
 H  -3.1006533637664084       -2.7838042918699593        7.3255401893469614     
 H  -6.8575583625860377      -0.92859086700229421        6.2915572087672658     
 C  -6.1623718051729721        3.2809263788248364        1.9630182195683137     
 H  -5.7209599323689178        4.4727512192776695        3.7109708221228308     
 H  -6.3775224750085355        1.9081546781195642       0.31549487394829323     
 C   8.6941412815162378E-002  -2.5428187377788278        8.3331817948693505     
 H -0.99955255528322773      -0.91519100684372334        9.2412094522408044     
 H   1.2036755781795201       -3.9845082847011382        7.1638172854792792     
 C   2.9899047029242194       -1.9405028381191178        1.5053521031481383     
 H   1.0378314310365051       -2.7838171483048577        1.1045087404789651     
 H   4.7947342028646496      -0.92858681306128232        2.1384694005239031     
 C   4.0995655329332283        3.2809405037167312        6.4669754679259066     
 H   3.6581391814254962        4.4727565873501840        4.7190203321177941     
 H   4.3147286901815596        1.9081776834734867        8.1145046612488549     
 H  -1.9533668405513589       -3.2193268909615913      -0.73194036154380471     
 H  -5.5338630504711128       -2.4517218904982614        7.7574645235412083     
 H  -6.9424080756921054        3.9490862161606199        1.6056898782280573     
 H -0.10943910023060563       -3.2193245548411733        9.1619737116114717     
 H   3.4710391391565421       -2.4517316318460867       0.67257575865319286     
 H   4.8796070117421211        3.9491005560195251        6.8242919686376773     
 Br   7.8091072868977989        5.1297358424449246        14.241512007041317     
 Co   8.3248036848079288        6.4976436210600657        12.392667451237193     
 P   10.195073103348218        7.6746154962925335        13.014887795415316     
 Br   8.8404992003110916        5.1297318618222540        10.543824598944861     
 P   6.4545405621659553        7.6746216786543231        11.770440823785870     
 C   9.9378117028154573        8.8679040504703437        14.368638951936781     
 C   11.060186042692699        8.6212610843895074        11.711520266301534     
 C   11.474635521394509        6.5339387857685134        13.658293102498499     
 C   6.7118027590525307        8.8679082624909551        10.416688620960633     
 C   5.5894275933937783        8.6212675922368138        13.073807423992024     
 C   5.1749779910552585        6.5339461474721858        11.127033211250412     
 C   9.2104658493946960        8.4441363135247318        15.497000455590992     
 C   10.435644852733114        10.180176544950452        14.318653900124023     
 C   10.308293258614679        9.5075480897463578        10.919787858180243     
 C   12.437360469621526        8.4775695071335324        11.468642122655950     
 C   11.758866751771732        5.3624544801909604        12.933431568780772     
 C   12.189093378470639        6.8091176860853206        14.836639749927011     
 C   7.4391444236937838        8.4441375338230227        9.2883253388080771     
 C   6.2139682640319629        10.180180166366206        10.466671926900089     
 C   6.3413204136718555        9.5075540589069334        13.865540340658306     
 C   4.2122533988293602        8.4775748847802781        13.316685887926466     
 C   4.8907498407563539        5.3624580987317811        11.851889820915888     
 C   4.4605168507254822        6.8091300152575052        9.9486896102527886     
 C   9.0027224874414848        9.3179729098838351        16.563089437162045     
 H   8.8044430689406141        7.4344201875583309        15.534330803613662     
 C   10.211793882377094        11.054058973676582        15.385803002716884     
 H   10.982437843739215        10.523964553912188        13.445946788859525     
 C   10.920889611622888        10.217885661508449        9.8857043697233564     
 H   9.2424659781579628        9.6410732893773901        11.097482759038991     
 C   13.049695595837111        9.2051772769434699        10.444177077589222     
 H   13.024148456086909        7.7841988794733412        12.066391945804172     
 C   12.761876263388739        4.4961733665966568        13.373253248485726     
 H   11.188670142845467        5.1278169502276176        12.034762453866819     
 C   13.185465594690042        5.9325449576704603        15.275810283133074     
 H   11.960043990376663        7.7049211625174463        15.410724806087238     
 C   7.6468814715932529        9.3179708832606085        8.2222325333617015     
 H   7.8451674975944794        7.4344214220777518        9.2509961204205791     
 C   6.4378125492977238        11.054059139954949        9.3995185519855013     
 H   5.6671786320799411        10.523970058913452        11.339380438165227     
 C   5.7287238923059638        10.217890254302013        14.899624594378219     
 H   7.4071477257416305        9.6410794780672617        13.687845617083989     
 C   3.5999182296049996        9.2051810160715899        14.341151979551841     
 H   3.6254657304352484        7.7842041372466078        12.718935914223108     
 C   3.8877406541874220        4.4961777007961645        11.412066051962382     
 H   5.4609486119031780        5.1278171852464398        12.750556727194288     
 C   3.4641447498588231        5.9325581475357723        9.5095170849881434     
 H   4.6895636355225774        7.7049365517404214        9.3746082939598434     
 C   9.4991496264832733        10.624655158813519        16.506740292460339     
 H   8.4410086660849259        8.9892422645556529        17.434251629166042     
 H   10.588464592169395        12.072798724534328        15.319996682357720     
 C   12.289078111743883        10.062627470151728        9.6437835673637551     
 H   10.320433525695504        10.872825940391641        9.2575624815111244     
 H   14.116176588609328        9.0817615796884148        10.261532904364126     
 C   13.476655199694058        4.7793095435386750        14.541266079220252     
 H   12.978697819544026        3.5931396977853733        12.804395983932991     
 H   13.745107503172843        6.1493441296572176        16.184038300419690     
 C   7.1504521855367411        10.624652502783075        8.2785794632249381     
 H   8.2085913874545273        8.9892383473827611        7.3510685414548496     
 H   6.0611398090853070        12.072798235164722        9.4653227273038407     
 C   4.3605356384759766        10.062630985471621        15.141545794862143     
 H   6.3291797117566713        10.872830111813725        15.527767081565148     
 H   2.5334375404038858        9.0817637831142441        14.523797107626477     
 C   3.1729587620924451        4.7793185059892682        10.244056100238916     
 H   3.6709215130942199        3.5931410076230232        11.980919461179797     
 H   2.9045000889264156        6.1493610260484797        8.6012915864059831     
 H   9.3092378569939704        11.300906754259170        17.337327287689394     
 H   12.755787832483870        10.584336479146701        8.8096384401412671     
 H   14.258866168152545        4.1029077202252626        14.878762926991032     
 H   7.3403586947015302        11.300901398637317        7.4479890960761939     
 H   3.8938262508212325        10.584338553510847        15.975691949926183     
 H   2.3907480300445503        4.1029172134102598        9.9065576291468123     
         142

 Br -0.44419306205318099        2.9580614193873376        2.3803993945542543     
 Co  -1.0314149722667449        1.5985410962688313        4.2150230542585962     
 P  -2.8910881276405584       0.41619754750325577        3.5678359281543268     
 Br  -1.6186332834013024        2.9580733334365057        6.0496369868290252     
 P  0.82826905951905727       0.41620504867483615        4.8621967475536092     
 C  -2.6066479230122397      -0.78570302134613257        2.2279507134622163     
 C  -3.7838896821345087      -0.52012993706663735        4.8617872756766545     
 C  -4.1620034280078615        1.5471861825630837        2.8891119090986330     
 C  0.54384074361076107      -0.78569425791673375        6.2020855796633843     
 C   1.7210667585679129      -0.52012457090379571        3.5682434150597397     
 C   2.0991862951121871        1.5471997252518987        5.5409059604683195     
 C  -1.8527332889599324      -0.36763594093473551        1.1150243514571498     
 C  -3.1162691197387509       -2.0937069052852726        2.2681075395043031     
 C  -3.0560382157664403       -1.4203735278017005        5.6605928995897568     
 C  -5.1604355512460520      -0.35235562278814953        5.0928540550513226     
 C  -4.4791819717759429        2.7154949668213431        3.6057257916603707     
 C  -4.8424038182102134        1.2629602642291127        1.6927509096536795     
 C -0.21007675910352325      -0.36763141151521206        7.3150116508333420     
 C   1.0534682079145818       -2.0936958336280398        6.1619283932004070     
 C  0.99321557015617323       -1.4203764581460154        2.7694469124299115     
 C   3.0976112693066638      -0.35234756024806119        3.3371701085286882     
 C   2.4163590553762662        2.7155034937843698        4.8242814273520400     
 C   2.7795975019768231        1.2629808214820499        6.7372622247163463     
 C  -1.6345620702928751       -1.2415189777494999        5.1029991519740421E-002
 H  -1.4367423791027820       0.63842429604492246        1.0869127213914247     
 C  -2.8784916209002445       -2.9687168239869268        1.2050726253455026     
 H  -3.6842091796458436       -2.4328679205716428        3.1293316257068442     
 C  -3.6913645070136933       -2.1184566418622599        6.6896591958583089     
 H  -1.9913829067583744       -1.5747528293596018        5.4927527658151600     
 C  -5.7958283703570590       -1.0671181588090066        6.1124878535784886     
 H  -5.7292804087410127       0.35083069209022849        4.4895688911498741     
 C  -5.4812858814782937        3.5696802761742439        3.1397052202368689     
 H  -3.9361444088053612        2.9562954327732531        4.5195223788597181     
 C  -5.8362245865563649        2.1280962438051332        1.2268347216161484     
 H  -4.5890963074201325       0.36908940293281706        1.1260124224628234     
 C -0.42824631468529495       -1.2415172146736135        8.3790042776770424     
 H -0.62607193681924134       0.63842715551291873        7.3431241203711579     
 C  0.81569217167873020       -2.9687086113577990        7.2249611805255727     
 H   1.6214112813042652       -2.4328533960259970        5.3007049013454628     
 C   1.6285404110281749       -2.1184650872962338        1.7403834255003039     
 H  -7.1438416174821717E-002  -1.5747585742391013        2.9372921156282663     
 C   3.7330028372950848       -1.0671159084316328        2.3175396208920835     
 H   3.6664561731684073       0.35084520285120169        3.9404476839961928     
 C   3.4184693198732634        3.5696898823517054        5.2902855894098355     
 H   1.8733129650217639        2.9562985586365351        3.9104887234734722     
 C   3.7734247955970046        2.1281179957307046        7.2031621498363592     
 H   2.5262945009667268       0.36911372544655102        7.3040087447610986     
 C  -2.1441460486967285       -2.5435861630370851        9.6444433952168424E-002
 H  -1.0548237900759152      -0.91673149026403422      -0.80963424559584307     
 H  -3.2636141874737969       -3.9846357293193337        1.2640712146425890     
 C  -5.0584333496513239       -1.9372302202485916        6.9207644588215027     
 H  -3.1080160915796902       -2.7838475360039512        7.3230825237163533     
 H  -6.8610374478232456      -0.92222050510275311        6.2860965736807186     
 C  -6.1602834168275660        3.2780033248298035        1.9526762635819765     
 H  -5.7245265708227011        4.4703943422732033        3.7017367498873965     
 H  -6.3701036038702430        1.9049571996234771       0.30467837271795184     
 C   8.1342153698194808E-002  -2.5435826029945936        8.3335883909832198     
 H  -1.0079875251798733      -0.91673392141246801        9.2396681643289647     
 H   1.2008187717554240       -3.9846260567413658        7.1659614448151352     
 C   2.9956079457490632       -1.9372366032029416        1.5092723017777658     
 H   1.0451916069038061       -2.7838622399058290        1.1069671065147582     
 H   4.7982107595175796      -0.92221576067353883        2.1439260170886838     
 C   4.0974790916198742        3.2780190181400775        6.4773089080110884     
 H   3.6617059875105955        4.4703993831402213        4.7282449959413526     
 H   4.3073130000378717        1.9049838300881841        8.1253142311986277     
 H  -1.9471185598816305       -3.2201156819739101      -0.73216931275256558     
 H  -5.5410116057653349       -2.4474064231579140        7.7534059668694493     
 H  -6.9401020142105256        3.9453389031127442        1.5933642088136686     
 H -0.11568553697672673       -3.2201143224894078        9.1622003462737656     
 H   3.4781846972478503       -2.4474176076153040       0.67663289160383144     
 H   4.8773039735705455        3.9453546684234300        6.8366070197252116     
 Br   7.8156097647173590        5.1295850811939090        14.242805313889580     
 Co   8.3248046040095147        6.4982547966720778        12.392667754644631     
 P   10.196037383317860        7.6747380802910401        13.012618347358378     
 Br   8.8339981539333099        5.1295810322867048        10.542531575793832     
 P   6.4535793772791461        7.6747457503051875        11.772709654743045     
 C   9.9412464124585487        8.8672440271444124        14.367629670884137     
 C   11.058633214931239        8.6223213263874108        11.708394619781840     
 C   11.476385748113410        6.5331808263022166        13.652813494638199     
 C   6.7083712420430368        8.8672494810091447        10.417697111272759     
 C   5.5909833443325336        8.6223294061441766        13.076932205650428     
 C   5.1732306887863100        6.5331900496466222        11.132511689600493     
 C   9.2163159178736347        8.4429581554496771        15.497394407729191     
 C   10.438007475879738        10.179904733440543        14.316750796388826     
 C   10.304554787617615        9.5073391851156295        10.917304879736291     
 C   12.435864822325829        8.4808191962202386        11.464442890767140     
 C   11.757622095126079        5.3614076916691520        12.927202542276927     
 C   12.193939044764766        6.8075373761423847        14.829522858512412     
 C   7.4332964945125397        8.4429599956476267        9.2879301081896930     
 C   6.2116088186183545        10.179909583519448        10.468574053240106     
 C   6.3450618037062263        9.5073462784283205        13.868022942629967     
 C   4.2137519104752315        8.4808262230363329        13.320883912371761     
 C   4.8919976555476241        5.3614126062981375        11.858116875539066     
 C   4.4556735944305785        6.8075525456890063        9.9558058967833460     
 C   9.0095201422697819        9.3167907603006022        16.563673539834454     
 H   8.8111995753487360        7.4329095900499977        15.535563051676395     
 C   10.215422116572512        11.053684902911899        15.384273620180259     
 H   10.982877961307057        10.524113295314626        13.442999713911430     
 C   10.915084777707465        10.218790647190140        9.8827651808480272     
 H   9.2386209104095567        9.6389683860328681        11.095895502986789     
 C   13.046103783204535        9.2095945447321643        10.439538508927066     
 H   13.024284037584291        7.7883411436680099        12.061689748945007     
 C   12.760713507386487        4.4940268867759876        13.364643324802872     
 H   11.184956999214561        5.1273303447331413        12.029908353500183     
 C   13.190542767128049        5.9299248651845522        15.266262778159689     
 H   11.967094670471994        7.7035166527209356        15.404275490984684     
 C   7.6400847385319031        9.3167887433527294        8.2216464303940420     
 H   7.8384130063933739        7.4329113780333023        9.2497627137046941     
 C   6.4341862022972682        11.053685653445939        9.4010461337426019     
 H   5.6667425412559291        10.524120460496142        11.342326914058271     
 C   5.7345315395471559        10.218795912642415        14.902563643193863     
 H   7.4109957732299563        9.6389756053007147        13.689432769860787     
 C   3.6035128240459993        9.2095994279459070        14.345789626382206     
 H   3.6253330422222980        7.7883484002359289        12.723636476687730     
 C   3.8889064352249059        4.4940328547553978        11.420673648314859     
 H   5.4646651785238136        5.1273311719757269        12.755408507493145     
 C   3.4590697787705880        5.9299412869829267        9.5190636623257721     
 H   4.6825151176870934        7.7035353346685058        9.3810576203918128     
 C   9.5047507344399271        10.623892724796224        16.506329975312404     
 H   8.4494449420219109        8.9877016522867841        17.435790120739249     
 H   10.591324109223272        12.072681205641196        15.317848134589264     
 C   12.283375127592659        10.065893363862074        9.6398613560165050     
 H   10.313073403274604        10.872780610909969        9.2551031817533485     
 H   14.112700438371192        9.0881318804860989        10.256073060716950     
 C   13.478744531012868        4.7763866835064102        14.530927850764302     
 H   12.975133538312832        3.5907821826824482        12.795165891239590     
 H   13.752526176467409        6.1461477222886609        16.173224917543628     
 C   7.1448518009240880        10.623890034019690        8.2789874823699243     
 H   8.2001551193854318        8.9876973050593136        7.3495276281458191     
 H   6.0582820497823686        12.072681268257666        9.4674691797446080     
 C   4.3662414109911714        10.065897507425946        15.145467630454572     
 H   6.3365425802880058        10.872785077416470        15.530226684378178     
 H   2.5369164426446633        9.0881351732170934        14.529255866351770     
 C   3.1708719850509346        4.7763982242271217        10.254392508726699     
 H   3.6744890527730640        3.5907846641276278        11.990146578195755     
 H   2.8970831896316982        6.1461686366781754        8.6121044806871794     
 H   9.3154855240527645        11.300119269911006        17.337096106427275     
 H   12.748642305280644        10.588650709496044        8.8055795027095201     
 H   14.261172567683055        4.0991605409903142        14.866442203369237     
 H   7.3341107034418362        11.300113362764781        7.4482173223914323     
 H   3.9009745455654787        10.588652893913016        15.979750810111419     
 H   2.3884440681934600        4.0991728810723114        9.9188762514561741     
         142

 Br -0.43769119764537778        2.9579093768685603        2.3816924107299631     
 Co  -1.0314160299445359        1.5991522492636365        4.2150236402516947     
 P  -2.8901261204973179       0.41632049990379844        3.5655667349133813     
 Br  -1.6251367055515196        2.9579230429425900        6.0483436059505289     
 P  0.82730634393890012       0.41632881218730888        4.8644645821625447     
 C  -2.6032148116976126      -0.78636322455382124        2.2269423039059189     
 C  -3.7854450103402599      -0.51906888876107693        4.8586620201227637     
 C  -4.1602553243091718        1.5464281020735977        2.8836313873484052     
 C  0.54040884629588803      -0.78635373308618928        6.2030929349239479     
 C   1.7226205170292319      -0.51906278470442835        3.5713666813530294     
 C   2.0974379104642185        1.5464432213605486        5.5463829033130398     
 C  -1.8468849498365876      -0.36881437227385810        1.1154190791833414     
 C  -3.1139071981618760       -2.0939792248328182        2.2662058823716871     
 C  -3.0597791608608467       -1.4205809607353170        5.6581110380713833     
 C  -5.1619338564537269      -0.34910555896950779        5.0886545581432090     
 C  -4.4804292582219336        2.7144484574249006        3.5994949953704323     
 C  -4.8375593420119163        1.2613792958006316        1.6856326760626259     
 C -0.21592457457077716      -0.36881008890108069        7.3146157792055657     
 C   1.0511087834336788       -2.0939669471493798        6.1638288153838081     
 C  0.99695473649886868       -1.4205842423703516        2.7719282222182300     
 C   3.0991077451577742      -0.34909638162273809        3.3413663261334694     
 C   2.4176056563556441        2.7144575559817645        4.8305068210273800     
 C   2.7747539883229604        1.2614026322457248        6.7443764245190705     
 C  -1.6277653845916875       -1.2427017518910832        5.1615308889697155E-002
 H  -1.4299881400365788       0.63691361958574289        1.0881453650233288     
 C  -2.8748632754502852       -2.9690917697514143        1.2035451642364197     
 H  -3.6837696352201506       -2.4327196355335832        3.1263860994579851     
 C  -3.6971719573826420       -2.1175500496393034        6.6867211276013601     
 H  -1.9952303067014368       -1.5768558483195356        5.4911671400176871     
 C  -5.7994229776999022       -1.0627003790605076        6.1078490450415703     
 H  -5.7291475093311810       0.35497282720526657        4.4848658624748534     
 C  -5.4824506721413426        3.5675340344199511        3.1310920952263470     
 H  -3.9398609466062542        2.9558094825854617        4.5146668840863384     
 C  -5.8311479999324254        2.1254754388726558        1.2172844735355064     
 H  -4.5820464506901537       0.36768389698828657        1.1195624665899604     
 C -0.43504214581617739       -1.2427008538858824        8.3784174055898823     
 H -0.63282654853911491       0.63691587978173847        7.3418905630330169     
 C  0.81206658540851850       -2.9690829986674321        7.2264869115298342     
 H   1.6209749013883095       -2.4327031110636628        5.3036493075697067     
 C   1.6343455632828707       -2.1175595489122725        1.7433211052670212     
 H  -6.7592548103958691E-002  -1.5768623670956181        2.9388782453663111     
 C   3.7365951307275989       -1.0626977786035716        2.3221753959907643     
 H   3.6663216304964750       0.35498929747640195        3.9451462615788917     
 C   3.4196345329688076        3.5675441992436565        5.2988908350448076     
 H   1.8770277713587247        2.9558123329926245        3.9153392440690507     
 C   3.7683503061798387        2.1254999828691554        7.2127059057590852     
 H   2.5192458761445145       0.36771180368764289        7.3104560762879487     
 C  -2.1385449596461830       -2.5443495584599325        9.6035921010863154E-002
 H  -1.0463885856385675      -0.91827265017470650      -0.80809458469515028     
 H  -3.2607537803360964       -3.9847543728892227        1.2619250715330204     
 C  -5.0641391359432113       -1.9339631961400234        6.9168426889417525     
 H  -3.1153788193929719       -2.7838907801379431        7.3206248580857451     
 H  -6.8645165330604527      -0.91585014320321190        6.2806359385941715     
 C  -6.1581950284821607        3.2750802708347710        1.9423343075956394     
 H  -5.7280932092764845        4.4680374652687362        3.6925026776519627     
 H  -6.3626847327319496        1.9017597211273898       0.29386187148761045     
 C   7.5742894581227224E-002  -2.5443464682103589        8.3339949870970891     
 H  -1.0164224950765188      -0.91827683598121257        9.2381268764171249     
 H   1.1979619653313278       -3.9847438287815935        7.1681056041509912     
 C   3.0013111885739070       -1.9339703682867651        1.5131925004073934     
 H   1.0525517827711071       -2.7839073315068004        1.1094254725505510     
 H   4.8016873161705096      -0.91584470828579523        2.1493826336534645     
 C   4.0953926503065201        3.2750975325634237        6.4876423480962693     
 H   3.6652727935956948        4.4680421789302578        4.7374696597649120     
 H   4.2998973098941837        1.9017899767028814        8.1361238011483987     
 H  -1.9408702792119024       -3.2209044729862284      -0.73239826396132657     
 H  -5.5481601610595579       -2.4430909558175662        7.7493474101976911     
 H  -6.9377959527289459        3.9415915900648679        1.5810385393992801     
 H -0.12193197372284784       -3.2209040901376422        9.1624269809360595     
 H   3.4853302553391585       -2.4431035833845214       0.68069002455447003     
 H   4.8750009353989698        3.9416087808273348        6.8489220708127467     
 Br   7.8221122425369192        5.1294343199428942        14.244098620737844     
 Co   8.3248055232111007        6.4988659722840909        12.392668058052070     
 P   10.197001663287503        7.6748606642895467        13.010348899301443     
 Br   8.8274971075555264        5.1294302027511556        10.541238552642804     
 P   6.4526181923923360        7.6748698219560518        11.774978485700217     
 C   9.9446811221016400        8.8665840038184793        14.366620389831493     
 C   11.057080387169778        8.6233815683853123        11.705268973262147     
 C   11.478135974832313        6.5324228668359199        13.647333886777901     
 C   6.7049397250335421        8.8665906995273360        10.418705601584884     
 C   5.5925390952712899        8.6233912200515377        13.080056987308833     
 C   5.1714833865173615        6.5324339518210595        11.137990167950576     
 C   9.2221659863525733        8.4417799973746241        15.497788359867387     
 C   10.440370099026360        10.179632921930631        14.314847692653629     
 C   10.300816316620550        9.5071302804849012        10.914821901292338     
 C   12.434369175030133        8.4840688853069448        11.460243658878330     
 C   11.756377438480426        5.3603609031473445        12.920973515773081     
 C   12.198784711058892        6.8059570661994488        14.822405967097815     
 C   7.4274485653312956        8.4417824574722324        9.2875348775713071     
 C   6.2092493732047469        10.179639000672688        10.470476179580123     
 C   6.3488031937405971        9.5071384979497058        13.870505544601629     
 C   4.2152504221211036        8.4840775612923878        13.325081936817053     
 C   4.8932454703388943        5.3603671138644930        11.864343930162244     
 C   4.4508303381356749        6.8059750761205073        9.9629221833139034     
 C   9.0163177970980808        9.3156086107173675        16.564257642506863     
 H   8.8179560817568596        7.4313989925416637        15.536795299739126     
 C   10.219050350767931        11.053310832147213        15.382744237643635     
 H   10.983318078874900        10.524262036717063        13.440052638963333     
 C   10.909279943792043        10.219695632871829        9.8798259919726981     
 H   9.2347758426611488        9.6368634826883461        11.094308246934586     
 C   13.042511970571956        9.2140118125208570        10.434899940264909     
 H   13.024419619081673        7.7924834078626786        12.056987552085840     
 C   12.759550751384236        4.4918804069553193        13.356033401120015     
 H   11.181243855583654        5.1268437392386641        12.025054253133547     
 C   13.195619939566056        5.9273047726986441        15.256715273186304     
 H   11.974145350567326        7.7021121429244248        15.397826175882132     
 C   7.6332880054705541        9.3156066034448521        8.2210603274263807     
 H   7.8316585151922693        7.4314013339888527        9.2485293069888090     
 C   6.4305598552968135        11.053312166936930        9.4025737154997007     
 H   5.6663064504319172        10.524270862078833        11.345273389951316     
 C   5.7403391867883480        10.219701570982819        14.905502692009508     
 H   7.4148438207182821        9.6368717325341677        13.691019922637585     
 C   3.6071074184869985        9.2140178398202259        14.350427273212574     
 H   3.6252003540093471        7.7924926632252491        12.728337039152352     
 C   3.8900722162623902        4.4918880087146302        11.429281244667335     
 H   5.4683817451444483        5.1268451587050148        12.760260287792002     
 C   3.4539948076823528        5.9273244264300819        9.5286102396633989     
 H   4.6754665998516085        7.7021341175965903        9.3875069468237804     
 C   9.5103518423965809        10.623130290778928        16.505919658164473     
 H   8.4578812179588958        8.9861610400179153        17.437328612312456     
 H   10.594183626277152        12.072563686748062        15.315699586820807     
 C   12.277672143441436        10.069159257572419        9.6359391446692548     
 H   10.305713280853706        10.872735281428296        9.2526438819955725     
 H   14.109224288133056        9.0945021812837812        10.250613217069773     
 C   13.480833862331679        4.7734638234741453        14.520589622308352     
 H   12.971569257081637        3.5884246675795231        12.785935798546188     
 H   13.759944849761977        6.1429513149201043        16.162411534667562     
 C   7.1392514163114358        10.623127565256304        8.2793955015149123     
 H   8.1917188513163364        8.9861562627358662        7.3479867148367894     
 H   6.0554242904794311        12.072564301350610        9.4696156321853753     
 C   4.3719471835063661        10.069164029380271        15.149389466047001     
 H   6.3439054488193412        10.872740043019215        15.532686287191208     
 H   2.5403953448854408        9.0945065633199427        14.534714625077065     
 C   3.1687852080094236        4.7734779424649760        10.264728917214484     
 H   3.6780565924519077        3.5884283206322323        11.999373695211714     
 H   2.8896662903369807        6.1429762473078711        8.6229173749683756     
 H   9.3217331911115586        11.299331785562840        17.336864925165155     
 H   12.741496778077417        10.592964939845384        8.8015205652777730     
 H   14.263478967213562        4.0954133617553667        14.854121479747443     
 H   7.3278627121821414        11.299325326892244        7.4484455487066716     
 H   3.9081228403097255        10.592967234315186        15.983809670296655     
 H   2.3861401063423702        4.0954285487343629        9.9311948737655360     
         142

 Br -0.43118933323757458        2.9577573343497834        2.3829854269056723     
 Co  -1.0314170876223265        1.5997634022584417        4.2150242262447941     
 P  -2.8891641133540777       0.41644345230434104        3.5632975416724357     
 Br  -1.6316401277017365        2.9577727524486743        6.0470502250720335     
 P  0.82634362835874298       0.41645257569978156        4.8667324167714794     
 C  -2.5997817003829859      -0.78702342776151002        2.2259338943496214     
 C  -3.7870003385460116      -0.51800784045551651        4.8555367645688721     
 C  -4.1585072206104821        1.5456700215841117        2.8781508655981773     
 C  0.53697694898101500      -0.78701320825564491        6.2041002901845124     
 C   1.7241742754905507      -0.51800099850506098        3.5744899476463194     
 C   2.0956895258162493        1.5456867174691984        5.5518598461577593     
 C  -1.8410366107132430      -0.36999280361298070        1.1158138069095331     
 C  -3.1115452765850011       -2.0942515443803638        2.2643042252390706     
 C  -3.0635201059552535       -1.4207883936689338        5.6556291765530089     
 C  -5.1634321616614027      -0.34585549515086605        5.0844550612350963     
 C  -4.4816765446679243        2.7134019480284581        3.5932641990804939     
 C  -4.8327148658136183        1.2597983273721505        1.6785144424715726     
 C -0.22177239003803106      -0.36998876628694938        7.3142199075777903     
 C   1.0487493589527757       -2.0942380606707198        6.1657292375672101     
 C   1.0006939028415642       -1.4207920265946876        2.7744095320065485     
 C   3.1006042210088847      -0.34584520299741495        3.3455625437382510     
 C   2.4188522573350215        2.7134116181791597        4.8367322147027201     
 C   2.7699104746690972        1.2598244430093999        6.7514906243217947     
 C  -1.6209686988904999       -1.2438845260326665        5.2200626259653889E-002
 H  -1.4232339009703758       0.63540294312656320        1.0893780086552327     
 C  -2.8712349300003259       -2.9694667155159022        1.2020177031273367     
 H  -3.6833300907944579       -2.4325713504955235        3.1234405732091259     
 C  -3.7029794077515907       -2.1166434574163469        6.6837830593444112     
 H  -1.9990777066444991       -1.5789588672794692        5.4895815142202133     
 C  -5.8030175850427446       -1.0582825993120086        6.1032102365046512     
 H  -5.7290146099213501       0.35911496232030471        4.4801628337998318     
 C  -5.4836154628043916        3.5653877926656583        3.1224789702158251     
 H  -3.9435774844071476        2.9553235323976708        4.5098113893129579     
 C  -5.8260714133084868        2.1228546339401779        1.2077342254548644     
 H  -4.5749965939601758       0.36627839104375609        1.1131125107170976     
 C -0.44183797694705984       -1.2438844930981514        8.3778305335027223     
 H -0.63958116025898837       0.63540460405055832        7.3406570056948768     
 C  0.80844099913830680       -2.9694573859770652        7.2280126425340958     
 H   1.6205385214723538       -2.4325528261013289        5.3065937137939496     
 C   1.6401507155375665       -2.1166540105283116        1.7462587850337383     
 H  -6.3746680033095665E-002  -1.5789661599521350        2.9404643751043555     
 C   3.7401874241601125       -1.0582796487755104        2.3268111710894446     
 H   3.6661870878245431       0.35913339210160222        3.9498448391615906     
 C   3.4207997460643513        3.5653985161356072        5.3074960806797806     
 H   1.8807425776956852        2.9553261073487138        3.9201897646646295     
 C   3.7632758167626723        2.1228819700076063        7.2222496616818113     
 H   2.5121972513223025       0.36630988192873470        7.3169034078147988     
 C  -2.1329438705956378       -2.5451129538827799        9.5627408069557898E-002
 H  -1.0379533812012200      -0.91981381008537888      -0.80655492379445748     
 H  -3.2578933731983959       -3.9848730164591113        1.2597789284234517     
 C  -5.0698449222350979       -1.9306961720314555        6.9129209190620031     
 H  -3.1227415472062536       -2.7839340242719346        7.3181671924551370     
 H  -6.8679956182976598      -0.90947978130367069        6.2751753035076243     
 C  -6.1561066401367546        3.2721572168397381        1.9319923516093023     
 H  -5.7316598477302678        4.4656805882642701        3.6832686054165285     
 H  -6.3552658615936570        1.8985622426313027       0.28304537025726911     
 C   7.0143635464259640E-002  -2.5451103334261247        8.3344015832109601     
 H  -1.0248574649731643      -0.91981975054995724        9.2365855885052870     
 H   1.1951051589072319       -3.9848616008218212        7.1702497634868472     
 C   3.0070144313987512       -1.9307041333705885        1.5171126990370212     
 H   1.0599119586384083       -2.7839524231077717        1.1118838385863441     
 H   4.8051638728234396      -0.90947365589805174        2.1548392502182452     
 C   4.0933062089931660        3.2721760469867700        6.4979757881814511     
 H   3.6688395996807937        4.4656849747202942        4.7466943235884704     
 H   4.2924816197504958        1.8985961233175788        8.1469333710981697     
 H  -1.9346219985421740       -3.2216932639985467      -0.73262721517008744     
 H  -5.5553087163537800       -2.4387754884772184        7.7452888535259321     
 H  -6.9354898912473670        3.9378442770169921        1.5687128699848916     
 H -0.12817841046896894       -3.2216938577858767        9.1626536155983533     
 H   3.4924758134304668       -2.4387895591537387       0.68474715750510862     
 H   4.8726978972273942        3.9378628932312396        6.8612371219002819     
 Br   7.8286147203564793        5.1292835586918786        14.245391927586107     
 Co   8.3248064424126866        6.4994771478961040        12.392668361459508     
 P   10.197965943257145        7.6749832482880533        13.008079451244505     
 Br   8.8209960611777447        5.1292793732156063        10.539945529491776     
 P   6.4516570075055268        7.6749938936069162        11.777247316657391     
 C   9.9481158317447314        8.8659239804925480        14.365611108778850     
 C   11.055527559408318        8.6244418103832139        11.702143326742453     
 C   11.479886201551215        6.5316649073696231        13.641854278917600     
 C   6.7015082080240482        8.8659319180455274        10.419714091897010     
 C   5.5940948462100453        8.6244530339589005        13.083181768967238     
 C   5.1697360842484130        6.5316778539954967        11.143468646300658     
 C   9.2280160548315120        8.4406018392995712        15.498182312005586     
 C   10.442732722172984        10.179361110420722        14.312944588918434     
 C   10.297077845623486        9.5069213758541729        10.912338922848386     
 C   12.432873527734436        8.4873185743936510        11.456044426989520     
 C   11.755132781834773        5.3593141146255361        12.914744489269236     
 C   12.203630377353019        6.8043767562565129        14.815289075683216     
 C   7.4216006361500515        8.4406049192968364        9.2871396469529230     
 C   6.2068899277911385        10.179368417825930        10.472378305920142     
 C   6.3525445837749679        9.5069307174710929        13.872988146573290     
 C   4.2167489337669757        8.4873288995484444        13.329279961262348     
 C   4.8944932851301646        5.3593216214308494        11.870570984785422     
 C   4.4459870818407712        6.8043976065520075        9.9700384698444608     
 C   9.0231154519263779        9.3144264611341345        16.564841745179272     
 H   8.8247125881649815        7.4298883950333297        15.538027547801859     
 C   10.222678584963349        11.052936761382529        15.381214855107011     
 H   10.983758196442743        10.524410778119501        13.437105564015239     
 C   10.903475109876620        10.220600618553519        9.8768868030973689     
 H   9.2309307749127409        9.6347585793438242        11.092720990882384     
 C   13.038920157939380        9.2184290803095514        10.430261371602754     
 H   13.024555200579053        7.7966256720573472        12.052285355226674     
 C   12.758387995381984        4.4897339271346501        13.347423477437161     
 H   11.177530711952748        5.1263571337441878        12.020200152766911     
 C   13.200697112004063        5.9246846802127360        15.247167768212918     
 H   11.981196030662657        7.7007076331279141        15.391376860779578     
 C   7.6264912724092042        9.3144244635369731        8.2204742244587212     
 H   7.8249040239911647        7.4298912899444023        9.2472959002729258     
 C   6.4269335082963579        11.052938680427919        9.4041012972568012     
 H   5.6658703596079052        10.524421263661523        11.348219865844360     
 C   5.7461468340295401        10.220607229323221        14.908441740825150     
 H   7.4186918682066088        9.6347678597676190        13.692607075414383     
 C   3.6107020129279981        9.2184362516945431        14.355064920042942     
 H   3.6250676657963963        7.7966369262145703        12.733037601616974     
 C   3.8912379972998745        4.4897431626738635        11.437888841019811     
 H   5.4720983117650839        5.1263591454343027        12.765112068090859     
 C   3.4489198365941176        5.9247075658772363        9.5381568170010276     
 H   4.6684180820161245        7.7007329005246747        9.3939562732557498     
 C   9.5159529503532365        10.622367856761633        16.505509341016541     
 H   8.4663174938958807        8.9846204277490447        17.438867103885666     
 H   10.597043143331030        12.072446167854928        15.313551039052351     
 C   12.271969159290212        10.072425151282765        9.6320169333220047     
 H   10.298353158432807        10.872689951946624        9.2501845822377966     
 H   14.105748137894922        9.1008724820814653        10.245153373422598     
 C   13.482923193650491        4.7705409634418805        14.510251393852402     
 H   12.968004975850443        3.5860671524765979        12.776705705852786     
 H   13.767363523056545        6.1397549075515476        16.151598151791500     
 C   7.1336510316987836        10.622365096492919        8.2798035206599003     
 H   8.1832825832472409        8.9846152204124188        7.3464458015277589     
 H   6.0525665311764927        12.072447334443554        9.4717620846261426     
 C   4.3776529560215609        10.072430551334595        15.153311301639430     
 H   6.3512683173506757        10.872695008621958        15.535145890004237     
 H   2.5438742471262183        9.1008779534227919        14.540173383802360     
 C   3.1666984309679127        4.7705576607028295        10.275065325702267     
 H   3.6816241321307515        3.5860719771368372        12.008600812227673     
 H   2.8822493910422637        6.1397838579375668        8.6337302692495719     
 H   9.3279808581703527        11.298544301214674        17.336633743903032     
 H   12.734351250874193        10.597279170194724        8.7974616278460278     
 H   14.265785366744071        4.0916661825204192        14.841800756125648     
 H   7.3216147209224474        11.298537291019709        7.4486737750219101     
 H   3.9152711350539717        10.597281574717355        15.987868530481890     
 H   2.3838361444912803        4.0916842163964144        9.9435134960748996     
         142

 Br -0.42468746882977143        2.9576052918310061        2.3842784430813815     
 Co  -1.0314181453001174        1.6003745552532469        4.2150248122378926     
 P  -2.8882021062108372       0.41656640470488365        3.5610283484314906     
 Br  -1.6381435498519537        2.9576224619547582        6.0457568441935372     
 P  0.82538091277858594       0.41657633921225423        4.8690002513804140     
 C  -2.5963485890683593      -0.78768363096919880        2.2249254847933244     
 C  -3.7885556667517628      -0.51694679214995609        4.8524115090149813     
 C  -4.1567591169117923        1.5449119410946255        2.8726703438479495     
 C  0.53354505166614197      -0.78767268342510055        6.2051076454450760     
 C   1.7257280339518695      -0.51693921230569362        3.5776132139396091     
 C   2.0939411411682807        1.5449302135778482        5.5573367890024796     
 C  -1.8351882715898982      -0.37117123495210330        1.1162085346357247     
 C  -3.1091833550081263       -2.0945238639279089        2.2624025681064546     
 C  -3.0672610510496598       -1.4209958266025504        5.6531473150346354     
 C  -5.1649304668690776      -0.34260543133222432        5.0802555643269827     
 C  -4.4829238311139150        2.7123554386320152        3.5870334027905559     
 C  -4.8278703896153203        1.2582173589436692        1.6713962088805192     
 C -0.22762020550528497      -0.37116744367281806        7.3138240359500140     
 C   1.0463899344718726       -2.0945091741920594        6.1676296597506113     
 C   1.0044330691842598       -1.4209998108190236        2.7768908417948670     
 C   3.1021006968599951      -0.34259402437209185        3.3497587613430322     
 C   2.4200988583143990        2.7123656803765543        4.8429576083780610     
 C   2.7650669610152345        1.2582462537730748        6.7586048241245180     
 C  -1.6141720131893125       -1.2450673001742498        5.2785943629610622E-002
 H  -1.4164796619041726       0.63389226666738363        1.0906106522871368     
 C  -2.8676065845503667       -2.9698416612803902        1.2004902420182539     
 H  -3.6828905463687649       -2.4324230654574639        3.1204950469602668     
 C  -3.7087868581205399       -2.1157368651933903        6.6808449910874632     
 H  -2.0029251065875613       -1.5810618862394030        5.4879958884227404     
 C  -5.8066121923855878       -1.0538648195635099        6.0985714279677321     
 H  -5.7288817105115184       0.36325709743534279        4.4754598051248111     
 C  -5.4847802534674406        3.5632415509113660        3.1138658452053032     
 H  -3.9472940222080406        2.9548375822098794        4.5049558945395773     
 C  -5.8209948266845473        2.1202338290077001        1.1981839773742224     
 H  -4.5679467372301978       0.36487288509922561        1.1066625548442348     
 C -0.44863380807794229       -1.2450681323104202        8.3772436614155623     
 H -0.64633577197886194       0.63389332831937806        7.3394234483567358     
 C  0.80481541286809510       -2.9698317732866988        7.2295383735383574     
 H   1.6201021415563981       -2.4324025411389951        5.3095381200181935     
 C   1.6459558677922623       -2.1157484721443502        1.7491964648004557     
 H  -5.9900811962232639E-002  -1.5810699528086516        2.9420505048423999     
 C   3.7437797175926266       -1.0538615189474494        2.3314469461881249     
 H   3.6660525451526107       0.36327748672680249        3.9545434167442890     
 C   3.4219649591598951        3.5632528330275584        5.3161013263147527     
 H   1.8844573840326457        2.9548398817048027        3.9250402852602080     
 C   3.7582013273455064        2.1202639571460571        7.2317934176045373     
 H   2.5051486265000902       0.36490796016982657        7.3233507393416479     
 C  -2.1273427815450923       -2.5458763493056278        9.5218895128252629E-002
 H  -1.0295181767638726      -0.92135496999605127      -0.80501526289376468     
 H  -3.2550329660606954       -3.9849916600290003        1.2576327853138833     
 C  -5.0755507085269853       -1.9274291479228873        6.9089991491822529     
 H  -3.1301042750195354       -2.7839772684059265        7.3157095268245289     
 H  -6.8714747035348678      -0.90310941940412948        6.2697146684210772     
 C  -6.1540182517913493        3.2692341628447057        1.9216503956229649     
 H  -5.7352264861840503        4.4633237112598039        3.6740345331810946     
 H  -6.3478469904553645        1.8953647641352156       0.27222886902692778     
 C   6.4544376347292057E-002  -2.5458741986418900        8.3348081793248294     
 H  -1.0332924348698098      -0.92136266511870180        9.2350443005934473     
 H   1.1922483524831358       -3.9849793728620488        7.1723939228227032     
 C   3.0127176742235950       -1.9274378984544123        1.5210328976666487     
 H   1.0672721345057092       -2.7839975147087430        1.1143422046221372     
 H   4.8086404294763696      -0.90310260351030824        2.1602958667830259     
 C   4.0912197676798119        3.2692545614101167        6.5083092282666319     
 H   3.6724064057658929        4.4633277705103307        4.7559189874120289     
 H   4.2850659296068079        1.8954022699322761        8.1577429410479407     
 H  -1.9283737178724456       -3.2224820550108650      -0.73285616637884843     
 H  -5.5624572716480030       -2.4344600211368710        7.7412302968541731     
 H  -6.9331838297657873        3.9340969639691159        1.5563872005705031     
 H -0.13442484721509004       -3.2224836254341112        9.1628802502606472     
 H   3.4996213715217750       -2.4344755349229561       0.68880429045574720     
 H   4.8703948590558186        3.9341170056351449        6.8735521729878171     
 Br   7.8351171981760404        5.1291327974408638        14.246685234434370     
 Co   8.3248073616142726        6.5000883235081170        12.392668664866948     
 P   10.198930223226789        7.6751058322865600        13.005810003187570     
 Br   8.8144950147999630        5.1291285436800580        10.538652506340748     
 P   6.4506958226187168        7.6751179652577814        11.779516147614563     
 C   9.9515505413878209        8.8652639571666167        14.364601827726206     
 C   11.053974731646857        8.6255020523811154        11.699017680222761     
 C   11.481636428270116        6.5309069479033255        13.636374671057300     
 C   6.6980766910145535        8.8652731365637187        10.420722582209136     
 C   5.5956505971488015        8.6255148478662615        13.086306550625642     
 C   5.1679887819794645        6.5309217561699331        11.148947124650741     
 C   9.2338661233104506        8.4394236812245165        15.498576264143784     
 C   10.445095345319606        10.179089298910812        14.311041485183237     
 C   10.293339374626422        9.5067124712234428        10.909855944404436     
 C   12.431377880438742        8.4905682634803572        11.451845195100708     
 C   11.753888125189119        5.3582673261037286        12.908515462765388     
 C   12.208476043647144        6.8027964463135771        14.808172184268619     
 C   7.4157527069688074        8.4394273811214404        9.2867444163345390     
 C   6.2045304823775309        10.179097834979173        10.474280432260159     
 C   6.3562859738093387        9.5067229369924799        13.875470748544950     
 C   4.2182474454128469        8.4905802378044992        13.333477985707640     
 C   4.8957410999214348        5.3582761289972050        11.876798039408600     
 C   4.4411438255458675        6.8028201369835086        9.9771547563750183     
 C   9.0299131067546750        9.3132443115509016        16.565425847851678     
 H   8.8314690945731051        7.4283777975249956        15.539259795864591     
 C   10.226306819158767        11.052562690617846        15.379685472570387     
 H   10.984198314010586        10.524559519521938        13.434158489067144     
 C   10.897670275961199        10.221505604235210        9.8739476142220397     
 H   9.2270857071643348        9.6326536759993022        11.091133734830182     
 C   13.035328345306802        9.2228463480982459        10.425622802940598     
 H   13.024690782076435        7.8007679362520159        12.047583158367509     
 C   12.757225239379732        4.4875874473139818        13.338813553754306     
 H   11.173817568321841        5.1258705282497106        12.015346052400275     
 C   13.205774284442070        5.9220645877268279        15.237620263239533     
 H   11.988246710757988        7.6993031233314033        15.384927545677026     
 C   7.6196945393478552        9.3132423236290958        8.2198881214910617     
 H   7.8181495327900601        7.4283812458999527        9.2460624935570408     
 C   6.4233071612959023        11.052565193918909        9.4056288790139000     
 H   5.6654342687838941        10.524571665244213        11.351166341737406     
 C   5.7519544812707322        10.221512887663623        14.911380789640795     
 H   7.4225399156949345        9.6326639870010720        13.694194228191181     
 C   3.6142966073689977        9.2228546635688620        14.359702566873310     
 H   3.6249349775834454        7.8007811892038914        12.737738164081595     
 C   3.8924037783373588        4.4875983166330968        11.446496437372288     
 H   5.4758148783857195        5.1258731321635906        12.769963848389718     
 C   3.4438448655058820        5.9220907053243916        9.5477033943386562     
 H   4.6613695641806396        7.6993316834527583        9.4004055996877192     
 C   9.5215540583098903        10.621605422744336        16.505099023868606     
 H   8.4747537698328657        8.9830798154801759        17.440405595458873     
 H   10.599902660384910        12.072328648961793        15.311402491283895     
 C   12.266266175138988        10.075691044993111        9.6280947219747546     
 H   10.290993036011908        10.872644622464952        9.2477252824800225     
 H   14.102271987656787        9.1072427828791476        10.239693529775423     
 C   13.485012524969301        4.7676181034096157        14.499913165396451     
 H   12.964440694619247        3.5837096373736728        12.767475613159384     
 H   13.774782196351113        6.1365585001829910        16.140784768915438     
 C   7.1280506470861305        10.621602627729533        8.2802115398048883     
 H   8.1748463151781454        8.9830741780889714        7.3449048882187293     
 H   6.0497087718735543        12.072330367536498        9.4739085370669098     
 C   4.3833587285367548        10.075697073288920        15.157233137231859     
 H   6.3586311858820102        10.872649974224704        15.537605492817267     
 H   2.5473531493669959        9.1072493435256412        14.545632142527655     
 C   3.1646116539264018        4.7676373789406838        10.285401734190049     
 H   3.6851916718095952        3.5837156336414417        12.017827929243630     
 H   2.8748324917475463        6.1365914685672625        8.6445431635307699     
 H   9.3342285252291468        11.297756816866508        17.336402562640913     
 H   12.727205723670966        10.601593400544065        8.7934026904142808     
 H   14.268091766274578        4.0879190032854718        14.829480032503854     
 H   7.3153667296627525        11.297749255147174        7.4489020013371485     
 H   3.9224194297982184        10.601595915119523        15.991927390667126     
 H   2.3815321826401901        4.0879398840584669        9.9558321183842615     
         142

 Br -0.41818560442196823        2.9574532493122292        2.3855714592570902     
 Co  -1.0314192029779081        1.6009857082480521        4.2150253982309920     
 P  -2.8872400990675970       0.41668935710542632        3.5587591551905451     
 Br  -1.6446469720021708        2.9574721714608425        6.0444634633150418     
 P  0.82441819719842879       0.41670010272472696        4.8712680859893487     
 C  -2.5929154777537322      -0.78834383417688758        2.2239170752370270     
 C  -3.7901109949575145      -0.51588574384439567        4.8492862534610897     
 C  -4.1550110132131017        1.5441538606051395        2.8671898220977217     
 C  0.53011315435126882      -0.78833215859455619        6.2061150007056396     
 C   1.7272817924131882      -0.51587742610632625        3.5807364802328991     
 C   2.0921927565203116        1.5441737096864980        5.5628137318471991     
 C  -1.8293399324665536      -0.37234966629122590        1.1166032623619164     
 C  -3.1068214334312509       -2.0947961834754545        2.2605009109738385     
 C  -3.0710019961440667       -1.4212032595361672        5.6506654535162610     
 C  -5.1664287720767534      -0.33935536751358258        5.0760560674188699     
 C  -4.4841711175599048        2.7113089292355728        3.5808026065006175     
 C  -4.8230259134170232        1.2566363905151881        1.6642779752894656     
 C -0.23346802097253888      -0.37234612105868675        7.3134281643222376     
 C   1.0440305099909692       -2.0947802877133994        6.1695300819340124     
 C   1.0081722355269553       -1.4212075950433596        2.7793721515831855     
 C   3.1035971727111056      -0.33934284574676876        3.3539549789478138     
 C   2.4213454592937764        2.7113197425739495        4.8491830020534010     
 C   2.7602234473613718        1.2566680645367498        6.7657190239272422     
 C  -1.6073753274881248       -1.2462500743158331        5.3371260999567356E-002
 H  -1.4097254228379694       0.63238159020820406        1.0918432959190409     
 C  -2.8639782391004074       -2.9702166070448777        1.1989627809091710     
 H  -3.6824510019430723       -2.4322747804194043        3.1175495207114072     
 C  -3.7145943084894886       -2.1148302729704342        6.6779069228305143     
 H  -2.0067725065306239       -1.5831649051993366        5.4864102626252667     
 C  -5.8102067997284301       -1.0494470398150109        6.0939326194308139     
 H  -5.7287488111016875       0.36739923255038087        4.4707567764497895     
 C  -5.4859450441304896        3.5610953091570732        3.1052527201947813     
 H  -3.9510105600089340        2.9543516320220884        4.5001003997661977     
 C  -5.8159182400606086        2.1176130240752222        1.1886337292935802     
 H  -4.5608968805002199       0.36346737915469512        1.1002125989713720     
 C -0.45542963920882473       -1.2462517715226893        8.3766567893284023     
 H -0.65309038369873540       0.63238205258819791        7.3381898910185948     
 C  0.80118982659788340       -2.9702061605963319        7.2310641045426198     
 H   1.6196657616404424       -2.4322522561766609        5.3124825262424373     
 C   1.6517610200469581       -2.1148429337603893        1.7521341445671730     
 H  -5.6054943891369606E-002  -1.5831737456651684        2.9436366345804443     
 C   3.7473720110251403       -1.0494433891193882        2.3360827212868056     
 H   3.6659180024806788       0.36742158135200281        3.9592419943269879     
 C   3.4231301722554388        3.5611071499195091        5.3247065719497249     
 H   1.8881721903696063        2.9543536560608921        3.9298908058557864     
 C   3.7531268379283405        2.1176459442845079        7.2413371735272634     
 H   2.4981000016778778       0.36350603841091844        7.3297980708684980     
 C  -2.1217416924945471       -2.5466397447284752        9.4810382186947373E-002
 H  -1.0210829723265251      -0.92289612990672365      -0.80347560199307189     
 H  -3.2521725589229944       -3.9851103035988888        1.2554866422043147     
 C  -5.0812564948188728       -1.9241621238143194        6.9050773793025035     
 H  -3.1374670028328167       -2.7840205125399184        7.3132518611939208     
 H  -6.8749537887720749      -0.89673905750458827        6.2642540333345300     
 C  -6.1519298634459432        3.2663111088496728        1.9113084396366278     
 H  -5.7387931246378336        4.4609668342553377        3.6648004609456604     
 H  -6.3404281193170711        1.8921672856391283       0.26141236779658639     
 C   5.8945117230324480E-002  -2.5466380638576558        8.3352147754386987     
 H  -1.0417274047664555      -0.92290557968744646        9.2335030126816076     
 H   1.1893915460590396       -3.9850971449022765        7.1745380821585591     
 C   3.0184209170484388       -1.9241716635382358        1.5249530962962763     
 H   1.0746323103730102       -2.7840426063097148        1.1168005706579303     
 H   4.8121169861292996      -0.89673155112256464        2.1657524833478061     
 C   4.0891333263664578        3.2663330758334630        6.5186426683518137     
 H   3.6759732118509922        4.4609705663003671        4.7651436512355883     
 H   4.2776502394631191        1.8922084165469735        8.1685525109977117     
 H  -1.9221254372027172       -3.2232708460231838      -0.73308511758760930     
 H  -5.5696058269422251       -2.4301445537965232        7.7371717401824149     
 H  -6.9308777682842075        3.9303496509212401        1.5440615311561143     
 H -0.14067128396121115       -3.2232733930823456        9.1631068849229411     
 H   3.5067669296130832       -2.4301615106921735       0.69286142340638579     
 H   4.8680918208842430        3.9303711180390497        6.8858672240753522     
 Br   7.8416196759956005        5.1289820361898482        14.247978541282633     
 Co   8.3248082808158568        6.5006994991201301        12.392668968274386     
 P   10.199894503196431        7.6752284162850666        13.003540555130632     
 Br   8.8079939684221813        5.1289777141445088        10.537359483189720     
 P   6.4497346377319076        7.6752420369086458        11.781784978571737     
 C   9.9549852510309123        8.8646039338406855        14.363592546673562     
 C   11.052421903885397        8.6265622943790170        11.695892033703068     
 C   11.483386654989019        6.5301489884370287        13.630895063197000     
 C   6.6946451740050597        8.8646143550819083        10.421731072521261     
 C   5.5972063480875569        8.6265766617736244        13.089431332284047     
 C   5.1662414797105169        6.5301656583443703        11.154425603000822     
 C   9.2397161917893893        8.4382455231494635        15.498970216281981     
 C   10.447457968466230        10.178817487400902        14.309138381448040     
 C   10.289600903629356        9.5065035665927144        10.907372965960484     
 C   12.429882233143045        8.4938179525670652        11.447645963211897     
 C   11.752643468543466        5.3572205375819202        12.902286436261543     
 C   12.213321709941271        6.8012161363706412        14.801055292854022     
 C   7.4099047777875633        8.4382498429460444        9.2863491857161549     
 C   6.2021710369639225        10.178827252132415        10.476182558600176     
 C   6.3600273638437095        9.5065151565138670        13.877953350516611     
 C   4.2197459570587190        8.4938315760605541        13.337676010152935     
 C   4.8969889147127050        5.3572306365635614        11.883025094031778     
 C   4.4363005692509638        6.8012426674150097        9.9842710429055757     
 C   9.0367107615829720        9.3120621619676687        16.566009950524087     
 H   8.8382256009812270        7.4268672000166625        15.540492043927323     
 C   10.229935053354184        11.052188619853162        15.378156090033762     
 H   10.984638431578428        10.524708260924376        13.431211414119050     
 C   10.891865442045775        10.222410589916899        9.8710084253467105     
 H   9.2232406394159270        9.6305487726547803        11.089546478777979     
 C   13.031736532674225        9.2272636158869403        10.420984234278443     
 H   13.024826363573817        7.8049102004466846        12.042880961508342     
 C   12.756062483377480        4.4854409674933127        13.330203630071450     
 H   11.170104424690933        5.1253839227552342        12.010491952033640     
 C   13.210851456880077        5.9194444952409206        15.228072758266148     
 H   11.995297390853320        7.6978986135348926        15.378478230574473     
 C   7.6128978062865054        9.3120601837212167        8.2193020185234023     
 H   7.8113950415889546        7.4268712018555032        9.2448290868411576     
 C   6.4196808142954467        11.052191707409898        9.4071564607710005     
 H   5.6649981779598821        10.524722066826904        11.354112817630449     
 C   5.7577621285119243        10.222418546004025        14.914319838456439     
 H   7.4263879631832603        9.6305601142345232        13.695781380967979     
 C   3.6178912018099973        9.2272730754431791        14.364340213703676     
 H   3.6248022893704950        7.8049254521932125        12.742438726546217     
 C   3.8935695593748432        4.4854534705923301        11.455104033724764     
 H   5.4795314450063550        5.1253871188928786        12.774815628688575     
 C   3.4387698944176468        5.9194738447715460        9.5572499716762831     
 H   4.6543210463451548        7.6979304663808428        9.4068549261196868     
 C   9.5271551662665441        10.620842988727041        16.504688706720675     
 H   8.4831900457698506        8.9815392032113053        17.441944087032081     
 H   10.602762177438787        12.072211130068661        15.309253943515438     
 C   12.260563190987762        10.078956938703456        9.6241725106275045     
 H   10.283632913591008        10.872599292983281        9.2452659827222465     
 H   14.098795837418651        9.1136130836768299        10.234233686128247     
 C   13.487101856288112        4.7646952433773500        14.489574936940501     
 H   12.960876413388053        3.5813521222707476        12.758245520465982     
 H   13.782200869645679        6.1333620928144343        16.129971386039376     
 C   7.1224502624734782        10.620840158966148        8.2806195589498746     
 H   8.1664100471090499        8.9815331357655221        7.3433639749096988     
 H   6.0468510125706159        12.072213400629442        9.4760549895076771     
 C   4.3890645010519496        10.078963595243245        15.161154972824287     
 H   6.3659940544133455        10.872604939827449        15.540065095630297     
 H   2.5508320516077734        9.1136207336284887        14.551090901252948     
 C   3.1625248768848908        4.7647170971785373        10.295738142677832     
 H   3.6887592114884393        3.5813592901460463        12.027055046259589     
 H   2.8674155924528288        6.1333990791969581        8.6553560578119662     
 H   9.3404761922879409        11.296969332518342        17.336171381378794     
 H   12.720060196467740        10.605907630893405        8.7893437529825338     
 H   14.270398165805087        4.0841718240505243        14.817159308882060     
 H   7.3091187384030585        11.296961219274637        7.4491302276523870     
 H   3.9295677245424647        10.605910255521692        15.995986250852361     
 H   2.3792282207891002        4.0841955517205184        9.9681507406936252     
         142

 Br -0.41168374001416508        2.9573012067934519        2.3868644754327994     
 Co  -1.0314202606556990        1.6015968612428573        4.2150259842240914     
 P  -2.8862780919243565       0.41681230950596893        3.5564899619495995     
 Br  -1.6511503941523877        2.9573218809669268        6.0431700824365455     
 P  0.82345548161827165       0.41682386623719964        4.8735359205982833     
 C  -2.5894823664391056      -0.78900403738457636        2.2229086656807295     
 C  -3.7916663231632657      -0.51482469553883525        4.8461609979071989     
 C  -4.1532629095144120        1.5433957801156535        2.8617093003474938     
 C  0.52668125703639579      -0.78899163376401182        6.2071223559662032     
 C   1.7288355508745070      -0.51481563990695878        3.5838597465261888     
 C   2.0904443718723429        1.5434172057951479        5.5682906746919194     
 C  -1.8234915933432088      -0.37352809763034850        1.1169979900881080     
 C  -3.1044595118543761       -2.0950685030230001        2.2585992538412221     
 C  -3.0747429412384735       -1.4214106924697840        5.6481835919978876     
 C  -5.1679270772844283      -0.33610530369494085        5.0718565705107563     
 C  -4.4854184040058955        2.7102624198391299        3.5745718102106792     
 C  -4.8181814372187253        1.2550554220867070        1.6571597416984123     
 C -0.23931583643979279      -0.37352479844455538        7.3130322926944613     
 C   1.0416710855100662       -2.0950514012347394        6.1714305041174136     
 C   1.0119114018696507       -1.4214153792676956        2.7818534613715045     
 C   3.1050936485622160      -0.33609166712144561        3.3581511965525950     
 C   2.4225920602731539        2.7102738047713446        4.8554083957287411     
 C   2.7553799337075091        1.2550898753004247        6.7728332237299664     
 C  -1.6005786417869372       -1.2474328484574164        5.3956578369524097E-002
 H  -1.4029711837717664       0.63087091374902438        1.0930759395509451     
 C  -2.8603498936504481       -2.9705915528093656        1.1974353198000880     
 H  -3.6820114575173792       -2.4321264953813446        3.1146039944625481     
 C  -3.7204017588584373       -2.1139236807474777        6.6749688545735655     
 H  -2.0106199064736860       -1.5852679241592704        5.4848246368277938     
 C  -5.8138014070712734       -1.0450292600665119        6.0892938108938948     
 H  -5.7286159116918558       0.37154136766541901        4.4660537477747679     
 C  -5.4871098347935385        3.5589490674027808        3.0966395951842594     
 H  -3.9547270978098270        2.9538656818342974        4.4952449049928171     
 C  -5.8108416534366691        2.1149922191427444        1.1790834812129383     
 H  -4.5538470237702420       0.36206187321016464        1.0937626430985090     
 C -0.46222547033970723       -1.2474354107349581        8.3760699172412423     
 H -0.65984499541860897       0.63087077685701765        7.3369563336804546     
 C  0.79756424032767170       -2.9705805479059650        7.2325898355468814     
 H   1.6192293817244867       -2.4321019712143270        5.3154269324666803     
 C   1.6575661723016539       -2.1139373953764284        1.7550718243338901     
 H  -5.2209075820506573E-002  -1.5852775385216853        2.9452227643184887     
 C   3.7509643044576544       -1.0450252592913269        2.3407184963854859     
 H   3.6657834598087469       0.37156567597720308        3.9639405719096863     
 C   3.4242953853509825        3.5589614668114602        5.3333118175846970     
 H   1.8918869967065668        2.9538674304169814        3.9347413264513653     
 C   3.7480523485111741        2.1150279314229588        7.2508809294499894     
 H   2.4910513768556659       0.36210411665201025        7.3362454023953481     
 C  -2.1161406034440020       -2.5474031401513231        9.4401869245642103E-002
 H  -1.0126477678891774      -0.92443728981739592      -0.80193594109237898     
 H  -3.2493121517852939       -3.9852289471687778        1.2533404990947461     
 C  -5.0869622811107602       -1.9208950997057512        6.9011556094227533     
 H  -3.1448297306460984       -2.7840637566739104        7.3107941955633136     
 H  -6.8784328740092828      -0.89036869560504706        6.2587933982479829     
 C  -6.1498414751005379        3.2633880548546399        1.9009664836502906     
 H  -5.7423597630916170        4.4586099572508715        3.6555663887102265     
 H  -6.3330092481787785        1.8889698071430412       0.25059586656624500     
 C   5.3345858113356903E-002  -2.5474019290734216        8.3356213715525680     
 H  -1.0501623746631010      -0.92444849425619113        9.2319617247697696     
 H   1.1865347396349437       -3.9852149169425042        7.1766822414944151     
 C   3.0241241598732826       -1.9209054286220595        1.5288732949259038     
 H   1.0819924862403112       -2.7840876979106861        1.1192589366937231     
 H   4.8155935427822296      -0.89036049873482115        2.1712090999125868     
 C   4.0870468850531037        3.2634115902568093        6.5289761084369946     
 H   3.6795400179360915        4.4586133620904036        4.7743683150591467     
 H   4.2702345493194311        1.8890145631616708        8.1793620809474827     
 H  -1.9158771565329888       -3.2240596370355021      -0.73331406879637029     
 H  -5.5767543822364480       -2.4258290864561753        7.7331131835106559     
 H  -6.9285717068026278        3.9266023378733639        1.5317358617417258     
 H -0.14691772070733228       -3.2240631607305801        9.1633335195852350     
 H   3.5139124877043915       -2.4258474864613908       0.69691855635702438     
 H   4.8657887827126673        3.9266252304429545        6.8981822751628874     
 Br   7.8481221538151607        5.1288312749388334        14.249271848130896     
 Co   8.3248092000174427        6.5013106747321432        12.392669271681823     
 P   10.200858783166074        7.6753510002835732        13.001271107073697     
 Br   8.8014929220443978        5.1288268846089595        10.536066460038693     
 P   6.4487734528450975        7.6753661085595102        11.784053809528912     
 C   9.9584199606740036        8.8639439105147542        14.362583265620918     
 C   11.050869076123936        8.6276225363769186        11.692766387183374     
 C   11.485136881707920        6.5293910289707320        13.625415455336700     
 C   6.6912136569955649        8.8639555736000997        10.422739562833387     
 C   5.5987620990263132        8.6276384756809872        13.092556113942452     
 C   5.1644941774415685        6.5294095605188076        11.159904081350906     
 C   9.2455662602683297        8.4370673650744088        15.499364168420179     
 C   10.449820591612852        10.178545675890993        14.307235277712845     
 C   10.285862432632292        9.5062946619619861        10.904889987516531     
 C   12.428386585847349        8.4970676416537714        11.443446731323087     
 C   11.751398811897813        5.3561737490601127        12.896057409757697     
 C   12.218167376235396        6.7996358264277053        14.793938401439423     
 C   7.4040568486063192        8.4370723047706484        9.2859539550977690     
 C   6.1998115915503149        10.178556669285657        10.478084684940194     
 C   6.3637687538780803        9.5063073760352523        13.880435952488273     
 C   4.2212444687045911        8.4970829143166107        13.341874034598227     
 C   4.8982367295039753        5.3561851441299169        11.889252148654956     
 C   4.4314573129560602        6.7996651978465108        9.9913873294361331     
 C   9.0435084164112691        9.3108800123844357        16.566594053196496     
 H   8.8449821073893506        7.4253566025083284        15.541724291990056     
 C   10.233563287549604        11.051814549088478        15.376626707497140     
 H   10.985078549146271        10.524857002326813        13.428264339170953     
 C   10.886060608130354        10.223315575598589        9.8680692364713813     
 H   9.2193955716675209        9.6284438693102583        11.087959222725777     
 C   13.028144720041647        9.2316808836756330        10.416345665616287     
 H   13.024961945071199        7.8090524646413533        12.038178764649176     
 C   12.754899727375228        4.4832944876726444        13.321593706388596     
 H   11.166391281060028        5.1248973172607570        12.005637851667002     
 C   13.215928629318084        5.9168244027550125        15.218525253292764     
 H   12.002348070948651        7.6964941037383818        15.372028915471919     
 C   7.6061010732251564        9.3108780438133376        8.2187159155557410     
 H   7.8046405503878500        7.4253611578110537        9.2435956801252726     
 C   6.4160544672949920        11.051818220900890        9.4086840425280993     
 H   5.6645620871358702        10.524872468409594        11.357059293523495     
 C   5.7635697757531164        10.223324204344429        14.917258887272084     
 H   7.4302360106715861        9.6284562414679762        13.697368533744777     
 C   3.6214857962509965        9.2316914873174962        14.368977860534043     
 H   3.6246696011575441        7.8090697151825337        12.747139289010839     
 C   3.8947353404123275        4.4833086245515634        11.463711630077240     
 H   5.4832480116269897        5.1249011056221665        12.779667408987432     
 C   3.4336949233294116        5.9168569842187004        9.5667965490139117     
 H   4.6472725285096708        7.6965292493089272        9.4133042525516561     
 C   9.5327562742231997        10.620080554709745        16.504278389572743     
 H   8.4916263217068355        8.9799985909424365        17.443482578605291     
 H   10.605621694492665        12.072093611175527        15.307105395746980     
 C   12.254860206836538        10.082222832413802        9.6202502992802561     
 H   10.276272791170109        10.872553963501609        9.2428066829644706     
 H   14.095319687180515        9.1199833844745140        10.228773842481072     
 C   13.489191187606924        4.7617723833450851        14.479236708484551     
 H   12.957312132156858        3.5789946071678225        12.749015427772582     
 H   13.789619542940247        6.1301656854458786        16.119158003163314     
 C   7.1168498778608251        10.620077690202761        8.2810275780948626     
 H   8.1579737790399545        8.9799920934420747        7.3418230616006683     
 H   6.0439932532676774        12.072096433722388        9.4782014419484444     
 C   4.3947702735671443        10.082230117197570        15.165076808416716     
 H   6.3733569229446800        10.872559905430192        15.542524698443327     
 H   2.5543109538485509        9.1199921237313379        14.556549659978243     
 C   3.1604380998433799        4.7617968154163917        10.306074551165615     
 H   3.6923267511672830        3.5790029466506512        12.036282163275548     
 H   2.8599986931581118        6.1302066898266538        8.6661689520931624     
 H   9.3467238593467350        11.296181848170177        17.335940200116671     
 H   12.712914669264514        10.610221861242746        8.7852848155507868     
 H   14.272704565335596        4.0804246448155768        14.804838585260265     
 H   7.3028707471433636        11.296173183402102        7.4493584539676254     
 H   3.9367160192867114        10.610224595923862        16.000045111037597     
 H   2.3769242589380100        4.0804512193825699        9.9804693630029870     
         142

 Br -0.40518187560636187        2.9571491642746746        2.3881574916085087     
 Co  -1.0314213183334897        1.6022080142376625        4.2150265702171898     
 P  -2.8853160847811159       0.41693526190651159        3.5542207687086540     
 Br  -1.6576538163026049        2.9571715904730111        6.0418767015580501     
 P  0.82249276603811450       0.41694762974967237        4.8758037552072189     
 C  -2.5860492551244789      -0.78966424059226503        2.2219002561244321     
 C  -3.7932216513690169      -0.51376364723327483        4.8430357423533072     
 C  -4.1515148058157223        1.5426376996261675        2.8562287785972660     
 C  0.52324935972152276      -0.78965110893346735        6.2081297112267668     
 C   1.7303893093358258      -0.51375385370759141        3.5869830128194788     
 C   2.0886959872243738        1.5426607019037977        5.5737676175366389     
 C  -1.8176432542198642      -0.37470652896947110        1.1173927178142997     
 C  -3.1020975902775012       -2.0953408225705457        2.2566975967086060     
 C  -3.0784838863328798       -1.4216181254034006        5.6457017304795132     
 C  -5.1694253824921041      -0.33285523987629911        5.0676570736026436     
 C  -4.4866656904518862        2.7092159104426874        3.5683410139207408     
 C  -4.8133369610204273        1.2534744536582259        1.6500415081073589     
 C -0.24516365190704670      -0.37470347583042407        7.3126364210666850     
 C   1.0393116610291631       -2.0953225147560794        6.1733309263008147     
 C   1.0156505682123462       -1.4216231634920315        2.7843347711598230     
 C   3.1065901244133265      -0.33284048849612247        3.3623474141573761     
 C   2.4238386612525318        2.7092278669687393        4.8616337894040811     
 C   2.7505364200536460        1.2535116860640998        6.7799474235326906     
 C  -1.5937819560857498       -1.2486156225989997        5.4541895739480831E-002
 H  -1.3962169447055632       0.62936023728984480        1.0943085831828490     
 C  -2.8567215482004888       -2.9709664985738531        1.1959078586910050     
 H  -3.6815719130916866       -2.4319782103432850        3.1116584682136890     
 C  -3.7262092092273864       -2.1130170885245212        6.6720307863166166     
 H  -2.0144673064167482       -1.5873709431192040        5.4832390110303200     
 C  -5.8173960144141157       -1.0406114803180129        6.0846550023569757     
 H  -5.7284830122820241       0.37568350278045709        4.4613507190997472     
 C  -5.4882746254565866        3.5568028256484880        3.0880264701737374     
 H  -3.9584436356107204        2.9533797316465060        4.4903894102194366     
 C  -5.8057650668127305        2.1123714142102670        1.1695332331322963     
 H  -4.5467971670402640       0.36065636726563416        1.0873126872256462     
 C -0.46902130147058968       -1.2486190499472272        8.3754830451540823     
 H -0.66659960713848243       0.62935950112583749        7.3357227763423136     
 C  0.79393865405746000       -2.9709549352155982        7.2341155665511430     
 H   1.6187930018085310       -2.4319516862519928        5.3183713386909242     
 C   1.6633713245563495       -2.1130318569924671        1.7580095041006074     
 H  -4.8363207749643547E-002  -1.5873813313782021        2.9468088940565331     
 C   3.7545565978901685       -1.0406071294632657        2.3453542714841662     
 H   3.6656489171368145       0.37570977060240335        3.9686391494923852     
 C   3.4254605984465267        3.5568157837034113        5.3419170632196691     
 H   1.8956018030435275        2.9533812047730703        3.9395918470469438     
 C   3.7429778590940082        2.1124099185614096        7.2604246853727155     
 H   2.4840027520334536       0.36070219489310212        7.3426927339221972     
 C  -2.1105395143934564       -2.5481665355741705        9.3993356304336848E-002
 H  -1.0042125634518300      -0.92597844972806831      -0.80039628019168618     
 H  -3.2464517446475933       -3.9853475907386664        1.2511943559851775     
 C  -5.0926680674026477       -1.9176280755971833        6.8972338395430040     
 H  -3.1521924584593801       -2.7841070008079019        7.3083365299327054     
 H  -6.8819119592464899      -0.88399833370550585        6.2533327631614348     
 C  -6.1477530867551318        3.2604650008596074        1.8906245276639533     
 H  -5.7459264015454004        4.4562530802464053        3.6463323164747927     
 H  -6.3255903770404860        1.8857723286469541       0.23977936533590366     
 C   4.7746598996389319E-002  -2.5481657942891869        8.3360279676664391     
 H  -1.0585973445597465      -0.92599140882493569        9.2304204368579299     
 H   1.1836779332108476       -3.9853326889827319        7.1788264008302711     
 C   3.0298274026981264       -1.9176391937058830        1.5327934935555316     
 H   1.0893526621076122       -2.7841327895116574        1.1217173027295162     
 H   4.8190700994351587      -0.88398944634707766        2.1766657164773675     
 C   4.0849604437397486        3.2604901046801555        6.5393095485221764     
 H   3.6831068240211908        4.4562561578804400        4.7835929788827052     
 H   4.2628188591757432        1.8858207097763682        8.1901716508972537     
 H  -1.9096288758632605       -3.2248484280478205      -0.73354302000513116     
 H  -5.5839029375306701       -2.4215136191158275        7.7290546268388978     
 H  -6.9262656453210480        3.9228550248254881        1.5194101923273373     
 H -0.15316415745345335       -3.2248529283788145        9.1635601542475289     
 H   3.5210580457956997       -2.4215334622306082       0.70097568930766296     
 H   4.8634857445410917        3.9228793428468598        6.9104973262504226     
 Br   7.8546246316347208        5.1286805136878177        14.250565154979158     
 Co   8.3248101192190287        6.5019218503441563        12.392669575089263     
 P   10.201823063135716        7.6754735842820798        12.999001659016759     
 Br   8.7949918756666161        5.1286760550734103        10.534773436887665     
 P   6.4478122679582883        7.6754901802103745        11.786322640486084     
 C   9.9618546703170932        8.8632838871888229        14.361573984568276     
 C   11.049316248362477        8.6286827783748201        11.689640740663680     
 C   11.486887108426822        6.5286330695044352        13.619935847476400     
 C   6.6877821399860711        8.8632967921182910        10.423748053145514     
 C   5.6003178499650685        8.6287002895883482        13.095680895600855     
 C   5.1627468751726200        6.5286534626932449        11.165382559700987     
 C   9.2514163287472684        8.4358892069993558        15.499758120558377     
 C   10.452183214759476        10.178273864381083        14.305332173977648     
 C   10.282123961635227        9.5060857573312578        10.902407009072579     
 C   12.426890938551653        8.5003173307404776        11.439247499434277     
 C   11.750154155252160        5.3551269605383043        12.889828383253851     
 C   12.223013042529523        6.7980555164847694        14.786821510024826     
 C   7.3982089194250751        8.4358947665952524        9.2855587244793849     
 C   6.1974521461367074        10.178286086438899        10.479986811280211     
 C   6.3675101439124511        9.5060995955566394        13.882918554459934     
 C   4.2227429803504632        8.5003342525726655        13.346072059043522     
 C   4.8994845442952455        5.3551396516962724        11.895479203278134     
 C   4.4266140566611565        6.7980877282780119        9.9985036159666905     
 C   9.0503060712395680        9.3096978628012028        16.567178155868902     
 H   8.8517386137974725        7.4238460049999944        15.542956540052787     
 C   10.237191521745022        11.051440478323793        15.375097324960516     
 H   10.985518666714114        10.525005743729251        13.425317264222858     
 C   10.880255774214930        10.224220561280278        9.8651300475960504     
 H   9.2155505039191130        9.6263389659657363        11.086371966673575     
 C   13.024552907409070        9.2360981514643274        10.411707096954132     
 H   13.025097526568580        7.8131947288360220        12.033476567790009     
 C   12.753736971372977        4.4811480078519752        13.312983782705741     
 H   11.162678137429120        5.1244107117662807        12.000783751300366     
 C   13.221005801756093        5.9142043102691044        15.208977748319379     
 H   12.009398751043982        7.6950895939418711        15.365579600369367     
 C   7.5993043401638065        9.3096959039054603        8.2181298125880815     
 H   7.7978860591867454        7.4238511137666041        9.2423622734093875     
 C   6.4124281202945363        11.051444734391879        9.4102116242851981     
 H   5.6641259963118582        10.525022869992284        11.360005769416539     
 C   5.7693774229943084        10.224229862684831        14.920197936087726     
 H   7.4340840581599119        9.6263523687014292        13.698955686521574     
 C   3.6250803906919962        9.2361098991918151        14.373615507364411     
 H   3.6245369129445932        7.8132139781718548        12.751839851475459     
 C   3.8959011214498118        4.4811637785107967        11.472319226429716     
 H   5.4869645782476253        5.1244150923514544        12.784519189286291     
 C   3.4286199522411764        5.9142401236658557        9.5763431263515404     
 H   4.6402240106741859        7.6951280322370117        9.4197535789836255     
 C   9.5383573821798535        10.619318120692450        16.503868072424808     
 H   8.5000625976438187        8.9784579786735677        17.445021070178498     
 H   10.608481211546545        12.071976092282393        15.304956847978524     
 C   12.249157222685314        10.085488726124147        9.6163280879330060     
 H   10.268912668749211        10.872508634019937        9.2403473832066965     
 H   14.091843536942381        9.1263536852721963        10.223313998833895     
 C   13.491280518925734        4.7588495233128203        14.468898480028603     
 H   12.953747850925664        3.5766370920648973        12.739785335079180     
 H   13.797038216234816        6.1269692780773219        16.108344620287252     
 C   7.1112494932481729        10.619315221439376        8.2814355972398506     
 H   8.1495375109708590        8.9784510511186273        7.3402821482916387     
 H   6.0411354939647390        12.071979466815332        9.4803478943892117     
 C   4.4004760460823391        10.085496639151895        15.168998644009145     
 H   6.3807197914760145        10.872514871032937        15.544984301256356     
 H   2.5577898560893284        9.1263635138341872        14.562008418703538     
 C   3.1583513228018689        4.7588765336542451        10.316410959653400     
 H   3.6958942908461268        3.5766466031552557        12.045509280291506     
 H   2.8525817938633944        6.1270143004563495        8.6769818463743587     
 H   9.3529715264055291        11.295394363822011        17.335709018854551     
 H   12.705769142061289        10.614536091592086        8.7812258781190398     
 H   14.275010964866103        4.0766774655806293        14.792517861638471     
 H   7.2966227558836696        11.295385147529567        7.4495866802828639     
 H   3.9438643140309577        10.614538936326030        16.004103971222833     
 H   2.3746202970869201        4.0767068870446224        9.9927879853123489     
         142

 Br -0.39868001119855867        2.9569971217558977        2.3894505077842174     
 Co  -1.0314223760112806        1.6028191672324676        4.2150271562102892     
 P  -2.8843540776378758       0.41705821430705420        3.5519515754677085     
 Br  -1.6641572384528218        2.9570212999790955        6.0405833206795538     
 P  0.82153005045795735       0.41707139326214504        4.8780715898161535     
 C  -2.5826161438098518      -0.79032444379995381        2.2208918465681351     
 C  -3.7947769795747686      -0.51270259892771430        4.8399104867994165     
 C  -4.1497667021170326        1.5418796191366815        2.8507482568470381     
 C  0.51981746240664972      -0.79031058410292299        6.2091370664873313     
 C   1.7319430677971446      -0.51269206750822405        3.5901062791127689     
 C   2.0869476025764051        1.5419041980124475        5.5792445603813592     
 C  -1.8117949150965194      -0.37588496030859370        1.1177874455404913     
 C  -3.0997356687006263       -2.0956131421180908        2.2547959395759900     
 C  -3.0822248314272866       -1.4218255583370174        5.6432198689611397     
 C  -5.1709236876997791      -0.32960517605765738        5.0634575766945300     
 C  -4.4879129768978769        2.7081694010462445        3.5621102176308028     
 C  -4.8084924848221302        1.2518934852297448        1.6429232745163054     
 C -0.25101146737430058      -0.37588215321629276        7.3122405494389087     
 C   1.0369522365482597       -2.0955936282774195        6.1752313484842158     
 C   1.0193897345550418       -1.4218309477163675        2.7868160809481415     
 C   3.1080866002644369      -0.32958930987079937        3.3665436317621578     
 C   2.4250852622319092        2.7081819291661344        4.8678591830794211     
 C   2.7456929063997833        1.2519334968277747        6.7870616233354149     
 C  -1.5869852703845622       -1.2497983967405830        5.5127213109437564E-002
 H  -1.3894627056393603       0.62784956083066512        1.0955412268147531     
 C  -2.8530932027505296       -2.9713414443383410        1.1943803975819223     
 H  -3.6811323686659940       -2.4318299253052253        3.1087129419648298     
 C  -3.7320166595963351       -2.1121104963015647        6.6690927180596686     
 H  -2.0183147063598108       -1.5894739620791378        5.4816533852328471     
 C  -5.8209906217569589       -1.0361937005695139        6.0800161938200574     
 H  -5.7283501128721932       0.37982563789549517        4.4566476904247256     
 C  -5.4894394161196356        3.5546565838941957        3.0794133451632151     
 H  -3.9621601734116134        2.9528937814587151        4.4855339154460570     
 C  -5.8006884801887910        2.1097506092777891        1.1599829850516543     
 H  -4.5397473103102861       0.35925086132110362        1.0808627313527834     
 C -0.47581713260147213       -1.2498026891594960        8.3748961730669222     
 H -0.67335421885835589       0.62784822539465723        7.3344892190041735     
 C  0.79031306778724841       -2.9713293225252317        7.2356412975554045     
 H   1.6183566218925751       -2.4318014012896589        5.3213157449151671     
 C   1.6691764768110453       -2.1121263186085062        1.7609471838673247     
 H  -4.4517339678780521E-002  -1.5894851242347190        2.9483950237945775     
 C   3.7581488913226822       -1.0361889996352045        2.3499900465828469     
 H   3.6655143744648826       0.37985386522760362        3.9733377270750840     
 C   3.4266258115420705        3.5546701005953620        5.3505223088546412     
 H   1.8993166093804881        2.9528949791291597        3.9444423676425227     
 C   3.7379033696768422        2.1097919056998600        7.2699684412954415     
 H   2.4769541272112412       0.35930027313419394        7.3491400654490473     
 C  -2.1049384253429113       -2.5489299309970179        9.3584843363031578E-002
 H -0.99577735901448250      -0.92751960963874069      -0.79885661929099339     
 H  -3.2435913375098928       -3.9854662343085554        1.2490482128756089     
 C  -5.0983738536945342       -1.9143610514886151        6.8933120696632537     
 H  -3.1595551862726619       -2.7841502449418938        7.3058788643020973     
 H  -6.8853910444836970      -0.87762797180596464        6.2478721280748877     
 C  -6.1456646984097265        3.2575419468645745        1.8802825716776161     
 H  -5.7494930399991837        4.4538962032419391        3.6370982442393585     
 H  -6.3181715059021926        1.8825748501508668       0.22896286410556230     
 C   4.2147339879421736E-002  -2.5489296595049526        8.3364345637803083     
 H  -1.0670323144563920      -0.92753432339368036        9.2288791489460902     
 H   1.1808211267867514       -3.9854504610229595        7.1809705601661271     
 C   3.0355306455229707       -1.9143729587897065        1.5367136921851592     
 H   1.0967128379749131       -2.7841778811126288        1.1241756687653093     
 H   4.8225466560880887      -0.87761839395933405        2.1821223330421482     
 C   4.0828740024263945        3.2575686191035018        6.5496429886073573     
 H   3.6866736301062897        4.4538989536704765        4.7928176427062645     
 H   4.2554031690320553        1.8826268563910655        8.2009812208470247     
 H  -1.9033805951935321       -3.2256372190601392      -0.73377197121389215     
 H  -5.5910514928248931       -2.4171981517754801        7.7249960701671387     
 H  -6.9239595838394683        3.9191077117776119        1.5070845229129488     
 H -0.15941059419957448       -3.2256426960270490        9.1637867889098228     
 H   3.5282036038870075       -2.4172194379998255       0.70503282225830155     
 H   4.8611827063695161        3.9191334552507646        6.9228123773379577     
 Br   7.8611271094542809        5.1285297524368030        14.251858461827421     
 Co   8.3248110384206147        6.5025330259561693        12.392669878496701     
 P   10.202787343105360        7.6755961682805873        12.996732210959822     
 Br   8.7884908292888344        5.1285252255378611        10.533480413736637     
 P   6.4468510830714791        7.6756142518612389        11.788591471443258     
 C   9.9652893799601845        8.8626238638628916        14.360564703515632     
 C   11.047763420601015        8.6297430203727217        11.686515094143987     
 C   11.488637335145723        6.5278751100381385        13.614456239616100     
 C   6.6843506229765763        8.8626380106364824        10.424756543457640     
 C   5.6018736009038248        8.6297621034957110        13.098805677259261     
 C   5.1609995729036715        6.5278973648676812        11.170861038051070     
 C   9.2572663972262070        8.4347110489243011        15.500152072696574     
 C   10.454545837906098        10.178002052871173        14.303429070242451     
 C   10.278385490638163        9.5058768527005295        10.899924030628627     
 C   12.425395291255956        8.5035670198271838        11.435048267545467     
 C   11.748909498606507        5.3540801720164968        12.883599356750006     
 C   12.227858708823650        6.7964752065418326        14.779704618610227     
 C   7.3923609902438310        8.4347172284198564        9.2851634938610008     
 C   6.1950927007230989        10.178015503592141        10.481888937620228     
 C   6.3712515339468219        9.5058918150780265        13.885401156431595     
 C   4.2242414919963345        8.5035855908287203        13.350270083488814     
 C   4.9007323590865166        5.3540941592626288        11.901706257901310     
 C   4.4217708003662528        6.7965102587095130        10.005619902497250     
 C   9.0571037260678651        9.3085157132179699        16.567762258541311     
 H   8.8584951202055962        7.4223354074916612        15.544188788115520     
 C   10.240819755940439        11.051066407559109        15.373567942423891     
 H   10.985958784281957        10.525154485131686        13.422370189274764     
 C   10.874450940299509        10.225125546961969        9.8621908587207212     
 H   9.2117054361707051        9.6242340626212144        11.084784710621372     
 C   13.020961094776492        9.2405154192530219        10.407068528291976     
 H   13.025233108065962        7.8173369930306906        12.028774370930844     
 C   12.752574215370725        4.4790015280313069        13.304373859022885     
 H   11.158964993798214        5.1239241062718035        11.995929650933730     
 C   13.226082974194100        5.9115842177831963        15.199430243345994     
 H   12.016449431139314        7.6936850841453603        15.359130285266813     
 C   7.5925076071024575        9.3085137639975812        8.2175437096204220     
 H   7.7911315679856399        7.4223410697221537        9.2411288666935043     
 C   6.4088017732940807        11.051071247882868        9.4117392060422986     
 H   5.6636899054878462        10.525173271574975        11.362952245309584     
 C   5.7751850702355005        10.225135521025233        14.923136984903371     
 H   7.4379321056482377        9.6242484959348804        13.700542839298372     
 C   3.6286749851329958        9.2405283110661323        14.378253154194779     
 H   3.6244042247316424        7.8173582411611759        12.756540413940082     
 C   3.8970669024872961        4.4790189324700300        11.480926822782193     
 H   5.4906811448682609        5.1239290790807424        12.789370969585148     
 C   3.4235449811529413        5.9116232631130101        9.5858897036891673     
 H   4.6331754928387019        7.6937268151650962        9.4262029054155931     
 C   9.5439584901365073        10.618555686675153        16.503457755276877     
 H   8.5084988735808036        8.9769173664046971        17.446559561751705     
 H   10.611340728600423        12.071858573389258        15.302808300210067     
 C   12.243454238534090        10.088754619834493        9.6124058765857558     
 H   10.261552546328312        10.872463304538265        9.2378880834489205     
 H   14.088367386704245        9.1327239860698803        10.217854155186719     
 C   13.493369850244544        4.7559266632805555        14.458560251572653     
 H   12.950183569694468        3.5742795769619722        12.730555242385778     
 H   13.804456889529384        6.1237728707087653        16.097531237411189     
 C   7.1056491086355198        10.618552752675990        8.2818436163848386     
 H   8.1411012429017653        8.9769100087951799        7.3387412349826082     
 H   6.0382777346618006        12.071862499908276        9.4824943468299789     
 C   4.4061818185975339        10.088763161106220        15.172920479601574     
 H   6.3880826600073499        10.872469836635682        15.547443904069386     
 H   2.5612687583301059        9.1327349039370365        14.567467177428833     
 C   3.1562645457603580        4.7559562518920995        10.326747368141183     
 H   3.6994618305249709        3.5742902596598602        12.054736397307465     
 H   2.8451648945686769        6.1238219110860443        8.6877947406555549     
 H   9.3592191934643232        11.294606879473845        17.335477837592432     
 H   12.698623614858063        10.618850321941427        8.7771669406872928     
 H   14.277317364396612        4.0729302863456818        14.780197138016677     
 H   7.2903747646239747        11.294597111657030        7.4498149065981023     
 H   3.9510126087752040        10.618853276728199        16.008162831408068     
 H   2.3723163352358299        4.0729625547066739        10.005106607621713     
         142

 Br -0.39217814679075552        2.9568450792371204        2.3907435239599266     
 Co  -1.0314234336890713        1.6034303202272728        4.2150277422033877     
 P  -2.8833920704946352       0.41718116670759681        3.5496823822267629     
 Br  -1.6706606606030390        2.9568710094851798        6.0392899398010584     
 P  0.82056733487780031       0.41719515677461771        4.8803394244250882     
 C  -2.5791830324952252      -0.79098464700764259        2.2198834370118377     
 C  -3.7963323077805198      -0.51164155062215388        4.8367852312455248     
 C  -4.1480185984183420        1.5411215386471953        2.8452677350968103     
 C  0.51638556509177658      -0.79097005927237862        6.2101444217478949     
 C   1.7334968262584634      -0.51163028130885668        3.5932295454060585     
 C   2.0851992179284360        1.5411476941210971        5.5847215032260786     
 C  -1.8059465759731748      -0.37706339164771630        1.1181821732666830     
 C  -3.0973737471237515       -2.0958854616656364        2.2528942824433735     
 C  -3.0859657765216930       -1.4220329912706340        5.6407380074427653     
 C  -5.1724219929074549      -0.32635511223901564        5.0592580797864173     
 C  -4.4891602633438676        2.7071228916498020        3.5558794213408644     
 C  -4.8036480086238322        1.2503125168012637        1.6358050409252520     
 C -0.25685928284155451      -0.37706083060216145        7.3118446778111323     
 C   1.0345928120673566       -2.0958647417987595        6.1771317706676170     
 C   1.0231289008977373       -1.4220387319407035        2.7892973907364600     
 C   3.1095830761155474      -0.32633813124547628        3.3707398493669389     
 C   2.4263318632112867        2.7071359913635291        4.8740845767547611     
 C   2.7408493927459205        1.2503553075914497        6.7941758231381391     
 C  -1.5801885846833745       -1.2509811708821663        5.5712530479394298E-002
 H  -1.3827084665731570       0.62633888437148555        1.0967738704466572     
 C  -2.8494648573005703       -2.9717163901028290        1.1928529364728393     
 H  -3.6806928242403010       -2.4316816402671657        3.1057674157159703     
 C  -3.7378241099652838       -2.1112039040786081        6.6661546498027198     
 H  -2.0221621063028730       -1.5915769810390714        5.4800677594353733     
 C  -5.8245852290998013       -1.0317759208210151        6.0753773852831383     
 H  -5.7282172134623615       0.38396777301053331        4.4519446617497049     
 C  -5.4906042067826846        3.5525103421399029        3.0708002201526932     
 H  -3.9658767112125068        2.9524078312709237        4.4806784206726764     
 C  -5.7956118935648524        2.1071298043453113        1.1504327369710123     
 H  -4.5326974535803082       0.35784535537657314        1.0744127754799206     
 C -0.48261296373235463       -1.2509863283717650        8.3743093009797622     
 H -0.68010883057822946       0.62633694966347708        7.3332556616660325     
 C  0.78668748151703671       -2.9717037098348649        7.2371670285596670     
 H   1.6179202419766194       -2.4316511163273251        5.3242601511394110     
 C   1.6749816290657411       -2.1112207802245448        1.7638848636340418     
 H  -4.0671471607917488E-002  -1.5915889170912356        2.9499811535326219     
 C   3.7617411847551963       -1.0317708698071435        2.3546258216815272     
 H   3.6653798317929502       0.38399795985280388        3.9780363046577825     
 C   3.4277910246376142        3.5525244174873132        5.3591275544896142     
 H   1.9030314157174486        2.9524087534852490        3.9492928882381011     
 C   3.7328288802596759        2.1071738928383108        7.2795121972181676     
 H   2.4699055023890293       0.35789835137528581        7.3555873969758974     
 C  -2.0993373362923657       -2.5496933264198658        9.3176330421726322E-002
 H -0.98734215457713503      -0.92906076954941308      -0.79731695839030059     
 H  -3.2407309303721923       -3.9855848778784440        1.2469020697660405     
 C  -5.1040796399864217       -1.9110940273800472        6.8893902997835044     
 H  -3.1669179140859436       -2.7841934890758857        7.3034211986714892     
 H  -6.8888701297209050      -0.87125760990642342        6.2424114929883405     
 C  -6.1435763100643204        3.2546188928695421        1.8699406156912790     
 H  -5.7530596784529662        4.4515393262374729        3.6278641720039246     
 H  -6.3107526347639000        1.8793773716547797       0.21814636287522093     
 C   3.6548080762454166E-002  -2.5496935247207180        8.3368411598941776     
 H  -1.0754672843530377      -0.92907723796242492        9.2273378610342522     
 H   1.1779643203626555       -3.9855682330631872        7.1831147195019822     
 C   3.0412338883478145       -1.9111067238735302        1.5406338908147867     
 H   1.1040730138422143       -2.7842229727136001        1.1266340348011024     
 H   4.8260232127410188      -0.87124734157159056        2.1875789496069289     
 C   4.0807875611130404        3.2546471335268481        6.5599764286925391     
 H   3.6902404361913890        4.4515417494605130        4.8020423065298230     
 H   4.2479874788883674        1.8794330030057629        8.2117907907967957     
 H  -1.8971323145238037       -3.2264260100724576      -0.73400092242265302     
 H  -5.5982000481191152       -2.4128826844351323        7.7209375134953797     
 H  -6.9216535223578886        3.9153603987297361        1.4947588534985601     
 H -0.16565703094569556       -3.2264324636752835        9.1640134235721185     
 H   3.5353491619783157       -2.4129054137690429       0.70908995520894014     
 H   4.8588796681979405        3.9153875676546694        6.9351274284254929     
 Br   7.8676295872738411        5.1283789911857873        14.253151768675684     
 Co   8.3248119576222006        6.5031442015681824        12.392670181904140     
 P   10.203751623075002        7.6757187522790939        12.994462762902886     
 Br   8.7819897829110527        5.1283743960023118        10.532187390585609     
 P   6.4458898981846691        7.6757383235121042        11.790860302400430     
 C   9.9687240896032758        8.8619638405369603        14.359555422462988     
 C   11.046210592839556        8.6308032623706232        11.683389447624293     
 C   11.490387561864626        6.5271171505718408        13.608976631755800     
 C   6.6809191059670816        8.8619792291546720        10.425765033769766     
 C   5.6034293518425802        8.6308239174030721        13.101930458917666     
 C   5.1592522706347230        6.5271412670421185        11.176339516401152     
 C   9.2631164657051457        8.4335328908492482        15.500546024834772     
 C   10.456908461052722        10.177730241361264        14.301525966507256     
 C   10.274647019641099        9.5056679480698012        10.897441052184675     
 C   12.423899643960260        8.5068167089138900        11.430849035656655     
 C   11.747664841960852        5.3530333834946884        12.877370330246160     
 C   12.232704375117775        6.7948948965988967        14.772587727195630     
 C   7.3865130610625869        8.4335396902444604        9.2847682632426167     
 C   6.1927332553094914        10.177744920745383        10.483791063960247     
 C   6.3749929239811927        9.5056840345994136        13.887883758403255     
 C   4.2257400036422066        8.5068369290847770        13.354468107934109     
 C   4.9019801738777868        5.3530486668289843        11.907933312524488     
 C   4.4169275440713500        6.7949327891410141        10.012736189027807     
 C   9.0639013808961622        9.3073335636347370        16.568346361213720     
 H   8.8652516266137180        7.4208248099833272        15.545421036178253     
 C   10.244447990135857        11.050692336794425        15.372038559887267     
 H   10.986398901849800        10.525303226534124        13.419423114326669     
 C   10.868646106384086        10.226030532643659        9.8592516698453920     
 H   9.2078603684222990        9.6221291592766924        11.083197454569168     
 C   13.017369282143916        9.2449326870417163        10.402429959629821
[truncated: 533,334 more chars]
