# Supplementary material for: Unraveling the Contributions to Spin–Lattice Relaxation in Kramers Single-Molecule Magnets
Source: J Am Chem Soc. 2022 Dec 9;144(50):22965–75. doi: 10.1021/jacs.2c08876 (PMC9782788; doi:10.1021/jacs.2c08876)
Supplement: Supplementary file 2 — ja2c08876_si_002.zip [file ja2c08876_si_002.zip › phonon_Co/mol-5/mode-1-10/8/Cart_disp.xyz]

         142

 Br -0.35696714452268063        2.8698387606492863        2.3326140391059331     
 Co -0.97668535252773125        1.5948350405583682        4.2206581344841911     
 P  -2.8779642756874493       0.43876145333253652        3.6399723354054632     
 Br  -1.4533511176548000        3.0480039767746665        6.0174053790621151     
 P  0.85296541685733229       0.39208858787271839        4.9070564744838476     
 C  -2.6546097943288500      -0.76737396669871250        2.2894881578128388     
 C  -3.7492103106023347      -0.49950967736753737        4.9465458696103104     
 C  -4.1535434738505961        1.5985268969562156        3.0222554886697921     
 C  0.53710900518066540      -0.79615871428032448        6.2514924236224303     
 C   1.7371021974370517      -0.55355462616167583        3.6154479734913401     
 C   2.1286314671474944        1.5049110850497118        5.6082184549303156     
 C  -1.9638264878701608      -0.34915182232900477        1.1350194451992206     
 C  -3.1315094362684572       -2.0871944597037424        2.3719493055465142     
 C  -3.0137249774831152       -1.4272124324315449        5.7066593756441986     
 C  -5.1194749810009759      -0.32471053874609301        5.2087981624019193     
 C  -4.4364082817444812        2.7492733472267181        3.7818864656802957     
 C  -4.8818244408789369        1.3489967142160413        1.8460223201129247     
 C -0.25095262237517069      -0.37201860796435071        7.3397123364540056     
 C   1.0665857714633498       -2.0970045818556278        6.2429256594457119     
 C  0.99064913594501192       -1.4111108073610481        2.7856709160056705     
 C   3.1206103644908159      -0.41906770821232636        3.4026593193973955     
 C   2.4441743736073471        2.6942145403897650        4.9255692327276552     
 C   2.7982643226082633        1.1959496012864801        6.8051001056016629     
 C  -1.7725929564051637       -1.2351107253063371        7.5662059359235062E-002
 H  -1.5692002882388416       0.66435774808096204        1.0729916651531273     
 C  -2.9175619958001300       -2.9763641097587290        1.3147204412345974     
 H  -3.6544275304058451       -2.4265024265896984        3.2615971264524646     
 C  -3.6340007119345232       -2.1456238921393807        6.7304865100062656     
 H  -1.9552234650441933       -1.5898651397083894        5.5104356698651600     
 C  -5.7404768725025868       -1.0632348227771498        6.2198043371546863     
 H  -5.6943253184162561       0.40019052097148949        4.6363372321083220     
 C  -5.4562907566185590        3.6171349187019990        3.3829037989000659     
 H  -3.8533490278229903        2.9656689559954885        4.6771543484885765     
 C  -5.8929616768238828        2.2293380647003116        1.4452833241800127     
 H  -4.6569949174804517       0.46760961462604184        1.2471232296302277     
 C -0.48469737058580997       -1.2337700996513301        8.4106301240869197     
 H -0.67743011604166903       0.63058189319625491        7.3439591960959882     
 C  0.82015953912251427       -2.9566202496561895        7.3162559296335417     
 H   1.6564789773093431       -2.4410725632273240        5.3976018043694483     
 C   1.6162152746177501       -2.1022177314435240        1.7458721620829052     
 H  -8.1434887280184359E-002  -1.5344736680268125        2.9358949044452500     
 C   3.7452252623975748       -1.1240615306808215        2.3691039951041915     
 H   3.7030306929055059       0.25169266417018760        4.0307278037169647     
 C   3.4294340667958112        3.5479820901497416        5.4300430929532935     
 H   1.9115603231868867        2.9526283012607721        4.0097106042269077     
 C   3.7774952351021227        2.0584232622149563        7.3070149673931013     
 H   2.5429517703462334       0.28750886164748968        7.3477315745971463     
 C  -2.2414248278498201       -2.5514903862599856       0.16818530100955514     
 H  -1.2404695650503372      -0.90969215332679465      -0.81630485557296306     
 H  -3.2728670068612336       -4.0018902529671028        1.4058424036889345     
 C  -4.9950165013354413       -1.9609941668944983        6.9900879317924804     
 H  -3.0438443598734217       -2.8304009333537707        7.3366658763405068     
 H  -6.8009397197935977      -0.91462841090544333        6.4179346169253808     
 C  -6.1873007841029306        3.3576914276122900        2.2184336502256925     
 H  -5.6727927291064004        4.5022293686158301        3.9807875180333978     
 H  -6.4634688924293435        2.0309872861904568       0.53903789513203060     
 C   5.1273136956965379E-002  -2.5265647331999217        8.4003991578452659     
 H  -1.0923891241506010      -0.90530359231722357        9.2514401223956479     
 H   1.2258744912076918       -3.9660109756134698        7.2819567574285520     
 C   2.9905518452799686       -1.9527068660835949        1.5314361658109059     
 H   1.0210058514243561       -2.7368182383121327        1.0909683445713543     
 H   4.8165631551640740       -1.0062940470002788        2.2101387156915817     
 C   4.0954040414104353        3.2334878805654994        6.6189399994375000     
 H   3.6705845789822948        4.4668205196914732        4.8963733809221859     
 H   4.3028141168059815        1.8174838015559871        8.2299271393954960     
 H  -2.0587737180950496       -3.2383512545111883      -0.65563096726938697     
 H  -5.4665611848894260       -2.4877424124742054        7.8176675194102669     
 H  -6.9853311772475539        4.0334171512865984        1.9146922270590223     
 H -0.15238333716155944       -3.1924582167047260        9.2359605640374802     
 H   3.4668364157432316       -2.4588735971814608       0.69207164598739324     
 H   4.8595709665624396        3.9023809429557939        7.0100272147395444     
 Br   7.6504086798486641        5.2195693118922506        14.275108339267993     
 Co   8.2700852995576284        6.4945989460179003        12.387071866622895     
 P   10.171340753600383        7.6506964160894730        12.967769581952005     
 Br   8.7467487799443422        5.0414504060873906        10.590312378586518     
 P   6.4404147781897159        7.6973363177466538        11.700684916935073     
 C   9.9480267367316415        8.8568298301936004        14.318261928879918     
 C   11.042585221441701        8.5889755332190294        11.661198422006448     
 C   11.446938669494452        6.4909322118763226        13.585460256811073     
 C   6.7562919253849518        8.8856000134331392        10.356263556884329     
 C   5.5562957410039200        8.6429801593268500        12.992301066076221     
 C   5.1647337105186626        6.5845494620861720        10.999498208072069     
 C   9.2572610658495300        8.4386052799319167        15.472740239485729     
 C   10.424938590999298        10.176645254008159        14.235800914145802     
 C   10.307098628456137        9.5166878191269308        10.901097375090419     
 C   12.412849525530657        8.4141804201582371        11.398941071988084     
 C   11.729780590644515        5.3401779794863833        12.825833205652007     
 C   12.175282449451728        6.7404911972915480        14.761649787129100     
 C   7.5443578572293388        8.4614727288184817        9.2680419551785143     
 C   6.2268023317104282        10.186441698036337        10.364833275755993     
 C   6.3027677973970562        9.5005154574333943        13.822083444620972     
 C   4.1727821537001413        8.5085274907659372        13.205078609737342     
 C   4.8492030470035816        5.3952129616511746        11.682098634275913     
 C   4.4950740014011012        6.8935749477439305        9.8026470815358007     
 C   9.0660567946682544        9.3245574544081116        16.532108406872950     
 H   8.8626274717568130        7.4250984636170578        15.534766454832470     
 C   10.211019490439366        11.065809077984715        15.293040473530125     
 H   10.947842135113756        10.515954200453503        13.346144074535532     
 C   10.927371521309480        10.235110124401968        9.8772761025059541     
 H   9.2485982035868961        9.6793409964017574        11.097326774346659     
 C   13.033849228030762        9.1527184923652527        10.387943435721498     
 H   12.987701991400186        7.6892713426053136        11.971390492058987     
 C   12.749704916477150        4.4723413708787900        13.224770503842759     
 H   11.146677247729055        5.1237600890013271        11.930598530891775     
 C   13.186465430554943        5.8601774275943139        15.162342074516813     
 H   11.950470770121644        7.6218834967510309        15.360548441463004     
 C   7.7780905657401735        9.3232286442889940        8.1971243439005956     
 H   7.9708465772837176        7.4588771810010961        9.2637910624916309     
 C   6.4732134627868660        11.046060550523348        9.2915018700355159     
 H   5.6369070398863288        10.530502567061006        11.210158668525807     
 C   5.6772129542011900        10.191642091711413        14.861875070458263     
 H   7.3748570397467681        9.6238481757744925        13.671867027762607     
 C   3.5481782126210883        9.2135449233078504        14.238623866625124     
 H   3.5903485467460334        7.8377815433869413        12.577005815318147     
 C   3.8639245047149604        4.5414761477631771        11.177606911982851     
 H   5.3818409720486260        5.1367518166799568        12.597930696308627     
 C   3.5158225836194550        6.0311338206916520        9.3007165379542904     
 H   4.7503824843614737        7.8020399005955481        9.2600519649456601     
 C   9.5349004132256869        10.640932333584336        16.439585561953923     
 H   8.5339445545695565        8.9991408837513749        17.424082889594619     
 H   10.566331904955558        12.091332665412313        15.201918536663946     
 C   12.288386960886788        10.050486010975701        9.6176707930041463     
 H   10.337214702518859        10.919896362982685        9.2711075536466208     
 H   14.094311640313661        9.0041150854434786        10.189809898490633     
 C   13.480785261512567        4.7318194939514227        14.389190336688182     
 H   12.966189045004873        3.5872427533014433        12.626886178686469     
 H   13.757023408730534        6.0585566171675920        16.068550066181814     
 C   7.2421003243285131        10.616015528964548        8.2073542713810355     
 H   8.3857864011387466        8.9947692916095630        7.3563142070316072     
 H   6.0674856588675334        12.055446374369962        9.3258015862222141     
 C   4.3028681635812704        10.042173794142656        15.076294195428135     
 H   6.2724372858494410        10.826224158309950        15.516784331659782     
 H   2.4768335284244900        9.0958130832061954        14.397576232653792     
 C   3.1979242220468396        4.8560370081765898        9.9887444678822011     
 H   3.6227809114807292        3.6226094942003533        11.711234247973961     
 H   2.9904789119985922        6.2721188394341318        8.3778300621918245     
 H   9.3522708131855659        11.327787651973065        17.263410424904436     
 H   12.759928929801411        10.577245150778625        8.7900965610770054     
 H   14.278855462758244        4.0561174460061595        14.692889053695829     
 H   7.4457396065817187        11.281912638047716        7.3717904693772898     
 H   3.8265854981984897        10.548362543162890        15.915646012457078     
 H   2.4337389963756628        4.1871724271286741        9.5976446086383316     
         142

 Br -0.36327899972154659        2.8742955063418218        2.3346154020256367     
 Co -0.97942151621134477        1.5948369974454499        4.2203762046749818     
 P  -2.8789090704280769       0.43759637232090970        3.6370462730151902     
 Br  -1.4596641992970598        3.0435525317559331        6.0194049737140087     
 P  0.85201941366446565       0.39325728185908249        4.9041331377546555     
 C  -2.6532416341574074      -0.76809235846877688        2.2867138084621965     
 C  -3.7504776807172182      -0.50085900484416046        4.9432455165797951     
 C  -4.1544909026680665        1.5961872853834049        3.0172424662163024     
 C  0.53847516129663209      -0.79543764891130830        6.2487198748463086     
 C   1.7358342979551991      -0.55220165925859210        3.6121507656817728     
 C   2.1276837239401196        1.5072524682272261        5.6032097473537998     
 C  -1.9600263296616527      -0.34972249885755458        1.1339012721942596     
 C  -3.1314559969150344       -2.0874383861185550        2.3673277143841887     
 C  -3.0147183558689594       -1.4268082573199676        5.7051006102969879     
 C  -5.1210735179509275      -0.32706781209378832        5.2042608061068236     
 C  -4.4381727803122573        2.7478983810253821        3.7749476708662812     
 C  -4.8813067526049903        1.3451691822452392        1.8404942196672784     
 C -0.24715448457141215      -0.37144564492613313        7.3385960636613055     
 C   1.0666377206301825       -2.0967578103878464        6.2383056694784260     
 C  0.98965570775276124       -1.4115117546329958        2.7841153228903872     
 C   3.1190114669762750      -0.41670705440171002        3.3981259935725259     
 C   2.4424096274019798        2.6955927694002768        4.9186372243562726     
 C   2.7987840356728504        1.1997746190671561        6.7995739516165798     
 C  -1.7677304178099056       -1.2350763056860203        7.4254860756273300E-002
 H  -1.5646036645018995       0.66351427841691402        1.0733179248754710     
 C  -2.9166969806901233       -2.9758692617407929        1.3096962887728676     
 H  -3.6560484761955530       -2.4268651868002133        3.2558675092898413     
 C  -3.6351266665777970       -2.1445375072924113        6.7293265647759517     
 H  -1.9558772171469836       -1.5884786185029698        5.5100272124019014     
 C  -5.7421660651924578       -1.0647543235032921        6.2158301555369517     
 H  -5.6961129427554438       0.39647988899291497        4.6304097236629067     
 C  -5.4571910756626316        3.6154060591018986        3.3733278074700626     
 H  -3.8563738355318407        2.9653460648907144        4.6707293984391480     
 C  -5.8916477982976883        2.2250622151352961        1.4372259684760123     
 H  -4.6557149439964292       0.46310525582473971        1.2430026760337163     
 C -0.47983606845151944       -1.2338023636387636        8.4092248933925742     
 H -0.67283582356458560       0.63142753903144222        7.3442875095111884     
 C  0.82102384663138861       -2.9571123515483801        7.3112334728768644     
 H   1.6548565064838758       -2.4407066903559578        5.3918736373509759     
 C   1.6150899857618626       -2.1033017607513478        1.7447164213237598     
 H  -8.2088824146175132E-002  -1.5358567754804719        2.9354889260829875     
 C   3.7435364531126960       -1.1225396885167804        2.3651350438639818     
 H   3.7012423297202308       0.25540706271667823        4.0248042244561164     
 C   3.4285362655210210        3.5497111846922542        5.4204736440856287     
 H   1.9085335133775423        2.9529576818227334        4.0032943540105626     
 C   3.7788140599520168        2.0626934027492085        7.2989591997384462     
 H   2.5442334943239215       0.29200968136511518        7.3436112336472892     
 C  -2.2382412156073292       -2.5508661564719861       0.16472081153907739     
 H  -1.2337178376328204      -0.90958177220045489      -0.81643322334431490     
 H  -3.2732624880331720       -4.0009919337137481        1.3993976871694880     
 C  -4.9964756078636698       -1.9607860767947733        6.9877982891078565     
 H  -3.0448441281147507       -2.8280602902460825        7.3367240083984813     
 H  -6.8029008806239180      -0.91691912418517119        6.4129809052891114     
 C  -6.1865764322427843        3.3545839386716754        2.2082483676894080     
 H  -5.6743094296560805        4.5013446804000381        3.9696052012967278     
 H  -6.4610262893428771        2.0256450254109342       0.53056486938042902     
 C   5.4456365529117118E-002  -2.5271864671249253        8.3969366406680024     
 H  -1.0856385532330708      -0.90541223440136243        9.2513139108658660     
 H   1.2254787471623072       -3.9669063980577963        7.2755137439971245     
 C   2.9890936774559700       -1.9529132234144151        1.5291519130203606     
 H   1.0200070864381383       -2.7391569109115261        1.0910307728577866     
 H   4.8146025683858698       -1.0040014484002648        2.2051910957920029     
 C   4.0961337263149131        3.2365908831172243        6.6087584128406247     
 H   3.6690706075831798        4.4677066241268992        4.8851995625260765     
 H   4.3052637680106827        1.8228169589981877        8.2214536230007216     
 H  -2.0550654443852969       -3.2372028385806288      -0.65938919918091754     
 H  -5.4681391393449550       -2.4870202532104950        7.8156720087847535     
 H  -6.9837615375401763        4.0301374327922685        1.9023235269710712     
 H -0.14867451612848145       -3.1936040916994899        9.2322045627506064     
 H   3.4652601623910702       -2.4595950049723876       0.69008256838302362     
 H   4.8611485283643177        3.9056533955080042        6.9976616896625670     
 Br   7.6567179907462304        5.2151153287326375        14.273105195944593     
 Co   8.2728209890197473        6.4945983858670058        12.387351570001750     
 P   10.172286301095363        7.6518617240999998        12.970692854639404     
 Br   8.7530615625571251        5.0459021862580204        10.588311245392193     
 P   6.4413613636102305        7.6961695678793207        11.703605504538320     
 C   9.9466573076250597        8.8575485470389204        14.321033100295923     
 C   11.043853469444617        8.5903247502780786        11.664495925851126     
 C   11.447885955409729        6.4932720304375060        13.590471801060520     
 C   6.7549253463207037        8.8848801212564830        10.359032687510114     
 C   5.5575633958887236        8.6416290774955087        12.995595188557411     
 C   5.1656827501127296        6.5822083208118629        11.004505338643465     
 C   9.2534587879070536        8.4391763711303209        15.473854762256444     
 C   10.424883248299333        10.176889771432752        14.240419339378512     
 C   10.308092977713329        9.5162830588155831        10.902652643855898     
 C   12.414448984559124        8.4165374522353247        11.403475932493679     
 C   11.731546062862288        5.3415535016520641        12.832770380434408     
 C   12.174761579329143        6.7443175992169699        14.767178508122644     
 C   7.5405591678478716        8.4609003536125584        9.2691549320145885     
 C   6.2267504896799064        10.186196267164519        10.369449676728195     
 C   6.3037600807022036        9.5009193326267241        13.823635638929924     
 C   4.1743810880451342        8.5061670259026414        13.209609467535476     
 C   4.8509684329934029        5.3938365916136153        11.689031429952118     
 C   4.4945569579410458        6.8897470685117348        9.8081701363390099     
 C   9.0611906655998418        9.3245237645777070        16.533511432719305     
 H   8.8580291250139709        7.4259421991912049        15.534436610255847     
 C   10.210151151487397        11.065315090460478        15.298060945623620     
 H   10.949461891153069        10.516317532775828        13.351870978988757     
 C   10.928498634304006        10.234022654836870        9.8784323130856571     
 H   9.2492528592525503        9.6779538368866689        11.097731387594326     
 C   13.035539499579224        9.1542371146469890        10.391914759980423     
 H   12.989490419260177        7.6929821534000480        11.977316113961038     
 C   12.750604172823293        4.4740695906198509        13.234347121995622     
 H   11.149705178392603        5.1240845834362601        11.937020252132186     
 C   13.185146145652196        5.8644508272195983        15.170402361190972     
 H   11.949186761110562        7.6263865074884798        15.364669588469853     
 C   7.7732292942981651        9.3232612912145445        8.1985262791155655     
 H   7.9662512460995316        7.4580319040660417        9.2634596670670497     
 C   6.4723500038625223        11.046553851622180        9.2965208086937405     
 H   5.6385296422020117        10.530138341257956        11.215883138034517     
 C   5.6783365892961308        10.192728085255842        14.863027784450351     
 H   7.3755095621744298        9.6252357090807674        13.672269169034477     
 C   3.5498665648600340        9.2120221249774570        14.242590860563869     
 H   3.5921375779837321        7.8340666073325940        12.582927179647241     
 C   3.8648238669292128        4.5397474369250181        11.187177969893709     
 H   5.3848672123861947        5.1364265884259588        12.604349052778195     
 C   3.5145074347034821        6.0268592521720699        9.3087699209715762     
 H   4.7491036713783998        7.7975350374207713        9.2641674497883777     
 C   9.5317125968994034        10.640309083350120        16.443045877766227     
 H   8.5271886911610792        8.9990311058588066        17.424206703679889     
 H   10.566723660052780        12.090435348091697        15.208359580890749     
 C   12.289847264467449        10.050276610506916        9.6199569845589394     
 H   10.338215674282916        10.917554174223550        9.2710451249792900     
 H   14.096273925287978        9.0064048349563048        10.194761009696103     
 C   13.480056425591940        4.7349247114388513        14.399378680928773     
 H   12.967705554039629        3.5881269793013710        12.638069192122146     
 H   13.754572945129008        6.0638950946342129        16.077027823612724     
 C   7.2389180135420874        10.616637994846320        8.2108135261869837     
 H   8.3790357174718100        8.9948780049790855        7.3564371520800265     
 H   6.0678828062041568        12.056343209136465        9.3322410301661023     
 C   4.3043250941972078        10.042380023220522        15.078576316501728     
 H   6.2734336900119692        10.828565714584453        15.516718568451793     
 H   2.4787940034632654        9.0935177706758861        14.402522586721103     
 C   3.1971976433094977        4.8529311535077602        9.9989259473780905     
 H   3.6242960566416929        3.6217251557453358        11.722411729380262     
 H   2.9880341956686629        6.2667790461074251        8.3862999148322341     
 H   9.3485572486112876        11.326640478174411        17.267164063359214     
 H   12.761508256736342        10.576521159609694        8.7920883893881552     
 H   14.277279398145332        4.0593937545258516        14.705262928266038     
 H   7.4420325588026328        11.283059085045331        7.3755433441334253     
 H   3.8281604621435652        10.549082758579745        15.917633594284224     
 H   2.4321654385218801        4.1838957495272409        9.6100106040864155     
         142

 Br -0.36959085492041255        2.8787522520343578        2.3366167649453398     
 Co -0.98215767989495817        1.5948389543325314        4.2200942748657724     
 P  -2.8798538651687045       0.43643129130928288        3.6341202106249169     
 Br  -1.4659772809393199        3.0391010867371997        6.0214045683659032     
 P  0.85107341047159901       0.39442597584544653        4.9012098010254634     
 C  -2.6518734739859653      -0.76881075023884127        2.2839394591115547     
 C  -3.7517450508321013      -0.50220833232078366        4.9399451635492797     
 C  -4.1554383314855370        1.5938476738105940        3.0122294437628128     
 C  0.53984131741259878      -0.79471658354229202        6.2459473260701870     
 C   1.7345663984733466      -0.55084869235550826        3.6088535578722061     
 C   2.1267359807327453        1.5095938514047407        5.5982010397772841     
 C  -1.9562261714531448      -0.35029317538610433        1.1327830991892986     
 C  -3.1314025575616116       -2.0876823125333681        2.3627061232218631     
 C  -3.0157117342548037       -1.4264040822083903        5.7035418449497781     
 C  -5.1226720549008782      -0.32942508544148369        5.1997234498117280     
 C  -4.4399372788800333        2.7465234148240460        3.7680088760522663     
 C  -4.8807890643310428        1.3413416502744371        1.8349661192216322     
 C -0.24335634676765361      -0.37087268188791561        7.3374797908686045     
 C   1.0666896697970150       -2.0965110389200650        6.2336856795111411     
 C  0.98866227956051067       -1.4119127019049433        2.7825597297751035     
 C   3.1174125694617341      -0.41434640059109373        3.3935926677476562     
 C   2.4406448811966124        2.6969709984107886        4.9117052159848900     
 C   2.7993037487374370        1.2035996368478321        6.7940477976314968     
 C  -1.7628678792146475       -1.2350418860657033        7.2847662153311551E-002
 H  -1.5600070407649576       0.66267080875286588        1.0736441845978144     
 C  -2.9158319655801170       -2.9753744137228564        1.3046721363111375     
 H  -3.6576694219852608       -2.4272279470107287        3.2501378921272179     
 C  -3.6362526212210708       -2.1434511224454424        6.7281666195456387     
 H  -1.9565309692497739       -1.5870920972975504        5.5096187549386437     
 C  -5.7438552578823279       -1.0662738242294347        6.2118559739192172     
 H  -5.6979005670946306       0.39276925701434051        4.6244822152174905     
 C  -5.4580913947067033        3.6136771995017987        3.3637518160400592     
 H  -3.8593986432406915        2.9650231737859398        4.6643044483897187     
 C  -5.8903339197714946        2.2207863655702806        1.4291686127720116     
 H  -4.6544349705124066       0.45860089702343765        1.2388821224372051     
 C -0.47497476631722896       -1.2338346276261971        8.4078196626982287     
 H -0.66824153108750217       0.63227318486662942        7.3446158229263894     
 C  0.82188815414026295       -2.9576044534405703        7.3062110161201881     
 H   1.6532340356584088       -2.4403408174845915        5.3861454703325036     
 C   1.6139646969059751       -2.1043857900591716        1.7435606805646147     
 H  -8.2742761012165905E-002  -1.5372398829341312        2.9350829477207250     
 C   3.7418476438278176       -1.1210178463527394        2.3611660926237725     
 H   3.6994539665349553       0.25912146126316882        4.0188806451952681     
 C   3.4276384642462303        3.5514402792347672        5.4109041952179640     
 H   1.9055067035681981        2.9532870623846947        3.9968781037942169     
 C   3.7801328848019105        2.0669635432834608        7.2909034320837911     
 H   2.5455152183016101       0.29651050108274069        7.3394908926974320     
 C  -2.2350576033648379       -2.5502419266839866       0.16125632206859963     
 H  -1.2269661102153036      -0.90947139107411523      -0.81656159111566673     
 H  -3.2736579692051104       -4.0000936144603925        1.3929529706500412     
 C  -4.9979347143918975       -1.9605779866950483        6.9855086464232325     
 H  -3.0458438963560797       -2.8257196471383939        7.3367821404564566     
 H  -6.8048620414542382      -0.91920983746489904        6.4080271936528428     
 C  -6.1858520803826380        3.3514764497310607        2.1980630851531231     
 H  -5.6758261302057607        4.5004599921842470        3.9584228845600582     
 H  -6.4585836862564099        2.0203027646314111       0.52209184362882755     
 C   5.7639594101268864E-002  -2.5278082010499294        8.3934741234907406     
 H  -1.0788879823155408      -0.90552087648550128        9.2511876993360822     
 H   1.2250830031169226       -3.9678018205021228        7.2690707305656970     
 C   2.9876355096319718       -1.9531195807452353        1.5268676602298152     
 H   1.0190083214519206       -2.7414955835109192        1.0910932011442189     
 H   4.8126419816076664       -1.0017088498002509        2.2002434758924236     
 C   4.0968634112193918        3.2396938856689492        6.5985768262437503     
 H   3.6675566361840652        4.4685927285623253        4.8740257441299670     
 H   4.3077134192153830        1.8281501164403884        8.2129801066059471     
 H  -2.0513571706755447       -3.2360544226500694      -0.66314743109244823     
 H  -5.4697170938004831       -2.4862980939467847        7.8136764981592401     
 H  -6.9821918978327986        4.0268577142979387        1.8899548268831201     
 H -0.14496569509540350       -3.1947499666942534        9.2284485614637326     
 H   3.4636839090389087       -2.4603164127633144       0.68809349077865400     
 H   4.8627260901661957        3.9089258480602145        6.9852961645855904     
 Br   7.6630273016437975        5.2106613455730253        14.271102052621194     
 Co   8.2755566784818662        6.4945978257161103        12.387631273380606     
 P   10.173231848590344        7.6530270321105256        12.973616127326805     
 Br   8.7593743451699098        5.0503539664286512        10.586310112197866     
 P   6.4423079490307442        7.6950028180119885        11.706526092141566     
 C   9.9452878785184780        8.8582672638842404        14.323804271711927     
 C   11.045121717447531        8.5916739673371261        11.667793429695804     
 C   11.448833241325007        6.4956118489986903        13.595483345309965     
 C   6.7535587672564565        8.8841602290798249        10.361801818135897     
 C   5.5588310507735281        8.6402779956641655        12.998889311038599     
 C   5.1666317897067966        6.5798671795375547        11.009512469214862     
 C   9.2496565099645771        8.4397474623287252        15.474969285027157     
 C   10.424827905599368        10.177134288857344        14.245037764611222     
 C   10.309087326970523        9.5158782985042372        10.904207912621379     
 C   12.416048443587592        8.4188944843124123        11.408010792999274     
 C   11.733311535080063        5.3429290238177449        12.839707555216807     
 C   12.174240709206556        6.7481440011423928        14.772707229116190     
 C   7.5367604784664053        8.4603279784066334        9.2702679088506628     
 C   6.2266986476493855        10.185950836292703        10.374066077700395     
 C   6.3047523640073511        9.5013232078200556        13.825187833238875     
 C   4.1759800223901280        8.5038065610393438        13.214140325333608     
 C   4.8527338189832241        5.3924602215760569        11.695964225628323     
 C   4.4940399144809904        6.8859191892795382        9.8136931911422192     
 C   9.0563245365314291        9.3244900747473007        16.534914458565659     
 H   8.8534307782711306        7.4267859347653520        15.534106765679223     
 C   10.209282812535429        11.064821102936243        15.303081417717113     
 H   10.951081647192380        10.516680865098154        13.357597883441979     
 C   10.929625747298532        10.232935185271772        9.8795885236653600     
 H   9.2499075149182062        9.6765666773715822        11.098136000841993     
 C   13.037229771127686        9.1557557369287270        10.395886084239349     
 H   12.991278847120167        7.6966929641947823        11.983241735863089     
 C   12.751503429169436        4.4757978103609108        13.243923740148484     
 H   11.152733109056150        5.1244090778711939        11.943441973372597     
 C   13.183826860749448        5.8687242268448827        15.178462647865132     
 H   11.947902752099480        7.6308895182259278        15.368790735476704     
 C   7.7683680228561558        9.3232939381400950        8.1999282143305354     
 H   7.9616559149153456        7.4571866271309863        9.2631282716424685     
 C   6.4714865449381795        11.047047152721014        9.3015397473519652     
 H   5.6401522445176955        10.529774115454906        11.221607607543227     
 C   5.6794602243910708        10.193814078800273        14.864180498442437     
 H   7.3761620846020914        9.6266232423870424        13.672671310306345     
 C   3.5515549170989797        9.2104993266470654        14.246557854502612     
 H   3.5939266092214304        7.8303516712782475        12.588848543976333     
 C   3.8657232291434647        4.5380187260868592        11.196749027804566     
 H   5.3878934527237634        5.1361013601719607        12.610767409247764     
 C   3.5131922857875093        6.0225846836524868        9.3168233039888619     
 H   4.7478248583953269        7.7930301742459935        9.2682829346310935     
 C   9.5285247805731181        10.639685833115903        16.446506193578529     
 H   8.5204328277526020        8.9989213279662383        17.424330517765156     
 H   10.567115415150003        12.089538030771081        15.214800625117551     
 C   12.291307568048110        10.050067210038131        9.6222431761137308     
 H   10.339216646046973        10.915211985464417        9.2709826963119593     
 H   14.098236210262295        9.0086945844691311        10.199712120901571     
 C   13.479327589671311        4.7380299289262799        14.409567025169364     
 H   12.969222063074385        3.5890112053012988        12.649252205557822     
 H   13.752122481527481        6.0692335721008330        16.085505581043634     
 C   7.2357357027556617        10.617260460728094        8.2142727809929319     
 H   8.3722850338048733        8.9949867183486063        7.3565600971284466     
 H   6.0682799535407801        12.057240043902967        9.3386804741099922     
 C   4.3057820248131442        10.042586252298388        15.080858437575321     
 H   6.2744300941744964        10.830907270858955        15.516652805243803     
 H   2.4807544785020408        9.0912224581455767        14.407468940788414     
 C   3.1964710645721555        4.8498252988389305        10.009107426873980     
 H   3.6258112018026565        3.6208408172903179        11.733589210786565     
 H   2.9855894793387332        6.2614392527807192        8.3947697674726420     
 H   9.3448436840370093        11.325493304375758        17.270917701813993     
 H   12.763087583671270        10.575797168440763        8.7940802176993049     
 H   14.275703333532419        4.0626700630455437        14.717636802836246     
 H   7.4383255110235469        11.284205532042943        7.3792962188895608     
 H   3.8297354260886407        10.549802973996600        15.919621176111370     
 H   2.4305918806680968        4.1806190719258067        9.6223765995344976     
         142

 Br -0.37590271011927856        2.8832089977268933        2.3386181278650433     
 Co -0.98489384357857157        1.5948409112196131        4.2198123450565630     
 P  -2.8807986599093320       0.43526621029765605        3.6311941482346439     
 Br  -1.4722903625815800        3.0346496417184663        6.0234041630177977     
 P  0.85012740727873248       0.39559466983181063        4.8982864642962713     
 C  -2.6505053138145227      -0.76952914200890565        2.2811651097609129     
 C  -3.7530124209469844      -0.50355765979740674        4.9366448105187644     
 C  -4.1563857603030065        1.5915080622377833        3.0072164213093235     
 C  0.54120747352856546      -0.79399551817327585        6.2431747772940662     
 C   1.7332984989914939      -0.54949572545242442        3.6055563500626389     
 C   2.1257882375253705        1.5119352345822550        5.5931923322007684     
 C  -1.9524260132446367      -0.35086385191465408        1.1316649261843377     
 C  -3.1313491182081887       -2.0879262389481807        2.3580845320595372     
 C  -3.0167051126406479       -1.4259999070968132        5.7019830796025683     
 C  -5.1242705918508298      -0.33178235878917900        5.1951860935166323     
 C  -4.4417017774478094        2.7451484486227100        3.7610700812382514     
 C  -4.8802713760570962        1.3375141183036350        1.8294380187759860     
 C -0.23955820896389507      -0.37029971884969809        7.3363635180759044     
 C   1.0667416189638474       -2.0962642674522836        6.2290656895438552     
 C  0.98766885136826010       -1.4123136491768908        2.7810041366598202     
 C   3.1158136719471936      -0.41198574678047739        3.3890593419227866     
 C   2.4388801349912450        2.6983492274213003        4.9047732076135064     
 C   2.7998234618020241        1.2074246546285081        6.7885216436464138     
 C  -1.7580053406193892       -1.2350074664453865        7.1440463550349803E-002
 H  -1.5554104170280154       0.66182733908881786        1.0739704443201581     
 C  -2.9149669504701103       -2.9748795657049198        1.2996479838494077     
 H  -3.6592903677749686       -2.4275907072212437        3.2444082749645951     
 C  -3.6373785758643447       -2.1423647375984736        6.7270066743153256     
 H  -1.9571847213525644       -1.5857055760921308        5.5092102974753860     
 C  -5.7455444505721989       -1.0677933249555773        6.2078817923014835     
 H  -5.6996881914338182       0.38905862503576605        4.6185547067720742     
 C  -5.4589917137507760        3.6119483399016987        3.3541758246100564     
 H  -3.8624234509495419        2.9647002826811653        4.6578794983402902     
 C  -5.8890200412453000        2.2165105160052647        1.4211112570680109     
 H  -4.6531549970283841       0.45409653822213558        1.2347615688406937     
 C -0.47011346418293848       -1.2338668916136306        8.4064144320038814     
 H -0.66364723861041874       0.63311883070181674        7.3449441363415904     
 C  0.82275246164913718       -2.9580965553327609        7.3011885593635109     
 H   1.6516115648329415       -2.4399749446132253        5.3804173033140312     
 C   1.6128394080500876       -2.1054698193669954        1.7424049398054693     
 H  -8.3396697878156692E-002  -1.5386229903877906        2.9346769693584625     
 C   3.7401588345429388       -1.1194960041886981        2.3571971413835628     
 H   3.6976656033496802       0.26283585980965946        4.0129570659344198     
 C   3.4267406629714396        3.5531693737772803        5.4013347463503001     
 H   1.9024798937588538        2.9536164429466560        3.9904618535778718     
 C   3.7814517096518045        2.0712336838177130        7.2828476644291369     
 H   2.5467969422792982       0.30101132080036624        7.3353705517475740     
 C  -2.2318739911223471       -2.5496176968959876       0.15779183259812188     
 H  -1.2202143827977867      -0.90936100994777547      -0.81668995888701856     
 H  -3.2740534503770484       -3.9991952952070378        1.3865082541305944     
 C  -4.9993938209201252       -1.9603698965953236        6.9832190037386086     
 H  -3.0468436645974086       -2.8233790040307052        7.3368402725144310     
 H  -6.8068232022845585      -0.92150055074462689        6.4030734820165742     
 C  -6.1851277285224908        3.3483689607904461        2.1878778026168386     
 H  -5.6773428307554408        4.4995753039684558        3.9472405678233882     
 H  -6.4561410831699426        2.0149605038518885       0.51361881787722607     
 C   6.0822822673420610E-002  -2.5284299349749335        8.3900116063134771     
 H  -1.0721374113980107      -0.90562951856964014        9.2510614878063002     
 H   1.2246872590715381       -3.9686972429464493        7.2626277171342695     
 C   2.9861773418079731       -1.9533259380760557        1.5245834074392701     
 H   1.0180095564657028       -2.7438342561103126        1.0911556294306513     
 H   4.8106813948294622      -0.99941625120023703        2.1952958559928448     
 C   4.0975930961238696        3.2427968882206746        6.5883952396468750     
 H   3.6660426647849507        4.4694788329977522        4.8628519257338576     
 H   4.3101630704200842        1.8334832738825890        8.2045065902111709     
 H  -2.0476488969657924       -3.2349060067195099      -0.66690566300397891     
 H  -5.4712950482560121       -2.4855759346830744        7.8116809875337267     
 H  -6.9806222581254209        4.0235779958036089        1.8775861267951690     
 H -0.14125687406232551       -3.1958958416890173        9.2246925601768588     
 H   3.4621076556867467       -2.4610378205542416       0.68610441317428428     
 H   4.8643036519680738        3.9121983006124248        6.9729306395086130     
 Br   7.6693366125413638        5.2062073624134131        14.269098909297794     
 Co   8.2782923679439833        6.4945972655652158        12.387910976759461     
 P   10.174177396085325        7.6541923401210523        12.976539400014204     
 Br   8.7656871277826927        5.0548057465992819        10.584308979003540     
 P   6.4432545344512588        7.6938360681446554        11.709446679744813     
 C   9.9439184494118962        8.8589859807295603        14.326575443127931     
 C   11.046389965450446        8.5930231843961753        11.671090933540482     
 C   11.449780527240286        6.4979516675598736        13.600494889559412     
 C   6.7521921881922093        8.8834403369031687        10.364570948761680     
 C   5.5600987056583318        8.6389269138328242        13.002183433519789     
 C   5.1675808293008636        6.5775260382632466        11.014519599786260     
 C   9.2458542320221007        8.4403185535271295        15.476083807797870     
 C   10.424772562899403        10.177378806281936        14.249656189843932     
 C   10.310081676227716        9.5154735381928912        10.905763181386858     
 C   12.417647902616059        8.4212515163895016        11.412545653504871     
 C   11.735077007297837        5.3443045459834257        12.846644729999207     
 C   12.173719839083970        6.7519704030678156        14.778235950109735     
 C   7.5329617890849381        8.4597556032007102        9.2713808856867370     
 C   6.2266468056188637        10.185705405420885        10.378682478672594     
 C   6.3057446473124985        9.5017270830133853        13.826740027547826     
 C   4.1775789567351209        8.5014460961760463        13.218671183131741     
 C   4.8544992049730453        5.3910838515384985        11.702897021304526     
 C   4.4935228710209358        6.8820913100473415        9.8192162459454302     
 C   9.0514584074630164        9.3244563849168944        16.536317484412010     
 H   8.8488324315282902        7.4276296703394991        15.533776921102600     
 C   10.208414473583462        11.064327115412008        15.308101889810606     
 H   10.952701403231693        10.517044197420478        13.363324787895204     
 C   10.930752860293058        10.231847715706673        9.8807447342450629     
 H   9.2505621705838621        9.6751795178564937        11.098540614089661     
 C   13.038920042676148        9.1572743592104633        10.399857408498274     
 H   12.993067274980158        7.7004037749895158        11.989167357765139     
 C   12.752402685515579        4.4775260301019717        13.253500358301347     
 H   11.155761039719698        5.1247335723061278        11.949863694613008     
 C   13.182507575846703        5.8729976264701671        15.186522934539290     
 H   11.946618743088399        7.6353925289633766        15.372911882483553     
 C   7.7635067514141474        9.3233265850656455        8.2013301495455071     
 H   7.9570605837311605        7.4563413501959319        9.2627968762178874     
 C   6.4706230860138358        11.047540453819845        9.3065586860101899     
 H   5.6417748468333793        10.529409889651856        11.227332077051937     
 C   5.6805838594860116        10.194900072344701        14.865333212434523     
 H   7.3768146070297531        9.6280107756933173        13.673073451578215     
 C   3.5532432693379254        9.2089765283166720        14.250524848441357     
 H   3.5957156404591291        7.8266367352239001        12.594769908305425     
 C   3.8666225913577166        4.5362900152487002        11.206320085715424     
 H   5.3909196930613321        5.1357761319179636        12.617185765717332     
 C   3.5118771368715365        6.0183101151329037        9.3248766870061477     
 H   4.7465460454122530        7.7885253110712158        9.2723984194738112     
 C   9.5253369642468346        10.639062582881685        16.449966509390833     
 H   8.5136769643441248        8.9988115500736683        17.424454331850427     
 H   10.567507170247225        12.088640713450467        15.221241669344355     
 C   12.292767871628770        10.049857809569346        9.6245293676685240     
 H   10.340217617811030        10.912869796705282        9.2709202676446285     
 H   14.100198495236612        9.0109843339819573        10.204663232107039     
 C   13.478598753750683        4.7411351464137095        14.419755369409955     
 H   12.970738572109143        3.5898954313012266        12.660435218993499     
 H   13.749672017925954        6.0745720495674531        16.093983338474544     
 C   7.2325533919692369        10.617882926609866        8.2177320357988801     
 H   8.3655343501379349        8.9950954317181289        7.3566830421768659     
 H   6.0686771008774034        12.058136878669469        9.3451199180538822     
 C   4.3072389554290806        10.042792481376257        15.083140558648914     
 H   6.2754264983370245        10.833248827133458        15.516587042035814     
 H   2.4827149535408162        9.0889271456152656        14.412415294855725     
 C   3.1957444858348136        4.8467194441701009        10.019288906369871     
 H   3.6273263469636197        3.6199564788353005        11.744766692192867     
 H   2.9831447630088039        6.2560994594540125        8.4032396201130517     
 H   9.3411301194627310        11.324346130577105        17.274671340268767     
 H   12.764666910606200        10.575073177271831        8.7960720460104547     
 H   14.274127268919509        4.0659463715652349        14.730010677406455     
 H   7.4346184632444610        11.285351979040557        7.3830490936456963     
 H   3.8313103900337162        10.550523189413457        15.921608757938516     
 H   2.4290183228143136        4.1773423943243735        9.6347425949825816     
         142

 Br -0.38221456531814452        2.8876657434194288        2.3406194907847464     
 Co -0.98763000726218508        1.5948428681066946        4.2195304152473536     
 P  -2.8817434546499596       0.43410112928602923        3.6282680858443705     
 Br  -1.4786034442238398        3.0301981966997329        6.0254037576696922     
 P  0.84918140408586584       0.39676336381817473        4.8953631275670784     
 C  -2.6491371536430801      -0.77024753377897004        2.2783907604102707     
 C  -3.7542797910618679      -0.50490698727402994        4.9333444574882490     
 C  -4.1573331891204770        1.5891684506649726        3.0022033988558339     
 C  0.54257362964453215      -0.79327445280425968        6.2404022285179446     
 C   1.7320305995096414      -0.54814275854934069        3.6022591422530721     
 C   2.1248404943179957        1.5142766177597695        5.5881836246242527     
 C  -1.9486258550361288      -0.35143452844320383        1.1305467531793765     
 C  -3.1312956788547659       -2.0881701653629938        2.3534629408972116     
 C  -3.0176984910264921       -1.4255957319852359        5.7004243142553586     
 C  -5.1258691288007805      -0.33413963213687436        5.1906487372215357     
 C  -4.4434662760155854        2.7437734824213744        3.7541312864242369     
 C  -4.8797536877831496        1.3336865863328329        1.8239099183303398     
 C -0.23576007116013650      -0.36972675581148057        7.3352472452832043     
 C   1.0667935681306802       -2.0960174959845022        6.2244456995765693     
 C  0.98667542317600954       -1.4127145964488383        2.7794485435445364     
 C   3.1142147744326527      -0.40962509296986105        3.3845260160979165     
 C   2.4371153887858776        2.6997274564318121        4.8978411992421238     
 C   2.8003431748666108        1.2112496724091841        6.7829954896613307     
 C  -1.7531428020241311       -1.2349730468250697        7.0033264947388041E-002
 H  -1.5508137932910733       0.66098386942476972        1.0742967040425018     
 C  -2.9141019353601041       -2.9743847176869833        1.2946238313876779     
 H  -3.6609113135646760       -2.4279534674317591        3.2386786578019717     
 C  -3.6385045305076189       -2.1412783527515042        6.7258467290850126     
 H  -1.9578384734553547       -1.5843190548867114        5.5088018400121275     
 C  -5.7472336432620699       -1.0693128256817197        6.2039076106837490     
 H  -5.7014758157730050       0.38534799305719158        4.6126271983266580     
 C  -5.4598920327948477        3.6102194803015988        3.3445998331800531     
 H  -3.8654482586583927        2.9643773915763911        4.6514545482908609     
 C  -5.8877061627191063        2.2122346664402492        1.4130539013640102     
 H  -4.6518750235443616       0.44959217942083346        1.2306410152441822     
 C -0.46525216204864800       -1.2338991556010641        8.4050092013095359     
 H -0.65905294613333532       0.63396447653700394        7.3452724497567905     
 C  0.82361676915801152       -2.9585886572249516        7.2961661026068336     
 H   1.6499890940074744       -2.4396090717418590        5.3746891362955589     
 C   1.6117141191941999       -2.1065538486748192        1.7412491990463241     
 H  -8.4050634744147465E-002  -1.5400060978414500        2.9342709909961999     
 C   3.7384700252580600       -1.1179741620246570        2.3532281901433532     
 H   3.6958772401644047       0.26655025835615009        4.0070334866735715     
 C   3.4258428616966494        3.5548984683197933        5.3917652974826353     
 H   1.8994530839495094        2.9539458235086178        3.9840456033615261     
 C   3.7827705345016986        2.0755038243519648        7.2747918967744818     
 H   2.5480786662569868       0.30551214051799175        7.3312502107977169     
 C  -2.2286903788798562       -2.5489934671079881       0.15432734312764412     
 H  -1.2134626553802699      -0.90925062882143570      -0.81681832665837040     
 H  -3.2744489315489869       -3.9982969759536826        1.3800635376111479     
 C  -5.0008529274483529       -1.9601618064955986        6.9809293610539846     
 H  -3.0478434328387376       -2.8210383609230165        7.3368984045724055     
 H  -6.8087843631148788      -0.92379126402435474        6.3981197703803048     
 C  -6.1844033766623445        3.3452614718498319        2.1776925200805541     
 H  -5.6788595313051209        4.4986906157526638        3.9360582510867181     
 H  -6.4536984800834754        2.0096182430723655       0.50514579212562449     
 C   6.4006051245572348E-002  -2.5290516688999372        8.3865490891362136     
 H  -1.0653868404804807      -0.90573816065377888        9.2509352762765182     
 H   1.2242915150261535       -3.9695926653907758        7.2561847037028420     
 C   2.9847191739839749       -1.9535322954068759        1.5222991546487248     
 H   1.0170107914794850       -2.7461729287097061        1.0912180577170836     
 H   4.8087208080512589      -0.99712365260022306        2.1903482360932656     
 C   4.0983227810283482        3.2458998907723995        6.5782136530499997     
 H   3.6645286933858356        4.4703649374331782        4.8516781073377491     
 H   4.3126127216247854        1.8388164313247897        8.1960330738163965     
 H  -2.0439406232560398       -3.2337575907889504      -0.67066389491550948     
 H  -5.4728730027115411       -2.4848537754193640        7.8096854769082142     
 H  -6.9790526184180433        4.0202982773092790        1.8652174267072179     
 H -0.13754805302924755       -3.1970417166837808        9.2209365588899850     
 H   3.4605314023345852       -2.4617592283451684       0.68411533556991466     
 H   4.8658812137699519        3.9154707531646351        6.9605651144316356     
 Br   7.6756459234389309        5.2017533792538000        14.267095765974394     
 Co   8.2810280574061021        6.4945967054143203        12.388190680138315     
 P   10.175122943580305        7.6553576481315790        12.979462672701604     
 Br   8.7719999103954756        5.0592575267699127        10.582307845809215     
 P   6.4442011198717735        7.6926693182773231        11.712367267348059     
 C   9.9425490203053144        8.8597046975748803        14.329346614543935     
 C   11.047658213453362        8.5943724014552245        11.674388437385160     
 C   11.450727813155563        6.5002914861210579        13.605506433808859     
 C   6.7508256091279621        8.8827204447265125        10.367340079387464     
 C   5.5613663605431354        8.6375758320014810        13.005477556000978     
 C   5.1685298688949306        6.5751848969889375        11.019526730357656     
 C   9.2420519540796242        8.4408896447255337        15.477198330568585     
 C   10.424717220199438        10.177623323706527        14.254274615076641     
 C   10.311076025484908        9.5150687778815435        10.907318450152337     
 C   12.419247361644526        8.4236085484665892        11.417080514010467     
 C   11.736842479515611        5.3456800681491066        12.853581904781606     
 C   12.173198968961385        6.7557968049932384        14.783764671103279     
 C   7.5291630997034718        8.4591832279947869        9.2724938625228113     
 C   6.2265949635883429        10.185459974549069        10.383298879644796     
 C   6.3067369306176460        9.5021309582067151        13.828292221856778     
 C   4.1791778910801138        8.4990856313127505        13.223202040929873     
 C   4.8562645909628657        5.3897074815009400        11.709829816980731     
 C   4.4930058275608804        6.8782634308151449        9.8247393007486394     
 C   9.0465922783946038        9.3244226950864899        16.537720510258364     
 H   8.8442340847854499        7.4284734059136461        15.533447076525976     
 C   10.207546134631492        11.063833127887772        15.313122361904101     
 H   10.954321159271005        10.517407529742803        13.369051692348426     
 C   10.931879973287584        10.230760246141575        9.8819009448247641     
 H   9.2512168262495162        9.6737923583414052        11.098945227337328     
 C   13.040610314224610        9.1587929814922013        10.403828732757198     
 H   12.994855702840148        7.7041145857842501        11.995092979667190     
 C   12.753301941861720        4.4792542498430317        13.263076976454208     
 H   11.158788970383245        5.1250580667410617        11.956285415853419     
 C   13.181188290943956        5.8772710260954515        15.194583221213449     
 H   11.945334734077317        7.6398955397008246        15.377033029490404     
 C   7.7586454799721389        9.3233592319911942        8.2027320847604770     
 H   7.9524652525469746        7.4554960732608766        9.2624654807933062     
 C   6.4697596270894930        11.048033754918679        9.3115776246684145     
 H   5.6433974491490630        10.529045663848805        11.233056546560645     
 C   5.6817074945809525        10.195986065889130        14.866485926426611     
 H   7.3774671294574148        9.6293983089995940        13.673475592850085     
 C   3.5549316215768711        9.2074537299862804        14.254491842380100     
 H   3.5975046716968273        7.8229217991695537        12.600691272634519     
 C   3.8675219535719685        4.5345613044105413        11.215891143626282     
 H   5.3939459333989017        5.1354509036639655        12.623604122186901     
 C   3.5105619879555636        6.0140355466133215        9.3329300700234334     
 H   4.7452672324291791        7.7840204478964390        9.2765139043165288     
 C   9.5221491479205493        10.638439332647469        16.453426825203138     
 H   8.5069211009356458        8.9987017721811000        17.424578145935694     
 H   10.567898925344446        12.087743396129850        15.227682713571157     
 C   12.294228175209431        10.049648409100561        9.6268155592233171     
 H   10.341218589575087        10.910527607946147        9.2708578389772960     
 H   14.102160780210928        9.0132740834947818        10.209614343312508     
 C   13.477869917830054        4.7442403639011381        14.429943713650546     
 H   12.972255081143899        3.5907796573011543        12.671618232429175     
 H   13.747221554324428        6.0799105270340741        16.102461095905454     
 C   7.2293710811828111        10.618505392491638        8.2211912906048283     
 H   8.3587836664709982        8.9952041450876496        7.3568059872252860     
 H   6.0690742482140267        12.059033713435969        9.3515593619977722     
 C   4.3086958860450171        10.042998710454123        15.085422679722509     
 H   6.2764229024995526        10.835590383407961        15.516521278827826     
 H   2.4846754285795916        9.0866318330849563        14.417361648923034     
 C   3.1950179070974718        4.8436135895012713        10.029470385865761     
 H   3.6288414921245833        3.6190721403802826        11.755944173599168     
 H   2.9807000466788742        6.2507596661273057        8.4117094727534596     
 H   9.3374165548884527        11.323198956778452        17.278424978723546     
 H   12.766246237541129        10.574349186102900        8.7980638743216044     
 H   14.272551204306597        4.0692226800849269        14.742384551976663     
 H   7.4309114154653750        11.286498426038172        7.3868019684018318     
 H   3.8328853539787917        10.551243404830313        15.923596339765663     
 H   2.4274447649605304        4.1740657167229394        9.6471085904306655     
         142

 Br -0.38852642051701047        2.8921224891119648        2.3426208537044499     
 Co -0.99036617094579849        1.5948448249937763        4.2192484854381442     
 P  -2.8826882493905872       0.43293604827440241        3.6253420234540976     
 Br  -1.4849165258660999        3.0257467516809995        6.0274033523215857     
 P  0.84823540089299920       0.39793205780453877        4.8924397908378863     
 C  -2.6477689934716375      -0.77096592554903443        2.2756164110596289     
 C  -3.7555471611767510      -0.50625631475065302        4.9300441044577328     
 C  -4.1582806179379475        1.5868288390921617        2.9971903764023442     
 C  0.54393978576049884      -0.79255338743524339        6.2376296797418229     
 C   1.7307627000277888      -0.54678979164625685        3.5989619344435049     
 C   2.1238927511106209        1.5166180009372838        5.5831749170477369     
 C  -1.9448256968276207      -0.35200520497175358        1.1294285801744155     
 C  -3.1312422395013431       -2.0884140917778069        2.3488413497348857     
 C  -3.0186918694123364       -1.4251915568736586        5.6988655489081488     
 C  -5.1274676657507321      -0.33649690548456973        5.1861113809264401     
 C  -4.4452307745833615        2.7423985162200384        3.7471924916102219     
 C  -4.8792359995092021        1.3298590543620308        1.8183818178846933     
 C -0.23196193335637796      -0.36915379277326299        7.3341309724905042     
 C   1.0668455172975126       -2.0957707245167212        6.2198257096092844     
 C  0.98568199498375897       -1.4131155437207861        2.7778929504292531     
 C   3.1126158769181118      -0.40726443915924476        3.3799926902730468     
 C   2.4353506425805107        2.7011056854423239        4.8909091908707412     
 C   2.8008628879311974        1.2150746901898599        6.7774693356762477     
 C  -1.7482802634288730       -1.2349386272047529        6.8626066344426292E-002
 H  -1.5462171695541314       0.66014039976072159        1.0746229637648455     
 C  -2.9132369202500974       -2.9738898696690468        1.2895996789259481     
 H  -3.6625322593543839       -2.4283162276422741        3.2329490406393484     
 C  -3.6396304851508927       -2.1401919679045354        6.7246867838546986     
 H  -1.9584922255581450       -1.5829325336812918        5.5083933825488698     
 C  -5.7489228359519409       -1.0708323264078623        6.1999334290660144     
 H  -5.7032634401121927       0.38163736107861707        4.6066996898812427     
 C  -5.4607923518389194        3.6084906207014988        3.3350238417500497     
 H  -3.8684730663672431        2.9640545004716166        4.6450295982414325     
 C  -5.8863922841929117        2.2079588168752338        1.4049965456600098     
 H  -4.6505950500603390       0.44508782061953139        1.2265204616476708     
 C -0.46039085991435746       -1.2339314195884976        8.4036039706151904     
 H -0.65445865365625189       0.63481012237219125        7.3456007631719915     
 C  0.82448107666688586       -2.9590807591171422        7.2911436458501564     
 H   1.6483666231820071       -2.4392431988704932        5.3689609692770865     
 C   1.6105888303383125       -2.1076378779826430        1.7400934582871790     
 H  -8.4704571610138238E-002  -1.5413892052951095        2.9338650126339374     
 C   3.7367812159731812       -1.1164523198606160        2.3492592389031439     
 H   3.6940888769791296       0.27026465690264068        4.0011099074127241     
 C   3.4249450604218588        3.5566275628623059        5.3821958486149706     
 H   1.8964262741401652        2.9542752040705791        3.9776293531451810     
 C   3.7840893593515923        2.0797739648862170        7.2667361291198267     
 H   2.5493603902346749       0.31001296023561725        7.3271298698478597     
 C  -2.2255067666373649       -2.5483692373199887       0.15086285365716637     
 H  -1.2067109279627530      -0.90914024769509605      -0.81694669442972223     
 H  -3.2748444127209253       -3.9973986567003275        1.3736188210917011     
 C  -5.0023120339765814       -1.9599537163958736        6.9786397183693607     
 H  -3.0488432010800666       -2.8186977178153283        7.3369565366303808     
 H  -6.8107455239451982      -0.92608197730408259        6.3931660587440362     
 C  -6.1836790248021982        3.3421539829092173        2.1675072375442692     
 H  -5.6803762318548010        4.4978059275368727        3.9248759343500486     
 H  -6.4512558769970081        2.0042759822928424       0.49667276637402297     
 C   6.7189279817724101E-002  -2.5296734028249412        8.3830865719589500     
 H  -1.0586362695629508      -0.90584680273791773        9.2508090647467363     
 H   1.2238957709807690       -3.9704880878351023        7.2497416902714145     
 C   2.9832610061599762       -1.9537386527376961        1.5200149018581794     
 H   1.0160120264932671       -2.7485116013090996        1.0912804860035157     
 H   4.8067602212730556      -0.99483105400020910        2.1854006161936863     
 C   4.0990524659328260        3.2490028933241244        6.5680320664531253     
 H   3.6630147219867211        4.4712510418686051        4.8405042889416396     
 H   4.3150623728294857        1.8441495887669903        8.1875595574216220     
 H  -2.0402323495462875       -3.2326091748583909      -0.67442212682704017     
 H  -5.4744509571670692       -2.4841316161556541        7.8076899662827008     
 H  -6.9774829787106665        4.0170185588149492        1.8528487266192668     
 H -0.13383923199616959       -3.1981875916785447        9.2171805576031112     
 H   3.4589551489824237       -2.4624806361360956       0.68212625796554494     
 H   4.8674587755718299        3.9187432057168454        6.9481995893546591     
 Br   7.6819552343364972        5.1972993960941878        14.265092622650995     
 Co   8.2837637468682210        6.4945961452634258        12.388470383517172     
 P   10.176068491075288        7.6565229561421049        12.982385945389003     
 Br   8.7783126930082584        5.0637093069405426        10.580306712614888     
 P   6.4451477052922881        7.6915025684099900        11.715287854951306     
 C   9.9411795911987326        8.8604234144202003        14.332117785959939     
 C   11.048926461456277        8.5957216185142720        11.677685941229837     
 C   11.451675099070840        6.5026313046822413        13.610517978058304     
 C   6.7494590300637141        8.8820005525498544        10.370109210013247     
 C   5.5626340154279399        8.6362247501701379        13.008771678482166     
 C   5.1694789084889967        6.5728437557146293        11.024533860929052     
 C   9.2382496761371478        8.4414607359239380        15.478312853339299     
 C   10.424661877499473        10.177867841131119        14.258893040309351     
 C   10.312070374742103        9.5146640175701975        10.908873718917816     
 C   12.420846820672994        8.4259655805436768        11.421615374516064     
 C   11.738607951733385        5.3470555903147874        12.860519079564005     
 C   12.172678098838798        6.7596232069186604        14.789293392096825     
 C   7.5253644103220054        8.4586108527888619        9.2736068393588855     
 C   6.2265431215578220        10.185214543677251        10.387915280616996     
 C   6.3077292139227925        9.5025348334000448        13.829844416165729     
 C   4.1807768254251068        8.4967251664494530        13.227732898728007     
 C   4.8580299769526869        5.3883311114633807        11.716762612656936     
 C   4.4924887841008259        6.8744355515829483        9.8302623555518505     
 C   9.0417261493261911        9.3243890052560836        16.539123536104714     
 H   8.8396357380426096        7.4293171414877932        15.533117231949353     
 C   10.206677795679525        11.063339140363537        15.318142833997594     
 H   10.955940915310316        10.517770862065129        13.374778596801649     
 C   10.933007086282110        10.229672776576477        9.8830571554044671     
 H   9.2518714819151722        9.6724051988263184        11.099349840584994     
 C   13.042300585773072        9.1603116037739394        10.407800057016123     
 H   12.996644130700140        7.7078253965789845        12.001018601569241     
 C   12.754201198207863        4.4809824695840925        13.272653594607069     
 H   11.161816901046793        5.1253825611759956        11.962707137093831     
 C   13.179869006041208        5.8815444257207359        15.202643507887609     
 H   11.944050725066234        7.6443985504382734        15.381154176497253     
 C   7.7537842085301305        9.3233918789167447        8.2041340199754469     
 H   7.9478699213627886        7.4546507963258222        9.2621340853687233     
 C   6.4688961681651493        11.048527056017511        9.3165965633266374     
 H   5.6450200514647468        10.528681438045755        11.238781016069355     
 C   5.6828311296758933        10.197072059433561        14.867638640418697     
 H   7.3781196518850765        9.6307858423058690        13.673877734121955     
 C   3.5566199738158168        9.2059309316558871        14.258458836318844     
 H   3.5992937029345256        7.8192068631152063        12.606612636963611     
 C   3.8684213157862204        4.5328325935723823        11.225462201537139     
 H   5.3969721737364704        5.1351256754099674        12.630022478656469     
 C   3.5092468390395908        6.0097609780937384        9.3409834530407174     
 H   4.7439884194461053        7.7795155847216613        9.2806293891592446     
 C   9.5189613315942658        10.637816082413252        16.456887141015443     
 H   8.5001652375271686        8.9985919942885317        17.424701960020965     
 H   10.568290680441669        12.086846078809234        15.234123757797960     
 C   12.295688478790092        10.049439008631776        9.6291017507781103     
 H   10.342219561339144        10.908185419187014        9.2707954103099652     
 H   14.104123065185247        9.0155638330076080        10.214565454517976     
 C   13.477141081909426        4.7473455813885668        14.440132057891137     
 H   12.973771590178655        3.5916638833010821        12.682801245864852     
 H   13.744771090722901        6.0852490045006942        16.110938853336361     
 C   7.2261887703963854        10.619127858373412        8.2246505454107766     
 H   8.3520329828040616        8.9953128584571722        7.3569289322737053     
 H   6.0694713955506501        12.059930548202471        9.3579988059416603     
 C   4.3101528166609535        10.043204939531989        15.087704800796102     
 H   6.2774193066620798        10.837931939682463        15.516455515619837     
 H   2.4866359036183669        9.0843365205546469        14.422308002990345     
 C   3.1942913283601295        4.8405077348324417        10.039651865361650     
 H   3.6303566372855469        3.6181878019252651        11.767121655005472     
 H   2.9782553303489450        6.2454198728005990        8.4201793253938693     
 H   9.3337029903141744        11.322051782979798        17.282178617178324     
 H   12.767825564476059        10.573625194933969        8.8000557026327542     
 H   14.270975139693684        4.0724989886046190        14.754758426546873     
 H   7.4272043676862900        11.287644873035786        7.3905548431579673     
 H   3.8344603179238672        10.551963620247168        15.925583921592809     
 H   2.4258712071067472        4.1707890391215061        9.6594745858787476     
         142

 Br -0.39483827571587649        2.8965792348045003        2.3446222166241530     
 Co -0.99310233462941200        1.5948467818808578        4.2189665556289349     
 P  -2.8836330441312148       0.43177096726277558        3.6224159610638242     
 Br  -1.4912296075083600        3.0212953066622665        6.0294029469734802     
 P  0.84728939770013256       0.39910075179090287        4.8895164541086942     
 C  -2.6464008333001954      -0.77168431731909881        2.2728420617089871     
 C  -3.7568145312916346      -0.50760564222727611        4.9267437514272174     
 C  -4.1592280467554179        1.5844892275193510        2.9921773539488545     
 C  0.54530594187646564      -0.79183232206622722        6.2348571309657013     
 C   1.7294948005459363      -0.54543682474317312        3.5956647266339381     
 C   2.1229450079032461        1.5189593841147984        5.5781662094712212     
 C  -1.9410255386191126      -0.35257588150030333        1.1283104071694545     
 C  -3.1311888001479202       -2.0886580181926195        2.3442197585725602     
 C  -3.0196852477981806       -1.4247873817620815        5.6973067835609390     
 C  -5.1290662027006828      -0.33885417883226504        5.1815740246313444     
 C  -4.4469952731511366        2.7410235500187023        3.7402536967962070     
 C  -4.8787183112352555        1.3260315223912287        1.8128537174390473     
 C -0.22816379555261943      -0.36858082973504547        7.3330146996978041     
 C   1.0668974664643451       -2.0955239530489398        6.2152057196419985     
 C  0.98468856679150840       -1.4135164909927336        2.7763373573139694     
 C   3.1110169794035714      -0.40490378534862842        3.3754593644481772     
 C   2.4335858963751433        2.7024839144528356        4.8839771824993585     
 C   2.8013826009957845        1.2188997079705359        6.7719431816911646     
 C  -1.7434177248336149       -1.2349042075844359        6.7218867741464544E-002
 H  -1.5416205458171892       0.65929693009667356        1.0749492234871891     
 C  -2.9123719051400907       -2.9733950216511107        1.2845755264642182     
 H  -3.6641532051440917       -2.4286789878527890        3.2272194234767251     
 C  -3.6407564397941665       -2.1391055830575660        6.7235268386243856     
 H  -1.9591459776609355       -1.5815460124758725        5.5079849250856121     
 C  -5.7506120286418110       -1.0723518271340049        6.1959592474482807     
 H  -5.7050510644513794       0.37792672910004260        4.6007721814358264     
 C  -5.4616926708829920        3.6067617611013989        3.3254478503200464     
 H  -3.8714978740760939        2.9637316093668420        4.6386046481920031     
 C  -5.8850784056667180        2.2036829673102183        1.3969391899560091     
 H  -4.6493150765763165       0.44058346181822927        1.2223999080511596     
 C -0.45552955778006698       -1.2339636835759311        8.4021987399208449     
 H -0.64986436117916835       0.63565576820737846        7.3459290765871925     
 C  0.82534538417576009       -2.9595728610093324        7.2861211890934801     
 H   1.6467441523565400       -2.4388773259991270        5.3632328022586142     
 C   1.6094635414824250       -2.1087219072904668        1.7389377175280336     
 H  -8.5358508476129025E-002  -1.5427723127487689        2.9334590342716749     
 C   3.7350924066883029       -1.1149304776965749        2.3452902876629342     
 H   3.6923005137938540       0.27397905544913131        3.9951863281518754     
 C   3.4240472591470681        3.5583566574048189        5.3726263997473058     
 H   1.8933994643308207        2.9546045846325404        3.9712131029288353     
 C   3.7854081842014864        2.0840441054204693        7.2586803614651716     
 H   2.5506421142123634       0.31451377995324281        7.3230095288980026     
 C  -2.2223231543948740       -2.5477450075319896       0.14739836418668861     
 H  -1.1999592005452362      -0.90902986656875628      -0.81707506220107418     
 H  -3.2752398938928637       -3.9965003374469723        1.3671741045722543     
 C  -5.0037711405048091       -1.9597456262961488        6.9763500756847368     
 H  -3.0498429693213955       -2.8163570747076396        7.3370146686883553     
 H  -6.8127066847755184      -0.92837269058381044        6.3882123471077668     
 C  -6.1829546729420519        3.3390464939686026        2.1573219550079847     
 H  -5.6818929324044811        4.4969212393210807        3.9136936176133785     
 H  -6.4488132739105408        1.9989337215133198       0.48819974062242144     
 C   7.0372508389875854E-002  -2.5302951367499449        8.3796240547816865     
 H  -1.0518856986454206      -0.90595544482205659        9.2506828532169525     
 H   1.2235000269353844       -3.9713835102794288        7.2432986768399870     
 C   2.9818028383359780       -1.9539450100685163        1.5177306490676341     
 H   1.0150132615070493       -2.7508502739084930        1.0913429142899480     
 H   4.8047996344948514      -0.99253845540019514        2.1804529962941075     
 C   4.0997821508373047        3.2521058958758493        6.5578504798562500     
 H   3.6615007505876065        4.4721371463040311        4.8293304705455302     
 H   4.3175120240341869        1.8494827462091910        8.1790860410268476     
 H  -2.0365240758365348       -3.2314607589278315      -0.67818035873857085     
 H  -5.4760289116225982       -2.4834094568919438        7.8056944556571874     
 H  -6.9759133390032888        4.0137388403206193        1.8404800265313157     
 H -0.13013041096309164       -3.1993334666733086        9.2134245563162374     
 H   3.4573788956302622       -2.4632020439270224       0.68013718036117532     
 H   4.8690363373737080        3.9220156582690557        6.9358340642776817     
 Br   7.6882645452340643        5.1928454129345756        14.263089479327595     
 Co   8.2864994363303399        6.4945955851125303        12.388750086896026     
 P   10.177014038570269        7.6576882641526316        12.985309218076404     
 Br   8.7846254756210413        5.0681610871111733        10.578305579420563     
 P   6.4460942907128018        7.6903358185426578        11.718208442554552     
 C   9.9398101620921508        8.8611421312655203        14.334888957375943     
 C   11.050194709459191        8.5970708355733212        11.680983445074514     
 C   11.452622384986118        6.5049711232434255        13.615529522307751     
 C   6.7480924509994669        8.8812806603731982        10.372878340639032     
 C   5.5639016703127435        8.6348736683387965        13.012065800963356     
 C   5.1704279480830637        6.5705026144403202        11.029540991500449     
 C   9.2344473981946713        8.4420318271223422        15.479427376110012     
 C   10.424606534799508        10.178112358555712        14.263511465542061     
 C   10.313064723999295        9.5142592572588516        10.910428987683295     
 C   12.422446279701463        8.4283226126207662        11.426150235021659     
 C   11.740373423951160        5.3484311124804682        12.867456254346406     
 C   12.172157228716213        6.7634496088440832        14.794822113090369     
 C   7.5215657209405382        8.4580384775829387        9.2747198161949598     
 C   6.2264912795273002        10.184969112805435        10.392531681589196     
 C   6.3087214972279400        9.5029387085933763        13.831396610474682     
 C   4.1823757597700997        8.4943647015861572        13.232263756526139     
 C   4.8597953629425081        5.3869547414258223        11.723695408333139     
 C   4.4919717406407704        6.8706076723507516        9.8357854103550597     
 C   9.0368600202577785        9.3243553154256791        16.540526561951069     
 H   8.8350373912997675        7.4301608770619403        15.532787387372728     
 C   10.205809456727557        11.062845152839301        15.323163306091089     
 H   10.957560671349629        10.518134194387454        13.380505501254873     
 C   10.934134199276636        10.228585307011379        9.8842133659841700     
 H   9.2525261375808263        9.6710180393112299        11.099754453832661     
 C   13.043990857321534        9.1618302260556757        10.411771381275049     
 H   12.998432558560131        7.7115362073737188        12.006944223471292     
 C   12.755100454554006        4.4827106893251534        13.282230212759933     
 H   11.164844831710338        5.1257070556109294        11.969128858334242     
 C   13.178549721138461        5.8858178253460203        15.210703794561768     
 H   11.942766716055152        7.6489015611757214        15.385275323504104     
 C   7.7489229370881212        9.3234245258422952        8.2055359551904168     
 H   7.9432745901786035        7.4538055193907677        9.2618026899441421     
 C   6.4680327092408065        11.049020357116344        9.3216155019848621     
 H   5.6466426537804306        10.528317212242705        11.244505485578065     
 C   5.6839547647708342        10.198158052977989        14.868791354410785     
 H   7.3787721743127381        9.6321733756121439        13.674279875393825     
 C   3.5583083260547625        9.2044081333254955        14.262425830257587     
 H   3.6010827341722242        7.8154919270608598        12.612534001292703     
 C   3.8693206780004727        4.5311038827342234        11.235033259447995     
 H   5.3999984140740391        5.1348004471559694        12.636440835126038     
 C   3.5079316901236184        6.0054864095741562        9.3490368360580032     
 H   4.7427096064630314        7.7750107215468836        9.2847448740019622     
 C   9.5157735152679805        10.637192832179036        16.460347456827744     
 H   8.4934093741186913        8.9984822163959635        17.424825774106232     
 H   10.568682435538891        12.085948761488618        15.240564802024762     
 C   12.297148782370753        10.049229608162991        9.6313879423329034     
 H   10.343220533103201        10.905843230427879        9.2707329816426345     
 H   14.106085350159564        9.0178535825204342        10.219516565723445     
 C   13.476412245988797        4.7504507988759954        14.450320402131728     
 H   12.975288099213412        3.5925481093010099        12.693984259300528     
 H   13.742320627121375        6.0905874819673143        16.119416610767271     
 C   7.2230064596099606        10.619750324255184        8.2281098002167248     
 H   8.3452822991371232        8.9954215718266948        7.3570518773221254     
 H   6.0698685428872734        12.060827382968974        9.3644382498855503     
 C   4.3116097472768908        10.043411168609857        15.089986921869695     
 H   6.2784157108246079        10.840273495956966        15.516389752411847     
 H   2.4885963786571423        9.0820412080243376        14.427254357057656     
 C   3.1935647496227877        4.8374018801636121        10.049833344857541     
 H   3.6318717824465105        3.6173034634702472        11.778299136411773     
 H   2.9758106140190153        6.2400800794738931        8.4286491780342772     
 H   9.3299894257398961        11.320904609181145        17.285932255633103     
 H   12.769404891410987        10.572901203765037        8.8020475309439039     
 H   14.269399075080772        4.0757752971243111        14.767132301117082     
 H   7.4234973199072041        11.288791320033400        7.3943077179141028     
 H   3.8360352818689427        10.552683835664023        15.927571503419955     
 H   2.4242976492529640        4.1675123615200720        9.6718405813268316     
         142

 Br -0.40115013091474244        2.9010359804970363        2.3466235795438566     
 Co -0.99583849831302540        1.5948487387679395        4.2186846258197246     
 P  -2.8845778388718424       0.43060588625114876        3.6194898986735513     
 Br  -1.4975426891506198        3.0168438616435331        6.0314025416253747     
 P  0.84634339450726603       0.40026944577726697        4.8865931173795012     
 C  -2.6450326731287528      -0.77240270908916320        2.2700677123583453     
 C  -3.7580819014065177      -0.50895496970389931        4.9234433983967021     
 C  -4.1601754755728884        1.5821496159465402        2.9871643314953649     
 C  0.54667209799243233      -0.79111125669721094        6.2320845821895805     
 C   1.7282269010640836      -0.54408385784008928        3.5923675188243709     
 C   2.1219972646958718        1.5213007672923127        5.5731575018947055     
 C  -1.9372253804106048      -0.35314655802885309        1.1271922341644933     
 C  -3.1311353607944974       -2.0889019446074326        2.3395981674102346     
 C  -3.0206786261840248       -1.4243832066505042        5.6957480182137292     
 C  -5.1306647396506344      -0.34121145217996041        5.1770366683362488     
 C  -4.4487597717189127        2.7396485838173663        3.7333149019821925     
 C  -4.8782006229613089        1.3222039904204266        1.8073256169934009     
 C -0.22436565774886089      -0.36800786669682795        7.3318984269051031     
 C   1.0669494156311776       -2.0952771815811584        6.2105857296747127     
 C  0.98369513859925772       -1.4139174382646811        2.7747817641986861     
 C   3.1094180818890305      -0.40254313153801208        3.3709260386233071     
 C   2.4318211501697760        2.7038621434633474        4.8770451741279759     
 C   2.8019023140603712        1.2227247257512119        6.7664170277060816     
 C  -1.7385551862383566       -1.2348697879641191        6.5811669138502796E-002
 H  -1.5370239220802473       0.65845346043262543        1.0752754832095328     
 C  -2.9115068900300844       -2.9729001736331742        1.2795513740024882     
 H  -3.6657741509337995       -2.4290417480633044        3.2214898063141018     
 C  -3.6418823944374403       -2.1380191982105972        6.7223668933940726     
 H  -1.9597997297637257       -1.5801594912704529        5.5075764676223535     
 C  -5.7523012213316820       -1.0738713278601475        6.1919850658305462     
 H  -5.7068386887905671       0.37421609712146814        4.5948446729904102     
 C  -5.4625929899270638        3.6050329015012990        3.3158718588900431     
 H  -3.8745226817849443        2.9634087182620674        4.6321796981425747     
 C  -5.8837645271405234        2.1994071177452024        1.3888818342520084     
 H  -4.6480351030922940       0.43607910301692721        1.2182793544546482     
 C -0.45066825564577651       -1.2339959475633646        8.4007935092264976     
 H -0.64527006870208492       0.63650141404256566        7.3462573900023926     
 C  0.82620969168463443       -2.9600649629015230        7.2810987323368028     
 H   1.6451216815310727       -2.4385114531277607        5.3575046352401419     
 C   1.6083382526265375       -2.1098059365982906        1.7377819767688885     
 H  -8.6012445342119798E-002  -1.5441554202024281        2.9330530559094123     
 C   3.7334035974034241       -1.1134086355325339        2.3413213364227246     
 H   3.6905121506085790       0.27769345399562195        3.9892627488910275     
 C   3.4231494578722774        3.5600857519473319        5.3630569508796411     
 H   1.8903726545214765        2.9549339651945017        3.9647968527124902     
 C   3.7867270090513800        2.0883142459547215        7.2506245938105165     
 H   2.5519238381900515       0.31901459967086832        7.3188891879481455     
 C  -2.2191395421523832       -2.5471207777439901       0.14393387471621083     
 H  -1.1932074731277194      -0.90891948544241652      -0.81720342997242601     
 H  -3.2756353750648022       -3.9956020181936172        1.3607293880528077     
 C  -5.0052302470330368       -1.9595375361964238        6.9740604330001128     
 H  -3.0508427375627245       -2.8140164315999510        7.3370728007463306     
 H  -6.8146678456058387      -0.93066340386353830        6.3832586354714982     
 C  -6.1822303210819047        3.3359390050279885        2.1471366724717003     
 H  -5.6834096329541612        4.4960365511052895        3.9025113008767089     
 H  -6.4463706708240736        1.9935914607337970       0.47972671487081991     
 C   7.3555736962027593E-002  -2.5309168706749490        8.3761615376044229     
 H  -1.0451351277278906      -0.90606408690619544        9.2505566416871705     
 H   1.2231042828899996       -3.9722789327237553        7.2368556634085595     
 C   2.9803446705119794       -1.9541513673993367        1.5154463962770888     
 H   1.0140144965208315       -2.7531889465078865        1.0914053425763803     
 H   4.8028390477166480      -0.99024585680018118        2.1755053763945282     
 C   4.1005118357417825        3.2552088984275747        6.5476688932593747     
 H   3.6599867791884915        4.4730232507394581        4.8181566521494208     
 H   4.3199616752388881        1.8548159036513916        8.1706125246320731     
 H  -2.0328158021267826       -3.2303123429972720      -0.68193859065010154     
 H  -5.4776068660781272       -2.4826872976282335        7.8036989450316741     
 H  -6.9743436992959111        4.0104591218262886        1.8281113264433646     
 H -0.12642158993001368       -3.2004793416680721        9.2096685550293618     
 H   3.4558026422781007       -2.4639234517179496       0.67814810275680570     
 H   4.8706138991755861        3.9252881108212661        6.9234685392007043     
 Br   7.6945738561316306        5.1883914297749625        14.261086336004196     
 Co   8.2892351257924588        6.4945950249616358        12.389029790274881     
 P   10.177959586065249        7.6588535721631574        12.988232490763803     
 Br   8.7909382582338242        5.0726128672818040        10.576304446226237     
 P   6.4470408761333164        7.6891690686753247        11.721129030157799     
 C   9.9384407329855691        8.8618608481108403        14.337660128791947     
 C   11.051462957462107        8.5984200526323686        11.684280948919191     
 C   11.453569670901395        6.5073109418046089        13.620541066557198     
 C   6.7467258719352197        8.8805607681965402        10.375647471264815     
 C   5.5651693251975471        8.6335225865074534        13.015359923444544     
 C   5.1713769876771307        6.5681614731660121        11.034548122071845     
 C   9.2306451202521949        8.4426029183207465        15.480541898880725     
 C   10.424551192099544        10.178356875980304        14.268129890774771     
 C   10.314059073256489        9.5138544969475038        10.911984256448774     
 C   12.424045738729930        8.4306796446978538        11.430685095527256     
 C   11.742138896168933        5.3498066346461490        12.874393429128805     
 C   12.171636358593627        6.7672760107695060        14.800350834083915     
 C   7.5177670315590719        8.4574661023770137        9.2758327930310340     
 C   6.2264394374967793        10.184723681933617        10.397148082561396     
 C   6.3097137805330874        9.5033425837867060        13.832948804783634     
 C   4.1839746941150926        8.4920042367228596        13.236794614324273     
 C   4.8615607489323294        5.3855783713882639        11.730628204009344     
 C   4.4914546971807159        6.8667797931185550        9.8413084651582707     
 C   9.0319938911893658        9.3243216255952728        16.541929587797419     
 H   8.8304390445569272        7.4310046126360874        15.532457542796106     
 C   10.204941117775588        11.062351165315066        15.328183778184583     
 H   10.959180427388942        10.518497526709778        13.386232405708096     
 C   10.935261312271162        10.227497837446279        9.8853695765638712     
 H   9.2531807932464822        9.6696308797961414        11.100159067080329     
 C   13.045681128869996        9.1633488483374137        10.415742705533974     
 H   13.000220986420121        7.7152470181684532        12.012869845373343     
 C   12.755999710900149        4.4844389090662133        13.291806830912794     
 H   11.167872762373886        5.1260315500458633        11.975550579574653     
 C   13.177230436235714        5.8900912249713038        15.218764081235928     
 H   11.941482707044070        7.6534045719131703        15.389396470510954     
 C   7.7440616656461128        9.3234571727678457        8.2069378904053867     
 H   7.9386792589944175        7.4529602424557124        9.2614712945195610     
 C   6.4671692503164628        11.049513658215176        9.3266344406430868     
 H   5.6482652560961135        10.527952986439654        11.250229955086775     
 C   5.6850783998657741        10.199244046522418        14.869944068402871     
 H   7.3794246967403998        9.6335609089184189        13.674682016665695     
 C   3.5599966782937082        9.2028853349951021        14.266392824196332     
 H   3.6028717654099225        7.8117769910065125        12.618455365621797     
 C   3.8702200402147247        4.5293751718960644        11.244604317358853     
 H   5.4030246544116078        5.1344752189019722        12.642859191595607     
 C   3.5066165412076455        6.0012118410545732        9.3570902190752889     
 H   4.7414307934799576        7.7705058583721067        9.2888603588446799     
 C   9.5125856989416970        10.636569581944819        16.463807772640049     
 H   8.4866535107102123        8.9983724385033934        17.424949588191502     
 H   10.569074190636114        12.085051444168002        15.247005846251566     
 C   12.298609085951414        10.049020207694205        9.6336741338876966     
 H   10.344221504867258        10.903501041668745        9.2706705529753037     
 H   14.108047635133881        9.0201433320332605        10.224467676928914     
 C   13.475683410068170        4.7535560163634250        14.460508746372319     
 H   12.976804608248168        3.5934323353009376        12.705167272736205     
 H   13.739870163519850        6.0959259594339352        16.127894368198181     
 C   7.2198241488235348        10.620372790136956        8.2315690550226730     
 H   8.3385316154701865        8.9955302851962156        7.3571748223705447     
 H   6.0702656902238967        12.061724217735476        9.3708776938294402     
 C   4.3130666778928273        10.043617397687724        15.092269042943288     
 H   6.2794121149871351        10.842615052231467        15.516323989203858     
 H   2.4905568536959177        9.0797458954940264        14.432200711124967     
 C   3.1928381708854459        4.8342960254947824        10.060014824353431     
 H   3.6333869276074742        3.6164191250152298        11.789476617818075     
 H   2.9733658976890855        6.2347402861471863        8.4371190306746868     
 H   9.3262758611656178        11.319757435382492        17.289685894087881     
 H   12.770984218345918        10.572177212596106        8.8040393592550537     
 H   14.267823010467859        4.0790516056440032        14.779506175687290     
 H   7.4197902721281181        11.289937767031013        7.3980605926702383     
 H   3.8376102458140182        10.553404051080879        15.929559085247101     
 H   2.4227240913991812        4.1642356839186387        9.6842065767749155     
         142

 Br -0.40746198611360840        2.9054927261895718        2.3486249424635597     
 Co -0.99857466199663880        1.5948506956550210        4.2184026960105152     
 P  -2.8855226336124700       0.42944080523952194        3.6165638362832779     
 Br  -1.5038557707928799        3.0123924166247997        6.0334021362772692     
 P  0.84539739131439939       0.40143813976363102        4.8836697806503091     
 C  -2.6436645129573102      -0.77312110085922747        2.2672933630077030     
 C  -3.7593492715214007      -0.51030429718052239        4.9201430453661867     
 C  -4.1611229043903579        1.5798100043737293        2.9821513090418752     
 C  0.54803825410839901      -0.79039019132819477        6.2293120334134588     
 C   1.7269590015822311      -0.54273089093700555        3.5890703110148041     
 C   2.1210495214884970        1.5236421504698272        5.5681487943181898     
 C  -1.9334252222020967      -0.35371723455740284        1.1260740611595323     
 C  -3.1310819214410746       -2.0891458710222452        2.3349765762479087     
 C  -3.0216720045698691       -1.4239790315389269        5.6941892528665194     
 C  -5.1322632766005860      -0.34356872552765572        5.1724993120411522     
 C  -4.4505242702866887        2.7382736176160303        3.7263761071681776     
 C  -4.8776829346873622        1.3183764584496247        1.8017975165477547     
 C -0.22056751994510232      -0.36743490365861042        7.3307821541124030     
 C   1.0670013647980103       -2.0950304101133770        6.2059657397074268     
 C  0.98270171040700716       -1.4143183855366288        2.7732261710834023     
 C   3.1078191843744900      -0.40018247772739579        3.3663927127984374     
 C   2.4300564039644086        2.7052403724738592        4.8701131657565933     
 C   2.8024220271249578        1.2265497435318879        6.7608908737209985     
 C  -1.7336926476430985       -1.2348353683438023        6.4404470535541047E-002
 H  -1.5324272983433052       0.65760999076857729        1.0756017429318765     
 C  -2.9106418749200778       -2.9724053256152376        1.2745272215407584     
 H  -3.6673950967235074       -2.4294045082738194        3.2157601891514789     
 C  -3.6430083490807141       -2.1369328133636278        6.7212069481637595     
 H  -1.9604534818665160       -1.5787729700650335        5.5071680101590959     
 C  -5.7539904140215530       -1.0753908285862899        6.1880108842128125     
 H  -5.7086263131297539       0.37050546514289362        4.5889171645449940     
 C  -5.4634933089711355        3.6033040419011990        3.3062958674600398     
 H  -3.8775474894937951        2.9630858271572933        4.6257547480931454     
 C  -5.8824506486143298        2.1951312681801869        1.3808244785480079     
 H  -4.6467551296082714       0.43157474421562514        1.2141588008581368     
 C -0.44580695351148603       -1.2340282115507981        8.3993882785321521     
 H -0.64067577622500149       0.63734705987775297        7.3465857034175936     
 C  0.82707399919350877       -2.9605570647937136        7.2760762755801256     
 H   1.6434992107056057       -2.4381455802563945        5.3517764682216695     
 C   1.6072129637706500       -2.1108899659061144        1.7366262360097433     
 H  -8.6666382208110571E-002  -1.5455385276560876        2.9326470775471498     
 C   3.7317147881185453       -1.1118867933684928        2.3373523851825153     
 H   3.6887237874233034       0.28140785254211254        3.9833391696301792     
 C   3.4222516565974872        3.5618148464898449        5.3534875020119772     
 H   1.8873458447121323        2.9552633457564630        3.9583806024961450     
 C   3.7880458339012741        2.0925843864889737        7.2425688261558614     
 H   2.5532055621677401       0.32351541938849382        7.3147688469982874     
 C  -2.2159559299098923       -2.5464965479559911       0.14046938524573310     
 H  -1.1864557457102025      -0.90880910431607675      -0.81733179774377784     
 H  -3.2760308562367402       -3.9947036989402620        1.3542846715333610     
 C  -5.0066893535612653       -1.9593294460966990        6.9717707903154889     
 H  -3.0518425058040530       -2.8116757884922627        7.3371309328043051     
 H  -6.8166290064361590      -0.93295411714326615        6.3783049238352287     
 C  -6.1815059692217584        3.3328315160873738        2.1369513899354153     
 H  -5.6849263335038414        4.4951518628894984        3.8913289841400389     
 H  -6.4439280677376063        1.9882491999542742       0.47125368911921839     
 C   7.6738965534179332E-002  -2.5315386045999531        8.3726990204271594     
 H  -1.0383845568103605      -0.90617272899033430        9.2504304301573885     
 H   1.2227085388446151       -3.9731743551680818        7.2304126499771311     
 C   2.9788865026879812       -1.9543577247301569        1.5131621434865437     
 H   1.0130157315346138       -2.7555276191072799        1.0914677708628127     
 H   4.8008784609384447      -0.98795325820016733        2.1705577564949490     
 C   4.1012415206462611        3.2583119009792996        6.5374873066625003     
 H   3.6584728077893769        4.4739093551748841        4.8069828337533114     
 H   4.3224113264435893        1.8601490610935922        8.1621390082372969     
 H  -2.0291075284170299       -3.2291639270667125      -0.68569682256163211     
 H  -5.4791848205336553       -2.4819651383645231        7.8017034344061607     
 H  -6.9727740595885335        4.0071794033319588        1.8157426263554135     
 H -0.12271276889693569       -3.2016252166628361        9.2059125537424880     
 H   3.4542263889259393       -2.4646448595088764       0.67615902515243598     
 H   4.8721914609774641        3.9285605633734764        6.9111030141237269     
 Br   7.7008831670291977        5.1839374466153503        14.259083192680796     
 Co   8.2919708152545759        6.4945944648107403        12.389309493653737     
 P   10.178905133560230        7.6600188801736842        12.991155763451202     
 Br   8.7972510408466071        5.0770646474524339        10.574303313031910     
 P   6.4479874615538311        7.6880023188079925        11.724049617761045     
 C   9.9370713038789873        8.8625795649561603        14.340431300207952     
 C   11.052731205465022        8.5997692696914179        11.687578452763869     
 C   11.454516956816672        6.5096507603657923        13.625552610806643     
 C   6.7453592928709716        8.8798408760198839        10.378416601890599     
 C   5.5664369800823517        8.6321715046761121        13.018654045925732     
 C   5.1723260272711977        6.5658203318917030        11.039555252643241     
 C   9.2268428423097184        8.4431740095191508        15.481656421651440     
 C   10.424495849399579        10.178601393404897        14.272748316007482     
 C   10.315053422513682        9.5134497366361579        10.913539525214253     
 C   12.425645197758397        8.4330366767749414        11.435219956032851     
 C   11.743904368386708        5.3511821568118298        12.881330603911204     
 C   12.171115488471040        6.7711024126949289        14.805879555077460     
 C   7.5139683421776047        8.4568937271710904        9.2769457698671083     
 C   6.2263875954662575        10.184478251061799        10.401764483533597     
 C   6.3107060638382348        9.5037464589800358        13.834500999092585     
 C   4.1855736284600855        8.4896437718595621        13.241325472122405     
 C   4.8633261349221506        5.3842020013507055        11.737560999685549     
 C   4.4909376537206604        6.8629519138863584        9.8468315199614800     
 C   9.0271277621209514        9.3242879357648665        16.543332613643773     
 H   8.8258406978140869        7.4318483482102344        15.532127698219483     
 C   10.204072778823621        11.061857177790831        15.333204250278076     
 H   10.960800183428255        10.518860859032102        13.391959310161319     
 C   10.936388425265688        10.226410367881181        9.8865257871435741     
 H   9.2538354489121364        9.6682437202810547        11.100563680327996     
 C   13.047371400418458        9.1648674706191517        10.419714029792900     
 H   13.002009414280112        7.7189578289631875        12.018795467275392     
 C   12.756898967246290        4.4861671288072742        13.301383449065657     
 H   11.170900693037433        5.1263560444807972        11.981972300815064     
 C   13.175911151332969        5.8943646245965882        15.226824367910087     
 H   11.940198698032988        7.6579075826506191        15.393517617517803     
 C   7.7392003942041043        9.3234898196933962        8.2083398256203584     
 H   7.9340839278102315        7.4521149655206580        9.2611398990949798     
 C   6.4663057913921200        11.050006959314009        9.3316533793013114     
 H   5.6498878584117973        10.527588760636604        11.255954424595485     
 C   5.6862020349607150        10.200330040066849        14.871096782394957     
 H   7.3800772191680615        9.6349484422246956        13.675084157937563     
 C   3.5616850305326540        9.2013625366647105        14.270359818135075     
 H   3.6046607966476212        7.8080620549521660        12.624376729950889     
 C   3.8711194024289766        4.5276464610579055        11.254175375269710     
 H   5.4060508947491765        5.1341499906479742        12.649277548065175     
 C   3.5053013922916727        5.9969372725349910        9.3651436020925747     
 H   4.7401519804968846        7.7660009951973290        9.2929758436873957     
 C   9.5093978826154135        10.635946331710601        16.467268088452354     
 H   8.4798976473017351        8.9982626606108251        17.425073402276769     
 H   10.569465945733336        12.084154126847388        15.253446890478369     
 C   12.300069389532075        10.048810807225420        9.6359603254424897     
 H   10.345222476631315        10.901158852909610        9.2706081243079730     
 H   14.110009920108197        9.0224330815460867        10.229418788134382     
 C   13.474954574147542        4.7566612338508536        14.470697090612909     
 H   12.978321117282924        3.5943165613008654        12.716350286171881     
 H   13.737419699918323        6.1012644369005553        16.136372125629091     
 C   7.2166418380371091        10.620995256018730        8.2350283098286212     
 H   8.3317809318032499        8.9956389985657381        7.3572977674189648     
 H   6.0706628375605201        12.062621052501978        9.3773171377733302     
 C   4.3145236085087637        10.043823626765592        15.094551164016881     
 H   6.2804085191496632        10.844956608505971        15.516258225995870     
 H   2.4925173287346931        9.0774505829637171        14.437147065192278     
 C   3.1921115921481036        4.8311901708259528        10.070196303849320     
 H   3.6349020727684378        3.6155347865602119        11.800654099224378     
 H   2.9709211813591563        6.2294004928204796        8.4455888833150947     
 H   9.3225622965913395        11.318610261583839        17.293439532542660     
 H   12.772563545280846        10.571453221427175        8.8060311875662034     
 H   14.266246945854949        4.0823279141636952        14.791880050257499     
 H   7.4160832243490322        11.291084214028627        7.4018134674263747     
 H   3.8391852097590937        10.554124266497736        15.931546667074247     
 H   2.4211505335453980        4.1609590063172046        9.6965725722229994     
         142

 Br -0.41377384131247436        2.9099494718821073        2.3506263053832632     
 Co  -1.0013108256802523        1.5948526525421027        4.2181207662013058     
 P  -2.8864674283530976       0.42827572422789506        3.6136377738930050     
 Br  -1.5101688524351400        3.0079409716060663        6.0354017309291637     
 P  0.84445138812153275       0.40260683374999512        4.8807464439211170     
 C  -2.6422963527858676      -0.77383949262929186        2.2645190136570612     
 C  -3.7606166416362843      -0.51165362465714559        4.9168426923356714     
 C  -4.1620703332078284        1.5774703928009186        2.9771382865883855     
 C  0.54940441022436570      -0.78966912595917849        6.2265394846373372     
 C   1.7256911021003785      -0.54137792403392171        3.5857731032052369     
 C   2.1201017782811222        1.5259835336473415        5.5631400867416740     
 C  -1.9296250639935888      -0.35428791108595259        1.1249558881545714     
 C  -3.1310284820876517       -2.0893897974370583        2.3303549850855831     
 C  -3.0226653829557133       -1.4235748564273498        5.6926304875193088     
 C  -5.1338618135505367      -0.34592599887535108        5.1679619557460565     
 C  -4.4522887688544648        2.7368986514146947        3.7194373123541626     
 C  -4.8771652464134148        1.3145489264788226        1.7962694161021084     
 C -0.21676938214134378      -0.36686194062039290        7.3296658813197029     
 C   1.0670533139648428       -2.0947836386455956        6.2013457497401419     
 C  0.98170828221475659       -1.4147193328085763        2.7716705779681190     
 C   3.1062202868599491      -0.39782182391677945        3.3618593869735678     
 C   2.4282916577590412        2.7066186014843705        4.8631811573852106     
 C   2.8029417401895449        1.2303747613125640        6.7553647197359155     
 C  -1.7288301090478404       -1.2348009487234854        6.2997271932579285E-002
 H  -1.5278306746063630       0.65676652110452927        1.0759280026542202     
 C  -2.9097768598100715       -2.9719104775973011        1.2695030690790285     
 H  -3.6690160425132148       -2.4297672684843348        3.2100305719888556     
 C  -3.6441343037239879       -2.1358464285166590        6.7200470029334465     
 H  -1.9611072339693063       -1.5773864488596139        5.5067595526958382     
 C  -5.7556796067114240       -1.0769103293124325        6.1840367025950780     
 H  -5.7104139374689415       0.36679483316431916        4.5829896560995778     
 C  -5.4643936280152081        3.6015751823010991        3.2967198760300365     
 H  -3.8805722972026455        2.9627629360525187        4.6193297980437169     
 C  -5.8811367700881352        2.1908554186151714        1.3727671228440073     
 H  -4.6454751561242489       0.42707038541432302        1.2100382472616253     
 C -0.44094565137719555       -1.2340604755382316        8.3979830478378066     
 H -0.63608148374791806       0.63819270571294018        7.3469140168327947     
 C  0.82793830670238300       -2.9610491666859038        7.2710538188234484     
 H   1.6418767398801384       -2.4377797073850287        5.3460483012031972     
 C   1.6060876749147626       -2.1119739952139382        1.7354704952505979     
 H  -8.7320319074101357E-002  -1.5469216351097470        2.9322410991848873     
 C   3.7300259788336669       -1.1103649512044518        2.3333834339423056     
 H   3.6869354242380283       0.28512225108860317        3.9774155903693309     
 C   3.4213538553226965        3.5635439410323579        5.3439180531443125     
 H   1.8843190349027878        2.9555927263184247        3.9519643522797994     
 C   3.7893646587511682        2.0968545270232259        7.2345130585012063     
 H   2.5544872861454282       0.32801623910611932        7.3106485060484303     
 C  -2.2127723176674010       -2.5458723181679916       0.13700489577525532     
 H  -1.1797040182926857      -0.90869872318973710      -0.81746016551512968     
 H  -3.2764263374086786       -3.9938053796869073        1.3478399550139142     
 C  -5.0081484600894930       -1.9591213559969740        6.9694811476308649     
 H  -3.0528422740453820       -2.8093351453845741        7.3371890648622795     
 H  -6.8185901672664793      -0.93524483042299400        6.3733512121989602     
 C  -6.1807816173616121        3.3297240271467592        2.1267661073991309     
 H  -5.6864430340535215        4.4942671746737064        3.8801466674033689     
 H  -6.4414854646511390        1.9829069391747514       0.46278066336761686     
 C   7.9922194106331085E-002  -2.5321603385249567        8.3692365032498977     
 H  -1.0316339858928305      -0.90628137107447304        9.2503042186276065     
 H   1.2223127947992305       -3.9740697776124083        7.2239696365457036     
 C   2.9774283348639825       -1.9545640820609771        1.5108778906959983     
 H   1.0120169665483958       -2.7578662917066734        1.0915301991492448     
 H   4.7989178741602405      -0.98566065960015337        2.1656101365953702     
 C   4.1019712055507389        3.2614149035310245        6.5273057200656250     
 H   3.6569588363902623        4.4747954596103110        4.7958090153572019     
 H   4.3248609776482896        1.8654822185357929        8.1536654918425224     
 H  -2.0253992547072777       -3.2280155111361530      -0.68945505447316280     
 H  -5.4807627749891843       -2.4812429791008128        7.7997079237806473     
 H  -6.9712044198811567        4.0038996848376289        1.8033739262674624     
 H -0.11900394786385773       -3.2027710916575995        9.2021565524556141     
 H   3.4526501355737778       -2.4653662672998031       0.67416994754806636     
 H   4.8737690227793422        3.9318330159256867        6.8987374890467503     
 Br   7.7071924779267640        5.1794834634557381        14.257080049357397     
 Co   8.2947065047166948        6.4945939046598458        12.389589197032592     
 P   10.179850681055212        7.6611841881842109        12.994079036138602     
 Br   8.8035638234593900        5.0815164276230647        10.572302179837585     
 P   6.4489340469743448        7.6868355689406593        11.726970205364292     
 C   9.9357018747724055        8.8632982818014803        14.343202471623954     
 C   11.053999453467936        8.6011184867504653        11.690875956608547     
 C   11.455464242731949        6.5119905789269765        13.630564155056090     
 C   6.7439927138067244        8.8791209838432277        10.381185732516382     
 C   5.5677046349671553        8.6308204228447689        13.021948168406922     
 C   5.1732750668652647        6.5634791906173948        11.044562383214638     
 C   9.2230405643672420        8.4437451007175532        15.482770944422153     
 C   10.424440506699614        10.178845910829487        14.277366741240192     
 C   10.316047771770876        9.5130449763248119        10.915094793979732     
 C   12.427244656786865        8.4353937088520290        11.439754816538446     
 C   11.745669840604483        5.3525576789775107        12.888267778693605     
 C   12.170594618348455        6.7749288146203517        14.811408276071004     
 C   7.5101696527961384        8.4563213519651654        9.2780587467031825     
 C   6.2263357534357366        10.184232820189983        10.406380884505797     
 C   6.3116983471433814        9.5041503341733673        13.836053193401536     
 C   4.1871725628050784        8.4872833069962663        13.245856329920539     
 C   4.8650915209119709        5.3828256313131471        11.744493795361752     
 C   4.4904206102606050        6.8591240346541618        9.8523545747646892     
 C   9.0222616330525387        9.3242542459344619        16.544735639490128     
 H   8.8212423510712465        7.4326920837843815        15.531797853642859     
 C   10.203204439871653        11.061363190266594        15.338224722371571     
 H   10.962419939467566        10.519224191354429        13.397686214614543     
 C   10.937515538260214        10.225322898316083        9.8876819977232770     
 H   9.2544901045777923        9.6668565607659662        11.100968293575663     
 C   13.049061671966919        9.1663860929008880        10.423685354051823     
 H   13.003797842140102        7.7226686397579218        12.024721089177444     
 C   12.757798223592433        4.4878953485483342        13.310960067218518     
 H   11.173928623700981        5.1266805389157302        11.988394022055475     
 C   13.174591866430221        5.8986380242218726        15.234884654584247     
 H   11.938914689021907        7.6624105933880671        15.397638764524654     
 C   7.7343391227620950        9.3235224666189467        8.2097417608353283     
 H   7.9294885966260455        7.4512696885856027        9.2608085036703969     
 C   6.4654423324677763        11.050500260412841        9.3366723179595361     
 H   5.6515104607274811        10.527224534833554        11.261678894104195     
 C   5.6873256700556558        10.201416033611277        14.872249496387045     
 H   7.3807297415957231        9.6363359755309705        13.675486299209433     
 C   3.5633733827715997        9.1998397383343171        14.274326812073820     
 H   3.6064498278853194        7.8043471188978186        12.630298094279981     
 C   3.8720187646432285        4.5259177502197465        11.263746433180568     
 H   5.4090771350867453        5.1338247623939761        12.655695904534744     
 C   3.5039862433756999        5.9926627040154079        9.3731969851098604     
 H   4.7388731675138107        7.7614961320225513        9.2970913285301133     
 C   9.5062100662891282        10.635323081476384        16.470728404264658     
 H   8.4731417838932579        8.9981528827182569        17.425197216362040     
 H   10.569857700830557        12.083256809526771        15.259887934705171     
 C   12.301529693112736        10.048601406756635        9.6382465169972811     
 H   10.346223448395373        10.898816664150477        9.2705456956406422     
 H   14.111972205082516        9.0247228310589129        10.234369899339850     
 C   13.474225738226913        4.7597664513382822        14.480885434853500     
 H   12.979837626317680        3.5952007873007932        12.727533299607558     
 H   13.734969236316797        6.1066029143671754        16.144849883059997     
 C   7.2134595272506843        10.621617721900503        8.2384875646345694     
 H   8.3250302481363132        8.9957477119352589        7.3574207124673840     
 H   6.0710599848971434        12.063517887268480        9.3837565817172184     
 C   4.3159805391247001        10.044029855843458        15.096833285090474     
 H   6.2814049233121914        10.847298164780474        15.516192462787879     
 H   2.4944778037734685        9.0751552704334078        14.442093419259587     
 C   3.1913850134107618        4.8280843161571232        10.080377783345210     
 H   3.6364172179294014        3.6146504481051944        11.811831580630679     
 H   2.9684764650292266        6.2240606994937737        8.4540587359555044     
 H   9.3188487320170612        11.317463087785185        17.297193170997438     
 H   12.774142872215776        10.570729230258243        8.8080230158773531     
 H   14.264670881242036        4.0856042226833873        14.804253924827707     
 H   7.4123761765699463        11.292230661026242        7.4055663421825102     
 H   3.8407601737041692        10.554844481914591        15.933534248901395     
 H   2.4195769756916148        4.1576823287157714        9.7089385676710815     
         142

 Br -0.42008569651134031        2.9144062175746432        2.3526276683029668     
 Co  -1.0040469893638657        1.5948546094291842        4.2178388363920964     
 P  -2.8874122230937251       0.42711064321626824        3.6107117115027316     
 Br  -1.5164819340773998        3.0034895265873329        6.0374013255810572     
 P  0.84350538492866611       0.40377552773635916        4.8778231071919240     
 C  -2.6409281926144255      -0.77455788439935624        2.2617446643064194     
 C  -3.7618840117511674      -0.51300295213376867        4.9135423393051560     
 C  -4.1630177620252988        1.5751307812281079        2.9721252641348963     
 C  0.55077056634033239      -0.78894806059016231        6.2237669358612155     
 C   1.7244232026185260      -0.54002495713083798        3.5824758953956701     
 C   2.1191540350737474        1.5283249168248561        5.5581313791651583     
 C  -1.9258249057850807      -0.35485858761450234        1.1238377151496104     
 C  -3.1309750427342289       -2.0896337238518710        2.3257333939232572     
 C  -3.0236587613415575       -1.4231706813157725        5.6910717221720990     
 C  -5.1354603505004883      -0.34828327222304645        5.1634245994509609     
 C  -4.4540532674222408        2.7355236852133586        3.7124985175401481     
 C  -4.8766475581394682        1.3107213945080205        1.7907413156564622     
 C -0.21297124433758524      -0.36628897758217532        7.3285496085270028     
 C   1.0671052631316753       -2.0945368671778142        6.1967257597728560     
 C  0.98071485402250602       -1.4151202800805238        2.7701149848528352     
 C   3.1046213893454082      -0.39546117010616311        3.3573260611486977     
 C   2.4265269115536738        2.7079968304948823        4.8562491490138271     
 C   2.8034614532541315        1.2341997790932400        6.7498385657508324     
 C  -1.7239675704525821       -1.2347665291031684        6.1590073329617537E-002
 H  -1.5232340508694211       0.65592305144048113        1.0762542623765639     
 C  -2.9089118447000648       -2.9714156295793646        1.2644789166172987     
 H  -3.6706369883029226       -2.4301300286948497        3.2043009548262322     
 C  -3.6452602583672618       -2.1347600436696896        6.7188870577031325     
 H  -1.9617609860720968       -1.5759999276541945        5.5063510952325796     
 C  -5.7573687994012941       -1.0784298300385751        6.1800625209773434     
 H  -5.7122015618081292       0.36308420118574469        4.5770621476541624     
 C  -5.4652939470592798        3.5998463227009991        3.2871438846000332     
 H  -3.8835971049114963        2.9624400449477442        4.6129048479942885     
 C  -5.8798228915619406        2.1865795690501559        1.3647097671400066     
 H  -4.6441951826402255       0.42256602661302090        1.2059176936651141     
 C -0.43608434924290507       -1.2340927395256651        8.3965778171434611     
 H -0.63148719127083464       0.63903835154812749        7.3472423302479948     
 C  0.82880261421125734       -2.9615412685780944        7.2660313620667720     
 H   1.6402542690546713       -2.4374138345136624        5.3403201341847248     
 C   1.6049623860588751       -2.1130580245217621        1.7343147544914528     
 H  -8.7974255940092130E-002  -1.5483047425634064        2.9318351208226252     
 C   3.7283371695487881       -1.1088431090404107        2.3294144827020959     
 H   3.6851470610527528       0.28883664963509381        3.9714920111084826     
 C   3.4204560540479059        3.5652730355748705        5.3343486042766477     
 H   1.8812922250934436        2.9559221068803860        3.9455481020634542     
 C   3.7906834836010619        2.1011246675574782        7.2264572908465521     
 H   2.5557690101231167       0.33251705882374483        7.3065281650985732     
 C  -2.2095887054249101       -2.5452480883799922       0.13354040630477756     
 H  -1.1729522908751688      -0.90858834206339734      -0.81758853328648151     
 H  -3.2768218185806171       -3.9929070604335521        1.3413952384944676     
 C  -5.0096075666177207       -1.9589132658972490        6.9671915049462410     
 H  -3.0538420422867110       -2.8069945022768854        7.3372471969202548     
 H  -6.8205513280967995      -0.93753554370272185        6.3683975005626907     
 C  -6.1800572655014658        3.3266165382061450        2.1165808248628464     
 H  -5.6879597346032016        4.4933824864579153        3.8689643506666993     
 H  -6.4390428615646718        1.9775646783952285       0.45430763761601534     
 C   8.3105422678482838E-002  -2.5327820724499608        8.3657739860726341     
 H  -1.0248834149753003      -0.90639001315861190        9.2501780070978228     
 H   1.2219170507538459       -3.9749652000567348        7.2175266231142761     
 C   2.9759701670399843       -1.9547704393917973        1.5085936379054530     
 H   1.0110182015621780       -2.7602049643060669        1.0915926274356771     
 H   4.7969572873820372      -0.98336806100013940        2.1606625166957909     
 C   4.1027008904552176        3.2645179060827494        6.5171241334687497     
 H   3.6554448649911473        4.4756815640457370        4.7846351969610925     
 H   4.3273106288529908        1.8708153759779935        8.1451919754477480     
 H  -2.0216909809975250       -3.2268670952055940      -0.69321328638469348     
 H  -5.4823407294447133       -2.4805208198371025        7.7977124131551339     
 H  -6.9696347801737790        4.0006199663432991        1.7910052261795113     
 H -0.11529512683077978       -3.2039169666523635        9.1984005511687403     
 H   3.4510738822216163       -2.4660876750907303       0.67218086994369664     
 H   4.8753465845812203        3.9351054684778970        6.8863719639697729     
 Br   7.7135017888243302        5.1750294802961250        14.255076906033999     
 Co   8.2974421941788137        6.4945933445089503        12.389868900411448     
 P   10.180796228550193        7.6623494961947367        12.997002308826001     
 Br   8.8098766060721729        5.0859682077936954        10.570301046643259     
 P   6.4498806323948594        7.6856688190733271        11.729890792967538     
 C   9.9343324456658237        8.8640169986468003        14.345973643039958     
 C   11.055267701470852        8.6024677038095145        11.694173460453225     
 C   11.456411528647227        6.5143303974881599        13.635575699305537     
 C   6.7426261347424772        8.8784010916665697        10.383954863142167     
 C   5.5689722898519589        8.6294693410134276        13.025242290888110     
 C   5.1742241064593317        6.5611380493430858        11.049569513786034     
 C   9.2192382864247655        8.4443161919159575        15.483885467192867     
 C   10.424385163999649        10.179090428254080        14.281985166472902     
 C   10.317042121028068        9.5126402160134642        10.916650062745212     
 C   12.428844115815332        8.4377507409291184        11.444289677044043     
 C   11.747435312822256        5.3539332011431915        12.895204953476004     
 C   12.170073748225869        6.7787552165457736        14.816936997064550     
 C   7.5063709634146711        8.4557489767592422        9.2791717235392568     
 C   6.2262839114052149        10.183987389318165        10.410997285477997     
 C   6.3126906304485289        9.5045542093666970        13.837605387710488     
 C   4.1887714971500714        8.4849228421329688        13.250387187718671     
 C   4.8668569069017922        5.3814492612755878        11.751426591037957     
 C   4.4899035668005505        6.8552961554219651        9.8578776295679003     
 C   9.0173955039841260        9.3242205561040556        16.546138665336478     
 H   8.8166440043284062        7.4335358193585286        15.531468009066236     
 C   10.202336100919684        11.060869202742358        15.343245194465064     
 H   10.964039695506878        10.519587523676753        13.403413119067766     
 C   10.938642651254741        10.224235428750985        9.8888382083029800     
 H   9.2551447602434465        9.6654694012508777        11.101372906823331     
 C   13.050751943515381        9.1679047151826261        10.427656678310749     
 H   13.005586270000093        7.7263794505526553        12.030646711079495     
 C   12.758697479938576        4.4896235682893950        13.320536685371382     
 H   11.176956554364528        5.1270050333506640        11.994815743295886     
 C   13.173272581527474        5.9029114238471569        15.242944941258406     
 H   11.937630680010825        7.6669136041255159        15.401759911531503     
 C   7.7294778513200866        9.3235551135444972        8.2111436960502981     
 H   7.9248932654418605        7.4504244116505483        9.2604771082458157     
 C   6.4645788735434335        11.050993561511675        9.3416912566177608     
 H   5.6531330630431649        10.526860309030504        11.267403363612905     
 C   5.6884493051505967        10.202502027155706        14.873402210379131     
 H   7.3813822640233848        9.6377235088372455        13.675888440481303     
 C   3.5650617350105454        9.1983169400039255        14.278293806012563     
 H   3.6082388591230181        7.8006321828434722        12.636219458609075     
 C   3.8729181268574804        4.5241890393815876        11.273317491091426     
 H   5.4121033754243140        5.1334995341399781        12.662114261004312     
 C   3.5026710944597270        5.9883881354958257        9.3812503681271462     
 H   4.7375943545307369        7.7569912688477745        9.3012068133728310     
 C   9.5030222499628447        10.634699831242168        16.474188720076960     
 H   8.4663859204847807        8.9980431048256886        17.425321030447307     
 H   10.570249455927780        12.082359492206155        15.266328978931975     
 C   12.302989996693396        10.048392006287850        9.6405327085520742     
 H   10.347224420159430        10.896474475391342        9.2704832669733115     
 H   14.113934490056833        9.0270125805717392        10.239321010545320     
 C   13.473496902306286        4.7628716688257109        14.491073779094091     
 H   12.981354135352436        3.5960850133007209        12.738716313043234     
 H   13.732518772715270        6.1119413918337964        16.153327640490907     
 C   7.2102772164642586        10.622240187782277        8.2419468194405177     
 H   8.3182795644693748        8.9958564253047815        7.3575436575158033     
 H   6.0714571322337667        12.064414722034982        9.3901960256611083     
 C   4.3174374697406375        10.044236084921325        15.099115406164067     
 H   6.2824013274747186        10.849639721054976        15.516126699579891     
 H   2.4964382788122439        9.0728599579030984        14.447039773326898     
 C   3.1906584346734199        4.8249784614882936        10.090559262841101     
 H   3.6379323630903651        3.6137661096501765        11.823009062036981     
 H   2.9660317486992973        6.2187209061670670        8.4625285885959123     
 H   9.3151351674427829        11.316315913986532        17.300946809452217     
 H   12.775722199150705        10.570005239089312        8.8100148441885029     
 H   14.263094816629124        4.0888805312030794        14.816627799397915     
 H   7.4086691287908604        11.293377108023856        7.4093192169386457     
 H   3.8423351376492447        10.555564697331446        15.935521830728542     
 H   2.4180034178378316        4.1544056511143372        9.7213045631191655     
         142

 Br -0.42639755171020632        2.9188629632671788        2.3546290312226699     
 Co  -1.0067831530474791        1.5948565663162659        4.2175569065828871     
 P  -2.8883570178343527       0.42594556220464141        3.6077856491124587     
 Br  -1.5227950157196599        2.9990380815685995        6.0394009202329517     
 P  0.84255938173579958       0.40494422172272326        4.8748997704627319     
 C  -2.6395600324429829      -0.77527627616942063        2.2589703149557776     
 C  -3.7631513818660509      -0.51435227961039176        4.9102419862746407     
 C  -4.1639651908427693        1.5727911696552970        2.9671122416814066     
 C  0.55213672245629908      -0.78822699522114603        6.2209943870850948     
 C   1.7231553031366733      -0.53867199022775414        3.5791786875861029     
 C   2.1182062918663727        1.5306663000023704        5.5531226715886426     
 C  -1.9220247475765726      -0.35542926414305209        1.1227195421446492     
 C  -3.1309216033808056       -2.0898776502666840        2.3211118027609317     
 C  -3.0246521397274018       -1.4227665062041952        5.6895129568248892     
 C  -5.1370588874504390      -0.35064054557074176        5.1588872431558643     
 C  -4.4558177659900169        2.7341487190120226        3.7055597227261332     
 C  -4.8761298698655215        1.3068938625372184        1.7852132152108160     
 C -0.20917310653382670      -0.36571601454395780        7.3274333357343027     
 C   1.0671572122985080       -2.0942900957100328        6.1921057698055701     
 C  0.97972142583025545       -1.4155212273524713        2.7685593917375519     
 C   3.1030224918308678      -0.39310051629554682        3.3527927353238280     
 C   2.4247621653483069        2.7093750595053940        4.8493171406424445     
 C   2.8039811663187186        1.2380247968739160        6.7443124117657494     
 C  -1.7191050318573240       -1.2347321094828516        6.0182874726655781E-002
 H  -1.5186374271324790       0.65507958177643311        1.0765805220989075     
 C  -2.9080468295900586       -2.9709207815614280        1.2594547641555689     
 H  -3.6722579340926305       -2.4304927889053647        3.1985713376636089     
 C  -3.6463862130105356       -2.1336736588227208        6.7177271124728195     
 H  -1.9624147381748871       -1.5746134064487749        5.5059426377693219     
 C  -5.7590579920911651       -1.0799493307647177        6.1760883393596098     
 H  -5.7139891861473160       0.35937356920717023        4.5711346392087462     
 C  -5.4661942661033525        3.5981174631008992        3.2775678931700298     
 H  -3.8866219126203467        2.9621171538429700        4.6064798979448591     
 C  -5.8785090130357469        2.1823037194851400        1.3566524114360061     
 H  -4.6429152091562029       0.41806166781171883        1.2017971400686027     
 C -0.43122304710861459       -1.2341250035130984        8.3951725864491138     
 H -0.62689289879375121       0.63988399738331470        7.3475706436631958     
 C  0.82966692172013168       -2.9620333704702850        7.2610089053100948     
 H   1.6386317982292040       -2.4370479616422962        5.3345919671662525     
 C   1.6038370972029876       -2.1141420538295859        1.7331590137323074     
 H  -8.8628192806082903E-002  -1.5496878500170659        2.9314291424603627     
 C   3.7266483602639093       -1.1073212668763697        2.3254455314618867     
 H   3.6833586978674777       0.29255104818158445        3.9655684318476347     
 C   3.4195582527731152        3.5670021301173835        5.3247791554089829     
 H   1.8782654152840994        2.9562514874423473        3.9391318518471086     
 C   3.7920023084509560        2.1053948080917304        7.2184015231918970     
 H   2.5570507341008049       0.33701787854137033        7.3024078241487160     
 C  -2.2064050931824193       -2.5446238585919931       0.13007591683429981     
 H  -1.1662005634576520      -0.90847796093705757      -0.81771690105783335     
 H  -3.2772172997525555       -3.9920087411801970        1.3349505219750208     
 C  -5.0110666731459483       -1.9587051757975242        6.9649018622616170     
 H  -3.0548418105280399       -2.8046538591691967        7.3373053289782293     
 H  -6.8225124889271189      -0.93982625698244959        6.3634437889264222     
 C  -6.1793329136413186        3.3235090492655304        2.1063955423265615     
 H  -5.6894764351528817        4.4924977982421241        3.8577820339300293     
 H  -6.4366002584782045        1.9722224176157057       0.44583461186441375     
 C   8.6288651250634577E-002  -2.5334038063749649        8.3623114688953706     
 H  -1.0181328440577704      -0.90649865524275075        9.2500517955680408     
 H   1.2215213067084614       -3.9758606225010613        7.2110836096828486     
 C   2.9745119992159856       -1.9549767967226177        1.5063093851149076     
 H   1.0100194365759603       -2.7625436369054603        1.0916550557221094     
 H   4.7949967006038330      -0.98107546240012544        2.1557148967962121     
 C   4.1034305753596954        3.2676209086344747        6.5069425468718753     
 H   3.6539308935920327        4.4765676684811639        4.7734613785649840     
 H   4.3297602800576920        1.8761485334201942        8.1367184590529735     
 H  -2.0179827072877727       -3.2257186792750345      -0.69697151829622417     
 H  -5.4839186839002414       -2.4797986605733922        7.7957169025296214     
 H  -6.9680651404664014        3.9973402478489692        1.7786365260915602     
 H -0.11158630579770180       -3.2050628416471274        9.1946445498818665     
 H   3.4494976288694548       -2.4668090828816571       0.67019179233932702     
 H   4.8769241463830983        3.9383779210301073        6.8740064388927955     
 Br   7.7198110997218974        5.1705754971365128        14.253073762710599     
 Co   8.3001778836409326        6.4945927843580558        12.390148603790303     
 P   10.181741776045174        7.6635148042052634        12.999925581513402     
 Br   8.8161893886849558        5.0904199879643262        10.568299913448934     
 P   6.4508272178153740        7.6845020692059940        11.732811380570785     
 C   9.9329630165592420        8.8647357154921202        14.348744814455962     
 C   11.056535949473767        8.6038169208685638        11.697470964297903     
 C   11.457358814562504        6.5166702160493442        13.640587243554982     
 C   6.7412595556782300        8.8776811994899134        10.386723993767950     
 C   5.5702399447367634        8.6281182591820844        13.028536413369300     
 C   5.1751731460533978        6.5587969080687776        11.054576644357430     
 C   9.2154360084822891        8.4448872831143618        15.484999989963582     
 C   10.424329821299684        10.179334945678672        14.286603591705612     
 C   10.318036470285262        9.5122354557021183        10.918205331510691     
 C   12.430443574843800        8.4401077730062060        11.448824537549639     
 C   11.749200785040031        5.3553087233088723        12.902142128258404     
 C   12.169552878103282        6.7825816184711964        14.822465718058096     
 C   7.5025722740332048        8.4551766015533190        9.2802847003753310     
 C   6.2262320693746940        10.183741958446349        10.415613686450198     
 C   6.3136829137536763        9.5049580845600268        13.839157582019439     
 C   4.1903704314950643        8.4825623772696730        13.254918045516805     
 C   4.8686222928916134        5.3800728912380293        11.758359386714162     
 C   4.4893865233404950        6.8514682761897685        9.8634006843711095     
 C   9.0125293749157134        9.3241868662736511        16.547541691182833     
 H   8.8120456575855659        7.4343795549326757        15.531138164489612     
 C   10.201467761967717        11.060375215218123        15.348265666558557     
 H   10.965659451546191        10.519950855999078        13.409140023520990     
 C   10.939769764249267        10.223147959185885        9.8899944188826812     
 H   9.2557994159091024        9.6640822417357910        11.101777520070998     
 C   13.052442215063843        9.1694233374643623        10.431628002569674     
 H   13.007374697860085        7.7300902613473896        12.036572332981546     
 C   12.759596736284717        4.4913517880304559        13.330113303524243     
 H   11.179984485028076        5.1273295277855979        12.001237464536299     
 C   13.171953296624727        5.9071848234724413        15.251005227932566     
 H   11.936346670999743        7.6714166148629639        15.405881058538354     
 C   7.7246165798780781        9.3235877604700477        8.2125456312652680     
 H   7.9202979342576745        7.4495791347154938        9.2601457128212346     
 C   6.4637154146190898        11.051486862610506        9.3467101952759837     
 H   5.6547556653588487        10.526496083227453        11.273127833121615     
 C   5.6895729402455375        10.203588020700137        14.874554924371219     
 H   7.3820347864510465        9.6391110421435222        13.676290581753173     
 C   3.5667500872494906        9.1967941416735322        14.282260799951308     
 H   3.6100278903607164        7.7969172467891248        12.642140822938167     
 C   3.8738174890717323        4.5224603285434286        11.282888549002283     
 H   5.4151296157618827        5.1331743058859809        12.668532617473881     
 C   3.5013559455437542        5.9841135669762426        9.3893037511444319     
 H   4.7363155415476630        7.7524864056729967        9.3053222982155468     
 C   9.4998344336365594        10.634076581007951        16.477649035889264     
 H   8.4596300570763017        8.9979333269331185        17.425444844532578     
 H   10.570641211025002        12.081462174885539        15.272770023158778     
 C   12.304450300274057        10.048182605819065        9.6428189001068674     
 H   10.348225391923485        10.894132286632209        9.2704208383059790     
 H   14.115896775031150        9.0293023300845654        10.244272121750788     
 C   13.472768066385656        4.7659768863131404        14.501262123334682     
 H   12.982870644387193        3.5969692393006492        12.749899326478911     
 H   13.730068309113744        6.1172798693004165        16.161805397921817     
 C   7.2070949056778328        10.622862653664049        8.2454060742464659     
 H   8.3115288808024381        8.9959651386743040        7.3576666025642234     
 H   6.0718542795703900        12.065311556801483        9.3966354696049983     
 C   4.3188944003565739        10.044442313999193        15.101397527237660     
 H   6.2833977316372467        10.851981277329479        15.516060936371902     
 H   2.4983987538510193        9.0705646453727873        14.451986127394209     
 C   3.1899318559360776        4.8218726068194648        10.100740742336990     
 H   3.6394475082513287        3.6128817711951591        11.834186543443284     
 H   2.9635870323693676        6.2133811128403602        8.4709984412363220     
 H   9.3114216028685046        11.315168740187879        17.304700447906995     
 H   12.777301526085635        10.569281247920381        8.8120066724996526     
 H   14.261518752016212        4.0921568397227714        14.829001673968126     
 H   7.4049620810117753        11.294523555021470        7.4130720916947812     
 H   3.8439101015943202        10.556284912748302        15.937509412555688     
 H   2.4164298599840484        4.1511289735129040        9.7336705585672494     
         142

 Br -0.43270940690907228        2.9233197089597147        2.3566303941423734     
 Co  -1.0095193167310925        1.5948585232033474        4.2172749767736777     
 P  -2.8893018125749803       0.42478048119301459        3.6048595867221853     
 Br  -1.5291080973619200        2.9945866365498666        6.0414005148848462     
 P  0.84161337854293294       0.40611291570908736        4.8719764337335398     
 C  -2.6381918722715403      -0.77599466793948502        2.2561959656051354     
 C  -3.7644187519809340      -0.51570160708701496        4.9069416332441254     
 C  -4.1649126196602397        1.5704515580824863        2.9620992192279170     
 C  0.55350287857226588      -0.78750592985212986        6.2182218383089731     
 C   1.7218874036548208      -0.53731902332467030        3.5758814797765361     
 C   2.1172585486589979        1.5330076831798847        5.5481139640121260     
 C  -1.9182245893680647      -0.35599994067160184        1.1216013691396882     
 C  -3.1308681640273828       -2.0901215766814967        2.3164902115986057     
 C  -3.0256455181132460       -1.4223623310926179        5.6879541914776794     
 C  -5.1386574244003906      -0.35299781891843712        5.1543498868607687     
 C  -4.4575822645577921        2.7327737528106866        3.6986209279121183     
 C  -4.8756121815915741        1.3030663305664163        1.7796851147651698     
 C -0.20537496873006816      -0.36514305150574028        7.3263170629416017     
 C   1.0672091614653405       -2.0940433242422514        6.1874857798382852     
 C  0.97872799763800478       -1.4159221746244190        2.7670037986222682     
 C   3.1014235943163269      -0.39073986248493048        3.3482594094989584     
 C   2.4229974191429395        2.7107532885159058        4.8423851322710618     
 C   2.8045008793833053        1.2418498146545920        6.7387862577806663     
 C  -1.7142424932620659       -1.2346976898625348        5.8775676123694026E-002
 H  -1.5140408033955370       0.65423611211238497        1.0769067818212512     
 C  -2.9071818144800519       -2.9704259335434919        1.2544306116938388     
 H  -3.6738788798823383       -2.4308555491158801        3.1928417205009856     
 C  -3.6475121676538094       -2.1325872739757519        6.7165671672425065     
 H  -1.9630684902776774       -1.5732268852433555        5.5055341803060642     
 C  -5.7607471847810361       -1.0814688314908600        6.1721141577418752     
 H  -5.7157768104865037       0.35566293722859571        4.5652071307633300     
 C  -5.4670945851474242        3.5963886035007993        3.2679919017400265     
 H  -3.8896467203291971        2.9617942627381955        4.6000549478954307     
 C  -5.8771951345095523        2.1780278699201245        1.3485950557320054     
 H  -4.6416352356721804       0.41355730901041676        1.1976765864720913     
 C -0.42636174497432405       -1.2341572675005319        8.3937673557547683     
 H -0.62229860631666778       0.64072964321850201        7.3478989570783968     
 C  0.83053122922900602       -2.9625254723624752        7.2559864485534176     
 H   1.6370093274037369       -2.4366820887709300        5.3288638001477802     
 C   1.6027118083471001       -2.1152260831374097        1.7320032729731623     
 H  -8.9282129672073690E-002  -1.5510709574707251        2.9310231640981002     
 C   3.7249595509790310       -1.1057994247123286        2.3214765802216770     
 H   3.6815703346822022       0.29626544672807503        3.9596448525867864     
 C   3.4186604514983250        3.5687312246598966        5.3152097065413182     
 H   1.8752386054747550        2.9565808680043086        3.9327156016307634     
 C   3.7933211333008496        2.1096649486259826        7.2103457555372419     
 H   2.5583324580784934       0.34151869825899583        7.2982874831988589     
 C  -2.2032214809399280       -2.5439996288039937       0.12661142736382205     
 H  -1.1594488360401349      -0.90836757981071792      -0.81784526882918518     
 H  -3.2776127809244939       -3.9911104219268418        1.3285058054555741     
 C  -5.0125257796741769       -1.9584970856977992        6.9626122195769931     
 H  -3.0558415787693689       -2.8023132160615085        7.3373634610362037     
 H  -6.8244736497574392      -0.94211697026217744        6.3584900772901536     
 C  -6.1786085617811723        3.3204015603249157        2.0962102597902770     
 H  -5.6909931357025618        4.4916131100263321        3.8465997171933597     
 H  -6.4341576553917372        1.9668801568361829       0.43736158611281228     
 C   8.9471879822786315E-002  -2.5340255402999685        8.3588489517181070     
 H  -1.0113822731402404      -0.90660729732688961        9.2499255840382588     
 H   1.2211255626630768       -3.9767560449453878        7.2046405962514211     
 C   2.9730538313919874       -1.9551831540534379        1.5040251323243623     
 H   1.0090206715897425       -2.7648823095048538        1.0917174840085417     
 H   4.7930361138256297      -0.97878286380011148        2.1507672768966328     
 C   4.1041602602641740        3.2707239111861997        6.4967609602750001     
 H   3.6524169221929181        4.4774537729165900        4.7622875601688746     
 H   4.3322099312623923        1.8814816908623948        8.1282449426581991     
 H  -2.0142744335780205       -3.2245702633444751      -0.70072975020775474     
 H  -5.4854966383557704       -2.4790765013096823        7.7937213919041080     
 H  -6.9664955007590237        3.9940605293546394        1.7662678260036089     
 H -0.10787748476462383       -3.2062087166418909        9.1908885485949927     
 H   3.4479213755172933       -2.4675304906725843       0.66820271473495729     
 H   4.8785017081849764        3.9416503735823176        6.8616409138158190     
 Br   7.7261204106194636        5.1661215139769006        14.251070619387200     
 Co   8.3029135731030514        6.4945922242071603        12.390428307169158     
 P   10.182687323540154        7.6646801122157893        13.002848854200801     
 Br   8.8225021712977387        5.0948717681349560        10.566298780254607     
 P   6.4517738032358878        7.6833353193386618        11.735731968174031     
 C   9.9315935874526602        8.8654544323374402        14.351515985871966     
 C   11.057804197476681        8.6051661379276112        11.700768468142579     
 C   11.458306100477781        6.5190100346105275        13.645598787804429     
 C   6.7398929766139819        8.8769613073132554        10.389493124393733     
 C   5.5715075996215671        8.6267671773507431        13.031830535850489     
 C   5.1761221856474648        6.5564557667944694        11.059583774928827     
 C   9.2116337305398126        8.4454583743127660        15.486114512734295     
 C   10.424274478599719        10.179579463103265        14.291222016938322     
 C   10.319030819542455        9.5118306953907723        10.919760600276170     
 C   12.432043033872267        8.4424648050832936        11.453359398055236     
 C   11.750966257257806        5.3566842454745531        12.909079303040803     
 C   12.169032007980697        6.7864080203966193        14.827994439051640     
 C   7.4987735846517376        8.4546042263473939        9.2813976772114053     
 C   6.2261802273441722        10.183496527574531        10.420230087422398     
 C   6.3146751970588237        9.5053619597533583        13.840709776328390     
 C   4.1919693658400572        8.4802019124063754        13.259448903314937     
 C   4.8703876788814346        5.3786965212004709        11.765292182390365     
 C   4.4888694798804405        6.8476403969575719        9.8689237391743205     
 C   9.0076632458473007        9.3241531764432448        16.548944717029183     
 H   8.8074473108427238        7.4352232905068227        15.530808319912989     
 C   10.200599423015749        11.059881227693888        15.353286138652052     
 H   10.967279207585502        10.520314188321404        13.414866927974213     
 C   10.940896877243793        10.222060489620787        9.8911506294623841     
 H   9.2564540715747583        9.6626950822207025        11.102182133318665     
 C   13.054132486612305        9.1709419597461004        10.435599326828600     
 H   13.009163125720075        7.7338010721421240        12.042497954883597     
 C   12.760495992630860        4.4930800077715158        13.339689921677106     
 H   11.183012415691623        5.1276540222205318        12.007659185776710     
 C   13.170634011721980        5.9114582230977257        15.259065514606725     
 H   11.935062661988662        7.6759196256004127        15.410002205545203     
 C   7.7197553084360688        9.3236204073955982        8.2139475664802379     
 H   7.9157026030734885        7.4487338577804385        9.2598143173966534     
 C   6.4628519556947470        11.051980163709340        9.3517291339342083     
 H   5.6563782676745316        10.526131857424403        11.278852302630325     
 C   5.6906965753404783        10.204674014244565        14.875707638363306     
 H   7.3826873088787082        9.6404985754497972        13.676692723025043     
 C   3.5684384394884363        9.1952713433431406        14.286227793890053     
 H   3.6118169215984146        7.7932023107347774        12.648062187267259     
 C   3.8747168512859846        4.5207316177052697        11.292459606913141     
 H   5.4181558560994514        5.1328490776319828        12.674950973943449     
 C   3.5000407966277818        5.9798389984566596        9.3973571341617177     
 H   4.7350367285645891        7.7479815424982190        9.3094377830582644     
 C   9.4966466173102759        10.633453330773735        16.481109351701569     
 H   8.4528741936678244        8.9978235490405503        17.425568658617848     
 H   10.571032966122225        12.080564857564923        15.279211067385580     
 C   12.305910603854718        10.047973205350280        9.6451050916616605     
 H   10.349226363687542        10.891790097873074        9.2703584096386482     
 H   14.117859060005467        9.0315920795973916        10.249223232956256     
 C   13.472039230465029        4.7690821038005691        14.511450467575273     
 H   12.984387153421949        3.5978534653005769        12.761082339914587     
 H   13.727617845512217        6.1226183467670365        16.170283155352728     
 C   7.2039125948914080        10.623485119545821        8.2488653290524141     
 H   8.3047781971355015        8.9960738520438248        7.3577895476126427     
 H   6.0722514269070134        12.066208391567985        9.4030749135488882     
 C   4.3203513309725103        10.044648543077059        15.103679648311253     
 H   6.2843941357997748        10.854322833603982        15.515995173163912     
 H   2.5003592288897947        9.0682693328424779        14.456932481461520     
 C   3.1892052771987358        4.8187667521506352        10.110922221832880     
 H   3.6409626534122923        3.6119974327401412        11.845364024849586     
 H   2.9611423160394383        6.2080413195136543        8.4794682938767298     
 H   9.3077080382942263        11.314021566389226        17.308454086361774     
 H   12.778880853020564        10.568557256751451        8.8139985008108024     
 H   14.259942687403299        4.0954331482424635        14.841375548538334     
 H   7.4012550332326894        11.295670002019085        7.4168249664509167     
 H   3.8454850655393962        10.557005128165157        15.939496994382834     
 H   2.4148563021302656        4.1478522959114699        9.7460365540153315     
         142

 Br -0.43902126210793824        2.9277764546522502        2.3586317570620765     
 Co  -1.0122554804147061        1.5948604800904291        4.2169930469644683     
 P  -2.8902466073156079       0.42361540018138777        3.6019335243319124     
 Br  -1.5354211790041798        2.9901351915311332        6.0434001095367407     
 P  0.84066737535006630       0.40728160969545141        4.8690530970043469     
 C  -2.6368237121000977      -0.77671305970954940        2.2534216162544936     
 C  -3.7656861220958171      -0.51705093456363804        4.9036412802136100     
 C  -4.1658600484777093        1.5681119465096753        2.9570861967744273     
 C  0.55486903468823257      -0.78678486448311358        6.2154492895328515     
 C   1.7206195041729682      -0.53596605642158657        3.5725842719669689     
 C   2.1163108054516235        1.5353490663573992        5.5431052564356103     
 C  -1.9144244311595566      -0.35657061720015160        1.1204831961347272     
 C  -3.1308147246739599       -2.0903655030963098        2.3118686204362802     
 C  -3.0266388964990902       -1.4219581559810408        5.6863954261304697     
 C  -5.1402559613503414      -0.35535509226613249        5.1498125305656730     
 C  -4.4593467631255681        2.7313987866093505        3.6916821330981038     
 C  -4.8750944933176275        1.2992387985956142        1.7741570143195236     
 C -0.20157683092630960      -0.36457008846752276        7.3252007901489016     
 C   1.0672611106321730       -2.0937965527744700        6.1828657898709993     
 C  0.97773456944575421       -1.4163231218963666        2.7654482055069849     
 C   3.0998246968017860      -0.38837920867431419        3.3437260836740883     
 C   2.4212326729375722        2.7121315175264176        4.8354531238996792     
 C   2.8050205924478919        1.2456748324352680        6.7332601037955833     
 C  -1.7093799546668076       -1.2346632702422180        5.7368477520732278E-002
 H  -1.5094441796585949       0.65339264244833684        1.0772330415435949     
 C  -2.9063167993700456       -2.9699310855255554        1.2494064592321090     
 H  -3.6754998256720457       -2.4312183093263950        3.1871121033383627     
 C  -3.6486381222970832       -2.1315008891287825        6.7154072220121934     
 H  -1.9637222423804679       -1.5718403640379359        5.5051257228428057     
 C  -5.7624363774709071       -1.0829883322170026        6.1681399761241407     
 H  -5.7175644348256904       0.35195230525002125        4.5592796223179137     
 C  -5.4679949041914959        3.5946597439006993        3.2584159103100232     
 H  -3.8926715280380479        2.9614713716334209        4.5936299978460013     
 C  -5.8758812559833586        2.1737520203551091        1.3405377000280048     
 H  -4.6403552621881579       0.40905295020911464        1.1935560328755799     
 C -0.42150044284003357       -1.2341895314879654        8.3923621250604228     
 H -0.61770431383958435       0.64157528905368921        7.3482272704935969     
 C  0.83139553673788025       -2.9630175742546658        7.2509639917967403     
 H   1.6353868565782697       -2.4363162158995637        5.3231356331293078     
 C   1.6015865194912127       -2.1163101124452335        1.7308475322140171     
 H  -8.9936066538064463E-002  -1.5524540649243845        2.9306171857358376     
 C   3.7232707416941522       -1.1042775825482876        2.3175076289814673     
 H   3.6797819714969271       0.29997984527456567        3.9537212733259381     
 C   3.4177626502235343        3.5704603192024096        5.3056402576736543     
 H   1.8722117956654107        2.9569102485662704        3.9262993514144178     
 C   3.7946399581507437        2.1139350891602349        7.2022899878825868     
 H   2.5596141820561815       0.34601951797662139        7.2941671422490009     
 C  -2.2000378686974371       -2.5433753990159942       0.12314693789334430     
 H  -1.1526971086226181      -0.90825719868437815      -0.81797363660053701     
 H  -3.2780082620964319       -3.9902121026734867        1.3220610889361275     
 C  -5.0139848862024046       -1.9582889955980742        6.9603225768923691     
 H  -3.0568413470106979       -2.7999725729538198        7.3374215930941791     
 H  -6.8264348105877595      -0.94440768354190530        6.3535363656538841     
 C  -6.1778842099210260        3.3172940713843015        2.0860249772539925     
 H  -5.6925098362522411        4.4907284218105410        3.8354174004566897     
 H  -6.4317150523052700        1.9615378960566598       0.42888856036121070     
 C   9.2655108394938068E-002  -2.5346472742249726        8.3553864345408435     
 H  -1.0046317022227103      -0.90671593941102846        9.2497993725084768     
 H   1.2207298186176923       -3.9776514673897143        7.1981975828199936     
 C   2.9715956635679888       -1.9553895113842581        1.5017408795338172     
 H   1.0080219066035248       -2.7672209821042473        1.0917799122949741     
 H   4.7910755270474263      -0.97649026520009763        2.1458196569970536     
 C   4.1048899451686518        3.2738269137379246        6.4865793736781248     
 H   3.6509029507938031        4.4783398773520169        4.7511137417727651     
 H   4.3346595824670935        1.8868148483045954        8.1197714262634229     
 H  -2.0105661598682678       -3.2234218474139156      -0.70448798211928543     
 H  -5.4870745928112985       -2.4783543420459719        7.7917258812785946     
 H  -6.9649258610516460        3.9907808108603096        1.7538991259156578     
 H -0.10416866373154587       -3.2073545916366548        9.1871325473081189     
 H   3.4463451221651318       -2.4682518984635111       0.66621363713058768     
 H   4.8800792699868536        3.9449228261345279        6.8492753887388416     
 Br   7.7324297215170308        5.1616675308172875        14.249067476063800     
 Co   8.3056492625651686        6.4945916640562658        12.390708010548014     
 P   10.183632871035135        7.6658454202263160        13.005772126888202     
 Br   8.8288149539105216        5.0993235483055868        10.564297647060281     
 P   6.4527203886564024        7.6821685694713286        11.738652555777279     
 C   9.9302241583460766        8.8661731491827602        14.354287157287970     
 C   11.059072445479597        8.6065153549866604        11.704065971987257     
 C   11.459253386393058        6.5213498531717118        13.650610332053875     
 C   6.7385263975497347        8.8762414151365991        10.392262255019517     
 C   5.5727752545063716        8.6254160955193999        13.035124658331677     
 C   5.1770712252415318        6.5541146255201603        11.064590905500223     
 C   9.2078314525973362        8.4460294655111703        15.487229035505008     
 C   10.424219135899754        10.179823980527857        14.295840442171032     
 C   10.320025168799649        9.5114259350794246        10.921315869041649     
 C   12.433642492900734        8.4448218371603829        11.457894258560831     
 C   11.752731729475579        5.3580597676402340        12.916016477823202     
 C   12.168511137858109        6.7902344223220421        14.833523160045186     
 C   7.4949748952702713        8.4540318511414707        9.2825106540474795     
 C   6.2261283853136513        10.183251096702715        10.424846488394598     
 C   6.3156674803639712        9.5057658349466880        13.842261970637342     
 C   4.1935683001850501        8.4778414475430779        13.263979761113070     
 C   4.8721530648712559        5.3773201511629125        11.772224978066570     
 C   4.4883524364203851        6.8438125177253752        9.8744467939775298     
 C   9.0027971167788881        9.3241194866128385        16.550347742875537     
 H   8.8028489640998835        7.4360670260809707        15.530478475336364     
 C   10.199731084063780        11.059387240169652        15.358306610745545     
 H   10.968898963624815        10.520677520643728        13.420593832427436     
 C   10.942023990238317        10.220973020055689        9.8923068400420870     
 H   9.2571087272404124        9.6613079227056158        11.102586746566333     
 C   13.055822758160767        9.1724605820278384        10.439570651087523     
 H   13.010951553580066        7.7375118829368583        12.048423576785646     
 C   12.761395248977003        4.4948082275125767        13.349266539829967     
 H   11.186040346355171        5.1279785166554657        12.014080907017121     
 C   13.169314726819234        5.9157316227230101        15.267125801280885     
 H   11.933778652977580        7.6804226363378607        15.414123352552053     
 C   7.7148940369940604        9.3236530543211487        8.2153495016952096     
 H   7.9111072718893034        7.4478885808453841        9.2594829219720722     
 C   6.4619884967704033        11.052473464808171        9.3567480725924330     
 H   5.6580008699902153        10.525767631621353        11.284576772139035     
 C   5.6918202104354183        10.205760007788994        14.876860352355392     
 H   7.3833398313063698        9.6418861087560721        13.677094864296912     
 C   3.5701267917273820        9.1937485450127472        14.290194787828796     
 H   3.6136059528361133        7.7894873746804310        12.653983551596353     
 C   3.8756162135002366        4.5190029068671107        11.302030664823999     
 H   5.4211820964370201        5.1325238493779848        12.681369330413018     
 C   3.4987256477118089        5.9755644299370774        9.4054105171790034     
 H   4.7337579155815162        7.7434766793234422        9.3135532679009820     
 C   9.4934588009839906        10.632830080539517        16.484569667513874     
 H   8.4461183302593472        8.9977137711479820        17.425692472703115     
 H   10.571424721219445        12.079667540244309        15.285652111612384     
 C   12.307370907435379        10.047763804881496        9.6473912832164537     
 H   10.350227335451599        10.889447909113940        9.2702959809713175     
 H   14.119821344979783        9.0338818291102179        10.254174344161724     
 C   13.471310394544400        4.7721873212879977        14.521638811815864     
 H   12.985903662456705        3.5987376913005047        12.772265353350264     
 H   13.725167381910691        6.1279568242336575        16.178760912783638     
 C   7.2007302841049823        10.624107585427595        8.2523245838583623     
 H   8.2980275134685630        8.9961825654133474        7.3579124926610628     
 H   6.0726485742436367        12.067105226334487        9.4095143574927782     
 C   4.3218082615884468        10.044854772154926        15.105961769384846     
 H   6.2853905399623020        10.856664389878484        15.515929409955923     
 H   2.5023197039285701        9.0659740203121686        14.461878835528829     
 C   3.1884786984613935        4.8156608974818056        10.121103701328771     
 H   3.6424777985732559        3.6111130942851237        11.856541506255889     
 H   2.9586975997095086        6.2027015261869476        8.4879381465171395     
 H   9.3039944737199480        11.312874392590572        17.312207724816552     
 H   12.780460179955494        10.567833265582518        8.8159903291219521     
 H   14.258366622790389        4.0987094567621556        14.853749423108543     
 H   7.3975479854536035        11.296816449016697        7.4205778412070522     
 H   3.8470600294844717        10.557725343582014        15.941484576209980     
 H   2.4132827442764824        4.1445756183100366        9.7584025494634155     
         142

 Br -0.44533311730680425        2.9322332003447862        2.3606331199817800     
 Co  -1.0149916440983195        1.5948624369775106        4.2167111171552589     
 P  -2.8911914020562355       0.42245031916976095        3.5990074619416390     
 Br  -1.5417342606464399        2.9856837465123998        6.0453997041886343     
 P  0.83972137215719966       0.40845030368181551        4.8661297602751548     
 C  -2.6354555519286555      -0.77743145147961379        2.2506472669038518     
 C  -3.7669534922107006      -0.51840026204026124        4.9003409271830947     
 C  -4.1668074772951798        1.5657723349368646        2.9520731743209376     
 C  0.55623519080419925      -0.78606379911409741        6.2126767407567298     
 C   1.7193516046911157      -0.53461308951850273        3.5692870641574022     
 C   2.1153630622442487        1.5376904495349135        5.5380965488590945     
 C  -1.9106242729510488      -0.35714129372870140        1.1193650231297663     
 C  -3.1307612853205371       -2.0906094295111228        2.3072470292739546     
 C  -3.0276322748849349       -1.4215539808694635        5.6848366607832599     
 C  -5.1418544983002930      -0.35771236561382780        5.1452751742705773     
 C  -4.4611112616933442        2.7300238204080149        3.6847433382840888     
 C  -4.8745768050436808        1.2954112666248121        1.7686289138738773     
 C -0.19777869312255106      -0.36399712542930518        7.3240845173562015     
 C   1.0673130597990055       -2.0935497813066886        6.1782457999037135     
 C  0.97674114125350364       -1.4167240691683141        2.7638926123917011     
 C   3.0982257992872455      -0.38601855486369785        3.3391927578492187     
 C   2.4194679267322048        2.7135097465369293        4.8285211155282965     
 C   2.8055403055124790        1.2494998502159440        6.7277339498105002     
 C  -1.7045174160715495       -1.2346288506219010        5.5961278917770529E-002
 H  -1.5048475559216530       0.65254917278428881        1.0775593012659384     
 C  -2.9054517842600389       -2.9694362375076189        1.2443823067703792     
 H  -3.6771207714617535       -2.4315810695369104        3.1813824861757394     
 C  -3.6497640769403570       -2.1304145042818137        6.7142472767818795     
 H  -1.9643759944832582       -1.5704538428325165        5.5047172653795480     
 C  -5.7641255701607772       -1.0845078329431452        6.1641657945064070     
 H  -5.7193520591648781       0.34824167327144678        4.5533521138724984     
 C  -5.4688952232355685        3.5929308843005989        3.2488399188800199     
 H  -3.8956963357468983        2.9611484805286463        4.5872050477965729     
 C  -5.8745673774571641        2.1694761707900936        1.3324803443240041     
 H  -4.6390752887041353       0.40454859140781257        1.1894354792790687     
 C -0.41663914070574309       -1.2342217954753989        8.3909568943660773     
 H -0.61311002136250092       0.64242093488887642        7.3485555839087979     
 C  0.83225984424675459       -2.9635096761468565        7.2459415350400640     
 H   1.6337643857528026       -2.4359503430281979        5.3174074661108355     
 C   1.6004612306353252       -2.1173941417530573        1.7296917914548717     
 H  -9.0590003404055236E-002  -1.5538371723780440        2.9302112073735751     
 C   3.7215819324092734       -1.1027557403842465        2.3135386777412581     
 H   3.6779936083116516       0.30369424382105631        3.9477976940650898     
 C   3.4168648489487436        3.5721894137449222        5.2960708088059896     
 H   1.8691849858560663        2.9572396291282317        3.9198831011980726     
 C   3.7959587830006374        2.1182052296944871        7.1942342202279317     
 H   2.5608959060338701       0.35052033769424690        7.2900468012991437     
 C  -2.1968542564549463       -2.5427511692279952       0.11968244842286654     
 H  -1.1459453812051013      -0.90814681755803839      -0.81810200437188885     
 H  -3.2784037432683704       -3.9893137834201315        1.3156163724166807     
 C  -5.0154439927306322       -1.9580809054983495        6.9580329342077452     
 H  -3.0578411152520268       -2.7976319298461312        7.3374797251521535     
 H  -6.8283959714180797      -0.94669839682163315        6.3485826540176156     
 C  -6.1771598580608797        3.3141865824436869        2.0758396947177076     
 H  -5.6940265368019212        4.4898437335947490        3.8242350837200201     
 H  -6.4292724492188036        1.9561956352771370       0.42041553460960918     
 C   9.5838336967089807E-002  -2.5352690081499762        8.3519239173635800     
 H -0.99788113130518019      -0.90682458149516720        9.2496731609786931     
 H   1.2203340745723077       -3.9785468898340408        7.1917545693885661     
 C   2.9701374957439906       -1.9555958687150783        1.4994566267432718     
 H   1.0070231416173068       -2.7695596547036407        1.0918423405814062     
 H   4.7891149402692221      -0.97419766660008367        2.1408720370974748     
 C   4.1056196300731305        3.2769299162896495        6.4763977870812504     
 H   3.6493889793946885        4.4792259817874429        4.7399399233766557     
 H   4.3371092336717947        1.8921480057467961        8.1112979098686484     
 H  -2.0068578861585156       -3.2222734314833561      -0.70824621403081611     
 H  -5.4886525472668275       -2.4776321827822616        7.7897303706530812     
 H  -6.9633562213442692        3.9875010923659797        1.7415304258277067     
 H -0.10045984269846790       -3.2085004666314183        9.1833765460212451     
 H   3.4447688688129703       -2.4689733062544379       0.66422455952621806     
 H   4.8816568317887317        3.9481952786867383        6.8369098636618642     
 Br   7.7387390324145970        5.1572135476576753        14.247064332740401     
 Co   8.3083849520272874        6.4945911039053703        12.390987713926869     
 P   10.184578418530117        7.6670107282368418        13.008695399575601     
 Br   8.8351277365233045        5.1037753284762175        10.562296513865956     
 P   6.4536669740769170        7.6810018196039964        11.741573143380524     
 C   9.9288547292394949        8.8668918660280802        14.357058328703975     
 C   11.060340693482512        8.6078645720457079        11.707363475831935     
 C   11.460200672308336        6.5236896717328952        13.655621876303321     
 C   6.7371598184854875        8.8755215229599411        10.395031385645300     
 C   5.5740429093911752        8.6240650136880568        13.038418780812867     
 C   5.1780202648355989        6.5517734842458522        11.069598036071621     
 C   9.2040291746548597        8.4466005567095745        15.488343558275721     
 C   10.424163793199790        10.180068497952448        14.300458867403743     
 C   10.321019518056842        9.5110211747680786        10.922871137807128     
 C   12.435241951929202        8.4471788692374705        11.462429119066426     
 C   11.754497201693354        5.3594352898059148        12.922953652605603     
 C   12.167990267735524        6.7940608242474640        14.839051881038730     
 C   7.4911762058888050        8.4534594759355457        9.2836236308835538     
 C   6.2260765432831304        10.183005665830898        10.429462889366798     
 C   6.3166597636691177        9.5061697101400178        13.843814164946293     
 C   4.1951672345300430        8.4754809826797821        13.268510618911202     
 C   4.8739184508610762        5.3759437811253532        11.779157773742774     
 C   4.4878353929603296        6.8399846384931795        9.8799698487807390     
 C   8.9979309877104754        9.3240857967824340        16.551750768721892     
 H   8.7982506173570432        7.4369107616551178        15.530148630759742     
 C   10.198862745111812        11.058893252645417        15.363327082839040     
 H   10.970518719664128        10.521040852966053        13.426320736880660     
 C   10.943151103232843        10.219885550490591        9.8934630506217900     
 H   9.2577633829060684        9.6599207631905273        11.102991359814000     
 C   13.057513029709227        9.1739792043095747        10.443541975346449     
 H   13.012739981440056        7.7412226937315927        12.054349198687698     
 C   12.762294505323146        4.4965364472536367        13.358843157982829     
 H   11.189068277018718        5.1283030110903995        12.020502628257532     
 C   13.167995441916487        5.9200050223482945        15.275186087955044     
 H   11.932494643966498        7.6849256470753096        15.418244499558904     
 C   7.7100327655520520        9.3236857012466992        8.2167514369101795     
 H   7.9065119407051174        7.4470433039103288        9.2591515265474893     
 C   6.4611250378460605        11.052966765907005        9.3617670112506577     
 H   5.6596234723058991        10.525403405818302        11.290301241647745     
 C   5.6929438455303591        10.206846001333425        14.878013066347480     
 H   7.3839923537340315        9.6432736420623471        13.677497005568782     
 C   3.5718151439663277        9.1922257466823556        14.294161781767540     
 H   3.6153949840738115        7.7857724386260836        12.659904915925445     
 C   3.8765155757144885        4.5172741960289517        11.311601722734856     
 H   5.4242083367745888        5.1321986211239867        12.687787686882588     
 C   3.4974104987958361        5.9712898614174943        9.4134639001962892     
 H   4.7324791025984423        7.7389718161486645        9.3176687527436979     
 C   9.4902709846577071        10.632206830305300        16.488029983326175     
 H   8.4393624668508700        8.9976039932554137        17.425816286788386     
 H   10.571816476316668        12.078770222923692        15.292093155839186     
 C   12.308831211016040        10.047554404412711        9.6496774747712468     
 H   10.351228307215656        10.887105720354805        9.2702335523039867     
 H   14.121783629954102        9.0361715786230441        10.259125455367194     
 C   13.470581558623772        4.7752925387754264        14.531827156056455     
 H   12.987420171491461        3.5996219173004325        12.783448366785940     
 H   13.722716918309164        6.1332953017002776        16.187238670214544     
 C   7.1975479733185566        10.624730051309367        8.2557838386643105     
 H   8.2912768298016264        8.9962912787828682        7.3580354377094821     
 H   6.0730457215802591        12.068002061100989        9.4159538014366664     
 C   4.3232651922043841        10.045061001232794        15.108243890458439     
 H   6.2863869441248301        10.859005946152987        15.515863646747935     
 H   2.5042801789673459        9.0636787077818592        14.466825189596140     
 C   3.1877521197240517        4.8125550428129760        10.131285180824660     
 H   3.6439929437342196        3.6102287558301058        11.867718987662190     
 H   2.9562528833795789        6.1973617328602408        8.4964079991575474     
 H   9.3002809091456697        11.311727218791919        17.315961363271331     
 H   12.782039506890422        10.567109274413587        8.8179821574331019     
 H   14.256790558177476        4.1019857652818477        14.866123297678751     
 H   7.3938409376745176        11.297962896014312        7.4243307159631877     
 H   3.8486349934295472        10.558445558998869        15.943472158037126     
 H   2.4117091864226992        4.1412989407086025        9.7707685449114994     
         142

 Br -0.45164497250567021        2.9366899460373217        2.3626344829014831     
 Co  -1.0177278077819329        1.5948643938645923        4.2164291873460495     
 P  -2.8921361967968631       0.42128523815813412        3.5960813995513661     
 Br  -1.5480473422887000        2.9812323014936664        6.0473992988405287     
 P  0.83877536896433313       0.40961899766817961        4.8632064235459627     
 C  -2.6340873917572130      -0.77814984324967817        2.2478729175532095     
 C  -3.7682208623255837      -0.51974958951688432        4.8970405741525784     
 C  -4.1677549061126502        1.5634327233640539        2.9470601518674480     
 C  0.55760134692016594      -0.78534273374508112        6.2099041919806091     
 C   1.7180837052092630      -0.53326012261541900        3.5659898563478349     
 C   2.1144153190368740        1.5400318327124281        5.5330878412825788     
 C  -1.9068241147425407      -0.35771197025725116        1.1182468501248051     
 C  -3.1307078459671143       -2.0908533559259355        2.3026254381116287     
 C  -3.0286256532707792       -1.4211498057578862        5.6832778954360501     
 C  -5.1434530352502437      -0.36006963896152316        5.1407378179754808     
 C  -4.4628757602611202        2.7286488542066789        3.6778045434700739     
 C  -4.8740591167697334        1.2915837346540100        1.7631008134282311     
 C -0.19398055531879252      -0.36342416239108766        7.3229682445635014     
 C   1.0673650089658382       -2.0933030098389072        6.1736258099364285     
 C  0.97574771306125307       -1.4171250164402618        2.7623370192764178     
 C   3.0966269017727046      -0.38365790105308151        3.3346594320243490     
 C   2.4177031805268374        2.7148879755474411        4.8215891071569139     
 C   2.8060600185770657        1.2533248679966200        6.7222077958254172     
 C  -1.6996548774762914       -1.2345944310015842        5.4554080314808774E-002
 H  -1.5002509321847108       0.65170570312024068        1.0778855609882820     
 C  -2.9045867691500327       -2.9689413894896823        1.2393581543086494     
 H  -3.6787417172514614       -2.4319438297474254        3.1756528690131161     
 C  -3.6508900315836312       -2.1293281194348443        6.7130873315515665     
 H  -1.9650297465860485       -1.5690673216270969        5.5043088079162903     
 C  -5.7658147628506482       -1.0860273336692876        6.1601916128886725     
 H  -5.7211396835040649       0.34453104129287226        4.5474246054270822     
 C  -5.4697955422796403        3.5912020247004990        3.2392639274500170     
 H  -3.8987211434557492        2.9608255894238722        4.5807800977471436     
 C  -5.8732534989309704        2.1652003212250777        1.3244229886200036     
 H  -4.6377953152201128       0.40004423260651045        1.1853149256825573     
 C -0.41177783857145261       -1.2342540594628324        8.3895516636717300     
 H -0.60851572888541750       0.64326658072406373        7.3488838973239989     
 C  0.83312415175562893       -2.9640017780390471        7.2409190782833868     
 H   1.6321419149273353       -2.4355844701568317        5.3116792990923631     
 C   1.5993359417794377       -2.1184781710608811        1.7285360506957266     
 H  -9.1243940270046009E-002  -1.5552202798317034        2.9298052290113126     
 C   3.7198931231243950       -1.1012338982202052        2.3095697265010484     
 H   3.6762052451263765       0.30740864236754695        3.9418741148042420     
 C   3.4159670476739534        3.5739185082874352        5.2865013599383248     
 H   1.8661581760467221        2.9575690096901930        3.9134668509817270     
 C   3.7972776078505315        2.1224753702287389        7.1861784525732766     
 H   2.5621776300115582       0.35502115741187240        7.2859264603492866     
 C  -2.1936706442124549       -2.5421269394399957       0.11621795895238879     
 H  -1.1391936537875844      -0.90803643643169873      -0.81823037214324068     
 H  -3.2787992244403088       -3.9884154641667764        1.3091716558972339     
 C  -5.0169030992588608       -1.9578728153986245        6.9557432915231212     
 H  -3.0588408834933558       -2.7952912867384430        7.3375378572101280     
 H  -6.8303571322484000      -0.94898911010136100        6.3436289423813461     
 C  -6.1764355062007326        3.3110790935030723        2.0656544121814231     
 H  -5.6955432373516013        4.4889590453789578        3.8130527669833501     
 H  -6.4268298461323363        1.9508533744976142       0.41194250885800765     
 C   9.9021565539241560E-002  -2.5358907420749803        8.3484614001863164     
 H -0.99113056038765013      -0.90693322357930606        9.2495469494489111     
 H   1.2199383305269231       -3.9794423122783673        7.1853115559571386     
 C   2.9686793279199919       -1.9558022260458987        1.4971723739527265     
 H   1.0060243766310890       -2.7718983273030338        1.0919047688678385     
 H   4.7871543534910188      -0.97190506800006971        2.1359244171978955     
 C   4.1063493149776082        3.2800329188413748        6.4662162004843751     
 H   3.6478750079955740        4.4801120862228698        4.7287661049805463     
 H   4.3395588848764950        1.8974811631889967        8.1028243934738740     
 H  -2.0031496124487629       -3.2211250155527966      -0.71200444594234669     
 H  -5.4902305017223565       -2.4769100235185513        7.7877348600275678     
 H  -6.9617865816368916        3.9842213738716499        1.7291617257397556     
 H  -9.6751021665389944E-002  -3.2096463416261822        9.1796205447343713     
 H   3.4431926154608088       -2.4696947140453651       0.66223548192184833     
 H   4.8832343935906097        3.9514677312389486        6.8245443385848876     
 Br   7.7450483433121642        5.1527595644980630        14.245061189417001     
 Co   8.3111206414894063        6.4945905437544758        12.391267417305723     
 P   10.185523966025098        7.6681760362473685        13.011618672263001     
 Br   8.8414405191360874        5.1082271086468474        10.560295380671629     
 P   6.4546135594974317        7.6798350697366633        11.744493730983772     
 C   9.9274853001329131        8.8676105828734002        14.359829500119979     
 C   11.061608941485428        8.6092137891047571        11.710660979676613     
 C   11.461147958223613        6.5260294902940794        13.660633420552768     
 C   6.7357932394212394        8.8748016307832849        10.397800516271085     
 C   5.5753105642759788        8.6227139318567154        13.041712903294055     
 C   5.1789693044296659        6.5494323429715431        11.074605166643018     
 C   9.2002268967123833        8.4471716479079788        15.489458081046436     
 C   10.424108450499824        10.180313015377040        14.305077292636453     
 C   10.322013867314036        9.5106164144567327        10.924426406572607     
 C   12.436841410957669        8.4495359013145581        11.466963979572023     
 C   11.756262673911129        5.3608108119715956        12.929890827388002     
 C   12.167469397612939        6.7978872261728869        14.844580602032275     
 C   7.4873775165073377        8.4528871007296225        9.2847366077196281     
 C   6.2260247012526087        10.182760234959082        10.434079290339000     
 C   6.3176520469742652        9.5065735853333475        13.845366359255245     
 C   4.1967661688750360        8.4731205178164846        13.273041476709336     
 C   4.8756838368508975        5.3745674110877948        11.786090569418979     
 C   4.4873183495002751        6.8361567592609829        9.8854929035839501     
 C   8.9930648586420627        9.3240521069520277        16.553153794568242     
 H   8.7936522706142028        7.4377544972292648        15.529818786183117     
 C   10.197994406159845        11.058399265121182        15.368347554932534     
 H   10.972138475703439        10.521404185288379        13.432047641333883     
 C   10.944278216227369        10.218798080925492        9.8946192612014912     
 H   9.2584180385717225        9.6585336036754388        11.103395973061666     
 C   13.059203301257689        9.1754978265913127        10.447513299605374     
 H   13.014528409300047        7.7449335045263270        12.060274820589749     
 C   12.763193761669287        4.4982646669946975        13.368419776135692     
 H   11.192096207682265        5.1286275055253334        12.026924349497943     
 C   13.166676157013740        5.9242784219735789        15.283246374629204     
 H   11.931210634955415        7.6894286578127575        15.422365646565753     
 C   7.7051714941100435        9.3237183481722479        8.2181533721251494     
 H   7.9019166095209314        7.4461980269752743        9.2588201311229081     
 C   6.4602615789217168        11.053460067005837        9.3667859499088824     
 H   5.6612460746215829        10.525039180015252        11.296025711156453     
 C   5.6940674806253000        10.207931994877853        14.879165780339566     
 H   7.3846448761616932        9.6446611753686238        13.677899146840652     
 C   3.5735034962052734        9.1907029483519622        14.298128775706283     
 H   3.6171840153115102        7.7820575025717371        12.665826280254537     
 C   3.8774149379287404        4.5155454851907928        11.321172780645714     
 H   5.4272345771121575        5.1318733928699896        12.694206043352157     
 C   3.4960953498798633        5.9670152928979121        9.4215172832135750     
 H   4.7312002896153684        7.7344669529738868        9.3217842375864155     
 C   9.4870831683314218        10.631583580071084        16.491490299138480     
 H   8.4326066034423910        8.9974942153628437        17.425940100873653     
 H   10.572208231413891        12.077872905603076        15.298534200065989     
 C   12.310291514596701        10.047345003943926        9.6519636663260400     
 H   10.352229278979713        10.884763531595672        9.2701711236366560     
 H   14.123745914928419        9.0384613281358686        10.264076566572662     
 C   13.469852722703143        4.7783977562628559        14.542015500297046     
 H   12.988936680526219        3.6005061433003602        12.794631380221617     
 H   13.720266454707637        6.1386337791668977        16.195716427645454     
 C   7.1943656625321308        10.625352517191139        8.2592430934702588     
 H   8.2845261461346897        8.9963999921523907        7.3581583827579022     
 H   6.0734428689168825        12.068898895867491        9.4223932453805563     
 C   4.3247221228203205        10.045267230310660        15.110526011532034     
 H   6.2873833482873582        10.861347502427490        15.515797883539946     
 H   2.5062406540061213        9.0613833952515481        14.471771543663451     
 C   3.1870255409867099        4.8094491881441463        10.141466660320550     
 H   3.6455080888951827        3.6093444173750884        11.878896469068492     
 H   2.9538081670496497        6.1920219395335341        8.5048778517979571     
 H   9.2965673445713914        11.310580044993266        17.319715001726106     
 H   12.783618833825352        10.566385283244657        8.8199739857442516     
 H   14.255214493564564        4.1052620738015397        14.878497172248959     
 H   7.3901338898954316        11.299109343011926        7.4280835907193232     
 H   3.8502099573746227        10.559165774415725        15.945459739864273     
 H   2.4101356285689159        4.1380222631071693        9.7831345403595815     
         142

 Br -0.45795682770453616        2.9411466917298572        2.3646358458211867     
 Co  -1.0204639714655463        1.5948663507516738        4.2161472575368393     
 P  -2.8930809915374907       0.42012015714650730        3.5931553371610927     
 Br  -1.5543604239309599        2.9767808564749330        6.0493988934924232     
 P  0.83782936577146649       0.41078769165454365        4.8602830868167697     
 C  -2.6327192315857704      -0.77886823501974245        2.2450985682025677     
 C  -3.7694882324404668      -0.52109891699350741        4.8937402211220631     
 C  -4.1687023349301207        1.5610931117912430        2.9420471294139583     
 C  0.55896750303613263      -0.78462166837606495        6.2071316432044874     
 C   1.7168158057274105      -0.53190715571233516        3.5626926485382682     
 C   2.1134675758294992        1.5423732158899424        5.5280791337060631     
 C  -1.9030239565340326      -0.35828264678580091        1.1171286771198441     
 C  -3.1306544066136914       -2.0910972823407485        2.2980038469493032     
 C  -3.0296190316566234       -1.4207456306463091        5.6817191300888403     
 C  -5.1450515722001953      -0.36242691230921853        5.1362004616803851     
 C  -4.4646402588288963        2.7272738880053429        3.6708657486560594     
 C  -4.8735414284957868        1.2877562026832079        1.7575727129825849     
 C -0.19018241751503398      -0.36285119935287014        7.3218519717708013     
 C   1.0674169581326707       -2.0930562383711258        6.1690058199691427     
 C  0.97475428486900251       -1.4175259637122093        2.7607814261611341     
 C   3.0950280042581642      -0.38129724724246522        3.3301261061994789     
 C   2.4159384343214700        2.7162662045579529        4.8146570987855313     
 C   2.8065797316416523        1.2571498857772960        6.7166816418403341     
 C  -1.6947923388810331       -1.2345600113812674        5.3146881711847019E-002
 H  -1.4956543084477687       0.65086223345619254        1.0782118207106257     
 C  -2.9037217540400260       -2.9684465414717458        1.2343340018469195     
 H  -3.6803626630411692       -2.4323065899579404        3.1699232518504927     
 C  -3.6520159862269050       -2.1282417345878755        6.7119273863212534     
 H  -1.9656834986888390       -1.5676808004216776        5.5039003504530317     
 C  -5.7675039555405192       -1.0875468343954302        6.1562174312709388     
 H  -5.7229273078432525       0.34082040931429780        4.5414970969816659     
 C  -5.4706958613237120        3.5894731651003990        3.2296879360200137     
 H  -3.9017459511645995        2.9605026983190976        4.5743551476977151     
 C  -5.8719396204047758        2.1609244716600622        1.3163656329160029     
 H  -4.6365153417360903       0.39553987380520839        1.1811943720860458     
 C -0.40691653643716214       -1.2342863234502659        8.3881464329773845     
 H -0.60392143640833407       0.64411222655925093        7.3492122107391991     
 C  0.83398845926450316       -2.9644938799312373        7.2358966215267095     
 H   1.6305194441018682       -2.4352185972854654        5.3059511320738908     
 C   1.5982106529235502       -2.1195622003687049        1.7273803099365814     
 H  -9.1897877136036796E-002  -1.5566033872853628        2.9293992506490500     
 C   3.7182043138395162       -1.0997120560561642        2.3056007752608392     
 H   3.6744168819411009       0.31112304091403753        3.9359505355433937     
 C   3.4150692463991628        3.5756476028299482        5.2769319110706601     
 H   1.8631313662373779        2.9578983902521543        3.9070506007653818     
 C   3.7985964327004256        2.1267455107629911        7.1781226849186215     
 H   2.5634593539892467       0.35952197712949790        7.2818061193994295     
 C  -2.1904870319699641       -2.5415027096519966       0.11275346948191103     
 H  -1.1324419263700676      -0.90792605530535897      -0.81835873991459263     
 H  -3.2791947056122472       -3.9875171449134212        1.3027269393777874     
 C  -5.0183622057870885       -1.9576647252988997        6.9534536488384973     
 H  -3.0598406517346843       -2.7929506436307543        7.3375959892681033     
 H  -6.8323182930787203      -0.95127982338108885        6.3386752307450775     
 C  -6.1757111543405863        3.3079716045624581        2.0554691296451382     
 H  -5.6970599379012814        4.4880743571631667        3.8018704502466800     
 H  -6.4243872430458691        1.9455111137180914       0.40346948310640612     
 C  0.10220479411139330       -2.5365124759999844        8.3449988830090529     
 H -0.98437998947012018      -0.90704186566344491        9.2494207379191291     
 H   1.2195425864815386       -3.9803377347226938        7.1788685425257102     
 C   2.9672211600959937       -1.9560085833767189        1.4948881211621812     
 H   1.0050256116448713       -2.7742369999024272        1.0919671971542708     
 H   4.7851937667128155      -0.96961246940005574        2.1309767972983162     
 C   4.1070789998820869        3.2831359213930997        6.4560346138875007     
 H   3.6463610365964589        4.4809981906582959        4.7175922865844369     
 H   4.3420085360811962        1.9028143206311974        8.0943508770790995     
 H  -1.9994413387390106       -3.2199765996222371      -0.71576267785387737     
 H  -5.4918084561778846       -2.4761878642548409        7.7857393494020544     
 H  -6.9602169419295139        3.9809416553773200        1.7167930256518045     
 H  -9.3042200632311972E-002  -3.2107922166209462        9.1758645434474957     
 H   3.4416163621086473       -2.4704161218362919       0.66024640431747872     
 H   4.8848119553924878        3.9547401837911589        6.8121788135079102     
 Br   7.7513576542097304        5.1483055813384500        14.243058046093601     
 Co   8.3138563309515252        6.4945899836035803        12.391547120684580     
 P   10.186469513520079        7.6693413442578953        13.014541944950400     
 Br   8.8477533017488703        5.1126788888174781        10.558294247477303     
 P   6.4555601449179454        7.6786683198693311        11.747414318587017     
 C   9.9261158710263313        8.8683292997187202        14.362600671535983     
 C   11.062877189488342        8.6105630061638063        11.713958483521290     
 C   11.462095244138890        6.5283693088552628        13.665644964802214     
 C   6.7344266603569922        8.8740817386066286        10.400569646896868     
 C   5.5765782191607833        8.6213628500253723        13.045007025775243     
 C   5.1799183440237329        6.5470912016972349        11.079612297214414     
 C   9.1964246187699068        8.4477427391063831        15.490572603817149     
 C   10.424053107799860        10.180557532801632        14.309695717869163     
 C   10.323008216571228        9.5102116541453849        10.925981675338086     
 C   12.438440869986136        8.4518929333916475        11.471498840077619     
 C   11.758028146128902        5.3621863341372764        12.936828002170401     
 C   12.166948527490351        6.8017136280983097        14.850109323025821     
 C   7.4835788271258714        8.4523147255236992        9.2858495845557023     
 C   6.2259728592220878        10.182514804087264        10.438695691311199     
 C   6.3186443302794126        9.5069774605266790        13.846918553564196     
 C   4.1983651032200289        8.4707600529531870        13.277572334507468     
 C   4.8774492228407187        5.3731910410502364        11.793023365095182     
 C   4.4868013060402197        6.8323288800287862        9.8910159583871593     
 C   8.9881987295736483        9.3240184171216214        16.554556820414597     
 H   8.7890539238713625        7.4385982328034119        15.529488941606495     
 C   10.197126067207876        11.057905277596946        15.373368027026027     
 H   10.973758231742751        10.521767517610703        13.437774545787105     
 C   10.945405329221895        10.217710611360394        9.8957754717811941     
 H   9.2590726942373784        9.6571464441603521        11.103800586309333     
 C   13.060893572806151        9.1770164488730508        10.451484623864300     
 H   13.016316837160037        7.7486443153210613        12.066200442491800     
 C   12.764093018015430        4.4999928867357584        13.377996394288553     
 H   11.195124138345811        5.1289519999602673        12.033346070738354     
 C   13.165356872110992        5.9285518215988624        15.291306661303363     
 H   11.929926625944333        7.6939316685502064        15.426486793572604     
 C   7.7003102226680342        9.3237509950977984        8.2195553073401193     
 H   7.8973212783367464        7.4453527500402199        9.2584887356983270     
 C   6.4593981199973740        11.053953368104670        9.3718048885671070     
 H   5.6628686769372667        10.524674954212202        11.301750180665163     
 C   5.6951911157202408        10.209017988422284        14.880318494331652     
 H   7.3852973985893549        9.6460487086748987        13.678301288112522     
 C   3.5751918484442191        9.1891801500215706        14.302095769645028     
 H   3.6189730465492085        7.7783425665173898        12.671747644583631     
 C   3.8783143001429923        4.5138167743526338        11.330743838556570     
 H   5.4302608174497262        5.1315481646159915        12.700624399821725     
 C   3.4947802009638904        5.9627407243783290        9.4295706662308607     
 H   4.7299214766322946        7.7299620897991099        9.3258997224291313     
 C   9.4838953520051383        10.630960329836867        16.494950614950785     
 H   8.4258507400339138        8.9973844374702754        17.426063914958924     
 H   10.572599986511113        12.076975588282460        15.304975244292793     
 C   12.311751818177362        10.047135603475141        9.6542498578808331     
 H   10.353230250743771        10.882421342836537        9.2701086949693252     
 H   14.125708199902736        9.0407510776486948        10.269027677778130     
 C   13.469123886782516        4.7815029737502845        14.552203844537637     
 H   12.990453189560975        3.6013903693002880        12.805814393657293     
 H   13.717815991106111        6.1439722566335186        16.204194185076364     
 C   7.1911833517457060        10.625974983072913        8.2627023482762070     
 H   8.2777754624677513        8.9965087055219133        7.3582813278063215     
 H   6.0738400162535058        12.069795730633993        9.4288326893244463     
 C   4.3261790534362570        10.045473459388528        15.112808132605627     
 H   6.2883797524498855        10.863689058701992        15.515732120331956     
 H   2.5082011290448967        9.0590880827212388        14.476717897730762     
 C   3.1862989622493676        4.8063433334753167        10.151648139816441     
 H   3.6470232340561464        3.6084600789200705        11.890073950474795     
 H   2.9513634507197199        6.1866821462068282        8.5133477044383650     
 H   9.2928537799971132        11.309432871194613        17.323468640180884     
 H   12.785198160760281        10.565661292075724        8.8219658140554014     
 H   14.253638428951652        4.1085383823212318        14.890871046819168     
 H   7.3864268421163457        11.300255790009540        7.4318364654754596     
 H   3.8517849213196982        10.559885989832580        15.947447321691419     
 H   2.4085620707151327        4.1347455855057351        9.7955005358076654     
         142

 Br -0.46426868290340212        2.9456034374223932        2.3666372087408898     
 Co  -1.0232001351491598        1.5948683076387555        4.2158653277276299     
 P  -2.8940257862781182       0.41895507613488048        3.5902292747708198     
 Br  -1.5606735055732199        2.9723294114561996        6.0513984881443177     
 P  0.83688336257859985       0.41195638564090775        4.8573597500875776     
 C  -2.6313510714143278      -0.77958662678980684        2.2423242188519259     
 C  -3.7707556025553504      -0.52244824447013061        4.8904398680915477     
 C  -4.1696497637475911        1.5587535002184323        2.9370341069604691     
 C  0.56033365915209932      -0.78390060300704867        6.2043590944283658     
 C   1.7155479062455579      -0.53055418880925143        3.5593954407287010     
 C   2.1125198326221244        1.5447145990674569        5.5230704261295474     
 C  -1.8992237983255247      -0.35885332331435066        1.1160105041148831     
 C  -3.1306009672602686       -2.0913412087555612        2.2933822557869772     
 C  -3.0306124100424676       -1.4203414555347318        5.6801603647416297     
 C  -5.1466501091501460      -0.36478418565691384        5.1316631053852895     
 C  -4.4664047573966723        2.7258989218040068        3.6639269538420445     
 C  -4.8730237402218401        1.2839286707124058        1.7520446125369387     
 C -0.18638427971127544      -0.36227823631465261        7.3207356989781012     
 C   1.0674689072995032       -2.0928094669033444        6.1643858300018568     
 C  0.97376085667675194       -1.4179269109841568        2.7592258330458508     
 C   3.0934291067436233      -0.37893659343184888        3.3255927803746093     
 C   2.4141736881161031        2.7176444335684646        4.8077250904141478     
 C   2.8070994447062394        1.2609749035579720        6.7111554878552511     
 C  -1.6899298002857750       -1.2345255917609506        5.1739683108885270E-002
 H  -1.4910576847108268       0.65001876379214452        1.0785380804329694     
 C  -2.9028567389300197       -2.9679516934538093        1.2293098493851897     
 H  -3.6819836088308771       -2.4326693501684558        3.1641936346878694     
 C  -3.6531419408701788       -2.1271553497409061        6.7107674410909404     
 H  -1.9663372507916292       -1.5662942792162580        5.5034918929897740     
 C  -5.7691931482303902       -1.0890663351215728        6.1522432496532042     
 H  -5.7247149321824393       0.33710977733572334        4.5355695885362497     
 C  -5.4715961803677846        3.5877443055002991        3.2201119445900104     
 H  -3.9047707588734504        2.9601798072143231        4.5679301976482858     
 C  -5.8706257418785821        2.1566486220950467        1.3083082772120023     
 H  -4.6352353682520677       0.39103551500390626        1.1770738184895344     
 C -0.40205523430287160       -1.2343185874376994        8.3867412022830390     
 H -0.59932714393125064       0.64495787239443825        7.3495405241544001     
 C  0.83485276677337750       -2.9649859818234279        7.2308741647700323     
 H   1.6288969732764009       -2.4348527244140992        5.3002229650554185     
 C   1.5970853640676628       -2.1206462296765287        1.7262245691774361     
 H  -9.2551814002027569E-002  -1.5579864947390223        2.9289932722867875     
 C   3.7165155045546374       -1.0981902138921231        2.3016318240206295     
 H   3.6726285187558259       0.31483743946052817        3.9300269562825454     
 C   3.4141714451243721        3.5773766973724612        5.2673624622029953     
 H   1.8601045564280334        2.9582277708141156        3.9006343505490362     
 C   3.7999152575503192        2.1310156512972434        7.1700669172639673     
 H   2.5647410779669348       0.36402279684712341        7.2776857784495723     
 C  -2.1873034197274732       -2.5408784798639972       0.10928898001143328     
 H  -1.1256901989525507      -0.90781567417901921      -0.81848710768594446     
 H  -3.2795901867841857       -3.9866188256600665        1.2962822228583406     
 C  -5.0198213123153161       -1.9574566351991747        6.9511640061538733     
 H  -3.0608404199760133       -2.7906100005230656        7.3376541213260777     
 H  -6.8342794539090406      -0.95357053666081670        6.3337215191088081     
 C  -6.1749868024804400        3.3048641156218435        2.0452838471088537     
 H  -5.6985766384509615        4.4871896689473747        3.7906881335100104     
 H  -6.4219446399594018        1.9401688529385686       0.39499645735480460     
 C  0.10538802268354505       -2.5371342099249881        8.3415363658317911     
 H -0.97762941855259011      -0.90715050774758377        9.2492945263893471     
 H   1.2191468424361540       -3.9812331571670203        7.1724255290942827     
 C   2.9657629922719950       -1.9562149407075391        1.4926038683716358     
 H   1.0040268466586535       -2.7765756725018207        1.0920296254407031     
 H   4.7832331799346113      -0.96731987080004178        2.1260291773987374     
 C   4.1078086847865647        3.2862389239448246        6.4458530272906254     
 H   3.6448470651973444        4.4818842950937228        4.7064184681883283     
 H   4.3444581872858974        1.9081474780733980        8.0858773606843251     
 H  -1.9957330650292582       -3.2188281836916777      -0.71952090976540806     
 H  -5.4933864106334136       -2.4754657049911311        7.7837438387765419     
 H  -6.9586473022221362        3.9776619368829897        1.7044243255638534     
 H  -8.9333379599234014E-002  -3.2119380916157096        9.1721085421606219     
 H   3.4400401087564858       -2.4711375296272191       0.65825732671310899     
 H   4.8863895171943659        3.9580126363433692        6.7998132884309328     
 Br   7.7576669651072976        5.1438515981788377        14.241054902770202     
 Co   8.3165920204136441        6.4945894234526858        12.391826824063434     
 P   10.187415061015059        7.6705066522684211        13.017465217637801     
 Br   8.8540660843616532        5.1171306689881089        10.556293114282978     
 P   6.4565067303384600        7.6775015700019980        11.750334906190265     
 C   9.9247464419197495        8.8690480165640402        14.365371842951987     
 C   11.064145437491257        8.6119122232228538        11.717255987365968     
 C   11.463042530054167        6.5307091274164470        13.670656509051661     
 C   6.7330600812927450        8.8733618464299706        10.403338777522652     
 C   5.5778458740455870        8.6200117681940309        13.048301148256433     
 C   5.1808673836177990        6.5447500604229258        11.084619427785810     
 C   9.1926223408274303        8.4483138303047873        15.491687126587863     
 C   10.423997765099895        10.180802050226225        14.314314143101873     
 C   10.324002565828422        9.5098068938340390        10.927536944103567     
 C   12.440040329014604        8.4542499654687351        11.476033700583216     
 C   11.759793618346677        5.3635618563029572        12.943765176952802     
 C   12.166427657367766        6.8055400300237325        14.855638044019365     
 C   7.4797801377444042        8.4517423503177742        9.2869625613917766     
 C   6.2259210171915660        10.182269373215448        10.443312092283399     
 C   6.3196366135845601        9.5073813357200088        13.848470747873147     
 C   4.1999640375650218        8.4683995880898912        13.282103192305602     
 C   4.8792146088305399        5.3718146710126780        11.799956160771387     
 C   4.4862842625801651        6.8285010007965896        9.8965390131903703     
 C   8.9833326005052356        9.3239847272912169        16.555959846260947     
 H   8.7844555771285222        7.4394419683775590        15.529159097029870     
 C   10.196257728255908        11.057411290072709        15.378388499119522     
 H   10.975377987782064        10.522130849933028        13.443501450240330     
 C   10.946532442216421        10.216623141795296        9.8969316823608970     
 H   9.2597273499030326        9.6557592846452636        11.104205199557001     
 C   13.062583844354613        9.1785350711547871        10.455455948123225     
 H   13.018105265020029        7.7523551261157948        12.072126064393851     
 C   12.764992274361573        4.5017211064768183        13.387573012441417     
 H   11.198152069009359        5.1292764943952003        12.039767791978766     
 C   13.164037587208245        5.9328252212241468        15.299366947977523     
 H   11.928642616933251        7.6984346792876543        15.430607940579453     
 C   7.6954489512260258        9.3237836420233489        8.2209572425550892     
 H   7.8927259471525604        7.4445074731051646        9.2581573402737458     
 C   6.4585346610730303        11.054446669203502        9.3768238272253299     
 H   5.6644912792529505        10.524310728409151        11.307474650173873     
 C   5.6963147508151817        10.210103981966713        14.881471208323740     
 H   7.3859499210170165        9.6474362419811737        13.678703429384392     
 C   3.5768802006831648        9.1876573516911773        14.306062763583771     
 H   3.6207620777869072        7.7746276304630433        12.677669008912723     
 C   3.8792136623572442        4.5120880635144749        11.340314896467428     
 H   5.4332870577872949        5.1312229363619934        12.707042756291294     
 C   3.4934650520479176        5.9584661558587468        9.4376240492481465     
 H   4.7286426636492207        7.7254572266243322        9.3300152072718490     
 C   9.4807075356788530        10.630337079602651        16.498410930763090     
 H   8.4190948766254365        8.9972746595777071        17.426187729044191     
 H   10.572991741608336        12.076078270961844        15.311416288519595     
 C   12.313212121758022        10.046926203006356        9.6565360494356245     
 H   10.354231222507828        10.880079154077404        9.2700462663019927     
 H   14.127670484877052        9.0430408271615210        10.273978788983598     
 C   13.468395050861886        4.7846081912377132        14.562392188778228     
 H   12.991969698595732        3.6022745953002158        12.816997407092970     
 H   13.715365527504584        6.1493107341001387        16.212671942507274     
 C   7.1880010409592803        10.626597448954685        8.2661616030821552     
 H   8.2710247788008147        8.9966174188914341        7.3584042728547416     
 H   6.0742371635901291        12.070692565400494        9.4352721332683362     
 C   4.3276359840521934        10.045679688466395        15.115090253679220     
 H   6.2893761566124136        10.866030614976495        15.515666357123967     
 H   2.5101616040836721        9.0567927701909294        14.481664251798072     
 C   3.1855723835120258        4.8032374788064871        10.161829619312330     
 H   3.6485383792171100        3.6075757404650530        11.901251431881096     
 H   2.9489187343897907        6.1813423528801215        8.5218175570787746     
 H   9.2891402154228349        11.308285697395959        17.327222278635663     
 H   12.786777487695211        10.564937300906793        8.8239576423665511     
 H   14.252062364338739        4.1118146908409239        14.903244921389378     
 H   7.3827197943372607        11.301402237007155        7.4355893402315951     
 H   3.8533598852647737        10.560606205249435        15.949434903518565     
 H   2.4069885128613495        4.1314689079043019        9.8078665312557494     
         142

 Br -0.47058053810226808        2.9500601831149287        2.3686385716605933     
 Co  -1.0259362988327734        1.5948702645258370        4.2155833979184205     
 P  -2.8949705810187458       0.41778999512325365        3.5873032123805464     
 Br  -1.5669865872154800        2.9678779664374666        6.0533980827962113     
 P  0.83593735938573321       0.41312507962727185        4.8544364133583855     
 C  -2.6299829112428856      -0.78030501855987122        2.2395498695012841     
 C  -3.7720229726702335      -0.52379757194675369        4.8871395150610324     
 C  -4.1705971925650607        1.5564138886456216        2.9320210845069794     
 C  0.56169981526806612      -0.78317953763803250        6.2015865456522441     
 C   1.7142800067637054      -0.52920122190616758        3.5560982329191342     
 C   2.1115720894147501        1.5470559822449712        5.5180617185530316     
 C  -1.8954236401170166      -0.35942399984290041        1.1148923311099221     
 C  -3.1305475279068458       -2.0915851351703743        2.2887606646246517     
 C  -3.0316057884283119       -1.4199372804231545        5.6786015993944199     
 C  -5.1482486461000976      -0.36714145900460921        5.1271257490901938     
 C  -4.4681692559644475        2.7245239556026712        3.6569881590280295     
 C  -4.8725060519478935        1.2801011387416037        1.7465165120912924     
 C -0.18258614190751687      -0.36170527327643504        7.3196194261854002     
 C   1.0675208564663357       -2.0925626954355629        6.1597658400345709     
 C  0.97276742848450126       -1.4183278582561043        2.7576702399305670     
 C   3.0918302092290824      -0.37657593962123254        3.3210594545497396     
 C   2.4124089419107357        2.7190226625789764        4.8007930820427651     
 C   2.8076191577708260        1.2647999213386480        6.7056293338701680     
 C  -1.6850672616905169       -1.2344911721406335        5.0332484505923515E-002
 H  -1.4864610609738846       0.64917529412809638        1.0788643401553131     
 C  -2.9019917238200130       -2.9674568454358732        1.2242856969234597     
 H  -3.6836045546205844       -2.4330321103789707        3.1584640175252465     
 C  -3.6542678955134527       -2.1260689648939373        6.7096074958606264     
 H  -1.9669910028944195       -1.5649077580108386        5.5030834355265164     
 C  -5.7708823409202603       -1.0905858358477154        6.1482690680354697     
 H  -5.7265025565216270       0.33339914535714887        4.5296420800908344     
 C  -5.4724964994118563        3.5860154459001992        3.2105359531600071     
 H  -3.9077955665823008        2.9598569161095485        4.5615052475988573     
 C  -5.8693118633523875        2.1523727725300312        1.3002509215080016     
 H  -4.6339553947680452       0.38653115620260420        1.1729532648930232     
 C -0.39719393216858112       -1.2343508514251329        8.3853359715886935     
 H -0.59473285145416721       0.64580351822962545        7.3498688375696011     
 C  0.83571707428225184       -2.9654780837156185        7.2258517080133560     
 H   1.6272745024509339       -2.4344868515427334        5.2944947980369461     
 C   1.5959600752117753       -2.1217302589843525        1.7250688284182909     
 H  -9.3205750868018342E-002  -1.5593696021926815        2.9285872939245250     
 C   3.7148266952697586       -1.0966683717280821        2.2976628727804198     
 H   3.6708401555705503       0.31855183800701881        3.9241033770216971     
 C   3.4132736438495814        3.5791057919149738        5.2577930133353314     
 H   1.8570777466186892        2.9585571513760773        3.8942181003326910     
 C   3.8012340824002133        2.1352857918314956        7.1620111496093122     
 H   2.5660228019446234       0.36852361656474897        7.2735654374997143     
 C  -2.1841198074849824       -2.5402542500759977       0.10582449054095551     
 H  -1.1189384715350339      -0.90770529305267944      -0.81861547545729629     
 H  -3.2799856679561237       -3.9857205064067114        1.2898375063388938     
 C  -5.0212804188435438       -1.9572485450994497        6.9488743634692494     
 H  -3.0618401882173423       -2.7882693574153770        7.3377122533840522     
 H  -6.8362406147393600      -0.95586124994054456        6.3287678074725395     
 C  -6.1742624506202937        3.3017566266812288        2.0350985645725692     
 H  -5.7000933390006416        4.4863049807315836        3.7795058167733404     
 H  -6.4195020368729345        1.9348265921590457       0.38652343160320307     
 C  0.10857125125569679       -2.5377559438499921        8.3380738486545276     
 H -0.97087884763506005      -0.90725914983172251        9.2491683148595634     
 H   1.2187510983907694       -3.9821285796113468        7.1659825156628552     
 C   2.9643048244479968       -1.9564212980383593        1.4903196155810907     
 H   1.0030280816724355       -2.7789143451012142        1.0920920537271352     
 H   4.7812725931564080      -0.96502727220002793        2.1210815574991582     
 C   4.1085383696910434        3.2893419264965496        6.4356714406937501     
 H   3.6433330937982298        4.4827703995291488        4.6952446497922189     
 H   4.3469078384905986        1.9134806355155987        8.0774038442895488     
 H  -1.9920247913195057       -3.2176797677611182      -0.72327914167693874     
 H  -5.4949643650889426       -2.4747435457274207        7.7817483281510285     
 H  -6.9570776625147595        3.9743822183886599        1.6920556254759023     
 H  -8.5624558566156042E-002  -3.2130839666104736        9.1683525408737481     
 H   3.4384638554043243       -2.4718589374181459       0.65626824910873938     
 H   4.8879670789962439        3.9612850888955795        6.7874477633539554     
 Br   7.7639762760048638        5.1393976150192255        14.239051759446802     
 Co   8.3193277098757612        6.4945888633017903        12.392106527442289     
 P   10.188360608510042        7.6716719602789478        13.020388490325200     
 Br   8.8603788669744361        5.1215824491587396        10.554291981088651     
 P   6.4574533157589746        7.6763348201346657        11.753255493793510     
 C   9.9233770128131678        8.8697667334093602        14.368143014367991     
 C   11.065413685494173        8.6132614402819030        11.720553491210644     
 C   11.463989815969445        6.5330489459776304        13.675668053301107     
 C   6.7316935022284978        8.8726419542533144        10.406107908148435     
 C   5.5791135289303906        8.6186606863626878        13.051595270737621     
 C   5.1818164232118660        6.5424089191486177        11.089626558357207     
 C   9.1888200628849539        8.4488849215031916        15.492801649358576     
 C   10.423942422399930        10.181046567650816        14.318932568334583     
 C   10.324996915085615        9.5094021335226930        10.929092212869046     
 C   12.441639788043071        8.4566069975458227        11.480568561088811     
 C   11.761559090564452        5.3649373784686381        12.950702351735201     
 C   12.165906787245181        6.8093664319491545        14.861166765012911     
 C   7.4759814483629379        8.4511699751118510        9.2880755382278508     
 C   6.2258691751610451        10.182023942343630        10.447928493255599     
 C   6.3206288968897066        9.5077852109133385        13.850022942182099     
 C   4.2015629719100147        8.4660391232265937        13.286634050103734     
 C   4.8809799948203603        5.3704383009751187        11.806888956447592     
 C   4.4857672191201097        6.8246731215643930        9.9020620679935796     
 C   8.9784664714368230        9.3239510374608106        16.557362872107301     
 H   8.7798572303856801        7.4402857039517061        15.528829252453248     
 C   10.195389389303941        11.056917302548474        15.383408971213015     
 H   10.976997743821377        10.522494182255352        13.449228354693552     
 C   10.947659555210947        10.215535672230198        9.8980878929406000     
 H   9.2603820055686885        9.6543721251301751        11.104609812804668     
 C   13.064274115903075        9.1800536934365251        10.459427272382149     
 H   13.019893692880020        7.7560659369105291        12.078051686295900     
 C   12.765891530707716        4.5034493262178792        13.397149630594278     
 H   11.201179999672906        5.1296009888301342        12.046189513219177     
 C   13.162718302305500        5.9370986208494312        15.307427234651682     
 H   11.927358607922169        7.7029376900251032        15.434729087586303     
 C   7.6905876797840174        9.3238162889488994        8.2223591777700609     
 H   7.8881306159683744        7.4436621961701102        9.2578259448491629     
 C   6.4576712021486875        11.054939970302335        9.3818427658835546     
 H   5.6661138815686334        10.523946502606101        11.313199119682583     
 C   5.6974383859101216        10.211189975511141        14.882623922315826     
 H   7.3866024434446782        9.6488237752874486        13.679105570656260     
 C   3.5785685529221105        9.1861345533607857        14.310029757522516     
 H   3.6225511090246054        7.7709126944086959        12.683590373241815     
 C   3.8801130245714965        4.5103593526763159        11.349885954378285     
 H   5.4363132981248636        5.1308977081079954        12.713461112760863     
 C   3.4921499031319452        5.9541915873391638        9.4456774322654322     
 H   4.7273638506661477        7.7209523634495545        9.3341306921145666     
 C   9.4775197193525695        10.629713829368432        16.501871246575391     
 H   8.4123390132169593        8.9971648816851388        17.426311543129462     
 H   10.573383496705556        12.075180953641230        15.317857332746398     
 C   12.314672425338683        10.046716802537571        9.6588222409904176     
 H   10.355232194271885        10.877736965318269        9.2699838376346619     
 H   14.129632769851371        9.0453305766743473        10.278929900189068     
 C   13.467666214941259        4.7877134087251418        14.572580533018819     
 H   12.993486207630488        3.6031588213001435        12.828180420528646     
 H   13.712915063903058        6.1546492115667588        16.221149699938181     
 C   7.1848187301728546        10.627219914836457        8.2696208578881034     
 H   8.2642740951338780        8.9967261322609566        7.3585272179031609     
 H   6.0746343109267524        12.071589400166996        9.4417115772122244     
 C   4.3290929146681307        10.045885917544261        15.117372374752813     
 H   6.2903725607749417        10.868372171250998        15.515600593915979     
 H   2.5121220791224474        9.0544974576606201        14.486610605865382     
 C   3.1848458047746839        4.8001316241376575        10.172011098808220     
 H   3.6500535243780736        3.6066914020100351        11.912428913287398     
 H   2.9464740180598610        6.1760025595534147        8.5302874097191825     
 H   9.2854266508485566        11.307138523597306        17.330975917090441     
 H   12.788356814630140        10.564213309737863        8.8259494706777009     
 H   14.250486299725829        4.1150909993606160        14.915618795959587     
 H   7.3790127465581747        11.302548684004767        7.4393422149877306     
 H   3.8549348492098492        10.561326420666292        15.951422485345711     
 H   2.4054149550075667        4.1281922303028677        9.8202325267038333     
         142

 Br -0.47689239330113409        2.9545169288074646        2.3706399345802964     
 Co  -1.0286724625163868        1.5948722214129187        4.2153014681092111     
 P  -2.8959153757593734       0.41662491411162683        3.5843771499902735     
 Br  -1.5732996688577399        2.9634265214187332        6.0553976774481058     
 P  0.83499135619286668       0.41429377361363590        4.8515130766291925     
 C  -2.6286147510714430      -0.78102341032993561        2.2367755201506418     
 C  -3.7732903427851170      -0.52514689942337689        4.8838391620305170     
 C  -4.1715446213825311        1.5540742770728107        2.9270080620534897     
 C  0.56306597138403280      -0.78245847226901621        6.1988139968761233     
 C   1.7130121072818527      -0.52784825500308385        3.5528010251095670     
 C   2.1106243462073753        1.5493973654224857        5.5130530109765159     
 C  -1.8916234819085087      -0.35999467637145016        1.1137741581049609     
 C  -3.1304940885534229       -2.0918290615851869        2.2841390734623257     
 C  -3.0325991668141561       -1.4195331053115774        5.6770428340472101     
 C  -5.1498471830500483      -0.36949873235230452        5.1225883927950973     
 C  -4.4699337545322235        2.7231489894013352        3.6500493642140150     
 C  -4.8719883636739461        1.2762736067708016        1.7409884116456462     
 C -0.17878800410375834      -0.36113231023821751        7.3185031533927001     
 C   1.0675728056331684       -2.0923159239677815        6.1551458500672860     
 C  0.97177400029225069       -1.4187288055280520        2.7561146468152837     
 C   3.0902313117145419      -0.37421528581061625        3.3165261287248695     
 C   2.4106441957053684        2.7204008915894882        4.7938610736713825     
 C   2.8081388708354131        1.2686249391193241        6.7001031798850850     
 C  -1.6802047230952586       -1.2344567525203167        4.8925285902961767E-002
 H  -1.4818644372369427       0.64833182446404836        1.0791905998776568     
 C  -2.9011267087100068       -2.9669619974179366        1.2192615444617299     
 H  -3.6852255004102923       -2.4333948705894861        3.1527344003626232     
 C  -3.6553938501567265       -2.1249825800469679        6.7084475506303134     
 H  -1.9676447549972100       -1.5635212368054190        5.5026749780632578     
 C  -5.7725715336101313       -1.0921053365738578        6.1442948864177360     
 H  -5.7282901808608138       0.32968851337857435        4.5237145716454181     
 C  -5.4733968184559290        3.5842865863000992        3.2009599617300037     
 H  -3.9108203742911516        2.9595340250047744        4.5550802975494280     
 C  -5.8679979848261938        2.1480969229650153        1.2921935658040011     
 H  -4.6326754212840227       0.38202679740130208        1.1688327112965118     
 C -0.39233263003429064       -1.2343831154125664        8.3839307408943462     
 H -0.59013855897708378       0.64664916406481276        7.3501971509848012     
 C  0.83658138179112607       -2.9659701856078087        7.2208292512566787     
 H   1.6256520316254666       -2.4341209786713671        5.2887666310184738     
 C   1.5948347863558878       -2.1228142882921763        1.7239130876591455     
 H  -9.3859687734009128E-002  -1.5607527096463409        2.9281813155622625     
 C   3.7131378859848803       -1.0951465295640410        2.2936939215402106     
 H   3.6690517923852752       0.32226623655350939        3.9181797977608492     
 C   3.4123758425747912        3.5808348864574868        5.2482235644676667     
 H   1.8540509368093447        2.9588865319380386        3.8878018501163454     
 C   3.8025529072501070        2.1395559323657478        7.1539553819546571     
 H   2.5673045259223115       0.37302443628237447        7.2694450965498572     
 C  -2.1809361952424910       -2.5396300202879987       0.10236000107047775     
 H  -1.1121867441175171      -0.90759491192633979      -0.81874384322864813     
 H  -3.2803811491280621       -3.9848221871533562        1.2833927898194473     
 C  -5.0227395253717724       -1.9570404549997249        6.9465847207846254     
 H  -3.0628399564586712       -2.7859287143076887        7.3377703854420275     
 H  -6.8382017755696802      -0.95815196322027241        6.3238140958362701     
 C  -6.1735380987601465        3.2986491377406146        2.0249132820362843     
 H  -5.7016100395503218        4.4854202925157916        3.7683235000366708     
 H  -6.4170594337864673        1.9294843313795229       0.37805040585160155     
 C  0.11175447982784854       -2.5383776777749958        8.3346113314772641     
 H -0.96412827671752999      -0.90736779191586137        9.2490421033297814     
 H   1.2183553543453849       -3.9830240020556733        7.1595395022314277     
 C   2.9628466566239982       -1.9566276553691797        1.4880353627905454     
 H   1.0020293166862178       -2.7812530177006076        1.0921544820135676     
 H   4.7793120063782037      -0.96273467360001397        2.1161339375995794     
 C   4.1092680545955211        3.2924449290482749        6.4254898540968757     
 H   3.6418191223991148        4.4836565039645757        4.6840708313961095     
 H   4.3493574896952989        1.9188137929577993        8.0689303278947744     
 H  -1.9883165176097533       -3.2165313518305587      -0.72703737358846932     
 H  -5.4965423195444707       -2.4740213864637104        7.7797528175255151     
 H  -6.9555080228073818        3.9711024998943301        1.6796869253879512     
 H  -8.1915737533078084E-002  -3.2142298416052371        9.1645965395868743     
 H   3.4368876020521628       -2.4725803452090731       0.65427917150436965     
 H   4.8895446407981220        3.9645575414477898        6.7750822382769789     
 Br   7.7702855869024310        5.1349436318596124        14.237048616123403     
 Co   8.3220633993378801        6.4945883031508957        12.392386230821145     
 P   10.189306156005022        7.6728372682894737        13.023311763012600     
 Br   8.8666916495872190        5.1260342293293695        10.552290847894326     
 P   6.4583999011794884        7.6751680702673326        11.756176081396758     
 C   9.9220075837065860        8.8704854502546802        14.370914185783995     
 C   11.066681933497087        8.6146106573409504        11.723850995055322     
 C   11.464937101884722        6.5353887645388147        13.680679597550553     
 C   6.7303269231642497        8.8719220620766563        10.408877038774220     
 C   5.5803811838151951        8.6173096045313464        13.054889393218811     
 C   5.1827654628059330        6.5400677778743086        11.094633688928603     
 C   9.1850177849424774        8.4494560127015959        15.493916172129291     
 C   10.423887079699965        10.181291085075408        14.323550993567293     
 C   10.325991264342809        9.5089973732113453        10.930647481634525     
 C   12.443239247071539        8.4589640296229121        11.485103421594408     
 C   11.763324562782225        5.3663129006343189        12.957639526517601     
 C   12.165385917122594        6.8131928338745773        14.866695486006455     
 C   7.4721827589814707        8.4505975999059260        9.2891885150639251     
 C   6.2258173331305233        10.181778511471814        10.452544894227801     
 C   6.3216211801948541        9.5081890861066700        13.851575136491050     
 C   4.2031619062550076        8.4636786583632979        13.291164907901868     
 C   4.8827453808101815        5.3690619309375602        11.813821752123795     
 C   4.4852501756600551        6.8208452423321964        9.9075851227967906     
 C   8.9736003423684103        9.3239173476304060        16.558765897953652     
 H   8.7752588836428398        7.4411294395258532        15.528499407876623     
 C   10.194521050351971        11.056423315024238        15.388429443306510     
 H   10.978617499860688        10.522857514577678        13.454955259146777     
 C   10.948786668205473        10.214448202665098        9.8992441035203012     
 H   9.2610366612343427        9.6529849656150883        11.105014426052335     
 C   13.065964387451537        9.1815723157182614        10.463398596641074     
 H   13.021682120740010        7.7597767477052635        12.083977308197952     
 C   12.766790787053857        4.5051775459589392        13.406726248747141     
 H   11.204207930336453        5.1299254832650680        12.052611234459588     
 C   13.161399017402752        5.9413720204747156        15.315487521325842     
 H   11.926074598911088        7.7074407007625512        15.438850234593152     
 C   7.6857264083420080        9.3238489358744499        8.2237611129850308     
 H   7.8835352847841893        7.4428169192350548        9.2574945494245817     
 C   6.4568077432243438        11.055433271401167        9.3868617045417793     
 H   5.6677364838843172        10.523582276803051        11.318923589191293     
 C   5.6985620210050625        10.212275969055572        14.883776636307914     
 H   7.3872549658723399        9.6502113085937253        13.679507711928130     
 C   3.5802569051610562        9.1846117550303923        14.313996751461259     
 H   3.6243401402623041        7.7671977583543494        12.689511737570909     
 C   3.8810123867857484        4.5086306418381570        11.359457012289143     
 H   5.4393395384624323        5.1305724798539982        12.719879469230431     
 C   3.4908347542159723        5.9499170188195816        9.4537308152827180     
 H   4.7260850376830739        7.7164475002747777        9.3382461769572824     
 C   9.4743319030262843        10.629090579134216        16.505331562387695     
 H   8.4055831498084803        8.9970551037925688        17.426435357214729     
 H   10.573775251802779        12.074283636320613        15.324298376973202     
 C   12.316132728919344        10.046507402068785        9.6611084325452108     
 H   10.356233166035942        10.875394776559135        9.2699214089673312     
 H   14.131595054825688        9.0476203261871735        10.283881011394536     
 C   13.466937379020630        4.7908186262125714        14.582768877259410     
 H   12.995002716665244        3.6040430473000713        12.839363433964323     
 H   13.710464600301531        6.1599876890333798        16.229627457369091     
 C   7.1816364193864297        10.627842380718231        8.2730801126940516     
 H   8.2575234114669396        8.9968348456304774        7.3586501629515810     
 H   6.0750314582633758        12.072486234933498        9.4481510211561144     
 C   4.3305498452840672        10.046092146622129        15.119654495826406     
 H   6.2913689649374689        10.870713727525500        15.515534830707988     
 H   2.5140825541612228        9.0522021451303090        14.491556959932693     
 C   3.1841192260373417        4.7970257694688279        10.182192578304111     
 H   3.6515686695390372        3.6058070635550177        11.923606394693701     
 H   2.9440293017299317        6.1706627662267088        8.5387572623595922     
 H   9.2817130862742783        11.305991349798653        17.334729555545220     
 H   12.789936141565070        10.563489318568930        8.8279412989888506     
 H   14.248910235112916        4.1183673078803080        14.927992670529795     
 H   7.3753056987790888        11.303695131002382        7.4430950897438661     
 H   3.8565098131549247        10.562046636083148        15.953410067172857     
 H   2.4038413971537835        4.1249155527014345        9.8325985221519154     
         142

 Br -0.48320424850000004        2.9589736745000002        2.3726412975000000     
 Co  -1.0314086262000002        1.5948741783000002        4.2150195383000018     
 P  -2.8968601705000010       0.41545983310000001        3.5814510876000001     
 Br  -1.5796127504999999        2.9589750763999998        6.0573972721000002     
 P  0.83404535300000004       0.41546246760000000        4.8485897399000004     
 C  -2.6272465909000005      -0.78174180209999999        2.2340011708000000     
 C  -3.7745577129000001      -0.52649622689999998        4.8805388090000017     
 C  -4.1724920502000016        1.5517346654999999        2.9219950396000001     
 C  0.56443212749999949      -0.78173740690000004        6.1960414481000017     
 C   1.7117442078000003      -0.52649528810000001        3.5495038173000002     
 C   2.1096766030000005        1.5517387486000001        5.5080443034000002     
 C  -1.8878233237000006      -0.36056535289999991        1.1126559851000000     
 C  -3.1304406492000001       -2.0920729880000000        2.2795174823000002     
 C  -3.0335925452000003       -1.4191289302000001        5.6754840687000003     
 C  -5.1514457199999999      -0.37185600569999988        5.1180510365000016     
 C  -4.4716982530999996        2.7217740231999992        3.6431105694000001     
 C  -4.8714706753999995        1.2724460747999995        1.7354603112000000     
 C -0.17498986629999980      -0.36055934719999999        7.3173868806000000     
 C   1.0676247548000009       -2.0920691525000001        6.1505258601000001     
 C  0.97078057210000013       -1.4191297527999995        2.7545590537000000     
 C   3.0886324142000010      -0.37185463199999991        3.3119928028999999     
 C   2.4088794495000010        2.7217791205999999        4.7869290652999998     
 C   2.8086585838999998        1.2724499569000001        6.6945770259000019     
 C  -1.6753421845000005       -1.2344223328999999        4.7518087300000011E-002
 H  -1.4772678135000006       0.64748835480000022        1.0795168596000004     
 C  -2.9002616936000001       -2.9664671494000001        1.2142373920000000     
 H  -3.6868464462000001       -2.4337576308000011        3.1470047831999999     
 C  -3.6565198048000003       -2.1238961951999991        6.7072876054000004     
 H  -1.9682985071000003       -1.5621347155999996        5.5022665206000001     
 C  -5.7742607263000023       -1.0936248373000004        6.1403207048000015     
 H  -5.7300778052000014       0.32597788139999989        4.5177870632000019     
 C  -5.4742971375000007        3.5825577266999993        3.1913839703000004     
 H  -3.9138451820000020        2.9592111338999998        4.5486553474999996     
 C  -5.8666841062999993        2.1438210733999998        1.2841362101000005     
 H  -4.6313954478000001       0.37752243860000001        1.1647121577000004     
 C -0.38747132790000016       -1.2344153793999999        8.3825255102000007     
 H -0.58554426650000035       0.64749480989999997        7.3505254644000022     
 C  0.83744568930000041       -2.9664622874999993        7.2158067945000015     
 H   1.6240295607999995       -2.4337551058000009        5.2830384640000014     
 C   1.5937094975000003       -2.1238983176000001        1.7227573469000004     
 H  -9.4513624599999901E-002  -1.5621358171000004        2.9277753371999999     
 C   3.7114490767000015       -1.0936246874000000        2.2897249703000009     
 H   3.6672634291999997       0.32598063510000003        3.9122562185000009     
 C   3.4114780413000005        3.5825639809999998        5.2386541156000019     
 H   1.8510241270000005        2.9592159124999999        3.8813855999000002     
 C   3.8038717321000011        2.1438260729000000        7.1458996143000020     
 H   2.5685862499000001       0.37752525599999998        7.2653247556000000     
 C  -2.1777525830000002       -2.5390057904999992        9.8895511600000000E-002
 H  -1.1054350167000002      -0.90748453080000002      -0.81887221099999996     
 H  -3.2807766303000006       -3.9839238679000011        1.2769480733000005     
 C  -5.0241986319000000       -1.9568323648999999        6.9442950781000015     
 H  -3.0638397247000002       -2.7835880712000001        7.3378285175000020     
 H  -6.8401629364000005      -0.96044267650000026        6.3188603842000015     
 C  -6.1728137469000002        3.2955416488000000        2.0147279994999998     
 H  -5.7031267401000019        4.4845356043000004        3.7571411833000008     
 H  -6.4146168307000000        1.9241420706000001       0.36957738010000002     
 C  0.11493770840000028       -2.5389994116999999        8.3311488143000005     
 H -0.95737770579999992      -0.90747643400000022        9.2489158917999994     
 H   1.2179596103000003       -3.9839194244999998        7.1530964888000002     
 C   2.9613884887999999       -1.9568340126999999        1.4857511100000000     
 H   1.0010305517000000       -2.7835916903000011        1.0922169102999999     
 H   4.7773514196000004      -0.96044207500000001        2.1111863177000001     
 C   4.1099977394999998        3.2955479315999998        6.4153082675000004     
 H   3.6403051510000002        4.4845426084000017        4.6728970130000000     
 H   4.3518071409000001        1.9241469503999999        8.0604568114999999     
 H  -1.9846082439000008       -3.2153829358999992      -0.73079560550000000     
 H  -5.4981202739999997       -2.4732992272000001        7.7777573069000017     
 H  -6.9539383831000041        3.9678227814000002        1.6673182253000001     
 H  -7.8206916500000112E-002  -3.2153757166000010        9.1608405383000004     
 H   3.4353113487000013       -2.4733017529999999       0.65229009390000003     
 H   4.8911222026000001        3.9678299940000001        6.7627167132000015     
 Br   7.7765948977999972        5.1304896487000002        14.235045472800003     
 Co   8.3247990887999990        6.4945877430000003        12.392665934200000     
 P   10.190251703500003        7.6740025763000004        13.026235035699999     
 Br   8.8730044322000019        5.1304860095000002        10.550289714700000     
 P   6.4593464866000030        7.6740013204000004        11.759096669000003     
 C   9.9206381546000042        8.8712041671000001        14.373685357199999     
 C   11.067950181500002        8.6159598743999997        11.727148498900000     
 C   11.465884387799999        6.5377285830999980        13.685691141800000     
 C   6.7289603441000025        8.8712021699000001        10.411646169400003     
 C   5.5816488386999987        8.6159585227000033        13.058183515700000     
 C   5.1837145024000000        6.5377266366000004        11.099640819499999     
 C   9.1812155070000010        8.4500271039000001        15.495030694900004     
 C   10.423831737000000        10.181535602500000        14.328169418800003     
 C   10.326985613600002        9.5085926128999994        10.932202750400004     
 C   12.444838706100006        8.4613210616999996        11.489638282100003     
 C   11.765090035000000        5.3676884227999997        12.964576701300000     
 C   12.164865047000008        6.8170192358000001        14.872224207000000     
 C   7.4683840696000043        8.4500252247000027        9.2903014918999993     
 C   6.2257654911000024        10.181533080599996        10.457161295200001     
 C   6.3226134635000015        9.5085929612999998        13.853127330800001     
 C   4.2047608406000005        8.4613181935000004        13.295695765700000     
 C   4.8845107668000027        5.3676855609000018        11.820754547800000     
 C   4.4847331321999997        6.8170173630999997        9.9131081775999998     
 C   8.9687342132999976        9.3238836577999997        16.560168923800006     
 H   8.7706605368999995        7.4419731751000002        15.528169563300001     
 C   10.193652711400004        11.055929327500003        15.393449915400003     
 H   10.980237255900001        10.523220846900003        13.460682163600000     
 C   10.949913781199999        10.213360733100000        9.9004003141000041     
 H   9.2616913168999986        9.6515978060999998        11.105419039300003     
 C   13.067654658999999        9.1830909379999994        10.467369920900000     
 H   13.023470548600001        7.7634875584999978        12.089902930100003     
 C   12.767690043400000        4.5069057657000000        13.416302866900002     
 H   11.207235861000001        5.1302499777000019        12.059032955699999     
 C   13.160079732500005        5.9456454201000000        15.323547808000001     
 H   11.924790589900006        7.7119437115000000        15.442971381600003     
 C   7.6808651368999996        9.3238815828000003        8.2251630482000007     
 H   7.8789399536000033        7.4419716423000004        9.2571631540000006     
 C   6.4559442843000010        11.055926572500001        9.3918806432000039     
 H   5.6693590862000010        10.523218051000001        11.324648058700003     
 C   5.6996856561000033        10.213361962600001        14.884929350300000     
 H   7.3879074883000015        9.6515988419000003        13.679909853200000     
 C   3.5819452574000019        9.1830889567000007        14.317963745400004     
 H   3.6261291715000024        7.7634828223000021        12.695433101900001     
 C   3.8819117490000004        4.5069019309999980        11.369028070200001     
 H   5.4423657788000011        5.1302472516000002        12.726297825700000     
 C   3.4895196052999995        5.9456424502999985        9.4617841983000037     
 H   4.7248062247000000        7.7119426370999999        9.3423616618000000     
 C   9.4711440867000007        10.628467328899999        16.508791878200000     
 H   8.3988272864000031        8.9969453259000005        17.426559171299999     
 H   10.574167006900002        12.073386318999997        15.330739421200004     
 C   12.317593032500005        10.046298001600000        9.6633946241000039     
 H   10.357234137799999        10.873052587800000        9.2698589803000004     
 H   14.133557339800005        9.0499100756999997        10.288832122600004     
 C   13.466208543100002        4.7939238437000000        14.592957221500001     
 H   12.996519225700000        3.6049272732999991        12.850546447399999     
 H   13.708014136700005        6.1653261664999999        16.238105214800001     
 C   7.1784541086000040        10.628464846600004        8.2765393674999999     
 H   8.2507727278000029        8.9969435590000000        7.3587731080000003     
 H   6.0754286055999991        12.073383069700000        9.4545904651000043     
 C   4.3320067759000036        10.046298375699996        15.121936616899999     
 H   6.2923653690999970        10.873055283800003        15.515469067500000     
 H   2.5160430291999982        9.0499068325999996        14.496503314000003     
 C   3.1833926472999998        4.7939199147999982        10.192374057800000     
 H   3.6530838147000009        3.6049227250999998        11.934783876100003     
 H   2.9415845854000020        6.1653229729000021        8.5472271150000001     
 H   9.2779995217000000        11.304844176000000        17.338483193999998     
 H   12.791515468499998        10.562765327399999        8.8299331273000004     
 H   14.247334170500004        4.1216436164000001        14.940366545100003     
 H   7.3715986510000029        11.304841577999996        7.4468479645000016     
 H   3.8580847771000002        10.562766851500003        15.955397649000004     
 H   2.4022678393000003        4.1216388751000004        9.8449645175999994     
         142

 Br -0.48951610369886600        2.9634304201925357        2.3746426604197035     
 Co  -1.0341447898836136        1.5948761351870817        4.2147376084907924     
 P  -2.8978049652406286       0.41429475208837319        3.5785250252097267     
 Br  -1.5859258321422600        2.9545236313812664        6.0593968667518947     
 P  0.83309934980713340       0.41663116158636410        4.8456664031708083     
 C  -2.6258784307285579      -0.78246019387006438        2.2312268214493582     
 C  -3.7758250830148832      -0.52784555437662306        4.8772384559694864     
 C  -4.1734394790174720        1.5493950539271892        2.9169820171465104     
 C  0.56579828361596618      -0.78101634153098387        6.1932688993238800     
 C   1.7104763083181478      -0.52514232119691617        3.5462066094904334     
 C   2.1087288597926257        1.5540801317775144        5.5030355958234844     
 C  -1.8840231654914925      -0.36113602942854967        1.1115378120950390     
 C  -3.1303872098465773       -2.0923169144148130        2.2748958911376747     
 C  -3.0345859235858446       -1.4187247550884228        5.6739253033527906     
 C  -5.1530442569499515      -0.37421327904769525        5.1135136802049059     
 C  -4.4734627516677756        2.7203990569986631        3.6361717745859852     
 C  -4.8709529871260528        1.2686185428291974        1.7299322107543538     
 C -0.17119172849624126      -0.35998638416178247        7.3162706078072999     
 C   1.0676767039668333       -2.0918223810322187        6.1459058701327143     
 C  0.96978714390774956       -1.4195307000719470        2.7530034605847162     
 C   3.0870335166854601      -0.36949397818938357        3.3074594770751302     
 C   2.4071147032946336        2.7231573496105117        4.7799970569286172     
 C   2.8091782969645864        1.2762749746806761        6.6890508719149189     
 C  -1.6704796459047424       -1.2343879132796831        4.6110888697038256E-002
 H  -1.4726711897630584       0.64664488513595209        1.0798431193223441     
 C  -2.8993966784899934       -2.9659723013820636        1.2092132395382702     
 H  -3.6884673919897080       -2.4341203910105160        3.1412751660373766     
 C  -3.6576457594432741       -2.1228098103530302        6.7061276601696873     
 H  -1.9689522592027906       -1.5607481943945802        5.5018580631367424     
 C  -5.7759499189898733       -1.0951443380261430        6.1363465231822669     
 H  -5.7318654295391891       0.32226724942142543        4.5118595547545857     
 C  -5.4751974565440724        3.5808288670998993        3.1818079788699971     
 H  -3.9168699897088524        2.9588882427952252        4.5422303974505711     
 C  -5.8653702277738047        2.1395452238349844        1.2760788543959998     
 H  -4.6301154743159776       0.37301807979869794        1.1605916041034889     
 C -0.38261002576570968       -1.2344476433874334        8.3811202795056552     
 H -0.58094997402291693       0.64834045573518717        7.3508537778152032     
 C  0.83830999680887475       -2.9669543893921899        7.2107843377433243     
 H   1.6224070899745324       -2.4333892329286346        5.2773102969815291     
 C   1.5925842086441129       -2.1249823469078239        1.7216016061408552     
 H  -9.5167561465990674E-002  -1.5635189245536598        2.9273693588377374     
 C   3.7097602674151227       -1.0921028452359589        2.2857560190597912     
 H   3.6654750660147242       0.32969503364649067        3.9063326392391526     
 C   3.4105802400252099        3.5842930755425129        5.2290846667323372     
 H   1.8479973171906563        2.9595452930619612        3.8749693496836550     
 C   3.8051905569498952        2.1480962134342523        7.1378438466453469     
 H   2.5698679738776886       0.38202607571762548        7.2612044146501429     
 C  -2.1745689707575093       -2.5383815607119997        9.5431022129522244E-002
 H  -1.0986832892824834      -0.90737414967366026      -0.81900057877135179     
 H  -3.2811721114719390       -3.9830255486466459        1.2705033567805537     
 C  -5.0256577384282277       -1.9566242748002749        6.9420054354153775     
 H  -3.0648394929413292       -2.7812474280923114        7.3378866495579764     
 H  -6.8421240972303208      -0.96273338977972811        6.3139066725637329     
 C  -6.1720893950398539        3.2924341598593854        2.0045427169637153     
 H  -5.7046434406496820        4.4836509160842093        3.7459588665633308     
 H  -6.4121742276135327        1.9187998098204773       0.36110435434839849     
 C  0.11812093697215202       -2.5396211456250040        8.3276862971227370     
 H -0.95062713488246986      -0.90758507608413908        9.2487896802702174     
 H   1.2175638662546158       -3.9848148469443263        7.1466534753685726     
 C   2.9599303209760017       -1.9570403700308201        1.4834668572094547     
 H   1.0000317867137822       -2.7859303628993946        1.0922793385864322     
 H   4.7753908328217971      -0.95814947639998604        2.1062386978004208     
 C   4.1107274244044785        3.2986509341517247        6.4051266809031251     
 H   3.6387911796008856        4.4854287128354278        4.6617231946038906     
 H   4.3542567921047013        1.9294801078422006        8.0519832951052255     
 H  -1.9808999701902483       -3.2142345199694398      -0.73455383741153069     
 H  -5.4996982284555287       -2.4725770679362897        7.7757617962744883     
 H  -6.9523687433926264        3.9645430629056704        1.6549495252120490     
 H  -7.4498095466922140E-002  -3.2165215915947649        9.1570845370131266     
 H   3.4337350953478398       -2.4740231607909267       0.65030101629563042     
 H   4.8926997644018781        3.9711024465522105        6.7503511881230240     
 Br   7.7829042086975635        5.1260356655403880        14.233042329476604     
 Co   8.3275347782621179        6.4945871828491049        12.392945637578855     
 P   10.191197250994984        7.6751678843105271        13.029158308387398     
 Br   8.8793172148127848        5.1349377896706310        10.548288581505673     
 P   6.4602930720205176        7.6728345705326682        11.762017256603249     
 C   9.9192687254934224        8.8719228839453201        14.376456528616004     
 C   11.069218429502918        8.6173090914590489        11.730446002744678     
 C   11.466831673715276        6.5400684016611814        13.690702686049447     
 C   6.7275937650357553        8.8704822777233439        10.414415300025786     
 C   5.5829164935848024        8.6146074408686601        13.061477638181188     
 C   5.1846635419940670        6.5353854953256922        11.104647950071396     
 C   9.1774132290575245        8.4505981950984044        15.496145217670717     
 C   10.423776394300036        10.181780119924593        14.332787844032714     
 C   10.327979962857194        9.5081878525886534        10.933758019165483     
 C   12.446438165128473        8.4636780937770872        11.494173142605598     
 C   11.766855507217775        5.3690639449656805        12.971513876082399     
 C   12.164344176877423        6.8208456377254230        14.877752927993546     
 C   7.4645853802185380        8.4494528494940795        9.2914144687360736     
 C   6.2257136490694815        10.181287649728178        10.461777696172200     
 C   6.3236057468051490        9.5089968364933295        13.854679525108953     
 C   4.2063597749449935        8.4589577286367028        13.300226623498132     
 C   4.8862761527898240        5.3663091908624434        11.827687343476205     
 C   4.4842160887399443        6.8131894838678031        9.9186312324032091     
 C   8.9638680842315850        9.3238499679695934        16.561571949646360     
 H   8.7660621901571592        7.4428169106741473        15.527839718723378     
 C   10.192784372448036        11.055435339975768        15.398470387493497     
 H   10.981857011939313        10.523584179222327        13.466409068053222     
 C   10.951040894194525        10.212273263534902        9.9015565246797070     
 H   9.2623459725656545        9.6502106465849113        11.105823652547670     
 C   13.069344930548461        9.1846095602817375        10.471341245158925     
 H   13.025258976459991        7.7671983692947322        12.095828552002054     
 C   12.768589299746143        4.5086339854410609        13.425879485052864     
 H   11.210263791663548        5.1305744721349358        12.065454676940410     
 C   13.158760447597258        5.9499188197252844        15.331608094674159     
 H   11.923506580888924        7.7164467222374489        15.447092528606854     
 C   7.6760038654579912        9.3239142297255508        8.2265649834149706     
 H   7.8743446224158173        7.4411263653649460        9.2568317585754194     
 C   6.4550808253756582        11.056419873598834        9.3968995818582286     
 H   5.6709816885156847        10.522853825196950        11.330372528208713     
 C   5.7008092911949442        10.214447956144429        14.886082064292086     
 H   7.3885600107276632        9.6529863752062752        13.680311994471870     
 C   3.5836336096389476        9.1815661583696091        14.321930739338748     
 H   3.6279182027377006        7.7597678862456547        12.701354466229093     
 C   3.8828111112142523        4.5051732201618391        11.378599128110858     
 H   5.4453920191375698        5.1299220233460021        12.732716182169568     
 C   3.4882044563840267        5.9413678817804154        9.4698375813172895     
 H   4.7235274117169261        7.7074377739252222        9.3464771466427177     
 C   9.4679562703737172        10.627844078665783        16.512252194012305     
 H   8.3920714229915259        8.9968355480074322        17.426682985385270     
 H   10.574558761997224        12.072489001679381        15.337180465426806     
 C   12.319053336080666        10.046088601131215        9.6656808156547971     
 H   10.358235109564056        10.870710399040865        9.2697965516326697     
 H   14.135519624774322        9.0521998252128260        10.293783233805472     
 C   13.465479707179375        4.7970290611874287        14.603145565740592     
 H   12.998035734734756        3.6058114992999268        12.861729460835676     
 H   13.705563673098478        6.1706646439666200        16.246582972230911     
 C   7.1752717978135783        10.629087312481776        8.2799986223059481     
 H   8.2440220441330663        8.9970522723695225        7.3588960530484195     
 H   6.0758257529366224        12.074279904466502        9.4610299090438943     
 C   4.3334637065159400        10.046504604777862        15.124218737973592     
 H   6.2933617732625251        10.875396840074506        15.515403304292011     
 H   2.5180035042387736        9.0476115200696903        14.501449668067314     
 C   3.1826660685626580        4.7908140601311686        10.202555537295890     
 H   3.6545989598609645        3.6040383866449819        11.945961357506304     
 H   2.9391398690700723        6.1599831795732953        8.5556969676404080     
 H   9.2742859571257217        11.303697002201346        17.342236832454777     
 H   12.793094795434927        10.562041336231069        8.8319249556111501     
 H   14.245758105887091        4.1249199249196922        14.952740419670212     
 H   7.3678916032209170        11.305988024997610        7.4506008392561371     
 H   3.8596597410450757        10.563487066916858        15.957385230827150     
 H   2.4006942814462171        4.1183621974985662        9.8573305130480833     
         142

 Br -0.49582795889773201        2.9678871658850716        2.3766440233394066     
 Co  -1.0368809535672270        1.5948780920741634        4.2144556786815830     
 P  -2.8987497599812562       0.41312967107674636        3.5755989628194538     
 Br  -1.5922389137845199        2.9500721863625330        6.0613964614037892     
 P  0.83215334661426688       0.41779985557272814        4.8427430664416153     
 C  -2.6245102705571153      -0.78317858564012877        2.2284524720987160     
 C  -3.7770924531297667      -0.52919488185324626        4.8739381029389710     
 C  -4.1743869078349425        1.5470554423543783        2.9119689946930207     
 C  0.56716443973193287      -0.78029527616196759        6.1904963505477593     
 C   1.7092084088362951      -0.52378935429383244        3.5429094016808662     
 C   2.1077811165852509        1.5564215149550289        5.4980268882469687     
 C  -1.8802230072829846      -0.36170670595709942        1.1104196390900778     
 C  -3.1303337704931544       -2.0925608408296257        2.2702742999753487     
 C  -3.0355793019716888       -1.4183205799768457        5.6723665380055808     
 C  -5.1546427938999022      -0.37657055239539056        5.1089763239098094     
 C  -4.4752272502355517        2.7190240907973271        3.6292329797719707     
 C  -4.8704352988521054        1.2647910108583953        1.7244041103087075     
 C -0.16739359069248272      -0.35941342112356495        7.3151543350145998     
 C   1.0677286531336661       -2.0915756095644373        6.1412858801654293     
 C  0.96879371571549899       -1.4199316473438948        2.7514478674694329     
 C   3.0854346191709197      -0.36713332437876728        3.3029261512502601     
 C   2.4053499570892662        2.7245355786210235        4.7730650485572346     
 C   2.8096980100291735        1.2800999924613521        6.6835247179298358     
 C  -1.6656171073094841       -1.2343534936593663        4.4703690094076508E-002
 H  -1.4680745660261165       0.64580141547190406        1.0801693790446878     
 C  -2.8985316633799871       -2.9654774533641270        1.2041890870765404     
 H  -3.6900883377794158       -2.4344831512210314        3.1355455488747532     
 C  -3.6587717140865479       -2.1217234255060609        6.7049677149393743     
 H  -1.9696060113055811       -1.5593616731891606        5.5014496056734838     
 C  -5.7776391116797443       -1.0966638387522853        6.1323723415645333     
 H  -5.7336530538783759       0.31855661744285091        4.5059320463091694     
 C  -5.4760977755881450        3.5791000074997994        3.1722319874399938     
 H  -3.9198947974177032        2.9585653516904511        4.5358054474011418     
 C  -5.8640563492476110        2.1352693742699684        1.2680214986919993     
 H  -4.6288355008319551       0.36851372099739582        1.1564710505069775     
 C -0.37774872363141920       -1.2344799073748669        8.3797150488113079     
 H -0.57635568154583350       0.64918610157037449        7.3511820912304033     
 C  0.83917430431774898       -2.9674464912843801        7.2057618809866470     
 H   1.6207846191490651       -2.4330233600572684        5.2715821299630568     
 C   1.5914589197882254       -2.1260663762156478        1.7204458653817098     
 H  -9.5821498331981461E-002  -1.5649020320073193        2.9269633804754749     
 C   3.7080714581302443       -1.0905810030719179        2.2817870678195820     
 H   3.6636867028294491       0.33340943219298125        3.9004090599783048     
 C   3.4096824387504197        3.5860221700850259        5.2195152178646724     
 H   1.8449705073813119        2.9598746736239225        3.8685530994673094     
 C   3.8065093817997888        2.1523663539685045        7.1297880789906918     
 H   2.5711496978553767       0.38652689543525098        7.2570840737002857     
 C  -2.1713853585150180       -2.5377573309240007        9.1966532659044489E-002
 H  -1.0919315618649665      -0.90726376854732060      -0.81912894654270363     
 H  -3.2815675926438774       -3.9821272293932908        1.2640586402611071     
 C  -5.0271168449564563       -1.9564161847005501        6.9397157927307536     
 H  -3.0658392611826581       -2.7789067849846232        7.3379447816159518     
 H  -6.8440852580606411      -0.96502410305945596        6.3089529609274635     
 C  -6.1713650431797067        3.2893266709187712        1.9943574344274306     
 H  -5.7061601411993621        4.4827662278684173        3.7347765498266612     
 H  -6.4097316245270655        1.9134575490409544       0.35263132859679697     
 C  0.12130416554430377       -2.5402428795500076        8.3242237799454735     
 H -0.94387656396493980      -0.90769371816827793        9.2486634687404354     
 H   1.2171681222092312       -3.9857102693886528        7.1402104619371451     
 C   2.9584721531520031       -1.9572467273616405        1.4811826044189094     
 H  0.99903302172756436       -2.7882690354987880        1.0923417668728646     
 H   4.7734302460435929      -0.95585687779997208        2.1012910779008420     
 C   4.1114571093089562        3.3017539367034501        6.3949450943062507     
 H   3.6372772082017706        4.4863148172708547        4.6505493762077812     
 H   4.3567064433094016        1.9348132652844012        8.0435097787104510     
 H  -1.9771916964804959       -3.2130861040388803      -0.73831206932306126     
 H  -5.5012761829110568       -2.4718549086725794        7.7737662856489749     
 H  -6.9507991036852488        3.9612633444113405        1.6425808251240979     
 H  -7.0789274433844182E-002  -3.2176674665895284        9.1533285357262528     
 H   3.4321588419956783       -2.4747445685818539       0.64831193869126069     
 H   4.8942773262037562        3.9743748991044208        6.7379856630460475     
 Br   7.7892135195951306        5.1215816823807749        14.231039186153204     
 Co   8.3302704677242367        6.4945866226982103        12.393225340957711     
 P   10.192142798489964        7.6763331923210529        13.032081581074799     
 Br   8.8856299974255677        5.1393895698412608        10.546287448311348     
 P   6.4612396574410313        7.6716678206653350        11.764937844206496     
 C   9.9178992963868406        8.8726416007906401        14.379227700032008     
 C   11.070486677505832        8.6186583085180963        11.733743506589356     
 C   11.467778959630554        6.5424082202223657        13.695714230298892     
 C   6.7262271859715073        8.8697623855466858        10.417184430651570     
 C   5.5841841484696069        8.6132563590373188        13.064771760662378     
 C   5.1856125815881340        6.5330443540513832        11.109655080642792     
 C   9.1736109511150481        8.4511692862968086        15.497259740441432     
 C   10.423721051600070        10.182024637349185        14.337406269265424     
 C   10.328974312114388        9.5077830922773057        10.935313287930962     
 C   12.448037624156941        8.4660351258541766        11.498708003111195     
 C   11.768620979435548        5.3704394671313613        12.978451050864800     
 C   12.163823306754836        6.8246720396508458        14.883281648987090     
 C   7.4607866908370708        8.4488804742881545        9.2925274455721478     
 C   6.2256618070389598        10.181042218856362        10.466394097144402     
 C   6.3245980301102964        9.5094007116866610        13.856231719417904     
 C   4.2079587092899864        8.4565972637734070        13.304757481296265     
 C   4.8880415387796452        5.3649328208248850        11.834620139152408     
 C   4.4836990452798897        6.8093616046356065        9.9241542872064201     
 C   8.9590019551631723        9.3238162781391889        16.562974975492711     
 H   8.7614638434143188        7.4436606462482944        15.527509874146753     
 C   10.191916033496067        11.054941352451532        15.403490859586991     
 H   10.983476767978624        10.523947511544653        13.472135972506447     
 C   10.952168007189051        10.211185793969802        9.9027127352594082     
 H   9.2630006282313087        9.6488234870698246        11.106228265795338     
 C   13.071035202096922        9.1861281825634737        10.475312569417850     
 H   13.027047404319982        7.7709091800894665        12.101754173904105     
 C   12.769488556092284        4.5103622051821208        13.435456103205727     
 H   11.213291722327096        5.1308989665698697        12.071876398180821     
 C   13.157441162694511        5.9541922193505687        15.339668381348320     
 H   11.922222571877843        7.7209497329748968        15.451213675613703     
 C   7.6711425940159819        9.3239468766511013        8.2279669186299405     
 H   7.8697492912316322        7.4402810884298907        9.2565003631508382     
 C   6.4542173664513145        11.056913174697666        9.4019185205164533     
 H   5.6726042908313685        10.522489599393900        11.336096997717423     
 C   5.7019329262898850        10.215533949688860        14.887234778284174     
 H   7.3892125331553249        9.6543739085125519        13.680714135743740     
 C   3.5853219618778933        9.1800433600392157        14.325897733277491     
 H   3.6297072339753993        7.7560529501913082        12.707275830558187     
 C   3.8837104734285042        4.5034445093236801        11.388170186021716     
 H   5.4484182594751385        5.1295967950920049        12.739134538639137     
 C   3.4868893074680538        5.9370933132608332        9.4778909643345752     
 H   4.7222485987338523        7.7029329107504454        9.3505926314854335     
 C   9.4647684540474319        10.627220828431566        16.515712509824610     
 H   8.3853155595830469        8.9967257701148622        17.426806799470537     
 H   10.574950517094447        12.071591684358765        15.343621509653611     
 C   12.320513639661327        10.045879200662430        9.6679670072095902     
 H   10.359236081328113        10.868368210281732        9.2697341229653389     
 H   14.137481909748638        9.0544895747256522        10.298734345010940     
 C   13.464750871258746        4.8001342786748582        14.613333909981183     
 H   12.999552243769513        3.6066957252998546        12.872912474271352     
 H   13.703113209496951        6.1760031214332409        16.255060729661821     
 C   7.1720894870271534        10.629709778363550        8.2834578771118963     
 H   8.2372713604661278        8.9971609857390433        7.3590189980968397     
 H   6.0762229002732457        12.075176739233004        9.4674693529877842     
 C   4.3349206371318765        10.046710833855730        15.126500859047185     
 H   6.2943581774250523        10.877738396349008        15.515337541084021     
 H   2.5199639792775490        9.0453162075393791        14.506396022134625     
 C   3.1819394898253157        4.7877082054623390        10.212737016791781     
 H   3.6561141050219281        3.6031540481899644        11.957138838912607     
 H   2.9366951527401430        6.1546433862465895        8.5641668202808177     
 H   9.2705723925514434        11.302549828402693        17.345990470909555     
 H   12.794674122369857        10.561317345062136        8.8339167839222998     
 H   14.244182041274179        4.1281962334393842        14.965114294240420     
 H   7.3641845554418310        11.307134471995225        7.4543537140122726     
 H   3.8612347049901512        10.564207282333713        15.959372812654296     
 H   2.3991207235924339        4.1150855198971330        9.8696965084961654     
         142

 Br -0.50213981409659791        2.9723439115776071        2.3786453862591102     
 Co  -1.0396171172508406        1.5948800489612449        4.2141737488723736     
 P  -2.8996945547218838       0.41196459006511954        3.5726729004291804     
 Br  -1.5985519954267799        2.9456207413438000        6.0633960560556828     
 P  0.83120734342140024       0.41896854955909224        4.8398197297124232     
 C  -2.6231421103856731      -0.78389697741019315        2.2256781227480742     
 C  -3.7783598232446498      -0.53054420932986934        4.8706377499084557     
 C  -4.1753343366524120        1.5447158307815676        2.9069559722395311     
 C  0.56853059584789967      -0.77957421079295142        6.1877238017716376     
 C   1.7079405093544426      -0.52243638739074860        3.5396121938712994     
 C   2.1068333733778766        1.5587628981325432        5.4930181806704530     
 C  -1.8764228490744765      -0.36227738248564917        1.1093014660851168     
 C  -3.1302803311397316       -2.0928047672444388        2.2656527088130232     
 C  -3.0365726803575330       -1.4179164048652684        5.6708077726583710     
 C  -5.1562413308498538      -0.37892782574308592        5.1044389676147137     
 C  -4.4769917488033268        2.7176491245959915        3.6222941849579557     
 C  -4.8699176105781588        1.2609634788875932        1.7188760098630613     
 C -0.16359545288872415      -0.35884045808534737        7.3140380622218988     
 C   1.0677806023004985       -2.0913288380966559        6.1366658901981435     
 C  0.96780028752324831       -1.4203325946158423        2.7498922743541492     
 C   3.0838357216563788      -0.36477267056815094        3.2983928254253905     
 C   2.4035852108838989        2.7259138076315352        4.7661330401858519     
 C   2.8102177230937602        1.2839250102420281        6.6779985639447528     
 C  -1.6607545687142260       -1.2343190740390493        4.3296491491114752E-002
 H  -1.4634779422891744       0.64495794580785593        1.0804956387670315     
 C  -2.8976666482699804       -2.9649826053461910        1.1991649346148103     
 H  -3.6917092835691232       -2.4348459114315464        3.1298159317121304     
 C  -3.6598976687298217       -2.1206370406590920        6.7038077697090603     
 H  -1.9702597634083714       -1.5579751519837413        5.5010411482102262     
 C  -5.7793283043696144       -1.0981833394784279        6.1283981599467987     
 H  -5.7354406782175635       0.31484598546427645        4.5000045378637541     
 C  -5.4769980946322168        3.5773711478996995        3.1626559960099905     
 H  -3.9229196051265536        2.9582424605856765        4.5293804973517133     
 C  -5.8627424707214164        2.1309935247049530        1.2599641429879986     
 H  -4.6275555273479325       0.36400936219609376        1.1523504969104663     
 C -0.37288742149712872       -1.2345121713623004        8.3783098181169624     
 H -0.57176138906875007       0.65003174740556169        7.3515104046456043     
 C  0.84003861182662332       -2.9679385931765707        7.2007394242299707     
 H   1.6191621483235981       -2.4326574871859026        5.2658539629445844     
 C   1.5903336309323379       -2.1271504055234716        1.7192901246225647     
 H  -9.6475435197972234E-002  -1.5662851394609785        2.9265574021132124     
 C   3.7063826488453655       -1.0890591609078768        2.2778181165793723     
 H   3.6618983396441736       0.33712383073947189        3.8944854807174565     
 C   3.4087846374756290        3.5877512646275385        5.2099457689970086     
 H   1.8419436975719676        2.9602040541858843        3.8621368492509642     
 C   3.8078282066496829        2.1566364945027567        7.1217323113360367     
 H   2.5724314218330653       0.39102771515287654        7.2529637327504277     
 C  -2.1682017462725272       -2.5371331011360012        8.8502043188566720E-002
 H  -1.0851798344474497      -0.90715338742098084      -0.81925731431405546     
 H  -3.2819630738158154       -3.9812289101399356        1.2576139237416604     
 C  -5.0285759514846839       -1.9562080946008251        6.9374261500461296     
 H  -3.0668390294239871       -2.7765661418769345        7.3380029136739262     
 H  -6.8460464188909604      -0.96731481633918381        6.3039992492911949     
 C  -6.1706406913195604        3.2862191819781565        1.9841721518911459     
 H  -5.7076768417490422        4.4818815396526261        3.7235942330899912     
 H  -6.4072890214405982        1.9081152882614316       0.34415830284519544     
 C  0.12448739411645551       -2.5408646134750117        8.3207612627682099     
 H -0.93712599304740973      -0.90780236025241667        9.2485372572106517     
 H   1.2167723781638466       -3.9866056918329793        7.1337674485057176     
 C   2.9570139853280049       -1.9574530846924607        1.4788983516283642     
 H  0.99803425674134660       -2.7906077080981815        1.0924041951592967     
 H   4.7714696592653896      -0.95356427919995823        2.0963434580012628     
 C   4.1121867942134349        3.3048569392551750        6.3847635077093754     
 H   3.6357632368026560        4.4872009217062807        4.6393755578116718     
 H   4.3591560945141028        1.9401464227266019        8.0350362623156748     
 H  -1.9734834227707434       -3.2119376881083208      -0.74207030123459194     
 H  -5.5028541373665858       -2.4711327494088691        7.7717707750234615     
 H  -6.9492294639778720        3.9579836259170107        1.6302121250361468     
 H  -6.7080453400766210E-002  -3.2188133415842923        9.1495725344393790     
 H   3.4305825886435168       -2.4754659763727807       0.64632286108689108     
 H   4.8958548880056343        3.9776473516566311        6.7256201379690701     
 Br   7.7955228304926969        5.1171276992211627        14.229036042829804     
 Co   8.3330061571863538        6.4945860625473149        12.393505044336566     
 P   10.193088345984947        7.6774985003315797        13.035004853762198     
 Br   8.8919427800383506        5.1438413500118916        10.544286315117022     
 P   6.4621862428615460        7.6705010707980028        11.767858431809742     
 C   9.9165298672802589        8.8733603176359601        14.381998871448012     
 C   11.071754925508747        8.6200075255771456        11.737041010434032     
 C   11.468726245545831        6.5447480387835490        13.700725774548339     
 C   6.7248606069072601        8.8690424933700296        10.419953561277353     
 C   5.5854518033544105        8.6119052772059757        13.068065883143566     
 C   5.1865616211822010        6.5307032127770750        11.114662211214188     
 C   9.1698086731725716        8.4517403774952129        15.498374263212146     
 C   10.423665708900106        10.182269154773776        14.342024694498134     
 C   10.329968661371581        9.5073783319659597        10.936868556696441     
 C   12.449637083185408        8.4683921579312642        11.503242863616791     
 C   11.770386451653323        5.3718149892970422        12.985388225647199     
 C   12.163302436632250        6.8284984415762677        14.888810369980636     
 C   7.4569880014556045        8.4483080990822312        9.2936404224082221     
 C   6.2256099650084389        10.180796787984544        10.471010498116602     
 C   6.3255903134154430        9.5098045868799908        13.857783913726855     
 C   4.2095576436349793        8.4542367989101095        13.309288339094397     
 C   4.8898069247694655        5.3635564507873257        11.841552934828613     
 C   4.4831820018198343        6.8055337254034098        9.9296773420096294     
 C   8.9541358260947597        9.3237825883087826        16.564378001339065     
 H   8.7568654966714767        7.4445043818224415        15.527180029570131     
 C   10.191047694544100        11.054447364927297        15.408511331680485     
 H   10.985096524017937        10.524310843866978        13.477862876959669     
 C   10.953295120183578        10.210098324404704        9.9038689458391111     
 H   9.2636552838969646        9.6474363275547361        11.106632879043005     
 C   13.072725473645384        9.1876468048452118        10.479283893676774     
 H   13.028835832179972        7.7746199908842009        12.107679795806154     
 C   12.770387812438427        4.5120904249231817        13.445032721358588     
 H   11.216319652990643        5.1312234610048035        12.078298119421232     
 C   13.156121877791765        5.9584656189758531        15.347728668022478     
 H   11.920938562866761        7.7254527437123457        15.455334822620554     
 C   7.6662813225739734        9.3239795235766518        8.2293688538449121     
 H   7.8651539600474463        7.4394358114948362        9.2561689677262553     
 C   6.4533539075269717        11.057406475796499        9.4069374591746779     
 H   5.6742268931470514        10.522125373590850        11.341821467226133     
 C   5.7030565613848250        10.216619943233288        14.888387492276260     
 H   7.3898650555829866        9.6557614418188269        13.681116277015608     
 C   3.5870103141168390        9.1785205617088241        14.329864727216236     
 H   3.6314962652130975        7.7523380141369609        12.713197194887279     
 C   3.8846098356427565        4.5017157984855212        11.397741243932574     
 H   5.4514444998127072        5.1292715668380069        12.745552895108705     
 C   3.4855741585520814        5.9328187447412501        9.4859443473518610     
 H   4.7209697857507793        7.6984280475756677        9.3547081163281511     
 C   9.4615806377211484        10.626597578197348        16.519172825636911     
 H   8.3785596961745696        8.9966159922222939        17.426930613555808     
 H   10.575342272191667        12.070694367038151        15.350062553880413     
 C   12.321973943241987        10.045669800193645        9.6702531987643834     
 H   10.360237053092170        10.866026021522597        9.2696716942980082     
 H   14.139444194722957        9.0567793242384784        10.303685456216410     
 C   13.464022035338118        4.8032394961622868        14.623522254221774     
 H   13.001068752804269        3.6075799512997824        12.884095487707029     
 H   13.700662745895425        6.1813415988998610        16.263538487092728     
 C   7.1689071762407277        10.630332244245322        8.2869171319178445     
 H   8.2305206767991912        8.9972696991085659        7.3591419431452589     
 H   6.0766200476098691        12.076073573999507        9.4739087969316724     
 C   4.3363775677478138        10.046917062933597        15.128782980120778     
 H   6.2953545815875804        10.880079952623511        15.515271777876032     
 H   2.5219244543163244        9.0430208950090698        14.511342376201934     
 C   3.1812129110879739        4.7846023507935094        10.222918496287670     
 H   3.6576292501828918        3.6022697097349465        11.968316320318909     
 H   2.9342504364102133        6.1493035929198827        8.5726366729212256     
 H   9.2668588279771651        11.301402654604040        17.349744109364334     
 H   12.796253449304785        10.560593353893205        8.8359086122334496     
 H   14.242605976661268        4.1314725419590763        14.977488168810629     
 H   7.3604775076627451        11.308280918992837        7.4581065887684082     
 H   3.8628096689352267        10.564927497750570        15.961360394481442     
 H   2.3975471657386511        4.1118088422956989        9.8820625039442493     
         142

 Br -0.50845166929546393        2.9768006572701431        2.3806467491788132     
 Co  -1.0423532809344540        1.5948820058483266        4.2138918190631642     
 P  -2.9006393494625113       0.41079950905349272        3.5697468380389075     
 Br  -1.6048650770690400        2.9411692963250666        6.0653956507075772     
 P  0.83026134022853360       0.42013724354545634        4.8368963929832312     
 C  -2.6217739502142305      -0.78461536918025754        2.2229037733974324     
 C  -3.7796271933595333      -0.53189353680649254        4.8673373968779403     
 C  -4.1762817654698825        1.5423762192087569        2.9019429497860418     
 C  0.56989675196386635      -0.77885314542393513        6.1849512529955160     
 C   1.7066726098725900      -0.52108342048766487        3.5363149860617322     
 C   2.1058856301705018        1.5611042813100577        5.4880094730939373     
 C  -1.8726226908659687      -0.36284805901419892        1.1081832930801558     
 C  -3.1302268917863088       -2.0930486936592514        2.2610311176506972     
 C  -3.0375660587433773       -1.4175122297536911        5.6692490073111603     
 C  -5.1578398677998045      -0.38128509909078123        5.0999016113196181     
 C  -4.4787562473711029        2.7162741583946555        3.6153553901439408     
 C  -4.8693999223042121        1.2571359469167911        1.7133479094174151     
 C -0.15979731508496561      -0.35826749504712985        7.3129217894291987     
 C   1.0678325514673310       -2.0910820666288745        6.1320459002308576     
 C  0.96680685933099775       -1.4207335418877898        2.7483366812388659     
 C   3.0822368241418379      -0.36241201675753459        3.2938594996005208     
 C   2.4018204646785319        2.7272920366420470        4.7592010318144684     
 C   2.8107374361583473        1.2877500280227041        6.6724724099596697     
 C  -1.6558920301189679       -1.2342846544187325        4.1889292888153004E-002
 H  -1.4588813185522325       0.64411447614380790        1.0808218984893752     
 C  -2.8968016331599742       -2.9644877573282544        1.1941407821530805     
 H  -3.6933302293588310       -2.4352086716420618        3.1240863145495070     
 C  -3.6610236233730955       -2.1195506558121227        6.7026478244787473     
 H  -1.9709135155111617       -1.5565886307783217        5.5006326907469685     
 C  -5.7810174970594854       -1.0997028402045705        6.1244239783290642     
 H  -5.7372283025567503       0.31113535348570198        4.4940770294183379     
 C  -5.4778984136762894        3.5756422882995995        3.1530800045799872     
 H  -3.9259444128354044        2.9579195694809020        4.5229555473022840     
 C  -5.8614285921952227        2.1267176751399375        1.2519067872839980     
 H  -4.6262755538639100       0.35950500339479163        1.1482299433139549     
 C -0.36802611936283819       -1.2345444353497339        8.3769045874226169     
 H -0.56716709659166664       0.65087739324074900        7.3518387180608054     
 C  0.84090291933549766       -2.9684306950687613        7.1957169674732935     
 H   1.6175396774981308       -2.4322916143145363        5.2601257959261121     
 C   1.5892083420764505       -2.1282344348312954        1.7181343838634193     
 H  -9.7129372063963007E-002  -1.5676682469146379        2.9261514237509498     
 C   3.7046938395604867       -1.0875373187438357        2.2738491653391626     
 H   3.6601099764588985       0.34083822928596252        3.8885619014566082     
 C   3.4078868362008383        3.5894803591700515        5.2003763201293438     
 H   1.8389168877626232        2.9605334347478456        3.8557205990346186     
 C   3.8091470314995766        2.1609066350370090        7.1136765436813825     
 H   2.5737131458107534       0.39552853487050205        7.2488433918005706     
 C  -2.1650181340300363       -2.5365088713480017        8.5037553718088965E-002
 H  -1.0784281070299329      -0.90704300629464107      -0.81938568208540730     
 H  -3.2823585549877539       -3.9803305908865809        1.2511692072222136     
 C  -5.0300350580129116       -1.9560000045011001        6.9351365073615057     
 H  -3.0678387976653161       -2.7742254987692458        7.3380610457319007     
 H  -6.8480075797212807      -0.96960552961891167        6.2990455376549255     
 C  -6.1699163394594141        3.2831116930375419        1.9739868693548612     
 H  -5.7091935422987223        4.4809968514368341        3.7124119163533216     
 H  -6.4048464183541309        1.9027730274819088       0.33568527709359391     
 C  0.12767062268860727       -2.5414863474000153        8.3172987455909482     
 H -0.93037542212987967      -0.90791100233655553        9.2484110456808697     
 H   1.2163766341184621       -3.9875011142773058        7.1273244350742901     
 C   2.9555558175040062       -1.9576594420232809        1.4766140988378189     
 H  0.99703549175512873       -2.7929463806975749        1.0924666234457290     
 H   4.7695090724871854      -0.95127168059994427        2.0913958381016839     
 C   4.1129164791179127        3.3079599418068999        6.3745819211125001     
 H   3.6342492654035414        4.4880870261417076        4.6282017394155632     
 H   4.3616057457188040        1.9454795801688025        8.0265627459209004     
 H  -1.9697751490609909       -3.2107892721777613      -0.74582853314612263     
 H  -5.5044320918221148       -2.4704105901451592        7.7697752643979490     
 H  -6.9476598242704943        3.9547039074226804        1.6178434249481957     
 H  -6.3371632367688252E-002  -3.2199592165790558        9.1458165331525052     
 H   3.4290063352913553       -2.4761873841637079       0.64433378348252135     
 H   4.8974324498075124        3.9809198042088414        6.7132546128920927     
 Br   7.8018321413902640        5.1126737160615505        14.227032899506405     
 Co   8.3357418466484727        6.4945855023964203        12.393784747715420     
 P   10.194033893479927        7.6786638083421055        13.037928126449598     
 Br   8.8982555626511335        5.1482931301825223        10.542285181922697     
 P   6.4631328282820606        7.6693343209306697        11.770779019412990     
 C   9.9151604381736771        8.8740790344812801        14.384770042864016     
 C   11.073023173511663        8.6213567426361930        11.740338514278710     
 C   11.469673531461108        6.5470878573447333        13.705737318797786     
 C   6.7234940278430129        8.8683226011933716        10.422722691903138     
 C   5.5867194582392141        8.6105541953746343        13.071360005624756     
 C   5.1875106607762671        6.5283620715027659        11.119669341785585     
 C   9.1660063952300952        8.4523114686936172        15.499488785982859     
 C   10.423610366200140        10.182513672198368        14.346643119730844     
 C   10.330963010628775        9.5069735716546138        10.938423825461921     
 C   12.451236542213875        8.4707491900083518        11.507777724122388     
 C   11.772151923871098        5.3731905114627230        12.992325400429600     
 C   12.162781566509665        6.8323248435016906        14.894339090974180     
 C   7.4531893120741373        8.4477357238763062        9.2947533992442963     
 C   6.2255581229779171        10.180551357112728        10.475626899088802     
 C   6.3265825967205904        9.5102084620733205        13.859336108035807     
 C   4.2111565779799722        8.4518763340468137        13.313819196892531     
 C   4.8915723107592868        5.3621800807497673        11.848485730504818     
 C   4.4826649583597797        6.8017058461712132        9.9352003968128404     
 C   8.9492696970263470        9.3237488984783781        16.565781027185416     
 H   8.7522671499286364        7.4453481173965885        15.526850184993506     
 C   10.190179355592132        11.053953377403060        15.413531803773980     
 H   10.986716280057250        10.524674176189302        13.483589781412894     
 C   10.954422233178104        10.209010854839606        9.9050251564188141     
 H   9.2643099395626187        9.6460491680396476        11.107037492290672     
 C   13.074415745193846        9.1891654271269481        10.483255217935699     
 H   13.030624260039964        7.7783308016789343        12.113605417708206     
 C   12.771287068784570        4.5138186446642417        13.454609339511451     
 H   11.219347583654191        5.1315479554397365        12.084719840661645     
 C   13.154802592889018        5.9627390186011375        15.355788954696639     
 H   11.919654553855679        7.7299557544497937        15.459455969627403     
 C   7.6614200511319650        9.3240121705022023        8.2307707890598820     
 H   7.8605586288632603        7.4385905345597809        9.2558375723016741     
 C   6.4524904486026280        11.057899776895331        9.4119563978329008     
 H   5.6758494954627352        10.521761147787799        11.347545936734843     
 C   5.7041801964797658        10.217705936777717        14.889540206268348     
 H   7.3905175780106482        9.6571489751251018        13.681518418287478     
 C   3.5886986663557847        9.1769977633784308        14.333831721154979     
 H   3.6332852964507962        7.7486230780826144        12.719118559216371     
 C   3.8855091978570084        4.4999870876473622        11.407312301843431     
 H   5.4544707401502759        5.1289463385840088        12.751971251578274     
 C   3.4842590096361086        5.9285441762216680        9.4939977303691467     
 H   4.7196909727677054        7.6939231844008900        9.3588236011708688     
 C   9.4583928213948631        10.625974327963132        16.522633141449216     
 H   8.3718038327660924        8.9965062143297256        17.427054427641075     
 H   10.575734027288890        12.069797049717534        15.356503598107215     
 C   12.323434246822648        10.045460399724860        9.6725393903191748     
 H   10.361238024856227        10.863683832763463        9.2696092656306757     
 H   14.141406479697274        9.0590690737513047        10.308636567421878     
 C   13.463293199417489        4.8063447136497155        14.633710598462365     
 H   13.002585261839025        3.6084641772997101        12.895278501142705     
 H   13.698212282293898        6.1866800763664811        16.272016244523638     
 C   7.1657248654543020        10.630954710127094        8.2903763867237927     
 H   8.2237699931322545        8.9973784124780867        7.3592648881936791     
 H   6.0770171949464924        12.076970408766007        9.4803482408755624     
 C   4.3378344983637502        10.047123292011463        15.131065101194372     
 H   6.2963509857501085        10.882421508898014        15.515206014668044     
 H   2.5238849293550998        9.0407255824787605        14.516288730269245     
 C   3.1804863323506321        4.7814964961246798        10.233099975783560     
 H   3.6591443953438554        3.6013853712799291        11.979493801725210     
 H   2.9318057200802841        6.1439637995931760        8.5811065255616352     
 H   9.2631452634028868        11.300255480805387        17.353497747819112     
 H   12.797832776239716        10.559869362724275        8.8379004405445993     
 H   14.241029912048356        4.1347488504787684        14.989862043380839     
 H   7.3567704598836601        11.309427365990452        7.4618594635245437     
 H   3.8643846328803022        10.565647713167426        15.963347976308588     
 H   2.3959736078848679        4.1085321646942656        9.8944284993923333     
         142

 Br -0.51476352449432994        2.9812574029626786        2.3826481120985168     
 Co  -1.0450894446180674        1.5948839627354081        4.2136098892539540     
 P  -2.9015841442031389       0.40963442804186589        3.5668207756486341     
 Br  -1.6111781587112999        2.9367178513063332        6.0673952453594717     
 P  0.82931533703566696       0.42130593753182038        4.8339730562540382     
 C  -2.6204057900427880      -0.78533376095032181        2.2201294240467906     
 C  -3.7808945634744164      -0.53324286428311563        4.8640370438474250     
 C  -4.1772291942873530        1.5400366076359460        2.8969299273325522     
 C  0.57126290807983304      -0.77813208005491896        6.1821787042193943     
 C   1.7054047103907375      -0.51973045358458103        3.5330177782521655     
 C   2.1049378869631270        1.5634456644875721        5.4830007655174215     
 C  -1.8688225326574606      -0.36341873554274867        1.1070651200751949     
 C  -3.1301734524328859       -2.0932926200740645        2.2564095264883717     
 C  -3.0385594371292215       -1.4171080546421140        5.6676902419639505     
 C  -5.1594384047497561      -0.38364237243847660        5.0953642550245224     
 C  -4.4805207459388789        2.7148991921933194        3.6084165953299263     
 C  -4.8688822340302655        1.2533084149459890        1.7078198089717689     
 C -0.15599917728120707      -0.35769453200891232        7.3118055166364986     
 C   1.0678845006341635       -2.0908352951610931        6.1274259102635718     
 C  0.96581343113874718       -1.4211344891597373        2.7467810881235821     
 C   3.0806379266272974      -0.36005136294691831        3.2893261737756507     
 C   2.4000557184731646        2.7286702656525588        4.7522690234430858     
 C   2.8112571492229339        1.2915750458033801        6.6669462559745867     
 C  -1.6510294915237096       -1.2342502347984157        4.0482094285191249E-002
 H  -1.4542846948152903       0.64327100647975977        1.0811481582117188     
 C  -2.8959366180499675       -2.9639929093103179        1.1891166296913507     
 H  -3.6949511751485389       -2.4355714318525767        3.1183566973868837     
 C  -3.6621495780163693       -2.1184642709651538        6.7014878792484343     
 H  -1.9715672676139522       -1.5552021095729023        5.5002242332837099     
 C  -5.7827066897493564       -1.1012223409307131        6.1204497967113305     
 H  -5.7390159268959380       0.30742472150712752        4.4881495209729216     
 C  -5.4787987327203611        3.5739134286994996        3.1435040131499838     
 H  -3.9289692205442548        2.9575966783761274        4.5165305972528556     
 C  -5.8601147136690281        2.1224418255749220        1.2438494315799973     
 H  -4.6249955803798874       0.35500064459348957        1.1441093897174435     
 C -0.36316481722854771       -1.2345766993371674        8.3754993567282714     
 H -0.56257280411458321       0.65172303907593621        7.3521670314760055     
 C  0.84176722684437189       -2.9689227969609515        7.1906945107166163     
 H   1.6159172066726637       -2.4319257414431701        5.2543976289076397     
 C   1.5880830532205630       -2.1293184641391192        1.7169786431042742     
 H  -9.7783308929953794E-002  -1.5690513543682973        2.9257454453886873     
 C   3.7030050302756079       -1.0860154765797947        2.2698802140989534     
 H   3.6583216132736229       0.34455262783245311        3.8826383221957599     
 C   3.4069890349260477        3.5912094537125645        5.1908068712616791     
 H   1.8358900779532790        2.9608628153098069        3.8493043488182734     
 C   3.8104658563494707        2.1651767755712612        7.1056207760267274     
 H   2.5749948697884419       0.40002935458812755        7.2447230508507134     
 C  -2.1618345217875454       -2.5358846415600027        8.1573064247611210E-002
 H  -1.0716763796124160      -0.90693262516830131      -0.81951404985675924     
 H  -3.2827540361596923       -3.9794322716332258        1.2447244907027670     
 C  -5.0314941645411393       -1.9557919144013753        6.9328468646768817     
 H  -3.0688385659066446       -2.7718848556615572        7.3381191777898760     
 H  -6.8499687405516010      -0.97189624289863952        6.2940918260186569     
 C  -6.1691919875992678        3.2800042040969277        1.9638015868185765     
 H  -5.7107102428484025        4.4801121632210430        3.7012295996166515     
 H  -6.4024038152676637        1.8974307667023860       0.32721225134199239     
 C  0.13085385126075902       -2.5421080813250194        8.3138362284136846     
 H -0.92362485121234972      -0.90801964442069438        9.2482848341510877     
 H   1.2159808900730775       -3.9883965367216323        7.1208814216428618     
 C   2.9540976496800080       -1.9578657993541011        1.4743298460472736     
 H  0.99603672676891097       -2.7952850532969684        1.0925290517321613     
 H   4.7675484857089820      -0.94897908199993031        2.0864482182021047     
 C   4.1136461640223914        3.3110629443586248        6.3644003345156257     
 H   3.6327352940044264        4.4889731305771337        4.6170279210194538     
 H   4.3640553969235052        1.9508127376110032        8.0180892295261259     
 H  -1.9660668753512387       -3.2096408562472019      -0.74958676505765331     
 H  -5.5060100462776429       -2.4696884308814488        7.7677797537724356     
 H  -6.9460901845631167        3.9514241889283506        1.6054747248602446     
 H  -5.9662811334610280E-002  -3.2211050915738197        9.1420605318656296     
 H   3.4274300819391939       -2.4769087919546346       0.64234470587815173     
 H   4.8990100116093904        3.9841922567610517        6.7008890878151153     
 Br   7.8081414522878303        5.1082197329019374        14.225029756183005     
 Co   8.3384775361105916        6.4945849422455249        12.394064451094277     
 P   10.194979440974908        7.6798291163526322        13.040851399136997     
 Br   8.9045683452639164        5.1527449103531531        10.540284048728370     
 P   6.4640794137025743        7.6681675710633375        11.773699607016235     
 C   9.9137910090670953        8.8747977513266001        14.387541214280020     
 C   11.074291421514577        8.6227059596952422        11.743636018123388     
 C   11.470620817376386        6.5494276759059167        13.710748863047231     
 C   6.7221274487787657        8.8676027090167153        10.425491822528921     
 C   5.5879871131240186        8.6092031135432912        13.074654128105944     
 C   5.1884597003703341        6.5260209302284578        11.124676472356981     
 C   9.1622041172876187        8.4528825598920214        15.500603308753572     
 C   10.423555023500176        10.182758189622961        14.351261544963554     
 C   10.331957359885967        9.5065688113432660        10.939979094227400     
 C   12.452836001242343        8.4731062220854412        11.512312584627983     
 C   11.773917396088871        5.3745660336284038        12.999262575211999     
 C   12.162260696387078        6.8361512454271134        14.899867811967725     
 C   7.4493906226926709        8.4471633486703830        9.2958663760803706     
 C   6.2255062809473962        10.180305926240910        10.480243300061002     
 C   6.3275748800257379        9.5106123372666520        13.860888302344758     
 C   4.2127555123249651        8.4495158691835162        13.318350054690663     
 C   4.8933376967491080        5.3608037107122088        11.855418526181021     
 C   4.4821479148997243        6.7978779669390166        9.9407234516160496     
 C   8.9444035679579326        9.3237152086479718        16.567184053031770     
 H   8.7476688031857961        7.4461918529707356        15.526520340416884     
 C   10.189311016640163        11.053459389878824        15.418552275867473     
 H   10.988336036096563        10.525037508511627        13.489316685866116     
 C   10.955549346172630        10.207923385274508        9.9061813669985170     
 H   9.2649645952282746        9.6446620085245609        11.107442105538340     
 C   13.076106016742308        9.1906840494086861        10.487226542194625     
 H   13.032412687899955        7.7820416124736687        12.119531039610257     
 C   12.772186325130713        4.5155468644053025        13.464185957664313     
 H   11.222375514317736        5.1318724498746704        12.091141561902056     
 C   13.153483307986271        5.9670124182264210        15.363849241370797     
 H   11.918370544844597        7.7344587651872425        15.463577116634253     
 C   7.6565587796899557        9.3240448174277528        8.2321727242748519     
 H   7.8559632976790752        7.4377452576247265        9.2555061768770930     
 C   6.4516269896782852        11.058393077994165        9.4169753364911255     
 H   5.6774720977784190        10.521396921984749        11.353270406243553     
 C   5.7053038315747067        10.218791930322148        14.890692920260435     
 H   7.3911701004383099        9.6585365084313768        13.681920559559348     
 C   3.5903870185947304        9.1754749650480392        14.337798715093724     
 H   3.6350743276884945        7.7449081420282671        12.725039923545465     
 C   3.8864085600712603        4.4982583768092033        11.416883359754287     
 H   5.4574969804878446        5.1286211103300108        12.758389608047843     
 C   3.4829438607201357        5.9242696077020849        9.5020511133864325     
 H   4.7184121597846316        7.6894183212261131        9.3629390860135846     
 C   9.4552050050685796        10.625351077728915        16.526093457261521     
 H   8.3650479693576152        8.9963964364371574        17.427178241726345     
 H   10.576125782386113        12.068899732396918        15.362944642334019     
 C   12.324894550403309        10.045250999256075        9.6748255818739679     
 H   10.362238996620285        10.861341644004328        9.2695468369633449     
 H   14.143368764671591        9.0613588232641309        10.313587678627346     
 C   13.462564363496861        4.8094499311371441        14.643898942702956     
 H   13.004101770873781        3.6093484032996379        12.906461514578382     
 H   13.695761818692372        6.1920185538331021        16.280494001954548     
 C   7.1625425546678771        10.631577176008868        8.2938356415297410     
 H   8.2170193094653161        8.9974871258476092        7.3593878332420983     
 H   6.0774143422831157        12.077867243532509        9.4867876848194523     
 C   4.3392914289796867        10.047329521089331        15.133347222267965     
 H   6.2973473899126358        10.884763065172516        15.515140251460053     
 H   2.5258454043938752        9.0384302699484511        14.521235084336556     
 C   3.1797597536132898        4.7783906414558501        10.243281455279451     
 H   3.6606595405048190        3.6005010328249112        11.990671283131514     
 H   2.9293610037503544        6.1386240062664701        8.5895763782020431     
 H   9.2594316988286085        11.299108307006733        17.357251386273891     
 H   12.799412103174644        10.559145371555342        8.8398922688557491     
 H   14.239453847435444        4.1380251589984605        15.002235917951047     
 H   7.3530634121045741        11.310573812988066        7.4656123382806800     
 H   3.8659595968253777        10.566367928584281        15.965335558135735     
 H   2.3944000500310847        4.1052554870928315        9.9067944948404172     
         142

 Br -0.52107537969319584        2.9857141486552141        2.3846494750182199     
 Co  -1.0478256083016808        1.5948859196224898        4.2133279594447446     
 P  -2.9025289389437665       0.40846934703023907        3.5638947132583612     
 Br  -1.6174912403535600        2.9322664062875998        6.0693948400113662     
 P  0.82836933384280043       0.42247463151818448        4.8310497195248461     
 C  -2.6190376298713454      -0.78605215272038620        2.2173550746961483     
 C  -3.7821619335892995      -0.53459219175973871        4.8607366908169087     
 C  -4.1781766231048234        1.5376969960631353        2.8919169048790625     
 C  0.57262906419579973      -0.77741101468590268        6.1794061554432735     
 C   1.7041368109088848      -0.51837748668149730        3.5297205704425982     
 C   2.1039901437557522        1.5657870476650866        5.4779920579409058     
 C  -1.8650223744489525      -0.36398941207129842        1.1059469470702337     
 C  -3.1301200130794631       -2.0935365464888771        2.2517879353260457     
 C  -3.0395528155150657       -1.4167038795305367        5.6661314766167408     
 C  -5.1610369416997068      -0.38599964578617196        5.0908268987294258     
 C  -4.4822852445066550        2.7135242259919834        3.6014778005159114     
 C  -4.8683645457563181        1.2494808829751869        1.7022917085261227     
 C -0.15220103947744854      -0.35712156897069480        7.3106892438437985     
 C   1.0679364498009962       -2.0905885236933117        6.1228059202962868     
 C  0.96482000294649661       -1.4215354364316850        2.7452254950082988     
 C   3.0790390291127565      -0.35769070913630197        3.2847928479507811     
 C   2.3982909722677972        2.7300484946630705        4.7453370150717031     
 C   2.8117768622875206        1.2954000635840561        6.6614201019895036     
 C  -1.6461669529284515       -1.2342158151780989        3.9074895682229493E-002
 H  -1.4496880710783482       0.64242753681571163        1.0814744179340625     
 C  -2.8950716029399612       -2.9634980612923814        1.1840924772296209     
 H  -3.6965721209382467       -2.4359341920630917        3.1126270802242604     
 C  -3.6632755326596436       -2.1173778861181844        6.7003279340181212     
 H  -1.9722210197167425       -1.5538155883674827        5.4998157758204522     
 C  -5.7843958824392274       -1.1027418416568555        6.1164756150935959     
 H  -5.7408035512351248       0.30371408952855300        4.4822220125275054     
 C  -5.4796990517644328        3.5721845690993996        3.1339280217199810     
 H  -3.9319940282531056        2.9572737872713533        4.5101056472034262     
 C  -5.8588008351428345        2.1181659760099061        1.2357920758759968     
 H  -4.6237156068958649       0.35049628579218745        1.1399888361209320     
 C -0.35830351509425723       -1.2346089633246009        8.3740941260339241     
 H -0.55797851163749979       0.65256868491112352        7.3524953448912065     
 C  0.84263153435324623       -2.9694148988531421        7.1856720539599390     
 H   1.6142947358471964       -2.4315598685718038        5.2486694618891674     
 C   1.5869577643646755       -2.1304024934469430        1.7158229023451290     
 H  -9.8437245795944567E-002  -1.5704344618219568        2.9253394670264248     
 C   3.7013162209907295       -1.0844936344157534        2.2659112628587437     
 H   3.6565332500883478       0.34826702637894374        3.8767147429349120     
 C   3.4060912336512574        3.5929385482550775        5.1812374223940143     
 H   1.8328632681439347        2.9611921958717682        3.8428880986019278     
 C   3.8117846811993648        2.1694469161055130        7.0975650083720723     
 H   2.5762765937661301       0.40453017430575305        7.2406027099008563     
 C  -2.1586509095450541       -2.5352604117720032        7.8108574777133455E-002
 H  -1.0649246521948992      -0.90682224404196166      -0.81964241762811108     
 H  -3.2831495173316307       -3.9785339523798706        1.2382797741833202     
 C  -5.0329532710693679       -1.9555838243016503        6.9305572219922578     
 H  -3.0698383341479736       -2.7695442125538690        7.3381773098478504     
 H  -6.8519299013819213      -0.97418695617836737        6.2891381143823875     
 C  -6.1684676357391206        3.2768967151563131        1.9536163042822920     
 H  -5.7122269433980826        4.4792274750052519        3.6900472828799815     
 H  -6.3999612121811964        1.8920885059228632       0.31873922559039086     
 C  0.13403707983291074       -2.5427298152500235        8.3103737112364211     
 H -0.91687428029481965      -0.90812828650483324        9.2481586226213057     
 H   1.2155851460276930       -3.9892919591659588        7.1144384082114343     
 C   2.9526394818560093       -1.9580721566849215        1.4720455932567282     
 H  0.99503796178269310       -2.7976237258963614        1.0925914800185936     
 H   4.7655878989307787      -0.94668648339991635        2.0815005983025254     
 C   4.1143758489268691        3.3141659469103502        6.3542187479187504     
 H   3.6312213226053118        4.4898592350125606        4.6058541026233444     
 H   4.3665050481282055        1.9561458950532038        8.0096157131313515     
 H  -1.9623586016414862       -3.2084924403166424      -0.75334499696918389     
 H  -5.5075880007331719       -2.4689662716177385        7.7657842431469222     
 H  -6.9445205448557390        3.9481444704340207        1.5931060247722935     
 H  -5.5953990301532322E-002  -3.2222509665685837        9.1383045305787558     
 H   3.4258538285870324       -2.4776301997455619       0.64035562827378201     
 H   4.9005875734112685        3.9874647093132620        6.6885235627381388     
 Br   7.8144507631853974        5.1037657497423252        14.223026612859606     
 Co   8.3412132255727105        6.4945843820946303        12.394344154473131     
 P   10.195924988469889        7.6809944243631589        13.043774671824398     
 Br   8.9108811278766993        5.1571966905237829        10.538282915534044     
 P   6.4650259991230890        7.6670008211960043        11.776620194619483     
 C   9.9124215799605135        8.8755164681719201        14.390312385696024     
 C   11.075559669517492        8.6240551767542915        11.746933521968066     
 C   11.471568103291663        6.5517674944671009        13.715760407296678     
 C   6.7207608697145176        8.8668828168400591        10.428260953154705     
 C   5.5892547680088223        8.6078520317119498        13.077948250587133     
 C   5.1894087399644011        6.5236797889541487        11.129683602928377     
 C   9.1584018393451423        8.4534536510904257        15.501717831524287     
 C   10.423499680800210        10.183002707047553        14.355879970196264     
 C   10.332951709143162        9.5061640510319201        10.941534362992879     
 C   12.454435460270810        8.4754632541625288        11.516847445133580     
 C   11.775682868306646        5.3759415557940846        13.006199749994398     
 C   12.161739826264492        6.8399776473525362        14.905396532961271     
 C   7.4455919333112037        8.4465909734644598        9.2969793529164448     
 C   6.2254544389168744        10.180060495369094        10.484859701033203     
 C   6.3285671633308853        9.5110162124599817        13.862440496653710     
 C   4.2143544466699581        8.4471554043202186        13.322880912488797     
 C   4.8951030827389292        5.3594273406746504        11.862351321857226     
 C   4.4816308714396698        6.7940500877068200        9.9462465064192607     
 C   8.9395374388895199        9.3236815188175655        16.568587078878121     
 H   8.7430704564429558        7.4470355885448827        15.526190495840259     
 C   10.188442677688196        11.052965402354589        15.423572747960966     
 H   10.989955792135873        10.525400840833953        13.495043590319339     
 C   10.956676459167156        10.206835915709409        9.9073375775782182     
 H   9.2656192508939288        9.6432748490094724        11.107846718786005     
 C   13.077796288290770        9.1922026716904242        10.491197866453550     
 H   13.034201115759945        7.7857524232684030        12.125456661512308     
 C   12.773085581476854        4.5172750841463634        13.473762575817176     
 H   11.225403444981284        5.1321969443096043        12.097563283142467     
 C   13.152164023083524        5.9712858178517054        15.371909528044958     
 H   11.917086535833514        7.7389617759246905        15.467698263641102     
 C   7.6516975082479473        9.3240774643533015        8.2335746594898218     
 H   7.8513679664948892        7.4368999806896721        9.2551747814525118     
 C   6.4507635307539415        11.058886379092996        9.4219942751493502     
 H   5.6790947000941028        10.521032696181699        11.358994875752261     
 C   5.7064274666696475        10.219877923866576        14.891845634252521     
 H   7.3918226228659716        9.6599240417376535        13.682322700831218     
 C   3.5920753708336761        9.1739521667176458        14.341765709032467     
 H   3.6368633589261932        7.7411932059739206        12.730961287874557     
 C   3.8873079222855123        4.4965296659710443        11.426454417665145     
 H   5.4605232208254133        5.1282958820760136        12.764807964517411     
 C   3.4816287118041629        5.9199950391825027        9.5101044964037182     
 H   4.7171333468015577        7.6849134580513354        9.3670545708563022     
 C   9.4520171887422944        10.624727827494699        16.529553773073825     
 H   8.3582921059491362        8.9962866585445873        17.427302055811612     
 H   10.576517537483335        12.068002415076302        15.369385686560822     
 C   12.326354853983970        10.045041598787289        9.6771117734287611     
 H   10.363239968384342        10.858999455245195        9.2694844082960142     
 H   14.145331049645907        9.0636485727769553        10.318538789832814     
 C   13.461835527576232        4.8125551486245737        14.654087286943547     
 H   13.005618279908539        3.6102326292995657        12.917644528014058     
 H   13.693311355090845        6.1973570312997222        16.288971759385458     
 C   7.1593602438814514        10.632199641890640        8.2972948963356892     
 H   8.2102686257983795        8.9975958392171318        7.3595107782905185     
 H   6.0778114896197390        12.078764078299011        9.4932271287633423     
 C   4.3407483595956231        10.047535750167198        15.135629343341559     
 H   6.2983437940751639        10.887104621447019        15.515074488252065     
 H   2.5278058794326506        9.0361349574181400        14.526181438403867     
 C   3.1790331748759479        4.7752847867870205        10.253462934775341     
 H   3.6621746856657822        3.5996166943698937        12.001848764537815     
 H   2.9269162874204251        6.1332842129397633        8.5980462308424528     
 H   9.2557181342543302        11.297961133208080        17.361005024728666     
 H   12.800991430109574        10.558421380386411        8.8418840971668988     
 H   14.237877782822531        4.1413014675181525        15.014609792521256     
 H   7.3493563643254882        11.311720259985680        7.4693652130368156     
 H   3.8675345607704532        10.567088144001136        15.967323139962881     
 H   2.3928264921773015        4.1019788094913983        9.9191604902884993     
         142

 Br -0.52738723489206185        2.9901708943477501        2.3866508379379234     
 Co  -1.0505617719852942        1.5948878765095713        4.2130460296355352     
 P  -2.9034737336843941       0.40730426601861225        3.5609686508680878     
 Br  -1.6238043219958200        2.9278149612688664        6.0713944346632598     
 P  0.82742333064993379       0.42364332550454858        4.8281263827956540     
 C  -2.6176694696999032      -0.78677054449045059        2.2145807253455065     
 C  -3.7834293037041831      -0.53594151923636191        4.8574363377863934     
 C  -4.1791240519222939        1.5353573844903246        2.8869038824255728     
 C  0.57399522031176642      -0.77668994931688651        6.1766336066671519     
 C   1.7028689114270323      -0.51702451977841346        3.5264233626330315     
 C   2.1030424005483774        1.5681284308426009        5.4729833503643901     
 C  -1.8612222162404446      -0.36456008859984823        1.1048287740652727     
 C  -3.1300665737260402       -2.0937804729036902        2.2471663441637202     
 C  -3.0405461939009104       -1.4162997044189594        5.6645727112695310     
 C  -5.1626354786496584      -0.38835691913386727        5.0862895424343302     
 C  -4.4840497430744310        2.7121492597906478        3.5945390057018964     
 C  -4.8678468574823714        1.2456533510043848        1.6967636080804764     
 C -0.14840290167369000      -0.35654860593247723        7.3095729710510984     
 C   1.0679883989678287       -2.0903417522255303        6.1181859303290009     
 C  0.96382657475424605       -1.4219363837036325        2.7436699018930151     
 C   3.0774401315982161      -0.35533005532568562        3.2802595221259114     
 C   2.3965262260624298        2.7314267236735823        4.7384050067003205     
 C   2.8122965753521076        1.2992250813647321        6.6558939480044206     
 C  -1.6413044143331934       -1.2341813955577818        3.7667697079267745E-002
 H  -1.4450914473414063       0.64158406715166361        1.0818006776564060     
 C  -2.8942065878299545       -2.9630032132744448        1.1790683247678910     
 H  -3.6981930667279546       -2.4362969522736071        3.1068974630616371     
 C  -3.6644014873029174       -2.1162915012712156        6.6991679887878073     
 H  -1.9728747718195327       -1.5524290671620633        5.4994073183571945     
 C  -5.7860850751290975       -1.1042613423829981        6.1125014334758623     
 H  -5.7425911755743124       0.30000345754997854        4.4762945040820901     
 C  -5.4805993708085055        3.5704557094992992        3.1243520302899777     
 H  -3.9350188359619560        2.9569508961665787        4.5036806971539978     
 C  -5.8574869566166399        2.1138901264448906        1.2277347201719961     
 H  -4.6224356334118424       0.34599192699088538        1.1358682825244208     
 C -0.35344221295996675       -1.2346412273120344        8.3726888953395786     
 H -0.55338421916041636       0.65341433074631072        7.3528236583064075     
 C  0.84349584186212057       -2.9699070007453328        7.1806495972032627     
 H   1.6126722650217293       -2.4311939957004380        5.2429412948706950     
 C   1.5858324755087880       -2.1314865227547668        1.7146671615859836     
 H  -9.9091182661935340E-002  -1.5718175692756162        2.9249334886641623     
 C   3.6996274117058507       -1.0829717922517124        2.2619423116185344     
 H   3.6547448869030723       0.35198142492543438        3.8707911636740637     
 C   3.4051934323764668        3.5946676427975901        5.1716679735263495     
 H   1.8298364583345903        2.9615215764337295        3.8364718483855826     
 C   3.8131035060492584        2.1737170566397652        7.0895092407174172     
 H   2.5775583177438186       0.40903099402337856        7.2364823689509992     
 C  -2.1554672973025633       -2.5346361819840042        7.4644085306655700E-002
 H  -1.0581729247773823      -0.90671186291562189      -0.81977078539946291     
 H  -3.2835449985035692       -3.9776356331265155        1.2318350576638735     
 C  -5.0344123775975955       -1.9553757342019256        6.9282675793076338     
 H  -3.0708381023893025       -2.7672035694461803        7.3382354419058249     
 H  -6.8538910622122415      -0.97647766945809522        6.2841844027461189     
 C  -6.1677432838789743        3.2737892262156985        1.9434310217460073     
 H  -5.7137436439477627        4.4783427867894599        3.6788649661433119     
 H  -6.3975186090947300        1.8867462451433403       0.31026619983878934     
 C  0.13722030840506250       -2.5433515491750271        8.3069111940591576     
 H -0.91012370937728959      -0.90823692858897198        9.2480324110915220     
 H   1.2151894019823084       -3.9901873816102853        7.1079953947800067     
 C   2.9511813140320111       -1.9582785140157417        1.4697613404661829     
 H  0.99403919679647534       -2.7999623984957549        1.0926539083050257     
 H   4.7636273121525745      -0.94439388479990238        2.0765529784029466     
 C   4.1151055338313478        3.3172689494620751        6.3440371613218760     
 H   3.6297073512061973        4.4907453394479866        4.5946802842272350     
 H   4.3689546993329067        1.9614790524954044        8.0011421967365770     
 H  -1.9586503279317338       -3.2073440243860829      -0.75710322888071457     
 H  -5.5091659551887009       -2.4682441123540282        7.7637887325214088     
 H  -6.9429509051483622        3.9448647519396909        1.5807373246843424     
 H  -5.2245169268454350E-002  -3.2233968415633472        9.1345485292918820     
 H   3.4242775752348709       -2.4783516075364886       0.63836655066941239     
 H   4.9021651352131466        3.9907371618654723        6.6761580376611613     
 Br   7.8207600740829637        5.0993117665827130        14.221023469536206     
 Co   8.3439489150348294        6.4945838219437348        12.394623857851986     
 P   10.196870535964871        7.6821597323736848        13.046697944511797     
 Br   8.9171939104894822        5.1616484706944137        10.536281782339719     
 P   6.4659725845436036        7.6658340713286721        11.779540782222728     
 C   9.9110521508539318        8.8762351850172401        14.393083557112028     
 C   11.076827917520408        8.6254043938133389        11.750231025812743     
 C   11.472515389206940        6.5541073130282843        13.720771951546125     
 C   6.7193942906502704        8.8661629246634011        10.431030083780488     
 C   5.5905224228936259        8.6065009498806067        13.081242373068322     
 C   5.1903577795584681        6.5213386476798405        11.134690733499776     
 C   9.1545995614026658        8.4540247422888299        15.502832354295000     
 C   10.423444338100246        10.183247224472144        14.360498395428975     
 C   10.333946058400354        9.5057592907205741        10.943089631758358     
 C   12.456034919299277        8.4778202862396164        11.521382305639175     
 C   11.777448340524421        5.3773170779597654        13.013136924776799     
 C   12.161218956141907        6.8438040492779582        14.910925253954815     
 C   7.4417932439297374        8.4460185982585347        9.2980923297525191     
 C   6.2254025968863536        10.179815064497276        10.489476102005403     
 C   6.3295594466360319        9.5114200876533115        13.863992690962661     
 C   4.2159533810149510        8.4447949394569228        13.327411770286929     
 C   4.8968684687287496        5.3580509706370911        11.869284117533430     
 C   4.4811138279796143        6.7902222084746242        9.9517695612224699     
 C   8.9346713098211072        9.3236478289871609        16.569990104724475     
 H   8.7384721097001155        7.4478793241190298        15.525860651263637     
 C   10.187574338736228        11.052471414830354        15.428593220054461     
 H   10.991575548175186        10.525764173156277        13.500770494772564     
 C   10.957803572161682        10.205748446144311        9.9084937881579211     
 H   9.2662739065595847        9.6418876894943839        11.108251332033673     
 C   13.079486559839230        9.1937212939721604        10.495169190712476     
 H   13.035989543619936        7.7894632340631373        12.131382283414359     
 C   12.773984837822997        4.5190033038874233        13.483339193970037     
 H   11.228431375644831        5.1325214387445381        12.103985004382878     
 C   13.150844738180776        5.9755592174769898        15.379969814719116     
 H   11.915802526822432        7.7434647866621393        15.471819410647953     
 C   7.6468362368059388        9.3241101112788520        8.2349765947047917     
 H   7.8467726353107032        7.4360547037546167        9.2548433860279289     
 C   6.4499000718295987        11.059379680191830        9.4270132138075748     
 H   5.6807173024097866        10.520668470378649        11.364719345260971     
 C   5.7075511017645884        10.220963917411007        14.892998348244609     
 H   7.3924751452936333        9.6613115750439285        13.682724842103088     
 C   3.5937637230726218        9.1724293683872542        14.345732702971212     
 H   3.6386523901638914        7.7374782699195732        12.736882652203649     
 C   3.8882072844997642        4.4948009551328854        11.436025475576002     
 H   5.4635494611629820        5.1279706538220156        12.771226320986981     
 C   3.4803135628881900        5.9157204706629196        9.5181578794210040     
 H   4.7158545338184839        7.6804085948765577        9.3711700556990181     
 C   9.4488293724160108        10.624104577260482        16.533014088886127     
 H   8.3515362425406590        8.9961768806520190        17.427425869896883     
 H   10.576909292580558        12.067105097755686        15.375826730787624     
 C   12.327815157564631        10.044832198318504        9.6793979649835542     
 H   10.364240940148399        10.856657266486060        9.2694219796286834     
 H   14.147293334620226        9.0659383222897816        10.323489901038284     
 C   13.461106691655605        4.8156603661120023        14.664275631184138     
 H   13.007134788943295        3.6111168552994934        12.928827541449735     
 H   13.690860891489319        6.2026955087663422        16.297449516816364     
 C   7.1561779330950257        10.632822107772412        8.3007541511416374     
 H   8.2035179421314428        8.9977045525866526        7.3596337233389377     
 H   6.0782086369563615        12.079660913065513        9.4996665727072305     
 C   4.3422052902115604        10.047741979245066        15.137911464415152     
 H   6.2993401982376920        10.889446177721522        15.515008725044076     
 H   2.5297663544714264        9.0338396448878306        14.531127792471178     
 C   3.1783065961386061        4.7721789321181909        10.263644414271230     
 H   3.6636898308267458        3.5987323559148758        12.013026245944117     
 H   2.9244715710904954        6.1279444196130566        8.6065160834828607     
 H   9.2520045696800519        11.296813959409427        17.364758663183444     
 H   12.802570757044503        10.557697389217481        8.8438759254780486     
 H   14.236301718209619        4.1445777760378446        15.026983667091464     
 H   7.3456493165464023        11.312866706983295        7.4731180877929511     
 H   3.8691095247155287        10.567808359417992        15.969310721790027     
 H   2.3912529343235183        4.0987021318899641        9.9315264857365833     
         142

 Br -0.53369909009092775        2.9946276400402856        2.3886522008576265     
 Co  -1.0532979356689078        1.5948898333966530        4.2127640998263258     
 P  -2.9044185284250217       0.40613918500698543        3.5580425884778148     
 Br  -1.6301174036380799        2.9233635162501330        6.0733940293151543     
 P  0.82647732745706715       0.42481201949091263        4.8252030460664610     
 C  -2.6163013095284606      -0.78748893626051497        2.2118063759948647     
 C  -3.7846966738190662      -0.53729084671298499        4.8541359847558780     
 C  -4.1800714807397634        1.5330177729175136        2.8818908599720832     
 C  0.57536137642773311      -0.77596888394787022        6.1738610578910302     
 C   1.7016010119451797      -0.51567155287532973        3.5231261548234643     
 C   2.1020946573410031        1.5704698140201154        5.4679746427878744     
 C  -1.8574220580319365      -0.36513076512839798        1.1037106010603117     
 C  -3.1300131343726174       -2.0940243993185033        2.2425447530013947     
 C  -3.0415395722867546       -1.4158955293073823        5.6630139459223212     
 C  -5.1642340155996092      -0.39071419248156264        5.0817521861392345     
 C  -4.4858142416422071        2.7107742935893118        3.5876002108878819     
 C  -4.8673291692084248        1.2418258190335827        1.6912355076348302     
 C -0.14460476386993143      -0.35597564289425970        7.3084566982583983     
 C   1.0680403481346612       -2.0900949807577489        6.1135659403617151     
 C  0.96283314656199548       -1.4223373309755800        2.7421143087777318     
 C   3.0758412340836752      -0.35296940151506934        3.2757261963010413     
 C   2.3947614798570624        2.7328049526840941        4.7314729983289379     
 C   2.8128162884166943        1.3030500991454081        6.6503677940193375     
 C  -1.6364418757379351       -1.2341469759374650        3.6260498476305997E-002
 H  -1.4404948236044641       0.64074059748761547        1.0821269373787497     
 C  -2.8933415727199483       -2.9625083652565083        1.1740441723061612     
 H  -3.6998140125176620       -2.4366597124841221        3.1011678458990142     
 C  -3.6655274419461912       -2.1152051164242462        6.6980080435574942     
 H  -1.9735285239223233       -1.5510425459566437        5.4989988608939360     
 C  -5.7877742678189685       -1.1057808431091407        6.1085272518581277     
 H  -5.7443787999134992       0.29629282557140407        4.4703669956366738     
 C  -5.4814996898525772        3.5687268498991993        3.1147760388599743     
 H  -3.9380436436708068        2.9566280050618041        4.4972557471045684     
 C  -5.8561730780904462        2.1096142768798751        1.2196773644679955     
 H  -4.6211556599278198       0.34148756818958326        1.1317477289279094     
 C -0.34858091082567627       -1.2346734912994679        8.3712836646452331     
 H -0.54878992668333293       0.65425997658149793        7.3531519717216076     
 C  0.84436014937099479       -2.9703991026375234        7.1756271404465855     
 H   1.6110497941962620       -2.4308281228290718        5.2372131278522227     
 C   1.5847071866529006       -2.1325705520625906        1.7135114208268385     
 H  -9.9745119527926113E-002  -1.5732006767292757        2.9245275103018997     
 C   3.6979386024209719       -1.0814499500876713        2.2579733603783247     
 H   3.6529565237177972       0.35569582347192502        3.8648675844132154     
 C   3.4042956311016761        3.5963967373401031        5.1620985246586857     
 H   1.8268096485252461        2.9618509569956912        3.8300555981692370     
 C   3.8144223308991525        2.1779871971740175        7.0814534730627621     
 H   2.5788400417215067       0.41353181374100412        7.2323620280011411     
 C  -2.1522836850600724       -2.5340119521960047        7.1179595836177945E-002
 H  -1.0514211973598655      -0.90660148178928213      -0.81989915317081474     
 H  -3.2839404796755072       -3.9767373138731603        1.2253903411444269     
 C  -5.0358714841258232       -1.9551676441022006        6.9259779366230099     
 H  -3.0718378706306315       -2.7648629263384916        7.3382935739638002     
 H  -6.8558522230425618      -0.97876838273782307        6.2792306911098494     
 C  -6.1670189320188280        3.2706817372750843        1.9332457392097226     
 H  -5.7152603444974419        4.4774580985736687        3.6676826494066419     
 H  -6.3950760060082628        1.8814039843638173       0.30179317408718775     
 C  0.14040353697721425       -2.5439732831000312        8.3034486768818940     
 H -0.90337313845975953      -0.90834557067311084        9.2479061995617400     
 H   1.2147936579369238       -3.9910828040546118        7.1015523813485792     
 C   2.9497231462080125       -1.9584848713465619        1.4674770876756378     
 H  0.99304043181025747       -2.8023010710951484        1.0927163365914581     
 H   4.7616667253743712      -0.94210128619988853        2.0716053585033674     
 C   4.1158352187358256        3.3203719520138000        6.3338555747250007     
 H   3.6281933798070822        4.4916314438834135        4.5835064658311255     
 H   4.3714043505376079        1.9668122099376051        7.9926686803418017     
 H  -1.9549420542219813       -3.2061956084555234      -0.76086146079224526     
 H  -5.5107439096442290       -2.4675219530903179        7.7617932218958954     
 H  -6.9413812654409845        3.9415850334453610        1.5683686245963913     
 H  -4.8536348235376392E-002  -3.2245427165581111        9.1307925280050082     
 H   3.4227013218827094       -2.4790730153274154       0.63637747306504278     
 H   4.9037426970150237        3.9940096144176827        6.6637925125841839     
 Br   7.8270693849805308        5.0948577834230999        14.219020326212807     
 Co   8.3466846044969465        6.4945832617928403        12.394903561230842     
 P   10.197816083459852        7.6833250403842115        13.049621217199197     
 Br   8.9235066931022651        5.1661002508650444        10.534280649145392     
 P   6.4669191699641182        7.6646673214613390        11.782461369825976     
 C   9.9096827217473482        8.8769539018625601        14.395854728528032     
 C   11.078096165523323        8.6267536108723881        11.753528529657421     
 C   11.473462675122217        6.5564471315894686        13.725783495795570     
 C   6.7180277115860232        8.8654430324867448        10.433799214406273     
 C   5.5917900777784304        8.6051498680492635        13.084536495549511     
 C   5.1913068191525351        6.5189975064055314        11.139697864071172     
 C   9.1507972834601894        8.4545958334872342        15.503946877065713     
 C   10.423388995400282        10.183491741896736        14.365116820661685     
 C   10.334940407657548        9.5053545304092264        10.944644900523837     
 C   12.457634378327745        8.4801773183167057        11.525917166144771     
 C   11.779213812742194        5.3786926001254463        13.020074099559197     
 C   12.160698086019320        6.8476304512033810        14.916453974948361     
 C   7.4379945545482711        8.4454462230526115        9.2992053065885933     
 C   6.2253507548558327        10.179569633625460        10.494092502977603     
 C   6.3305517299411793        9.5118239628466412        13.865544885271612     
 C   4.2175523153599439        8.4424344745936253        13.331942628085063     
 C   4.8986338547185708        5.3566746005995327        11.876216913209635     
 C   4.4805967845195589        6.7863943292424276        9.9572926160256792     
 C   8.9298051807526946        9.3236141391567546        16.571393130570829     
 H   8.7338737629572751        7.4487230596931777        15.525530806687012     
 C   10.186705999784259        11.051977427306118        15.433613692147954     
 H   10.993195304214499        10.526127505478602        13.506497399225786     
 C   10.958930685156206        10.204660976579213        9.9096499987376241     
 H   9.2669285622252389        9.6405005299792972        11.108655945281340     
 C   13.081176831387692        9.1952399162538985        10.499140514971399     
 H   13.037777971479926        7.7931740448578717        12.137307905316408     
 C   12.774884094169140        4.5207315236284842        13.492915812122899     
 H   11.231459306308379        5.1328459331794720        12.110406725623289     
 C   13.149525453278031        5.9798326171022742        15.388030101393277     
 H   11.914518517811350        7.7479677973995873        15.475940557654804     
 C   7.6419749653639304        9.3241427582044025        8.2363785299197634     
 H   7.8421773041265181        7.4352094268195623        9.2545119906033477     
 C   6.4490366129052550        11.059872981290662        9.4320321524657995     
 H   5.6823399047254703        10.520304244575598        11.370443814769681     
 C   5.7086747368595283        10.222049910955436        14.894151062236695     
 H   7.3931276677212949        9.6626991083502034        13.683126983374956     
 C   3.5954520753115675        9.1709065700568608        14.349699696909955     
 H   3.6404414214015901        7.7337633338652267        12.742804016532743     
 C   3.8891066467140161        4.4930722442947264        11.445596533486860     
 H   5.4665757015005507        5.1276454255680175        12.777644677456550     
 C   3.4789984139722172        5.9114459021433374        9.5262112624382898     
 H   4.7145757208354109        7.6759037317017809        9.3752855405417357     
 C   9.4456415560897256        10.623481327026264        16.536474404698431     
 H   8.3447803791321817        8.9960671027594508        17.427549683982150     
 H   10.577301047677778        12.066207780435072        15.382267775014428     
 C   12.329275461145292        10.044622797849721        9.6816841565383474     
 H   10.365241911912456        10.854315077726927        9.2693595509613527     
 H   14.149255619594543        9.0682280718026078        10.328441012243752     
 C   13.460377855734976        4.8187655835994310        14.674463975424729     
 H   13.008651297978052        3.6120010812994212        12.940010554885411     
 H   13.688410427887792        6.2080339862329632        16.305927274247274     
 C   7.1529956223086000        10.633444573654186        8.3042134059475856     
 H   8.1967672584645044        8.9978132659561751        7.3597566683873579     
 H   6.0786057842929848        12.080557747832016        9.5061060166511204     
 C   4.3436622208274969        10.047948208322932        15.140193585488745     
 H   6.3003366024002192        10.891787733996024        15.514942961836088     
 H   2.5317268295102018        9.0315443323575213        14.536074146538487     
 C   3.1775800174012638        4.7690730774493613        10.273825893767121     
 H   3.6652049759877094        3.5978480174598584        12.024203727350420     
 H   2.9220268547605657        6.1226046262863498        8.6149859361232703     
 H   9.2482910051057736        11.295666785610774        17.368512301638223     
 H   12.804150083979433        10.556973398048548        8.8458677537891983     
 H   14.234725653596708        4.1478540845575367        15.039357541661673     
 H   7.3419422687673164        11.314013153980907        7.4768709625490866     
 H   3.8706844886606042        10.568528574834849        15.971298303617173     
 H   2.3896793764697351        4.0954254542885309        9.9438924811846672     
         142

 Br -0.54001094528979376        2.9990843857328215        2.3906535637773301     
 Co  -1.0560340993525212        1.5948917902837345        4.2124821700171164     
 P  -2.9053633231656493       0.40497410399535860        3.5551165260875415     
 Br  -1.6364304852803400        2.9189120712314001        6.0753936239670487     
 P  0.82553132426420051       0.42598071347727673        4.8222797093372689     
 C  -2.6149331493570180      -0.78820732803057936        2.2090320266442225     
 C  -3.7859640439339493      -0.53864017418960819        4.8508356317253627     
 C  -4.1810189095572339        1.5306781613447029        2.8768778375185935     
 C  0.57672753254369991      -0.77524781857885405        6.1710885091149086     
 C   1.7003331124633272      -0.51431858597224589        3.5198289470138975     
 C   2.1011469141336283        1.5728111971976297        5.4629659352113578     
 C  -1.8536218998234286      -0.36570144165694773        1.1025924280553507     
 C  -3.1299596950191946       -2.0942683257333159        2.2379231618390687     
 C  -3.0425329506725989       -1.4154913541958050        5.6614551805751114     
 C  -5.1658325525495608      -0.39307146582925800        5.0772148298441389     
 C  -4.4875787402099823        2.7093993273879757        3.5806614160738670     
 C  -4.8668114809344774        1.2379982870627806        1.6857074071891840     
 C -0.14080662606617289      -0.35540267985604218        7.3073404254656973     
 C   1.0680922973014937       -2.0898482092899675        6.1089459503944301     
 C  0.96183971836974480       -1.4227382782475277        2.7405587156624480     
 C   3.0742423365691343      -0.35060874770445299        3.2711928704761717     
 C   2.3929967336516951        2.7341831816946058        4.7245409899575552     
 C   2.8133360014812809        1.3068751169260842        6.6448416400342545     
 C  -1.6315793371426770       -1.2341125563171482        3.4853299873344241E-002
 H  -1.4358981998675222       0.63989712782356734        1.0824531971010933     
 C  -2.8924765576099416       -2.9620135172385722        1.1690200198444312     
 H  -3.7014349583073698       -2.4370224726946375        3.0954382287363909     
 C  -3.6666533965894650       -2.1141187315772774        6.6968480983271812     
 H  -1.9741822760251135       -1.5496560247512243        5.4985904034306783     
 C  -5.7894634605088395       -1.1073003438352831        6.1045530702403932     
 H  -5.7461664242526869       0.29258219359282955        4.4644394871912576     
 C  -5.4824000088966489        3.5669979902990994        3.1052000474299710     
 H  -3.9410684513796572        2.9563051139570296        4.4908307970551400     
 C  -5.8548591995642516        2.1053384273148597        1.2116200087639948     
 H  -4.6198756864437973       0.33698320938828119        1.1276271753313980     
 C -0.34371960869138574       -1.2347057552869014        8.3698784339508876     
 H -0.54419563420624950       0.65510562241668524        7.3534802851368086     
 C  0.84522445687986913       -2.9708912045297136        7.1706046836899082     
 H   1.6094273233707950       -2.4304622499577055        5.2314849608337504     
 C   1.5835818977970131       -2.1336545813704144        1.7123556800676933     
 H -0.10039905639391690       -1.5745837841829349        2.9241215319396372     
 C   3.6962497931360936       -1.0799281079236303        2.2540044091381151     
 H   3.6511681605325217       0.35941022201841560        3.8589440051523671     
 C   3.4033978298268859        3.5981258318826161        5.1525290757910209     
 H   1.8237828387159016        2.9621803375576525        3.8236393479528918     
 C   3.8157411557490462        2.1822573377082697        7.0733977054081070     
 H   2.5801217656991953       0.41803263345862962        7.2282416870512840     
 C  -2.1491000728175811       -2.5333877224080052        6.7715106365700189E-002
 H  -1.0446694699423484      -0.90649110066294247      -0.82002752094216658     
 H  -3.2843359608474456       -3.9758389946198052        1.2189456246249801     
 C  -5.0373305906540518       -1.9549595540024756        6.9236882939383859     
 H  -3.0728376388719605       -2.7625222832308034        7.3383517060217747     
 H  -6.8578133838728821      -0.98105909601755092        6.2742769794735809     
 C  -6.1662945801586817        3.2675742483344696        1.9230604566734382     
 H  -5.7167770450471220        4.4765734103578767        3.6565003326699723     
 H  -6.3926334029217955        1.8760617235842945       0.29332014833558628     
 C  0.14358676554936600       -2.5445950170250349        8.2999861597046305     
 H -0.89662256754222946      -0.90845421275724969        9.2477799880319580     
 H   1.2143979138915393       -3.9919782264989383        7.0951093679171517     
 C   2.9482649783840142       -1.9586912286773821        1.4651928348850924     
 H  0.99204166682403971       -2.8046397436945418        1.0927787648778904     
 H   4.7597061385961679      -0.93980868759987457        2.0666577386037881     
 C   4.1165649036403043        3.3234749545655249        6.3236739881281254     
 H   3.6266794084079677        4.4925175483188395        4.5723326474350161     
 H   4.3738540017423082        1.9721453673798057        7.9841951639470263     
 H  -1.9512337805122288       -3.2050471925249640      -0.76461969270377583     
 H  -5.5123218640997580       -2.4667997938266080        7.7597977112703820     
 H  -6.9398116257336069        3.9383053149510312        1.5559999245084399     
 H  -4.4827527202298420E-002  -3.2256885915528746        9.1270365267181344     
 H   3.4211250685305479       -2.4797944231183426       0.63438839546067305     
 H   4.9053202588169018        3.9972820669698930        6.6514269875072074     
 Br   7.8333786958780971        5.0904038002634877        14.217017182889407     
 Co   8.3494202939590654        6.4945827016419448        12.395183264609697     
 P   10.198761630954833        7.6844903483947373        13.052544489886596     
 Br   8.9298194757150480        5.1705520310356743        10.532279515951066     
 P   6.4678657553846319        7.6635005715940068        11.785381957429221     
 C   9.9083132926407664        8.8776726187078800        14.398625899944037     
 C   11.079364413526237        8.6281028279314356        11.756826033502097     
 C   11.474409961037495        6.5587869501506519        13.730795040045017     
 C   6.7166611325217751        8.8647231403100868        10.436568345032056     
 C   5.5930577326632340        8.6037987862179222        13.087830618030699     
 C   5.1922558587466021        6.5166563651312233        11.144704994642568     
 C   9.1469950055177129        8.4551669246856385        15.505061399836427     
 C   10.423333652700316        10.183736259321329        14.369735245894395     
 C   10.335934756914741        9.5049497700978804        10.946200169289316     
 C   12.459233837356212        8.4825343503937933        11.530452026650368     
 C   11.780979284959969        5.3800681222911271        13.027011274341596     
 C   12.160177215896734        6.8514568531288038        14.921982695941905     
 C   7.4341958651668039        8.4448738478466865        9.3003182834246676     
 C   6.2252989128253109        10.179324202753643        10.498708903949803     
 C   6.3315440132463268        9.5122278380399727        13.867097079580564     
 C   4.2191512497049368        8.4400740097303277        13.336473485883195     
 C   4.9003992407083921        5.3552982305619743        11.883149708885838     
 C   4.4800797410595044        6.7825664500102310        9.9628156708288902     
 C   8.9249390516842819        9.3235804493263483        16.572796156417180     
 H   8.7292754162144330        7.4495667952673248        15.525200962110389     
 C   10.185837660832291        11.051483439781883        15.438634164241449     
 H   10.994815060253810        10.526490837800928        13.512224303679009     
 C   10.960057798150732        10.203573507014115        9.9108062093173270     
 H   9.2675832178908948        9.6391133704642087        11.109060558529007     
 C   13.082867102936154        9.1967585385356365        10.503111839230325     
 H   13.039566399339916        7.7968848556526060        12.143233527218459     
 C   12.775783350515283        4.5224597433695441        13.502492430275762     
 H   11.234487236971926        5.1331704276144059        12.116828446863700     
 C   13.148206168375284        5.9841060167275586        15.396090388067435     
 H   11.913234508800269        7.7524708081370362        15.480061704661653     
 C   7.6371136939219211        9.3241754051299530        8.2377804651347333     
 H   7.8375819729423322        7.4343641498845070        9.2541805951787666     
 C   6.4481731539809122        11.060366282389495        9.4370510911240242     
 H   5.6839625070411532        10.519940018772548        11.376168284278391     
 C   5.7097983719544692        10.223135904499864        14.895303776228781     
 H   7.3937801901489566        9.6640866416564783        13.683529124646826     
 C   3.5971404275505132        9.1693837717264692        14.353666690848700     
 H   3.6422304526392884        7.7300483978108794        12.748725380861835     
 C   3.8900060089282684        4.4913435334565674        11.455167591397718     
 H   5.4696019418381194        5.1273201973140194        12.784063033926119     
 C   3.4776832650562448        5.9071713336237544        9.5342646454555755     
 H   4.7132969078523370        7.6713988685270031        9.3794010253844533     
 C   9.4424537397634420        10.622858076792047        16.539934720510736     
 H   8.3380245157237045        8.9959573248668825        17.427673498067421     
 H   10.577692802775001        12.065310463114455        15.388708819241231     
 C   12.330735764725953        10.044413397380936        9.6839703480931405     
 H   10.366242883676513        10.851972888967792        9.2692971222940219     
 H   14.151217904568860        9.0705178213154340        10.333392123449221     
 C   13.459649019814348        4.8218708010868596        14.684652319665320     
 H   13.010167807012808        3.6128853072993490        12.951193568321088     
 H   13.685959964286265        6.2133724636995833        16.314405031678184     
 C   7.1498133115221751        10.634067039535958        8.3076726607535338     
 H   8.1900165747975677        8.9979219793256959        7.3598796134357771     
 H   6.0790029316296081        12.081454582598518        9.5125454605950104     
 C   4.3451191514434333        10.048154437400798        15.142475706562339     
 H   6.3013330065627473        10.894129290270527        15.514877198628097     
 H   2.5336873045489772        9.0292490198272120        14.541020500605798     
 C   3.1768534386639220        4.7659672227805316        10.284007373263011     
 H   3.6667201211486731        3.5969636790048405        12.035381208756721     
 H   2.9195821384306364        6.1172648329596440        8.6234557887636782     
 H   9.2445774405314953        11.294519611812120        17.372265940093001     
 H   12.805729410914362        10.556249406879617        8.8478595821003481     
 H   14.233149588983796        4.1511303930772288        15.051731416231881     
 H   7.3382352209882304        11.315159600978522        7.4806238373052221     
 H   3.8722594526056802        10.569248790251704        15.973285885444319     
 H   2.3881058186159523        4.0921487766870968        9.9562584766327493     
         142

 Br -0.54632280048865978        3.0035411314253571        2.3926549266970332     
 Co  -1.0587702630361346        1.5948937471708162        4.2122002402079071     
 P  -2.9063081179062769       0.40380902298373178        3.5521904636972685     
 Br  -1.6427435669226000        2.9144606262126667        6.0773932186189432     
 P  0.82458532107133398       0.42714940746364083        4.8193563726080768     
 C  -2.6135649891855754      -0.78892571980064374        2.2062576772935807     
 C  -3.7872314140488328      -0.53998950166623128        4.8475352786948473     
 C  -4.1819663383747043        1.5283385497718920        2.8718648150651038     
 C  0.57809368865966659      -0.77452675320983777        6.1683159603387878     
 C   1.6990652129814745      -0.51296561906916205        3.5165317392043303     
 C   2.1001991709262535        1.5751525803751441        5.4579572276348420     
 C  -1.8498217416149205      -0.36627211818549749        1.1014742550503895     
 C  -3.1299062556657713       -2.0945122521481290        2.2333015706767432     
 C  -3.0435263290584431       -1.4150871790842277        5.6598964152279017     
 C  -5.1674310894995115      -0.39542873917695331        5.0726774735490423     
 C  -4.4893432387777583        2.7080243611866397        3.5737226212598521     
 C  -4.8662937926605307        1.2341707550919785        1.6801793067435378     
 C -0.13700848826241435      -0.35482971681782466        7.3062241526729972     
 C   1.0681442464683264       -2.0896014378221861        6.1043259604271443     
 C  0.96084629017749423       -1.4231392255194752        2.7390031225471647     
 C   3.0726434390545938      -0.34824809389383671        3.2666595446513020     
 C   2.3912319874463281        2.7355614107051176        4.7176089815861726     
 C   2.8138557145458680        1.3107001347067602        6.6393154860491714     
 C  -1.6267167985474189       -1.2340781366968314        3.3446101270382486E-002
 H  -1.4313015761305801       0.63905365815951931        1.0827794568234370     
 C  -2.8916115424999354       -2.9615186692206357        1.1639958673827013     
 H  -3.7030559040970776       -2.4373852329051524        3.0897086115737675     
 C  -3.6677793512327388       -2.1130323467303085        6.6956881530968682     
 H  -1.9748360281279038       -1.5482695035458047        5.4981819459674206     
 C  -5.7911526531987105       -1.1088198445614257        6.1005788886226595     
 H  -5.7479540485918736       0.28887156161425509        4.4585119787458414     
 C  -5.4833003279407215        3.5652691306989994        3.0956240559999677     
 H  -3.9440932590885076        2.9559822228522554        4.4844058470057107     
 C  -5.8535453210380579        2.1010625777498437        1.2035626530599943     
 H  -4.6185957129597748       0.33247885058697912        1.1235066217348866     
 C -0.33885830655709526       -1.2347380192743347        8.3684732032565403     
 H -0.53960134172916607       0.65595126825187244        7.3538085985520096     
 C  0.84608876438874348       -2.9713833064219042        7.1655822269332310     
 H   1.6078048525453277       -2.4300963770863393        5.2257567938152780     
 C   1.5824566089411256       -2.1347386106782382        1.7111999393085480     
 H -0.10105299325990767       -1.5759668916365943        2.9237155535773747     
 C   3.6945609838512148       -1.0784062657595892        2.2500354578979058     
 H   3.6493797973472466       0.36312462056490624        3.8530204258915193     
 C   3.4025000285520952        3.5998549264251292        5.1429596269233562     
 H   1.8207560289065574        2.9625097181196138        3.8172230977365462     
 C   3.8170599805989402        2.1865274782425219        7.0653419377534519     
 H   2.5814034896768834       0.42253345317625512        7.2241213461014269     
 C  -2.1459164605750902       -2.5327634926200062        6.4250616895222434E-002
 H  -1.0379177425248316      -0.90638071953660271      -0.82015588871351841     
 H  -3.2847314420193841       -3.9749406753664500        1.2125009081055333     
 C  -5.0387896971822794       -1.9547514639027508        6.9213986512537620     
 H  -3.0738374071132895       -2.7601816401231147        7.3384098380797491     
 H  -6.8597745447032015      -0.98334980929727867        6.2693232678373123     
 C  -6.1655702282985345        3.2644667593938550        1.9128751741371535     
 H  -5.7182937455968021        4.4756887221420856        3.6453180159333023     
 H  -6.3901907998353282        1.8707194628047716       0.28484712258398470     
 C  0.14676999412151773       -2.5452167509500390        8.2965236425273670     
 H -0.88987199662469940      -0.90856285484138855        9.2476537765021760     
 H   1.2140021698461547       -3.9928736489432648        7.0886663544857242     
 C   2.9468068105600156       -1.9588975860082025        1.4629085820945471     
 H  0.99104290183782195       -2.8069784162939353        1.0928411931643227     
 H   4.7577455518179637      -0.93751608899986061        2.0617101187042093     
 C   4.1172945885447820        3.3265779571172502        6.3134924015312510     
 H   3.6251654370088531        4.4934036527542665        4.5611588290389076     
 H   4.3763036529470094        1.9774785248220064        7.9757216475522519     
 H  -1.9475255068024764       -3.2038987765944045      -0.76837792461530652     
 H  -5.5138998185552861       -2.4660776345628976        7.7578022006448695     
 H  -6.9382419860262292        3.9350255964567014        1.5436312244204888     
 H  -4.1118706169220455E-002  -3.2268344665476385        9.1232805254312606     
 H   3.4195488151783864       -2.4805158309092694       0.63239931785630343     
 H   4.9068978206187799        4.0005545195221037        6.6390614624302300     
 Br   7.8396880067756642        5.0859498171038755        14.215014039566007     
 Co   8.3521559834211843        6.4945821414910503        12.395462967988552     
 P   10.199707178449813        7.6856556564052640        13.055467762573997     
 Br   8.9361322583278309        5.1750038112063050        10.530278382756741     
 P   6.4688123408051466        7.6623338217266737        11.788302545032469     
 C   9.9069438635341847        8.8783913355532000        14.401397071360041     
 C   11.080632661529153        8.6294520449904848        11.760123537346775     
 C   11.475357246952772        6.5611267687118362        13.735806584294462     
 C   6.7152945534575279        8.8640032481334305        10.439337475657839     
 C   5.5943253875480385        8.6024477043865790        13.091124740511889     
 C   5.1932048983406682        6.5143152238569151        11.149712125213965     
 C   9.1431927275752365        8.4557380158840427        15.506175922607142     
 C   10.423278310000352        10.183980776745921        14.374353671127105     
 C   10.336929106171935        9.5045450097865345        10.947755438054795     
 C   12.460833296384680        8.4848913824708809        11.534986887155963     
 C   11.782744757177744        5.3814436444568079        13.033948449123997     
 C   12.159656345774147        6.8552832550542266        14.927511416935451     
 C   7.4303971757853375        8.4443014726407633        9.3014312602607419     
 C   6.2252470707947900        10.179078771881827        10.503325304922004     
 C   6.3325362965514742        9.5126317132333025        13.868649273889515     
 C   4.2207501840499297        8.4377135448670320        13.341004343681329     
 C   4.9021646266982133        5.3539218605244159        11.890082504562043     
 C   4.4795626975994489        6.7787385707780343        9.9683387256320994     
 C   8.9200729226158693        9.3235467594959438        16.574199182263534     
 H   8.7246770694715927        7.4504105308414719        15.524871117533765     
 C   10.184969321880324        11.050989452257648        15.443654636334943     
 H   10.996434816293123        10.526854170123253        13.517951208132233     
 C   10.961184911145258        10.202486037449015        9.9119624198970282     
 H   9.2682378735565507        9.6377262109491220        11.109465171776675     
 C   13.084557374484616        9.1982771608173728        10.507083163489250     
 H   13.041354827199909        7.8005956664473404        12.149159149120511     
 C   12.776682606861424        4.5241879631106050        13.512069048428623     
 H   11.237515167635474        5.1334949220493398        12.123250168104112     
 C   13.146886883472536        5.9883794163528430        15.404150674741595     
 H   11.911950499789187        7.7569738188744841        15.484182851668503     
 C   7.6322524224799126        9.3242080520555035        8.2391824003497032     
 H   7.8329866417581462        7.4335188729494526        9.2538491997541854     
 C   6.4473096950565685        11.060859583488327        9.4420700297822471     
 H   5.6855851093568370        10.519575792969498        11.381892753787101     
 C   5.7109220070494100        10.224221898044295        14.896456490220869     
 H   7.3944327125766183        9.6654741749627551        13.683931265918696     
 C   3.5988287797894585        9.1678609733960759        14.357633684787444     
 H   3.6440194838769866        7.7263334617565320        12.754646745190927     
 C   3.8909053711425203        4.4896148226184085        11.464738649308575     
 H   5.4726281821756881        5.1269949690600223        12.790481390395687     
 C   3.4763681161402720        5.9028967651041713        9.5423180284728613     
 H   4.7120180948692632        7.6668940053522254        9.3835165102271691     
 C   9.4392659234371568        10.622234826557831        16.543395036323041     
 H   8.3312686523152255        8.9958475469743124        17.427797312152691     
 H   10.578084557872224        12.064413145793839        15.395149863468033     
 C   12.332196068306613        10.044203996912151        9.6862565396479336     
 H   10.367243855440568        10.849630700208658        9.2692346936266894     
 H   14.153180189543177        9.0728075708282603        10.338343234654689     
 C   13.458920183893719        4.8249760185742891        14.694840663905911     
 H   13.011684316047564        3.6137695332992772        12.962376581756764     
 H   13.683509500684739        6.2187109411662034        16.322882789109094     
 C   7.1466310007357494        10.634689505417731        8.3111319155594821     
 H   8.1832658911306311        8.9980306926952185        7.3600025584841973     
 H   6.0794000789662315        12.082351417365018        9.5189849045389003     
 C   4.3465760820593697        10.048360666478667        15.144757827635932     
 H   6.3023294107252754        10.896470846545030        15.514811435420109     
 H   2.5356477795877526        9.0269537072969008        14.545966854673109     
 C   3.1761268599265797        4.7628613681117029        10.294188852758900     
 H   3.6682352663096367        3.5960793405498230        12.046558690163025     
 H   2.9171374221007067        6.1119250396329372        8.6319256414040879     
 H   9.2408638759572170        11.293372438013467        17.376019578547780     
 H   12.807308737849292        10.555525415710687        8.8498514104114978     
 H   14.231573524370884        4.1544067015969208        15.064105290802091     
 H   7.3345281732091454        11.316306047976136        7.4843767120613576     
 H   3.8738344165507557        10.569969005668559        15.975273467271466     
 H   2.3865322607621691        4.0888720990856635        9.9686244720808332     
         142

 Br -0.55263465568752568        3.0079978771178930        2.3946562896167367     
 Co  -1.0615064267197480        1.5948957040578977        4.2119183103986977     
 P  -2.9072529126469044       0.40264394197210496        3.5492644013069952     
 Br  -1.6490566485648599        2.9100091811939333        6.0793928132708368     
 P  0.82363931787846734       0.42831810145000487        4.8164330358788838     
 C  -2.6121968290141333      -0.78964411157070813        2.2034833279429389     
 C  -3.7884987841637159      -0.54133882914285436        4.8442349256643320     
 C  -4.1829137671921748        1.5259989381990813        2.8668517926116146     
 C  0.57945984477563328      -0.77380568784082160        6.1655434115626662     
 C   1.6977973134996220      -0.51161265216607832        3.5132345313947635     
 C   2.0992514277188787        1.5774939635526586        5.4529485200583263     
 C  -1.8460215834064124      -0.36684279471404724        1.1003560820454286     
 C  -3.1298528163123485       -2.0947561785629416        2.2286799795144172     
 C  -3.0445197074442873       -1.4146830039726503        5.6583376498806919     
 C  -5.1690296264494631      -0.39778601252464868        5.0681401172539466     
 C  -4.4911077373455344        2.7066493949853037        3.5667838264458376     
 C  -4.8657761043865841        1.2303432231211764        1.6746512062978915     
 C -0.13321035045865581      -0.35425675377960708        7.3051078798802971     
 C   1.0681961956351589       -2.0893546663544047        6.0997059704598584     
 C  0.95985286198524367       -1.4235401727914228        2.7374475294318810     
 C   3.0710445415400529      -0.34588744008322037        3.2621262188264319     
 C   2.3894672412409608        2.7369396397156294        4.7106769732147891     
 C   2.8143754276104547        1.3145251524874362        6.6337893320640884     
 C  -1.6218542599521606       -1.2340437170765144        3.2038902667420738E-002
 H  -1.4267049523936381       0.63821018849547118        1.0831057165457807     
 C  -2.8907465273899287       -2.9610238212026991        1.1589717149209715     
 H  -3.7046768498867855       -2.4377479931156674        3.0839789944111442     
 C  -3.6689053058760126       -2.1119459618833392        6.6945282078665542     
 H  -1.9754897802306943       -1.5468829823403853        5.4977734885041620     
 C  -5.7928418458885806       -1.1103393452875683        6.0966047070049250     
 H  -5.7497416729310613       0.28516092963568063        4.4525844703004260     
 C  -5.4842006469847933        3.5635402710988995        3.0860480645699644     
 H  -3.9471180667973584        2.9556593317474809        4.4779808969562822     
 C  -5.8522314425118633        2.0967867281848283        1.1955052973559936     
 H  -4.6173157394757514       0.32797449178567700        1.1193860681383754     
 C -0.33399700442280478       -1.2347702832617682        8.3670679725621948     
 H -0.53500704925208264       0.65679691408705976        7.3541369119672098     
 C  0.84695307189761782       -2.9718754083140948        7.1605597701765547     
 H   1.6061823817198606       -2.4297305042149731        5.2200286267968057     
 C   1.5813313200852381       -2.1358226399860620        1.7100441985494028     
 H -0.10170693012589845       -1.5773499990902538        2.9233095752151126     
 C   3.6928721745663360       -1.0768844235955481        2.2460665066576961     
 H   3.6475914341619711       0.36683901911139688        3.8470968466306710     
 C   3.4016022272773045        3.6015840209676417        5.1333901780556914     
 H   1.8177292190972132        2.9628390986815751        3.8108068475202010     
 C   3.8183788054488339        2.1907976187767741        7.0572861700987977     
 H   2.5826852136545719       0.42703427289388063        7.2200010051515697     
 C  -2.1427328483325994       -2.5321392628320067        6.0786127424744672E-002
 H  -1.0311660151073148      -0.90627033841026294      -0.82028425648487024     
 H  -3.2851269231913225       -3.9740423561130949        1.2060561915860868     
 C  -5.0402488037105071       -1.9545433738030258        6.9191090085691380     
 H  -3.0748371753546184       -2.7578409970154261        7.3384679701377244     
 H  -6.8617357055335217      -0.98564052257700652        6.2643695562010429     
 C  -6.1648458764383882        3.2613592704532408        1.9026898916008688     
 H  -5.7198104461464823        4.4748040339262944        3.6341356991966327     
 H  -6.3877481967488610        1.8653772020252488       0.27637409683238318     
 C  0.14995322269366948       -2.5458384848750431        8.2930611253501034     
 H -0.88312142570716934      -0.90867149692552740        9.2475275649723923     
 H   1.2136064258007702       -3.9937690713875913        7.0822233410542967     
 C   2.9453486427360174       -1.9591039433390227        1.4606243293040018     
 H  0.99004413685160408       -2.8093170888933288        1.0929036214507550     
 H   4.7557849650397603      -0.93522349039984665        2.0567624988046300     
 C   4.1180242734492607        3.3296809596689751        6.3033108149343757     
 H   3.6236514656097381        4.4942897571896925        4.5499850106427981     
 H   4.3787533041517106        1.9828116822642070        7.9672481311574774     
 H  -1.9438172330927239       -3.2027503606638454      -0.77213615652683720     
 H  -5.5154777730108151       -2.4653554752991873        7.7558066900193561     
 H  -6.9366723463188515        3.9317458779623711        1.5312625243325377     
 H  -3.7409885136142490E-002  -3.2279803415424024        9.1195245241443867     
 H   3.4179725618262249       -2.4812372387001966       0.63041024025193371     
 H   4.9084753824206580        4.0038269720743136        6.6266959373532526     
 Br   7.8459973176732305        5.0814958339442624        14.213010896242610     
 Co   8.3548916728833031        6.4945815813401548        12.395742671367408     
 P   10.200652725944794        7.6868209644157899        13.058391035261396     
 Br   8.9424450409406138        5.1794555913769358        10.528277249562414     
 P   6.4697589262256612        7.6611670718593414        11.791223132635714     
 C   9.9055744344276029        8.8791100523985200        14.404168242776045     
 C   11.081900909532068        8.6308012620495340        11.763421041191453     
 C   11.476304532868049        6.5634665872730196        13.740818128543909     
 C   6.7139279743932807        8.8632833559567725        10.442106606283623     
 C   5.5955930424328422        8.6010966225552377        13.094418862993077     
 C   5.1941539379347352        6.5119740825826060        11.154719255785361     
 C   9.1393904496327600        8.4563091070824470        15.507290445377855     
 C   10.423222967300386        10.184225294170513        14.378972096359815     
 C   10.337923455429127        9.5041402494751868        10.949310706820276     
 C   12.462432755413147        8.4872484145479703        11.539521747661560     
 C   11.784510229395517        5.3828191666224887        13.040885623906396     
 C   12.159135475651562        6.8591096569796486        14.933040137928996     
 C   7.4265984864038703        8.4437290974348400        9.3025442370968161     
 C   6.2251952287642682        10.178833341010009        10.507941705894204     
 C   6.3335285798566217        9.5130355884266322        13.870201468198466     
 C   4.2223491183949227        8.4353530800037344        13.345535201479461     
 C   4.9039300126880345        5.3525454904868566        11.897015300238248     
 C   4.4790456541393944        6.7749106915458377        9.9738617804353105     
 C   8.9152067935474566        9.3235130696655375        16.575602208109885     
 H   8.7200787227287524        7.4512542664156189        15.524541272957142     
 C   10.184100982928355        11.050495464733412        15.448675108428436     
 H   10.998054572332435        10.527217502445577        13.523678112585456     
 C   10.962312024139784        10.201398567883917        9.9131186304767311     
 H   9.2688925292222049        9.6363390514340335        11.109869785024342     
 C   13.086247646033078        9.1997957830991108        10.511054487748176     
 H   13.043143255059899        7.8043064772420738        12.155084771022562     
 C   12.777581863207567        4.5259161828516659        13.521645666581486     
 H   11.240543098299021        5.1338194164842736        12.129671889344523     
 C   13.145567598569789        5.9926528159781274        15.412210961415754     
 H   11.910666490778105        7.7614768296119330        15.488303998675352     
 C   7.6273911510379042        9.3242406989810540        8.2405843355646731     
 H   7.8283913105739611        7.4326735960143981        9.2535178043296042     
 C   6.4464462361322257        11.061352884587160        9.4470889684404717     
 H   5.6872077116725208        10.519211567166447        11.387617223295811     
 C   5.7120456421443508        10.225307891588724        14.897609204212955     
 H   7.3950852350042799        9.6668617082690300        13.684333407190566     
 C   3.6005171320284042        9.1663381750656843        14.361600678726187     
 H   3.6458085151146853        7.7226185257021855        12.760568109520021     
 C   3.8918047333567722        4.4878861117802495        11.474309707219433     
 H   5.4756544225132568        5.1266697408060242        12.796899746865256     
 C   3.4750529672242991        5.8986221965845891        9.5503714114901470     
 H   4.7107392818861893        7.6623891421774486        9.3876319950698868     
 C   9.4360781071108732        10.621611576323614        16.546855352135342     
 H   8.3245127889067483        8.9957377690817442        17.427921126237958     
 H   10.578476312969446        12.063515828473223        15.401590907694837     
 C   12.333656371887274        10.043994596443365        9.6885427312027268     
 H   10.368244827204625        10.847288511449523        9.2691722649593586     
 H   14.155142474517493        9.0750973203410865        10.343294345860159     
 C   13.458191347973091        4.8280812360617178        14.705029008146502     
 H   13.013200825082320        3.6146537592992050        12.973559595192441     
 H   13.681059037083212        6.2240494186328243        16.331360546540004     
 C   7.1434486899493237        10.635311971299505        8.3145911703654303     
 H   8.1765152074636926        8.9981394060647411        7.3601255035326165     
 H   6.0797972263028548        12.083248252131520        9.5254243484827903     
 C   4.3480330126753071        10.048566895556533        15.147039948709525     
 H   6.3033258148878026        10.898812402819532        15.514745672212120     
 H   2.5376082546265279        9.0246583947665915        14.550913208740420     
 C   3.1754002811892379        4.7597555134428733        10.304370332254791     
 H   3.6697504114706003        3.5951950020948051        12.057736171569326     
 H   2.9146927057707774        6.1065852463062305        8.6403954940444958     
 H   9.2371503113829387        11.292225264214814        17.379773217002558     
 H   12.808888064784220        10.554801424541756        8.8518432387226476     
 H   14.229997459757971        4.1576830101166129        15.076479165372300     
 H   7.3308211254300595        11.317452494973750        7.4881295868174931     
 H   3.8754093804958312        10.570689221085415        15.977261049098612     
 H   2.3849587029083859        4.0855954214842294        9.9809904675289172     
         142

 Br -0.55894651088639169        3.0124546228104285        2.3966576525364403     
 Co  -1.0642425904033614        1.5948976609449794        4.2116363805894883     
 P  -2.9081977073875320       0.40147886096047808        3.5463383389167222     
 Br  -1.6553697302071200        2.9055577361751999        6.0813924079227313     
 P  0.82269331468560070       0.42948679543636897        4.8135096991496917     
 C  -2.6108286688426907      -0.79036250334077252        2.2007089785922971     
 C  -3.7897661542785994      -0.54268815661947756        4.8409345726338167     
 C  -4.1838611960096452        1.5236593266262706        2.8618387701581249     
 C  0.58082600089159997      -0.77308462247180532        6.1627708627865445     
 C   1.6965294140177694      -0.51025968526299448        3.5099373235851963     
 C   2.0983036845115040        1.5798353467301729        5.4479398124818106     
 C  -1.8422214251979045      -0.36741347124259699        1.0992379090404676     
 C  -3.1297993769589256       -2.0950001049777547        2.2240583883520917     
 C  -3.0455130858301316       -1.4142788288610733        5.6567788845334812     
 C  -5.1706281633994138      -0.40014328587234405        5.0636027609588510     
 C  -4.4928722359133104        2.7052744287839681        3.5598450316318226     
 C  -4.8652584161126367        1.2265156911503743        1.6691231058522453     
 C -0.12941221265489727      -0.35368379074138956        7.3039916070875970     
 C   1.0682481448019914       -2.0891078948866233        6.0950859804925734     
 C  0.95885943379299310       -1.4239411200633703        2.7358919363165977     
 C   3.0694456440255120      -0.34352678627260402        3.2575928930015623     
 C   2.3877024950355934        2.7383178687261407        4.7037449648434064     
 C   2.8148951406750418        1.3183501702681122        6.6282631780790053     
 C  -1.6169917213569025       -1.2340092974561976        3.0631704064458982E-002
 H  -1.4221083286566960       0.63736671883142315        1.0834319762681244     
 C  -2.8898815122799224       -2.9605289731847626        1.1539475624592417     
 H  -3.7062977956764929       -2.4381107533261828        3.0782493772485209     
 C  -3.6700312605192864       -2.1108595770363703        6.6933682626362412     
 H  -1.9761435323334846       -1.5454964611349657        5.4973650310409043     
 C  -5.7945310385784516       -1.1118588460137109        6.0926305253871904     
 H  -5.7515292972702490       0.28145029765710616        4.4466569618550098     
 C  -5.4851009660288659        3.5618114114987995        3.0764720731399611     
 H  -3.9501428745062088        2.9553364406427063        4.4715559469068538     
 C  -5.8509175639856688        2.0925108786198128        1.1874479416519930     
 H  -4.6160357659917288       0.32347013298437488        1.1152655145418640     
 C -0.32913570228851430       -1.2348025472492017        8.3656627418678493     
 H -0.53041275677499922       0.65764255992224696        7.3544652253824108     
 C  0.84781737940649204       -2.9723675102062850        7.1555373134198774     
 H   1.6045599108943933       -2.4293646313436073        5.2143004597783333     
 C   1.5802060312293507       -2.1369066692938858        1.7088884577902574     
 H -0.10236086699188923       -1.5787331065439132        2.9229035968528501     
 C   3.6911833652814576       -1.0753625814315071        2.2420975554174865     
 H   3.6458030709766960       0.37055341765788752        3.8411732673698227     
 C   3.4007044260025139        3.6033131155101548        5.1238207291880267     
 H   1.8147024092878687        2.9631684792435369        3.8043905973038554     
 C   3.8196976302987280        2.1950677593110264        7.0492304024441426     
 H   2.5839669376322600       0.43153509261150613        7.2158806642017126     
 C  -2.1395492360901081       -2.5315150330440073        5.7321637954266910E-002
 H  -1.0244142876897979      -0.90615995728392329      -0.82041262425622208     
 H  -3.2855224043632609       -3.9731440368597402        1.1996114750666400     
 C  -5.0417079102387348       -1.9543352837033008        6.9168193658845141     
 H  -3.0758369435959474       -2.7555003539077374        7.3385261021956989     
 H  -6.8636968663638420      -0.98793123585673437        6.2594158445647743     
 C  -6.1641215245782419        3.2582517815126262        1.8925046090645843     
 H  -5.7213271466961624        4.4739193457105024        3.6229533824599627     
 H  -6.3853055936623937        1.8600349412457260       0.26790107108078165     
 C  0.15313645126582123       -2.5464602188000467        8.2895986081728417     
 H -0.87637085478963939      -0.90878013900966614        9.2474013534426103     
 H   1.2132106817553856       -3.9946644938319178        7.0757803276228692     
 C   2.9438904749120187       -1.9593103006698429        1.4583400765134564     
 H  0.98904537186538632       -2.8116557614927222        1.0929660497371871     
 H   4.7538243782615561      -0.93293089179983268        2.0518148789050512     
 C   4.1187539583537385        3.3327839622207001        6.2931292283375004     
 H   3.6221374942106235        4.4951758616251194        4.5388111922466887     
 H   4.3812029553564109        1.9881448397064077        7.9587746147627021     
 H  -1.9401089593829715       -3.2016019447332860      -0.77589438843836789     
 H  -5.5170557274663441       -2.4646333160354770        7.7538111793938427     
 H  -6.9351027066114748        3.9284661594680412        1.5188938242445866     
 H  -3.3701064103064525E-002  -3.2291262165371659        9.1157685228575129     
 H   3.4163963084740634       -2.4819586464911234       0.62842116264756409     
 H   4.9100529442225360        4.0070994246265244        6.6143304122762760     
 Br   7.8523066285707968        5.0770418507846502        14.211007752919210     
 Co   8.3576273623454220        6.4945810211892603        12.396022374746263     
 P   10.201598273439776        7.6879862724263166        13.061314307948797     
 Br   8.9487578235533967        5.1839073715475665        10.526276116368090     
 P   6.4707055116461749        7.6600003219920083        11.794143720238962     
 C   9.9042050053210211        8.8798287692438400        14.406939414192047     
 C   11.083169157534982        8.6321504791085815        11.766718545036131     
 C   11.477251818783326        6.5658064058342038        13.745829672793356     
 C   6.7125613953290335        8.8625634637801163        10.444875736909406     
 C   5.5968606973176458        8.5997455407238945        13.097712985474267     
 C   5.1951029775288022        6.5096329413082978        11.159726386356757     
 C   9.1355881716902836        8.4568801982808495        15.508404968148568     
 C   10.423167624600422        10.184469811595104        14.383590521592525     
 C   10.338917804686321        9.5037354891638408        10.950865975585755     
 C   12.464032214441614        8.4896054466250579        11.544056608167155     
 C   11.786275701613292        5.3841946887881695        13.047822798688797     
 C   12.158614605528976        6.8629360589050714        14.938568858922540     
 C   7.4227997970224040        8.4431567222289150        9.3036572139328904     
 C   6.2251433867337473        10.178587910138193        10.512558106866404     
 C   6.3345208631617682        9.5134394636199637        13.871753662507418     
 C   4.2239480527399156        8.4329926151404386        13.350066059277594     
 C   4.9056953986778549        5.3511691204492982        11.903948095914451     
 C   4.4785286106793389        6.7710828123136411        9.9793848352385197     
 C   8.9103406644790439        9.3234793798351330        16.577005233956239     
 H   8.7154803759859121        7.4520980019897660        15.524211428380518     
 C   10.183232643976387        11.050001477209175        15.453695580521931     
 H   10.999674328371746        10.527580834767903        13.529405017038680     
 C   10.963439137134310        10.200311098318819        9.9142748410564341     
 H   9.2695471848878608        9.6349518919189450        11.110274398272010     
 C   13.087937917581540        9.2013144053808471        10.515025812007099     
 H   13.044931682919890        7.8080172880368082        12.161010392924613     
 C   12.778481119553710        4.5276444025927258        13.531222284734348     
 H   11.243571028962569        5.1341439109192066        12.136093610584934     
 C   13.144248313667042        5.9969262156034118        15.420271248089914     
 H   11.909382481767024        7.7659798403493809        15.492425145682203     
 C   7.6225298795958949        9.3242733459066045        8.2419862707796430     
 H   7.8237959793897751        7.4318283190793428        9.2531864089050213     
 C   6.4455827772078820        11.061846185685992        9.4521079070986964     
 H   5.6888303139882046        10.518847341363397        11.393341692804521     
 C   5.7131692772392917        10.226393885133152        14.898761918205043     
 H   7.3957377574319416        9.6682492415753050        13.684735548462436     
 C   3.6022054842673499        9.1648153767352909        14.365567672664932     
 H   3.6475975463523835        7.7189035896478382        12.766489473849113     
 C   3.8927040955710241        4.4861574009420906        11.483880765130291     
 H   5.4786806628508256        5.1263445125520262        12.803318103334824     
 C   3.4737378183083263        5.8943476280650060        9.5584247945074328     
 H   4.7094604689031154        7.6578842790026709        9.3917474799126044     
 C   9.4328902907845880        10.620988326089398        16.550315667947647     
 H   8.3177569254982711        8.9956279911891759        17.428044940323229     
 H   10.578868068066667        12.062618511152607        15.408031951921640     
 C   12.335116675467935        10.043785195974580        9.6908289227575182     
 H   10.369245798968683        10.844946322690390        9.2691098362920279     
 H   14.157104759491812        9.0773870698539127        10.348245457065627     
 C   13.457462512052462        4.8311864535491464        14.715217352387093     
 H   13.014717334117076        3.6155379852991327        12.984742608628117     
 H   13.678608573481686        6.2293878960994444        16.339838303970911     
 C   7.1402663791628989        10.635934437181277        8.3180504251713785     
 H   8.1697645237967560        8.9982481194342618        7.3602484485810358     
 H   6.0801943736394781        12.084145086898022        9.5318637924266785     
 C   4.3494899432912435        10.048773124634399        15.149322069783118     
 H   6.3043222190503307        10.901153959094035        15.514679909004130     
 H   2.5395687296653033        9.0223630822362821        14.555859562807729     
 C   3.1746737024518961        4.7566496587740437        10.314551811750681     
 H   3.6712655566315640        3.5943106636397877        12.068913652975628     
 H   2.9122479894408477        6.1012454529795246        8.6488653466849055     
 H   9.2334367468086604        11.291078090416161        17.383526855457337     
 H   12.810467391719150        10.554077433372823        8.8538350670337973     
 H   14.228421395145059        4.1609593186363050        15.088853039942508     
 H   7.3271140776509736        11.318598941971365        7.4918824615736286     
 H   3.8769843444409067        10.571409436502270        15.979248630925760     
 H   2.3833851450546026        4.0823187438827961        9.9933564629769993     
         142

 Br -0.56525836608525770        3.0169113685029640        2.3986590154561434     
 Co  -1.0669787540869748        1.5948996178320609        4.2113544507802789     
 P  -2.9091425021281596       0.40031377994885126        3.5434122765264489     
 Br  -1.6616828118493800        2.9011062911564665        6.0833920025746258     
 P  0.82174731149273406       0.43065548942273302        4.8105863624204996     
 C  -2.6094605086712481      -0.79108089511083679        2.1979346292416548     
 C  -3.7910335243934825      -0.54403748409610064        4.8376342196033013     
 C  -4.1848086248271148        1.5213197150534596        2.8568257477046353     
 C  0.58219215700756666      -0.77236355710278914        6.1599983140104229     
 C   1.6952615145359169      -0.50890671835991075        3.5066401157756295     
 C   2.0973559413041292        1.5821767299076874        5.4429311049052949     
 C  -1.8384212669893965      -0.36798414777114674        1.0981197360355066     
 C  -3.1297459376055028       -2.0952440313925673        2.2194367971897657     
 C  -3.0465064642159758       -1.4138746537494959        5.6552201191862714     
 C  -5.1722267003493654      -0.40250055922003936        5.0590654046637544     
 C  -4.4946367344810865        2.7038994625826320        3.5529062368178077     
 C  -4.8647407278386900        1.2226881591795724        1.6635950054065991     
 C -0.12561407485113871      -0.35311082770317204        7.3028753342948969     
 C   1.0683000939688241       -2.0888611234188419        6.0904659905252876     
 C  0.95786600560074253       -1.4243420673353180        2.7343363432013139     
 C   3.0678467465109716      -0.34116613246198774        3.2530595671766926     
 C   2.3859377488302260        2.7396960977366525        4.6968129564720238     
 C   2.8154148537396284        1.3221751880487882        6.6227370240939223     
 C  -1.6121291827616444       -1.2339748778358808        2.9224505461497231E-002
 H  -1.4175117049197539       0.63652324916737502        1.0837582359904681     
 C  -2.8890164971699157       -2.9600341251668261        1.1489234099975119     
 H  -3.7079187414662007       -2.4384735135366977        3.0725197600858980     
 C  -3.6711572151625602       -2.1097731921894010        6.6922083174059281     
 H  -1.9767972844362749       -1.5441099399295464        5.4969565735776467     
 C  -5.7962202312683226       -1.1133783467398533        6.0886563437694567     
 H  -5.7533169216094358       0.27773966567853164        4.4407294534095936     
 C  -5.4860012850729376        3.5600825518986996        3.0668960817099578     
 H  -3.9531676822150597        2.9550135495379322        4.4651309968574244     
 C  -5.8496036854594751        2.0882350290547973        1.1793905859479925     
 H  -4.6147557925077063       0.31896577418307281        1.1111449609453525     
 C -0.32427440015422382       -1.2348348112366352        8.3642575111735038     
 H -0.52581846429791579       0.65848820575743428        7.3547935387976118     
 C  0.84868168691536638       -2.9728596120984756        7.1505148566632002     
 H   1.6029374400689262       -2.4289987584722410        5.2085722927598610     
 C   1.5790807423734632       -2.1379906986017096        1.7077327170311123     
 H -0.10301480385788001       -1.5801162139975726        2.9224976184905875     
 C   3.6894945559965788       -1.0738407392674660        2.2381286041772772     
 H   3.6440147077914204       0.37426781620437810        3.8352496881089744     
 C   3.3998066247277237        3.6050422100526678        5.1142512803203628     
 H   1.8116755994785245        2.9634978598054982        3.7979743470875102     
 C   3.8210164551486221        2.1993378998452786        7.0411746347894875     
 H   2.5852486616099486       0.43603591232913164        7.2117603232518546     
 C  -2.1363656238476172       -2.5308908032560082        5.3857148483789155E-002
 H  -1.0176625602722811      -0.90604957615758352      -0.82054099202757391     
 H  -3.2859178855351989       -3.9722457176063850        1.1931667585471932     
 C  -5.0431670167669633       -1.9541271936035760        6.9145297231998901     
 H  -3.0768367118372759       -2.7531597108000492        7.3385842342536733     
 H  -6.8656580271941623      -0.99022194913646222        6.2544621329285048     
 C  -6.1633971727180956        3.2551442925720115        1.8823193265282996     
 H  -5.7228438472458425        4.4730346574947113        3.6117710657232927     
 H  -6.3828629905759264        1.8546926804662032       0.25942804532918012     
 C  0.15631967983797296       -2.5470819527250508        8.2861360909955781     
 H -0.86962028387210932      -0.90888878109380500        9.2472751419128283     
 H   1.2128149377100010       -3.9955599162762443        7.0693373141914408     
 C   2.9424323070880205       -1.9595166580006631        1.4560558237229113     
 H  0.98804660687916845       -2.8139944340921157        1.0930284780236195     
 H   4.7518637914833528      -0.93063829319981883        2.0468672590054720     
 C   4.1194836432582171        3.3358869647724250        6.2829476417406260     
 H   3.6206235228115089        4.4960619660605454        4.5276373738505793     
 H   4.3836526065611121        1.9934779971486083        7.9503010983679276     
 H  -1.9364006856732190       -3.2004535288027265      -0.77965262034989846     
 H  -5.5186336819218722       -2.4639111567717666        7.7518156687683293     
 H  -6.9335330669040971        3.9251864409737114        1.5065251241566355     
 H  -2.9992243069986560E-002  -3.2302720915319298        9.1120125215706391     
 H   3.4148200551219019       -2.4826800542820502       0.62643208504319436     
 H   4.9116305060244141        4.0103718771787342        6.6019648871992986     
 Br   7.8586159394683639        5.0725878676250380        14.209004609595810     
 Co   8.3603630518075391        6.4945804610383648        12.396302078125119     
 P   10.202543820934757        7.6891515804368433        13.064237580636195     
 Br   8.9550706061661796        5.1883591517181964        10.524274983173763     
 P   6.4716520970666895        7.6588335721246761        11.797064307842207     
 C   9.9028355762144393        8.8805474860891600        14.409710585608051     
 C   11.084437405537898        8.6334996961676307        11.770016048880809     
 C   11.478199104698604        6.5681462243953872        13.750841217042801     
 C   6.7111948162647854        8.8618435716034600        10.447644867535191     
 C   5.5981283522024503        8.5983944588925532        13.101007107955455     
 C   5.1960520171228692        6.5072918000339888        11.164733516928154     
 C   9.1317858937478071        8.4574512894792537        15.509519490919283     
 C   10.423112281900456        10.184714329019696        14.388208946825236     
 C   10.339912153943514        9.5033307288524949        10.952421244351234     
 C   12.465631673470082        8.4919624787021455        11.548591468672750     
 C   11.788041173831067        5.3855702109538504        13.054759973471196     
 C   12.158093735406389        6.8667624608304942        14.944097579916086     
 C   7.4190011076409368        8.4425843470229918        9.3047701907689646     
 C   6.2250915447032256        10.178342479266375        10.517174507838606     
 C   6.3355131464669157        9.5138433388132935        13.873305856816369     
 C   4.2255469870849085        8.4306321502771411        13.354596917075726     
 C   4.9074607846676761        5.3497927504117397        11.910880891590656     
 C   4.4780115672192835        6.7672549330814444        9.9849078900417290     
 C   8.9054745354106295        9.3234456900047267        16.578408259802593     
 H   8.7108820292430718        7.4529417375639131        15.523881583803895     
 C   10.182364305024420        11.049507489684940        15.458716052615424     
 H   11.001294084411059        10.527944167090228        13.535131921491903     
 C   10.964566250128836        10.199223628753721        9.9154310516361370     
 H   9.2702018405535149        9.6335647324038582        11.110679011519677     
 C   13.089628189130002        9.2028330276625852        10.518997136266025     
 H   13.046720110779880        7.8117280988315425        12.166936014826662     
 C   12.779380375899851        4.5293726223337867        13.540798902887211     
 H   11.246598959626116        5.1344684053541405        12.142515331825345     
 C   13.142929028764296        6.0011996152286962        15.428331534764073     
 H   11.908098472755942        7.7704828510868298        15.496546292689052     
 C   7.6176686081538865        9.3243059928321550        8.2433882059946146     
 H   7.8192006482055891        7.4309830421442884        9.2528550134804401     
 C   6.4447193182835392        11.062339486784825        9.4571268457569211     
 H   5.6904529163038884        10.518483115560347        11.399066162313231     
 C   5.7142929123342325        10.227479878677583        14.899914632197129     
 H   7.3963902798596033        9.6696367748815817        13.685137689734304     
 C   3.6038938365062956        9.1632925784048993        14.369534666603675     
 H   3.6493865775900822        7.7151886535934917        12.772410838178205     
 C   3.8936034577852761        4.4844286901039316        11.493451823041148     
 H   5.4817069031883943        5.1260192842980281        12.809736459804393     
 C   3.4724226693923534        5.8900730595454238        9.5664781775247185     
 H   4.7081816559200425        7.6533794158278932        9.3958629647553202     
 C   9.4297024744583045        10.620365075855180        16.553775983759952     
 H   8.3110010620897938        8.9955182132966076        17.428168754408496     
 H   10.579259823163889        12.061721193831993        15.414472996148442     
 C   12.336576979048596        10.043575795505795        9.6931151143123113     
 H   10.370246770732740        10.842604133931255        9.2690474076246971     
 H   14.159067044466129        9.0796768193667390        10.353196568271095     
 C   13.456733676131835        4.8342916710365751        14.725405696627682     
 H   13.016233843151833        3.6164222112990605        12.995925622063794     
 H   13.676158109880159        6.2347263735660645        16.348316061401821     
 C   7.1370840683764731        10.636556903063051        8.3215096799773267     
 H   8.1630138401298193        8.9983568328037844        7.3603713936294559     
 H   6.0805915209761014        12.085041921664525        9.5383032363705684     
 C   4.3509468739071799        10.048979353712268        15.151604190856711     
 H   6.3053186232128589        10.903495515368538        15.514614145796141     
 H   2.5415292047040787        9.0200677697059728        14.560805916875040     
 C   3.1739471237145538        4.7535438041052140        10.324733291246570     
 H   3.6727807017925276        3.5934263251847698        12.080091134381931     
 H   2.9098032731109185        6.0959056596528178        8.6573351993253134     
 H   9.2297231822343822        11.289930916617507        17.387280493912115     
 H   12.812046718654079        10.553353442203893        8.8558268953449470     
 H   14.226845330532148        4.1642356271559970        15.101226914512717     
 H   7.3234070298718876        11.319745388968979        7.4956353363297650     
 H   3.8785593083859822        10.572129651919127        15.981236212752906     
 H   2.3818115872008194        4.0790420662813620        10.005722458425083     
         142

 Br -0.57157022128412360        3.0213681141955000        2.4006603783758469     
 Co  -1.0697149177705885        1.5949015747191426        4.2110725209710687     
 P  -2.9100872968687872       0.39914869893722443        3.5404862141361759     
 Br  -1.6679958934916399        2.8966548461377331        6.0853915972265202     
 P  0.82080130829986753       0.43182418340909712        4.8076630256913067     
 C  -2.6080923484998055      -0.79179928688090118        2.1951602798910130     
 C  -3.7923008945083656      -0.54538681157272384        4.8343338665727860     
 C  -4.1857560536445853        1.5189801034806489        2.8518127252511456     
 C  0.58355831312353335      -0.77164249173377286        6.1572257652343021     
 C   1.6939936150540642      -0.50755375145682691        3.5033429079660623     
 C   2.0964081980967548        1.5845181130852017        5.4379223973287791     
 C  -1.8346211087808886      -0.36855482429969649        1.0970015630305454     
 C  -3.1296924982520800       -2.0954879578073804        2.2148152060274402     
 C  -3.0474998426018201       -1.4134704786379186        5.6536613538390617     
 C  -5.1738252372993170      -0.40485783256773472        5.0545280483686588     
 C  -4.4964012330488625        2.7025244963812960        3.5459674420037932     
 C  -4.8642230395647434        1.2188606272087703        1.6580669049609527     
 C -0.12181593704738017      -0.35253786466495451        7.3017590615021959     
 C   1.0683520431356566       -2.0886143519510605        6.0858460005580017     
 C  0.95687257740849185       -1.4247430146072655        2.7327807500860306     
 C   3.0662478489964307      -0.33880547865137139        3.2485262413518226     
 C   2.3841730026248587        2.7410743267471642        4.6898809481006412     
 C   2.8159345668042151        1.3260002058294642        6.6172108701088392     
 C  -1.6072666441663861       -1.2339404582155640        2.7817306858535479E-002
 H  -1.4129150811828119       0.63567977950332688        1.0840844957128117     
 C  -2.8881514820599095       -2.9595392771488895        1.1438992575357818     
 H  -3.7095396872559085       -2.4388362737472131        3.0667901429232747     
 C  -3.6722831698058340       -2.1086868073424321        6.6910483721756151     
 H  -1.9774510365390652       -1.5427234187241268        5.4965481161143881     
 C  -5.7979094239581936       -1.1148978474659959        6.0846821621517222     
 H  -5.7551045459486234       0.27402903369995718        4.4348019449641773     
 C  -5.4869016041170093        3.5583536922985997        3.0573200902799544     
 H  -3.9561924899239100        2.9546906584331576        4.4587060468079960     
 C  -5.8482898069332805        2.0839591794897814        1.1713332302439918     
 H  -4.6134758190236838       0.31446141538177075        1.1070244073488411     
 C -0.31941309801993334       -1.2348670752240687        8.3628522804791565     
 H -0.52122417182083236       0.65933385159262148        7.3551218522128119     
 C  0.84954599442424072       -2.9733517139906662        7.1454923999065230     
 H   1.6013149692434590       -2.4286328856008748        5.2028441257413887     
 C   1.5779554535175757       -2.1390747279095335        1.7065769762719671     
 H -0.10366874072387078       -1.5814993214512318        2.9220916401283250     
 C   3.6878057467117000       -1.0723188971034250        2.2341596529370675     
 H   3.6422263446061454       0.37798221475086874        3.8293261088481265     
 C   3.3989088234529330        3.6067713045951808        5.1046818314526980     
 H   1.8086487896691803        2.9638272403674595        3.7915580968711651     
 C   3.8223352799985157        2.2036080403795308        7.0331188671348324     
 H   2.5865303855876367       0.44053673204675714        7.2076399823019974     
 C  -2.1331820116051263       -2.5302665734680088        5.0392659013311400E-002
 H  -1.0109108328547642      -0.90593919503124376      -0.82066935979892575     
 H  -3.2863133667071374       -3.9713473983530299        1.1867220420277467     
 C  -5.0446261232951910       -1.9539191035038510        6.9122400805152662     
 H  -3.0778364800786049       -2.7508190676923605        7.3386423663116487     
 H  -6.8676191880244826      -0.99251266241619007        6.2495084212922363     
 C  -6.1626728208579484        3.2520368036313974        1.8721340439920149     
 H  -5.7243605477955226        4.4721499692789202        3.6005887489866231     
 H  -6.3804203874894592        1.8493504196866803       0.25095501957757860     
 C  0.15950290841012471       -2.5477036866500549        8.2826735738183146     
 H -0.86286971295457926      -0.90899742317794385        9.2471489303830463     
 H   1.2124191936646163       -3.9964553387205708        7.0628943007600133     
 C   2.9409741392640218       -1.9597230153314835        1.4537715709323660     
 H  0.98704784189295069       -2.8163331066915092        1.0930909063100518     
 H   4.7499032047051495      -0.92834569459980487        2.0419196391058927     
 C   4.1202133281626949        3.3389899673241503        6.2727660551437507     
 H   3.6191095514123939        4.4969480704959723        4.5164635554544699     
 H   4.3861022577658133        1.9988111545908089        7.9418275819731523     
 H  -1.9326924119634667       -3.1993051128721670      -0.78341085226142915     
 H  -5.5202116363774012       -2.4631889975080563        7.7498201581428159     
 H  -6.9319634271967194        3.9219067224793815        1.4941564240686844     
 H  -2.6283422036908595E-002  -3.2314179665266933        9.1082565202837635     
 H   3.4132438017697404       -2.4834014620729774       0.62444300743882475     
 H   4.9132080678262922        4.0136443297309450        6.5895993621223212     
 Br   7.8649252503659302        5.0681338844654249        14.207001466272411     
 Co   8.3630987412696580        6.4945799008874703        12.396581781503974     
 P   10.203489368429738        7.6903168884473692        13.067160853323594     
 Br   8.9613833887789625        5.1928109318888271        10.522273849979436     
 P   6.4725986824872042        7.6576668222573430        11.799984895445455     
 C   9.9014661471078576        8.8812662029344800        14.412481757024056     
 C   11.085705653540813        8.6348489132266781        11.773313552725487     
 C   11.479146390613881        6.5704860429565706        13.755852761292248     
 C   6.7098282372005382        8.8611236794268020        10.450413998160974     
 C   5.5993960070872539        8.5970433770612100        13.104301230436644     
 C   5.1970010567169362        6.5049506587596806        11.169740647499550     
 C   9.1279836158053307        8.4580223806776580        15.510634013689996     
 C   10.423056939200492        10.184958846444289        14.392827372057946     
 C   10.340906503200708        9.5029259685411471        10.953976513116713     
 C   12.467231132498549        8.4943195107792331        11.553126329178347     
 C   11.789806646048840        5.3869457331195312        13.061697148253595     
 C   12.157572865283804        6.8705888627559171        14.949626300909632     
 C   7.4152024182594705        8.4420119718170668        9.3058831676050389     
 C   6.2250397026727047        10.178097048394557        10.521790908810805     
 C   6.3365054297720631        9.5142472140066232        13.874858051125321     
 C   4.2271459214299014        8.4282716854138435        13.359127774873860     
 C   4.9092261706574973        5.3484163803741813        11.917813687266861     
 C   4.4774945237592290        6.7634270538492478        9.9904309448449400     
 C   8.9006084063422168        9.3234120001743204        16.579811285648944     
 H   8.7062836825002314        7.4537854731380602        15.523551739227273     
 C   10.181495966072450        11.049013502160705        15.463736524708917     
 H   11.002913840450372        10.528307499412552        13.540858825945126     
 C   10.965693363123362        10.198136159188621        9.9165872622158382     
 H   9.2708564962191709        9.6321775728887697        11.111083624767344     
 C   13.091318460678464        9.2043516499443232        10.522968460524950
[truncated: 533,334 more chars]
