# Supplementary material for: Unraveling the Contributions to Spin–Lattice Relaxation in Kramers Single-Molecule Magnets
Source: J Am Chem Soc. 2022 Dec 9;144(50):22965–75. doi: 10.1021/jacs.2c08876 (PMC9782788; doi:10.1021/jacs.2c08876)
Supplement: Supplementary file 2 — ja2c08876_si_002.zip [file ja2c08876_si_002.zip › phonon_Co/mol-5/mode-1-10/9/Cart_disp.xyz]

         142

 Br -0.49358793994672856        2.9446120870866883        2.4689997168019779     
 Co  -1.0917724255178463        1.5948476886156819        4.3098548981758951     
 P  -2.9745966940100979       0.48222823521661762        3.6128170082139057     
 Br  -1.5901749130695304        2.9733351421038070        6.1536585884507549     
 P  0.75630481157088425       0.34868189840338593        4.8800297349888746     
 C  -2.6729079782346905      -0.70244288822672263        2.2579628967560175     
 C  -3.8915188270928449      -0.47166526056861913        4.8749562726959557     
 C  -4.2209017326936671        1.6445061265433174        2.9444010709918076     
 C  0.51872976273301952      -0.86106680544102021        6.2200484143683434     
 C   1.5948117017796839      -0.58130974815902126        3.5439988564725327     
 C   2.0612366117314531        1.4589621496801413        5.5305764200104006     
 C  -1.9077373705225578      -0.27907075322850322        1.1545850475362029     
 C  -3.1451268050039967       -2.0248535826341927        2.3023334782563420     
 C  -3.1650210654325184       -1.3519387758767059        5.6976809707668528     
 C  -5.2796955200936866      -0.33935389037189828        5.0593371334412653     
 C  -4.5049281323890344        2.8179838046110737        3.6663313586196451     
 C  -4.9193451246325521        1.3768013869842202        1.7544791921915437     
 C -0.19492376177751516      -0.44207221845231398        7.3593714497148559     
 C   1.0528308658484660       -2.1593431695414940        6.1733509417022825     
 C  0.83940186446336496       -1.4862958665953967        2.7768049879502765     
 C   2.9604124951800843      -0.40431996419430960        3.2533808634524366     
 C   2.3756942522531985        2.6255315816517277        4.8102526278132647     
 C   2.7606500453714822        1.1681376960468732        6.7137953056115753     
 C  -1.6393220513646733       -1.1610111594543535       0.10632964170252543     
 H  -1.5122449694253217       0.73469525480362363        1.1258580377558907     
 C  -2.8596791667249617       -2.9071231242289377        1.2556367307565426     
 H  -3.7190844502364224       -2.3707575414914039        3.1564895225024219     
 C  -3.8140670072123353       -2.0691772153236516        6.7047198139961113     
 H  -2.0896695835830483       -1.4725484320018905        5.5661431090329705     
 C  -5.9284714382058539       -1.0729376694532795        6.0579081732350115     
 H  -5.8467608806995184       0.34947339845138053        4.4370811843552378     
 C  -5.4952020389050240        3.6932096661984408        3.2130017681940597     
 H  -3.9457279513528798        3.0456083065080763        4.5739640379546840     
 C  -5.8991843490242815        2.2640458381439825        1.2997983241804667     
 H  -4.6912757891007759       0.47670719086518615        1.1860850393897826     
 C -0.35150579004722005       -1.3078585481581106        8.4413733362387831     
 H -0.62049504111533171       0.56028852776052396        7.3969439567255053     
 C  0.87787431741741262       -3.0258770119320859        7.2571921235238035     
 H   1.5916684026240504       -2.4968153163708644        5.2925242735568316     
 C   1.4362376024864714       -2.1785710148631745        1.7202388294229281     
 H -0.21583758967223440       -1.6517078568352332        2.9916784926294175     
 C   3.5572927619648196       -1.1142454942566609        2.2074087314937483     
 H   3.5505901654083023       0.30251793862462195        3.8316758192087894     
 C   3.3905785578280545        3.4718921321763414        5.2604294598004593     
 H   1.8192695841094741        2.8727458696199615        3.9067368343137572     
 C   3.7711953098313762        2.0236640212143513        7.1618171667496364     
 H   2.5085200176343947       0.27841030400201489        7.2869158137260994     
 C  -2.1121409550570900       -2.4770861799814892       0.15686366393670878     
 H  -1.0476599764592429      -0.83093618500377042      -0.74558554122211684     
 H  -3.2169374921028391       -3.9332798209026456        1.3203426239174423     
 C  -5.1938488273353425       -1.9235562924779017        6.8899102707835294     
 H  -3.2336608827134383       -2.7198854895634823        7.3572934594114479     
 H  -7.0033361588483700      -0.95941275524140635        6.1960989088509493     
 C  -6.1928634770476725        3.4183249855845621        2.0325386502924685     
 H  -5.7156606179890881        4.5963389372377970        3.7809859910715589     
 H  -6.4454432238748254        2.0530351794156370       0.38219187772035318     
 C  0.18042532023903751       -2.6009769026428238        8.3891156986239768     
 H -0.89963056855573509      -0.98405061318644838        9.3222539510478555     
 H   1.2815882003179591       -4.0346538011143354        7.1964517576921629     
 C   2.7918148295881782       -1.9900405649469985        1.4314385388894899     
 H  0.83130257002088781       -2.8472458135422007        1.1117112035386993     
 H   4.6142322751454090      -0.96138447363839019        1.9885344077339757     
 C   4.0898392533620962        3.1727979122583649        6.4333568529847449     
 H   3.6278281023837589        4.3726963652894355        4.6968832202643087     
 H   4.3207188870560840        1.7953569943217231        8.0733885859463843     
 H  -1.8785193716914548       -3.1593648573388564      -0.65898912285655764     
 H  -5.6918049840092682       -2.4474416041504754        7.7046657283201654     
 H  -6.9644806061803415        4.1017482608290399        1.6843619001066230     
 H   2.7722517729763613E-002  -3.2714587349223327        9.2326310300138381     
 H   3.2417210017011127       -2.4990643906275767       0.57926549352507573     
 H   4.8804309564904473        3.8339572077050956        6.7800492103921099     
 Br   7.7869619780095407        5.1448103761902670        14.138696193383959     
 Co   8.3851607377020798        6.4945703750531747        12.297839586057483     
 P   10.267965380680890        7.6072273206503196        12.994897091167928     
 Br   8.8835839708664732        5.1160501862263752        10.454071792312037     
 P   6.5370891603620898        7.7407410617135746        11.727655603382567     
 C   9.9662564407374425        8.7919141226003266        14.349734844714414     
 C   11.184876156752136        8.5611246918916208        11.732752594477308     
 C   11.514308321533990        6.4450167903388369        13.663356272326034     
 C   6.7746710150296838        8.9504994038657699        10.387646851061993     
 C   5.6985793040384500        8.6707394582498942        13.063680948933506     
 C   5.2321321817495141        6.6304996597087600        11.077084158319131     
 C   9.2011060834450511        8.3685323754146346        15.453121448965385     
 C   10.438486059785696        10.114321016368921        14.305371250725806     
 C   10.458368345646820        9.4413850037142701        10.910023162504009     
 C   12.573055676342474        8.4288331111155426        11.548376519399152     
 C   11.798327955520110        5.2714843412011803        12.941513092256475     
 C   12.212813957860511        6.7128516711043229        14.853211757173534     
 C   7.4883370607162307        8.5315108311139429        9.2483305981500941     
 C   6.2405446286217794        10.248766357196390        10.434333768797170     
 C   6.4539940194795840        9.5757089320431259        13.830887959938936     
 C   4.3329693026855782        8.4937874752956919        13.354268081964612     
 C   4.9176770787875270        5.4638964344009793        11.797353711236184     
 C   4.5326725510589601        6.9214108537853338        9.8939118020693062     
 C   8.9327299974806138        9.2504549026560419        16.501399314868255     
 H   8.8056074310549288        7.3547685864343073        15.481841738800544     
 C   10.153079031366511        10.996572327943895        15.352092172173322     
 H   11.012424670622059        10.460233052302527        13.451205303697094     
 C   11.107406227729097        10.158626528638361        9.9029818730383514     
 H   9.3830159950985959        9.5619848997540640        11.041560358595431     
 C   13.221825107760564        9.1624285086444530        10.549809857354131     
 H   13.140128677085725        7.7400141270434668        12.170634503425035     
 C   12.788660040785087        4.3963336912453581        13.394859485130032     
 H   11.239082533518829        5.0437638405235017        12.033932828305584     
 C   13.192716770192806        5.8256875881024364        15.307905099574757     
 H   11.984745721570274        7.6129866802141866        15.421542636887475     
 C   7.6449017494605878        9.3972911802605079        8.1663202870456555     
 H   7.9139298042695732        7.5291580994315535        9.2107691182884714     
 C   6.4154826339626538        11.115294265810981        9.3504836979821224     
 H   5.7017001922574311        10.586235095688885        11.315157785237288     
 C   5.8571549017825886        10.268004908687807        14.887437759479926     
 H   7.5092400971799709        9.7410939579096816        13.616035826496892     
 C   3.7360840080137820        9.2037414406497096        14.400217233338356     
 H   3.7427864027413649        7.7869624642574271        12.775963208164429     
 C   3.9027479090157291        4.6175892813190833        11.347171088189107     
 H   5.4741326539831352        5.2166190226072962        12.700834446042114     
 C   3.5220797879565549        6.0659409320763258        9.4458864916028737     
 H   4.7848009194861412        7.8111661696560928        9.3208340713992328     
 C   9.4055710483709625        10.566521798159473        16.450880095761864     
 H   8.3410888072613574        8.9203695758735879        17.353323801915121     
 H   10.510347852992432        12.022725812148671        15.287395449419554     
 C   12.487192369808849        10.013031718774757        9.7178011106203641     
 H   10.526992331884736        10.809319037687141        9.2503997714931447     
 H   14.296693320156219        9.0489231762943572        10.411627486697274     
 C   13.486390621716165        4.6713542366558940        14.575248069747076     
 H   13.009114783791405        3.4931593075547918        12.826945656368501     
 H   13.739028631757730        6.0368008273642735        16.225454942697095     
 C   7.1129371920702003        10.690397248003245        8.2185623133653163     
 H   8.1930408609133831        9.0734887807086970        7.2854470114140364     
 H   6.0117489262188641        12.124064423668868        9.4112146678129687     
 C   4.5015660598139480        10.079519548738210        15.176201653372207     
 H   6.4620955728297167        10.936664550526622        15.495976187973483     
 H   2.6791351491443360        9.0509170444873241        14.619061502644122     
 C   3.2034374609314296        4.9167738318100236        10.174295509867809     
 H   3.6654968774032279        3.7167581186728418        11.910674098585494     
 H   2.9725157824312229        6.2943142911170158        8.5343549924983719     
 H   9.1719908708849509        11.248785289653918        17.266754749759098     
 H   12.985143936127379        10.536927059781869        8.9030492572011006     
 H   14.258059212527463        3.9879949367041534        14.923432080490047     
 H   7.2656187553982079        11.360876146903745        7.3750394653747131     
 H   4.0516502780880010        10.588567096797222        16.028354205952361     
 H   2.4128052975667487        4.2556617699566646        9.8276029963122724     
         142

 Br -0.49306875537439215        2.9453301664573539        2.4641817958368790     
 Co  -1.0887542355519539        1.5948490130998978        4.3051131301821011     
 P  -2.9707098678345933       0.47888981511078671        3.6112487121832104     
 Br  -1.5896468049410539        2.9726171388186167        6.1488455226332173     
 P  0.76019183864233997       0.35202092686321662        4.8784577352344307     
 C  -2.6706249088679561      -0.70640783392038642        2.2567648104582165     
 C  -3.8856707713832024      -0.47440680888518816        4.8752353995111575     
 C  -4.2184812485689838        1.6398675534911515        2.9432807694222172     
 C  0.52101488097136861      -0.85710033551396925        6.2188480660549263     
 C   1.6006583270806996      -0.57856902515607012        3.5442741045139061     
 C   2.0636586112948807        1.4636009796261342        5.5294498141798805     
 C  -1.9067416681814300      -0.28314548321207805        1.1524885944143928     
 C  -3.1443924972137971       -2.0282145529024831        2.3011926784585248     
 C  -3.1584496394208923       -1.3552982835928706        5.6965711256635103     
 C  -5.2732830300890026      -0.34097899613830340        5.0622728285942022     
 C  -4.5032666384245825        2.8131733155405199        3.6651703191586629     
 C  -4.9169514021709242        1.3715836213750090        1.7535282481419665     
 C -0.19392706700363940      -0.43799657488969829        7.3572722212591133     
 C   1.0535705602960426       -2.1559794686894191        6.1722096876221686     
 C  0.84597079984519663       -1.4829375609056268        2.7756926912377629     
 C   2.9668234911310805      -0.40269669758459409        3.2563114604248149     
 C   2.3773535121155387        2.6303439585991413        4.8090864496876007     
 C   2.7630504722979081        1.1733533090895296        6.7128343916259965     
 C  -1.6411230580214398       -1.1646817181266358       0.10338906398239915     
 H  -1.5104961116290556       0.73033490980344240        1.1235409788480961     
 C  -2.8617082930687134       -2.9100903254874910        1.2535667638187156     
 H  -3.7174725500346013       -2.3739075459568340        3.1560152855373009     
 C  -3.8061896470917183       -2.0719131643174689        6.7048482035663053     
 H  -2.0836010297588961       -1.4770277461817958        5.5629492796113222     
 C  -5.9207609026105610       -1.0739720278456155        6.0620287998132616     
 H  -5.8409267269245424       0.34829862259881150        4.4411164782974764     
 C  -5.4941567938347724        3.6876770692235188        3.2119208782993565     
 H  -3.9441338128852359        3.0412884478776725        4.5726986034319497     
 C  -5.8975593368880679        2.2580345999067837        1.2990152184764434     
 H  -4.6882817720357366       0.47174795325192687        1.1850163953052935     
 C -0.35330406693985905       -1.3041863897202051        8.4384309449368438     
 H -0.61874750238456511       0.56464884186749775        7.3946230321092301     
 C  0.87585288601154199       -3.0229062757104814        7.2551228570726130     
 H   1.5932864605328478       -2.4936623058423213        5.2920499830789902     
 C   1.4441111972371479       -2.1758373800000159        1.7203647552967816     
 H -0.20977139141862267       -1.6472292548484717        2.9884833348579467     
 C   3.5650005777015785       -1.1132144539138278        2.2115245434340611     
 H   3.5564238285978869       0.30369107344839086        3.8357048391733501     
 C   3.3916235320016517        3.4774257246175244        5.2593406925904365     
 H   1.8208573112540005        2.8770693717639633        3.9054692725930691     
 C   3.7728291309448077        2.0296721237986337        7.1610212891271550     
 H   2.5115233292476749       0.28336605160191414        7.2858362608197949     
 C  -2.1154215364542357       -2.4801821605074150       0.15396525631987334     
 H  -1.0505487284712807      -0.83476360229358193      -0.74924987471101101     
 H  -3.2201294490126973       -3.9358120232525136        1.3181728963865702     
 C  -5.1853663175635747       -1.9252200960990067        6.8926295111493534     
 H  -3.2251698248127663       -2.7230706186453082        7.3563202123158762     
 H  -6.9951774977259511      -0.95946425130433599        6.2022369826184018     
 C  -6.1918609905402890        3.4121858187453342        2.0316481177528449     
 H  -5.7150339240946337        4.5907487705909071        3.7797937506829813     
 H  -6.4439019042160846        2.0465905239748552       0.38156115283933550     
 C  0.17715093964708564       -2.5978780280956828        8.3862173544077780     
 H -0.90251792541794840      -0.98022190422712596        9.3185870480854636     
 H   1.2784067708170610       -4.0321170822836185        7.1942839942475549     
 C   2.8002935125487691       -1.9883802373346486        1.4341541674450153     
 H  0.83978896910484346       -2.8440631073800908        1.1107364888767643     
 H   4.6223882323681380      -0.96133735370647067        1.9946670032322769     
 C   4.0908471776689908        3.1789354132254468        6.4324544237105084     
 H   3.6284519548145711        4.3782886774449645        4.6956839099010930     
 H   4.3222732997482796        1.8017964921256371        8.0727419972240639     
 H  -1.8838238153018820       -3.1621657612669138      -0.66257944698872973     
 H  -5.6821207485088054       -2.4487344853029516        7.7083203072491564     
 H  -6.9639534950263249        4.0950519868575874        1.6835097163662920     
 H   2.2426046018275428E-002  -3.2686545840062164        9.2290415054281461     
 H   3.2514005190510571       -2.4977762587461978       0.58291672354382196     
 H   4.8809655187959251        3.8406508470198411        6.7791825855325047     
 Br   7.7864436239990633        5.1440943398157541        14.143513657354761     
 Co   8.3821426552569758        6.4945712434505163        12.302580903464611     
 P   10.264079696821845        7.6105660834328033        12.996463988394533     
 Br   8.8830549939331505        5.1167719773900568        10.458882688431435     
 P   6.5332020266739859        7.7374040746478956        11.729227656663440     
 C   9.9639755264305716        8.7958786248253098        14.350932370338693     
 C   11.179029857989530        8.5638664510170397        11.732472389698444     
 C   11.511887124847290        6.4496523799768948        13.664473015799732     
 C   6.7723854814831999        8.9465345421674805        10.388846816978893     
 C   5.6927327807715278        8.6680004114723985        13.063406077271830     
 C   5.2297112977820390        6.6258610085533221        11.078211991378176     
 C   9.2001115546227989        8.3726071118389029        15.455216911262116     
 C   10.437753343646410        10.117681745675476        14.306511159129515     
 C   10.451799209044479        9.4447453841735562        10.911132141898809     
 C   12.566644827830350        8.4304575086447642        11.545439607534195     
 C   11.796666059494104        5.2762945452811207        12.942666272708651     
 C   12.210416512317487        6.7180600493391065        14.854162379664858     
 C   7.4873394111604190        8.5274365507932455        9.2504291428375893     
 C   6.2398056717456907        10.245404693366570        10.435475145117312     
 C   6.4474249916806050        9.5723531335059704        13.831999928481988     
 C   4.3265588795812997        8.4921640112059062        13.351339466151382     
 C   4.9160187631881511        5.4590858907259303        11.798523753064375     
 C   4.5302755801160126        6.9161911792510669        9.8948716208458407     
 C   8.9345302082715836        9.2541263404132401        16.504337795314843     
 H   8.8038600863471821        7.3591288158675923        15.484158130025516     
 C   10.155107715368185        10.999540177921700        15.354160059334655     
 H   11.010815299885955        10.463382442032401        13.451679146692239     
 C   11.099531605402642        10.161363238861444        9.9028527950914338     
 H   9.3769497611886674        9.5664655450713614        11.044753292630661     
 C   13.214116585322536        9.1634616301122289        10.545687860531425     
 H   13.134295770661438        7.7411877986162940        12.166597924758783     
 C   12.787611540915833        4.4018622949680903        13.395931654218531     
 H   11.237490199892889        5.0480881473823267        12.035187834675305     
 C   13.191084918308166        5.8316854797023145        15.308687234996020     
 H   11.981747964986759        7.6179345317784772        15.422614074123102     
 C   7.6466999188325584        9.3936207003874816        8.1692624251033727     
 H   7.9121803117360940        7.5247987765749755        9.2130888200740468     
 C   6.4175057164795213        11.112325881145431        9.3525535452430155     
 H   5.7000831369545590        10.583084243454440        11.315632298910424     
 C   5.8492814394984594        10.265272761383416        14.887312339020930     
 H   7.5031734667359729        9.7366192021091962        13.619229527832049     
 C   3.7283770704830932        9.2027088164522244        14.396104558941438     
 H   3.7369535411792967        7.7857884821595560        12.771936702851209     
 C   3.9017061010149430        4.6120549138031288        11.348263937289651     
 H   5.4725443102239781        5.2123004340569308        12.702107615025009     
 C   3.5204517788237268        6.0599260079875092        9.4466813769377289     
 H   4.7818011847468345        7.8062049930282882        9.3219104509192725     
 C   9.4088497002874139        10.569619074696499        16.453775684883770     
 H   8.3439757312182881        8.9241983633749076        17.356985570384364     
 H   10.513538810687809        12.025258837491238        15.289562648008577     
 C   12.478712402943406        10.014695032916018        9.7150807862943473     
 H   10.518504422180500        10.812505715192783        9.2513727319334862     
 H   14.288536521138409        9.0489725212646377        10.405487718492409     
 C   13.485381517785356        4.6774827170080995        14.576133527334722     
 H   13.008485005886834        3.4987477058420522        12.828125695920075     
 H   13.737477907004843        6.0432270943210602        16.226087456302238     
 C   7.1162130378966904        10.687300627933082        8.2214611660720500     
 H   8.1959274542577152        9.0696615196232617        7.2891133162433350     
 H   6.0149329101879205        12.121530355970425        9.4133834576773197     
 C   4.4930880956182513        10.077858490086300        15.173488401548596     
 H   6.4536090626432303        10.933484087190291        15.496950831949809     
 H   2.6709805431471190        9.0508665338929575        14.612933593211915     
 C   3.2024352202498583        4.9106311359595223        10.175199437264418     
 H   3.6648762242680664        3.7111663489941997        11.911879587461218     
 H   2.9709692225796620        6.2878647252061652        8.5349985986234529     
 H   9.1772913034257044        11.251588233971221        17.270341171971143     
 H   12.975462512746009        10.538218973162776        8.8993934507060466     
 H   14.257522960426090        3.9946773706889456        14.924278803720544     
 H   7.2709177501782971        11.358074418458557        7.3786298903309770     
 H   4.0419720030386008        10.587277084532360        16.024706378104742     
 H   2.4122784246534112        4.2489606252138312        9.8284710723766580     
         142

 Br -0.49254957080205569        2.9460482458280195        2.4593638748717801     
 Co  -1.0857360455860616        1.5948503375841137        4.3003713621883062     
 P  -2.9668230416590884       0.47555139500495586        3.6096804161525151     
 Br  -1.5891186968125774        2.9718991355334263        6.1440324568156797     
 P  0.76407886571379580       0.35535995532304737        4.8768857354799868     
 C  -2.6683418395012213      -0.71037277961405032        2.2555667241604160     
 C  -3.8798227156735603      -0.47714835720175719        4.8755145263263602     
 C  -4.2160607644443004        1.6352289804389857        2.9421604678526267     
 C  0.52329999920971759      -0.85313386558691828        6.2176477177415093     
 C   1.6065049523817154      -0.57582830215311909        3.5445493525552796     
 C   2.0660806108583079        1.4682398095721272        5.5283232083493603     
 C  -1.9057459658403022      -0.28722021319565288        1.1503921412925826     
 C  -3.1436581894235971       -2.0315755231707731        2.3000518786607076     
 C  -3.1518782134092667       -1.3586577913090354        5.6954612805601679     
 C  -5.2668705400843177      -0.34260410190470847        5.0652085237471391     
 C  -4.5016051444601306        2.8083628264699660        3.6640092796976806     
 C  -4.9145576797092962        1.3663658557657981        1.7525773040923893     
 C -0.19293037222976361      -0.43392093132708259        7.3551729928033707     
 C   1.0543102547436194       -2.1526157678373448        6.1710684335420547     
 C  0.85253973522702842       -1.4795792552158571        2.7745803945252487     
 C   2.9732344870820762      -0.40107343097487858        3.2592420573971927     
 C   2.3790127719778789        2.6351563355465548        4.8079202715619376     
 C   2.7654508992243341        1.1785689221321858        6.7118734776404176     
 C  -1.6429240646782062       -1.1683522767989181       0.10044848626227287     
 H  -1.5087472538327895       0.72597456480326128        1.1212239199403016     
 C  -2.8637374194124656       -2.9130575267460439        1.2514967968808883     
 H  -3.7158606498327802       -2.3770575504222640        3.1555410485721795     
 C  -3.7983122869711017       -2.0746491133112861        6.7049765931365002     
 H  -2.0775324759347433       -1.4815070603617013        5.5597554501896731     
 C  -5.9130503670152681       -1.0750063862379515        6.0661494263915108     
 H  -5.8350925731495673       0.34712384674624247        4.4451517722397140     
 C  -5.4931115487645217        3.6821444722485968        3.2108399884046537     
 H  -3.9425396744175920        3.0369685892472686        4.5714331689092154     
 C  -5.8959343247518534        2.2520233616695844        1.2982321127724199     
 H  -4.6852877549706982       0.46678871563866753        1.1839477512208043     
 C -0.35510234383249806       -1.3005142312822997        8.4354885536349062     
 H -0.61699996365379861       0.56900915597447166        7.3923021074929549     
 C  0.87383145460567135       -3.0199355394888774        7.2530535906214233     
 H   1.5949045184416453       -2.4905092953137782        5.2915756926011488     
 C   1.4519847919878244       -2.1731037451368573        1.7204906811706353     
 H -0.20370519316501096       -1.6427506528617100        2.9852881770864759     
 C   3.5727083934383375       -1.1121834135709949        2.2156403553743735     
 H   3.5622574917874719       0.30486420827215976        3.8397338591379104     
 C   3.3926685061752488        3.4829593170587070        5.2582519253804128     
 H   1.8224450383985267        2.8813928739079655        3.9042017108723814     
 C   3.7744629520582387        2.0356802263829161        7.1602254115046726     
 H   2.5145266408609555       0.28832179920181339        7.2847567079134894     
 C  -2.1187021178513810       -2.4832781410333404       0.15106684870303791     
 H  -1.0534374804833186      -0.83859101958339344      -0.75291420819990507     
 H  -3.2233214059225554       -3.9383442256023811        1.3160031688556981     
 C  -5.1768838077918078       -1.9268838997201114        6.8953487515151766     
 H  -3.2166787669120946       -2.7262557477271341        7.3553469652203036     
 H  -6.9870188366035331      -0.95951574736726575        6.2083750563858544     
 C  -6.1908585040329056        3.4060466519061059        2.0307575852132218     
 H  -5.7144072302001794        4.5851586039440173        3.7786015102944033     
 H  -6.4423605845573428        2.0401458685340730       0.38093042795831789     
 C  0.17387655905513380       -2.5947791535485414        8.3833190101915793     
 H -0.90540528228016159      -0.97639319526780355        9.3149201451230699     
 H   1.2752253413161632       -4.0295803634529017        7.1921162308029469     
 C   2.8087721955093601       -1.9867199097222987        1.4368697960005408     
 H  0.84827536818879901       -2.8408804012179809        1.1097617742148294     
 H   4.6305441895908679      -0.96129023377455114        2.0007995987305782     
 C   4.0918551019758862        3.1850729141925282        6.4315519944362709     
 H   3.6290758072453828        4.3838809896004927        4.6944845995378781     
 H   4.3238277124404751        1.8082359899295508        8.0720954085017453     
 H  -1.8891282589123093       -3.1649666651949708      -0.66616977112090181     
 H  -5.6724365130083418       -2.4500273664554277        7.7119748861781483     
 H  -6.9634263838723074        4.0883557128861359        1.6826575326259607     
 H   1.7129574306787243E-002  -3.2658504330900997        9.2254519808424540     
 H   3.2610800364010015       -2.4964881268648189       0.58656795356256819     
 H   4.8815000811014029        3.8473444863345860        6.7783159606728995     
 Br   7.7859252699885859        5.1433783034412404        14.148331121325564     
 Co   8.3791245728118717        6.4945721118478570        12.307322220871736     
 P   10.260194012962801        7.6139048462152878        12.998030885621136     
 Br   8.8825260169998259        5.1174937685537385        10.463693584550834     
 P   6.5293148929858811        7.7340670875822166        11.730799709944312     
 C   9.9616946121236989        8.7998431270502930        14.352129895962973     
 C   11.173183559226922        8.5666082101424585        11.732192184919578     
 C   11.509465928160591        6.4542879696149527        13.665589759273431     
 C   6.7700999479367159        8.9425696804691928        10.390046782895793     
 C   5.6868862575046055        8.6652613646949046        13.063131205610155     
 C   5.2272904138145631        6.6212223573978841        11.079339824437218     
 C   9.1991170258005468        8.3766818482631713        15.457312373558848     
 C   10.437020627507126        10.121042474982030        14.307651067533225     
 C   10.445230072442138        9.4481057646328441        10.912241121293608     
 C   12.560233979318227        8.4320819061739876        11.542502695669238     
 C   11.795004163468100        5.2811047493610621        12.943819453160827     
 C   12.208019066774462        6.7232684275738901        14.855113002156180     
 C   7.4863417616046082        8.5233622704725498        9.2525276875250846     
 C   6.2390667148696020        10.242043029536751        10.436616521437452     
 C   6.4408559638816261        9.5689973349688131        13.833111897025042     
 C   4.3201484564770212        8.4905405471161224        13.348410850338151     
 C   4.9143604475887743        5.4542753470508822        11.799693794892566     
 C   4.5278786091730643        6.9109715047167999        9.8958314396223752     
 C   8.9363304190625517        9.2577977781704384        16.507276275761431     
 H   8.8021127416394371        7.3634890453008772        15.486474521250489     
 C   10.157136399369859        11.002508027899506        15.356227946495990     
 H   11.009205929149852        10.466531831762275        13.452152989687384     
 C   11.091656983076188        10.164099949084525        9.9027237171445162     
 H   9.3708835272787372        9.5709461903886570        11.047946226665889     
 C   13.206408062884508        9.1644947515800066        10.541565863708719     
 H   13.128462864237152        7.7423614701891204        12.162561346092531     
 C   12.786563041046579        4.4073908986908226        13.397003823307029     
 H   11.235897866266948        5.0524124542411517        12.036442841045025     
 C   13.189453066423527        5.8376833713021927        15.309469370417283     
 H   11.978750208403246        7.6228823833427679        15.423685511358729     
 C   7.6484980882045290        9.3899502205144572        8.1722045631610900     
 H   7.9104308192026158        7.5204394537183976        9.2154085218596240     
 C   6.4195287989963887        11.109357496479882        9.3546233925039104     
 H   5.6984660816516879        10.579933391219996        11.316106812583559     
 C   5.8414079772143301        10.262540614079027        14.887186918561934     
 H   7.4971068362919739        9.7321444463087126        13.622423229167204     
 C   3.7206701329524039        9.2016761922547392        14.391991884544520     
 H   3.7311206796172285        7.7846145000616849        12.767910197537987     
 C   3.9006642930141564        4.6065205462871752        11.349356786390198     
 H   5.4709559664648211        5.2079818455065663        12.703380784007903     
 C   3.5188237696908993        6.0539110838986927        9.4474762622725859     
 H   4.7788014500075278        7.8012438164004836        9.3229868304393104     
 C   9.4121283522038670        10.572716351233526        16.456671274005679     
 H   8.3468626551752205        8.9280271508762290        17.360647338853607     
 H   10.516729768383188        12.027791862833805        15.291729846597599     
 C   12.470232436077964        10.016358347057281        9.7123604619683288     
 H   10.510016512476264        10.815692392698427        9.2523456923738294     
 H   14.280379722120598        9.0490218662349200        10.399347950287547     
 C   13.484372413854549        4.6836111973603050        14.577018984922368     
 H   13.007855227982263        3.5043361041293126        12.829305735471650     
 H   13.735927182251956        6.0496533612778460        16.226719969907386     
 C   7.1194888837231805        10.684204007862920        8.2243600187787855     
 H   8.1988140476020455        9.0658342585378264        7.2927796210726328     
 H   6.0181168941569769        12.118996288271981        9.4155522475416724     
 C   4.4846101314225537        10.076197431434389        15.170775149724985     
 H   6.4451225524567448        10.930303623853959        15.497925475926134     
 H   2.6628259371499023        9.0508160232985908        14.606805683779710     
 C   3.2014329795682865        4.9044884401090210        10.176103364661028     
 H   3.6642555711329052        3.7055745793155577        11.913085076336944     
 H   2.9694226627281006        6.2814151592953147        8.5356422047485339     
 H   9.1825917359664562        11.254391178288525        17.273927594183188     
 H   12.965781089364642        10.539510886543683        8.8957376442109908     
 H   14.256986708324717        4.0013598046737382        14.925125526951042     
 H   7.2762167449583872        11.355272690013370        7.3822203152872419     
 H   4.0322937279892006        10.585987072267500        16.021058550257127     
 H   2.4117515517400738        4.2422594804709979        9.8293391484410453     
         142

 Br -0.49203038622971929        2.9467663251986851        2.4545459539066812     
 Co  -1.0827178556201693        1.5948516620683295        4.2956295941945113     
 P  -2.9629362154835834       0.47221297489912495        3.6081121201218198     
 Br  -1.5885905886841010        2.9711811322482360        6.1392193909981421     
 P  0.76796589278525162       0.35869898378287807        4.8753137357255438     
 C  -2.6660587701344869      -0.71433772530771422        2.2543686378626151     
 C  -3.8739746599639182      -0.47988990551832628        4.8757936531415620     
 C  -4.2136402803196171        1.6305904073868198        2.9410401662830363     
 C  0.52558511744806657      -0.84916739565986721        6.2164473694280922     
 C   1.6123515776827313      -0.57308757915016806        3.5448246005966526     
 C   2.0685026104217354        1.4728786395181199        5.5271966025188402     
 C  -1.9047502634991742      -0.29129494317922772        1.1482956881707724     
 C  -3.1429238816333975       -2.0349364934390635        2.2989110788628908     
 C  -3.1453067873976406       -1.3620172990252000        5.6943514354568254     
 C  -5.2604580500796336      -0.34422920767111354        5.0681442189000760     
 C  -4.4999436504956787        2.8035523373994122        3.6628482402366984     
 C  -4.9121639572476692        1.3611480901565869        1.7516263600428121     
 C -0.19193367745588785      -0.42984528776446684        7.3530737643476272     
 C   1.0550499491911962       -2.1492520669852699        6.1699271794619408     
 C  0.85910867060886020       -1.4762209495260872        2.7734680978127351     
 C   2.9796454830330719      -0.39945016436516312        3.2621726543695710     
 C   2.3806720318402190        2.6399687124939684        4.8067540934362745     
 C   2.7678513261507600        1.1837845351748422        6.7109125636548388     
 C  -1.6447250713349724       -1.1720228354712003        9.7507908542146610E-002
 H  -1.5069983960365234       0.72161421980308016        1.1189068610325070     
 C  -2.8657665457562174       -2.9160247280045972        1.2494268299430613     
 H  -3.7142487496309591       -2.3802075548876935        3.1550668116070586     
 C  -3.7904349268504847       -2.0773850623051038        6.7051049827066942     
 H  -2.0714639221105910       -1.4859863745416069        5.5565616207680248     
 C  -5.9053398314199761       -1.0760407446302875        6.0702700529697600     
 H  -5.8292584193745913       0.34594907089367344        4.4491870661819526     
 C  -5.4920663036942701        3.6766118752736747        3.2097590985099509     
 H  -3.9409455359499481        3.0326487306168648        4.5701677343864811     
 C  -5.8943093126156398        2.2460121234323851        1.2974490070683966     
 H  -4.6822937379056588       0.46182947802540825        1.1828791071363152     
 C -0.35690062072513706       -1.2968420728443941        8.4325461623329669     
 H -0.61525242492303200       0.57336947008144534        7.3899811828766797     
 C  0.87181002319980072       -3.0169648032672729        7.2509843241702328     
 H   1.5965225763504427       -2.4873562847852346        5.2911014021233074     
 C   1.4598583867385007       -2.1703701102736987        1.7206166070444888     
 H -0.19763899491139925       -1.6382720508749484        2.9820930193150050     
 C   3.5804162091750968       -1.1111523732281618        2.2197561673146864     
 H   3.5680911549770569       0.30603734309592867        3.8437628791024712     
 C   3.3937134803488465        3.4884929094998900        5.2571631581703899     
 H   1.8240327655430530        2.8857163760519673        3.9029341491516933     
 C   3.7760967731716701        2.0416883289671985        7.1594295338821912     
 H   2.5175299524742356       0.29327754680171264        7.2836771550071848     
 C  -2.1219826992485267       -2.4863741215592658       0.14816844108620247     
 H  -1.0563262324953564      -0.84241843687320483      -0.75657854168879923     
 H  -3.2265133628324136       -3.9408764279522490        1.3138334413248260     
 C  -5.1684012980200409       -1.9285477033412164        6.8980679918810006     
 H  -3.2081877090114226       -2.7294408768089600        7.3543737181247311     
 H  -6.9788601754811141      -0.95956724343019539        6.2145131301533070     
 C  -6.1898560175255222        3.3999074850668780        2.0298670526735982     
 H  -5.7137805363057250        4.5795684372971275        3.7774092699058253     
 H  -6.4408192648986020        2.0337012130932912       0.38029970307730021     
 C  0.17060217846318193       -2.5916802790014004        8.3804206659753788     
 H -0.90829263914237490      -0.97256448630848114        9.3112532421606780     
 H   1.2720439118152651       -4.0270436446221849        7.1899484673583389     
 C   2.8172508784699515       -1.9850595821099486        1.4395854245560664     
 H  0.85676176727275466       -2.8376976950558710        1.1087870595528944     
 H   4.6387001468135978      -0.96124311384263172        2.0069321942288791     
 C   4.0928630262827816        3.1912104151596101        6.4306495651620335     
 H   3.6296996596761950        4.3894733017560208        4.6932852891746624     
 H   4.3253821251326716        1.8146754877334648        8.0714488197794267     
 H  -1.8944327025227365       -3.1677675691230278      -0.66976009525307401     
 H  -5.6627522775078782       -2.4513202476079039        7.7156294651071402     
 H  -6.9628992727182908        4.0816594389146834        1.6818053488856295     
 H   1.1833102595299058E-002  -3.2630462821739830        9.2218624562567619     
 H   3.2707595537509460       -2.4951999949834400       0.59021918358131431     
 H   4.8820346434068806        3.8540381256493315        6.7774493358132935     
 Br   7.7854069159781094        5.1426622670667275        14.153148585296366     
 Co   8.3761064903667677        6.4945729802451986        12.312063538278862     
 P   10.256308329103756        7.6172436089977715        12.999597782847740     
 Br   8.8819970400665031        5.1182155597174193        10.468504480670232     
 P   6.5254277592977772        7.7307301005165385        11.732371763225183     
 C   9.9594136978168279        8.8038076292752763        14.353327421587252     
 C   11.167337260464317        8.5693499692678774        11.731911980140712     
 C   11.507044731473892        6.4589235592530105        13.666706502747129     
 C   6.7678144143902310        8.9386048187709033        10.391246748812694     
 C   5.6810397342376824        8.6625223179174107        13.062856333948480     
 C   5.2248695298470871        6.6165837062424462        11.080467657496262     
 C   9.1981224969782929        8.3807565846874397        15.459407835855577     
 C   10.436287911367840        10.124403204288583        14.308790975936935     
 C   10.438660935839797        9.4514661450921302        10.913350100688408     
 C   12.553823130806103        8.4337063037032109        11.539565783804280     
 C   11.793342267442094        5.2859149534410035        12.944972633613004     
 C   12.205621621231437        6.7284768058086746        14.856063624647504     
 C   7.4853441120487965        8.5192879901518523        9.2546262322125799     
 C   6.2383277579935132        10.238681365706931        10.437757897757594     
 C   6.4342869360826471        9.5656415364316576        13.834223865568095     
 C   4.3137380333727418        8.4889170830263385        13.345482234524919     
 C   4.9127021319893984        5.4494648033758333        11.800863836720756     
 C   4.5254816382301160        6.9057518301825338        9.8967912583989115     
 C   8.9381306298535215        9.2614692159276366        16.510214756208018     
 H   8.8003653969316904        7.3678492747341613        15.488790912475462     
 C   10.159165083371535        11.005475877877311        15.358295833657323     
 H   11.007596558413749        10.469681221492149        13.452626832682530     
 C   11.083782360749733        10.166836659307608        9.9025946391975985     
 H   9.3648172933688070        9.5754268357059544        11.051139160701117     
 C   13.198699540446480        9.1655278730477843        10.537443866886012     
 H   13.122629957812865        7.7435351417619467        12.158524767426279     
 C   12.785514541177324        4.4129195024135548        13.398075992395528     
 H   11.234305532641006        5.0567367610999767        12.037697847414746     
 C   13.187821214538886        5.8436812629020709        15.310251505838544     
 H   11.975752451819734        7.6278302349070586        15.424756948594354     
 C   7.6502962575764997        9.3862797406414309        8.1751467012188073     
 H   7.9086813266691376        7.5160801308618206        9.2177282236451994     
 C   6.4215518815132562        11.106389111814334        9.3566932397648035     
 H   5.6968490263488158        10.576782538985553        11.316581326256696     
 C   5.8335345149302009        10.259808466774636        14.887061498102936     
 H   7.4910402058479759        9.7276696905082289        13.625616930502359     
 C   3.7129631954217150        9.2006435680572540        14.387879210147602     
 H   3.7252878180551603        7.7834405179638138        12.763883692224764     
 C   3.8996224850133698        4.6009861787712207        11.350449635490742     
 H   5.4693676227056649        5.2036632569562018        12.704653952990798     
 C   3.5171957605580713        6.0478961598098770        9.4482711476074428     
 H   4.7758017152682202        7.7962826397726790        9.3240632099593483     
 C   9.4154070041203184        10.575813627770552        16.459566863127584     
 H   8.3497495791321530        8.9318559383775487        17.364309107322853     
 H   10.519920726078567        12.030324888176370        15.293897045186622     
 C   12.461752469212522        10.018021661198542        9.7096401376423103     
 H   10.501528602772026        10.818879070204069        9.2533186528141727     
 H   14.272222923102788        9.0490712112052023        10.393208182082683     
 C   13.483363309923741        4.6897396777125104        14.577904442510015     
 H   13.007225450077694        3.5099245024165731        12.830485775023226     
 H   13.734376457499071        6.0560796282346328        16.227352483512529     
 C   7.1227647295496705        10.681107387792759        8.2272588714855193     
 H   8.2017006409463757        9.0620069974523929        7.2964459259019314     
 H   6.0213008781260342        12.116462220573538        9.4177210374060234     
 C   4.4761321672268561        10.074536372782479        15.168061897901376     
 H   6.4366360422702584        10.927123160517629        15.498900119902460     
 H   2.6546713311526853        9.0507655127042241        14.600677774347504     
 C   3.2004307388867153        4.8983457442585197        10.177007292057636     
 H   3.6636349179977437        3.6999828096369156        11.914290565212671     
 H   2.9678761028765397        6.2749655933844641        8.5362858108736148     
 H   9.1878921685072097        11.257194122605830        17.277514016395234     
 H   12.956099665983272        10.540802799924588        8.8920818377159367     
 H   14.256450456223345        4.0080422386585308        14.925972250181539     
 H   7.2815157397384773        11.352470961568182        7.3858107402435067     
 H   4.0226154529398013        10.584697060002640        16.017410722409508     
 H   2.4112246788267364        4.2355583357281645        9.8302072245054308     
         142

 Br -0.49151120165738288        2.9474844045693507        2.4497280329415823     
 Co  -1.0796996656542770        1.5948529865525456        4.2908878262007164     
 P  -2.9590493893080785       0.46887455479329410        3.6065438240911245     
 Br  -1.5880624805556245        2.9704631289630457        6.1344063251806036     
 P  0.77185291985670734       0.36203801224270876        4.8737417359710999     
 C  -2.6637757007677525      -0.71830267100137801        2.2531705515648142     
 C  -3.8681266042542757      -0.48263145383489531        4.8760727799567647     
 C  -4.2112197961949338        1.6259518343346540        2.9399198647134459     
 C  0.52787023568641556      -0.84520092573281624        6.2152470211146751     
 C   1.6181982029837472      -0.57034685614721692        3.5450998486380261     
 C   2.0709246099851626        1.4775174694641129        5.5260699966883200     
 C  -1.9037545611580464      -0.29536967316280255        1.1461992350489623     
 C  -3.1421895738431975       -2.0382974637073539        2.2977702790650736     
 C  -3.1387353613860149       -1.3653768067413647        5.6932415903534821     
 C  -5.2540455600749487      -0.34585431343751860        5.0710799140530129     
 C  -4.4982821565312276        2.7987418483288589        3.6616872007757162     
 C  -4.9097702347860412        1.3559303245473759        1.7506754159932350     
 C -0.19093698268201209      -0.42576964420185115        7.3509745358918845     
 C   1.0557896436387728       -2.1458883661331951        6.1687859253818260     
 C  0.86567760599069199       -1.4728626438363173        2.7723558011002214     
 C   2.9860564789840680      -0.39782689775544766        3.2651032513419493     
 C   2.3823312917025592        2.6447810894413819        4.8055879153106114     
 C   2.7702517530771860        1.1890001482174986        6.7099516496692608     
 C  -1.6465260779917388       -1.1756933941434826        9.4567330822020346E-002
 H  -1.5052495382402573       0.71725387480289893        1.1165898021247127     
 C  -2.8677956720999696       -2.9189919292631501        1.2473568630052341     
 H  -3.7126368494291380       -2.3833575593531235        3.1545925746419377     
 C  -3.7825575667298681       -2.0801210112989210        6.7052333722768891     
 H  -2.0653953682864388       -1.4904656887215122        5.5533677913463766     
 C  -5.8976292958246832       -1.0770751030226235        6.0743906795480100     
 H  -5.8234242655996153       0.34477429504110441        4.4532223601241903     
 C  -5.4910210586240193        3.6710792782987527        3.2086782086152477     
 H  -3.9393513974823042        3.0283288719864609        4.5689022998637467     
 C  -5.8926843004794254        2.2400008851951863        1.2966659013643733     
 H  -4.6792997208406204       0.45687024041214891        1.1818104630518260     
 C -0.35869889761777607       -1.2931699144064885        8.4296037710310276     
 H -0.61350488619226540       0.57772978418841925        7.3876602582604045     
 C  0.86978859179393009       -3.0139940670456684        7.2489150577190431     
 H   1.5981406342592401       -2.4842032742566915        5.2906271116454660     
 C   1.4677319814891772       -2.1676364754105397        1.7207425329183426     
 H -0.19157279665778751       -1.6337934488881867        2.9788978615435342     
 C   3.5881240249118558       -1.1101213328853288        2.2238719792549988     
 H   3.5739248181666414       0.30721047791969758        3.8477918990670319     
 C   3.3947584545224436        3.4940265019410730        5.2560743909603671     
 H   1.8256204926875794        2.8900398781959691        3.9016665874310057     
 C   3.7777305942851012        2.0476964315514810        7.1586336562597097     
 H   2.5205332640875158       0.29823329440161189        7.2825976021008794     
 C  -2.1252632806456719       -2.4894701020851913       0.14527003346936704     
 H  -1.0592149845073944      -0.84624585416301634      -0.76024287517769340     
 H  -3.2297053197422714       -3.9434086303021170        1.3116637137939540     
 C  -5.1599187882482740       -1.9302115069623214        6.9007872322468238     
 H  -3.1996966511107505       -2.7326260058907859        7.3534004710291585     
 H  -6.9707015143586961      -0.95961873949312515        6.2206512039207595     
 C  -6.1888535310181378        3.3937683182276497        2.0289765201339747     
 H  -5.7131538424112707        4.5739782706502377        3.7762170295172472     
 H  -6.4392779452398603        2.0272565576525094       0.37966897819628254     
 C  0.16732779787123006       -2.5885814044542590        8.3775223217591801     
 H -0.91117999600458810      -0.96873577734915872        9.3075863391982843     
 H   1.2688624823143673       -4.0245069257914681        7.1877807039137309     
 C   2.8257295614305424       -1.9833992544975987        1.4423010531115918     
 H  0.86524816635671020       -2.8345149888937611        1.1078123448909596     
 H   4.6468561040363268      -0.96119599391071220        2.0130647897271805     
 C   4.0938709505896771        3.1973479161266920        6.4297471358877960     
 H   3.6303235121070072        4.3950656139115489        4.6920859788114466     
 H   4.3269365378248672        1.8211149855373785        8.0708022310571064     
 H  -1.8997371461331638       -3.1705684730510852      -0.67335041938524609     
 H  -5.6530680420074146       -2.4526131287603805        7.7192840440361321     
 H  -6.9623721615642742        4.0749631649432319        1.6809531651452985     
 H   6.5366308838108733E-003  -3.2602421312578667        9.2182729316710699     
 H   3.2804390711008904       -2.4939118631020611       0.59387041360006054     
 H   4.8825692057123575        3.8607317649640764        6.7765827109536882     
 Br   7.7848885619676320        5.1419462306922137        14.157966049267168     
 Co   8.3730884079216636        6.4945738486425393        12.316804855685987     
 P   10.252422645244712        7.6205823717802561        13.001164680074343     
 Br   8.8814680631331786        5.1189373508811009        10.473315376789630     
 P   6.5215406256096724        7.7273931134508596        11.733943816506056     
 C   9.9571327835099552        8.8077721315002613        14.354524947211532     
 C   11.161490961701709        8.5720917283932963        11.731631775361846     
 C   11.504623534787191        6.4635591488910693        13.667823246220827     
 C   6.7655288808437470        8.9346399570726156        10.392446714729594     
 C   5.6751932109707601        8.6597832711399150        13.062581462286804     
 C   5.2224486458796111        6.6119450550870082        11.081595490555305     
 C   9.1971279681560407        8.3848313211117080        15.461503298152309     
 C   10.435555195228556        10.127763933595137        14.309930884340645     
 C   10.432091799237456        9.4548265255514163        10.914459080083208     
 C   12.547412282293980        8.4353307012324326        11.536628871939323     
 C   11.791680371416088        5.2907251575209440        12.946125814065180     
 C   12.203224175688410        6.7336851840434582        14.857014247138828     
 C   7.4843464624929856        8.5152137098311549        9.2567247769000751     
 C   6.2375888011174245        10.235319701877110        10.438899274077736     
 C   6.4277179082836673        9.5622857378945021        13.835335834111149     
 C   4.3073276102684632        8.4872936189365529        13.342553618711689     
 C   4.9110438163900225        5.4446542597007843        11.802033878548947     
 C   4.5230846672871685        6.9005321556482668        9.8977510771754460     
 C   8.9399308406444913        9.2651406536848331        16.513153236654606     
 H   8.7986180522239437        7.3722095041674462        15.491107303700435     
 C   10.161193767373209        11.008443727855116        15.360363720818658     
 H   11.005987187677647        10.472830611222022        13.453100675677675     
 C   11.075907738423279        10.169573369530690        9.9024655612506809     
 H   9.3587510594588768        9.5799074810232518        11.054332094736345     
 C   13.190991018008452        9.1665609945155619        10.533321870063306     
 H   13.116797051388579        7.7447088133347730        12.154488188760027     
 C   12.784466041308070        4.4184481061362861        13.399148161484026     
 H   11.232713199015064        5.0610610679588017        12.038952853784467     
 C   13.186189362654245        5.8496791545019491        15.311033641259806     
 H   11.972754695236219        7.6327780864713493        15.425828385829981     
 C   7.6520944269484703        9.3826092607684064        8.1780888392765245     
 H   7.9069318341356585        7.5117208080052427        9.2200479254307766     
 C   6.4235749640301227        11.103420727148784        9.3587630870256984     
 H   5.6952319710459447        10.573631686751108        11.317055839929830     
 C   5.8256610526460717        10.257076319470245        14.886936077643940     
 H   7.4849735754039770        9.7231949347077453        13.628810631837514     
 C   3.7052562578910262        9.1996109438597689        14.383766535750686     
 H   3.7194549564930925        7.7822665358659426        12.759857186911544     
 C   3.8985806770125833        4.5954518112552663        11.351542484591286     
 H   5.4677792789465078        5.1993446684058364        12.705927121973691     
 C   3.5155677514252437        6.0418812357210605        9.4490660329422997     
 H   4.7728019805289135        7.7913214631448744        9.3251395894793863     
 C   9.4186856560367698        10.578910904307579        16.462462452249490     
 H   8.3526365030890855        8.9356847258788701        17.367970875792096     
 H   10.523111683773946        12.032857913518937        15.296064243775644     
 C   12.453272502347080        10.019684975339805        9.7069198133162917     
 H   10.493040693067790        10.822065747709711        9.2542916132545159     
 H   14.264066124084977        9.0491205561754846        10.387068413877820     
 C   13.482354205992932        4.6958681580647159        14.578789900097661     
 H   13.006595672173123        3.5155129007038335        12.831665814574800     
 H   13.732825732746184        6.0625058951914186        16.227984997117677     
 C   7.1260405753761606        10.678010767722597        8.2301577241922530     
 H   8.2045872342907078        9.0581797363669576        7.3001122307312292     
 H   6.0244848620950906        12.113928152875095        9.4198898272703762     
 C   4.4676542030311595        10.072875314130567        15.165348646077765     
 H   6.4281495320837729        10.923942697181298        15.499874763878786     
 H   2.6465167251554682        9.0507150021098592        14.594549864915297     
 C   3.1994284982051435        4.8922030484080183        10.177911219454247     
 H   3.6630142648625825        3.6943910399582731        11.915496054088395     
 H   2.9663295430249788        6.2685160274736136        8.5369294169986976     
 H   9.1931926010479614        11.259997066923134        17.281100438607279     
 H   12.946418242601903        10.542094713305495        8.8884260312208809     
 H   14.255914204121972        4.0147246726433226        14.926818973412038     
 H   7.2868147345185665        11.349669233122995        7.3894011651997706     
 H   4.0129371778904011        10.583407047737778        16.013762894561889     
 H   2.4106978059133990        4.2288571909853321        9.8310753005698182     
         142

 Br -0.49099201708504642        2.9482024839400163        2.4449101119764833     
 Co  -1.0766814756883847        1.5948543110367615        4.2861460582069224     
 P  -2.9551625631325740       0.46553613468746319        3.6049755280604292     
 Br  -1.5875343724271478        2.9697451256778553        6.1295932593630660     
 P  0.77573994692816317       0.36537704070253946        4.8721697362166561     
 C  -2.6614926314010181      -0.72226761669504191        2.2519724652670132     
 C  -3.8622785485446336      -0.48537300215146434        4.8763519067719665     
 C  -4.2087993120702505        1.6213132612824881        2.9387995631438559     
 C  0.53015535392476454      -0.84123445580576517        6.2140466728012580     
 C   1.6240448282847630      -0.56760613314426589        3.5453750966793995     
 C   2.0733466095485902        1.4821562994101058        5.5249433908577998     
 C  -1.9027588588169184      -0.29944440314637738        1.1441027819271521     
 C  -3.1414552660529975       -2.0416584339756443        2.2966294792672564     
 C  -3.1321639353743889       -1.3687363144575295        5.6921317452501397     
 C  -5.2476330700702647      -0.34747941920392367        5.0740156092059499     
 C  -4.4966206625667757        2.7939313592583050        3.6605261613147340     
 C  -4.9073765123244142        1.3507125589381650        1.7497244719436578     
 C -0.18994028790813633      -0.42169400063923546        7.3488753074361419     
 C   1.0565293380863496       -2.1425246652811207        6.1676446713017121     
 C  0.87224654137252366       -1.4695043381465474        2.7712435043877073     
 C   2.9924674749350637      -0.39620363114573215        3.2680338483143276     
 C   2.3839905515648994        2.6495934663887954        4.8044217371849482     
 C   2.7726521800036115        1.1942157612601549        6.7089907356836820     
 C  -1.6483270846485052       -1.1793639528157651        9.1626753101894068E-002
 H  -1.5035006804439914       0.71289352980271781        1.1142727432169182     
 C  -2.8698247984437213       -2.9219591305217034        1.2452868960674071     
 H  -3.7110249492273168       -2.3865075638185536        3.1541183376768163     
 C  -3.7746802066092515       -2.0828569602927383        6.7053617618470831     
 H  -2.0593268144622865       -1.4949450029014177        5.5501739619247275     
 C  -5.8899187602293912       -1.0781094614149598        6.0785113061262592     
 H  -5.8175901118246394       0.34359951918853537        4.4572576540664288     
 C  -5.4899758135537677        3.6655466813238302        3.2075973187205449     
 H  -3.9377572590146603        3.0240090133560571        4.5676368653410124     
 C  -5.8910592883432109        2.2339896469579870        1.2958827956603500     
 H  -4.6763057037755820       0.45191100279888963        1.1807418189673371     
 C -0.36049717451041507       -1.2894977559685830        8.4266613797290884     
 H -0.61175734746149890       0.58209009829539293        7.3853393336441293     
 C  0.86776716038805957       -3.0110233308240644        7.2468457912678526     
 H   1.5997586921680376       -2.4810502637281484        5.2901528211676245     
 C   1.4756055762398537       -2.1649028405473811        1.7208684587921961     
 H -0.18550659840417577       -1.6293148469014251        2.9757027037720634     
 C   3.5958318406486147       -1.1090902925424957        2.2279877911953117     
 H   3.5797584813562264       0.30838361274346648        3.8518209190315922     
 C   3.3958034286960408        3.4995600943822560        5.2549856237503443     
 H   1.8272082198321058        2.8943633803399713        3.9003990257103176     
 C   3.7793644153985326        2.0537045341357634        7.1578377786372274     
 H   2.5235365757007959       0.30318904200151114        7.2815180491945748     
 C  -2.1285438620428176       -2.4925660826111167       0.14237162585253160     
 H  -1.0621037365194321      -0.85007327145282785      -0.76390720866658757     
 H  -3.2328972766521296       -3.9459408326519845        1.3094939862630819     
 C  -5.1514362784765062       -1.9318753105834263        6.9035064726126478     
 H  -3.1912055932100789       -2.7358111349726117        7.3524272239335868     
 H  -6.9625428532362772      -0.95967023555605480        6.2267892776882121     
 C  -6.1878510445107544        3.3876291513884218        2.0280859875943511     
 H  -5.7125271485168163        4.5683881040033478        3.7750247891286697     
 H  -6.4377366255811195        2.0208119022117277       0.37903825331526486     
 C  0.16405341727927819       -2.5854825299071180        8.3746239775429814     
 H -0.91406735286680130      -0.96490706838983631        9.3039194362358923     
 H   1.2656810528134694       -4.0219702069607512        7.1856129404691229     
 C   2.8342082443911334       -1.9817389268852488        1.4450166816671173     
 H  0.87373456544066586       -2.8313322827316512        1.1068376302290246     
 H   4.6550120612590566      -0.96114887397879267        2.0191973852254819     
 C   4.0948788748965717        3.2034854170937739        6.4288447066135594     
 H   3.6309473645378190        4.4006579260670771        4.6908866684482318     
 H   4.3284909505170628        1.8275544833412924        8.0701556423347878     
 H  -1.9050415897435913       -3.1733693769791422      -0.67694074351741818     
 H  -5.6433838065069510       -2.4539060099128567        7.7229386229651240     
 H  -6.9618450504102567        4.0682668909717803        1.6801009814049672     
 H   1.2401591723226885E-003  -3.2574379803417499        9.2146834070853778     
 H   3.2901185884508348       -2.4926237312206823       0.59752164361880677     
 H   4.8831037680178353        3.8674254042788219        6.7757160860940830     
 Br   7.7843702079571546        5.1412301943177008        14.162783513237970     
 Co   8.3700703254765596        6.4945747170398809        12.321546173093113     
 P   10.248536961385668        7.6239211345627398        13.002731577300946     
 Br   8.8809390861998558        5.1196591420447817        10.478126272909028     
 P   6.5176534919215685        7.7240561263851806        11.735515869786926     
 C   9.9548518692030825        8.8117366337252445        14.355722472835810     
 C   11.155644662939103        8.5748334875187151        11.731351570582982     
 C   11.502202338100492        6.4681947385291272        13.668939989694525     
 C   6.7632433472972631        8.9306750953743261        10.393646680646494     
 C   5.6693466877038379        8.6570442243624210        13.062306590625129     
 C   5.2200277619121360        6.6073064039315703        11.082723323614349     
 C   9.1961334393337886        8.3889060575359764        15.463598760449040     
 C   10.434822479089272        10.131124662901691        14.311070792744355     
 C   10.425522662635116        9.4581869060107024        10.915568059478009     
 C   12.541001433781856        8.4369550987616559        11.533691960074366     
 C   11.790018475390083        5.2955353616008853        12.947278994517356     
 C   12.200826730145385        6.7388935622782418        14.857964869630150     
 C   7.4833488129371739        8.5111394295104574        9.2588233215875704     
 C   6.2368498442413358        10.231958038047290        10.440040650397878     
 C   6.4211488804846883        9.5589299393573448        13.836447802654202     
 C   4.3009171871641838        8.4856701548467690        13.339625002898458     
 C   4.9093855007906457        5.4398437160257354        11.803203920377138     
 C   4.5206876963442202        6.8953124811139999        9.8987108959519805     
 C   8.9417310514354593        9.2688120914420313        16.516091717101194     
 H   8.7968707075161969        7.3765697336007312        15.493423694925408     
 C   10.163222451374883        11.011411577832922        15.362431607979993     
 H   11.004377816941544        10.475980000951896        13.453574518672820     
 C   11.068033116096823        10.172310079753771        9.9023364833037650     
 H   9.3526848255489465        9.5843881263405475        11.057525028771575     
 C   13.183282495570422        9.1675941159833396        10.529199873240598     
 H   13.110964144964294        7.7458824849076002        12.150451610093777     
 C   12.783417541438816        4.4239767098590184        13.400220330572525     
 H   11.231120865389123        5.0653853748176267        12.040207860154188     
 C   13.184557510769606        5.8556770461018273        15.311815776681069     
 H   11.969756938652706        7.6377259380356399        15.426899823065607     
 C   7.6538925963204409        9.3789387808953801        8.1810309773342418     
 H   7.9051823416021803        7.5073614851486647        9.2223676272163537     
 C   6.4255980465469902        11.100452342483235        9.3608329342865915     
 H   5.6936149157430735        10.570480834516664        11.317530353602967     
 C   5.8177875903619425        10.254344172165855        14.886810657184943     
 H   7.4789069449599790        9.7187201789072599        13.632004333172670     
 C   3.6975493203603369        9.1985783196622819        14.379653861353768     
 H   3.7136220949310244        7.7810925537680706        12.755830681598322     
 C   3.8975388690117971        4.5899174437393118        11.352635333691831     
 H   5.4661909351873517        5.1950260798554719        12.707200290956585     
 C   3.5139397422924157        6.0358663116322440        9.4498609182771549     
 H   4.7698022457896059        7.7863602865170698        9.3262159689994242     
 C   9.4219643079532212        10.582008180844605        16.465358041371399     
 H   8.3555234270460179        8.9395135133801897        17.371632644261339     
 H   10.526302641469323        12.035390938861504        15.298231442364667     
 C   12.444792535481637        10.021348289481068        9.7041994889902750     
 H   10.484552783363553        10.825252425215355        9.2552645736948591     
 H   14.255909325067167        9.0491699011457669        10.380928645672956     
 C   13.481345102062125        4.7019966384169205        14.579675357685307     
 H   13.005965894268554        3.5211012989910935        12.832845854126376     
 H   13.731275007993299        6.0689321621482053        16.228617510722820     
 C   7.1293164212026516        10.674914147652435        8.2330565768989867     
 H   8.2074738276350381        9.0543524752815223        7.3037785355605278     
 H   6.0276688460641479        12.111394085176652        9.4220586171347271     
 C   4.4591762388354619        10.071214255478656        15.162635394254155     
 H   6.4196630218972865        10.920762233844966        15.500849407855112     
 H   2.6383621191582516        9.0506644915154926        14.588421955483092     
 C   3.1984262575235722        4.8860603525575170        10.178815146850857     
 H   3.6623936117274210        3.6887992702796311        11.916701542964121     
 H   2.9647829831734178        6.2620664615627621        8.5375730231237785     
 H   9.1984930335887132        11.262800011240438        17.284686860819324     
 H   12.936736819220533        10.543386626686402        8.8847702247258251     
 H   14.255377952020599        4.0214071066281152        14.927665696642535     
 H   7.2921137292986566        11.346867504677808        7.3929915901560355     
 H   4.0032589028410008        10.582117035472917        16.010115066714274     
 H   2.4101709330000616        4.2221560462424987        9.8319433766342037     
         142

 Br -0.49047283251271001        2.9489205633106819        2.4400921910113844     
 Co  -1.0736632857224924        1.5948556355209773        4.2814042902131275     
 P  -2.9512757369570690       0.46219771458163234        3.6034072320297339     
 Br  -1.5870062642986713        2.9690271223926645        6.1247801935455284     
 P  0.77962697399961900       0.36871606916237015        4.8705977364622122     
 C  -2.6592095620342833      -0.72623256238870582        2.2507743789692123     
 C  -3.8564304928349915      -0.48811455046803337        4.8766310335871692     
 C  -4.2063788279455672        1.6166746882303222        2.9376792615742655     
 C  0.53244047216311352      -0.83726798587871420        6.2128463244878409     
 C   1.6298914535857787      -0.56486541014131486        3.5456503447207730     
 C   2.0757686091120173        1.4867951293560988        5.5238167850272806     
 C  -1.9017631564757906      -0.30351913312995221        1.1420063288053419     
 C  -3.1407209582627980       -2.0450194042439347        2.2954886794694396     
 C  -3.1255925093627628       -1.3720958221736941        5.6910219001467972     
 C  -5.2412205800655807      -0.34910452497032879        5.0769513043588859     
 C  -4.4949591686023238        2.7891208701877512        3.6593651218537517     
 C  -4.9049827898627862        1.3454947933289538        1.7487735278940806     
 C -0.18894359313426057      -0.41761835707661976        7.3467760789803993     
 C   1.0572690325339265       -2.1391609644290459        6.1665034172215982     
 C  0.87881547675435545       -1.4661460324567777        2.7701312076751936     
 C   2.9988784708860594      -0.39458036453601669        3.2709644452867055     
 C   2.3856498114272395        2.6544058433362094        4.8032555590592851     
 C   2.7750526069300374        1.1994313743028113        6.7080298216981031     
 C  -1.6501280913052716       -1.1830345114880474        8.8686175381767790E-002
 H  -1.5017518226477253       0.70853318480253658        1.1119556843091236     
 C  -2.8718539247874730       -2.9249263317802563        1.2432169291295798     
 H  -3.7094130490254957       -2.3896575682839831        3.1536441007116953     
 C  -3.7668028464886345       -2.0855929092865555        6.7054901514172780     
 H  -2.0532582606381338       -1.4994243170813231        5.5469801325030792     
 C  -5.8822082246340983       -1.0791438198072958        6.0826319327045084     
 H  -5.8117559580496634       0.34242474333596634        4.4612929480086674     
 C  -5.4889305684835170        3.6600140843489082        3.2065164288258416     
 H  -3.9361631205470164        3.0196891547256532        4.5663714308182781     
 C  -5.8894342762069973        2.2279784087207877        1.2950996899563267     
 H  -4.6733116867105426       0.44695176518563029        1.1796731748828480     
 C -0.36229545140305408       -1.2858255975306774        8.4237189884271491     
 H -0.61000980873073229       0.58645041240236684        7.3830184090278541     
 C  0.86574572898218893       -3.0080525946024599        7.2447765248166629     
 H   1.6013767500768352       -2.4778972531996053        5.2896785306897822     
 C   1.4834791709905302       -2.1621692056842226        1.7209943846660498     
 H -0.17944040015056406       -1.6248362449146634        2.9725075460005925     
 C   3.6035396563853741       -1.1080592521996626        2.2321036031356241     
 H   3.5855921445458114       0.30955674756723534        3.8558499389961529     
 C   3.3968484028696384        3.5050936868234390        5.2538968565403215     
 H   1.8287959469766319        2.8986868824839731        3.8991314639896300     
 C   3.7809982365119637        2.0597126367200458        7.1570419010147459     
 H   2.5265398873140765       0.30814478960141040        7.2804384962882702     
 C  -2.1318244434399629       -2.4956620631370421       0.13947321823569614     
 H  -1.0649924885314701      -0.85390068874263936      -0.76757154215548173     
 H  -3.2360892335619877       -3.9484730350018524        1.3073242587322098     
 C  -5.1429537687047393       -1.9335391142045311        6.9062257129784710     
 H  -3.1827145353094068       -2.7389962640544376        7.3514539768380143     
 H  -6.9543841921138592      -0.95972173161898455        6.2329273514556647     
 C  -6.1868485580033710        3.3814899845491935        2.0271954550547280     
 H  -5.7119004546223620        4.5627979373564580        3.7738325487400917     
 H  -6.4361953059223778        2.0143672467709459       0.37840752843424724     
 C  0.16077903668732635       -2.5823836553599766        8.3717256333267827     
 H -0.91695470972901461      -0.96107835943051390        9.3002525332734987     
 H   1.2624996233125714       -4.0194334881300344        7.1834451770245140     
 C   2.8426869273517243       -1.9800785992728989        1.4477323102226429     
 H  0.88222096452462151       -2.8281495765695408        1.1058629155670896     
 H   4.6631680184817865      -0.96110175404687315        2.0253299807237832     
 C   4.0958867992034671        3.2096229180608553        6.4279422773393220     
 H   3.6315712169686312        4.4062502382226052        4.6896873580850160     
 H   4.3300453632092584        1.8339939811452062        8.0695090536124692     
 H  -1.9103460333540185       -3.1761702809071992      -0.68053106764959037     
 H  -5.6336995710064883       -2.4551988910653328        7.7265932018941159     
 H  -6.9613179392562401        4.0615706170003278        1.6792487976646362     
 H  -4.0563125391654964E-003  -3.2546338294256332        9.2110938824996857     
 H   3.2997981058007793       -2.4913355993393034       0.60117287363755301     
 H   4.8836383303233131        3.8741190435935668        6.7748494612344778     
 Br   7.7838518539466772        5.1405141579431870        14.167600977208773     
 Co   8.3670522430314556        6.4945755854372225        12.326287490500238     
 P   10.244651277526623        7.6272598973452235        13.004298474527550     
 Br   8.8804101092665313        5.1203809332084633        10.482937169028427     
 P   6.5137663582334637        7.7207191393195025        11.737087923067799     
 C   9.9525709548962116        8.8157011359502278        14.356919998460089     
 C   11.149798364176496        8.5775752466441340        11.731071365804116     
 C   11.499781141413793        6.4728303281671851        13.670056733168224     
 C   6.7609578137507791        8.9267102336760384        10.394846646563396     
 C   5.6635001644369147        8.6543051775849271        13.062031718963453     
 C   5.2176068779446600        6.6026677527761324        11.083851156673392     
 C   9.1951389105115364        8.3929807939602448        15.465694222745771     
 C   10.434089762949986        10.134485392208246        14.312210701148064     
 C   10.418953526032775        9.4615472864699885        10.916677038872807     
 C   12.534590585269733        8.4385794962908793        11.530755048209407     
 C   11.788356579364077        5.3003455656808258        12.948432174969533     
 C   12.198429284602360        6.7441019405130262        14.858915492121474     
 C   7.4823511633813631        8.5070651491897618        9.2609218662750656     
 C   6.2361108873652462        10.228596374217471        10.441182026718019     
 C   6.4145798526857094        9.5555741408201893        13.837559771197256     
 C   4.2945067640599053        8.4840466907569834        13.336696387085228     
 C   4.9077271851912698        5.4350331723506864        11.804373962205329     
 C   4.5182907254012719        6.8900928065797338        9.8996707147285150     
 C   8.9435312622264291        9.2724835291992296        16.519030197547782     
 H   8.7951233628084502        7.3809299630340153        15.495740086150381     
 C   10.165251135376559        11.014379427810727        15.364499495141326     
 H   11.002768446205440        10.479129390681770        13.454048361667965     
 C   11.060158493770368        10.175046789976854        9.9022074053568474     
 H   9.3466185916390181        9.5888687716578449        11.060717962806804     
 C   13.175573973132394        9.1686272374511155        10.525077876417892     
 H   13.105131238540007        7.7470561564804266        12.146415031427525     
 C   12.782369041569561        4.4295053135817506        13.401292499661023     
 H   11.229528531763181        5.0697096816764518        12.041462866523908     
 C   13.182925658884965        5.8616749377017054        15.312597912102330     
 H   11.966759182069193        7.6426737895999306        15.427971260301234     
 C   7.6556907656924116        9.3752683010223556        8.1839731153919590     
 H   7.9034328490687020        7.5030021622920877        9.2246873290019291     
 C   6.4276211290638576        11.097483957817687        9.3629027815474863     
 H   5.6919978604402015        10.567329982282219        11.318004867276102     
 C   5.8099141280778133        10.251612024861465        14.886685236725947     
 H   7.4728403145159801        9.7142454231067763        13.635198034507825     
 C   3.6898423828296480        9.1975456954647967        14.375541186956850     
 H   3.7077892333689562        7.7799185716701995        12.751804176285100     
 C   3.8964970610110106        4.5843830762233582        11.353728182792375     
 H   5.4646025914281946        5.1907074913051074        12.708473459939480     
 C   3.5123117331595881        6.0298513875434274        9.4506558036120119     
 H   4.7668025110502992        7.7813991098892652        9.3272923485194639     
 C   9.4252429598696743        10.585105457381630        16.468253630493304     
 H   8.3584103510029504        8.9433423008815112        17.375294412730582     
 H   10.529493599164702        12.037923964204069        15.300398640953690     
 C   12.436312568616195        10.023011603622329        9.7014791646642564     
 H   10.476064873659316        10.828439102720997        9.2562375341352006     
 H   14.247752526049355        9.0492192461160492        10.374788877468093     
 C   13.480335998131316        4.7081251187691260        14.580560815272953     
 H   13.005336116363983        3.5266896972783539        12.834025893677950     
 H   13.729724283240412        6.0753584291049920        16.229250024327964     
 C   7.1325922670291417        10.671817527582272        8.2359554296057222     
 H   8.2103604209793684        9.0505252141960870        7.3074448403898256     
 H   6.0308528300332043        12.108860017478207        9.4242274069990799     
 C   4.4506982746397643        10.069553196826746        15.159922142430544     
 H   6.4111765117108011        10.917581770508635        15.501824051831438     
 H   2.6302075131610345        9.0506139809211259        14.582294046050887     
 C   3.1974240168420005        4.8799176567070157        10.179719074247465     
 H   3.6617729585922598        3.6832075006009890        11.917907031839846     
 H   2.9632364233218569        6.2556168956519116        8.5382166292488595     
 H   9.2037934661294667        11.265602955557743        17.288273283031369     
 H   12.927055395839165        10.544678540067308        8.8811144182307711     
 H   14.254841699919226        4.0280895406129078        14.928512419873034     
 H   7.2974127240787467        11.344065776232620        7.3965820151122994     
 H   3.9935806277916006        10.580827023208055        16.006467238866655     
 H   2.4096440600867242        4.2154549014996654        9.8328114526985892     
         142

 Br -0.48995364794037360        2.9496386426813475        2.4352742700462855     
 Co  -1.0706450957566001        1.5948569600051934        4.2766625222193326     
 P  -2.9473889107815641       0.45885929447580143        3.6018389359990386     
 Br  -1.5864781561701948        2.9683091191074742        6.1199671277279908     
 P  0.78351400107107472       0.37205509762220085        4.8690257367077683     
 C  -2.6569264926675489      -0.73019750808236972        2.2495762926714113     
 C  -3.8505824371253490      -0.49085609878460246        4.8769101604023719     
 C  -4.2039583438208838        1.6120361151781564        2.9365589600046751     
 C  0.53472559040146250      -0.83330151595166324        6.2116459761744238     
 C   1.6357380788867946      -0.56212468713836383        3.5459255927621465     
 C   2.0781906086754449        1.4914339593020918        5.5226901791967604     
 C  -1.9007674541346629      -0.30759386311352704        1.1399098756835320     
 C  -3.1399866504725980       -2.0483803745122251        2.2943478796716223     
 C  -3.1190210833511371       -1.3754553298898589        5.6899120550434548     
 C  -5.2348080900608958      -0.35072963073673386        5.0798869995118228     
 C  -4.4932976746378719        2.7843103811171974        3.6582040823927695     
 C  -4.9025890674011583        1.3402770277197429        1.7478225838445034     
 C -0.18794689836038478      -0.41354271351400407        7.3446768505246567     
 C   1.0580087269815031       -2.1357972635769711        6.1653621631414843     
 C  0.88538441213618724       -1.4627877267670077        2.7690189109626799     
 C   3.0052894668370551      -0.39295709792630118        3.2738950422590838     
 C   2.3873090712895797        2.6592182202836230        4.8020893809336220     
 C   2.7774530338564634        1.2046469873454675        6.7070689077125243     
 C  -1.6519290979620378       -1.1867050701603297        8.5745597661641526E-002
 H  -1.5000029648514592       0.70417283980235545        1.1096386254013291     
 C  -2.8738830511312252       -2.9278935330388096        1.2411469621917528     
 H  -3.7078011488236746       -2.3928075727494131        3.1531698637465744     
 C  -3.7589254863680179       -2.0883288582803732        6.7056185409874720     
 H  -2.0471897068139815       -1.5039036312612286        5.5437863030814309     
 C  -5.8744976890388054       -1.0801781781996318        6.0867525592827585     
 H  -5.8059218042746874       0.34124996748339731        4.4653282419509051     
 C  -5.4878853234132654        3.6544814873739861        3.2054355389311389     
 H  -3.9345689820793726        3.0153692960952494        4.5651059962955438     
 C  -5.8878092640707829        2.2219671704835888        1.2943165842523034     
 H  -4.6703176696455042       0.44199252757237101        1.1786045307983588     
 C -0.36409372829569309       -1.2821534390927720        8.4207765971252098     
 H -0.60826226999996569       0.59081072650934063        7.3806974844115798     
 C  0.86372429757631830       -3.0050818583808554        7.2427072583654724     
 H   1.6029948079856327       -2.4747442426710622        5.2892042402119408     
 C   1.4913527657412065       -2.1594355708210635        1.7211203105399033     
 H -0.17337420189695235       -1.6203576429279019        2.9693123882291217     
 C   3.6112474721221330       -1.1070282118568295        2.2362194150759369     
 H   3.5914258077353964       0.31072988239100424        3.8598789589607136     
 C   3.3978933770432356        3.5106272792646216        5.2528080893302986     
 H   1.8303836741211583        2.9030103846279749        3.8978639022689423     
 C   3.7826320576253951        2.0657207393043282        7.1562460233922645     
 H   2.5295431989273567       0.31310053720130965        7.2793589433819648     
 C  -2.1351050248371086       -2.4987580436629679       0.13657481061886070     
 H  -1.0678812405435079      -0.85772810603245075      -0.77123587564437590     
 H  -3.2392811904718459       -3.9510052373517199        1.3051545312013375     
 C  -5.1344712589329724       -1.9352029178256360        6.9089449533442950     
 H  -3.1742234774087348       -2.7421813931362635        7.3504807297424417     
 H  -6.9462255309914402      -0.95977322768191420        6.2390654252231172     
 C  -6.1858460714959875        3.3753508177099656        2.0263049225151044     
 H  -5.7112737607279076        4.5572077707095682        3.7726403083515136     
 H  -6.4346539862636369        2.0079225913301642       0.37777680355322957     
 C  0.15750465609537448       -2.5792847808128356        8.3688272891105839     
 H -0.91984206659122780      -0.95724965047119159        9.2965856303111067     
 H   1.2593181938116735       -4.0168967692993176        7.1812774135799060     
 C   2.8511656103123157       -1.9784182716605490        1.4504479387781684     
 H  0.89070736360857705       -2.8249668704074309        1.1048882009051546     
 H   4.6713239757045155      -0.96105463411495362        2.0314625762220841     
 C   4.0968947235103625        3.2157604190279372        6.4270398480650845     
 H   3.6321950693994434        4.4118425503781342        4.6884880477218003     
 H   4.3315997759014548        1.8404334789491201        8.0688624648901488     
 H  -1.9156504769644458       -3.1789711848352566      -0.68412139178176246     
 H  -5.6240153355060247       -2.4564917722178090        7.7302477808231078     
 H  -6.9607908281022235        4.0548743430288763        1.6783966139243049     
 H  -9.3527842506536812E-003  -3.2518296785095169        9.2075043579139955     
 H   3.3094776231507237       -2.4900474674579245       0.60482410365629924     
 H   4.8841728926287908        3.8808126829083123        6.7739828363748718     
 Br   7.7833334999362007        5.1397981215686741        14.172418441179575     
 Co   8.3640341605863515        6.4945764538345632        12.331028807907364     
 P   10.240765593667579        7.6305986601277080        13.005865371754153     
 Br   8.8798811323332085        5.1211027243721441        10.487748065147825     
 P   6.5098792245453598        7.7173821522538235        11.738659976348670     
 C   9.9502900405893389        8.8196656381752128        14.358117524084369     
 C   11.143952065413890        8.5803170057695528        11.730791161025250     
 C   11.497359944727092        6.4774659178052429        13.671173476641922     
 C   6.7586722802042951        8.9227453719777508        10.396046612480296     
 C   5.6576536411699925        8.6515661308074314        13.061756847301778     
 C   5.2151859939771841        6.5980291016206944        11.084978989732436     
 C   9.1941443816892843        8.3970555303845131        15.467789685042503     
 C   10.433357046810702        10.137846121514800        14.313350609551774     
 C   10.412384389430434        9.4649076669292764        10.917786018267607     
 C   12.528179736757609        8.4402038938201027        11.527818136344450     
 C   11.786694683338071        5.3051557697607672        12.949585355421709     
 C   12.196031839059335        6.7493103187478098        14.859866114612798     
 C   7.4813535138255514        8.5029908688690643        9.2630204109625609     
 C   6.2353719304891575        10.225234710387651        10.442323403038161     
 C   6.4080108248867305        9.5522183422830320        13.838671739740308     
 C   4.2880963409556259        8.4824232266671995        13.333767771271997     
 C   4.9060688695918939        5.4302226286756374        11.805544004033520     
 C   4.5158937544583244        6.8848731320454668        9.9006305335050495     
 C   8.9453314730173989        9.2761549669564278        16.521968677994369     
 H   8.7933760181007035        7.3852901924673002        15.498056477375354     
 C   10.167279819378233        11.017347277788533        15.366567382302661     
 H   11.001159075469339        10.482278780411644        13.454522204663110     
 C   11.052283871443914        10.177783500199935        9.9020783274099298     
 H   9.3405523577290879        9.5933494169751423        11.063910896842032     
 C   13.167865450694366        9.1696603589188932        10.520955879595185     
 H   13.099298332115721        7.7482298280532529        12.142378452761273     
 C   12.781320541700307        4.4350339173044828        13.402364668749522     
 H   11.227936198137240        5.0740339885352768        12.042717872893629     
 C   13.181293807000326        5.8676728293015836        15.313380047523593     
 H   11.963761425485680        7.6476216411642213        15.429042697536859     
 C   7.6574889350643822        9.3715978211493294        8.1869152534496763     
 H   7.9016833565352238        7.4986428394355098        9.2270070307875063     
 C   6.4296442115807251        11.094515573152137        9.3649726288083812     
 H   5.6903808051373304        10.564179130047775        11.318479380949238     
 C   5.8020406657936840        10.248879877557075        14.886559816266951     
 H   7.4667736840719821        9.7097706673062927        13.638391735842980     
 C   3.6821354452989592        9.1965130712673115        14.371428512559932     
 H   3.7019563718068880        7.7787445895723284        12.747777670971880     
 C   3.8954552530102240        4.5788487087074037        11.354821031892920     
 H   5.4630142476690384        5.1863889027547421        12.709746628922375     
 C   3.5106837240267605        6.0238364634546109        9.4514506889468688     
 H   4.7638027763109916        7.7764379332614606        9.3283687280395018     
 C   9.4285216117861257        10.588202733918656        16.471149219615210     
 H   8.3612972749598828        8.9471710883828326        17.378956181199829     
 H   10.532684556860081        12.040456989546636        15.302565839542712     
 C   12.427832601750753        10.024674917763592        9.6987588403382379     
 H   10.467576963955079        10.831625780226641        9.2572104945755438     
 H   14.239595727031544        9.0492685910863315        10.368649109263229     
 C   13.479326894200508        4.7142535991213315        14.581446272860600     
 H   13.004706338459414        3.5322780955656143        12.835205933229524     
 H   13.728173558487525        6.0817846960617779        16.229882537933111     
 C   7.1358681128556318        10.668720907512110        8.2388542823124560     
 H   8.2132470143237004        9.0466979531106535        7.3111111452191242     
 H   6.0340368140022616        12.106325949779764        9.4263961968634309     
 C   4.4422203104440676        10.067892138174836        15.157208890606935     
 H   6.4026900015243147        10.914401307172305        15.502798695807764     
 H   2.6220529071638179        9.0505634703267592        14.576166136618680     
 C   3.1964217761604292        4.8737749608565144        10.180623001644076     
 H   3.6611523054570982        3.6776157309223469        11.919112520715572     
 H   2.9616898634702955        6.2491673297410610        8.5388602353739422     
 H   9.2090938986702184        11.268405899875047        17.291859705243414     
 H   12.917373972457796        10.545970453448215        8.8774586117357153     
 H   14.254305447817853        4.0347719745976995        14.929359143103531     
 H   7.3027117188588360        11.341264047787433        7.4001724400685642     
 H   3.9839023527422008        10.579537010943195        16.002819411019036     
 H   2.4091171871733867        4.2087537567568321        9.8336795287629766     
         142

 Br -0.48943446336803714        2.9503567220520130        2.4304563490811866     
 Co  -1.0676269057907077        1.5948582844894093        4.2719207542255377     
 P  -2.9435020846060591       0.45552087436997057        3.6002706399683433     
 Br  -1.5859500480417184        2.9675911158222839        6.1151540619104532     
 P  0.78740102814253055       0.37539412608203160        4.8674537369533253     
 C  -2.6546434233008145      -0.73416245377603351        2.2483782063736104     
 C  -3.8447343814157069      -0.49359764710117149        4.8771892872175737     
 C  -4.2015378596962005        1.6073975421259905        2.9354386584350847     
 C  0.53701070863981148      -0.82933504602461217        6.2104456278610067     
 C   1.6415847041878104      -0.55938396413541269        3.5462008408035195     
 C   2.0806126082388721        1.4960727892480847        5.5215635733662403     
 C  -1.8997717517935349      -0.31166859309710193        1.1378134225617218     
 C  -3.1392523426823979       -2.0517413447805155        2.2932070798738051     
 C  -3.1124496573395111       -1.3788148376060236        5.6888022099401123     
 C  -5.2283956000562117      -0.35235473650313892        5.0828226946647597     
 C  -4.4916361806734200        2.7794998920466436        3.6570430429317873     
 C  -4.9001953449395312        1.3350592621105317        1.7468716397949262     
 C -0.18695020358650902      -0.40946706995138837        7.3425776220689132     
 C   1.0587484214290799       -2.1324335627248963        6.1642209090613695     
 C  0.89195334751801902       -1.4594294210772378        2.7679066142501658     
 C   3.0117004627880513      -0.39133383131658572        3.2768256392314621     
 C   2.3889683311519194        2.6640305972310365        4.8009232028079589     
 C   2.7798534607828893        1.2098626003881239        6.7061079937269454     
 C  -1.6537301046188042       -1.1903756288326119        8.2805019941515262E-002
 H  -1.4982541070551931       0.69981249480217422        1.1073215664935345     
 C  -2.8759121774749770       -2.9308607342973625        1.2390769952539256     
 H  -3.7061892486218535       -2.3959575772148427        3.1526956267814530     
 C  -3.7510481262474014       -2.0910648072741904        6.7057469305576669     
 H  -2.0411211529898292       -1.5083829454411342        5.5405924736597827     
 C  -5.8667871534435134       -1.0812125365919678        6.0908731858610077     
 H  -5.8000876504997114       0.34007519163082828        4.4693635358931436     
 C  -5.4868400783430147        3.6489488903990641        3.2043546490364361     
 H  -3.9329748436117287        3.0110494374648455        4.5638405617728104     
 C  -5.8861842519345684        2.2159559322463895        1.2935334785482802     
 H  -4.6673236525804658       0.43703328995911173        1.1775358867138697     
 C -0.36589200518833209       -1.2784812806548664        8.4178342058232705     
 H -0.60651473126919919       0.59517104061631443        7.3783765597953046     
 C  0.86170286617044767       -3.0021111221592514        7.2406379919142827     
 H   1.6046128658944301       -2.4715912321425191        5.2887299497340994     
 C   1.4992263604918830       -2.1567019359579049        1.7212462364137571     
 H -0.16730800364334061       -1.6158790409411401        2.9661172304576504     
 C   3.6189552878588924       -1.1059971715139965        2.2403352270162493     
 H   3.5972594709249810       0.31190301721477315        3.8639079789252739     
 C   3.3989383512168327        3.5161608717058046        5.2517193221202758     
 H   1.8319714012656847        2.9073338867719771        3.8965963405482542     
 C   3.7842658787388261        2.0717288418886106        7.1554501457697830     
 H   2.5325465105406368       0.31805628480120890        7.2782793904756602     
 C  -2.1383856062342543       -2.5018540241888934       0.13367640300202527     
 H  -1.0707699925555458      -0.86155552332226226      -0.77490020913327007     
 H  -3.2424731473817037       -3.9535374397015879        1.3029848036704654     
 C  -5.1259887491612055       -1.9368667214467410        6.9116641937101182     
 H  -3.1657324195080632       -2.7453665222180894        7.3495074826468700     
 H  -6.9380668698690222      -0.95982472374484396        6.2452034989905707     
 C  -6.1848435849886041        3.3692116508707373        2.0254143899754808     
 H  -5.7106470668334532        4.5516176040626783        3.7714480679629356     
 H  -6.4331126666048952        2.0014779358893824       0.37714607867221189     
 C  0.15423027550342261       -2.5761859062656942        8.3659289448943852     
 H -0.92272942345344100      -0.95342094151186907        9.2929187273487130     
 H   1.2561367643107755       -4.0143600504686017        7.1791096501352980     
 C   2.8596442932729067       -1.9767579440481990        1.4531635673336940     
 H  0.89919376269253271       -2.8217841642453210        1.1039134862432196     
 H   4.6794799329272454      -0.96100751418303410        2.0375951717203855     
 C   4.0979026478172571        3.2218979199950191        6.4261374187908471     
 H   3.6328189218302556        4.4174348625336624        4.6872887373585854     
 H   4.3331541885936504        1.8468729767530339        8.0682158761678302     
 H  -1.9209549205748730       -3.1817720887633136      -0.68771171591393454     
 H  -5.6143311000055611       -2.4577846533702852        7.7339023597520997     
 H  -6.9602637169482060        4.0481780690574238        1.6775444301839739     
 H  -1.4649255962141866E-002  -3.2490255275934001        9.2039148333283034     
 H   3.3191571405006681       -2.4887593355765461       0.60847533367504547     
 H   4.8847074549342686        3.8875063222230573        6.7731162115152665     
 Br   7.7828151459257233        5.1390820851941603        14.177235905150376     
 Co   8.3610160781412475        6.4945773222319048        12.335770125314490     
 P   10.236879909808534        7.6339374229101917        13.007432268980757     
 Br   8.8793521553998858        5.1218245155358257        10.492558961267223     
 P   6.5059920908572551        7.7140451651881445        11.740232029629542     
 C   9.9480091262824679        8.8236301404001960        14.359315049708648     
 C   11.138105766651282        8.5830587648949717        11.730510956246386     
 C   11.494938748040394        6.4821015074433008        13.672290220115620     
 C   6.7563867466578111        8.9187805102794613        10.397246578397196     
 C   5.6518071179030693        8.6488270840299375        13.061481975640103     
 C   5.2127651100097090        6.5933904504652565        11.086106822791479     
 C   9.1931498528670303        8.4011302668087815        15.469885147339232     
 C   10.432624330671418        10.141206850821353        14.314490517955484     
 C   10.405815252828091        9.4682680473885625        10.918894997662408     
 C   12.521768888245486        8.4418282913493243        11.524881224479493     
 C   11.785032787312065        5.3099659738407077        12.950738535873885     
 C   12.193634393516311        6.7545186969825934        14.860816737104122     
 C   7.4803558642697405        8.4989165885483668        9.2651189556500562     
 C   6.2346329736130688        10.221873046557832        10.443464779358303     
 C   6.4014417970877515        9.5488625437458765        13.839783708283361     
 C   4.2816859178513473        8.4807997625774156        13.330839155458767     
 C   4.9044105539925171        5.4254120850005885        11.806714045861710     
 C   4.5134967835153761        6.8796534575111998        9.9015903522815840     
 C   8.9471316838083670        9.2798264047136243        16.524907158440957     
 H   8.7916286733929567        7.3896504219005843        15.500372868600326     
 C   10.169308503379908        11.020315127766338        15.368635269463994     
 H   10.999549704733235        10.485428170141518        13.454996047658256     
 C   11.044409249117459        10.180520210423017        9.9019492494630121     
 H   9.3344861238191577        9.5978300622924380        11.067103830877260     
 C   13.160156928256338        9.1706934803866709        10.516833882772479     
 H   13.093465425691434        7.7494034996260792        12.138341874095021     
 C   12.780272041831052        4.4405625210272150        13.403436837838020     
 H   11.226343864511298        5.0783582953941018        12.043972879263350     
 C   13.179661955115686        5.8736707209014618        15.314162182944855     
 H   11.960763668902166        7.6525694927285119        15.430114134772486     
 C   7.6592871044363520        9.3679273412763049        8.1898573915073936     
 H   7.8999338640017447        7.4942835165789319        9.2293267325730834     
 C   6.4316672940975925        11.091547188486588        9.3670424760692743     
 H   5.6887637498344592        10.561028277813332        11.318953894622375     
 C   5.7941672035095548        10.246147730252684        14.886434395807955     
 H   7.4607070536279831        9.7052959115058091        13.641585437178136     
 C   3.6744285077682699        9.1954804470698264        14.367315838163014     
 H   3.6961235102448198        7.7775706074744573        12.743751165658658     
 C   3.8944134450094379        4.5733143411914492        11.355913880993464     
 H   5.4614259039098814        5.1820703142043776        12.711019797905269     
 C   3.5090557148939325        6.0178215393657952        9.4522455742817257     
 H   4.7608030415716849        7.7714767566336560        9.3294451075595397     
 C   9.4318002637025771        10.591300010455683        16.474044808737119     
 H   8.3641841989168153        8.9509998758841522        17.382617949669072     
 H   10.535875514555459        12.042990014889202        15.304733038131735     
 C   12.419352634885310        10.026338231904854        9.6960385160122211     
 H   10.459089054250843        10.834812457732284        9.2581834550158870     
 H   14.231438928013734        9.0493179360566138        10.362509341058367     
 C   13.478317790269701        4.7203820794735369        14.582331730448246     
 H   13.004076560554843        3.5378664938528748        12.836385972781100     
 H   13.726622833734639        6.0882109630185646        16.230515051538255     
 C   7.1391439586821219        10.665624287441949        8.2417531350191897     
 H   8.2161336076680307        9.0428706920252182        7.3147774500484219     
 H   6.0372207979713179        12.103791882081321        9.4285649867277836     
 C   4.4337423462483700        10.066231079522925        15.154495638783324     
 H   6.3942034913378292        10.911220843835974        15.503773339784090     
 H   2.6138983011666008        9.0505129597323943        14.570038227186474     
 C   3.1954195354788575        4.8676322650060131        10.181526929040686     
 H   3.6605316523219371        3.6720239612437049        11.920318009591297     
 H   2.9601433036187346        6.2427177638302105        8.5395038414990232     
 H   9.2143943312109702        11.271208844192351        17.295446127455460     
 H   12.907692549076426        10.547262366829122        8.8738028052406612     
 H   14.253769195716480        4.0414544085824922        14.930205866334029     
 H   7.3080107136389261        11.338462319342245        7.4037628650248282     
 H   3.9742240776928006        10.578246998678335        15.999171583171419     
 H   2.4085903142600493        4.2020526120139987        9.8345476048273621     
         142

 Br -0.48891527879570074        2.9510748014226786        2.4256384281160877     
 Co  -1.0646087158248154        1.5948596089736251        4.2671789862317437     
 P  -2.9396152584305542       0.45218245426413967        3.5987023439376480     
 Br  -1.5854219399132417        2.9668731125370935        6.1103409960929156     
 P  0.79128805521398637       0.37873315454186229        4.8658817371988814     
 C  -2.6523603539340801      -0.73812739946969741        2.2471801200758099     
 C  -3.8388863257060648      -0.49633919541774052        4.8774684140327764     
 C  -4.1991173755715172        1.6027589690738246        2.9343183568654942     
 C  0.53929582687816058      -0.82536857609756120        6.2092452795475896     
 C   1.6474313294888263      -0.55664324113246166        3.5464760888448930     
 C   2.0830346078022997        1.5007116191940777        5.5204369675357201     
 C  -1.8987760494524071      -0.31574332308067676        1.1357169694399116     
 C  -3.1385180348921984       -2.0551023150488059        2.2920662800759883     
 C  -3.1058782313278854       -1.3821743453221882        5.6876923648367690     
 C  -5.2219831100515277      -0.35397984226954399        5.0857583898176966     
 C  -4.4899746867089689        2.7746894029760902        3.6558820034708051     
 C  -4.8978016224779033        1.3298414965013208        1.7459206957453490     
 C -0.18595350881263326      -0.40539142638877268        7.3404783936131706     
 C   1.0594881158766567       -2.1290698618728219        6.1630796549812557     
 C  0.89852228289985070       -1.4560711153874679        2.7667943175376521     
 C   3.0181114587390470      -0.38971056470687021        3.2797562362038399     
 C   2.3906275910142596        2.6688429741784501        4.7997570246822949     
 C   2.7822538877093153        1.2150782134307803        6.7051470797413675     
 C  -1.6555311112755706       -1.1940461875048944        7.9864442221388984E-002
 H  -1.4965052492589273       0.69545214980199310        1.1050045075857400     
 C  -2.8779413038187291       -2.9338279355559158        1.2370070283160985     
 H  -3.7045773484200324       -2.3991075816802727        3.1522213898163320     
 C  -3.7431707661267843       -2.0938007562680077        6.7058753201278609     
 H  -2.0350525991656765       -1.5128622596210395        5.5373986442381335     
 C  -5.8590766178482205       -1.0822468949843038        6.0949938124392569     
 H  -5.7942534967247354       0.33890041577825925        4.4733988298353813     
 C  -5.4857948332727631        3.6434162934241421        3.2032737591417328     
 H  -3.9313807051440848        3.0067295788344417        4.5625751272500761     
 C  -5.8845592397983548        2.2099446940091902        1.2927503728442569     
 H  -4.6643296355154265       0.43207405234585239        1.1764672426293805     
 C -0.36769028208097110       -1.2748091222169609        8.4148918145213312     
 H -0.60476719253843259       0.59953135472328822        7.3760556351790294     
 C  0.85968143476457715       -2.9991403859376469        7.2385687254630922     
 H   1.6062309238032275       -2.4684382216139760        5.2882556592562580     
 C   1.5070999552425595       -2.1539683010947464        1.7213721622876106     
 H -0.16124180538972888       -1.6114004389543786        2.9629220726861796     
 C   3.6266631035956514       -1.1049661311711636        2.2444510389565622     
 H   3.6030931341145660       0.31307615203854205        3.8679369988898347     
 C   3.3999833253904304        3.5216944641469876        5.2506305549102530     
 H   1.8335591284102111        2.9116573889159789        3.8953287788275666     
 C   3.7858996998522576        2.0777369444728930        7.1546542681473007     
 H   2.5355498221539170       0.32301203240110815        7.2771998375693547     
 C  -2.1416661876313996       -2.5049500047148188       0.13077799538518983     
 H  -1.0736587445675836      -0.86538294061207377      -0.77856454262216424     
 H  -3.2456651042915619       -3.9560696420514558        1.3008150761395934     
 C  -5.1175062393894377       -1.9385305250678460        6.9143834340759422     
 H  -3.1572413616073911       -2.7485516512999153        7.3485342355512975     
 H  -6.9299082087466033      -0.95987621980777360        6.2513415727580233     
 C  -6.1838410984812198        3.3630724840315094        2.0245238574358577     
 H  -5.7100203729389989        4.5460274374157885        3.7702558275743576     
 H  -6.4315713469461544        1.9950332804486004       0.37651535379119427     
 C  0.15095589491147077       -2.5730870317185532        8.3630306006781865     
 H -0.92561678031565431      -0.94959223255254677        9.2892518243863211     
 H   1.2529553348098776       -4.0118233316378848        7.1769418866906900     
 C   2.8681229762334977       -1.9750976164358491        1.4558791958892194     
 H  0.90768016177648825       -2.8186014580832111        1.1029387715812846     
 H   4.6876358901499753      -0.96096039425111457        2.0437277672186869     
 C   4.0989105721241526        3.2280354209621005        6.4252349895166097     
 H   3.6334427742610673        4.4230271746891905        4.6860894269953697     
 H   4.3347086012858460        1.8533124745569478        8.0675692874455116     
 H  -1.9262593641853005       -3.1845729926913706      -0.69130204004610674     
 H  -5.6046468645050975       -2.4590775345227613        7.7375569386810916     
 H  -6.9597366057941894        4.0414817950859723        1.6766922464436427     
 H  -1.9945727673630058E-002  -3.2462213766772834        9.2003253087426113     
 H   3.3288366578506126       -2.4874712036951672       0.61212656369379170     
 H   4.8852420172397464        3.8941999615378027        6.7722495866556613     
 Br   7.7822967919152459        5.1383660488196474        14.182053369121178     
 Co   8.3579979956961434        6.4945781906292464        12.340511442721617     
 P   10.232994225949490        7.6372761856926763        13.008999166207360     
 Br   8.8788231784665612        5.1225463066995065        10.497369857386621     
 P   6.5021049571691512        7.7107081781224656        11.741804082910415     
 C   9.9457282119755952        8.8275946426251792        14.360512575332928     
 C   11.132259467888677        8.5858005240203905        11.730230751467520     
 C   11.492517551353695        6.4867370970813596        13.673406963589319     
 C   6.7541012131113272        8.9148156485811736        10.398446544314098     
 C   5.6459605946361471        8.6460880372524436        13.061207103978427     
 C   5.2103442260422330        6.5887517993098186        11.087234655850523     
 C   9.1921553240447782        8.4052050032330499        15.471980609635963     
 C   10.431891614532132        10.144567580127907        14.315630426359194     
 C   10.399246116225751        9.4716284278478486        10.920003977057206     
 C   12.515358039733362        8.4434526888785477        11.521944312614535     
 C   11.783370891286062        5.3147761779206490        12.951891716326061     
 C   12.191236947973286        6.7597270752173779        14.861767359595444     
 C   7.4793582147139288        8.4948423082276694        9.2672175003375514     
 C   6.2338940167369801        10.218511382728012        10.444606155678443     
 C   6.3948727692887717        9.5455067452087192        13.840895676826415     
 C   4.2752754947470688        8.4791762984876300        13.327910539645536     
 C   4.9027522383931412        5.4206015413255395        11.807884087689901     
 C   4.5110998125724278        6.8744337829769329        9.9025501710581185     
 C   8.9489318945993368        9.2834978424708225        16.527845638887545     
 H   8.7898813286852100        7.3940106513338693        15.502689259825299     
 C   10.171337187381583        11.023282977744143        15.370703156625328     
 H   10.997940333997132        10.488577559871391        13.455469890653401     
 C   11.036534626791003        10.183256920646098        9.9018201715160945     
 H   9.3284198899092274        9.6023107076097354        11.070296764912490     
 C   13.152448405818310        9.1717266018544485        10.512711885949772     
 H   13.087632519267149        7.7505771711989055        12.134305295428771     
 C   12.779223541961798        4.4460911247499473        13.404509006926519     
 H   11.224751530885356        5.0826826022529268        12.045227885633071     
 C   13.178030103231045        5.8796686125013400        15.314944318366116     
 H   11.957765912318653        7.6575173442928026        15.431185572008113     
 C   7.6610852738083226        9.3642568614032786        8.1927995295651108     
 H   7.8981843714682665        7.4899241937223540        9.2316464343586588     
 C   6.4336903766144600        11.088578803821040        9.3691123233301692     
 H   5.6871466945315872        10.557877425578887        11.319428408295510     
 C   5.7862937412254256        10.243415582948295        14.886308975348959     
 H   7.4546404231839851        9.7008211557053254        13.644779138513291     
 C   3.6667215702375811        9.1944478228723412        14.363203163766098     
 H   3.6902906486827516        7.7763966253765862        12.739724660345436     
 C   3.8933716370086513        4.5677799736754947        11.357006730094010     
 H   5.4598375601507243        5.1777517256540131        12.712292966888162     
 C   3.5074277057611050        6.0118066152769787        9.4530404596165827     
 H   4.7578033068323782        7.7665155800058514        9.3305214870795776     
 C   9.4350789156190302        10.594397286992709        16.476940397859025     
 H   8.3670711228737478        8.9548286633854737        17.386279718138315     
 H   10.539066472250838        12.045523040231769        15.306900236720757     
 C   12.410872668019868        10.028001546046116        9.6933181916862026     
 H   10.450601144546605        10.837999135237927        9.2591564154562302     
 H   14.223282128995923        9.0493672810268961        10.356369572853502     
 C   13.477308686338892        4.7265105598257415        14.583217188035892     
 H   13.003446782650272        3.5434548921401352        12.837566012332674     
 H   13.725072108981752        6.0946372299753504        16.231147565143402     
 C   7.1424198045086120        10.662527667371787        8.2446519877259234     
 H   8.2190202010123627        9.0390434309397829        7.3184437548777206     
 H   6.0404047819403743        12.101257814382878        9.4307337765921346     
 C   4.4252643820526734        10.064570020871013        15.151782386959713     
 H   6.3857169811513428        10.908040380499642        15.504747983760415     
 H   2.6057436951693838        9.0504624491380277        14.563910317754269     
 C   3.1944172947972862        4.8614895691555118        10.182430856437295     
 H   3.6599109991867755        3.6664321915650628        11.921523498467023     
 H   2.9585967437671736        6.2362681979193599        8.5401474476241042     
 H   9.2196947637517237        11.274011788509654        17.299032549667505     
 H   12.898011125695058        10.548554280210027        8.8701469987456054     
 H   14.253232943615107        4.0481368425672848        14.931052589564526     
 H   7.3133097084190153        11.335660590897058        7.4073532899810930     
 H   3.9645458026434008        10.576956986413473        15.995523755323800     
 H   2.4080634413467119        4.1953514672711654        9.8354156808917494     
         142

 Br -0.48839609422336433        2.9517928807933442        2.4208205071509892     
 Co  -1.0615905258589231        1.5948609334578410        4.2624372182379489     
 P  -2.9357284322550496       0.44884403415830881        3.5971340479069527     
 Br  -1.5848938317847652        2.9661551092519032        6.1055279302753771     
 P  0.79517508228544209       0.38207218300169299        4.8643097374444375     
 C  -2.6500772845673453      -0.74209234516336131        2.2459820337780090     
 C  -3.8330382699964223      -0.49908074373430955        4.8777475408479782     
 C  -4.1966968914468339        1.5981203960216588        2.9331980552959038     
 C  0.54158094511650956      -0.82140210617051013        6.2080449312341726     
 C   1.6532779547898420      -0.55390251812951063        3.5467513368862664     
 C   2.0854566073657268        1.5053504491400707        5.5193103617052000     
 C  -1.8977803471112793      -0.31981805306425160        1.1336205163181015     
 C  -3.1377837271019984       -2.0584632853170963        2.2909254802781711     
 C  -3.0993068053162594       -1.3855338530383530        5.6865825197334265     
 C  -5.2155706200468428      -0.35560494803594911        5.0886940849706335     
 C  -4.4883131927445170        2.7698789139055364        3.6547209640098228     
 C  -4.8954079000162753        1.3246237308921098        1.7449697516957718     
 C -0.18495681403875747      -0.40131578282615699        7.3383791651574279     
 C   1.0602278103242333       -2.1257061610207471        6.1619384009011418     
 C  0.90509121828168249       -1.4527128096976982        2.7656820208251385     
 C   3.0245224546900427      -0.38808729809715475        3.2826868331762182     
 C   2.3922868508765998        2.6736553511258636        4.7985908465566318     
 C   2.7846543146357412        1.2202938264734366        6.7041861657557886     
 C  -1.6573321179323370       -1.1977167461771767        7.6923864501262720E-002
 H  -1.4947563914626611       0.69109180480181187        1.1026874486779454     
 C  -2.8799704301624809       -2.9367951368144691        1.2349370613782713     
 H  -3.7029654482182113       -2.4022575861457027        3.1517471528512107     
 C  -3.7352934060061678       -2.0965367052618253        6.7060037096980558     
 H  -2.0289840453415242       -1.5173415738009450        5.5342048148164853     
 C  -5.8513660822529276       -1.0832812533766398        6.0991144390175069     
 H  -5.7884193429497603       0.33772563992569021        4.4774341237776198     
 C  -5.4847495882025123        3.6378836964492201        3.2021928692470301     
 H  -3.9297865666764409        3.0024097202040378        4.5613096927273418     
 C  -5.8829342276621404        2.2039334557719914        1.2919672671402336     
 H  -4.6613356184503880       0.42711481473259305        1.1753985985448914     
 C -0.36948855897361010       -1.2711369637790553        8.4119494232193919     
 H -0.60301965380766598       0.60389166883026202        7.3737347105627542     
 C  0.85766000335870651       -2.9961696497160424        7.2364994590119025     
 H   1.6078489817120249       -2.4652852110854324        5.2877813687784165     
 C   1.5149735499932360       -2.1512346662315873        1.7214980881614641     
 H -0.15517560713611717       -1.6069218369676168        2.9597269149147087     
 C   3.6343709193324103       -1.1039350908283305        2.2485668508968746     
 H   3.6089267973041510       0.31424928686231096        3.8719660188543954     
 C   3.4010282995640275        3.5272280565881706        5.2495417877002302     
 H   1.8351468555547372        2.9159808910599807        3.8940612171068785     
 C   3.7875335209656886        2.0837450470571754        7.1538583905248192     
 H   2.5385531337671976       0.32796778000100740        7.2761202846630502     
 C  -2.1449467690285453       -2.5080459852407442       0.12787958776835440     
 H  -1.0765474965796216      -0.86921035790188528      -0.78222887611105840     
 H  -3.2488570612014200       -3.9586018444013233        1.2986453486087213     
 C  -5.1090237296176708       -1.9401943286889507        6.9171026744417654     
 H  -3.1487503037067195       -2.7517367803817412        7.3475609884557249     
 H  -6.9217495476241853      -0.95992771587070325        6.2574796465254758     
 C  -6.1828386119738363        3.3569333171922811        2.0236333248962342     
 H  -5.7093936790445445        4.5404372707688987        3.7690635871857801     
 H  -6.4300300272874127        1.9885886250078184       0.37588462891017660     
 C  0.14768151431951890       -2.5699881571714118        8.3601322564619878     
 H -0.92850413717786751      -0.94576352359322435        9.2855849214239274     
 H   1.2497739053089796       -4.0092866128071680        7.1747741232460820     
 C   2.8766016591940891       -1.9734372888234992        1.4585948244447449     
 H  0.91616656086044390       -2.8154187519211011        1.1019640569193496     
 H   4.6957918473727043      -0.96091327431919515        2.0498603627169878     
 C   4.0999184964310480        3.2341729219291824        6.4243325602423731     
 H   3.6340666266918795        4.4286194868447186        4.6848901166321539     
 H   4.3362630139780416        1.8597519723608615        8.0669226987231912     
 H  -1.9315638077957278       -3.1873738966194280      -0.69489236417827882     
 H  -5.5949626290046339       -2.4603704156752380        7.7412115176100835     
 H  -6.9592094946401728        4.0347855211145198        1.6758400627033117     
 H  -2.5242199385118250E-002  -3.2434172257611671        9.1967357841569193     
 H   3.3385161752005570       -2.4861830718137883       0.61577779371253782     
 H   4.8857765795452242        3.9008936008525481        6.7713829617960561     
 Br   7.7817784379047685        5.1376500124451336        14.186870833091980     
 Co   8.3549799132510394        6.4945790590265871        12.345252760128743     
 P   10.229108542090447        7.6406149484751600        13.010566063433965     
 Br   8.8782942015332384        5.1232680978631882        10.502180753506019     
 P   6.4982178234810464        7.7073711910567875        11.743376136191285     
 C   9.9434472976687243        8.8315591448501625        14.361710100957207     
 C   11.126413169126069        8.5885422831458094        11.729950546688654     
 C   11.490096354666994        6.4913726867194175        13.674523707063017     
 C   6.7518156795648432        8.9108507868828841        10.399646510230998     
 C   5.6401140713692248        8.6433489904749479        13.060932232316754     
 C   5.2079233420747570        6.5841131481543798        11.088362488909565     
 C   9.1911607952225260        8.4092797396573182        15.474076071932695     
 C   10.431158898392848        10.147928309434461        14.316770334762904     
 C   10.392676979623410        9.4749888083071347        10.921112956452006     
 C   12.508947191221239        8.4450770864077711        11.519007400749578     
 C   11.781708995260056        5.3195863820005895        12.953044896778238     
 C   12.188839502430261        6.7649354534521615        14.862717982086767     
 C   7.4783605651581171        8.4907680279069737        9.2693160450250467     
 C   6.2331550598608914        10.215149718898193        10.445747531998585     
 C   6.3883037414897927        9.5421509466715637        13.842007645369469     
 C   4.2688650716427894        8.4775528343978461        13.324981923832306     
 C   4.9010939227937653        5.4157909976504905        11.809054129518092     
 C   4.5087028416294803        6.8692141084426668        9.9035099898346530     
 C   8.9507321053903048        9.2871692802280208        16.530784119334132     
 H   8.7881339839774650        7.3983708807671542        15.505005651050272     
 C   10.173365871383258        11.026250827721949        15.372771043786662     
 H   10.996330963261029        10.491726949601265        13.455943733648546     
 C   11.028660004464548        10.185993630869181        9.9016910935691769     
 H   9.3223536559992972        9.6067913529270328        11.073489698947718     
 C   13.144739883380282        9.1727597233222262        10.508589889127066     
 H   13.081799612842863        7.7517508427717328        12.130268716762519     
 C   12.778175042092544        4.4516197284726795        13.405581176015017     
 H   11.223159197259415        5.0870069091117518        12.046482892002791     
 C   13.176398251346406        5.8856665041012182        15.315726453787379     
 H   11.954768155735140        7.6624651958570933        15.432257009243740     
 C   7.6628834431802932        9.3605863815302541        8.1957416676228281     
 H   7.8964348789347882        7.4855648708657769        9.2339661361442360     
 C   6.4357134591313274        11.085610419155490        9.3711821705910623     
 H   5.6855296392287160        10.554726573344443        11.319902921968646     
 C   5.7784202789412964        10.240683435643904        14.886183554889962     
 H   7.4485737927399862        9.6963463999048400        13.647972839848446     
 C   3.6590146327068922        9.1934151986748560        14.359090489369180     
 H   3.6844577871206838        7.7752226432787150        12.735698155032216     
 C   3.8923298290078647        4.5622456061595411        11.358099579194555     
 H   5.4582492163915681        5.1734331371036477        12.713566135871057     
 C   3.5057996966282770        6.0057916911881621        9.4538353449514378     
 H   4.7548035720930706        7.7615544033780468        9.3315978665996173     
 C   9.4383575675354816        10.597494563529736        16.479835986980930     
 H   8.3699580468306802        8.9586574508867933        17.389941486607558     
 H   10.542257429946217        12.048056065574334        15.309067435309780     
 C   12.402392701154426        10.029664860187378        9.6905978673601840     
 H   10.442113234842369        10.841185812743570        9.2601293758965717     
 H   14.215125329978113        9.0494166259971784        10.350229804648638     
 C   13.476299582408084        4.7326390401779470        14.584102645623538     
 H   13.002817004745703        3.5490432904273956        12.838746051884250     
 H   13.723521384228867        6.1010634969321371        16.231780078748546     
 C   7.1456956503351021        10.659431047301624        8.2475508404326590     
 H   8.2219067943566930        9.0352161698543476        7.3221100597070183     
 H   6.0435887659094316        12.098723746684435        9.4329025664564874     
 C   4.4167864178569758        10.062908962219103        15.149069135136102     
 H   6.3772304709648564        10.904859917163312        15.505722627736741     
 H   2.5975890891721671        9.0504119385436610        14.557782408322062     
 C   3.1934150541157149        4.8553468733050105        10.183334783833905     
 H   3.6592903460516144        3.6608404218864208        11.922728987342747     
 H   2.9570501839156123        6.2298186320085094        8.5407910537491851     
 H   9.2249951962924754        11.276814732826958        17.302618971879550     
 H   12.888329702313689        10.549846193590934        8.8664911922505514     
 H   14.252696691513734        4.0548192765520765        14.931899312795025     
 H   7.3186087031991054        11.332858862451870        7.4109437149373569     
 H   3.9548675275940006        10.575666974148612        15.991875927476183     
 H   2.4075365684333745        4.1886503225283320        9.8362837569561350     
         142

 Br -0.48787690965102787        2.9525109601640098        2.4160025861858903     
 Co  -1.0585723358930308        1.5948622579420570        4.2576954502441540     
 P  -2.9318416060795447       0.44550561405247791        3.5955657518762574     
 Br  -1.5843657236562887        2.9654371059667128        6.1007148644578395     
 P  0.79906210935689792       0.38541121146152368        4.8627377376899936     
 C  -2.6477942152006109      -0.74605729085702510        2.2447839474802080     
 C  -3.8271902142867802      -0.50182229205087858        4.8780266676631809     
 C  -4.1942764073221515        1.5934818229694929        2.9320777537263134     
 C  0.54386606335485854      -0.81743563624345916        6.2068445829207555     
 C   1.6591245800908578      -0.55116179512655950        3.5470265849276399     
 C   2.0878786069291544        1.5099892790860636        5.5181837558746798     
 C  -1.8967846447701513      -0.32389278304782643        1.1315240631962913     
 C  -3.1370494193117988       -2.0618242555853867        2.2897846804803539     
 C  -3.0927353793046333       -1.3888933607545177        5.6854726746300841     
 C  -5.2091581300421588      -0.35723005380235417        5.0916297801235704     
 C  -4.4866516987800651        2.7650684248349826        3.6535599245488402     
 C  -4.8930141775546483        1.3194059652828987        1.7440188076461947     
 C -0.18396011926488171      -0.39724013926354129        7.3362799367016853     
 C   1.0609675047718101       -2.1223424601686722        6.1607971468210270     
 C  0.91166015366351427       -1.4493545040079283        2.7645697241126244     
 C   3.0309334506410384      -0.38646403148743924        3.2856174301485965     
 C   2.3939461107389399        2.6784677280732772        4.7974246684309687     
 C   2.7870547415621667        1.2255094395160930        6.7032252517702098     
 C  -1.6591331245891032       -1.2013873048494590        7.3983286781136443E-002
 H  -1.4930075336663950       0.68673145980163075        1.1003703897701511     
 C  -2.8819995565062326       -2.9397623380730220        1.2328670944404443     
 H  -3.7013535480163902       -2.4054075906111323        3.1512729158860897     
 C  -3.7274160458855508       -2.0992726542556426        6.7061320992682498     
 H  -2.0229154915173719       -1.5218208879808504        5.5310109853948370     
 C  -5.8436555466576356       -1.0843156117689761        6.1032350655957561     
 H  -5.7825851891747844       0.33655086407312118        4.4814694177198584     
 C  -5.4837043431322607        3.6323510994742980        3.2011119793523268     
 H  -3.9281924282087970        2.9980898615736340        4.5600442582046075     
 C  -5.8813092155259268        2.1979222175347921        1.2911841614362103     
 H  -4.6583416013853487       0.42215557711933377        1.1743299544604024     
 C -0.37128683586624911       -1.2674648053411497        8.4090070319174526     
 H -0.60127211507689948       0.60825198293723581        7.3714137859464790     
 C  0.85563857195283588       -2.9931989134944383        7.2344301925607120     
 H   1.6094670396208224       -2.4621322005568893        5.2873070783005751     
 C   1.5228471447439123       -2.1485010313684287        1.7216240140353178     
 H -0.14910940888250543       -1.6024432349808553        2.9565317571432379     
 C   3.6420787350691697       -1.1029040504854974        2.2526826628371874     
 H   3.6147604604937360       0.31542242168607987        3.8759950388189557     
 C   3.4020732737376247        3.5327616490293536        5.2484530204902073     
 H   1.8367345826992636        2.9203043932039825        3.8927936553861908     
 C   3.7891673420791201        2.0897531496414583        7.1530625129023377     
 H   2.5415564453804778       0.33292352760090671        7.2750407317567447     
 C  -2.1482273504256906       -2.5111419657666696       0.12498118015151896     
 H  -1.0794362485916593      -0.87303777519169667      -0.78589320959995257     
 H  -3.2520490181112778       -3.9611340467511913        1.2964756210778492     
 C  -5.1005412198459039       -1.9418581323100557        6.9198219148075895     
 H  -3.1402592458060474       -2.7549219094635671        7.3465877413601524     
 H  -6.9135908865017663      -0.95997921193363300        6.2636177202929284     
 C  -6.1818361254664529        3.3507941503530532        2.0227427923566106     
 H  -5.7087669851500911        4.5348471041220089        3.7678713467972020     
 H  -6.4284887076286719        1.9821439695670366       0.37525390402915892     
 C  0.14440713372756703       -2.5668892826242709        8.3572339122457890     
 H -0.93139149404008081      -0.94193481463390194        9.2819180184615355     
 H   1.2465924758080817       -4.0067498939764512        7.1726063598014740     
 C   2.8850803421546800       -1.9717769612111493        1.4613104530002705     
 H  0.92465295994439956       -2.8122360457589912        1.1009893422574146     
 H   4.7039478045954342      -0.96086615438727563        2.0559929582152892     
 C   4.1009264207379434        3.2403104228962643        6.4234301309681356     
 H   3.6346904791226917        4.4342117990002468        4.6836908062689391     
 H   4.3378174266702381        1.8661914701647755        8.0662761100008726     
 H  -1.9368682514061550       -3.1901748005474850      -0.69848268831045091     
 H  -5.5852783935041703       -2.4616632968277141        7.7448660965390754     
 H  -6.9586823834861562        4.0280892471430683        1.6749878789629804     
 H  -3.0538671096606435E-002  -3.2406130748450503        9.1931462595712272     
 H   3.3481956925505014       -2.4848949399324094       0.61942902373128406     
 H   4.8863111418507010        3.9075872401672931        6.7705163369364501     
 Br   7.7812600838942920        5.1369339760706207        14.191688297062782     
 Co   8.3519618308059353        6.4945799274239286        12.349994077535868     
 P   10.225222858231403        7.6439537112576437        13.012132960660567     
 Br   8.8777652245999139        5.1239898890268689        10.506991649625418     
 P   6.4943306897929425        7.7040342039911085        11.744948189472158     
 C   9.9411663833618515        8.8355236470751475        14.362907626581485     
 C   11.120566870363463        8.5912840422712282        11.729670341909788     
 C   11.487675157980295        6.4960082763574754        13.675640450536715     
 C   6.7495301460183592        8.9068859251845964        10.400846476147898     
 C   5.6342675481023017        8.6406099436974539        13.060657360655078     
 C   5.2055024581072811        6.5794744969989418        11.089490321968610     
 C   9.1901662664002739        8.4133544760815866        15.476171534229426     
 C   10.430426182253562        10.151289038741014        14.317910243166613     
 C   10.386107843021069        9.4783491887664209        10.922221935846807     
 C   12.502536342709115        8.4467014839369945        11.516070488884621     
 C   11.780047099234050        5.3243965860805309        12.954198077230414     
 C   12.186442056887234        6.7701438316869451        14.863668604578091     
 C   7.4773629156023063        8.4866937475862763        9.2714145897125420     
 C   6.2324161029848026        10.211788055068373        10.446888908318726     
 C   6.3817347136908138        9.5387951481344064        13.843119613912522     
 C   4.2624546485385109        8.4759293703080623        13.322053308019076     
 C   4.8994356071943885        5.4109804539754416        11.810224171346283     
 C   4.5063058706865320        6.8639944339083998        9.9044698086111875     
 C   8.9525323161812747        9.2908407179852190        16.533722599780720     
 H   8.7863866392697183        7.4027311102004383        15.507322042275245     
 C   10.175394555384932        11.029218677699754        15.374838930947996     
 H   10.994721592524927        10.494876339331139        13.456417576643691     
 C   11.020785382138094        10.188730341092263        9.9015620156222610     
 H   9.3162874220893670        9.6112719982443284        11.076682632982946     
 C   13.137031360942252        9.1737928447900039        10.504467892304358     
 H   13.075966706418576        7.7529245143445591        12.126232138096267     
 C   12.777126542223289        4.4571483321954108        13.406653345103516     
 H   11.221566863633473        5.0913312159705768        12.047737898372512     
 C   13.174766399461765        5.8916643957010963        15.316508589208642     
 H   11.951770399151627        7.6674130474213840        15.433328446479365     
 C   7.6646816125522639        9.3569159016572279        8.1986838056805453     
 H   7.8946853864013100        7.4812055480091990        9.2362858379298114     
 C   6.4377365416481949        11.082642034489941        9.3732520178519572     
 H   5.6839125839258440        10.551575721109998        11.320377435641781     
 C   5.7705468166571663        10.237951288339513        14.886058134430966     
 H   7.4425071622959882        9.6918716441043564        13.651166541183601     
 C   3.6513076951762029        9.1923825744773691        14.354977814972262     
 H   3.6786249255586156        7.7740486611808430        12.731671649718994     
 C   3.8912880210070782        4.5567112386435866        11.359192428295099     
 H   5.4566608726324111        5.1691145485532832        12.714839304853951     
 C   3.5041716874954494        5.9997767670993456        9.4546302302862948     
 H   4.7518038373537639        7.7565932267502422        9.3326742461196552     
 C   9.4416362194519330        10.600591840066762        16.482731576102839     
 H   8.3728449707876127        8.9624862383881148        17.393603255076805     
 H   10.545448387641596        12.050589090916901        15.311234633898803     
 C   12.393912734288984        10.031328174328641        9.6878775430341655     
 H   10.433625325138131        10.844372490249214        9.2611023363369149     
 H   14.206968530960301        9.0494659709674607        10.344090036443776     
 C   13.475290478477275        4.7387675205301525        14.584988103211185     
 H   13.002187226841132        3.5546316887146556        12.839926091435824     
 H   13.721970659475980        6.1074897638889230        16.232412592353693     
 C   7.1489714961615922        10.656334427231462        8.2504496931393927     
 H   8.2247933877010233        9.0313889087689141        7.3257763645363170     
 H   6.0467727498784880        12.096189678985992        9.4350713563208384     
 C   4.4083084536612782        10.061247903567192        15.146355883312493     
 H   6.3687439607783709        10.901679453826981        15.506697271713067     
 H   2.5894344831749501        9.0503614279492961        14.551654498889857     
 C   3.1924128134341432        4.8492041774545092        10.184238711230513     
 H   3.6586696929164528        3.6552486522077787        11.923934476218474     
 H   2.9555036240640513        6.2233690660976579        8.5414346598742679     
 H   9.2302956288332290        11.279617677144262        17.306205394091595     
 H   12.878648278932319        10.551138106971841        8.8628353857554956     
 H   14.252160439412361        4.0615017105368691        14.932746036025522     
 H   7.3239076979791955        11.330057134006683        7.4145341398936218     
 H   3.9451892525446004        10.574376961883750        15.988228099628564     
 H   2.4070096955200371        4.1819491777854996        9.8371518330205223     
         142

 Br -0.48735772507869146        2.9532290395346754        2.4111846652207913     
 Co  -1.0555541459271385        1.5948635824262729        4.2529536822503591     
 P  -2.9279547799040397       0.44216719394664705        3.5939974558455621     
 Br  -1.5838376155278122        2.9647191026815225        6.0959017986403019     
 P  0.80294913642835375       0.38875023992135438        4.8611657379355497     
 C  -2.6455111458338765      -0.75002223655068900        2.2435858611824071     
 C  -3.8213421585771381      -0.50456384036744761        4.8783057944783828     
 C  -4.1918559231974681        1.5888432499173271        2.9309574521567230     
 C  0.54615118159320752      -0.81346916631640809        6.2056442346073384     
 C   1.6649712053918737      -0.54842107212360847        3.5473018329690134     
 C   2.0903006064925815        1.5146281090320566        5.5170571500441605     
 C  -1.8957889424290235      -0.32796751303140126        1.1294276100744811     
 C  -3.1363151115215988       -2.0651852258536771        2.2886438806825371     
 C  -3.0861639532930076       -1.3922528684706823        5.6843628295267417     
 C  -5.2027456400374748      -0.35885515956875924        5.0945654752765073     
 C  -4.4849902048156132        2.7602579357644288        3.6523988850878579     
 C  -4.8906204550930203        1.3141881996736877        1.7430678635966175     
 C -0.18296342449100594      -0.39316449570092560        7.3341807082459427     
 C   1.0617071992193869       -2.1189787593165978        6.1596558927409131     
 C  0.91822908904534606       -1.4459961983181584        2.7634574274001107     
 C   3.0373444465920345      -0.38484076487772378        3.2885480271209744     
 C   2.3956053706012801        2.6832801050206911        4.7962584903053056     
 C   2.7894551684885927        1.2307250525587494        6.7022643377846309     
 C  -1.6609341312458696       -1.2050578635217413        7.1042709061010179E-002
 H  -1.4912586758701289       0.68237111480144963        1.0980533308623566     
 C  -2.8840286828499848       -2.9427295393315753        1.2307971275026170     
 H  -3.6997416478145690       -2.4085575950765623        3.1507986789209688     
 C  -3.7195386857649342       -2.1020086032494598        6.7062604888384447     
 H  -2.0168469376932197       -1.5263002021607559        5.5278171559731879     
 C  -5.8359450110623428       -1.0853499701613121        6.1073556921740053     
 H  -5.7767510353998084       0.33537608822055215        4.4855047116620961     
 C  -5.4826590980620100        3.6268185024993760        3.2000310894576240     
 H  -3.9265982897411531        2.9937700029432301        4.5587788236818731     
 C  -5.8796842033897123        2.1919109792975928        1.2904010557321870     
 H  -4.6553475843203103       0.41719633950607449        1.1732613103759133     
 C -0.37308511275888812       -1.2637926469032441        8.4060646406155133     
 H -0.59952457634613288       0.61261229704420961        7.3690928613302038     
 C  0.85361714054696525       -2.9902281772728339        7.2323609261095223     
 H   1.6110850975296198       -2.4589791900283462        5.2868327878227337     
 C   1.5307207394945888       -2.1457673965052702        1.7217499399091714     
 H -0.14304321062889369       -1.5979646329940935        2.9533365993717671     
 C   3.6497865508059286       -1.1018730101426644        2.2567984747774998     
 H   3.6205941236833206       0.31659555650984877        3.8800240587835164     
 C   3.4031182479112219        3.5382952414705366        5.2473642532801845     
 H   1.8383223098437900        2.9246278953479847        3.8915260936655027     
 C   3.7908011631925511        2.0957612522257407        7.1522666352798554     
 H   2.5445597569937579       0.33787927520080596        7.2739611788504401     
 C  -2.1515079318228363       -2.5142379462925954       0.12208277253468351     
 H  -1.0823250006036973      -0.87686519248150818      -0.78955754308884674     
 H  -3.2552409750211360       -3.9636662491010588        1.2943058935469771     
 C  -5.0920587100741370       -1.9435219359311606        6.9225411551734126     
 H  -3.1317681879053754       -2.7581070385453930        7.3456144942645807     
 H  -6.9054322253793483      -0.96003070799656265        6.2697557940603810     
 C  -6.1808336389590695        3.3446549835138248        2.0218522598169875     
 H  -5.7081402912556367        4.5292569374751190        3.7666791064086240     
 H  -6.4269473879699301        1.9756993141262549       0.37462317914814131     
 C  0.14113275313561519       -2.5637904080771294        8.3543355680295903     
 H -0.93427885090229401      -0.93810610567457953        9.2782511154991418     
 H   1.2434110463071839       -4.0042131751457344        7.1704385963568651     
 C   2.8935590251152710       -1.9701166335987994        1.4640260815557959     
 H  0.93313935902835510       -2.8090533395968809        1.1000146275954796     
 H   4.7121037618181640      -0.96081903445535610        2.0621255537135905     
 C   4.1019343450448380        3.2464479238633457        6.4225277016938982     
 H   3.6353143315535035        4.4398041111557758        4.6824914959057233     
 H   4.3393718393624336        1.8726309679686892        8.0656295212785540     
 H  -1.9421726950165823       -3.1929757044755420      -0.70207301244262299     
 H  -5.5755941580037076       -2.4629561779801903        7.7485206754680673     
 H  -6.9581552723321387        4.0213929731716158        1.6741356952226492     
 H  -3.5835142808094619E-002  -3.2378089239289336        9.1895567349855352     
 H   3.3578752099004459       -2.4836068080510305       0.62308025375003029     
 H   4.8868457041561788        3.9142808794820385        6.7696497120768448     
 Br   7.7807417298838146        5.1362179396961070        14.196505761033585     
 Co   8.3489437483608313        6.4945807958212702        12.354735394942994     
 P   10.221337174372358        7.6472924740401282        13.013699857887172     
 Br   8.8772362476665911        5.1247116801905506        10.511802545744814     
 P   6.4904435561048377        7.7006972169254295        11.746520242753029     
 C   9.9388854690549788        8.8394881493001307        14.364105152205765     
 C   11.114720571600856        8.5940258013966471        11.729390137130924     
 C   11.485253961293596        6.5006438659955332        13.676757194010413     
 C   6.7472446124718752        8.9029210634863070        10.402046442064798     
 C   5.6284210248353794        8.6378708969199600        13.060382488993403     
 C   5.2030815741398060        6.5748358458435039        11.090618155027652     
 C   9.1891717375780217        8.4174292125058550        15.478266996526157     
 C   10.429693466114278        10.154649768047570        14.319050151570323     
 C   10.379538706418728        9.4817095692257070        10.923330915241605     
 C   12.496125494196994        8.4483258814662161        11.513133577019662     
 C   11.778385203208044        5.3292067901604723        12.955351257682590     
 C   12.184044611344209        6.7753522099217287        14.864619227069413     
 C   7.4763652660464945        8.4826194672655788        9.2735131344000372     
 C   6.2316771461087130        10.208426391238554        10.448030284638868     
 C   6.3751656858918349        9.5354393495972509        13.844231582455574     
 C   4.2560442254342314        8.4743059062182766        13.319124692205845     
 C   4.8977772915950126        5.4061699103003926        11.811394213174474     
 C   4.5039088997435837        6.8587747593741328        9.9054296273877220     
 C   8.9543325269722445        9.2945121557424173        16.536661080227304     
 H   8.7846392945619716        7.4070913396337232        15.509638433500218     
 C   10.177423239386608        11.032186527677560        15.376906818109330     
 H   10.993112221788824        10.498025729061013        13.456891419638838     
 C   11.012910759811639        10.191467051315344        9.9014329376753434     
 H   9.3102211881794386        9.6157526435616258        11.079875567018174     
 C   13.129322838504224        9.1748259662577798        10.500345895481653     
 H   13.070133799994290        7.7540981859173854        12.122195559430015     
 C   12.776078042354035        4.4626769359181431        13.407725514192014     
 H   11.219974530007532        5.0956555228294018        12.048992904742233     
 C   13.173134547577126        5.8976622873009745        15.317290724629903     
 H   11.948772642568112        7.6723608989856746        15.434399883714992     
 C   7.6664797819242345        9.3532454217842034        8.2016259437382626     
 H   7.8929358938678309        7.4768462251526211        9.2386055397153886     
 C   6.4397596241650623        11.079673649824393        9.3753218651128503     
 H   5.6822955286229728        10.548424868875554        11.320851949314918     
 C   5.7626733543730371        10.235219141035124        14.885932713971970     
 H   7.4364405318519893        9.6873968883038728        13.654360242518758     
 C   3.6436007576455141        9.1913499502798839        14.350865140575344     
 H   3.6727920639965475        7.7728746790829719        12.727645144405772     
 C   3.8902462130062920        4.5511768711276321        11.360285277395644     
 H   5.4550725288732549        5.1647959600029187        12.716112473836846     
 C   3.5025436783626214        5.9937618430105291        9.4554251156211517     
 H   4.7488041026144563        7.7516320501224367        9.3337506256396932     
 C   9.4449148713683861        10.603689116603789        16.485627165224745     
 H   8.3757318947445452        8.9663150258894344        17.397265023546048     
 H   10.548639345336973        12.053122116259468        15.313401832487823     
 C   12.385432767423541        10.032991488469902        9.6851572187081487     
 H   10.425137415433895        10.847559167754856        9.2620752967772582     
 H   14.198811731942492        9.0495153159377431        10.337950268238911     
 C   13.474281374546468        4.7448960008823580        14.585873560798831     
 H   13.001557448936563        3.5602200870019161        12.841106130987400     
 H   13.720419934723095        6.1139160308457097        16.233045105958837     
 C   7.1522473419880823        10.653237807161300        8.2533485458461264     
 H   8.2276799810453554        9.0275616476834788        7.3294426693656147     
 H   6.0499567338475453        12.093655611287547        9.4372401461851894     
 C   4.3998304894655815        10.059586844915282        15.143642631488882     
 H   6.3602574505918845        10.898498990490650        15.507671915689393     
 H   2.5812798771777334        9.0503109173549294        14.545526589457651     
 C   3.1914105727525719        4.8430614816040087        10.185142638627124     
 H   3.6580490397812917        3.6496568825291367        11.925139965094200     
 H   2.9539570642124904        6.2169195001868074        8.5420782659993488     
 H   9.2355960613739807        11.282420621461567        17.309791816303637     
 H   12.868966855550951        10.552430020352748        8.8591795792604398     
 H   14.251624187310988        4.0681841445216618        14.933592759256021     
 H   7.3292066927592847        11.327255405561496        7.4181245648498866     
 H   3.9355109774952006        10.573086949618890        15.984580271780947     
 H   2.4064828226066997        4.1752480330426662        9.8380199090849079     
         142

 Br -0.48683854050635500        2.9539471189053410        2.4063667442556924     
 Co  -1.0525359559612464        1.5948649069104888        4.2482119142565642     
 P  -2.9240679537285348       0.43882877384081614        3.5924291598148668     
 Br  -1.5833095073993357        2.9640010993963322        6.0910887328227643     
 P  0.80683616349980947       0.39208926838118507        4.8595937381811067     
 C  -2.6432280764671421      -0.75398718224435290        2.2423877748846062     
 C  -3.8154941028674956      -0.50730538868401664        4.8785849212935855     
 C  -4.1894354390727848        1.5842046768651610        2.9298371505871326     
 C  0.54843629983155651      -0.80950269638935712        6.2044438862939213     
 C   1.6708178306928896      -0.54568034912065744        3.5475770810103864     
 C   2.0927226060560091        1.5192669389780495        5.5159305442136404     
 C  -1.8947932400878957      -0.33204224301497609        1.1273311569526709     
 C  -3.1355808037313988       -2.0685461961219676        2.2875030808847199     
 C  -3.0795925272813816       -1.3956123761868471        5.6832529844233992     
 C  -5.1963331500327898      -0.36048026533516431        5.0975011704294442     
 C  -4.4833287108511621        2.7554474466938750        3.6512378456268757     
 C  -4.8882267326313924        1.3089704340644768        1.7421169195470403     
 C -0.18196672971713018      -0.38908885213830990        7.3320814797901992     
 C   1.0624468936669635       -2.1156150584645230        6.1585146386607992     
 C  0.92479802442717784       -1.4426378926283885        2.7623451306875970     
 C   3.0437554425430302      -0.38321749826800827        3.2914786240933527     
 C   2.3972646304636203        2.6880924819681047        4.7950923121796425     
 C   2.7918555954150186        1.2359406656014056        6.7013034237990530     
 C  -1.6627351379026361       -1.2087284221940235        6.8102131340883901E-002
 H  -1.4895098180738628       0.67801076980126840        1.0957362719545620     
 C  -2.8860578091937366       -2.9456967405901282        1.2287271605647900     
 H  -3.6981297476127479       -2.4117075995419923        3.1503244419558474     
 C  -3.7116613256443176       -2.1047445522432775        6.7063888784086387     
 H  -2.0107783838690669       -1.5307795163406615        5.5246233265515396     
 C  -5.8282344754670499       -1.0863843285536481        6.1114763187522554     
 H  -5.7709168816248324       0.33420131236798312        4.4895400056043346     
 C  -5.4816138529917584        3.6212859055244540        3.1989501995629213     
 H  -3.9250041512735092        2.9894501443128267        4.5575133891591388     
 C  -5.8780591912534979        2.1858997410603940        1.2896179500281637     
 H  -4.6523535672552718       0.41223710189281515        1.1721926662914242     
 C -0.37488338965152712       -1.2601204884653388        8.4031222493135740     
 H -0.59777703761536638       0.61697261115118340        7.3667719367139286     
 C  0.85159570914109461       -2.9872574410512294        7.2302916596583318     
 H   1.6127031554384172       -2.4558261794998031        5.2863584973448923     
 C   1.5385943342452653       -2.1430337616421111        1.7218758657830251     
 H -0.13697701237528198       -1.5934860310073320        2.9501414416002962     
 C   3.6574943665426876       -1.1008419697998313        2.2609142867178127     
 H   3.6264277868729056       0.31776869133361768        3.8840530787480771     
 C   3.4041632220848195        3.5438288339117192        5.2462754860701617     
 H   1.8399100369883163        2.9289513974919865        3.8902585319448151     
 C   3.7924349843059826        2.1017693548100231        7.1514707576573739     
 H   2.5475630686070381       0.34283502280070521        7.2728816259441347     
 C  -2.1547885132199815       -2.5173339268185209       0.11918436491784808     
 H  -1.0852137526157351      -0.88069260977131969      -0.79322187657774090     
 H  -3.2584329319309941       -3.9661984514509268        1.2921361660161050     
 C  -5.0835762003023701       -1.9451857395522656        6.9252603955392367     
 H  -3.1232771300047037       -2.7612921676272189        7.3446412471690081     
 H  -6.8972735642569294      -0.96008220405949241        6.2758938678278335     
 C  -6.1798311524516851        3.3385158166745970        2.0209617272773639     
 H  -5.7075135973611824        4.5236667708282292        3.7654868660200460     
 H  -6.4254060683111893        1.9692546586854729       0.37399245426712363     
 C  0.13785837254366332       -2.5606915335299885        8.3514372238133916     
 H -0.93716620776450721      -0.93427739671525711        9.2745842125367499     
 H   1.2402296168062859       -4.0016764563150176        7.1682708329122571     
 C   2.9020377080758624       -1.9684563059864495        1.4667417101113214     
 H  0.94162575811231075       -2.8058706334347709        1.0990399129335446     
 H   4.7202597190408930      -0.96077191452343658        2.0682581492118914     
 C   4.1029422693517335        3.2525854248304276        6.4216252724196607     
 H   3.6359381839843157        4.4453964233113039        4.6812921855425076     
 H   4.3409262520546292        1.8790704657726032        8.0649829325562337     
 H  -1.9474771386270096       -3.1957766084035995      -0.70566333657479519     
 H  -5.5659099225032440       -2.4642490591326665        7.7521752543970592     
 H  -6.9576281611781221        4.0146966992001643        1.6732835114823181     
 H  -4.1131614519582804E-002  -3.2350047730128173        9.1859672103998431     
 H   3.3675547272503903       -2.4823186761696516       0.62673148376877652     
 H   4.8873802664616566        3.9209745187967835        6.7687830872172396     
 Br   7.7802233758733372        5.1355019033215941        14.201323225004387     
 Co   8.3459256659157273        6.4945816642186109        12.359476712350119     
 P   10.217451490513314        7.6506312368226119        13.015266755113775     
 Br   8.8767072707332666        5.1254334713542313        10.516613441864212     
 P   6.4865564224167338        7.6973602298597514        11.748092296033901     
 C   9.9366045547481079        8.8434526515251140        14.365302677830044     
 C   11.108874272838250        8.5967675605220677        11.729109932352058     
 C   11.482832764606895        6.5052794556335911        13.677873937484112     
 C   6.7449590789253913        8.8989562017880193        10.403246407981699     
 C   5.6225745015684572        8.6351318501424643        13.060107617331727     
 C   5.2006606901723300        6.5701971946880660        11.091745988086696     
 C   9.1881772087557678        8.4215039489301216        15.480362458822887     
 C   10.428960749974994        10.158010497354123        14.320190059974035     
 C   10.372969569816387        9.4850699496849948        10.924439894636405     
 C   12.489714645684870        8.4499502789954395        11.510196665154705     
 C   11.776723307182039        5.3340169942404128        12.956504438134766     
 C   12.181647165801184        6.7805605881565132        14.865569849560737     
 C   7.4753676164906837        8.4785451869448814        9.2756116790875325     
 C   6.2309381892326243        10.205064727408734        10.449171660959010     
 C   6.3685966580928559        9.5320835510600936        13.845343550998628     
 C   4.2496338023299529        8.4726824421284928        13.316196076392615     
 C   4.8961189759956358        5.4013593666253437        11.812564255002664     
 C   4.5015119288006362        6.8535550848398668        9.9063894461642565     
 C   8.9561327377632125        9.2981835934996138        16.539599560673892     
 H   8.7828919498542248        7.4114515690670082        15.511954824725191     
 C   10.179451923388282        11.035154377655365        15.378974705270664     
 H   10.991502851052720        10.501175118790886        13.457365262633983     
 C   11.005036137485185        10.194203761538427        9.9013038597284257     
 H   9.3041549542695083        9.6202332888789215        11.083068501053402     
 C   13.121614316066196        9.1758590877255575        10.496223898658945     
 H   13.064300893570003        7.7552718574902118        12.118158980763763     
 C   12.775029542484781        4.4682055396408753        13.408797683280513     
 H   11.218382196381590        5.0999798296882268        12.050247911111954     
 C   13.171502695692485        5.9036601789008527        15.318072860051165     
 H   11.945774885984600        7.6773087505499653        15.435471320950619     
 C   7.6682779512962052        9.3495749419111771        8.2045680817959799     
 H   7.8911864013343527        7.4724869022960441        9.2409252415009657     
 C   6.4417827066819298        11.076705265158843        9.3773917123737451     
 H   5.6806784733201017        10.545274016641111        11.321326462988052     
 C   5.7547998920889079        10.232486993730733        14.885807293512974     
 H   7.4303739014079913        9.6829221325033892        13.657553943853912     
 C   3.6358938201148252        9.1903173260823987        14.346752466178426     
 H   3.6669592024344793        7.7717006969851008        12.723618639092551     
 C   3.8892044050055055        4.5456425036116777        11.361378126496188     
 H   5.4534841851140978        5.1604773714525534        12.717385642819741     
 C   3.5009156692297938        5.9877469189217134        9.4562200009560087     
 H   4.7458043678751496        7.7466708734946321        9.3348270051597311     
 C   9.4481935232848375        10.606786393140816        16.488522754346651     
 H   8.3786188187014776        8.9701438133907558        17.400926792015291     
 H   10.551830303032352        12.055655141602033        15.315569031076846     
 C   12.376952800558101        10.034654802611165        9.6824368943821302     
 H   10.416649505729657        10.850745845260500        9.2630482572176014     
 H   14.190654932924680        9.0495646609080254        10.331810500034049     
 C   13.473272270615659        4.7510244812345634        14.586759018386477     
 H   13.000927671031992        3.5658084852891765        12.842286170538975     
 H   13.718869209970208        6.1203422978024955        16.233677619563984     
 C   7.1555231878145724        10.650141187091139        8.2562473985528602     
 H   8.2305665743896856        9.0237343865980435        7.3331089741949134     
 H   6.0531407178166017        12.091121543589104        9.4394089360495421     
 C   4.3913525252698840        10.057925786263370        15.140929379665272     
 H   6.3517709404053990        10.895318527154320        15.508646559665719     
 H   2.5731252711805164        9.0502604067605628        14.539398680025444     
 C   3.1904083320710002        4.8369187857535074        10.186046566023734     
 H   3.6574283866461301        3.6440651128504946        11.926345453969924     
 H   2.9524105043609294        6.2104699342759568        8.5427218721244298     
 H   9.2408964939147324        11.285223565778871        17.313378238515682     
 H   12.859285432169582        10.553721933733653        8.8555237727653857     
 H   14.251087935209615        4.0748665785064535        14.934439482486518     
 H   7.3345056875393748        11.324453677116308        7.4217149898061505     
 H   3.9258327024458004        10.571796937354030        15.980932443933328     
 H   2.4059559496933622        4.1685468882998329        9.8388879851492952     
         142

 Br -0.48631935593401859        2.9546651982760066        2.4015488232905935     
 Co  -1.0495177659953541        1.5948662313947046        4.2434701462627702     
 P  -2.9201811275530303       0.43549035373498529        3.5908608637841719     
 Br  -1.5827813992708590        2.9632830961111418        6.0862756670052267     
 P  0.81072319057126530       0.39542829684101577        4.8580217384266628     
 C  -2.6409450071004072      -0.75795212793801681        2.2411896885868052     
 C  -3.8096460471578535      -0.51004693700058568        4.8788640481087882     
 C  -4.1870149549481015        1.5795661038129951        2.9287168490175421     
 C  0.55072141806990549      -0.80553622646230616        6.2032435379805042     
 C   1.6766644559939052      -0.54293962611770641        3.5478523290517598     
 C   2.0951446056194363        1.5239057689240423        5.5148039383831202     
 C  -1.8937975377467677      -0.33611697299855092        1.1252347038308608     
 C  -3.1348464959411992       -2.0719071663902575        2.2863622810869026     
 C  -3.0730211012697559       -1.3989718839030119        5.6821431393200559     
 C  -5.1899206600281058      -0.36210537110156943        5.1004368655823811     
 C  -4.4816672168867102        2.7506369576233216        3.6500768061658935     
 C  -4.8858330101697653        1.3037526684552656        1.7411659754974631     
 C -0.18097003494325442      -0.38501320857569421        7.3299822513344566     
 C   1.0631865881145404       -2.1122513576124482        6.1573733845806853     
 C  0.93136695980900952       -1.4392795869386188        2.7612328339750829     
 C   3.0501664384940259      -0.38159423165829282        3.2944092210657310     
 C   2.3989238903259604        2.6929048589155182        4.7939261340539794     
 C   2.7942560223414445        1.2411562786440620        6.7003425098134741     
 C  -1.6645361445594025       -1.2123989808663060        6.5161553620757637E-002
 H  -1.4877609602775970       0.67365042480108728        1.0934192130467675     
 C  -2.8880869355374887       -2.9486639418486815        1.2266571936269628     
 H  -3.6965178474109268       -2.4148576040074219        3.1498502049907264     
 C  -3.7037839655237006       -2.1074805012370947        6.7065172679788336     
 H  -2.0047098300449147       -1.5352588305205668        5.5214294971298914     
 C  -5.8205239398717579       -1.0874186869459841        6.1155969453305046     
 H  -5.7650827278498564       0.33302653651541408        4.4935752995465723     
 C  -5.4805686079215077        3.6157533085495319        3.1978693096682180     
 H  -3.9234100128058653        2.9851302856824229        4.5562479546364045     
 C  -5.8764341791172843        2.1798885028231947        1.2888348443241402     
 H  -4.6493595501902325       0.40727786427955587        1.1711240222069350     
 C -0.37668166654416613       -1.2564483300274332        8.4001798580116365     
 H -0.59602949888459977       0.62133292525815720        7.3644510120976534     
 C  0.84957427773522409       -2.9842867048296253        7.2282223932071421     
 H   1.6143212133472147       -2.4526731689712600        5.2858842068670508     
 C   1.5464679289959418       -2.1403001267789525        1.7220017916568786     
 H -0.13091081412167027       -1.5890074290205702        2.9469462838288254     
 C   3.6652021822794469       -1.0998109294569982        2.2650300986581251     
 H   3.6322614500624906       0.31894182615738659        3.8880820987126374     
 C   3.4052081962584166        3.5493624263529022        5.2451867188601389     
 H   1.8414977641328425        2.9332748996359883        3.8889909702241274     
 C   3.7940688054194136        2.1077774573943056        7.1506748800348925     
 H   2.5505663802203187       0.34779077040060447        7.2718020730378301     
 C  -2.1580690946171273       -2.5204299073444463       0.11628595730101264     
 H  -1.0881025046277730      -0.88452002706113120      -0.79688621006663496     
 H  -3.2616248888408523       -3.9687306538007943        1.2899664384852330     
 C  -5.0750936905306023       -1.9468495431733703        6.9279796359050598     
 H  -3.1147860721040317       -2.7644772967090447        7.3436680000734356     
 H  -6.8891149031345114      -0.96013370012242205        6.2820319415952861     
 C  -6.1788286659443017        3.3323766498353686        2.0200711947377403     
 H  -5.7068869034667280        4.5180766041813394        3.7642946256314684     
 H  -6.4238647486524476        1.9628100032446911       0.37336172938610596     
 C  0.13458399195171145       -2.5575926589828470        8.3485388795971929     
 H -0.94005356462672052      -0.93044868775593470        9.2709173095743562     
 H   1.2370481873053880       -3.9991397374843007        7.1661030694676491     
 C   2.9105163910364533       -1.9667959783740994        1.4694573386668470     
 H  0.95011215719626629       -2.8026879272726610        1.0980651982716096     
 H   4.7284156762636229      -0.96072479459151705        2.0743907447101928     
 C   4.1039501936586289        3.2587229257975094        6.4207228431454242     
 H   3.6365620364151279        4.4509887354668320        4.6800928751792927     
 H   4.3424806647468248        1.8855099635765169        8.0643363438339151     
 H  -1.9527815822374370       -3.1985775123316564      -0.70925366070696727     
 H  -5.5562256870027804       -2.4655419402851426        7.7558298333260502     
 H  -6.9571010500241055        4.0080004252287118        1.6724313277419869     
 H  -4.6428086231070989E-002  -3.2322006220967006        9.1823776858141510     
 H   3.3772342446003347       -2.4810305442882727       0.63038271378752275     
 H   4.8879148287671343        3.9276681581115289        6.7679164623576344     
 Br   7.7797050218628598        5.1347858669470803        14.206140688975189     
 Co   8.3429075834706232        6.4945825326159525        12.364218029757245     
 P   10.213565806654270        7.6539699996050965        13.016833652340377     
 Br   8.8761782937999438        5.1261552625179130        10.521424337983611     
 P   6.4826692887286290        7.6940232427940725        11.749664349314774     
 C   9.9343236404412352        8.8474171537500972        14.366500203454324     
 C   11.103027974075642        8.5995093196474865        11.728829727573192     
 C   11.480411567920196        6.5099150452716499        13.678990680957810     
 C   6.7426735453789073        8.8949913400897316        10.404446373898599     
 C   5.6167279783015340        8.6323928033649704        13.059832745670052     
 C   5.1982398062048540        6.5655585435326280        11.092873821145739     
 C   9.1871826799335157        8.4255786853543899        15.482457921119618     
 C   10.428228033835708        10.161371226660677        14.321329968377745     
 C   10.366400433214046        9.4884303301442809        10.925548874031206     
 C   12.483303797172747        8.4515746765246629        11.507259753289748     
 C   11.775061411156033        5.3388271983203541        12.957657618586943     
 C   12.179249720258159        6.7857689663912968        14.866520472052061     
 C   7.4743699669348720        8.4744709066241857        9.2777102237750277     
 C   6.2301992323565356        10.201703063578915        10.450313037279152     
 C   6.3620276302938761        9.5287277525229381        13.846455519541681     
 C   4.2432233792256744        8.4710589780387071        13.313267460579384     
 C   4.8944606603962599        5.3965488229502956        11.813734296830855     
 C   4.4991149578576879        6.8483354103055998        9.9073492649407910     
 C   8.9579329485541823        9.3018550312568120        16.542538041120480     
 H   8.7811446051464781        7.4158117985002923        15.514271215950163     
 C   10.181480607389956        11.038122227633171        15.381042592431999     
 H   10.989893480316617        10.504324508520760        13.457839105629128     
 C   10.997161515158728        10.196940471761508        9.9011747817815081     
 H   9.2980887203595781        9.6247139341962189        11.086261435088632     
 C   13.113905793628168        9.1768922091933351        10.492101901836239     
 H   13.058467987145718        7.7564455290630390        12.114122402097513     
 C   12.773981042615526        4.4737341433636075        13.409869852369011     
 H   11.216789862755650        5.1043041365470518        12.051502917481674     
 C   13.169870843807846        5.9096580705007309        15.318854995472428     
 H   11.942777129401087        7.6822566021142560        15.436542758186246     
 C   7.6700761206681758        9.3459044620381526        8.2075102198536971     
 H   7.8894369088008744        7.4681275794394661        9.2432449432865411     
 C   6.4438057891987972        11.073736880493295        9.3794615596346400     
 H   5.6790614180172296        10.542123164406666        11.321800976661189     
 C   5.7469264298047786        10.229754846426342        14.885681873053977     
 H   7.4243072709639923        9.6784473767029038        13.660747645189067     
 C   3.6281868825841359        9.1892847018849135        14.342639791781510     
 H   3.6611263408724111        7.7705267148872297        12.719592133779329     
 C   3.8881625970047189        4.5401081360957241        11.362470975596732     
 H   5.4518958413549408        5.1561587829021889        12.718658811802634     
 C   3.4992876600969662        5.9817319948328969        9.4570148862908638     
 H   4.7428046331358429        7.7417096968668275        9.3359033846797708     
 C   9.4514721752012889        10.609883669677842        16.491418343468560     
 H   8.3815057426584083        8.9739726008920773        17.404588560484534     
 H   10.555021260727731        12.058188166944600        15.317736229665869     
 C   12.368472833692659        10.036318116752428        9.6797165700561116     
 H   10.408161596025421        10.853932522766142        9.2640212176579428     
 H   14.182498133906869        9.0496140058783059        10.325670731829184     
 C   13.472263166684851        4.7571529615867680        14.587644475974123     
 H   13.000297893127421        3.5713968835764369        12.843466210090549     
 H   13.717318485217321        6.1267685647592822        16.234310133169128     
 C   7.1587990336410625        10.647044567020975        8.2591462512595957     
 H   8.2334531677340177        9.0199071255126082        7.3367752790242111     
 H   6.0563247017856581        12.088587475890661        9.4415777259138931     
 C   4.3828745610741873        10.056264727611460        15.138216127841661     
 H   6.3432844302189126        10.892138063817988        15.509621203642045     
 H   2.5649706651832997        9.0502098961661961        14.533270770593239     
 C   3.1894060913894289        4.8307760899030061        10.186950493420342     
 H   3.6568077335109690        3.6384733431718526        11.927550942845651     
 H   2.9508639445093685        6.2040203683651063        8.5433654782495108     
 H   9.2461969264554860        11.288026510096175        17.316964660727727     
 H   12.849604008788212        10.555013847114560        8.8518679662703299     
 H   14.250551683108242        4.0815490124912461        14.935286205717016     
 H   7.3398046823194640        11.321651948671121        7.4253054147624153     
 H   3.9161544273964006        10.570506925089168        15.977284616085711     
 H   2.4054290767800248        4.1618457435569995        9.8397560612136807     
         142

 Br -0.48580017136168219        2.9553832776466722        2.3967309023254946     
 Co  -1.0464995760294618        1.5948675558789207        4.2387283782689753     
 P  -2.9162943013775253       0.43215193362915438        3.5892925677534766     
 Br  -1.5822532911423826        2.9625650928259515        6.0814626011876891     
 P  0.81461021764272112       0.39876732530084646        4.8564497386722190     
 C  -2.6386619377336729      -0.76191707363168060        2.2399916022890043     
 C  -3.8037979914482114      -0.51278848531715482        4.8791431749239900     
 C  -4.1845944708234182        1.5749275307608293        2.9275965474479522     
 C  0.55300653630825447      -0.80156975653525508        6.2020431896670871     
 C   1.6825110812949211      -0.54019890311475527        3.5481275770931333     
 C   2.0975666051828639        1.5285445988700352        5.5136773325526001     
 C  -1.8928018354056400      -0.34019170298212575        1.1231382507090506     
 C  -3.1341121881509992       -2.0752681366585479        2.2852214812890854     
 C  -3.0664496752581298       -1.4023313916191766        5.6810332942167134     
 C  -5.1835081700234218      -0.36373047686797449        5.1033725607353180     
 C  -4.4800057229222583        2.7458264685527678        3.6489157667049112     
 C  -4.8834392877081374        1.2985349028460547        1.7402150314478859     
 C -0.17997334016937863      -0.38093756501307852        7.3278830228787140     
 C   1.0639262825621172       -2.1088876567603738        6.1562321305005705     
 C  0.93793589519084131       -1.4359212812488489        2.7601205372625692     
 C   3.0565774344450221      -0.37997096504857730        3.2973398180381093     
 C   2.4005831501883006        2.6977172358629318        4.7927599559283163     
 C   2.7966564492678705        1.2463718916867184        6.6993815958278953     
 C  -1.6663371512161687       -1.2160695395385883        6.2220975900631366E-002
 H  -1.4860121024813309       0.66929007980090605        1.0911021541389729     
 C  -2.8901160618812405       -2.9516311431072344        1.2245872266891358     
 H  -3.6949059472091057       -2.4180076084728519        3.1493759680256055     
 C  -3.6959066054030840       -2.1102164502309120        6.7066456575490276     
 H  -1.9986412762207624       -1.5397381447004723        5.5182356677082423     
 C  -5.8128134042764650       -1.0884530453383201        6.1197175719087538     
 H  -5.7592485740748804       0.33185176066284505        4.4976105934888109     
 C  -5.4795233628512561        3.6102207115746094        3.1967884197735152     
 H  -3.9218158743382214        2.9808104270520190        4.5549825201136702     
 C  -5.8748091669810698        2.1738772645859954        1.2880517386201169     
 H  -4.6463655331251941       0.40231862666629653        1.1700553781224459     
 C -0.37847994343680513       -1.2527761715895276        8.3972374667096972     
 H -0.59428196015383317       0.62569323936513099        7.3621300874813782     
 C  0.84755284632935346       -2.9813159686080208        7.2261531267559516     
 H   1.6159392712560121       -2.4495201584427169        5.2854099163892094     
 C   1.5543415237466180       -2.1375664919157940        1.7221277175307323     
 H -0.12484461586805853       -1.5845288270338087        2.9437511260573546     
 C   3.6729099980162059       -1.0987798891141651        2.2691459105984380     
 H   3.6380951132520751       0.32011496098115549        3.8921111186771982     
 C   3.4062531704320138        3.5548960187940852        5.2440979516501161     
 H   1.8430854912773689        2.9375984017799905        3.8877234085034393     
 C   3.7957026265328451        2.1137855599785880        7.1498790024124101     
 H   2.5535696918335988       0.35274651800050372        7.2707225201315246     
 C  -2.1613496760142725       -2.5235258878703717       0.11338754968417719     
 H  -1.0909912566398108      -0.88834744435094259      -0.80055054355552913     
 H  -3.2648168457507101       -3.9712628561506622        1.2877967109543609     
 C  -5.0666111807588354       -1.9485133467944753        6.9306988762708839     
 H  -3.1062950142033596       -2.7676624257908706        7.3426947529778639     
 H  -6.8809562420120924      -0.96018519618535181        6.2881700153627387     
 C  -6.1778261794369183        3.3262374829961407        2.0191806621981168     
 H  -5.7062602095722736        4.5124864375344496        3.7631023852428904     
 H  -6.4223234289937068        1.9563653478039094       0.37273100450508828     
 C  0.13130961135975960       -2.5544937844357061        8.3456405353809942     
 H -0.94294092148893371      -0.92661997879661229        9.2672504066119643     
 H   1.2338667578044900       -3.9966030186535839        7.1639353060230411     
 C   2.9189950739970443       -1.9651356507617495        1.4721729672223725     
 H  0.95859855628022195       -2.7995052211105511        1.0970904836096749     
 H   4.7365716334863528      -0.96067767465959752        2.0805233402084942     
 C   4.1049581179655235        3.2648604267645913        6.4198204138711867     
 H   3.6371858888459396        4.4565810476223602        4.6788935648160770     
 H   4.3440350774390213        1.8919494613804309        8.0636897551115965     
 H  -1.9580860258478643       -3.2013784162597134      -0.71284398483913936     
 H  -5.5465414515023168       -2.4668348214376188        7.7594844122550422     
 H  -6.9565739388700880        4.0013041512572602        1.6715791440016559     
 H  -5.1724557942559181E-002  -3.2293964711805838        9.1787881612284590     
 H   3.3869137619502792       -2.4797424124068939       0.63403394380626898     
 H   4.8884493910726121        3.9343617974262739        6.7670498374980284     
 Br   7.7791866678523833        5.1340698305725674        14.210958152945992     
 Co   8.3398895010255192        6.4945834010132941        12.368959347164370     
 P   10.209680122795225        7.6573087623875802        13.018400549566982     
 Br   8.8756493168666193        5.1268770536815937        10.526235234103009     
 P   6.4787821550405251        7.6906862557283935        11.751236402595644     
 C   9.9320427261343642        8.8513816559750822        14.367697729078603     
 C   11.097181675313037        8.6022510787729054        11.728549522794328     
 C   11.477990371233497        6.5145506349097078        13.680107424431508     
 C   6.7403880118324224        8.8910264783914421        10.405646339815499     
 C   5.6108814550346118        8.6296537565874765        13.059557874008377     
 C   5.1958189222373790        6.5609198923771901        11.094001654204783     
 C   9.1861881511112635        8.4296534217786583        15.484553383416349     
 C   10.427495317696424        10.164731955967230        14.322469876781454     
 C   10.359831296611706        9.4917907106035670        10.926657853426006     
 C   12.476892948660623        8.4531990740538845        11.504322841424791     
 C   11.773399515130027        5.3436374024002946        12.958810799039119     
 C   12.176852274715134        6.7909773446260804        14.867471094543383     
 C   7.4733723173790612        8.4703966263034882        9.2798087684625230     
 C   6.2294602754804469        10.198341399749093        10.451454413599294     
 C   6.3554586024948971        9.5253719539857808        13.847567488084735     
 C   4.2368129561213950        8.4694355139489232        13.310338844766152     
 C   4.8928023447968840        5.3917382792752466        11.814904338659046     
 C   4.4967179869147396        6.8431157357713328        9.9083090837173273     
 C   8.9597331593451521        9.3055264690140103        16.545476521567068     
 H   8.7793972604387314        7.4201720279335772        15.516587607175136     
 C   10.183509291391630        11.041090077610976        15.383110479593332     
 H   10.988284109580515        10.507473898250634        13.458312948624274     
 C   10.989286892832274        10.199677181984590        9.9010457038345905     
 H   9.2920224864496479        9.6291945795135163        11.089454369123860     
 C   13.106197271190140        9.1779253306611128        10.487979905013532     
 H   13.052635080721432        7.7576192006358653        12.110085823431261     
 C   12.772932542746272        4.4792627470863398        13.410942021457510     
 H   11.215197529129709        5.1086284434058769        12.052757923851395     
 C   13.168238991923205        5.9156559621006091        15.319637130893691     
 H   11.939779372817572        7.6872044536785467        15.437614195421871     
 C   7.6718742900401464        9.3422339821651263        8.2104523579114144     
 H   7.8876874162673953        7.4637682565828882        9.2455646450721183     
 C   6.4458288717156638        11.070768495827746        9.3815314068955331     
 H   5.6774443627143585        10.538972312172222        11.322275490334324     
 C   5.7390529675206494        10.227022699121951        14.885556452594981     
 H   7.4182406405199943        9.6739726209024202        13.663941346524224     
 C   3.6204799450534471        9.1882520776874284        14.338527117384592     
 H   3.6552934793103429        7.7693527327893586        12.715565628466107     
 C   3.8871207890039328        4.5345737685797696        11.363563824697277     
 H   5.4503074975957846        5.1518401943518244        12.719931980785528     
 C   3.4976596509641382        5.9757170707440803        9.4578097716257208     
 H   4.7398048983965353        7.7367485202390229        9.3369797641998087     
 C   9.4547508271177403        10.612980946214869        16.494313932590465     
 H   8.3843926666153408        8.9778013883933969        17.408250328953780     
 H   10.558212218423108        12.060721192287167        15.319903428254891     
 C   12.359992866827216        10.037981430893689        9.6769962457300949     
 H   10.399673686321183        10.857119200271786        9.2649941780982861     
 H   14.174341334889059        9.0496633508485882        10.319530963624322     
 C   13.471254062754044        4.7632814419389735        14.588529933561770     
 H   12.999668115222851        3.5769852818636974        12.844646249642125     
 H   13.715767760464436        6.1331948317160681        16.234942646774275     
 C   7.1620748794675535        10.643947946950814        8.2620451039663294     
 H   8.2363397610783480        9.0160798644271747        7.3404415838535098     
 H   6.0595086857547154        12.086053408192218        9.4437465157782459     
 C   4.3743965968784897        10.054603668959549        15.135502876018052     
 H   6.3347979200324271        10.888957600481657        15.510595847618371     
 H   2.5568160591860827        9.0501593855718312        14.527142861161034     
 C   3.1884038507078571        4.8246333940525048        10.187854420816953     
 H   3.6561870803758074        3.6328815734932101        11.928756431721375     
 H   2.9493173846578071        6.1975708024542557        8.5440090843745935     
 H   9.2514973589962377        11.290829454413480        17.320551082939772     
 H   12.839922585406843        10.556305760495468        8.8482121597752759     
 H   14.250015431006869        4.0882314464760388        14.936132928947513     
 H   7.3451036770995541        11.318850220225933        7.4288958397186793     
 H   3.9064761523470004        10.569216912824308        15.973636788238093     
 H   2.4049022038666874        4.1551445988141662        9.8406241372780681     
         142

 Br -0.48528098678934573        2.9561013570173378        2.3919129813603957     
 Co  -1.0434813860635694        1.5948688803631366        4.2339866102751804     
 P  -2.9124074752020204       0.42881351352332353        3.5877242717227813     
 Br  -1.5817251830139061        2.9618470895407611        6.0766495353701515     
 P  0.81849724471417684       0.40210635376067716        4.8548777389177751     
 C  -2.6363788683669385      -0.76588201932534450        2.2387935159912034     
 C  -3.7979499357385689      -0.51553003363372385        4.8794223017391927     
 C  -4.1821739866987349        1.5702889577086634        2.9264762458783617     
 C  0.55529165454660345      -0.79760328660820412        6.2008428413536700     
 C   1.6883577065959370      -0.53745818011180424        3.5484028251345068     
 C   2.0999886047462910        1.5331834288160282        5.5125507267220799     
 C  -1.8918061330645120      -0.34426643296570059        1.1210417975872407     
 C  -3.1333778803607992       -2.0786291069268383        2.2840806814912686     
 C  -3.0598782492465038       -1.4056908993353412        5.6799234491133710     
 C  -5.1770956800187369      -0.36535558263437956        5.1063082558882540     
 C  -4.4783442289578064        2.7410159794822140        3.6477547272439290     
 C  -4.8810455652465103        1.2933171372368437        1.7392640873983087     
 C -0.17897664539550287      -0.37686192145046277        7.3257837944229713     
 C   1.0646659770096938       -2.1055239559082990        6.1550908764204566     
 C  0.94450483057267309       -1.4325629755590790        2.7590082405500551     
 C   3.0629884303960178      -0.37834769843886185        3.3002704150104871     
 C   2.4022424100506403        2.7025296128103453        4.7915937778026532     
 C   2.7990568761942964        1.2515875047293747        6.6984206818423164     
 C  -1.6681381578729351       -1.2197400982108706        5.9280398180505095E-002
 H  -1.4842632446850648       0.66492973480072493        1.0887850952311784     
 C  -2.8921451882249922       -2.9545983443657877        1.2225172597513085     
 H  -3.6932940470072846       -2.4211576129382815        3.1489017310604841     
 C  -3.6880292452824674       -2.1129523992247297        6.7067740471192225     
 H  -1.9925727223966099       -1.5442174588803779        5.5150418382865940     
 C  -5.8051028686811730       -1.0894874037306561        6.1238381984870038     
 H  -5.7534144202999045       0.33067698481027602        4.5016458874310494     
 C  -5.4784781177810054        3.6046881145996874        3.1957075298788125     
 H  -3.9202217358705775        2.9764905684216152        4.5537170855909368     
 C  -5.8731841548448553        2.1678660263487965        1.2872686329160936     
 H  -4.6433715160601556       0.39735938905303725        1.1689867340379567     
 C -0.38027822032944414       -1.2491040131516220        8.3942950754077579     
 H -0.59253442142306667       0.63005355347210479        7.3598091628651030     
 C  0.84553141492348283       -2.9783452323864168        7.2240838603047619     
 H   1.6175573291648098       -2.4463671479141738        5.2849356259113671     
 C   1.5622151184972946       -2.1348328570526349        1.7222536434045859     
 H -0.11877841761444680       -1.5800502250470470        2.9405559682858833     
 C   3.6806178137529653       -1.0977488487713321        2.2732617225387504     
 H   3.6439287764416601       0.32128809580492440        3.8961401386417585     
 C   3.4072981446056114        3.5604296112352682        5.2430091844400932     
 H   1.8446732184218952        2.9419219039239923        3.8864558467827517     
 C   3.7973364476462761        2.1197936625628704        7.1490831247899287     
 H   2.5565730034468790       0.35770226560040297        7.2696429672252201     
 C  -2.1646302574114182       -2.5266218683962971       0.11048914206734176     
 H  -1.0938800086518488      -0.89217486164075410      -0.80421487704442329     
 H  -3.2680088026605683       -3.9737950585005302        1.2856269834234888     
 C  -5.0581286709870685       -1.9501771504155803        6.9334181166367070     
 H  -3.0978039563026880       -2.7708475548726965        7.3417215058822913     
 H  -6.8727975808896744      -0.96023669224828145        6.2943080891301912     
 C  -6.1768236929295348        3.3200983161569124        2.0182901296584936     
 H  -5.7056335156778193        4.5068962708875597        3.7619101448543124     
 H  -6.4207821093349651        1.9499206923631274       0.37210027962407066     
 C  0.12803523076780773       -2.5513949098885647        8.3427421911647954     
 H -0.94582827835114691      -0.92279126983728987        9.2635835036495706     
 H   1.2306853283035921       -3.9940662998228671        7.1617675425784331     
 C   2.9274737569576357       -1.9634753231493995        1.4748885957778981     
 H  0.96708495536417760       -2.7963225149484412        1.0961157689477399     
 H   4.7447275907090818      -0.96063055472767800        2.0866559357067951     
 C   4.1059660422724189        3.2709979277316727        6.4189179845969493     
 H   3.6378097412767518        4.4621733597778883        4.6776942544528621     
 H   4.3455894901312169        1.8983889591843446        8.0630431663892761     
 H  -1.9633904694582915       -3.2041793201877709      -0.71643430897131155     
 H  -5.5368572160018532       -2.4681277025900950        7.7631389911840341     
 H  -6.9560468277160714        3.9946078772858082        1.6707269602613246     
 H  -5.7021029654047366E-002  -3.2265923202644675        9.1751986366427687     
 H   3.3965932793002236       -2.4784542805255154       0.63768517382501522     
 H   4.8889839533780899        3.9410554367410193        6.7661832126384232     
 Br   7.7786683138419059        5.1333537941980536        14.215775616916794     
 Co   8.3368714185804151        6.4945842694106348        12.373700664571496     
 P   10.205794438936181        7.6606475251700639        13.019967446793585     
 Br   8.8751203399332965        5.1275988448452754        10.531046130222407     
 P   6.4748950213524203        7.6873492686627154        11.752808455876517     
 C   9.9297618118274915        8.8553461582000654        14.368895254702883     
 C   11.091335376550429        8.6049928378983243        11.728269318015462     
 C   11.475569174546797        6.5191862245477656        13.681224167905206     
 C   6.7381024782859384        8.8870616166931544        10.406846305732401     
 C   5.6050349317676886        8.6269147098099808        13.059283002346701     
 C   5.1933980382699030        6.5562812412217522        11.095129487263826     
 C   9.1851936222890114        8.4337281582029267        15.486648845713081     
 C   10.426762601557140        10.168092685273784        14.323609785185164     
 C   10.353262160009365        9.4951510910628532        10.927766832820804     
 C   12.470482100148500        8.4548234715831079        11.501385929559833     
 C   11.771737619104021        5.3484476064802360        12.959963979491295     
 C   12.174454829172110        6.7961857228608649        14.868421717034707     
 C   7.4723746678232494        8.4663223459827908        9.2819073131500183     
 C   6.2287213186043582        10.194979735919274        10.452595789919435     
 C   6.3488895746959182        9.5220161554486253        13.848679456627789     
 C   4.2304025330171164        8.4678120498591394        13.307410228952921     
 C   4.8911440291975072        5.3869277356001977        11.816074380487237     
 C   4.4943210159717921        6.8378960612370667        9.9092689024938618     
 C   8.9615333701361202        9.3091979067712085        16.548415002013655     
 H   8.7776499157309846        7.4245322573668613        15.518903998400109     
 C   10.185537975393306        11.044057927588781        15.385178366754667     
 H   10.986674738844412        10.510623287980508        13.458786791619419     
 C   10.981412270505819        10.202413892207673        9.9009166258876729     
 H   9.2859562525397177        9.6336752248308120        11.092647303159088     
 C   13.098488748752112        9.1789584521288905        10.483857908190826     
 H   13.046802174297145        7.7587928722086916        12.106049244765009     
 C   12.771884042877018        4.4847913508090720        13.412014190546008     
 H   11.213605195503767        5.1129527502647019        12.054012930221116     
 C   13.166607140038565        5.9216538537004872        15.320419266314952     
 H   11.936781616234059        7.6921523052428373        15.438685632657497     
 C   7.6736724594121171        9.3385635022921019        8.2133944959691316     
 H   7.8859379237339171        7.4594089337263112        9.2478843468576954     
 C   6.4478519542325312        11.067800111162196        9.3836012541564280     
 H   5.6758273074114873        10.535821459937777        11.322750004007460     
 C   5.7311795052365202        10.224290551817562        14.885431032135985     
 H   7.4121740100759954        9.6694978651019365        13.667135047859379     
 C   3.6127730075227578        9.1872194534899432        14.334414442987674     
 H   3.6494606177482747        7.7681787506914874        12.711539123152887     
 C   3.8860789810031462        4.5290394010638151        11.364656673797821     
 H   5.4487191538366275        5.1475216058014590        12.721205149768423     
 C   3.4960316418313107        5.9697021466552638        9.4586046569605777     
 H   4.7368051636572286        7.7317873436112183        9.3380561437198466     
 C   9.4580294790341934        10.616078222751893        16.497209521712374     
 H   8.3872795905722732        8.9816301758947183        17.411912097423023     
 H   10.561403176118487        12.063254217629732        15.322070626843914     
 C   12.351512899961774        10.039644745034952        9.6742759214040763     
 H   10.391185776616947        10.860305877777428        9.2659671385386293     
 H   14.166184535871247        9.0497126958188705        10.313391195419458     
 C   13.470244958823235        4.7694099222911790        14.589415391149416     
 H   12.999038337318281        3.5825736801509578        12.845826289193699     
 H   13.714217035711549        6.1396210986728548        16.235575160379419     
 C   7.1653507252940436        10.640851326880652        8.2649439566730631     
 H   8.2392263544226783        9.0122526033417394        7.3441078886828075     
 H   6.0626926697237717        12.083519340493774        9.4459153056425968     
 C   4.3659186326827921        10.052942610307639        15.132789624194441     
 H   6.3263114098459408        10.885777137145327        15.511570491594696     
 H   2.5486614531888656        9.0501088749774645        14.521014951728827     
 C   3.1874016100262859        4.8184906982020035        10.188758348213563     
 H   3.6555664272406463        3.6272898038145680        11.929961920597101     
 H   2.9477708248062462        6.1911212365434052        8.5446526904996745     
 H   9.2567977915369895        11.293632398730784        17.324137505151818     
 H   12.830241162025475        10.557597673876373        8.8445563532802201     
 H   14.249479178905496        4.0949138804608305        14.936979652178012     
 H   7.3504026718796442        11.316048491780746        7.4324862646749441     
 H   3.8967978772976002        10.567926900559447        15.969988960390475     
 H   2.4043753309533500        4.1484434540713329        9.8414922133424536     
         142

 Br -0.48476180221700932        2.9568194363880034        2.3870950603952967     
 Co  -1.0404631960976771        1.5948702048473524        4.2292448422813855     
 P  -2.9085206490265154       0.42547509341749262        3.5861559756920860     
 Br  -1.5811970748854296        2.9611290862555708        6.0718364695526130     
 P  0.82238427178563267       0.40544538222050791        4.8533057391633312     
 C  -2.6340957990002041      -0.76984696501900840        2.2375954296934029     
 C  -3.7921018800289268      -0.51827158195029288        4.8797014285543945     
 C  -4.1797535025740515        1.5656503846564975        2.9253559443087713     
 C  0.55757677278495255      -0.79363681668115305        6.1996424930402529     
 C   1.6942043318969529      -0.53471745710885321        3.5486780731758802     
 C   2.1024106043097186        1.5378222587620212        5.5114241208915598     
 C  -1.8908104307233842      -0.34834116294927542        1.1189453444654305     
 C  -3.1326435725705997       -2.0819900771951287        2.2829398816934514     
 C  -3.0533068232348781       -1.4090504070515060        5.6788136040100285     
 C  -5.1706831900140529      -0.36698068840078463        5.1092439510411909     
 C  -4.4766827349933545        2.7362054904116602        3.6465936877829468     
 C  -4.8786518427848824        1.2880993716276326        1.7383131433487315     
 C -0.17797995062162711      -0.37278627788784707        7.3236845659672287     
 C   1.0654056714572706       -2.1021602550562242        6.1539496223403427     
 C  0.95107376595450488       -1.4292046698693091        2.7578959438375414     
 C   3.0693994263470135      -0.37672443182914633        3.3032010119828654     
 C   2.4039016699129805        2.7073419897577589        4.7904275996769892     
 C   2.8014573031207219        1.2568031177720311        6.6974597678567376     
 C  -1.6699391645297015       -1.2234106568831529        5.6339820460378824E-002
 H  -1.4825143868887987       0.66056938980054369        1.0864680363233841     
 C  -2.8941743145687444       -2.9575655456243406        1.2204472928134815     
 H  -3.6916821468054635       -2.4243076174037115        3.1484274940953632     
 C  -3.6801518851618504       -2.1156883482185469        6.7069024366894165     
 H  -1.9865041685724576       -1.5486967730602832        5.5118480088649457     
 C  -5.7973923330858801       -1.0905217621229923        6.1279588250652530     
 H  -5.7475802665249294       0.32950220895770699        4.5056811813732871     
 C  -5.4774328727107537        3.5991555176247654        3.1946266399841092     
 H  -3.9186275974029336        2.9721707097912113        4.5524516510682025     
 C  -5.8715591427086418        2.1618547881115973        1.2864855272120703     
 H  -4.6403774989951163       0.39240015143977791        1.1679180899534678     
 C -0.38207649722208314       -1.2454318547137164        8.3913526841058186     
 H -0.59078688269230006       0.63441386757907858        7.3574882382488278     
 C  0.84350998351761219       -2.9753744961648123        7.2220145938535714     
 H   1.6191753870736072       -2.4432141373856302        5.2844613354335257     
 C   1.5700887132479711       -2.1320992221894763        1.7223795692784396     
 H -0.11271221936083509       -1.5755716230602854        2.9373608105144124     
 C   3.6883256294897242       -1.0967178084284992        2.2773775344790632     
 H   3.6497624396312451       0.32246123062869331        3.9001691586063192     
 C   3.4083431187792086        3.5659632036764513        5.2419204172300704     
 H   1.8462609455664216        2.9462454060679941        3.8851882850620636     
 C   3.7989702687597076        2.1258017651471528        7.1482872471674472     
 H   2.5595763150601591       0.36265801320030222        7.2685634143189146     
 C  -2.1679108388085635       -2.5297178489222225       0.10759073445050632     
 H  -1.0967687606638865      -0.89600227893056561      -0.80787921053331746     
 H  -3.2712007595704264       -3.9763272608503977        1.2834572558926167     
 C  -5.0496461612153016       -1.9518409540366852        6.9361373570025311     
 H  -3.0893128984020159       -2.7740326839545224        7.3407482587867188     
 H  -6.8646389197672555      -0.96028818831121121        6.3004461628976438     
 C  -6.1758212064221514        3.3139591493176845        2.0173995971188701     
 H  -5.7050068217833649        4.5013061042406699        3.7607179044657344     
 H  -6.4192407896762242        1.9434760369223456       0.37146955474305299     
 C  0.12476085017585586       -2.5482960353414237        8.3398438469485967     
 H -0.94871563521336022      -0.91896256087796746        9.2599166006871787     
 H   1.2275038988026941       -3.9915295809921503        7.1595997791338251     
 C   2.9359524399182266       -1.9618149955370496        1.4776042243334235     
 H  0.97557135444813314       -2.7931398087863313        1.0951410542858049     
 H   4.7528835479318117      -0.96058343479575858        2.0927885312050964     
 C   4.1069739665793144        3.2771354286987546        6.4180155553227118     
 H   3.6384335937075640        4.4677656719334164        4.6764949440896464     
 H   4.3471439028234125        1.9048284569882585        8.0623965776669575     
 H  -1.9686949130687188       -3.2069802241158278      -0.72002463310348364     
 H  -5.5271729805013896       -2.4694205837425716        7.7667935701130260     
 H  -6.9555197165620548        3.9879116033143562        1.6698747765209936     
 H  -6.2317501365535551E-002  -3.2237881693483508        9.1716091120570766     
 H   3.4062727966501680       -2.4771661486441365       0.64133640384376134     
 H   4.8895185156835668        3.9477490760557643        6.7653165877788179     
 Br   7.7781499598314285        5.1326377578235407        14.220593080887596     
 Co   8.3338533361353111        6.4945851378079764        12.378441981978623     
 P   10.201908755077136        7.6639862879525484        13.021534344020189     
 Br   8.8745913629999720        5.1283206360089562        10.535857026341805     
 P   6.4710078876643164        7.6840122815970364        11.754380509157388     
 C   9.9274808975206206        8.8593106604250487        14.370092780327161     
 C   11.085489077787823        8.6077345970237431        11.727989113236596     
 C   11.473147977860098        6.5238218141858235        13.682340911378905     
 C   6.7358169447394545        8.8830967549948650        10.408046271649301     
 C   5.5991884085007664        8.6241756630324868        13.059008130685026     
 C   5.1909771543024270        6.5516425900663142        11.096257320322870     
 C   9.1841990934667592        8.4378028946271950        15.488744308009812     
 C   10.426029885417854        10.171453414580338        14.324749693588874     
 C   10.346693023407024        9.4985114715221393        10.928875812215605     
 C   12.464071251636376        8.4564478691123313        11.498449017694876     
 C   11.770075723078017        5.3532578105601765        12.961117159943472     
 C   12.172057383629083        6.8013941010956485        14.869372339526031     
 C   7.4713770182674386        8.4622480656620933        9.2840058578375135     
 C   6.2279823617282695        10.191618072089454        10.453737166239575     
 C   6.3423205468969392        9.5186603569114681        13.849791425170842     
 C   4.2239921099128370        8.4661885857693537        13.304481613139691     
 C   4.8894857135981313        5.3821171919251487        11.817244422315428     
 C   4.4919240450288438        6.8326763867027998        9.9102287212703963     
 C   8.9633335809270900        9.3128693445284068        16.551353482460243     
 H   8.7759025710232397        7.4288924868001462        15.521220389625082     
 C   10.187566659394980        11.047025777566587        15.387246253916000     
 H   10.985065368108309        10.513772677710381        13.459260634614564     
 C   10.973537648179365        10.205150602430754        9.9007875479407570     
 H   9.2798900186297875        9.6381558701481094        11.095840237194317     
 C   13.090780226314083        9.1799915735966682        10.479735911368119     
 H   13.040969267872859        7.7599665437815180        12.102012666098757     
 C   12.770835543007763        4.4903199545318033        13.413086359634507     
 H   11.212012861877826        5.1172770571235269        12.055267936590838     
 C   13.164975288153926        5.9276517453003654        15.321201401736214     
 H   11.933783859650546        7.6971001568071280        15.439757069893124     
 C   7.6754706287840877        9.3348930224190756        8.2163366340268489     
 H   7.8841884312004389        7.4550496108697333        9.2502040486432708     
 C   6.4498750367493987        11.064831726496648        9.3856711014173211     
 H   5.6742102521086153        10.532670607703333        11.323224517680595     
 C   5.7233060429523910        10.221558404513171        14.885305611676989     
 H   7.4061073796319974        9.6650231093014529        13.670328749194534     
 C   3.6050660699920689        9.1861868292924562        14.330301768590756     
 H   3.6436277561862069        7.7670047685936154        12.707512617839665     
 C   3.8850371730023596        4.5235050335478606        11.365749522898367     
 H   5.4471308100774714        5.1432030172510945        12.722478318751318     
 C   3.4944036326984826        5.9636872225664472        9.4593995422954347     
 H   4.7338054289179210        7.7268261669834137        9.3391325232398845     
 C   9.4613081309506448        10.619175499288920        16.500105110834280     
 H   8.3901665145292057        8.9854589633960380        17.415573865892267     
 H   10.564594133813866        12.065787242972299        15.324237825432936     
 C   12.343032933096332        10.041308059176213        9.6715555970780578     
 H   10.382697866912709        10.863492555283072        9.2669400989789725     
 H   14.158027736853438        9.0497620407891528        10.307251427214595     
 C   13.469235854892426        4.7755384026433845        14.590300848737062     
 H   12.998408559413711        3.5881620784382178        12.847006328745275     
 H   13.712666310958664        6.1460473656296406        16.236207673984566     
 C   7.1686265711205337        10.637754706810490        8.2678428093797969     
 H   8.2421129477670103        9.0084253422563041        7.3477741935121061     
 H   6.0658766536928290        12.080985272795331        9.4480840955069496     
 C   4.3574406684870954        10.051281551655729        15.130076372370830     
 H   6.3178248996594553        10.882596673808996        15.512545135571022     
 H   2.5405068471916490        9.0500583643830979        14.514887042296621     
 C   3.1863993693447141        4.8123480023515022        10.189662275610171     
 H   3.6549457741054847        3.6216980341359259        11.931167409472826     
 H   2.9462242649546853        6.1846716706325537        8.5452962966247554     
 H   9.2620982240777430        11.296435343048087        17.327723927363863     
 H   12.820559738644105        10.558889587257280        8.8409005467851660     
 H   14.248942926804123        4.1015963144456231        14.937826375408509     
 H   7.3557016666597335        11.313246763335558        7.4360766896312080     
 H   3.8871196022482004        10.566636888294585        15.966341132542857     
 H   2.4038484580400126        4.1417423093285004        9.8423602894068409     
         142

 Br -0.48424261764467291        2.9575375157586690        2.3822771394301978     
 Co  -1.0374450061317848        1.5948715293315683        4.2245030742875915     
 P  -2.9046338228510109       0.42213667331166177        3.5845876796613907     
 Br  -1.5806689667569529        2.9604110829703805        6.0670234037350754     
 P  0.82627129885708850       0.40878441068033861        4.8517337394088882     
 C  -2.6318127296334692      -0.77381191071267230        2.2363973433956019     
 C  -3.7862538243192847      -0.52101313026686191        4.8799805553695972     
 C  -4.1773330184493682        1.5610118116043317        2.9242356427391809     
 C  0.55986189102330153      -0.78967034675410208        6.1984421447268359     
 C   1.7000509571979685      -0.53197673410590218        3.5489533212172533     
 C   2.1048326038731457        1.5424610887080141        5.5102975150610405     
 C  -1.8898147283822564      -0.35241589293285025        1.1168488913436203     
 C  -3.1319092647803997       -2.0853510474634191        2.2817990818956342     
 C  -3.0467353972232520       -1.4124099147676707        5.6777037589066852     
 C  -5.1642707000093688      -0.36860579416718975        5.1121796461941278     
 C  -4.4750212410289034        2.7313950013411068        3.6454326483219646     
 C  -4.8762581203232545        1.2828816060184216        1.7373621992991544     
 C -0.17698325584775132      -0.36871063432523138        7.3215853375114852     
 C   1.0661453659048474       -2.0987965542041493        6.1528083682602288     
 C  0.95764270133633655       -1.4258463641795394        2.7567836471250278     
 C   3.0758104222980092      -0.37510116521943088        3.3061316089552437     
 C   2.4055609297753207        2.7121543667051728        4.7892614215513261     
 C   2.8038577300471479        1.2620187308146873        6.6964988538711596     
 C  -1.6717401711864679       -1.2270812155554354        5.3399242740252553E-002
 H  -1.4807655290925328       0.65620904480036257        1.0841509774155895     
 C  -2.8962034409124962       -2.9605327468828939        1.2183773258756543     
 H  -3.6900702466036424       -2.4274576218691415        3.1479532571302422     
 C  -3.6722745250412339       -2.1184242972123641        6.7070308262596114     
 H  -1.9804356147483051       -1.5531760872401887        5.5086541794432975     
 C  -5.7896817974905872       -1.0915561205153284        6.1320794516435022     
 H  -5.7417461127499534       0.32832743310513796        4.5097164753155257     
 C  -5.4763876276405030        3.5936229206498433        3.1935457500894064     
 H  -3.9170334589352898        2.9678508511608075        4.5511862165454682     
 C  -5.8699341305724273        2.1558435498743980        1.2857024215080470     
 H  -4.6373834819300779       0.38744091382651863        1.1668494458689787     
 C -0.38387477411472215       -1.2417596962758111        8.3884102928038793     
 H -0.58903934396153346       0.63877418168605238        7.3551673136325526     
 C  0.84148855211174167       -2.9724037599432078        7.2199453274023817     
 H   1.6207934449824046       -2.4400611268570871        5.2839870449556843     
 C   1.5779623079986476       -2.1293655873263178        1.7225054951522931     
 H -0.10664602110722335       -1.5710930210735237        2.9341656527429416     
 C   3.6960334452264831       -1.0956867680856661        2.2814933464193756     
 H   3.6555961028208301       0.32363436545246221        3.9041981785708799     
 C   3.4093880929528058        3.5714967961176338        5.2408316500200476     
 H   1.8478486727109478        2.9505689082119959        3.8839207233413759     
 C   3.8006040898731386        2.1318098677314352        7.1474913695449658     
 H   2.5625796266734397       0.36761376080020147        7.2674838614126100     
 C  -2.1711914202057092       -2.5328138294481484       0.10469232683367088     
 H  -1.0996575126759245      -0.89982969622037712      -0.81154354402221163     
 H  -3.2743927164802846       -3.9788594632002656        1.2812875283617446     
 C  -5.0411636514435338       -1.9535047576577900        6.9388565973683543     
 H  -3.0808218405013439       -2.7772178130363483        7.3397750116911462     
 H  -6.8564802586448375      -0.96033968437414086        6.3065842366650964     
 C  -6.1748187199147671        3.3078199824784562        2.0165090645792465     
 H  -5.7043801278889106        4.4957159375937801        3.7595256640771568     
 H  -6.4176994700174825        1.9370313814815638       0.37083882986203531     
 C  0.12148646958390401       -2.5451971607942823        8.3369455027323980     
 H -0.95160299207557342      -0.91513385191864505        9.2562496977247850     
 H   1.2243224693017962       -3.9889928621614335        7.1574320156892162     
 C   2.9444311228788176       -1.9601546679246997        1.4803198528889490     
 H  0.98405775353208880       -2.7899571026242209        1.0941663396238699     
 H   4.7610395051545416      -0.96053631486383906        2.0989211267033978     
 C   4.1079818908862098        3.2832729296658365        6.4171131260484753     
 H   3.6390574461383762        4.4733579840889455        4.6752956337264306     
 H   4.3486983155156080        1.9112679547921723        8.0617499889446389     
 H  -1.9739993566791463       -3.2097811280438848      -0.72361495723565572     
 H  -5.5174887450009269       -2.4707134648950477        7.7704481490420179     
 H  -6.9549926054080382        3.9812153293429042        1.6690225927806623     
 H  -6.7613973077023742E-002  -3.2209840184322340        9.1680195874713846     
 H   3.4159523140001125       -2.4758780167627576       0.64498763386250757     
 H   4.8900530779890445        3.9544427153705097        6.7644499629192127     
 Br   7.7776316058209511        5.1319217214490269        14.225410544858399     
 Co   8.3308352536902071        6.4945860062053180        12.383183299385749     
 P   10.198023071218092        7.6673250507350321        13.023101241246792     
 Br   8.8740623860666492        5.1290424271726378        10.540667922461203     
 P   6.4671207539762117        7.6806752945313574        11.755952562438260     
 C   9.9251999832137479        8.8632751626500319        14.371290305951440     
 C   11.079642779025216        8.6104763561491620        11.727708908457730     
 C   11.470726781173399        6.5284574038238823        13.683457654852603     
 C   6.7335314111929705        8.8791318932965773        10.409246237566201     
 C   5.5933418852338441        8.6214366162549929        13.058733259023350     
 C   5.1885562703349510        6.5470039389108763        11.097385153381913     
 C   9.1832045646445053        8.4418776310514634        15.490839770306541     
 C   10.425297169278570        10.174814143886893        14.325889601992584     
 C   10.340123886804683        9.5018718519814271        10.929984791610405     
 C   12.457660403124253        8.4580722666415546        11.495512105829919     
 C   11.768413827052012        5.3580680146401178        12.962270340395648     
 C   12.169659938086058        6.8066024793304321        14.870322962017354     
 C   7.4703793687116269        8.4581737853413976        9.2861044025250088     
 C   6.2272434048521799        10.188256408259635        10.454878542559717     
 C   6.3357515190979594        9.5153045583743125        13.850903393713894     
 C   4.2175816868085585        8.4645651216795699        13.301552997326461     
 C   4.8878273979987554        5.3773066482500997        11.818414464143618     
 C   4.4895270740858955        6.8274567121685328        9.9111885400469308     
 C   8.9651337917180598        9.3165407822856032        16.554291962906831     
 H   8.7741552263154929        7.4332527162334312        15.523536780850055     
 C   10.189595343396654        11.049993627544392        15.389314141077335     
 H   10.983455997372205        10.516922067440255        13.459734477609709     
 C   10.965663025852908        10.207887312653837        9.9006584699938394     
 H   9.2738237847198590        9.6426365154654068        11.099033171229546     
 C   13.083071703876055        9.1810246950644441        10.475613914545413     
 H   13.035136361448574        7.7611402153543452        12.097976087432507     
 C   12.769787043138509        4.4958485582545356        13.414158528723005     
 H   11.210420528251884        5.1216013639823519        12.056522942960557     
 C   13.163343436269285        5.9336496369002436        15.321983537157477     
 H   11.930786103067033        7.7020480083714187        15.440828507128751     
 C   7.6772687981560583        9.3312225425460511        8.2192787720845661     
 H   7.8824389386669607        7.4506902880131554        9.2525237504288480     
 C   6.4518981192662661        11.061863341831099        9.3877409486782160     
 H   5.6725931968057441        10.529519755468890        11.323699031353732     
 C   5.7154325806682618        10.218826257208780        14.885180191217993     
 H   7.4000407491879985        9.6605483535009675        13.673522450529688     
 C   3.5973591324613801        9.1851542050949710        14.326189094193840     
 H   3.6377948946241387        7.7658307864957443        12.703486112526443     
 C   3.8839953650015731        4.5179706660319070        11.366842371998912     
 H   5.4455424663183143        5.1388844287007300        12.723751487734210     
 C   3.4927756235656551        5.9576722984776316        9.4601944276302898     
 H   4.7308056941786143        7.7218649903556091        9.3402089027599242     
 C   9.4645867828670962        10.622272775825946        16.503000699956186     
 H   8.3930534384861382        8.9892877508973594        17.419235634361510     
 H   10.567785091509245        12.068320268314865        15.326405024021959     
 C   12.334552966230889        10.042971373317476        9.6688352727520392     
 H   10.374209957208473        10.866679232788714        9.2679130594193140     
 H   14.149870937835626        9.0498113857594351        10.301111659009731     
 C   13.468226750961618        4.7816668829955891        14.591186306324708     
 H   12.997778781509140        3.5937504767254782        12.848186368296849     
 H   13.711115586205777        6.1524736325864273        16.236840187589710     
 C   7.1719024169470238        10.634658086740327        8.2707416620865324     
 H   8.2449995411113406        9.0045980811708688        7.3514404983414039     
 H   6.0690606376618854        12.078451205096886        9.4502528853713006     
 C   4.3489627042913979        10.049620493003816        15.127363120547219     
 H   6.3093383894729689        10.879416210472664        15.513519779547348     
 H   2.5323522411944319        9.0500078537887312        14.508759132864416     
 C   3.1853971286631428        4.8062053065010009        10.190566203006782     
 H   3.6543251209703236        3.6161062644572839        11.932372898348552     
 H   2.9446777051031239        6.1782221047217032        8.5459399027498364     
 H   9.2673986566184947        11.299238287365391        17.331310349575908     
 H   12.810878315262736        10.560181500638187        8.8372447402901102     
 H   14.248406674702750        4.1082787484304157        14.938673098639008     
 H   7.3610006614398236        11.310445034890371        7.4396671145874729     
 H   3.8774413271988002        10.565346876029725        15.962693304695240     
 H   2.4033215851266752        4.1350411645856671        9.8432283654712265     
         142

 Br -0.48372343307233645        2.9582555951293346        2.3774592184650989     
 Co  -1.0344268161658925        1.5948728538157844        4.2197613062937966     
 P  -2.9007469966755060       0.41879825320583086        3.5830193836306954     
 Br  -1.5801408586284764        2.9596930796851901        6.0622103379175378     
 P  0.83015832592854422       0.41212343914016930        4.8501617396544443     
 C  -2.6295296602667348      -0.77777685640633609        2.2351992570978010     
 C  -3.7804057686096422      -0.52375467858343094        4.8802596821847990     
 C  -4.1749125343246849        1.5563732385521658        2.9231153411695905     
 C  0.56214700926165051      -0.78570387682705101        6.1972417964134188     
 C   1.7058975824989844      -0.52923601110295104        3.5492285692586267     
 C   2.1072546034365733        1.5470999186540071        5.5091709092305203     
 C  -1.8888190260411284      -0.35649062291642508        1.1147524382218101     
 C  -3.1311749569902001       -2.0887120177317096        2.2806582820978174     
 C  -3.0401639712116264       -1.4157694224838353        5.6765939138033428     
 C  -5.1578582100046839      -0.37023089993359481        5.1151153413470647     
 C  -4.4733597470644515        2.7265845122705530        3.6442716088609823     
 C  -4.8738643978616274        1.2776638404092104        1.7364112552495772     
 C -0.17598656107387556      -0.36463499076261568        7.3194861090557426     
 C   1.0668850603524240       -2.0954328533520750        6.1516671141801140     
 C  0.96421163671816834       -1.4224880584897694        2.7556713504125137     
 C   3.0822214182490053      -0.37347789860971536        3.3090622059276216     
 C   2.4072201896376608        2.7169667436525864        4.7880952434256630     
 C   2.8062581569735738        1.2672343438573437        6.6955379398855808     
 C  -1.6735411778432341       -1.2307517742277176        5.0458665020126282E-002
 H  -1.4790166712962667       0.65184869980018134        1.0818339185077950     
 C  -2.8982325672562483       -2.9634999481414468        1.2163073589378273     
 H  -3.6884583464018212       -2.4306076263345711        3.1474790201651208     
 C  -3.6643971649206168       -2.1211602462061818        6.7071592158298055     
 H  -1.9743670609241528       -1.5576554014200941        5.5054603500216484     
 C  -5.7819712618952952       -1.0925904789076644        6.1362000782217523     
 H  -5.7359119589749774       0.32715265725256892        4.5137517692577633     
 C  -5.4753423825702514        3.5880903236749213        3.1924648601947032     
 H  -3.9154393204676459        2.9635309925304036        4.5499207820227339     
 C  -5.8683091184362137        2.1498323116371991        1.2849193158040237     
 H  -4.6343894648650386       0.38248167621325929        1.1657808017844895     
 C -0.38567305100736116       -1.2380875378379055        8.3854679015019400     
 H -0.58729180523076696       0.64313449579302617        7.3528463890162774     
 C  0.83946712070587104       -2.9694330237216038        7.2178760609511912     
 H   1.6224115028912021       -2.4369081163285440        5.2835127544778429     
 C   1.5858359027493238       -2.1266319524631587        1.7226314210261469     
 H -0.10057982285361163       -1.5666144190867621        2.9309704949714708     
 C   3.7037412609632425       -1.0946557277428330        2.2856091583596885     
 H   3.6614297660104147       0.32480750027623112        3.9082271985354402     
 C   3.4104330671264034        3.5770303885588168        5.2397428828100248     
 H   1.8494363998554741        2.9548924103559981        3.8826531616206879     
 C   3.8022379109865700        2.1378179703157176        7.1466954919224834     
 H   2.5655829382867199       0.37256950840010072        7.2664043085063046     
 C  -2.1744720016028545       -2.5359098099740738       0.10179391921683544     
 H  -1.1025462646879622      -0.90365711351018851      -0.81520787751110579     
 H  -3.2775846733901424       -3.9813916655501331        1.2791178008308726     
 C  -5.0326811416717669       -1.9551685612788949        6.9415758377341783     
 H  -3.0723307826006723       -2.7804029421181742        7.3388017645955745     
 H  -6.8483215975224185      -0.96039118043707061        6.3127223104325489     
 C  -6.1738162334073836        3.3016808156392283        2.0156185320396234     
 H  -5.7037534339944562        4.4901257709468902        3.7583334236885788     
 H  -6.4161581503587417        1.9305867260407819       0.37020810498101769     
 C  0.11821208899195214       -2.5420982862471413        8.3340471585161993     
 H -0.95449034893778673      -0.91130514295932263        9.2525827947623931     
 H   1.2211410398008982       -3.9864561433307166        7.1552642522446082     
 C   2.9529098058394090       -1.9584943403123498        1.4830354814444746     
 H  0.99254415261604434       -2.7867743964621110        1.0931916249619349     
 H   4.7691954623772705      -0.96048919493191953        2.1050537222016987     
 C   4.1089898151931044        3.2894104306329179        6.4162106967742378     
 H   3.6396812985691880        4.4789502962444736        4.6740963233632158     
 H   4.3502527282078045        1.9177074525960862        8.0611034002223185     
 H  -1.9793038002895735       -3.2125820319719423      -0.72720528136782792     
 H  -5.5078045095004633       -2.4720063460475239        7.7741027279710098     
 H  -6.9544654942540207        3.9745190553714522        1.6681704090403313     
 H  -7.2910444788511927E-002  -3.2181798675161177        9.1644300628856925     
 H   3.4256318313500569       -2.4745898848813788       0.64863886388125380     
 H   4.8905876402945223        3.9611363546852547        6.7635833380596067     
 Br   7.7771132518104746        5.1312056850745140        14.230228008829201     
 Co   8.3278171712451030        6.4945868746026587        12.387924616792874     
 P   10.194137387359048        7.6706638135175167        13.024668138473396     
 Br   8.8735334091333247        5.1297642183363186        10.545478818580602     
 P   6.4632336202881078        7.6773383074656794        11.757524615719131     
 C   9.9229190689068769        8.8672396648750169        14.372487831575720     
 C   11.073796480262610        8.6132181152745808        11.727428703678866     
 C   11.468305584486698        6.5330929934619402        13.684574398326301     
 C   6.7312458776464865        8.8751670315982878        10.410446203483103     
 C   5.5874953619669210        8.6186975694774972        13.058458387361675     
 C   5.1861353863674760        6.5423652877554384        11.098512986440957     
 C   9.1822100358222531        8.4459523674757317        15.492935232603273     
 C   10.424564453139284        10.178174873193447        14.327029510396294     
 C   10.333554750202342        9.5052322324407132        10.931093771005203     
 C   12.451249554612129        8.4596966641707763        11.492575193964960     
 C   11.766751931026006        5.3628782187200583        12.963423520847824     
 C   12.167262492543033        6.8118108575652165        14.871273584508677     
 C   7.4693817191558161        8.4540995050207002        9.2882029472125041     
 C   6.2265044479760911        10.184894744429815        10.456019918879859     
 C   6.3291824912989805        9.5119487598371553        13.852015362256948     
 C   4.2111712637042791        8.4629416575897842        13.298624381513230     
 C   4.8861690823993786        5.3724961045750508        11.819584505971809     
 C   4.4871301031429480        6.8222370376342667        9.9121483588234653     
 C   8.9669340025090278        9.3202122200428015        16.557230443353419     
 H   8.7724078816077462        7.4376129456667153        15.525853172075028     
 C   10.191624027398330        11.052961477522198        15.391382028238668     
 H   10.981846626636104        10.520071457170129        13.460208320604854     
 C   10.957788403526454        10.210624022876917        9.9005293920469217     
 H   9.2677575508099288        9.6471171607827024        11.102226105264775     
 C   13.075363181438027        9.1820578165322218        10.471491917722705     
 H   13.029303455024287        7.7623138869271715        12.093939508766255     
 C   12.768738543269254        4.5013771619772678        13.415230697811504     
 H   11.208828194625942        5.1259256708411769        12.057777949330278     
 C   13.161711584384646        5.9396475285001218        15.322765672578738     
 H   11.927788346483519        7.7069958599357093        15.441899944364376     
 C   7.6790669675280290        9.3275520626730248        8.2222209101422834     
 H   7.8806894461334815        7.4463309651565783        9.2548434522144234     
 C   6.4539212017831336        11.058894957165549        9.3898107959391091     
 H   5.6709761415028721        10.526368903234445        11.324173545026866     
 C   5.7075591183841325        10.216094109904391        14.885054770758996     
 H   7.3939741187440005        9.6560735977004839        13.676716151864845     
 C   3.5896521949306908        9.1841215808974859        14.322076419796922     
 H   3.6319620330620705        7.7646568043978732        12.699459607213223     
 C   3.8829535570007869        4.5124362985159525        11.367935221099456     
 H   5.4439541225591581        5.1345658401503647        12.725024656717105     
 C   3.4911476144328271        5.9516573743888150        9.4609893129651468     
 H   4.7278059594393067        7.7169038137278045        9.3412852822799621     
 C   9.4678654347835494        10.625370052362973        16.505896289078095     
 H   8.3959403624430706        8.9931165383986791        17.422897402830756     
 H   10.570976049204623        12.070853293657430        15.328572222610982     
 C   12.326072999365447        10.044634687458737        9.6661149484260225     
 H   10.365722047504235        10.869865910294358        9.2688860198596572     
 H   14.141714138817816        9.0498607307297174        10.294971890804868     
 C   13.467217647030811        4.7877953633477945        14.592071763912354     
 H   12.997149003604571        3.5993388750127386        12.849366407848425     
 H   13.709564861452892        6.1588998995432132        16.237472701194857     
 C   7.1751782627735139        10.631561466670165        8.2736405147932661     
 H   8.2478861344556726        9.0007708200854353        7.3551068031707025     
 H   6.0722446216309427        12.075917137398443        9.4524216752356534     
 C   4.3404847400957012        10.047959434351906        15.124649868723610     
 H   6.3008518792864834        10.876235747136334        15.514494423523674     
 H   2.5241976351972153        9.0499573431943663        14.502631223432209     
 C   3.1843948879815711        4.8000626106504996        10.191470130403390     
 H   3.6537044678351620        3.6105144947786418        11.933578387224276     
 H   2.9431311452515629        6.1717725388108526        8.5465835088749191     
 H   9.2726990891592482        11.302041231682695        17.334896771787953     
 H   12.801196891881368        10.561473414019092        8.8335889337950562     
 H   14.247870422601377        4.1149611824152075        14.939519821869505     
 H   7.3662996562199128        11.307643306445183        7.4432575395437368     
 H   3.8677630521494004        10.564056863764863        15.959045476847621     
 H   2.4027947122133377        4.1283400198428337        9.8440964415356138     
         142

 Br -0.48320424850000004        2.9589736745000002        2.3726412975000000     
 Co  -1.0314086262000002        1.5948741783000002        4.2150195383000018     
 P  -2.8968601705000010       0.41545983310000001        3.5814510876000001     
 Br  -1.5796127504999999        2.9589750763999998        6.0573972721000002     
 P  0.83404535300000004       0.41546246760000000        4.8485897399000004     
 C  -2.6272465909000005      -0.78174180209999999        2.2340011708000000     
 C  -3.7745577129000001      -0.52649622689999998        4.8805388090000017     
 C  -4.1724920502000016        1.5517346654999999        2.9219950396000001     
 C  0.56443212749999949      -0.78173740690000004        6.1960414481000017     
 C   1.7117442078000003      -0.52649528810000001        3.5495038173000002     
 C   2.1096766030000005        1.5517387486000001        5.5080443034000002     
 C  -1.8878233237000006      -0.36056535289999991        1.1126559851000000     
 C  -3.1304406492000001       -2.0920729880000000        2.2795174823000002     
 C  -3.0335925452000003       -1.4191289302000001        5.6754840687000003     
 C  -5.1514457199999999      -0.37185600569999988        5.1180510365000016     
 C  -4.4716982530999996        2.7217740231999992        3.6431105694000001     
 C  -4.8714706753999995        1.2724460747999995        1.7354603112000000     
 C -0.17498986629999980      -0.36055934719999999        7.3173868806000000     
 C   1.0676247548000009       -2.0920691525000001        6.1505258601000001     
 C  0.97078057210000013       -1.4191297527999995        2.7545590537000000     
 C   3.0886324142000010      -0.37185463199999991        3.3119928028999999     
 C   2.4088794495000010        2.7217791205999999        4.7869290652999998     
 C   2.8086585838999998        1.2724499569000001        6.6945770259000019     
 C  -1.6753421845000005       -1.2344223328999999        4.7518087300000011E-002
 H  -1.4772678135000006       0.64748835480000022        1.0795168596000004     
 C  -2.9002616936000001       -2.9664671494000001        1.2142373920000000     
 H  -3.6868464462000001       -2.4337576308000011        3.1470047831999999     
 C  -3.6565198048000003       -2.1238961951999991        6.7072876054000004     
 H  -1.9682985071000003       -1.5621347155999996        5.5022665206000001     
 C  -5.7742607263000023       -1.0936248373000004        6.1403207048000015     
 H  -5.7300778052000014       0.32597788139999989        4.5177870632000019     
 C  -5.4742971375000007        3.5825577266999993        3.1913839703000004     
 H  -3.9138451820000020        2.9592111338999998        4.5486553474999996     
 C  -5.8666841062999993        2.1438210733999998        1.2841362101000005     
 H  -4.6313954478000001       0.37752243860000001        1.1647121577000004     
 C -0.38747132790000016       -1.2344153793999999        8.3825255102000007     
 H -0.58554426650000035       0.64749480989999997        7.3505254644000022     
 C  0.83744568930000041       -2.9664622874999993        7.2158067945000015     
 H   1.6240295607999995       -2.4337551058000009        5.2830384640000014     
 C   1.5937094975000003       -2.1238983176000001        1.7227573469000004     
 H  -9.4513624599999901E-002  -1.5621358171000004        2.9277753371999999     
 C   3.7114490767000015       -1.0936246874000000        2.2897249703000009     
 H   3.6672634291999997       0.32598063510000003        3.9122562185000009     
 C   3.4114780413000005        3.5825639809999998        5.2386541156000019     
 H   1.8510241270000005        2.9592159124999999        3.8813855999000002     
 C   3.8038717321000011        2.1438260729000000        7.1458996143000020     
 H   2.5685862499000001       0.37752525599999998        7.2653247556000000     
 C  -2.1777525830000002       -2.5390057904999992        9.8895511600000000E-002
 H  -1.1054350167000002      -0.90748453080000002      -0.81887221099999996     
 H  -3.2807766303000006       -3.9839238679000011        1.2769480733000005     
 C  -5.0241986319000000       -1.9568323648999999        6.9442950781000015     
 H  -3.0638397247000002       -2.7835880712000001        7.3378285175000020     
 H  -6.8401629364000005      -0.96044267650000026        6.3188603842000015     
 C  -6.1728137469000002        3.2955416488000000        2.0147279994999998     
 H  -5.7031267401000019        4.4845356043000004        3.7571411833000008     
 H  -6.4146168307000000        1.9241420706000001       0.36957738010000002     
 C  0.11493770840000028       -2.5389994116999999        8.3311488143000005     
 H -0.95737770579999992      -0.90747643400000022        9.2489158917999994     
 H   1.2179596103000003       -3.9839194244999998        7.1530964888000002     
 C   2.9613884887999999       -1.9568340126999999        1.4857511100000000     
 H   1.0010305517000000       -2.7835916903000011        1.0922169102999999     
 H   4.7773514196000004      -0.96044207500000001        2.1111863177000001     
 C   4.1099977394999998        3.2955479315999998        6.4153082675000004     
 H   3.6403051510000002        4.4845426084000017        4.6728970130000000     
 H   4.3518071409000001        1.9241469503999999        8.0604568114999999     
 H  -1.9846082439000008       -3.2153829358999992      -0.73079560550000000     
 H  -5.4981202739999997       -2.4732992272000001        7.7777573069000017     
 H  -6.9539383831000041        3.9678227814000002        1.6673182253000001     
 H  -7.8206916500000112E-002  -3.2153757166000010        9.1608405383000004     
 H   3.4353113487000013       -2.4733017529999999       0.65229009390000003     
 H   4.8911222026000001        3.9678299940000001        6.7627167132000015     
 Br   7.7765948977999972        5.1304896487000002        14.235045472800003     
 Co   8.3247990887999990        6.4945877430000003        12.392665934200000     
 P   10.190251703500003        7.6740025763000004        13.026235035699999     
 Br   8.8730044322000019        5.1304860095000002        10.550289714700000     
 P   6.4593464866000030        7.6740013204000004        11.759096669000003     
 C   9.9206381546000042        8.8712041671000001        14.373685357199999     
 C   11.067950181500002        8.6159598743999997        11.727148498900000     
 C   11.465884387799999        6.5377285830999980        13.685691141800000     
 C   6.7289603441000025        8.8712021699000001        10.411646169400003     
 C   5.5816488386999987        8.6159585227000033        13.058183515700000     
 C   5.1837145024000000        6.5377266366000004        11.099640819499999     
 C   9.1812155070000010        8.4500271039000001        15.495030694900004     
 C   10.423831737000000        10.181535602500000        14.328169418800003     
 C   10.326985613600002        9.5085926128999994        10.932202750400004     
 C   12.444838706100006        8.4613210616999996        11.489638282100003     
 C   11.765090035000000        5.3676884227999997        12.964576701300000     
 C   12.164865047000008        6.8170192358000001        14.872224207000000     
 C   7.4683840696000043        8.4500252247000027        9.2903014918999993     
 C   6.2257654911000024        10.181533080599996        10.457161295200001     
 C   6.3226134635000015        9.5085929612999998        13.853127330800001     
 C   4.2047608406000005        8.4613181935000004        13.295695765700000     
 C   4.8845107668000027        5.3676855609000018        11.820754547800000     
 C   4.4847331321999997        6.8170173630999997        9.9131081775999998     
 C   8.9687342132999976        9.3238836577999997        16.560168923800006     
 H   8.7706605368999995        7.4419731751000002        15.528169563300001     
 C   10.193652711400004        11.055929327500003        15.393449915400003     
 H   10.980237255900001        10.523220846900003        13.460682163600000     
 C   10.949913781199999        10.213360733100000        9.9004003141000041     
 H   9.2616913168999986        9.6515978060999998        11.105419039300003     
 C   13.067654658999999        9.1830909379999994        10.467369920900000     
 H   13.023470548600001        7.7634875584999978        12.089902930100003     
 C   12.767690043400000        4.5069057657000000        13.416302866900002     
 H   11.207235861000001        5.1302499777000019        12.059032955699999     
 C   13.160079732500005        5.9456454201000000        15.323547808000001     
 H   11.924790589900006        7.7119437115000000        15.442971381600003     
 C   7.6808651368999996        9.3238815828000003        8.2251630482000007     
 H   7.8789399536000033        7.4419716423000004        9.2571631540000006     
 C   6.4559442843000010        11.055926572500001        9.3918806432000039     
 H   5.6693590862000010        10.523218051000001        11.324648058700003     
 C   5.6996856561000033        10.213361962600001        14.884929350300000     
 H   7.3879074883000015        9.6515988419000003        13.679909853200000     
 C   3.5819452574000019        9.1830889567000007        14.317963745400004     
 H   3.6261291715000024        7.7634828223000021        12.695433101900001     
 C   3.8819117490000004        4.5069019309999980        11.369028070200001     
 H   5.4423657788000011        5.1302472516000002        12.726297825700000     
 C   3.4895196052999995        5.9456424502999985        9.4617841983000037     
 H   4.7248062247000000        7.7119426370999999        9.3423616618000000     
 C   9.4711440867000007        10.628467328899999        16.508791878200000     
 H   8.3988272864000031        8.9969453259000005        17.426559171299999     
 H   10.574167006900002        12.073386318999997        15.330739421200004     
 C   12.317593032500005        10.046298001600000        9.6633946241000039     
 H   10.357234137799999        10.873052587800000        9.2698589803000004     
 H   14.133557339800005        9.0499100756999997        10.288832122600004     
 C   13.466208543100002        4.7939238437000000        14.592957221500001     
 H   12.996519225700000        3.6049272732999991        12.850546447399999     
 H   13.708014136700005        6.1653261664999999        16.238105214800001     
 C   7.1784541086000040        10.628464846600004        8.2765393674999999     
 H   8.2507727278000029        8.9969435590000000        7.3587731080000003     
 H   6.0754286055999991        12.073383069700000        9.4545904651000043     
 C   4.3320067759000036        10.046298375699996        15.121936616899999     
 H   6.2923653690999970        10.873055283800003        15.515469067500000     
 H   2.5160430291999982        9.0499068325999996        14.496503314000003     
 C   3.1833926472999998        4.7939199147999982        10.192374057800000     
 H   3.6530838147000009        3.6049227250999998        11.934783876100003     
 H   2.9415845854000020        6.1653229729000021        8.5472271150000001     
 H   9.2779995217000000        11.304844176000000        17.338483193999998     
 H   12.791515468499998        10.562765327399999        8.8299331273000004     
 H   14.247334170500004        4.1216436164000001        14.940366545100003     
 H   7.3715986510000029        11.304841577999996        7.4468479645000016     
 H   3.8580847771000002        10.562766851500003        15.955397649000004     
 H   2.4022678393000003        4.1216388751000004        9.8449645175999994     
         142

 Br -0.48268506392766364        2.9596917538706657        2.3678233765349010     
 Co  -1.0283904362341079        1.5948755027842161        4.2102777703062069     
 P  -2.8929733443244960       0.41212141299416916        3.5798827915693048     
 Br  -1.5790846423715235        2.9582570731148095        6.0525842062824626     
 P  0.83793238007145587       0.41880149605983069        4.8470177401455565     
 C  -2.6249635215332661      -0.78570674779366390        2.2328030845021991     
 C  -3.7687096571903580      -0.52923777521656901        4.8808179358152044     
 C  -4.1700715660753183        1.5470960924478341        2.9208747380304096     
 C  0.56671724573834847      -0.77777093697294908        6.1948410997865846     
 C   1.7175908331010161      -0.52375456509704899        3.5497790653413737     
 C   2.1120986025634276        1.5563775785459930        5.5069176975694800     
 C  -1.8868276213588728      -0.36464008288357475        1.1105595319781898     
 C  -3.1297063414098001       -2.0954339582682904        2.2783766825021829     
 C  -3.0270211191883742       -1.4224884379161649        5.6743742235966579     
 C  -5.1450332299953159      -0.37348111146640495        5.1209867316529385     
 C  -4.4700367591355477        2.7169635341294454        3.6419495299390179     
 C  -4.8690769529383715        1.2672283091907885        1.7345093671504228     
 C -0.17399317152612404      -0.35648370363738430        7.3152876521442574     
 C   1.0683644492475777       -2.0887054516479253        6.1493846060198862     
 C  0.97734950748183191       -1.4157714471102296        2.7534467569874863     
 C   3.0950434101509967      -0.37023136539028445        3.3149233998723782     
 C   2.4105387093623412        2.7265914975474135        4.7857628871743367     
 C   2.8110590108264257        1.2776655699426565        6.6936161119144231     
 C  -1.6771431911567669       -1.2380928915722822        4.4577509579873741E-002
 H  -1.4755189557037345       0.64312800979981910        1.0771998006922059     
 C  -2.9022908199437518       -2.9694343506585534        1.2121674250621728     
 H  -3.6852345459981790       -2.4369076352654311        3.1465305462348789     
 C  -3.6486424446793837       -2.1266321441938163        6.7074159949701952     
 H  -1.9622299532758478       -1.5666140297799052        5.4990726911783518     
 C  -5.7665501907047094       -1.0946591956923364        6.1444413313782507     
 H  -5.7242436514250254       0.32480310554743086        4.5218223571422405     
 C  -5.4732518924297500        3.5770251297250772        3.1903030804052976     
 H  -3.9122510435323581        2.9548912752695959        4.5473899129772652     
 C  -5.8650590941637848        2.1378098351628005        1.2833531043959772     
 H  -4.6284014307349617       0.37256320098674073        1.1636435136155112     
 C -0.38926960479263917       -1.2307432209620943        8.3795831188980614     
 H -0.58379672776923375       0.65185512400697376        7.3482045397837270     
 C  0.83542425789412977       -2.9634915512783948        7.2137375280488119     
 H   1.6256476187087969       -2.4306020952714578        5.2825641735221600     
 C   1.6015830922506769       -2.1211646827368416        1.7228832727738539     
 H  -8.8447426346388178E-002  -1.5576572151132386        2.9245801794285291     
 C   3.7191568924367604       -1.0925936470571669        2.2938407822403133     
 H   3.6730970923895847       0.32715376992376893        3.9162852384645617     
 C   3.4125230154735977        3.5880975734411829        5.2375653483899791     
 H   1.8526118541445269        2.9635394146440017        3.8801180381793126     
 C   3.8055055532134321        2.1498341754842825        7.1451037366775205     
 H   2.5715895615132802       0.38248100359989923        7.2642452026936954     
 C  -2.1810331643971459       -2.5421017710259246        9.5997103983164564E-002
 H  -1.1083237687120382      -0.91131194808981153      -0.82253654448889413     
 H  -3.2839685872098587       -3.9864560702498690        1.2747783457691284     
 C  -5.0157161221282331       -1.9584961685211049        6.9470143184658246     
 H  -3.0553486667993282       -2.7867732002818260        7.3368552704044294     
 H  -6.8320042752775825      -0.96049417256292990        6.3249984579674541     
 C  -6.1718112603926167        3.2894024819607717        2.0138374669603762     
 H  -5.7025000462055475        4.4789454376531106        3.7559489429114228     
 H  -6.4130755110412583        1.9176974151592183       0.36894665521898234     
 C  0.11166332780804843       -2.5359005371528585        8.3282504700838018     
 H -0.96026506266221312      -0.90364772504067781        9.2452489888376057     
 H   1.2147781807991025       -3.9813827056692830        7.1509287253553921     
 C   2.9698671717605909       -1.9551736850876500        1.4884667385555255     
 H   1.0095169507839556       -2.7804089841378912        1.0912421956380649     
 H   4.7855073768227303      -0.96039495506808048        2.1173189131983015     
 C   4.1110056638068952        3.3016854325670817        6.4144058382257629     
 H   3.6409290034308124        4.4901349205555299        4.6716977026367843     
 H   4.3533615535921957        1.9305864482039137        8.0598102227776813     
 H  -1.9899126875104280       -3.2181838398280562      -0.73438592963217209     
 H  -5.4884360384995361       -2.4745921083524762        7.7814118858289936     
 H  -6.9534112719459875        3.9611265074285482        1.6664660415596688     
 H  -8.3503388211488297E-002  -3.2125715656838842        9.1572510137143084     
 H   3.4449908660499458       -2.4720136211186210       0.65594132391874627     
 H   4.8916567649054778        3.9745236333147456        6.7618500883403962     
 Br   7.7760765437895198        5.1297736123254865        14.239862936770805     
 Co   8.3217810063548949        6.4945886113973419        12.397407251607126     
 P   10.186366019640959        7.6773413390824841        13.027801932926602     
 Br   8.8724754552666791        5.1312078006636819        10.555100610819398     
 P   6.4554593529118982        7.6706643333343214        11.760668722280876     
 C   9.9183572402931315        8.8751686693249834        14.374882882824279     
 C   11.062103882737395        8.6187016335254185        11.726868294121134     
 C   11.463463191113300        6.5423641727380559        13.686807885273698     
 C   6.7266748105535186        8.8672373082017124        10.412846135316903     
 C   5.5758023154330765        8.6132194759225094        13.057908644038324     
 C   5.1812936184325240        6.5330879854445625        11.100768652559042     
 C   9.1802209781777488        8.4541018403242685        15.497126157196735     
 C   10.423099020860716        10.184896331806554        14.329309327203713     
 C   10.320416476997661        9.5119529933592855        10.933311729794804     
 C   12.438427857587882        8.4629454592292230        11.486701370235046     
 C   11.763428138973994        5.3724986268799411        12.965729881752177     
 C   12.162467601456983        6.8222276140347837        14.873174829491324     
 C   7.4673864200441926        8.4459509443793053        9.2924000365874946     
 C   6.2250265342239137        10.178171416770176        10.458302671520142     
 C   6.3160444357010226        9.5052371627628442        13.854239299343055     
 C   4.1983504174957220        8.4596947294102165        13.292767149886769     
 C   4.8828524512006268        5.3628750172249529        11.821924589628191     
 C   4.4823361612570514        6.8117976885657328        9.9140679963765344     
 C   8.9705344240909675        9.3275550955571980        16.563107404246594     
 H   8.7689131921922527        7.4463334045332852        15.530485954524973     
 C   10.195681395401678        11.058897177477808        15.395517802561338     
 H   10.978627885163897        10.526370236629877        13.461156006595145     
 C   10.942039158873545        10.216097443323083        9.9002712361530865     
 H   9.2556250829900684        9.6560784514172973        11.108611973335231     
 C   13.059946136561971        9.1841240594677771        10.463247924077294     
 H   13.017637642175714        7.7646612300728242        12.085866351433751     
 C   12.766641543530746        4.5124343694227322        13.417375035988501     
 H   11.205643527374059        5.1345742845588269        12.060287962069721     
 C   13.158447880615364        5.9516433116998781        15.324329943421263     
 H   11.921792833316493        7.7168915630642907        15.444042818835630     
 C   7.6826633062719702        9.3202111029269759        8.2281051862577179     
 H   7.8771904610665251        7.4376123194434225        9.2594828557855777     
 C   6.4579673668168684        11.052958187834452        9.3939504904608988     
 H   5.6677420308971298        10.520067198765556        11.325122572373139     
 C   5.6918121938158741        10.210629815295610        14.884803929841004     
 H   7.3818408578560026        9.6471240860995167        13.683103554535155     
 C   3.5742383198693131        9.1820563325025155        14.313851071003086     
 H   3.6202963099379342        7.7623088402021310        12.691406596586779     
 C   3.8808699409992138        4.5013675634840435        11.370120919300545     
 H   5.4407774350408440        5.1259286630496357        12.727570994682894     
 C   3.4878915961671719        5.9396275262111820        9.4625790836348607     
 H   4.7218064899606933        7.7069814604721953        9.3434380413200380     
 C   9.4744227386164521        10.631564605437026        16.511687467321906     
 H   8.4017142103569356        9.0007741134013219        17.430220939769242     
 H   10.577357964595381        12.075919344342564        15.332906619789027     
 C   12.309113065634563        10.047961315741263        9.6606742997739854     
 H   10.348746228095763        10.876239265305642        9.2708319407403437     
 H   14.125400540782193        9.0499594206702820        10.282692354395140     
 C   13.465199439169194        4.8000523240522055        14.593842679087647     
 H   12.995889447795429        3.6105156715872595        12.851726486951573     
 H   13.706463411947118        6.1717524334567866        16.238737728405145     
 C   7.1817299544264941        10.625368226529842        8.2794382202067336     
 H   8.2536593211443332        8.9931162979145647        7.3624394128292980     
 H   6.0786125895690555        12.070849002001557        9.4567592549643553     
 C   4.3235288117043060        10.044637317048085        15.119223365076389     
 H   6.2838788589135106        10.869874820463671        15.516443711476326     
 H   2.5078884232027812        9.0498563220056329        14.490375404567798     
 C   3.1823904066184285        4.7877772189494969        10.193277985196611     
 H   3.6524631615648397        3.5993309554213577        11.935989364975729     
 H   2.9400380255484411        6.1588734069891515        8.5478707211250811     
 H   9.2832999542407517        11.307647120317304        17.342069616212044     
 H   12.781834045118629        10.564057240780906        8.8262773208049445     
 H   14.246797918398631        4.1283260503847927        14.941213268330502     
 H   7.3768976457800930        11.302039849554809        7.4504383894562665     
 H   3.8484065020506000        10.561476839235143        15.951749821152386     
 H   2.4017409663866629        4.1149377303571670        9.8458325936643849     
         142

 Br -0.48216587935532718        2.9604098332413313        2.3630054555698021     
 Co  -1.0253722462682155        1.5948768272684322        4.2055360023124120     
 P  -2.8890865181489911       0.40878299288833825        3.5783144955386095     
 Br  -1.5785565342430470        2.9575390698296191        6.0477711404649250     
 P  0.84181940714291159       0.42214052451966139        4.8454457403911126     
 C  -2.6226804521665317      -0.78967169348732769        2.2316049982043982     
 C  -3.7628616014807155      -0.53197932353313804        4.8810970626304062     
 C  -4.1676510819506349        1.5424575193956682        2.9197544364608192     
 C  0.56900236397669746      -0.77380446704589800        6.1936407514731675     
 C   1.7234374584020320      -0.52101384209409785        3.5500543133827471     
 C   2.1145206021268552        1.5610164084919860        5.5057910917389599     
 C  -1.8858319190177448      -0.36871481286714958        1.1084630788563796     
 C  -3.1289720336196005       -2.0987949285365808        2.2772358827043662     
 C  -3.0204496931767486       -1.4258479456323294        5.6732643784933154     
 C  -5.1386207399906310      -0.37510621723281001        5.1239224268058754     
 C  -4.4683752651710957        2.7121530450588915        3.6407884904780357     
 C  -4.8666832304767444        1.2620105435815774        1.7335584231008456     
 C -0.17299647675224827      -0.35240806007476860        7.3131884236885147     
 C   1.0691041436951543       -2.0853417507958509        6.1482433519397715     
 C  0.98391844286366370       -1.4124131414204597        2.7523344602749722     
 C   3.1014544061019929      -0.36860809878056894        3.3178539968447560     
 C   2.4121979692246813        2.7314038744948270        4.7845967090486736     
 C   2.8134594377528517        1.2828811829853128        6.6926551979288442     
 C  -1.6789441978135331       -1.2417634502445645        4.1636931859747470E-002
 H  -1.4737700979074684       0.63876766479963787        1.0748827417844113     
 C  -2.9043199462875040       -2.9724015519171063        1.2100974581243458     
 H  -3.6836226457963579       -2.4400576397308607        3.1460563092697575     
 C  -3.6407650845587667       -2.1293680931876340        6.7075443845403893     
 H  -1.9561613994516955       -1.5710933439598105        5.4958788617567027     
 C  -5.7588396551094174       -1.0956935540846724        6.1485619579565007     
 H  -5.7184094976500495       0.32362832969486183        4.5258576510844781     
 C  -5.4722066473594984        3.5714925327501552        3.1892221905105944     
 H  -3.9106569050647142        2.9505714166391921        4.5461244784545309     
 C  -5.8634340820275712        2.1317985969256017        1.2825699986919539     
 H  -4.6254074136699224       0.36760396337348139        1.1625748695310221     
 C -0.39106788168527817       -1.2270710625241887        8.3766407275961221     
 H -0.58204918903846725       0.65621543811394756        7.3458836151674518     
 C  0.83340282648825914       -2.9605208150567908        7.2116682615976213     
 H   1.6272656766175944       -2.4274490847429147        5.2820898830443186     
 C   1.6094566870013531       -2.1184310478736825        1.7230091986477076     
 H  -8.2381228092776454E-002  -1.5531786131264771        2.9213850216570583     
 C   3.7268647081735198       -1.0915626067143338        2.2979565941806261     
 H   3.6789307555791693       0.32832690474753784        3.9203142584291220     
 C   3.4135679896471953        3.5936311658823659        5.2364765811799563     
 H   1.8541995812890533        2.9678629167880040        3.8788504764586245     
 C   3.8071393743268636        2.1558422780685649        7.1443078590550382     
 H   2.5745928731265604       0.38743675119979848        7.2631656497873900     
 C  -2.1843137457942912       -2.5451977515518500        9.3098696366329114E-002
 H  -1.1112125207240759      -0.91513936537962293      -0.82620087797778829     
 H  -3.2871605441197165       -3.9889882725997365        1.2726086182382563     
 C  -5.0072336123564662       -1.9601599721422098        6.9497335588316487     
 H  -3.0468576088986565       -2.7899583293636518        7.3358820233088577     
 H  -6.8238456141551636      -0.96054566862585966        6.3311365317349066     
 C  -6.1708087738852333        3.2832633151215438        2.0129469344207531     
 H  -5.7018733523110932        4.4733552710062208        3.7547567025228448     
 H  -6.4115341913825175        1.9112527597184363       0.36831593033796473     
 C  0.10838894721609656       -2.5328016626057175        8.3253521258676031     
 H -0.96315241952442643      -0.89981901608135539        9.2415820858752138     
 H   1.2115967512982044       -3.9788459868385662        7.1487609619107841     
 C   2.9783458547211823       -1.9535133574753001        1.4911823671110511     
 H   1.0180033498679113       -2.7772262779757813        1.0902674809761299     
 H   4.7936633340454593      -0.96034783513616095        2.1234515086966024     
 C   4.1120135881137898        3.3078229335341631        6.4135034089515255     
 H   3.6415528558616241        4.4957272327110580        4.6704983922735694     
 H   4.3549159662843921        1.9370259460078276        8.0591636340553610     
 H  -1.9952171311208553       -3.2209847437561137      -0.73797625376434428     
 H  -5.4787518029990725       -2.4758849895049524        7.7850664647579855     
 H  -6.9528841607919700        3.9544302334570962        1.6656138578193378     
 H  -8.8799859922976482E-002  -3.2097674147677679        9.1536614891286163     
 H   3.4546703833998902       -2.4707254892372421       0.65959255393749250     
 H   4.8921913272109556        3.9812172726294905        6.7609834634807902     
 Br   7.7755581897790433        5.1290575759509736        14.244680400741608     
 Co   8.3187629239097909        6.4945894797946826        12.402148569014251     
 P   10.182480335781914        7.6806801018649686        13.029368830153206     
 Br   8.8719464783333546        5.1319295918273626        10.559911506938796     
 P   6.4515722192237943        7.6673273462686433        11.762240775561747     
 C   9.9160763259862605        8.8791331715499684        14.376080408448559     
 C   11.056257583974789        8.6214433926508374        11.726588089342270     
 C   11.461041994426600        6.5469997623761138        13.687924628747396     
 C   6.7243892770070346        8.8632724465034229        10.414046101233804     
 C   5.5699557921661533        8.6104804291450137        13.057633772376649     
 C   5.1788727344650489        6.5284493342891246        11.101896485618086     
 C   9.1792264493554967        8.4581765767485368        15.499221619493467     
 C   10.422366304721431        10.188257061113108        14.330449235607423     
 C   10.313847340395320        9.5153133738185716        10.934420709189602     
 C   12.432017009075759        8.4645698567584446        11.483764458370088     
 C   11.761766242947989        5.3773088309598815        12.966883062204353     
 C   12.160070155913958        6.8274359922695682        14.874125451982646     
 C   7.4663887704883818        8.4418766640586078        9.2944985812749898     
 C   6.2242875773478250        10.174809752940357        10.459444047840284     
 C   6.3094754079020436        9.5018813642256870        13.855351267886109     
 C   4.1919399943914426        8.4580712653204309        13.289838534073539     
 C   4.8811941356012500        5.3580644735499039        11.823094631456382     
 C   4.4799391903141039        6.8065780140314667        9.9150278151530689     
 C   8.9723346348819355        9.3312265333143962        16.566045884693182     
 H   8.7671658474845060        7.4506936339665693        15.532802345749946     
 C   10.197710079403354        11.061865027455614        15.397585689722671     
 H   10.977018514427796        10.529519626359750        13.461629849590290     
 C   10.934164536547090        10.218834153546164        9.9001421582061688     
 H   9.2495588490801381        9.6605590967345929        11.111804907370459     
 C   13.052237614123943        9.1851571809355548        10.459125927254586     
 H   13.011804735751427        7.7658349016456505        12.081829772767499     
 C   12.765593043661491        4.5179629731454645        13.418447205076999     
 H   11.204051193748118        5.1388985914176519        12.061542968439442     
 C   13.156816028730725        5.9576412032997563        15.325112078842524     
 H   11.918795076732978        7.7218394146285814        15.445114256071255     
 C   7.6844614756439409        9.3165406230539496        8.2310473243154352     
 H   7.8754409685330460        7.4332529965868455        9.2618025575711531     
 C   6.4599904493337359        11.049989803168902        9.3960203377217919     
 H   5.6661249755942578        10.516916346531112        11.325597086046274     
 C   5.6839387315317449        10.207897667991221        14.884678509382008     
 H   7.3757742274120046        9.6426493302990330        13.686297255870311     
 C   3.5665313823386238        9.1810237083050303        14.309738396606168     
 H   3.6144634483758660        7.7611348581042598        12.687380091273559     
 C   3.8798281329984277        4.4958331959680891        11.371213768401089     
 H   5.4391890912816878        5.1216100744992703        12.728844163665789     
 C   3.4862635870343439        5.9336126021223654        9.4633739689697176     
 H   4.7188067552213857        7.7020202838443907        9.3445144208400759     
 C   9.4777013905329053        10.634661881974052        16.514583056443815     
 H   8.4046011343138680        9.0046029009026416        17.433882708238489     
 H   10.580548922290758        12.078452369685129        15.335073818378049     
 C   12.300633098769120        10.049624629882524        9.6579539754479686     
 H   10.340258318391525        10.879425942811286        9.2718049011806869     
 H   14.117243741764383        9.0500087656405643        10.276552586190277     
 C   13.464190335238387        4.8061808044044110        14.594728136675293     
 H   12.995259669890860        3.6161040698745199        12.852906526503149     
 H   13.704912687194232        6.1781787004135724        16.239370242010292     
 C   7.1850058002529842        10.622271606459680        8.2823370729134673     
 H   8.2565459144886653        8.9892890368291312        7.3661057176585967     
 H   6.0817965735381128        12.068314934303114        9.4589280448287081     
 C   4.3150508475086093        10.042976258396175        15.116510113252779     
 H   6.2753923487270251        10.866694357127342        15.517418355452651     
 H   2.4997338172055645        9.0498058114112681        14.484247495135591     
 C   3.1813881659368568        4.7816345230989956        10.194181912593219     
 H   3.6518425084296782        3.5937391857427157        11.937194853851453     
 H   2.9384914656968801        6.1524238410783010        8.5485143272501638     
 H   9.2886003867815052        11.310450064634608        17.345656038424089     
 H   12.772152621737261        10.565349154161812        8.8226215143098905     
 H   14.246261666297258        4.1350084843695845        14.942059991560999     
 H   7.3821966405601822        11.299238121109621        7.4540288144125304     
 H   3.8387282270012002        10.560186826970281        15.948101993304768     
 H   2.4012140934733255        4.1082365856143337        9.8467006697287722     
         142

 Br -0.48164669478299077        2.9611279126119969        2.3581875346047032     
 Co  -1.0223540563023232        1.5948781517526480        4.2007942343186180     
 P  -2.8851996919734866       0.40544457278250740        3.5767461995079142     
 Br  -1.5780284261145703        2.9568210665444288        6.0429580746473874     
 P  0.84570643421436742       0.42547955297949208        4.8438737406366696     
 C  -2.6203973827997968      -0.79363663918099159        2.2304069119065972     
 C  -3.7570135457710734      -0.53472087184970707        4.8813761894456089     
 C  -4.1652305978259516        1.5378189463435024        2.9186341348912288     
 C  0.57128748221504644      -0.76983799711884704        6.1924404031597504     
 C   1.7292840837030476      -0.51827311909114682        3.5503295614241202     
 C   2.1169426016902824        1.5656552384379789        5.5046644859084406     
 C  -1.8848362166766170      -0.37278954285072441        1.1063666257345695     
 C  -3.1282377258294005       -2.1021558988048712        2.2760950829065489     
 C  -3.0138782671651225       -1.4292074533484942        5.6721545333899721     
 C  -5.1322082499859469      -0.37673132299921513        5.1268581219588123     
 C  -4.4667137712066447        2.7073425559883382        3.6396274510170534     
 C  -4.8642895080151165        1.2567927779723664        1.7326074790512684     
 C -0.17199978197837248      -0.34833241651215291        7.3110891952327712     
 C   1.0698438381427311       -2.0819780499437761        6.1471020978596576     
 C  0.99048737824549538       -1.4090548357306900        2.7512221635624585     
 C   3.1078654020529886      -0.36698483217085348        3.3207845938171343     
 C   2.4138572290870215        2.7362162514422410        4.7834305309230105     
 C   2.8158598646792776        1.2880967960279690        6.6916942839432663     
 C  -1.6807452044702995       -1.2454340089168470        3.8696354139621199E-002
 H  -1.4720212401112025       0.63440731979945675        1.0725656828766168     
 C  -2.9063490726312557       -2.9753687531756596        1.2080274911865185     
 H  -3.6820107455945368       -2.4432076441962907        3.1455820723046366     
 C  -3.6328877244381501       -2.1321040421814512        6.7076727741105842     
 H  -1.9500928456275430       -1.5755726581397160        5.4926850323350545     
 C  -5.7511291195141245       -1.0967279124770084        6.1526825845347499     
 H  -5.7125753438750735       0.32245355384229279        4.5298929450267167     
 C  -5.4711614022892476        3.5659599357752332        3.1881413006158916     
 H  -3.9090627665970703        2.9462515580087882        4.5448590439317966     
 C  -5.8618090698913567        2.1257873586884024        1.2817868929879306     
 H  -4.6224133966048839       0.36264472576022211        1.1615062254465329     
 C -0.39286615857791718       -1.2233989040862834        8.3736983362941828     
 H -0.58030165030770064       0.66057575222092135        7.3435626905511766     
 C  0.83138139508238862       -2.9575500788351863        7.2095989951464317     
 H   1.6288837345263918       -2.4242960742143715        5.2816155925664772     
 C   1.6173302817520296       -2.1156974130105239        1.7231351245215611     
 H  -7.6315029839164716E-002  -1.5487000111397153        2.9181898638855874     
 C   3.7345725239102787       -1.0905315663715007        2.3020724061209386     
 H   3.6847644187687543       0.32950003957130675        3.9243432783936827     
 C   3.4146129638207925        3.5991647583235484        5.2353878139699335     
 H   1.8557873084335794        2.9721864189320057        3.8775829147379368     
 C   3.8087731954402946        2.1618503806528473        7.1435119814325567     
 H   2.5775961847398410       0.39239249879969773        7.2620860968810854     
 C  -2.1875943271914369       -2.5482937320777759        9.0200288749493679E-002
 H  -1.1141012727361139      -0.91896678266943443      -0.82986521146668246     
 H  -3.2903525010295747       -3.9915204749496045        1.2704388907073842     
 C  -4.9987511025846985       -1.9618237757633146        6.9524527991974718     
 H  -3.0383665509979845       -2.7931434584454777        7.3349087762132852     
 H  -6.8156869530327455      -0.96059716468878931        6.3372746055023592     
 C  -6.1698062873778490        3.2771241482823155        2.0120564018811296     
 H  -5.7012466584166388        4.4677651043593309        3.7535644621342672     
 H  -6.4099928717237757        1.9048081042776546       0.36768520545694705     
 C  0.10511456662414470       -2.5297027880585761        8.3224537816514044     
 H -0.96603977638663963      -0.89599030712203298        9.2379151829128201     
 H   1.2084153217973066       -3.9763092680078493        7.1465931984661752     
 C   2.9868245376817733       -1.9518530298629502        1.4938979956665766     
 H   1.0264897489518667       -2.7740435718136709        1.0892927663141949     
 H   4.8018192912681892      -0.96030071520424143        2.1295841041949037     
 C   4.1130215124206853        3.3139604345012450        6.4126009796772889     
 H   3.6421767082924363        4.5013195448665870        4.6692990819103537     
 H   4.3564703789765877        1.9434654438117414        8.0585170453330424     
 H  -2.0005215747312826       -3.2237856476841706      -0.74156657789651637     
 H  -5.4690675674986098       -2.4771778706574286        7.7887210436869774     
 H  -6.9523570496379534        3.9477339594856442        1.6647616740790065     
 H  -9.4096331634464681E-002  -3.2069632638516512        9.1500719645429243     
 H   3.4643499007498346       -2.4694373573558632       0.66324378395623873     
 H   4.8927258895164334        3.9879109119442360        6.7601168386211850     
 Br   7.7750398357685659        5.1283415395764598        14.249497864712410     
 Co   8.3157448414646868        6.4945903481920242        12.406889886421377     
 P   10.178594651922870        7.6840188646474523        13.030935727379809     
 Br   8.8714175014000318        5.1326513829910443        10.564722403058195     
 P   6.4476850855356895        7.6639903592029643        11.763812828842619     
 C   9.9137954116793878        8.8830976737749516        14.377277934072838     
 C   11.050411285212181        8.6241851517762562        11.726307884563404     
 C   11.458620797739901        6.5516353520141726        13.689041372221094     
 C   6.7221037434605506        8.8593075848051352        10.415246067150704     
 C   5.5641092688992311        8.6077413823675197        13.057358900714974     
 C   5.1764518504975729        6.5238106831336866        11.103024318677129     
 C   9.1782319205332428        8.4622513131728052        15.501317081790196     
 C   10.421633588582147        10.191617790419663        14.331589144011133     
 C   10.307278203792979        9.5186737542778594        10.935529688584403     
 C   12.425606160563635        8.4661942542876680        11.480827546505131     
 C   11.760104346921983        5.3821190350398229        12.968036242656529     
 C   12.157672710370933        6.8326443705043518        14.875076074473970     
 C   7.4653911209325701        8.4378023837379121        9.2965971259624851     
 C   6.2235486204717354        10.171448089110537        10.460585424160426     
 C   6.3029063801030638        9.4985255656885315        13.856463236429160     
 C   4.1855295712871641        8.4564478012306470        13.286909918260308     
 C   4.8795358200018741        5.3532539298748549        11.824264673284572     
 C   4.4775422193711556        6.8013583394971997        9.9159876339296034     
 C   8.9741348456729053        9.3348979710715927        16.568984365139769     
 H   8.7654185027767593        7.4550538633998542        15.535118736974919     
 C   10.199738763405028        11.064832877433419        15.399653576884006     
 H   10.975409143691692        10.532669016089624        13.462103692585435     
 C   10.926289914220634        10.221570863769246        9.9000130802592512     
 H   9.2434926151702097        9.6650397420518903        11.114997841405689     
 C   13.044529091685915        9.1861903024033307        10.455003930431880     
 H   13.005971829327143        7.7670085732184777        12.077793194101249     
 C   12.764544543792237        4.5234915768681967        13.419519374165498     
 H   11.202458860122176        5.1432228982764769        12.062797974809161     
 C   13.155184176846085        5.9636390948996345        15.325894214263787     
 H   11.915797320149466        7.7267872661928720        15.446185693306882     
 C   7.6862596450159115        9.3128701431809251        8.2339894623731524     
 H   7.8736914759995678        7.4288936737302675        9.2641222593567303     
 C   6.4620135318506033        11.047021418503354        9.3980901849826868     
 H   5.6645079202913866        10.513765494296669        11.326071599719411     
 C   5.6760652692476157        10.205165520686830        14.884553088923012     
 H   7.3697075969680057        9.6381745744985476        13.689490957205466     
 C   3.5588244448079349        9.1799910841075452        14.305625722209252     
 H   3.6086305868137978        7.7599608760063887        12.683353585960337     
 C   3.8787863249976411        4.4902988284521355        11.372306617501634     
 H   5.4376007475225308        5.1172914859489058        12.730117332648682     
 C   3.4846355779015163        5.9275976780335498        9.4641688543045728     
 H   4.7158070204820790        7.6970591072165861        9.3455908003601156     
 C   9.4809800424493567        10.637759158511079        16.517478645565721     
 H   8.4074880582708005        9.0084316884039630        17.437544476707732     
 H   10.583739879986137        12.080985395027696        15.337241016967072     
 C   12.292153131903678        10.051287944023787        9.6552336511219501     
 H   10.331770408687289        10.882612620316928        9.2727778616210284     
 H   14.109086942746572        9.0500581106108466        10.270412817985413     
 C   13.463181231307578        4.8123092847566156        14.595613594262939     
 H   12.994629891986289        3.6216924681617804        12.854086566054724     
 H   13.703361962441345        6.1846049673703591        16.240002755615436     
 C   7.1882816460794743        10.619174986389517        8.2852359256202028     
 H   8.2594325078329955        8.9854617757436959        7.3697720224878944     
 H   6.0849805575071692        12.065780866604669        9.4610968346930591     
 C   4.3065728833129118        10.041315199744263        15.113796861429169     
 H   6.2669058385405387        10.863513893791010        15.518392999428977     
 H   2.4915792112083475        9.0497553008169014        14.478119585703386     
 C   3.1803859252552855        4.7754918272484943        10.195085839989829     
 H   3.6512218552945170        3.5881474160640736        11.938400342727180     
 H   2.9369449058453188        6.1459742751674504        8.5491579333752448     
 H   9.2939008193222570        11.313253008951913        17.349242460636134     
 H   12.762471198355891        10.566641067542719        8.8189657078148347     
 H   14.245725414195885        4.1416909183543771        14.942906714791498     
 H   7.3874956353402723        11.296436392664434        7.4576192393687952     
 H   3.8290499519518000        10.558896814705420        15.944454165457151     
 H   2.4006872205599881        4.1015354408715003        9.8475687457931578     
         142

 Br -0.48112751021065436        2.9618459919826625        2.3533696136396043     
 Co  -1.0193358663364309        1.5948794762368639        4.1960524663248231     
 P  -2.8813128657979816       0.40210615267667649        3.5751779034772189     
 Br  -1.5775003179860938        2.9561030632592384        6.0381450088298489     
 P  0.84959346128582325       0.42881858143932283        4.8423017408822258     
 C  -2.6181143134330624      -0.79760158487465549        2.2292088256087967     
 C  -3.7511654900614313      -0.53746242016627610        4.8816553162608107     
 C  -4.1628101137012683        1.5331803732913365        2.9175138333216384     
 C  0.57357260045339553      -0.76587152719179596        6.1912400548463333     
 C   1.7351307090040635      -0.51553239608819579        3.5506048094654936     
 C   2.1193646012537100        1.5702940683839719        5.5035378800779204     
 C  -1.8838405143354893      -0.37686427283429924        1.1042701726127593     
 C  -3.1275034180392010       -2.1055168690731616        2.2749542831087317     
 C  -3.0073068411534969       -1.4325669610646590        5.6710446882866297     
 C  -5.1257957599812629      -0.37835642876562020        5.1297938171117492     
 C  -4.4650522772421928        2.7025320669177844        3.6384664115560712     
 C  -4.8618957855534886        1.2515750123631553        1.7316565350016913     
 C -0.17100308720449672      -0.34425677294953722        7.3089899667770286     
 C   1.0705835325903079       -2.0786143490917013        6.1459608437795437     
 C  0.99705631362732716       -1.4056965300409201        2.7501098668499449     
 C   3.1142763980039843      -0.36536156556113797        3.3237151907895126     
 C   2.4155164889493617        2.7410286283896546        4.7822643527973465     
 C   2.8182602916057031        1.2933124090706254        6.6907333699576874     
 C  -1.6825462111270659       -1.2491045675891292        3.5755776419494928E-002
 H  -1.4702723823149364       0.63004697479927552        1.0702486239688225     
 C  -2.9083781989750079       -2.9783359544342125        1.2059575242486915     
 H  -3.6803988453927157       -2.4463576486617207        3.1451078353395157     
 C  -3.6250103643175331       -2.1348399911752685        6.7078011636807782     
 H  -1.9440242918033908       -1.5800519723196214        5.4894912029134062     
 C  -5.7434185839188316       -1.0977622708693446        6.1568032111129991     
 H  -5.7067411901000984       0.32127877798972376        4.5339282389689544     
 C  -5.4701161572189960        3.5604273388003111        3.1870604107211884     
 H  -3.9074686281294264        2.9419316993783844        4.5435936094090623     
 C  -5.8601840577551432        2.1197761204512031        1.2810037872839073     
 H  -4.6194193795398446       0.35768548814696277        1.1604375813620440     
 C -0.39466443547055619       -1.2197267456483778        8.3707559449922435     
 H -0.57855411157693404       0.66493606632789515        7.3412417659349014     
 C  0.82935996367651799       -2.9545793426135818        7.2075297286952411     
 H   1.6305017924351892       -2.4211430636858280        5.2811413020886357     
 C   1.6252038765027061       -2.1129637781473654        1.7232610503954149     
 H  -7.0248831585553007E-002  -1.5442214091529538        2.9149947061141166     
 C   3.7422803396470377       -1.0895005260286679        2.3061882180612514     
 H   3.6905980819583393       0.33067317439507565        3.9283722983582434     
 C   3.4156579379943897        3.6046983507647314        5.2342990467599106     
 H   1.8573750355781058        2.9765099210760075        3.8763153530172487     
 C   3.8104070165537260        2.1678584832371297        7.1427161038100753     
 H   2.5805994963531211       0.39734824639959698        7.2610065439747800     
 C  -2.1908749085885821       -2.5513897126037013        8.7301881132658243E-002
 H  -1.1169900247481517      -0.92279419995924594      -0.83352954495557663     
 H  -3.2935444579394328       -3.9940526772994720        1.2682691631765122     
 C  -4.9902685928129316       -1.9634875793844195        6.9551720395632959     
 H  -3.0298754930973124       -2.7963285875273036        7.3339355291177126     
 H  -6.8075282919103266      -0.96064866075171906        6.3434126792698118     
 C  -6.1688038008704655        3.2709849814430876        2.0111658693415060     
 H  -5.7006199645221844        4.4621749377124411        3.7523722217456892     
 H  -6.4084515520650349        1.8983634488368728       0.36705448057592938     
 C  0.10184018603219283       -2.5266039135114351        8.3195554374352056     
 H -0.96892713324885293      -0.89216159816271057        9.2342482799504282     
 H   1.2052338922964085       -3.9737725491771325        7.1444254350215672     
 C   2.9953032206423642       -1.9501927022506003        1.4966136242221020     
 H   1.0349761480358224       -2.7708608656515610        1.0883180516522599     
 H   4.8099752484909191      -0.96025359527232201        2.1357166996932051     
 C   4.1140294367275807        3.3200979354683269        6.4116985504030515     
 H   3.6428005607232485        4.5069118570221152        4.6680997715471380     
 H   4.3580247916687833        1.9499049416156553        8.0578704566107238     
 H  -2.0058260183417098       -3.2265865516122276      -0.74515690202868845     
 H  -5.4593833319981462       -2.4784707518099052        7.7923756226159693     
 H  -6.9518299384839368        3.9410376855141922        1.6639094903386755     
 H  -9.9392803345952851E-002  -3.2041591129355345        9.1464824399572322     
 H   3.4740294180997791       -2.4681492254744843       0.66689501397498485     
 H   4.8932604518219103        3.9946045512589810        6.7592502137615798     
 Br   7.7745214817580885        5.1276255032019469        14.254315328683212     
 Co   8.3127267590195828        6.4945912165893658        12.411631203828504     
 P   10.174708968063825        7.6873576274299369        13.032502624606414     
 Br   8.8708885244667073        5.1333731741547250        10.569533299177593     
 P   6.4437979518475856        7.6606533721372854        11.765384882123490     
 C   9.9115144973725169        8.8870621759999349        14.378475459697116     
 C   11.044564986449576        8.6269269109016751        11.726027679784538     
 C   11.456199601053202        6.5562709416522305        13.690158115694793     
 C   6.7198182099140666        8.8553427231068458        10.416446033067604     
 C   5.5582627456323088        8.6050023355900258        13.057084029053298     
 C   5.1740309665300970        6.5191720319782487        11.104152151736173     
 C   9.1772373917109906        8.4663260495970736        15.503412544086927     
 C   10.420900872442861        10.194978519726217        14.332729052414843     
 C   10.300709067190638        9.5220341347371455        10.936638667979203     
 C   12.419195312051512        8.4678186518168914        11.477890634640174     
 C   11.758442450895979        5.3869292391197634        12.969189423108705     
 C   12.155275264827907        6.8378527487391354        14.876026696965294     
 C   7.4643934713767592        8.4337281034172147        9.2986956706499804     
 C   6.2228096635956467        10.168086425280718        10.461726800480566     
 C   6.2963373523040849        9.4951697671513742        13.857575204972214     
 C   4.1791191481828847        8.4548243371408613        13.283981302447078     
 C   4.8778775044024982        5.3484433861998060        11.825434715112763     
 C   4.4751452484282073        6.7961386649629327        9.9169474527061379     
 C   8.9759350564638751        9.3385694088287909        16.571922845586357     
 H   8.7636711580690143        7.4594140928331392        15.537435128199892     
 C   10.201767447406702        11.067800727411225        15.401721464045339     
 H   10.973799772955589        10.535818405819498        13.462577535580580     
 C   10.918415291894179        10.224307573992327        9.8998840023123353     
 H   9.2374263812602795        9.6695203873691877        11.118190775440917     
 C   13.036820569247885        9.1872234238711084        10.450881933609173     
 H   13.000138922902856        7.7681822447913040        12.073756615434997     
 C   12.763496043922983        4.5290201805909280        13.420591543253996     
 H   11.200866526496235        5.1475472051353020        12.064052981178882     
 C   13.153552324961446        5.9696369864995127        15.326676349685050     
 H   11.912799563565953        7.7317351177571627        15.447257130542509     
 C   7.6880578143878822        9.3091996633078988        8.2369316004308697     
 H   7.8719419834660895        7.4245343508736896        9.2664419611423057     
 C   6.4640366143674708        11.044053033837805        9.4001600322435799     
 H   5.6628908649885146        10.510614642062224        11.326546113392546     
 C   5.6681918069634865        10.202433373382439        14.884427668464015     
 H   7.3636409665240077        9.6336998186980640        13.692684658540621     
 C   3.5511175072772461        9.1789584599100582        14.301513047812334     
 H   3.6027977252517300        7.7587868939085167        12.679327080647115     
 C   3.8777445169968545        4.4847644609361810        11.373399466602180     
 H   5.4360124037633746        5.1129728973985413        12.731390501631576     
 C   3.4830075687686883        5.9215827539447332        9.4649637396394297     
 H   4.7128072857427714        7.6920979305887816        9.3466671798801535     
 C   9.4842586943658080        10.640856435048105        16.520374234687626     
 H   8.4103749822277329        9.0122604759052827        17.441206245176975     
 H   10.586930837681516        12.083518420370263        15.339408215556094     
 C   12.283673165038236        10.052951258165049        9.6525133267959315     
 H   10.323282498983051        10.885799297822572        9.2737508220613716     
 H   14.100930143728762        9.0501074555811289        10.264273049780551     
 C   13.462172127376769        4.8184377651088210        14.596499051850586     
 H   12.994000114081720        3.6272808664490404        12.855266605606300     
 H   13.701811237688460        6.1910312343271450        16.240635269220583     
 C   7.1915574919059644        10.616078366319355        8.2881347783269366     
 H   8.2623191011773276        8.9816345146582606        7.3734383273171931     
 H   6.0881645414762264        12.063246798906226        9.4632656245574118     
 C   4.2980949191172151        10.039654141092353        15.111083609605558     
 H   6.2584193283540532        10.860333430454679        15.519367643405303     
 H   2.4834246052111308        9.0497047902225347        14.471991676271180     
 C   3.1793836845737138        4.7693491313979930        10.195989767386438     
 H   3.6506012021593555        3.5825556463854316        11.939605831602904     
 H   2.9353983459937578        6.1395247092565990        8.5498015395003257     
 H   9.2992012518630105        11.316055953269215        17.352828882848179     
 H   12.752789774974522        10.567932980923626        8.8153099013197806     
 H   14.245189162094512        4.1483733523391697        14.943753438021995     
 H   7.3927946301203615        11.293634664219246        7.4612096643250592     
 H   3.8193716769024002        10.557606802440558        15.940806337609532     
 H   2.4001603476466506        4.0948342961286679        9.8484368218575451     
         142

 Br -0.48060832563831790        2.9625640713533281        2.3485516926745054     
 Co  -1.0163176763705386        1.5948808007210797        4.1913106983310282     
 P  -2.8774260396224767       0.39876773257084563        3.5736096074465236     
 Br  -1.5769722098576173        2.9553850599740481        6.0333319430123113     
 P  0.85348048835727897       0.43215760989915353        4.8407297411277819     
 C  -2.6158312440663281      -0.80156653056831939        2.2280107393109958     
 C  -3.7453174343517888      -0.54020396848284513        4.8819344430760134     
 C  -4.1603896295765850        1.5285418002391706        2.9163935317520480     
 C  0.57585771869174451      -0.76190505726474500        6.1900397065329162     
 C   1.7409773343050794      -0.51279167308524476        3.5508800575068671     
 C   2.1217866008171371        1.5749328983299649        5.5024112742474003     
 C  -1.8828448119943613      -0.38093900281787407        1.1021737194909493     
 C  -3.1267691102490009       -2.1088778393414520        2.2738134833109149     
 C  -3.0007354151418708       -1.4359264687808235        5.6699348431832872     
 C  -5.1193832699765780      -0.37998153453202527        5.1327295122646852     
 C  -4.4633907832777409        2.6977215778472305        3.6373053720950890     
 C  -4.8595020630918615        1.2463572467539443        1.7307055909521141     
 C -0.17000639243062096      -0.34018112938692147        7.3068907383212860     
 C   1.0713232270378845       -2.0752506482396265        6.1448195896994298     
 C   1.0036252490091588       -1.4023382243511502        2.7489975701374307     
 C   3.1206873939549800      -0.36373829895142251        3.3266457877618905     
 C   2.4171757488117014        2.7458410053370681        4.7810981746716834     
 C   2.8206607185321291        1.2985280221132818        6.6897724559721086     
 C  -1.6843472177838323       -1.2527751262614115        3.2815198699368657E-002
 H  -1.4685235245186703       0.62568662979909440        1.0679315650610279     
 C  -2.9104073253187597       -2.9813031556927658        1.2038875573108643     
 H  -3.6787869451908946       -2.4495076531271502        3.1446335983743943     
 C  -3.6171330041969165       -2.1375759401690861        6.7079295532509731     
 H  -1.9379557379792383       -1.5845312864995269        5.4862973734917579     
 C  -5.7357080483235396       -1.0987966292616806        6.1609238376912492     
 H  -5.7009070363251224       0.32010400213715473        4.5379635329111929     
 C  -5.4690709121487453        3.5548947418253891        3.1859795208264856     
 H  -3.9058744896617825        2.9376118407479805        4.5423281748863289     
 C  -5.8585590456189287        2.1137648822140043        1.2802206815798840     
 H  -4.6164253624748062       0.35272625053370349        1.1593689372775549     
 C -0.39646271236319519       -1.2160545872104722        8.3678135536903042     
 H -0.57680657284616754       0.66929638043486894        7.3389208413186262     
 C  0.82733853227064735       -2.9516086063919778        7.2054604622440515     
 H   1.6321198503439869       -2.4179900531572849        5.2806670116107934     
 C   1.6330774712533827       -2.1102301432842063        1.7233869762692684     
 H  -6.4182633331941269E-002  -1.5397428071661921        2.9117995483426453     
 C   3.7499881553837970       -1.0884694856858348        2.3103040300015638     
 H   3.6964317451479243       0.33184630921884456        3.9324013183228037     
 C   3.4167029121679873        3.6102319432059145        5.2332102795498878     
 H   1.8589627627226322        2.9808334232200093        3.8750477912965611     
 C   3.8120408376671571        2.1738665858214121        7.1419202261875938     
 H   2.5836028079664013       0.40230399399949623        7.2599269910684754     
 C  -2.1941554899857278       -2.5544856931296267        8.4403473515822808E-002
 H  -1.1198787767601897      -0.92662161724905745      -0.83719387844447080     
 H  -3.2967364148492910       -3.9965848796493399        1.2660994356456401     
 C  -4.9817860830411647       -1.9651513830055245        6.9578912799291190     
 H  -3.0213844351966408       -2.7995137166091295        7.3329622820221401     
 H  -6.7993696307879086      -0.96070015681464871        6.3495507530372644     
 C  -6.1678013143630821        3.2648458146038593        2.0102753368018829     
 H  -5.6999932706277301        4.4565847710655513        3.7511799813571112     
 H  -6.4069102324062932        1.8919187933960908       0.36642375569491176     
 C   9.8565805440240975E-002  -2.5235050389642937        8.3166570932190069     
 H -0.97181449011106613      -0.88833288920338815        9.2305813769880345     
 H   1.2020524627955107       -3.9712358303464157        7.1422576715769592     
 C   3.0037819036029556       -1.9485323746382504        1.4993292527776276     
 H   1.0434625471197780       -2.7676781594894511        1.0873433369903249     
 H   4.8181312057136481      -0.96020647534040249        2.1418492951915060     
 C   4.1150373610344761        3.3262354364354083        6.4107961211288140     
 H   3.6434244131540607        4.5125041691776433        4.6669004611839231     
 H   4.3595792043609789        1.9563444394195690        8.0572238678884034     
 H  -2.0111304619521375       -3.2293874555402851      -0.74874722616086065     
 H  -5.4496990964976826       -2.4797636329623813        7.7960302015449612     
 H  -6.9513028273299202        3.9343414115427402        1.6630573065983443     
 H -0.10468927505744105       -3.2013549620194182        9.1428929153715419     
 H   3.4837089354497235       -2.4668610935931059       0.67054624399373108     
 H   4.8937950141273880        4.0012981905737259        6.7583835889019745     
 Br   7.7740031277476112        5.1269094668274331        14.259132792654015     
 Co   8.3097086765744788        6.4945920849867065        12.416372521235630     
 P   10.170823284204781        7.6906963902124206        13.034069521833016     
 Br   8.8703595475333845        5.1340949653184067        10.574344195296991     
 P   6.4399108181594809        7.6573163850716073        11.766956935404362     
 C   9.9092335830656442        8.8910266782249181        14.379672985321395     
 C   11.038718687686968        8.6296686700270939        11.725747475005672     
 C   11.453778404366501        6.5609065312902883        13.691274859168491     
 C   6.7175326763675827        8.8513778614085581        10.417645998984506     
 C   5.5524162223653857        8.6022632888125301        13.056809157391623     
 C   5.1716100825626210        6.5145333808228107        11.105279984795215     
 C   9.1762428628887385        8.4704007860213419        15.505508006383659     
 C   10.420168156303577        10.198339249032770        14.333868960818553     
 C   10.294139930588297        9.5253945151964317        10.937747647374001     
 C   12.412784463539388        8.4694430493461148        11.474953722775215     
 C   11.756780554869973        5.3917394431997048        12.970342603560882     
 C   12.152877819284882        6.8430611269739199        14.876977319456618     
 C   7.4633958218209475        8.4296538230965172        9.3007942153374756     
 C   6.2220707067195580        10.164724761450898        10.462868176800708     
 C   6.2897683245051059        9.4918139686142187        13.858687173515268     
 C   4.1727087250786061        8.4532008730510775        13.281052686633847     
 C   4.8762191888031214        5.3436328425247570        11.826604756940954     
 C   4.4727482774852598        6.7909189904286666        9.9179072714826724     
 C   8.9777352672548432        9.3422408465859892        16.574861326032945     
 H   8.7619238133612676        7.4637743222664232        15.539751519424865     
 C   10.203796131408378        11.070768577389030        15.403789351206674     
 H   10.972190402219486        10.538967795549372        13.463051378575726     
 C   10.910540669567725        10.227044284215410        9.8997549243654177     
 H   9.2313601473503493        9.6740010326864834        11.121383709476145     
 C   13.029112046809857        9.1882565453388860        10.446759936786467     
 H   12.994306016478570        7.7693559163641304        12.069720036768745     
 C   12.762447544053728        4.5345487843136603        13.421663712342495     
 H   11.199274192870293        5.1518715119941270        12.065307987548604     
 C   13.151920473076805        5.9756348780993909        15.327458485106311     
 H   11.909801806982440        7.7366829693214534        15.448328567778136     
 C   7.6898559837598528        9.3055291834348743        8.2398737384885870     
 H   7.8701924909326113        7.4201750280171126        9.2687616629278828     
 C   6.4660596968843382        11.041084649172255        9.4022298795044748     
 H   5.6612738096856434        10.507463789827780        11.327020627065682     
 C   5.6603183446793572        10.199701226078050        14.884302248005019     
 H   7.3575743360800088        9.6292250628975804        13.695878359875776     
 C   3.5434105697465568        9.1779258357125730        14.297400373415416     
 H   3.5969648636896618        7.7576129118106456        12.675300575333894     
 C   3.8767027089960679        4.4792300934202265        11.374492315702724     
 H   5.4344240600042175        5.1086543088481760        12.732663670614471     
 C   3.4813795596358608        5.9155678298559167        9.4657586249742867     
 H   4.7098075510034647        7.6871367539609770        9.3477435594001914     
 C   9.4875373462822612        10.643953711585130        16.523269823809535     
 H   8.4132619061846654        9.0160892634066041        17.444868013646218     
 H   10.590121795376895        12.086051445712828        15.341575414145117     
 C   12.275193198172794        10.054614572306312        9.6497930024699130     
 H   10.314794589278815        10.888985975328215        9.2747237825017148     
 H   14.092773344710951        9.0501568005514113        10.258133281575686     
 C   13.461163023445961        4.8245662454610265        14.597384509438232     
 H   12.993370336177149        3.6328692647363008        12.856446645157874     
 H   13.700260512935573        6.1974575012839317        16.241267782825727     
 C   7.1948333377324545        10.612981746249194        8.2910336310336703     
 H   8.2652056945216579        8.9778072535728253        7.3771046321464908     
 H   6.0913485254452828        12.060712731207783        9.4654344144217628     
 C   4.2896169549215175        10.037993082440442        15.108370357781947     
 H   6.2499328181675669        10.857152967118349        15.520342287381629     
 H   2.4752699992139138        9.0496542796281680        14.465863766838973     
 C   3.1783814438921425        4.7632064355474917        10.196893694783048     
 H   3.6499805490241943        3.5769638767067895        11.940811320478630     
 H   2.9338517861421969        6.1330751433457484        8.5504451456254067     
 H   9.3045016844037622        11.318858897586519        17.356415305060224     
 H   12.743108351593154        10.569224894304531        8.8116540948247248     
 H   14.244652909993139        4.1550557863239614        14.944600161252493     
 H   7.3980936249004516        11.290832935774059        7.4648000892813240     
 H   3.8096934018530000        10.556316790175698        15.937158509761915     
 H   2.3996334747333132        4.0881331513858346        9.8493048979219306     
         142

 Br -0.48008914106598150        2.9632821507239937        2.3437337717094064     
 Co  -1.0132994864046463        1.5948821252052958        4.1865689303372333     
 P  -2.8735392134469717       0.39542931246501473        3.5720413114158283     
 Br  -1.5764441017291408        2.9546670566888578        6.0285188771947738     
 P  0.85736751542873479       0.43549663835898422        4.8391577413733380     
 C  -2.6135481746995937      -0.80553147626198318        2.2268126530131949     
 C  -3.7394693786421467      -0.54294551679941427        4.8822135698912152     
 C  -4.1579691454519017        1.5239032271870048        2.9152732301824580     
 C  0.57814283693009350      -0.75793858733769393        6.1888393582194992     
 C   1.7468239596060953      -0.51005095008229362        3.5511553055482405     
 C   2.1242086003805647        1.5795717282759578        5.5012846684168801     
 C  -1.8818491096532335      -0.38501373280144890        1.1000772663691392     
 C  -3.1260348024588009       -2.1122388096097424        2.2726726835130977     
 C  -2.9941639891302447       -1.4392859764969883        5.6688249980799448     
 C  -5.1129707799718940      -0.38160664029843033        5.1356652074176221     
 C  -4.4617292893132889        2.6929110887766767        3.6361443326341067     
 C  -4.8571083406302336        1.2411394811447334        1.7297546469025369     
 C -0.16900969765674517      -0.33610548582430577        7.3047915098655434     
 C   1.0720629214854613       -2.0718869473875521        6.1436783356193150     
 C   1.0101941843909907       -1.3989799186613803        2.7478852734249171     
 C   3.1270983899059761      -0.36211503234170700        3.3295763847342688     
 C   2.4188350086740416        2.7506533822844816        4.7799319965460203     
 C   2.8230611454585550        1.3037436351559382        6.6888115419865297     
 C  -1.6861482244405985       -1.2564456849336938        2.9874620979242390E-002
 H  -1.4667746667224042       0.62132628479891316        1.0656145061532334     
 C  -2.9124364516625114       -2.9842703569513187        1.2018175903730373     
 H  -3.6771750449890734       -2.4526576575925803        3.1441593614092733     
 C  -3.6092556440763000       -2.1403118891629034        6.7080579428211671     
 H  -1.9318871841550860       -1.5890106006794325        5.4831035440701088     
 C  -5.7279975127282468       -1.0998309876540167        6.1650444642694984     
 H  -5.6950728825501464       0.31892922628458570        4.5419988268534315     
 C  -5.4680256670784937        3.5493621448504666        3.1848986309317828     
 H  -3.9042803511941386        2.9332919821175767        4.5410627403635946     
 C  -5.8569340334827142        2.1077536439768050        1.2794375758758607     
 H  -4.6134313454097677       0.34776701292044415        1.1583002931930657     
 C -0.39826098925583420       -1.2123824287725666        8.3648711623883649     
 H -0.57505903411540094       0.67365669454184274        7.3365999167023510     
 C  0.82531710086477672       -2.9486378701703733        7.2033911957928609     
 H   1.6337379082527843       -2.4148370426287418        5.2801927211329520     
 C   1.6409510660040589       -2.1074965084210477        1.7235129021431221     
 H  -5.8116435078329545E-002  -1.5352642051794305        2.9086043905711745     
 C   3.7576959711205560       -1.0874384453430017        2.3144198419418767     
 H   3.7022654083375088       0.33301944404261347        3.9364303382873644     
 C   3.4177478863415844        3.6157655356470975        5.2321215123398650     
 H   1.8605504898671585        2.9851569253640116        3.8737802295758730     
 C   3.8136746587805885        2.1798746884056945        7.1411243485651115     
 H   2.5866061195796815       0.40725974159939549        7.2588474381621699     
 C  -2.1974360713828731       -2.5575816736555521        8.1505065898987358E-002
 H  -1.1227675287722274      -0.93044903453886885      -0.84085821193336496     
 H  -3.2999283717591488       -3.9991170819992079        1.2639297081147680     
 C  -4.9733035732693978       -1.9668151866266295        6.9606105202949431     
 H  -3.0128933772959687       -2.8026988456909554        7.3319890349265684     
 H  -6.7912109696654896      -0.96075165287757847        6.3556888268047169     
 C  -6.1667988278556987        3.2587066477646314        2.0093848042622593     
 H  -5.6993665767332757        4.4509946044186615        3.7499877409685332     
 H  -6.4053689127475524        1.8854741379553090       0.36579303081389408     
 C   9.5291424848289119E-002  -2.5204061644171527        8.3137587490028082     
 H -0.97470184697327933      -0.88450418024406574        9.2269144740256426     
 H   1.1988710332946126       -3.9686991115156989        7.1400899081323512     
 C   3.0122605865635466       -1.9468720470259004        1.5020448813331531     
 H   1.0519489462037337       -2.7644954533273411        1.0863686223283902     
 H   4.8262871629363779      -0.96015935540848296        2.1479818906898074     
 C   4.1160452853413707        3.3323729374024902        6.4098936918545766     
 H   3.6440482655848725        4.5180964813331714        4.6657011508207074     
 H   4.3611336170531754        1.9627839372234830        8.0565772791660848     
 H  -2.0164349055625648       -3.2321883594683420      -0.75233755029303273     
 H  -5.4400148609972190       -2.4810565141148575        7.7996847804739531     
 H  -6.9507757161759027        3.9276451375712882        1.6622051228580133     
 H -0.10998574676892924       -3.1985508111033014        9.1393033907858499     
 H   3.4933884527996679       -2.4655729617117270       0.67419747401247732     
 H   4.8943295764328658        4.0079918298884714        6.7575169640423685     
 Br   7.7734847737371346        5.1261934304529202        14.263950256624817     
 Co   8.3066905941293747        6.4945929533840481        12.421113838642755     
 P   10.166937600345737        7.6940351529949043        13.035636419059621     
 Br   8.8698305706000600        5.1348167564820875        10.579155091416389     
 P   6.4360236844713770        7.6539793980059283        11.768528988685233     
 C   9.9069526687587732        8.8949911804499031        14.380870510945675     
 C   11.032872388924362        8.6324104291525128        11.725467270226808     
 C   11.451357207679802        6.5655421209283462        13.692391602642189     
 C   6.7152471428210978        8.8474129997102686        10.418845964901406     
 C   5.5465696990984634        8.5995242420350362        13.056534285729947     
 C   5.1691891985951459        6.5098947296673728        11.106407817854260     
 C   9.1752483340664863        8.4744755224456103        15.507603468680390     
 C   10.419435440164293        10.201699978339324        14.335008869222262     
 C   10.287570793985957        9.5287548956557178        10.938856626768802     
 C   12.406373615027265        8.4710674468753364        11.472016810910258     
 C   11.755118658843967        5.3965496472796453        12.971495784013058     
 C   12.150480373741857        6.8482695052087035        14.877927941947940     
 C   7.4623981722651367        8.4255795427758198        9.3028927600249709     
 C   6.2213317498434693        10.161363097621077        10.464009553120849     
 C   6.2831992967061270        9.4884581700770614        13.859799142058321     
 C   4.1662983019743267        8.4515774089612936        13.278124070820615     
 C   4.8745608732037455        5.3388222988497080        11.827774798769145     
 C   4.4703513065423115        6.7856993158943997        9.9188670902592087     
 C   8.9795354780458130        9.3459122843431874        16.577799806479533     
 H   8.7601764686535208        7.4681345516997082        15.542067910649838     
 C   10.205824815410052        11.073736427366835        15.405857238368007     
 H   10.970581031483384        10.542117185279245        13.463525221570871     
 C   10.902666047241270        10.229780994438492        9.8996258464185001     
 H   9.2252939134404190        9.6784816780037808        11.124576643511373     
 C   13.021403524371829        9.1892896668066637        10.442637939963760     
 H   12.988473110054283        7.7705295879369567        12.065683458102493     
 C   12.761399044184474        4.5400773880363925        13.422735881430993     
 H   11.197681859244351        5.1561958188529520        12.066562993918325     
 C   13.150288621192164        5.9816327696992690        15.328240620527573     
 H   11.906804050398925        7.7416308208857441        15.449400005013761     
 C   7.6916541531318234        9.3018587035618481        8.2428158765463042     
 H   7.8684429983991322        7.4158157051605347        9.2710813647134600     
 C   6.4680827794012048        11.038116264506707        9.4042997267653679     
 H   5.6596567543827723        10.504312937593335        11.327495140738817     
 C   5.6524448823952280        10.196969078773659        14.884176827546023     
 H   7.3515077056360107        9.6247503070970968        13.699072061210932     
 C   3.5357036322158679        9.1768932115150879        14.293287699018498     
 H   3.5911320021275936        7.7564389297127745        12.671274070020672     
 C   3.8756609009952818        4.4736957259042720        11.375585164803269     
 H   5.4328357162450613        5.1043357202978115        12.733936839597366     
 C   3.4797515505030328        5.9095529057671001        9.4665535103091436     
 H   4.7068078162641571        7.6821755773331724        9.3488199389202293     
 C   9.4908159981987126        10.647050988122157        16.526165412931441     
 H   8.4161488301415979        9.0199180509079238        17.448529782115465     
 H   10.593312753072272        12.088584471055395        15.343742612734140     
 C   12.266713231307351        10.056277886447573        9.6470726781438962     
 H   10.306306679574577        10.892172652833858        9.2756967429420580     
 H   14.084616545693141        9.0502061455216936        10.251993513370824     
 C   13.460153919515154        4.8306947258132320        14.598269967025878     
 H   12.992740558272580        3.6384576630235612        12.857626684709450     
 H   13.698709788182688        6.2038837682407175        16.241900296430874     
 C   7.1981091835589455        10.609885126179032        8.2939324837404040     
 H   8.2680922878659882        8.9739799924873918        7.3807709369757895     
 H   6.0945325094143401        12.058178663509340        9.4676032042861156     
 C   4.2811389907258199        10.036332023788532        15.105657105958338     
 H   6.2414463079810814        10.853972503782018        15.521316931357955     
 H   2.4671153932166967        9.0496037690338031        14.459735857406768     
 C   3.1773792032105708        4.7570637396969904        10.197797622179658     
 H   3.6493598958890328        3.5713721070281470        11.942016809354355     
 H   2.9323052262906355        6.1266255774348979        8.5510887517504894     
 H   9.3098021169445140        11.321661841903824        17.360001727272270     
 H   12.733426928211784        10.570516807685438        8.8079982883296708     
 H   14.244116657891766        4.1617382203087541        14.945446884482990     
 H   7.4033926196805417        11.288031207328871        7.4683905142375879     
 H   3.8000151268035998        10.555026777910838        15.933510681914296     
 H   2.3991066018199758        4.0814320066430012        9.8501729739863180     
         142

 Br -0.47956995649364509        2.9640002300946593        2.3389158507443075     
 Co  -1.0102812964387540        1.5948834496895117        4.1818271623434393     
 P  -2.8696523872714672       0.39209089235918387        3.5704730153851334     
 Br  -1.5759159936006641        2.9539490534036674        6.0237058113772362     
 P  0.86125454250019062       0.43883566681881492        4.8375857416188941     
 C  -2.6112651053328588      -0.80949642195564708        2.2256145667153939     
 C  -3.7336213229325046      -0.54568706511598331        4.8824926967064179     
 C  -4.1555486613272183        1.5192646541348389        2.9141529286128676     
 C  0.58042795516844248      -0.75397211741064296        6.1876390099060821     
 C   1.7526705849071109      -0.50731022707934259        3.5514305535896140     
 C   2.1266305999439918        1.5842105582219506        5.5001580625863600     
 C  -1.8808534073121055      -0.38908846278502374        1.0979808132473290     
 C  -3.1253004946686014       -2.1155997798780324        2.2715318837152805     
 C  -2.9875925631186191       -1.4426454842131531        5.6677151529766014     
 C  -5.1065582899672100      -0.38323174606483545        5.1386009025705590     
 C  -4.4600677953488370        2.6881005997061234        3.6349832931731245     
 C  -4.8547146181686065        1.2359217155355222        1.7288037028529597     
 C -0.16801300288286941      -0.33202984226169008        7.3026922814098008     
 C   1.0728026159330382       -2.0685232465354773        6.1425370815392011     
 C   1.0167631197728224       -1.3956216129716106        2.7467729767124029     
 C   3.1335093858569718      -0.36049176573199154        3.3325069817066471     
 C   2.4204942685363817        2.7554657592318952        4.7787658184203572     
 C   2.8254615723849810        1.3089592481985945        6.6878506280009509     
 C  -1.6879492310973649       -1.2601162436059763        2.6934043259116119E-002
 H  -1.4650258089261383       0.61696593979873204        1.0632974472454388     
 C  -2.9144655780062636       -2.9872375582098720        1.1997476234352100     
 H  -3.6755631447872523       -2.4558076620580098        3.1436851244441524     
 C  -3.6013782839556829       -2.1430478381567206        6.7081863323913620     
 H  -1.9258186303309335       -1.5934899148593378        5.4799097146484606     
 C  -5.7202869771329548       -1.1008653460463527        6.1691650908477476     
 H  -5.6892387287751705       0.31775445043201667        4.5460341207956692     
 C  -5.4669804220082430        3.5438295478755446        3.1838177410370796     
 H  -3.9026862127264947        2.9289721234871728        4.5397973058408603     
 C  -5.8553090213465007        2.1017424057396057        1.2786544701718372     
 H  -4.6104373283447284       0.34280777530718487        1.1572316491085766     
 C -0.40005926614847320       -1.2087102703346611        8.3619287710864274     
 H -0.57331149538463433       0.67801700864881653        7.3342789920860758     
 C  0.82329566945890620       -2.9456671339487692        7.2013219293416713     
 H   1.6353559661615817       -2.4116840321001987        5.2797184306551106     
 C   1.6488246607547354       -2.1047628735578892        1.7236388280169757     
 H  -5.2050236824717822E-002  -1.5307856031926688        2.9054092327997036     
 C   3.7654037868573154       -1.0864074050001686        2.3185356538821891     
 H   3.7080990715270938       0.33419257886638237        3.9404593582519247     
 C   3.4187928605151816        3.6212991280882805        5.2310327451298422     
 H   1.8621382170116847        2.9894804275080133        3.8725126678551853     
 C   3.8153084798940196        2.1858827909899770        7.1403284709426300     
 H   2.5896094311929621       0.41221548919929474        7.2577678852558654     
 C  -2.2007166527800188       -2.5606776541814775        7.8606658282151923E-002
 H  -1.1256562807842654      -0.93427645182868035      -0.84452254542225902     
 H  -3.3031203286690070       -4.0016492843490754        1.2617599805838959     
 C  -4.9648210634976300       -1.9684789902477342        6.9633297606607663     
 H  -3.0044023193952967       -2.8058839747727813        7.3310157878309958     
 H  -6.7830523085430716      -0.96080314894050811        6.3618269005721695     
 C  -6.1657963413483152        3.2525674809254030        2.0084942717226357     
 H  -5.6987398828388214        4.4454044377717716        3.7487955005799556     
 H  -6.4038275930888107        1.8790294825145273       0.36516230593287641     
 C   9.2017044256337249E-002  -2.5173072898700113        8.3108604047866095     
 H -0.97758920383549264      -0.88067547128474333        9.2232475710632489     
 H   1.1956896037937148       -3.9661623926849825        7.1379221446877432     
 C   3.0207392695241375       -1.9452117194135503        1.5047605098886787     
 H   1.0604353452876893       -2.7613127471652312        1.0853939076664552     
 H   4.8344431201591078      -0.96011223547656344        2.1541144861881087     
 C   4.1170532096482662        3.3385104383695721        6.4089912625803400     
 H   3.6446721180156847        4.5236887934886996        4.6645018404574925     
 H   4.3626880297453710        1.9692234350273967        8.0559306904437662     
 H  -2.0217393491729920       -3.2349892633963990      -0.75592787442520482     
 H  -5.4303306254967554       -2.4823493952673337        7.8033393594029441     
 H  -6.9502486050218861        3.9209488635998362        1.6613529391176820     
 H -0.11528221848041742       -3.1957466601871847        9.1357138662001578     
 H   3.5030679701496124       -2.4642848298303481       0.67784870403122355     
 H   4.8948641387383436        4.0146854692032168        6.7566503391827633     
 Br   7.7729664197266573        5.1254773940784064        14.268767720595619     
 Co   8.3036725116842707        6.4945938217813897        12.425855156049881     
 P   10.163051916486692        7.6973739157773888        13.037203316286224     
 Br   8.8693015936667372        5.1355385476457691        10.583965987535787     
 P   6.4321365507832722        7.6506424109402493        11.770101041966106     
 C   9.9046717544519005        8.8989556826748863        14.382068036569954     
 C   11.027026090161755        8.6351521882779316        11.725187065447942     
 C   11.448936010993103        6.5701777105664050        13.693508346115888     
 C   6.7129616092746138        8.8434481380119809        10.420045930818306     
 C   5.5407231758315403        8.5967851952575423        13.056259414068272     
 C   5.1667683146276699        6.5052560785119349        11.107535650913302     
 C   9.1742538052442342        8.4785502588698787        15.509698930977121     
 C   10.418702724025007        10.205060707645877        14.336148777625972     
 C   10.281001657383616        9.5321152761150039        10.939965606163602     
 C   12.399962766515142        8.4726918444045598        11.469079899045301     
 C   11.753456762817962        5.4013598513595866        12.972648964465234     
 C   12.148082928198832        6.8534778834434871        14.878878564439264     
 C   7.4614005227093250        8.4215052624551241        9.3049913047124662     
 C   6.2205927929673805        10.158001433791258        10.465150929440991     
 C   6.2766302689071471        9.4851023715399059        13.860911110601375     
 C   4.1598878788700482        8.4499539448715080        13.275195455007385     
 C   4.8729025576043696        5.3340117551746600        11.828944840597336     
 C   4.4679543355993632        6.7804796413601327        9.9198269090357432     
 C   8.9813356888367828        9.3495837221003857        16.580738286926120     
 H   8.7584291239457741        7.4724947811329923        15.544384301874810     
 C   10.207853499411726        11.076704277344641        15.407925125529342     
 H   10.968971660747281        10.545266575009119        13.463999064566016     
 C   10.894791424914814        10.232517704661573        9.8994967684715824     
 H   9.2192276795304888        9.6829623233210782        11.127769577546603     
 C   13.013695001933801        9.1903227882744414        10.438515943141054     
 H   12.982640203629998        7.7717032595097839        12.061646879436243     
 C   12.760350544315219        4.5456059917591247        13.423808050519492     
 H   11.196089525618412        5.1605201257117770        12.067818000288044     
 C   13.148656769307525        5.9876306612991472        15.329022755948836     
 H   11.903806293815412        7.7465786724500347        15.450471442249388     
 C   7.6934523225037941        9.2981882236888236        8.2457580146040215     
 H   7.8666935058656540        7.4114563823039568        9.2734010664990354     
 C   6.4701058619180722        11.035147879841158        9.4063695740262627     
 H   5.6580396990799002        10.501162085358891        11.327969654411953     
 C   5.6445714201110988        10.194236931469268        14.884051407087027     
 H   7.3454410751920118        9.6202755512966114        13.702265762546087     
 C   3.5279966946851786        9.1758605873176027        14.289175024621581     
 H   3.5852991405655255        7.7552649476149034        12.667247564707450     
 C   3.8746190929944953        4.4681613583883184        11.376678013903813     
 H   5.4312473724859043        5.1000171317474470        12.735210008580259     
 C   3.4781235413702052        5.9035379816782836        9.4673483956439988     
 H   4.7038080815248504        7.6772144007053678        9.3498963184402690     
 C   9.4940946501151640        10.650148264659183        16.529061002053350     
 H   8.4190357540985286        9.0237468384092452        17.452191550584708     
 H   10.596503710767651        12.091117496397962        15.345909811323162     
 C   12.258233264441909        10.057941200588836        9.6443523538178777     
 H   10.297818769870341        10.895359330339501        9.2766697033823995     
 H   14.076459746675329        9.0502554904919741        10.245853745165959     
 C   13.459144815584345        4.8368232061654366        14.599155424613524     
 H   12.992110780368009        3.6440460613108216        12.858806724261024     
 H   13.697159063429801        6.2103100351975042        16.242532810036018     
 C   7.2013850293854356        10.606788506108868        8.2968313364471395     
 H   8.2709788812103202        8.9701527314019565        7.3844372418050872     
 H   6.0977164933833965        12.055644595810897        9.4697719941504666     
 C   4.2726610265301233        10.034670965136621        15.102943854134727     
 H   6.2329597977945950        10.850792040445686        15.522291575334281     
 H   2.4589607872194801        9.0495532584394365        14.453607947974563     
 C   3.1763769625289995        4.7509210438464891        10.198701549576267     
 H   3.6487392427538716        3.5657803373495049        11.943222298230081     
 H   2.9307586664390746        6.1201760115240473        8.5517323578755704     
 H   9.3151025494852675        11.324464786221128        17.363588149484315     
 H   12.723745504830415        10.571808721066345        8.8043424818346150     
 H   14.243580405790393        4.1684206542935467        14.946293607713489     
 H   7.4086916144606310        11.285229478883684        7.4719809391938528     
 H   3.7903368517542000        10.553736765645976        15.929862854066679     
 H   2.3985797289066384        4.0747308619001679        9.8510410500507035     
         142

 Br -0.47905077192130863        2.9647183094653249        2.3340979297792086     
 Co  -1.0072631064728619        1.5948847741737275        4.1770853943496444     
 P  -2.8657655610959623       0.38875247225335297        3.5689047193544381     
 Br  -1.5753878854721877        2.9532310501184771        6.0188927455596986     
 P  0.86514156957164634       0.44217469527864561        4.8360137418644511     
 C  -2.6089820359661244      -0.81346136764931098        2.2244164804175930     
 C  -3.7277732672228621      -0.54842861343255234        4.8827718235216206     
 C  -4.1531281772025350        1.5146260810826728        2.9130326270432771     
 C  0.58271307340679146      -0.75000564748359200        6.1864386615926650     
 C   1.7585172102081268      -0.50456950407639156        3.5517058016309870     
 C   2.1290525995074194        1.5888493881679435        5.4990314567558398     
 C  -1.8798577049709777      -0.39316319276859857        1.0958843601255188     
 C  -3.1245661868784014       -2.1189607501463228        2.2703910839174632     
 C  -2.9810211371069930       -1.4460049919293179        5.6666053078732590     
 C  -5.1001457999625250      -0.38485685183124052        5.1415365977234959     
 C  -4.4584063013843860        2.6832901106355695        3.6338222537121423     
 C  -4.8523208957069786        1.2307039499263113        1.7278527588033825     
 C -0.16701630810899365      -0.32795419869907438        7.3005930529540572     
 C   1.0735423103806148       -2.0651595456834024        6.1413958274590872     
 C   1.0233320551546543       -1.3922633072818407        2.7456606799998893     
 C   3.1399203818079675      -0.35886849912227603        3.3354375786790253     
 C   2.4221535283987219        2.7602781361793087        4.7775996402946941     
 C   2.8278619993114069        1.3141748612412507        6.6868897140153729     
 C  -1.6897502377541314       -1.2637868022782586        2.3993465538989848E-002
 H  -1.4632769511298722       0.61260559479855081        1.0609803883376443     
 C  -2.9164947043500153       -2.9902047594684249        1.1976776564973830     
 H  -3.6739512445854312       -2.4589576665234398        3.1432108874790310     
 C  -3.5935009238350664       -2.1457837871505383        6.7083147219615560     
 H  -1.9197500765067812       -1.5979692290392433        5.4767158852268123     
 C  -5.7125764415376619       -1.1018997044386887        6.1732857174259976     
 H  -5.6834045750001945       0.31657967457944763        4.5500694147379077     
 C  -5.4659351769379914        3.5382969509006226        3.1827368511423768     
 H  -3.9010920742588509        2.9246522648567694        4.5385318713181260     
 C  -5.8536840092102862        2.0957311675024068        1.2778713644678139     
 H  -4.6074433112796900       0.33784853769392553        1.1561630050240874     
 C -0.40185754304111221       -1.2050381118967557        8.3589863797844881     
 H -0.57156395665386783       0.68237732275579033        7.3319580674698006     
 C  0.82127423805303557       -2.9426963977271647        7.1992526628904807     
 H   1.6369740240703792       -2.4085310215716556        5.2792441401772692     
 C   1.6566982555054119       -2.1020292386947301        1.7237647538908294     
 H  -4.5984038571106098E-002  -1.5263070012059072        2.9022140750282328     
 C   3.7731116025940743       -1.0853763646573356        2.3226514658225019     
 H   3.7139327347166788       0.33536571369015128        3.9444883782164855     
 C   3.4198378346887792        3.6268327205294630        5.2299439779198194     
 H   1.8637259441562111        2.9938039296520151        3.8712451061344977     
 C   3.8169423010074510        2.1918908935742594        7.1395325933201486     
 H   2.5926127428062422       0.41717123679919399        7.2566883323495599     
 C  -2.2039972341771641       -2.5637736347074029        7.5708250665316487E-002
 H  -1.1285450327963031      -0.93810386911849186      -0.84818687891115319     
 H  -3.3063122855788651       -4.0041814866989434        1.2595902530530239     
 C  -4.9563385537258631       -1.9701427938688392        6.9660490010265903     
 H  -2.9959112614946251       -2.8090691038546072        7.3300425407354233     
 H  -6.7748936474206527      -0.96085464500343787        6.3679649743396221     
 C  -6.1647938548409309        3.2464283140861752        2.0076037391830122     
 H  -5.6981131889443670        4.4398142711248818        3.7476032601913776     
 H  -6.4022862734300698        1.8725848270737453       0.36453158105185873     
 C   8.8742663664385393E-002  -2.5142084153228703        8.3079620605704108     
 H -0.98047656069770583      -0.87684676232542091        9.2195806681008570     
 H   1.1925081742928167       -3.9636256738542657        7.1357543812431352     
 C   3.0292179524847289       -1.9435513918012004        1.5074761384442041     
 H   1.0689217443716448       -2.7581300410031213        1.0844191930045202     
 H   4.8425990773818368      -0.96006511554464391        2.1602470816864097     
 C   4.1180611339551616        3.3446479393366539        6.4080888333061026     
 H   3.6452959704464969        4.5292811056442277        4.6633025300942768     
 H   4.3642424424375665        1.9756629328313107        8.0552841017214458     
 H  -2.0270437927834193       -3.2377901673244565      -0.75951819855737701     
 H  -5.4206463899962918       -2.4836422764198098        7.8069939383319360     
 H  -6.9497214938678695        3.9142525896283846        1.6605007553773510     
 H -0.12057869019190560       -3.1929425092710684        9.1321243416144657     
 H   3.5127474874995568       -2.4629966979489692       0.68149993404996978     
 H   4.8953987010438214        4.0213791085179622        6.7557837143231581     
 Br   7.7724480657161799        5.1247613577038935        14.273585184566421     
 Co   8.3006544292391666        6.4945946901787304        12.430596473457006     
 P   10.159166232627648        7.7007126785598725        13.038770213512827     
 Br   8.8687726167334127        5.1362603388094499        10.588776883655186     
 P   6.4282494170951683        7.6473054238745712        11.771673095246978     
 C   9.9023908401450296        8.9029201848998696        14.383265562194234     
 C   11.021179791399149        8.6378939474033523        11.724906860669076     
 C   11.446514814306402        6.5748133002044629        13.694625089589586     
 C   6.7106760757281299        8.8394832763136932        10.421245896735208     
 C   5.5348766525646180        8.5940461484800466        13.055984542406597     
 C   5.1643474306601940        6.5006174273564969        11.108663483972347     
 C   9.1732592764219802        8.4826249952941453        15.511794393273851     
 C   10.417970007885723        10.208421436952431        14.337288686029684     
 C   10.274432520781275        9.5354756565742917        10.941074585558402     
 C   12.393551918003018        8.4743162419337832        11.466142987180344     
 C   11.751794866791956        5.4061700554395271        12.973802144917411     
 C   12.145685482655807        6.8586862616782716        14.879829186930587     
 C   7.4604028731535141        8.4174309821344266        9.3070898493999614     
 C   6.2198538360912918        10.154639769961438        10.466292305761133     
 C   6.2700612411081682        9.4817465730027486        13.862023079144429     
 C   4.1534774557657697        8.4483304807817241        13.272266839194154     
 C   4.8712442420049928        5.3292012114996110        11.830114882425526     
 C   4.4655573646564157        6.7752599668258666        9.9207867278122777     
 C   8.9831358996277508        9.3532551598575822        16.583676767372708     
 H   8.7566817792380274        7.4768550105662772        15.546700693099783     
 C   10.209882183413400        11.079672127322446        15.409993012690677     
 H   10.967362290011177        10.548415964738993        13.464472907561161     
 C   10.886916802588360        10.235254414884656        9.8993676905246648     
 H   9.2131614456205586        9.6874429686383738        11.130962511581831     
 C   13.005986479495773        9.1913559097422191        10.434393946318346     
 H   12.976807297205712        7.7728769310826102        12.057610300769991     
 C   12.759302044445965        4.5511345954818569        13.424880219607990     
 H   11.194497191992470        5.1648444325706020        12.069073006657765     
 C   13.147024917422884        5.9936285528990254        15.329804891370099     
 H   11.900808537231899        7.7515265240143254        15.451542879485014     
 C   7.6952504918757647        9.2945177438157973        8.2487001526617387     
 H   7.8649440133321757        7.4070970594473797        9.2757207682846126     
 C   6.4721289444349397        11.032179495175608        9.4084394212871576     
 H   5.6564226437770291        10.498011233124448        11.328444168085088     
 C   5.6366979578269696        10.191504784164877        14.883925986628030     
 H   7.3393744447480138        9.6158007954961278        13.705459463881242     
 C   3.5202897571544898        9.1748279631201175        14.285062350224663     
 H   3.5794662790034573        7.7540909655170323        12.663221059394230     
 C   3.8735772849937087        4.4626269908723639        11.377770863004358     
 H   5.4296590287267472        5.0956985431970816        12.736483177563153     
 C   3.4764955322373776        5.8975230575894679        9.4681432809788557     
 H   4.7008083467855437        7.6722532240775632        9.3509726979603069     
 C   9.4973733020316153        10.653245541196210        16.531956591175256     
 H   8.4219226780554610        9.0275756259105666        17.455853319053951     
 H   10.599694668463030        12.093650521740527        15.348077009912185     
 C   12.249753297576468        10.059604514730099        9.6416320294918592     
 H   10.289330860166103        10.898546007845145        9.2776426638227427     
 H   14.068302947657518        9.0503048354622564        10.239713976961097     
 C   13.458135711653537        4.8429516865176421        14.600040882201171     
 H   12.991481002463438        3.6496344595980821        12.859986763812598     
 H   13.695608338676914        6.2167363021542901        16.243165323641165     
 C   7.2046608752119257        10.603691886038707        8.2997301891538733     
 H   8.2738654745546505        8.9663254703165212        7.3881035466343858     
 H   6.1009004773524529        12.053110528112454        9.4719407840148193     
 C   4.2641830623344257        10.033009906484709        15.100230602311116     
 H   6.2244732876081095        10.847611577109356        15.523266219310607     
 H   2.4508061812222630        9.0495027478450698        14.447480038542356     
 C   3.1753747218474278        4.7447783479959877        10.199605476972877     
 H   3.6481185896187101        3.5601885676708629        11.944427787105806     
 H   2.9292121065875136        6.1137264456131968        8.5523759640006514     
 H   9.3204029820260192        11.327267730538432        17.367174571696360     
 H   12.714064081449045        10.573100634447250        8.8006866753395609     
 H   14.243044153689020        4.1751030882783384        14.947140330943986     
 H   7.4139906092407211        11.282427750438496        7.4755713641501167     
 H   3.7806585767047998        10.552446753381115        15.926215026219060     
 H   2.3980528559933010        4.0680297171573345        9.8519091261150908     
         142

 Br -0.47853158734897222        2.9654363888359905        2.3292800088141097     
 Co  -1.0042449165069696        1.5948860986579434        4.1723436263558495     
 P  -2.8618787349204573       0.38541405214752211        3.5673364233237428     
 Br  -1.5748597773437112        2.9525130468332867        6.0140796797421610     
 P  0.86902859664310217       0.44551372373847631        4.8344417421100072     
 C  -2.6066989665993900      -0.81742631334297489        2.2232183941197921     
 C  -3.7219252115132200      -0.55117016174912137        4.8830509503368225     
 C  -4.1507076930778517        1.5099875080305070        2.9119123254736867     
 C  0.58499819164514044      -0.74603917755654092        6.1852383132792479     
 C   1.7643638355091427      -0.50182878107344053        3.5519810496723605     
 C   2.1314745990708466        1.5934882181139365        5.4979048509253206     
 C  -1.8788620026298499      -0.39723792275217340        1.0937879070037086     
 C  -3.1238318790882014       -2.1223217204146132        2.2692502841196465     
 C  -2.9744497110953674       -1.4493644996454824        5.6654954627699166     
 C  -5.0937333099578410      -0.38648195759764559        5.1444722928764328     
 C  -4.4567448074199341        2.6784796215650157        3.6326612142511601     
 C  -4.8499271732453506        1.2254861843171003        1.7269018147538053     
 C -0.16601961333511789      -0.32387855513645869        7.2984938244983146     
 C   1.0742820048281916       -2.0617958448313281        6.1402545733789733     
 C   1.0299009905364860       -1.3889050015920708        2.7445483832873756     
 C   3.1463313777589637      -0.35724523251256057        3.3383681756514032     
 C   2.4238127882610621        2.7650905131267227        4.7764334621690310     
 C   2.8302624262378329        1.3193904742839071        6.6859288000297941     
 C  -1.6915512444108978       -1.2674573609505408        2.1052887818863577E-002
 H  -1.4615280933336061       0.60824524979836969        1.0586633294298498     
 C  -2.9185238306937675       -2.9931719607269782        1.1956076895595558     
 H  -3.6723393443836101       -2.4621076709888698        3.1427366505139100     
 C  -3.5856235637144498       -2.1485197361443555        6.7084431115317509     
 H  -1.9136815226826287       -1.6024485432191489        5.4735220558051632     
 C  -5.7048659059423690       -1.1029340628310247        6.1774063440042468     
 H  -5.6775704212252185       0.31540489872687860        4.5541047086801454     
 C  -5.4648899318677406        3.5327643539257005        3.1816559612476740     
 H  -3.8994979357912070        2.9203324062263656        4.5372664367953917     
 C  -5.8520589970740717        2.0897199292652076        1.2770882587637906     
 H  -4.6044492942146515       0.33288930008066625        1.1550943609395983     
 C -0.40365581993375121       -1.2013659534588501        8.3560439884825488     
 H -0.56981641792310123       0.68673763686276412        7.3296371428535254     
 C  0.81925280664716493       -2.9397256615055603        7.1971833964392911     
 H   1.6385920819791766       -2.4053780110431124        5.2787698496994278     
 C   1.6645718502560884       -2.0992956038315715        1.7238906797646829     
 H  -3.9917840317494374E-002  -1.5218283992191455        2.8990189172567620     
 C   3.7808194183308332       -1.0843453243145025        2.3267672777628143     
 H   3.7197663979062634       0.33653884851392019        3.9485173981810462     
 C   3.4208828088623764        3.6323663129706460        5.2288552107097965     
 H   1.8653136713007374        2.9981274317960174        3.8699775444138096     
 C   3.8185761221208820        2.1978989961585418        7.1387367156976662     
 H   2.5956160544195224       0.42212698439909324        7.2556087794432553     
 C  -2.2072778155743098       -2.5668696152333288        7.2809843048481038E-002
 H  -1.1314337848083411      -0.94193128640830337      -0.85185121240004735     
 H  -3.3095042424887233       -4.0067136890488113        1.2574205255221518     
 C  -4.9478560439540962       -1.9718065974899441        6.9687682413924135     
 H  -2.9874202035939530       -2.8122542329364331        7.3290692936398516     
 H  -6.7667349862982347      -0.96090614106636751        6.3741030481070746     
 C  -6.1637913683335475        3.2402891472469468        2.0067132066433890     
 H  -5.6974864950499127        4.4342241044779920        3.7464110198027996     
 H  -6.4007449537713281        1.8661401716329635       0.36390085617084111     
 C   8.5468283072433524E-002  -2.5111095407757289        8.3050637163542120     
 H -0.98336391755991903      -0.87301805336609850        9.2159137651384633     
 H   1.1893267447919189       -3.9610889550235489        7.1335866177985263     
 C   3.0376966354453199       -1.9418910641888505        1.5101917669997296     
 H   1.0774081434556004       -2.7549473348410110        1.0834444783425852     
 H   4.8507550346045667      -0.96001799561272438        2.1663796771847110     
 C   4.1190690582620562        3.3507854403037354        6.4071864040318651     
 H   3.6459198228773086        4.5348734177997567        4.6621032197310610     
 H   4.3657968551297621        1.9821024306352244        8.0546375129991272     
 H  -2.0323482363938465       -3.2405910712525134      -0.76310852268954910     
 H  -5.4109621544958291       -2.4849351575722860        7.8106485172609279     
 H  -6.9491943827138520        3.9075563156569326        1.6596485716370197     
 H -0.12587516190339379       -3.1901383583549516        9.1285348170287737     
 H   3.5224270048495012       -2.4617085660675904       0.68515116406871601     
 H   4.8959332633492991        4.0280727478327067        6.7549170894635528     
 Br   7.7719297117057025        5.1240453213293797        14.278402648537224     
 Co   8.2976363467940626        6.4945955585760720        12.435337790864132     
 P   10.155280548768603        7.7040514413423571        13.040337110739431     
 Br   8.8682436398000899        5.1369821299731315        10.593587779774582     
 P   6.4243622834070635        7.6439684368088923        11.773245148527849     
 C   9.9001099258381569        8.9068846871248528        14.384463087818514     
 C   11.015333492636541        8.6406357065287711        11.724626655890212     
 C   11.444093617619703        6.5794488898425207        13.695741833063284     
 C   6.7083905421816459        8.8355184146154038        10.422445862652108     
 C   5.5290301292976958        8.5913071017025526        13.055709670744921     
 C   5.1619265466927189        6.4959787762010590        11.109791317031389     
 C   9.1722647475997281        8.4866997317184136        15.513889855570582     
 C   10.417237291746439        10.211782166258986        14.338428594433394     
 C   10.267863384178934        9.5388360370335779        10.942183564953201     
 C   12.387141069490896        8.4759406394630048        11.463206075315385     
 C   11.750132970765950        5.4109802595194685        12.974955325369587     
 C   12.143288037112782        6.8638946399130552        14.880779809421909     
 C   7.4594052235977024        8.4133567018137292        9.3091883940874567     
 C   6.2191148792152022        10.151278106131619        10.467433682081275     
 C   6.2634922133091893        9.4783907744655931        13.863135047687480     
 C   4.1470670326614902        8.4467070166919385        13.269338223380924     
 C   4.8695859264056169        5.3243906678245621        11.831284924253717     
 C   4.4631603937134674        6.7700402922915996        9.9217465465888122     
 C   8.9849361104187206        9.3569265976147804        16.586615247819292     
 H   8.7549344345302806        7.4812152399995622        15.549017084324756     
 C   10.211910867415076        11.082639977300252        15.412060899852010     
 H   10.965752919275074        10.551565354468867        13.464946750556308     
 C   10.879042180261905        10.237991125107737        9.8992386125777472     
 H   9.2070952117106302        9.6919236139556713        11.134155445617059     
 C   12.998277957057745        9.1923890312099950        10.430271949495641     
 H   12.970974390781425        7.7740506026554366        12.053573722103739     
 C   12.758253544576711        4.5566631992045892        13.425952388696489     
 H   11.192904858366528        5.1691687394294270        12.070328013027487     
 C   13.145393065538245        5.9996264444989036        15.330587026791360     
 H   11.897810780648385        7.7564743755786161        15.452614316720641     
 C   7.6970486612477353        9.2908472639427728        8.2516422907194560     
 H   7.8631945207986966        7.4027377365908018        9.2780404700701897     
 C   6.4741520269518071        11.029211110510060        9.4105092685480507     
 H   5.6548055884741579        10.494860380890003        11.328918681758225     
 C   5.6288244955428404        10.188772636860488        14.883800566169034     
 H   7.3333078143040149        9.6113260396956441        13.708653165216399     
 C   3.5125828196238009        9.1737953389226323        14.280949675827745     
 H   3.5736334174413891        7.7529169834191611        12.659194554081008     
 C   3.8725354769929226        4.4570926233564094        11.378863712104902     
 H   5.4280706849675910        5.0913799546467171        12.737756346546048     
 C   3.4748675231045496        5.8915081335006514        9.4689381663137127     
 H   4.6978086120462361        7.6672920474497577        9.3520490774803449     
 C   9.5006519539480685        10.656342817733236        16.534852180297161     
 H   8.4248096020123935        9.0314044134118863        17.459515087523194     
 H   10.602885626158407        12.096183547083093        15.350244208501206     
 C   12.241273330711026        10.061267828871360        9.6389117051658424     
 H   10.280842950461867        10.901732685350787        9.2786156242630859     
 H   14.060146148639708        9.0503541804325387        10.233574208756233     
 C   13.457126607722730        4.8490801668698476        14.600926339788817     
 H   12.990851224558869        3.6552228578853425        12.861166803364174     
 H   13.694057613924029        6.2231625691110768        16.243797837246309     
 C   7.2079367210384158        10.600595265968545        8.3026290418606070     
 H   8.2767520678989825        8.9624982092310859        7.3917698514636836     
 H   6.1040844613215102        12.050576460414009        9.4741095738791703     
 C   4.2557050981387290        10.031348847832799        15.097517350487506     
 H   6.2159867774216231        10.844431113773025        15.524240863286932     
 H   2.4426515752250464        9.0494522372507031        14.441352129110150     
 C   3.1743724811658565        4.7386356521454873        10.200509404369487     
 H   3.6474979364835489        3.5545967979922208        11.945633275981532     
 H   2.9276655467359527        6.1072768797023462        8.5530195701257323     
 H   9.3257034145667710        11.330070674855737        17.370760993908402     
 H   12.704382658067678        10.574392547828158        8.7970308688445051     
 H   14.242507901587647        4.1817855222631310        14.947987054174485     
 H   7.4192896040208103        11.279626021993309        7.4791617891063815     
 H   3.7709803016554000        10.551156741116255        15.922567198371443     
 H   2.3975259830799636        4.0613285724145012        9.8527772021794764     
         142

 Br -0.47801240277663576        2.9661544682066561        2.3244620878490108     
 Co  -1.0012267265410772        1.5948874231421595        4.1676018583620547     
 P  -2.8579919087449523       0.38207563204169120        3.5657681272930475     
 Br  -1.5743316692152347        2.9517950435480964        6.0092666139246234     
 P  0.87291562371455800       0.44885275219830700        4.8328697423555633     
 C  -2.6044158972326557      -0.82139125903663868        2.2220203078219911     
 C  -3.7160771558035779      -0.55391171006569040        4.8833300771520252     
 C  -4.1482872089531693        1.5053489349783411        2.9107920239040963     
 C  0.58728330988348942      -0.74207270762948996        6.1840379649658308     
 C   1.7702104608101585      -0.49908805807048939        3.5522562977137340     
 C   2.1338965986342742        1.5981270480599294        5.4967782450948004     
 C  -1.8778663002887219      -0.40131265273574823        1.0916914538818985     
 C  -3.1230975712980018       -2.1256826906829036        2.2681094843218292     
 C  -2.9678782850837413       -1.4527240073616472        5.6643856176665741     
 C  -5.0873208199531570      -0.38810706336405065        5.1474079880293697     
 C  -4.4550833134554821        2.6736691324944619        3.6315001747901774     
 C  -4.8475334507837236        1.2202684187078892        1.7259508707042281     
 C -0.16502291856124213      -0.31980291157384300        7.2963945960425720     
 C   1.0750216992757684       -2.0584321439792532        6.1391133192988585     
 C   1.0364699259183177       -1.3855466959023008        2.7434360865748615     
 C   3.1527423737099594      -0.35562196590284506        3.3412987726237815     
 C   2.4254720481234022        2.7699028900741363        4.7752672840433679     
 C   2.8326628531642584        1.3246060873265635        6.6849678860442152     
 C  -1.6933522510676640       -1.2711279196228231        1.8112310098737306E-002
 H  -1.4597792355373400       0.60388490479818857        1.0563462705220554     
 C  -2.9205529570375193       -2.9961391619855311        1.1935377226217287     
 H  -3.6707274441817890       -2.4652576754542994        3.1422624135487891     
 C  -3.5777462035938328       -2.1512556851381728        6.7085715011019449     
 H  -1.9076129688584764       -1.6069278573990542        5.4703282263835149     
 C  -5.6971553703470770       -1.1039684212233609        6.1815269705824960     
 H  -5.6717362674502425       0.31423012287430957        4.5581400026223839     
 C  -5.4638446867974890        3.5272317569507785        3.1805750713529708     
 H  -3.8979037973235631        2.9160125475959617        4.5360010022726573     
 C  -5.8504339849378582        2.0837086910280083        1.2763051530597673     
 H  -4.6014552771496122       0.32793006246740697        1.1540257168551094     
 C -0.40545409682639022       -1.1976937950209445        8.3531015971806095     
 H -0.56806887919233473       0.69109795096973792        7.3273162182372502     
 C  0.81723137524129430       -2.9367549252839562        7.1951141299881005     
 H   1.6402101398879740       -2.4022250005145693        5.2782955592215863     
 C   1.6724454450067647       -2.0965619689684130        1.7240166056385366     
 H  -3.3851642063882650E-002  -1.5173497972323839        2.8958237594852911     
 C   3.7885272340675926       -1.0833142839716694        2.3308830897031272     
 H   3.7256000610958484       0.33771198333768909        3.9525464181456065     
 C   3.4219277830359736        3.6378999054118291        5.2277664434997737     
 H   1.8669013984452638        3.0024509339400192        3.8687099826931219     
 C   3.8202099432343135        2.2039070987428246        7.1379408380751848     
 H   2.5986193660328025       0.42708273199899255        7.2545292265369499     
 C  -2.2105583969714551       -2.5699655957592542        6.9911435431645602E-002
 H  -1.1343225368203789      -0.94575870369811477      -0.85551554588894152     
 H  -3.3126961993985811       -4.0092458913986784        1.2552507979912797     
 C  -4.9393735341823293       -1.9734704011110491        6.9714874817582375     
 H  -2.9789291456932809       -2.8154393620182590        7.3280960465442790     
 H  -6.7585763251758157      -0.96095763712929727        6.3802411218745272     
 C  -6.1627888818261640        3.2341499804077189        2.0058226741037655     
 H  -5.6968598011554592        4.4286339378311022        3.7452187794142215     
 H  -6.3992036341125873        1.8596955161921818       0.36327013128982344     
 C   8.2193902480481668E-002  -2.5080106662285879        8.3021653721380133     
 H -0.98625127442213234      -0.86918934440677609        9.2122468621760714     
 H   1.1861453152910211       -3.9585522361928320        7.1314188543539183     
 C   3.0461753184059108       -1.9402307365765006        1.5129073955552552     
 H   1.0858945425395561       -2.7517646286789010        1.0824697636806502     
 H   4.8589109918272966      -0.95997087568080486        2.1725122726830124     
 C   4.1200769825689516        3.3569229412708173        6.4062839747576277     
 H   3.6465436753081208        4.5404657299552849        4.6609039093678462     
 H   4.3673512678219586        1.9885419284391384        8.0539909242768086     
 H  -2.0376526800042738       -3.2433919751805704      -0.76669884682172118     
 H  -5.4012779189953655       -2.4862280387247622        7.8143030961899198     
 H  -6.9486672715598354        3.9008600416854806        1.6587963878966885     
 H -0.13117163361488199       -3.1873342074388349        9.1249452924430816     
 H   3.5321065221994457       -2.4604204341862115       0.68880239408746224     
 H   4.8964678256547760        4.0347663871474522        6.7540504646039468     
 Br   7.7714113576952260        5.1233292849548668        14.283220112508026     
 Co   8.2946182643489585        6.4945964269734135        12.440079108271258     
 P   10.151394864909559        7.7073902041248408        13.041904007966034     
 Br   8.8677146628667654        5.1377039211368123        10.598398675893980     
 P   6.4204751497189596        7.6406314497432133        11.774817201808721     
 C   9.8978290115312841        8.9108491893498378        14.385660613442791     
 C   11.009487193873936        8.6433774656541900        11.724346451111346     
 C   11.441672420933005        6.5840844794805786        13.696858576536982     
 C   6.7061050086351619        8.8315535529171161        10.423645828569008     
 C   5.5231836060307726        8.5885680549250587        13.055434799083246     
 C   5.1595056627252429        6.4913401250456211        11.110919150090433     
 C   9.1712702187774759        8.4907744681426820        15.515985317867313     
 C   10.416504575607153        10.215142895565540        14.339568502837103     
 C   10.261294247576593        9.5421964174928640        10.943292544348001     
 C   12.380730220978773        8.4775650369922282        11.460269163450429     
 C   11.748471074739944        5.4157904635994099        12.976108505821763     
 C   12.140890591569756        6.8691030181478387        14.881730431913233     
 C   7.4584075740418916        8.4092824214930317        9.3112869387749519     
 C   6.2183759223391135        10.147916442301799        10.468575058401417     
 C   6.2569231855102103        9.4750349759284358        13.864247016230534     
 C   4.1406566095572117        8.4450835526021546        13.266409607567693     
 C   4.8679276108062401        5.3195801241495131        11.832454966081908     
 C   4.4607634227705191        6.7648206177573327        9.9227063653653467     
 C   8.9867363212096905        9.3605980353719787        16.589553728265880     
 H   8.7531870898225339        7.4855754694328462        15.551333475549729     
 C   10.213939551416750        11.085607827278057        15.414128787013345     
 H   10.964143548538972        10.554714744198741        13.465420593551453     
 C   10.871167557935451        10.240727835330819        9.8991095346308313     
 H   9.2010289778006999        9.6964042592729669        11.137348379652288     
 C   12.990569434619715        9.1934221526777726        10.426149952672933     
 H   12.965141484357138        7.7752242742282629        12.049537143437487     
 C   12.757205044707456        4.5621918029273205        13.427024557784987     
 H   11.191312524740587        5.1734930462882520        12.071583019397208     
 C   13.143761213653605        6.0056243360987818        15.331369162212622     
 H   11.894813024064872        7.7614222271429067        15.453685753956266     
 C   7.6988468306197060        9.2871767840697466        8.2545844287771732     
 H   7.8614450282652184        7.3983784137342239        9.2803601718557651     
 C   6.4761751094686746        11.026242725844511        9.4125791158089456     
 H   5.6531885331712859        10.491709528655559        11.329393195431360     
 C   5.6209510332587103        10.186040489556097        14.883675145710038     
 H   7.3272411838600169        9.6068512838951605        13.711846866551554     
 C   3.5048758820931116        9.1727627147251454        14.276837001430827     
 H   3.5678005558793209        7.7517430013212891        12.655168048767786     
 C   3.8714936689921360        4.4515582558404549        11.379956561205447     
 H   5.4264823412084340        5.0870613660963526        12.739029515528943     
 C   3.4732395139717220        5.8854932094118348        9.4697330516485696     
 H   4.6948088773069294        7.6623308708219531        9.3531254570003828     
 C   9.5039306058645199        10.659440094270263        16.537747769419070     
 H   8.4276965259693259        9.0352332009132077        17.463176855992440     
 H   10.606076583853786        12.098716572425660        15.352411407090228     
 C   12.232793363845584        10.062931143012623        9.6361913808398239     
 H   10.272355040757629        10.904919362856431        9.2795885847034292     
 H   14.051989349621897        9.0504035254028210        10.227434440551370     
 C   13.456117503791921        4.8552086472220530        14.601811797376463     
 H   12.990221446654298        3.6608112561726025        12.862346842915748     
 H   13.692506889171142        6.2295888360678626        16.244430350851456     
 C   7.2112125668649059        10.597498645898384        8.3055278945673408     
 H   8.2796386612433128        8.9586709481456523        7.3954361562929822     
 H   6.1072684452905666        12.048042392715566        9.4762783637435213     
 C   4.2472271339430314        10.029687789180889        15.094804098663896     
 H   6.2075002672351376        10.841250650436693        15.525215507263258     
 H   2.4344969692278293        9.0494017266563382        14.435224219677945     
 C   3.1733702404842847        4.7324929562949860        10.201413331766096     
 H   3.6468772833483873        3.5490050283135788        11.946838764857258     
 H   2.9261189868843918        6.1008273137914948        8.5536631762508151     
 H   9.3310038471075245        11.332873619173041        17.374347416120447     
 H   12.694701234686308        10.575684461209065        8.7933750623494493     
 H   14.241971649486274        4.1884679562479237        14.948833777404982     
 H   7.4245885988009004        11.276824293548122        7.4827522140626463     
 H   3.7613020266059998        10.549866728851393        15.918919370523824     
 H   2.3969991101666261        4.0546274276716687        9.8536452782438637     
         142

 Br -0.47749321820429935        2.9668725475773217        2.3196441668839123     
 Co -0.99820853657518482        1.5948887476263753        4.1628600903682598     
 P  -2.8541050825694478       0.37873721193586035        3.5641998312623522     
 Br  -1.5738035610867582        2.9510770402629061        6.0044535481070849     
 P  0.87680265078601372       0.45219178065813770        4.8312977426011194     
 C  -2.6021328278659208      -0.82535620473030258        2.2208222215241902     
 C  -3.7102291000939354      -0.55665325838225943        4.8836092039672270     
 C  -4.1458667248284859        1.5007103619261752        2.9096717223345059     
 C  0.58956842812183841      -0.73810623770243888        6.1828376166524137     
 C   1.7760570861111742      -0.49634733506753836        3.5525315457551074     
 C   2.1363185981977013        1.6027658780059224        5.4956516392642802     
 C  -1.8768705979475941      -0.40538738271932306        1.0895950007600883     
 C  -3.1223632635078018       -2.1290436609511940        2.2669686845240120     
 C  -2.9613068590721152       -1.4560835150778120        5.6632757725632317     
 C  -5.0809083299484721      -0.38973216913045577        5.1503436831823066     
 C  -4.4534218194910302        2.6688586434239081        3.6303391353291952     
 C  -4.8451397283220956        1.2150506530986782        1.7249999266546510     
 C -0.16402622378736634      -0.31572726801122730        7.2942953675868294     
 C   1.0757613937233450       -2.0550684431271784        6.1379720652187446     
 C   1.0430388613001496       -1.3821883902125311        2.7423237898623478     
 C   3.1591533696609551      -0.35399869929312960        3.3442293695961598     
 C   2.4271313079857424        2.7747152670215498        4.7741011059177048     
 C   2.8350632800906843        1.3298217003692199        6.6840069720586364     
 C  -1.6951532577244304       -1.2747984782951054        1.5171732378611039E-002
 H  -1.4580303777410739       0.59952455979800734        1.0540292116142609     
 C  -2.9225820833812710       -2.9991063632440844        1.1914677556839015     
 H  -3.6691155439799679       -2.4684076799197294        3.1417881765836677     
 C  -3.5698688434732162       -2.1539916341319905        6.7086998906721398     
 H  -1.9015444150343239       -1.6114071715789597        5.4671343969618666     
 C  -5.6894448347517841       -1.1050027796156969        6.1856475971607461     
 H  -5.6659021136752674       0.31305534702174054        4.5621752965646225     
 C  -5.4627994417272383        3.5216991599758565        3.1794941814582680     
 H  -3.8963096588559192        2.9116926889655579        4.5347355677499230     
 C  -5.8488089728016437        2.0776974527908094        1.2755220473557440     
 H  -4.5984612600845738       0.32297082485414763        1.1529570727706202     
 C -0.40725237371902923       -1.1940216365830389        8.3501592058786702     
 H -0.56632134046156812       0.69545826507671171        7.3249952936209750     
 C  0.81520994383542367       -2.9337841890623517        7.1930448635369109     
 H   1.6418281977967715       -2.3990719899860258        5.2778212687437449     
 C   1.6803190397574412       -2.0938283341052539        1.7241425315123902     
 H  -2.7785443810270927E-002  -1.5128711952456222        2.8926286017138203     
 C   3.7962350498043516       -1.0822832436288363        2.3349989016434396     
 H   3.7314337242854334       0.33888511816145800        3.9565754381101672     
 C   3.4229727572095707        3.6434334978530121        5.2266776762897509     
 H   1.8684891255897900        3.0067744360840210        3.8674424209724338     
 C   3.8218437643477445        2.2099152013271071        7.1371449604527033     
 H   2.6016226776460831       0.43203847959889180        7.2534496736306453     
 C  -2.2138389783686008       -2.5730615762851796        6.7013027814810167E-002
 H  -1.1372112888324168      -0.94958612098792627      -0.85917987937783569     
 H  -3.3158881563084392       -4.0117780937485463        1.2530810704604076     
 C  -4.9308910244105624       -1.9751342047321538        6.9742067221240607     
 H  -2.9704380877926093       -2.8186244911000848        7.3271227994487065     
 H  -6.7504176640533977      -0.96100913319222692        6.3863791956419798     
 C  -6.1617863953187806        3.2280108135684906        2.0049321415641419     
 H  -5.6962331072610048        4.4230437711842123        3.7440265390256440     
 H  -6.3976623144538456        1.8532508607513998       0.36263940640880576     
 C   7.8919521888529798E-002  -2.5049117916814465        8.2992670279218146     
 H -0.98913863128434554      -0.86536063544745367        9.2085799592136777     
 H   1.1829638857901230       -3.9560155173621152        7.1292510909093103     
 C   3.0546540013665022       -1.9385704089641507        1.5156230241107806     
 H   1.0943809416235117       -2.7485819225167911        1.0814950490187152     
 H   4.8670669490500256      -0.95992375574888544        2.1786448681813133     
 C   4.1210849068758471        3.3630604422378991        6.4053815454833911     
 H   3.6471675277389330        4.5460580421108130        4.6597045990046304     
 H   4.3689056805141542        1.9949814262430521        8.0533443355544883     
 H  -2.0429571236147011       -3.2461928791086279      -0.77028917095389327     
 H  -5.3915936834949019       -2.4875209198772388        7.8179576751189117     
 H  -6.9481401604058188        3.8941637677140286        1.6579442041563575     
 H -0.13646810532637016       -3.1845300565227186        9.1213557678573896     
 H   3.5417860395493901       -2.4591323023048326       0.69245362410620837     
 H   4.8970023879602538        4.0414600264621976        6.7531838397443416     
 Br   7.7708930036847486        5.1226132485803531        14.288037576478828     
 Co   8.2916001819038545        6.4945972953707543        12.444820425678383     
 P   10.147509181050516        7.7107289669073245        13.043470905192638     
 Br   8.8671856859334426        5.1384257123004939        10.603209572013379     
 P   6.4165880160308548        7.6372944626775352        11.776389255089592     
 C   9.8955480972244132        8.9148136915748211        14.386858139067071     
 C   11.003640895111328        8.6461192247796088        11.724066246332480     
 C   11.439251224246304        6.5887200691186365        13.697975320010681     
 C   6.7038194750886779        8.8275886912188266        10.424845794485908     
 C   5.5173370827638504        8.5858290081475630        13.055159927421572     
 C   5.1570847787577669        6.4867014738901823        11.112046983149476     
 C   9.1702756899552238        8.4948492045669504        15.518080780164045     
 C   10.415771859467869        10.218503624872094        14.340708411240813     
 C   10.254725110974253        9.5455567979521501        10.944401523742801     
 C   12.374319372466649        8.4791894345214516        11.457332251585472     
 C   11.746809178713939        5.4206006676793503        12.977261686273939     
 C   12.138493146026731        6.8743113963826223        14.882681054404557     
 C   7.4574099244860799        8.4052081411723361        9.3133854834624472     
 C   6.2176369654630248        10.144554778471980        10.469716434721558     
 C   6.2503541577112314        9.4716791773912803        13.865358984773588     
 C   4.1342461864529323        8.4434600885123707        13.263480991754463     
 C   4.8662692952068642        5.3147695804744641        11.833625007910099     
 C   4.4583664518275716        6.7596009432230666        9.9236661841418812     
 C   8.9885365320006585        9.3642694731291769        16.592492208712468     
 H   8.7514397451147889        7.4899356988661312        15.553649866774702     
 C   10.215968235418424        11.088575677255863        15.416196674174678     
 H   10.962534177802869        10.557864133928614        13.465894436546598     
 C   10.863292935608996        10.243464545553902        9.8989804566839137     
 H   9.1949627438907697        9.7008849045902643        11.140541313687516     
 C   12.982860912181687        9.1944552741455503        10.422027955850227     
 H   12.959308577932852        7.7763979458010901        12.045500564771235     
 C   12.756156544838202        4.5677204066500527        13.428096726873486     
 H   11.189720191114645        5.1778173531470770        12.072838025766927     
 C   13.142129361768966        6.0116222276986599        15.332151297633885     
 H   11.891815267481359        7.7663700787071974        15.454757191191893     
 C   7.7006449999916766        9.2835063041967221        8.2575265668348905     
 H   7.8596955357317402        7.3940190908776469        9.2826798736413423     
 C   6.4781981919855420        11.023274341178961        9.4146489630698387     
 H   5.6515714778684147        10.488558676421114        11.329867709104496     
 C   5.6130775709745810        10.183308342251706        14.883549725251042     
 H   7.3211745534160180        9.6023765280946751        13.715040567886708     
 C   3.4971689445624228        9.1717300905276602        14.272724327033909     
 H   3.5619676943172531        7.7505690192234180        12.651141543454566     
 C   3.8704518609913494        4.4460238883245013        11.381049410305991     
 H   5.4248939974492778        5.0827427775459872        12.740302684511837     
 C   3.4716115048388940        5.8794782853230183        9.4705279369834248     
 H   4.6918091425676218        7.6573696941941485        9.3542018365204225     
 C   9.5072092577809713        10.662537370807289        16.540643358540976     
 H   8.4305834499262584        9.0390619884145273        17.466838624461683     
 H   10.609267541549166        12.101249597768225        15.354578605679251     
 C   12.224313396980142        10.064594457153884        9.6334710565138053     
 H   10.263867131053393        10.908106040362073        9.2805615451437706     
 H   14.043832550604087        9.0504528703731033        10.221294672346506     
 C   13.455108399861112        4.8613371275742585        14.602697254964109     
 H   12.989591668749728        3.6663996544598629        12.863526882467324     
 H   13.690956164418257        6.2360151030246493        16.245062864456600     
 C   7.2144884126913960        10.594402025828220        8.3084267472740763     
 H   8.2825252545876431        8.9548436870602171        7.3991024611222800     
 H   6.1104524292596238        12.045508325017122        9.4784471536078740     
 C   4.2387491697473338        10.028026730528978        15.092090846840286     
 H   6.1990137570486512        10.838070187100364        15.526190151239584     
 H   2.4263423632306127        9.0493512160619716        14.429096310245738     
 C   3.1723679998027134        4.7263502604444847        10.202317259162706     
 H   3.6462566302132262        3.5434132586349367        11.948044253732983     
 H   2.9245724270328304        6.0943777478806442        8.5543067823758960     
 H   9.3363042796482762        11.335676563490345        17.377933838332492     
 H   12.685019811304938        10.576976374589972        8.7897192558543953     
 H   14.241435397384901        4.1951503902327154        14.949680500635480     
 H   7.4298875935809905        11.274022565102934        7.4863426390189103     
 H   3.7516237515565996        10.548576716586533        15.915271542676207     
 H   2.3964722372532887        4.0479262829288354        9.8545133543082493     
         142

 Br -0.47697403363196295        2.9675906269479873        2.3148262459188134     
 Co -0.99519034660929262        1.5948900721105912        4.1581183223744658     
 P  -2.8502182563939429       0.37539879183002944        3.5626315352316569     
 Br  -1.5732754529582815        2.9503590369777157        5.9996404822895473     
 P  0.88068967785746954       0.45553080911796839        4.8297257428466756     
 C  -2.5998497584991864      -0.82932115042396648        2.2196241352263897     
 C  -3.7043810443842933      -0.55939480669882846        4.8838883307824297     
 C  -4.1434462407038026        1.4960717888740094        2.9085514207649155     
 C  0.59185354636018750      -0.73413976777538792        6.1816372683389966     
 C   1.7819037114121901      -0.49360661206458728        3.5528067937964809     
 C   2.1387405977611289        1.6074047079519154        5.4945250334337601     
 C  -1.8758748956064664      -0.40946211270289790        1.0874985476382781     
 C  -3.1216289557176022       -2.1324046312194844        2.2658278847261952     
 C  -2.9547354330604896       -1.4594430227939765        5.6621659274598883     
 C  -5.0744958399437881      -0.39135727489686084        5.1532793783352435     
 C  -4.4517603255265792        2.6640481543533547        3.6291780958682129     
 C  -4.8427460058604677        1.2098328874894673        1.7240489826050738     
 C -0.16302952901349058      -0.31165162444861161        7.2921961391310868     
 C   1.0765010881709218       -2.0517047422751040        6.1368308111386307     
 C   1.0496077966819812       -1.3788300845227612        2.7412114931498341     
 C   3.1655643656119508      -0.35237543268341409        3.3471599665685376     
 C   2.4287905678480826        2.7795276439689633        4.7729349277920408     
 C   2.8374637070171103        1.3350373134118763        6.6830460580730584     
 C  -1.6969542643811968       -1.2784690369673879        1.2231154658484768E-002
 H  -1.4562815199448080       0.59516421479782622        1.0517121527064663     
 C  -2.9246112097250232       -3.0020735645026377        1.1893977887460745     
 H  -3.6675036437781467       -2.4715576843851594        3.1413139396185468     
 C  -3.5619914833525992       -2.1567275831258077        6.7088282802423338     
 H  -1.8954758612101714       -1.6158864857588651        5.4639405675402175     
 C  -5.6817342991564912       -1.1060371380080329        6.1897682237389953     
 H  -5.6600679599002914       0.31188057116917151        4.5662105905068602     
 C  -5.4617541966569867        3.5161665630009344        3.1784132915635648     
 H  -3.8947155203882753        2.9073728303351540        4.5334701332271887     
 C  -5.8471839606654301        2.0716862145536101        1.2747389416517207     
 H  -4.5954672430195345       0.31801158724088829        1.1518884286861311     
 C -0.40905065061166823       -1.1903494781451334        8.3472168145767309     
 H -0.56457380173080152       0.69981857918368551        7.3226743690046998     
 C  0.81318851242955315       -2.9308134528407472        7.1909755970857203     
 H   1.6434462557055689       -2.3959189794574827        5.2773469782659035     
 C   1.6881926345081177       -2.0910946992420953        1.7242684573862437     
 H  -2.1719245556659189E-002  -1.5083925932588607        2.8894334439423495     
 C   3.8039428655411105       -1.0812522032860035        2.3391147135837524     
 H   3.7372673874750184       0.34005825298522691        3.9606044580747279     
 C   3.4240177313831683        3.6489670902941951        5.2255889090797281     
 H   1.8700768527343163        3.0110979382280227        3.8661748592517462     
 C   3.8234775854611760        2.2159233039113895        7.1363490828302210     
 H   2.6046259892593633       0.43699422719879105        7.2523701207243398     
 C  -2.2171195597657460       -2.5761575568111050        6.4114620197974731E-002
 H  -1.1401000408444546      -0.95341353827773778      -0.86284421286672985     
 H  -3.3190801132182974       -4.0143102960984143        1.2509113429295355     
 C  -4.9224085146387946       -1.9767980083532588        6.9769259624898847     
 H  -2.9619470298919373       -2.8218096201819107        7.3261495523531339     
 H  -6.7422590029309788      -0.96106062925515656        6.3925172694094323     
 C  -6.1607839088113963        3.2218716467292627        2.0040416090245188     
 H  -5.6956064133665505        4.4174536045373225        3.7428342986370660     
 H  -6.3961209947951048        1.8468062053106180       0.36200868152778815     
 C   7.5645141296577942E-002  -2.5018129171343055        8.2963686837056159     
 H -0.99202598814655885      -0.86153192648813137        9.2049130562512858     
 H   1.1797824562892252       -3.9534787985313984        7.1270833274647023     
 C   3.0631326843270932       -1.9369100813518008        1.5183386526663061     
 H   1.1028673407074674       -2.7453992163546812        1.0805203343567802     
 H   4.8752229062727555      -0.95987663581696592        2.1847774636796147     
 C   4.1220928311827425        3.3691979432049806        6.4044791162091537     
 H   3.6477913801697448        4.5516503542663411        4.6585052886414147     
 H   4.3704600932063498        2.0014209240469660        8.0526977468321697     
 H  -2.0482615672251283       -3.2489937830366848      -0.77387949508606546     
 H  -5.3819094479944383       -2.4888138010297149        7.8216122540479036     
 H  -6.9476130492518022        3.8874674937425766        1.6570920204160262     
 H -0.14176457703785836       -3.1817259056066018        9.1177662432716975     
 H   3.5514655568993345       -2.4578441704234537       0.69610485412495460     
 H   4.8975369502657315        4.0481536657769430        6.7523172148847364     
 Br   7.7703746496742712        5.1218972122058402        14.292855040449631     
 Co   8.2885820994587505        6.4945981637680958        12.449561743085511     
 P   10.143623497191472        7.7140677296898090        13.045037802419241     
 Br   8.8666567090001180        5.1391475034641747        10.608020468132777     
 P   6.4127008823427509        7.6339574756118562        11.777961308370465     
 C   9.8932671829175405        8.9187781937998043        14.388055664691350     
 C   10.997794596348722        8.6488609839050277        11.723786041553614     
 C   11.436830027559605        6.5933556587566953        13.699092063484379     
 C   6.7015339415421940        8.8236238295205389        10.426045760402809     
 C   5.5114905594969281        8.5830899613700691        13.054885055759897     
 C   5.1546638947902910        6.4820628227347443        11.113174816208520     
 C   9.1692811611329716        8.4989239409912187        15.520176242460776     
 C   10.415039143328583        10.221864354178647        14.341848319644523     
 C   10.248155974371912        9.5489171784114362        10.945510503137600     
 C   12.367908523954526        8.4808138320506750        11.454395339720513     
 C   11.745147282687935        5.4254108717592917        12.978414866726116     
 C   12.136095700483706        6.8795197746174068        14.883631676895879     
 C   7.4564122749302681        8.4011338608516386        9.3154840281499425     
 C   6.2168980085869361        10.141193114642160        10.470857811041698     
 C   6.2437851299122515        9.4683233788541230        13.866470953316641     
 C   4.1278357633486538        8.4418366244225851        13.260552375941232     
 C   4.8646109796074883        5.3099590367994152        11.834795049738290     
 C   4.4559694808846233        6.7543812686887996        9.9246260029184157     
 C   8.9903367427916283        9.3679409108863751        16.595430689159056     
 H   8.7496924004070422        7.4942959282994162        15.555966257999675     
 C   10.217996919420100        11.091543527233668        15.418264561336013     
 H   10.960924807066766        10.561013523658488        13.466368279541744     
 C   10.855418313282540        10.246201255776983        9.8988513787369961     
 H   9.1888965099808395        9.7053655499075617        11.143734247722746     
 C   12.975152389743659        9.1954883956133280        10.417905959027520     
 H   12.953475671508567        7.7775716173739164        12.041463986104985     
 C   12.755108044968948        4.5732490103727850        13.429168895961984     
 H   11.188127857488704        5.1821416600059020        12.074093032136648     
 C   13.140497509884325        6.0176201192985381        15.332933433055146     
 H   11.888817510897846        7.7713179302714881        15.455828628427520     
 C   7.7024431693636473        9.2798358243236958        8.2604687048926078     
 H   7.8579460431982620        7.3896597680210689        9.2849995754269177     
 C   6.4802212745024095        11.020305956513413        9.4167188103307335     
 H   5.6499544225655427        10.485407824186670        11.330342222777631     
 C   5.6052041086904518        10.180576194947317        14.883424304792046     
 H   7.3151079229720199        9.5979017722941915        13.718234269221863     
 C   3.4894620070317339        9.1706974663301750        14.268611652636993     
 H   3.5561348327551849        7.7493950371255469        12.647115038141344     
 C   3.8694100529905628        4.4404895208085469        11.382142259406537     
 H   5.4233056536901207        5.0784241889956228        12.741575853494730     
 C   3.4699834957060665        5.8734633612342018        9.4713228223182817     
 H   4.6888094078283151        7.6524085175663439        9.3552782160404604     
 C   9.5104879096974244        10.665634647344316        16.543538947662881     
 H   8.4334703738831909        9.0428907759158488        17.470500392930926     
 H   10.612458499244545        12.103782623110792        15.356745804268273     
 C   12.215833430114699        10.066257771295147        9.6307507321877868     
 H   10.255379221349155        10.911292717867717        9.2815345055841139     
 H   14.035675751586275        9.0505022153433856        10.215154904141642     
 C   13.454099295930304        4.8674656079264631        14.603582712551756     
 H   12.988961890845157        3.6719880527471234        12.864706922018899     
 H   13.689405439665370        6.2424413699814352        16.245695378061747     
 C   7.2177642585178861        10.591305405758058        8.3113255999808100     
 H   8.2854118479319752        8.9510164259747818        7.4027687659515786     
 H   6.1136364132286802        12.042974257318679        9.4806159434722250     
 C   4.2302712055516372        10.026365671877066        15.089377595016675     
 H   6.1905272468621648        10.834889723764032        15.527164795215910     
 H   2.4181877572333956        9.0493007054676049        14.422968400813533     
 C   3.1713657591211422        4.7202075645939834        10.203221186559315     
 H   3.6456359770780646        3.5378214889562947        11.949249742608709     
 H   2.9230258671812694        6.0879281819697937        8.5549503885009770     
 H   9.3416047121890298        11.338479507807648        17.381520260544537     
 H   12.675338387923571        10.578268287970877        8.7860634493593395     
 H   14.240899145283528        4.2018328242175080        14.950527223865977     
 H   7.4351865883610797        11.271220836657747        7.4899330639751751     
 H   3.7419454765071998        10.547286704321671        15.911623714828588     
 H   2.3959453643399513        4.0412251381860020        9.8553814303726366     
         142

 Br -0.47645484905962648        2.9683087063186528        2.3100083249537144     
 Co -0.99217215664340030        1.5948913965948071        4.1533765543806709     
 P  -2.8463314302184379       0.37206037172419859        3.5610632392009616     
 Br  -1.5727473448298050        2.9496410336925254        5.9948274164720097     
 P  0.88457670492892537       0.45886983757779914        4.8281537430922326     
 C  -2.5975666891324520      -0.83328609611763027        2.2184260489285887     
 C  -3.6985329886746512      -0.56213635501539749        4.8841674575976315     
 C  -4.1410257565791193        1.4914332158218435        2.9074311191953250     
 C  0.59413866459853648      -0.73017329784833684        6.1804369200255795     
 C   1.7877503367132059      -0.49086588906163625        3.5530820418378539     
 C   2.1411625973245560        1.6120435378979083        5.4933984276032399     
 C  -1.8748791932653384      -0.41353684268647278        1.0854020945164680     
 C  -3.1208946479274022       -2.1357656014877748        2.2646870849283780     
 C  -2.9481640070488635       -1.4628025305101413        5.6610560823565459     
 C  -5.0680833499391040      -0.39298238066326591        5.1562150734881804     
 C  -4.4500988315621273        2.6592376652828009        3.6280170564072307     
 C  -4.8403522833988406        1.2046151218802561        1.7230980385554966     
 C -0.16203283423961481      -0.30757598088599591        7.2900969106753433     
 C   1.0772407826184986       -2.0483410414230292        6.1356895570585159     
 C   1.0561767320638129       -1.3754717788329913        2.7400991964373200     
 C   3.1719753615629469      -0.35075216607369863        3.3500905635409159     
 C   2.4304498277104223        2.7843400209163769        4.7717687496663777     
 C   2.8398641339435362        1.3402529264545326        6.6820851440874796     
 C  -1.6987552710379632       -1.2821395956396702        9.2905769383584969E-003
 H  -1.4545326621485419       0.59080386979764499        1.0493950937986718     
 C  -2.9266403360687749       -3.0050407657611906        1.1873278218082473     
 H  -3.6658917435763256       -2.4747076888505890        3.1408397026534254     
 C  -3.5541141232319826       -2.1594635321196249        6.7089566698125287     
 H  -1.8894073073860191       -1.6203657999387706        5.4607467381185693     
 C  -5.6740237635611992       -1.1070714964003689        6.1938888503172445     
 H  -5.6542338061253155       0.31070579531660247        4.5702458844490987     
 C  -5.4607089515867360        3.5106339660260124        3.1773324016688620     
 H  -3.8931213819206314        2.9030529717047502        4.5322046987044553     
 C  -5.8455589485292156        2.0656749763164108        1.2739558359476975     
 H  -4.5924732259544960       0.31305234962762901        1.1508197846016419     
 C -0.41084892750430724       -1.1866773197072278        8.3442744232747916     
 H -0.56282626300003502       0.70417889329065930        7.3203534443884246     
 C  0.81116708102368251       -2.9278427166191432        7.1889063306345307     
 H   1.6450643136143663       -2.3927659689289396        5.2768726877880621     
 C   1.6960662292587942       -2.0883610643789368        1.7243943832600974     
 H  -1.5653047303047465E-002  -1.5039139912720989        2.8862382861708782     
 C   3.8116506812778699       -1.0802211629431704        2.3432305255240649     
 H   3.7431010506646030       0.34123138780899581        3.9646334780392882     
 C   3.4250627055567655        3.6545006827353781        5.2245001418697052     
 H   1.8716645798788427        3.0154214403720250        3.8649072975310581     
 C   3.8251114065746070        2.2219314064956719        7.1355532052077395     
 H   2.6076293008726434       0.44194997479869030        7.2512905678180353     
 C  -2.2204001411628917       -2.5792535373370304        6.1216212581139288E-002
 H  -1.1429887928564926      -0.95724095556754929      -0.86650854635562402     
 H  -3.3222720701281552       -4.0168424984482822        1.2487416153986635     
 C  -4.9139260048670277       -1.9784618119743638        6.9796452028557079     
 H  -2.9534559719912656       -2.8249947492637366        7.3251763052575622     
 H  -6.7341003418085608      -0.96111212531808632        6.3986553431768858     
 C  -6.1597814223040128        3.2157324798900344        2.0031510764848952     
 H  -5.6949797194720961        4.4118634378904327        3.7416420582484879     
 H  -6.3945796751363631        1.8403615498698362       0.36137795664677047     
 C   7.2370760704626086E-002  -2.4987140425871641        8.2934703394894171     
 H -0.99491334500877204      -0.85770321752880885        9.2012461532888921     
 H   1.1766010267883271       -3.9509420797006816        7.1249155640200943     
 C   3.0716113672876841       -1.9352497537394509        1.5210542812218317     
 H   1.1113537397914228       -2.7422165101925713        1.0795456196948452     
 H   4.8833788634954853      -0.95982951588504639        2.1909100591779160     
 C   4.1231007554896371        3.3753354441720624        6.4035766869349162     
 H   3.6484152326005570        4.5572426664218693        4.6573059782781998     
 H   4.3720145058985453        2.0078604218508800        8.0520511581098511     
 H  -2.0535660108355556       -3.2517946869647418      -0.77746981921823755     
 H  -5.3722252124939747       -2.4901066821821911        7.8252668329768955     
 H  -6.9470859380977847        3.8807712197711246        1.6562398366756952     
 H -0.14706104874934656       -3.1789217546904851        9.1141767186860054     
 H   3.5611450742492790       -2.4565560385420753       0.69975608414370083     
 H   4.8980715125712093        4.0548473050916884        6.7514505900251311     
 Br   7.7698562956637938        5.1211811758313264        14.297672504420431     
 Co   8.2855640170136464        6.4945990321654374        12.454303060492636     
 P   10.139737813332427        7.7174064924722927        13.046604699645846     
 Br   8.8661277320667953        5.1398692946278564        10.612831364252175     
 P   6.4088137486546461        7.6306204885461772        11.779533361651337     
 C   9.8909862686106695        8.9227426960247875        14.389253190315630     
 C   10.991948297586115        8.6516027430304465        11.723505836774750     
 C   11.434408830872906        6.5979912483947531        13.700208806958077     
 C   6.6992484079957100        8.8196589678222495        10.427245726319709     
 C   5.5056440362300050        8.5803509145925752        13.054610184098221     
 C   5.1522430108228159        6.4774241715793064        11.114302649267563     
 C   9.1682866323107177        8.5029986774154871        15.522271704757506     
 C   10.414306427189299        10.225225083485201        14.342988228048233     
 C   10.241586837769569        9.5522775588707223        10.946619482532400     
 C   12.361497675442402        8.4824382295798966        11.451458427855556     
 C   11.743485386661929        5.4302210758392322        12.979568047178292     
 C   12.133698254940681        6.8847281528521904        14.884582299387203     
 C   7.4554146253744573        8.3970595805309411        9.3175825728374377     
 C   6.2161590517108474        10.137831450812341        10.471999187361840     
 C   6.2372161021132726        9.4649675803169675        13.867582921859695     
 C   4.1214253402443752        8.4402131603328012        13.257623760128002     
 C   4.8629526640081115        5.3051484931243662        11.835965091566480     
 C   4.4535725099416750        6.7491615941545327        9.9255858216949502     
 C   8.9921369535825963        9.3716123486435716        16.598369169605643     
 H   8.7479450556992955        7.4986561577327002        15.558282649224648     
 C   10.220025603421774        11.094511377211473        15.420332448497346     
 H   10.959315436330662        10.564162913388362        13.466842122536889     
 C   10.847543690956085        10.248937966000065        9.8987223007900784     
 H   9.1828302760709093        9.7098461952248574        11.146927181757974     
 C   12.967443867305631        9.1965215170811057        10.413783962204814     
 H   12.947642765084280        7.7787452889467428        12.037427407438733     
 C   12.754059545099693        4.5787776140955172        13.430241065050483     
 H   11.186535523862762        5.1864659668647271        12.075348038506370     
 C   13.138865657999684        6.0236180108984163        15.333715568476409     
 H   11.885819754314332        7.7762657818357788        15.456900065663147     
 C   7.7042413387356170        9.2761653444506713        8.2634108429503250     
 H   7.8561965506647828        7.3853004451644910        9.2873192772124948     
 C   6.4822443570192769        11.017337571847865        9.4187886575916266     
 H   5.6483373672626715        10.482256971952227        11.330816736450767     
 C   5.5973306464063226        10.177844047642926        14.883298884333049     
 H   7.3090412925280210        9.5934270164937079        13.721427970557020     
 C   3.4817550695010446        9.1696648421326898        14.264498978240075     
 H   3.5503019711931167        7.7482210550276758        12.643088532828122     
 C   3.8683682449897767        4.4349551532925924        11.383235108507082     
 H   5.4217173099309637        5.0741056004452583        12.742849022477625     
 C   3.4683554865732384        5.8674484371453861        9.4721177076531387     
 H   4.6858096730890084        7.6474473409385393        9.3563545955604983     
 C   9.5137665616138758        10.668731923881342        16.546434536784790     
 H   8.4363572978401233        9.0467195634171684        17.474162161400169     
 H   10.615649456939922        12.106315648453359        15.358913002857296     
 C   12.207353463249257        10.067921085436408        9.6280304078617700     
 H   10.246891311644919        10.914479395373359        9.2825074660244571     
 H   14.027518952568466        9.0505515603136679        10.209015135936779     
 C   13.453090191999497        4.8735940882786686        14.604468170139402     
 H   12.988332112940586        3.6775764510343838        12.865886961570475     
 H   13.687854714912485        6.2488676369382219        16.246327891666891     
 C   7.2210401043443762        10.588208785687897        8.3142244526875437     
 H   8.2882984412763054        8.9471891648893465        7.4064350707808764     
 H   6.1168203971977366        12.040440189620236        9.4827847333365778     
 C   4.2217932413559396        10.024704613225156        15.086664343193064     
 H   6.1820407366756793        10.831709260427701        15.528139439192236     
 H   2.4100331512361786        9.0492501948732400        14.416840491381327     
 C   3.1703635184395704        4.7140648687434821        10.204125113955925     
 H   3.6450153239429035        3.5322297192776526        11.950455231484433     
 H   2.9214793073297085        6.0814786160589431        8.5555939946260580     
 H   9.3469051447297815        11.341282452124952        17.385106682756582     
 H   12.665656964542201        10.579560201351784        8.7824076428642854     
 H   14.240362893182155        4.2085152582023007        14.951373947096476     
 H   7.4404855831411698        11.268419108212559        7.4935234889314390     
 H   3.7322672014577996        10.545996692056811        15.907975886980971     
 H   2.3954184914266139        4.0345239934431687        9.8562495064370221     
         142

 Br -0.47593566448729008        2.9690267856893184        2.3051904039886155     
 Co -0.98915396667750799        1.5948927210790231        4.1486347863868760     
 P  -2.8424446040429330       0.36872195161836768        3.5594949431702663     
 Br  -1.5722192367013286        2.9489230304073351        5.9900143506544721     
 P  0.88846373200038109       0.46220886603762984        4.8265817433377887     
 C  -2.5952836197657176      -0.83725104181129417        2.2172279626307878     
 C  -3.6926849329650087      -0.56487790333196652        4.8844465844128342     
 C  -4.1386052724544360        1.4867946427696777        2.9063108176257346     
 C  0.59642378283688546      -0.72620682792128588        6.1792365717121625     
 C   1.7935969620142218      -0.48812516605868517        3.5533572898792274     
 C   2.1435845968879836        1.6166823678439013        5.4922718217727198     
 C  -1.8738834909242106      -0.41761157267004761        1.0833056413946580     
 C  -3.1201603401372022       -2.1391265717560652        2.2635462851305608     
 C  -2.9415925810372379       -1.4661620382263061        5.6599462372532034     
 C  -5.0616708599344191      -0.39460748642967097        5.1591507686411173     
 C  -4.4484373375976753        2.6544271762122471        3.6268560169462485     
 C  -4.8379585609372127        1.1993973562710452        1.7221470945059194     
 C -0.16103613946573903      -0.30350033732338022        7.2879976822196006     
 C   1.0779804770660752       -2.0449773405709544        6.1345483029784020     
 C   1.0627456674456448       -1.3721134731432214        2.7389868997248064     
 C   3.1783863575139426      -0.34912889946398312        3.3530211605132942     
 C   2.4321090875727625        2.7891523978637904        4.7706025715407145     
 C   2.8422645608699622        1.3454685394971888        6.6811242301019007     
 C  -1.7005562776947294       -1.2858101543119524        6.3499992182322260E-003
 H  -1.4527838043522758       0.58644352479746387        1.0470780348908773     
 C  -2.9286694624125271       -3.0080079670197439        1.1852578548704202     
 H  -3.6642798433745045       -2.4778576933160190        3.1403654656883044     
 C  -3.5462367631113660       -2.1621994811134426        6.7090850593827227     
 H  -1.8833387535618666       -1.6248451141186762        5.4575529086969210     
 C  -5.6663132279659063       -1.1081058547927050        6.1980094768954945     
 H  -5.6483996523503395       0.30953101946403344        4.5742811783913364     
 C  -5.4596637065164844        3.5051013690510904        3.1762515117741592     
 H  -3.8915272434529875        2.8987331130743463        4.5309392641817210     
 C  -5.8439339363930012        2.0596637380792120        1.2731727302436742     
 H  -4.5894792088894576       0.30809311201436973        1.1497511405171528     
 C -0.41264720439694624       -1.1830051612693224        8.3413320319728523     
 H -0.56107872426926841       0.70853920739763310        7.3180325197721503     
 C  0.80914564961781188       -2.9248719803975387        7.1868370641833401     
 H   1.6466823715231638       -2.3896129584003964        5.2763983973102206     
 C   1.7039398240094705       -2.0856274295157777        1.7245203091339509     
 H  -9.5868490494357417E-003  -1.4994353892853374        2.8830431283994074     
 C   3.8193584970146288       -1.0791901226003373        2.3473463374643777     
 H   3.7489347138541880       0.34240452263276472        3.9686624980038490     
 C   3.4261076797303627        3.6600342751765607        5.2234113746596824     
 H   1.8732523070233691        3.0197449425160268        3.8636397358103705     
 C   3.8267452276880385        2.2279395090799543        7.1347573275852580     
 H   2.6106326124859236       0.44690572239858956        7.2502110149117298     
 C  -2.2236807225600375       -2.5823495178629563        5.8317804964303846E-002
 H  -1.1458775448685303      -0.96106837285736069      -0.87017287984451819     
 H  -3.3254640270380134       -4.0193747007981502        1.2465718878677912     
 C  -4.9054434950952608       -1.9801256155954687        6.9823644432215319     
 H  -2.9449649140905936       -2.8281798783455625        7.3242030581619897     
 H  -6.7259416806861418      -0.96116362138101596        6.4047934169443383     
 C  -6.1587789357966294        3.2095933130508065        2.0022605439452716     
 H  -5.6943530255776418        4.4062732712435428        3.7404498178599099     
 H  -6.3930383554776222        1.8339168944290543       0.36074723176575280     
 C   6.9096380112674216E-002  -2.4956151680400231        8.2905719952732184     
 H -0.99780070187098524      -0.85387450856948655        9.1975792503265001     
 H   1.1734195972874293       -3.9484053608699647        7.1227478005754863     
 C   3.0800900502482755       -1.9335894261271009        1.5237699097773572     
 H   1.1198401388753785       -2.7390338040304614        1.0785709050329102     
 H   4.8915348207182143      -0.95978239595312687        2.1970426546762170     
 C   4.1241086797965325        3.3814729451391443        6.4026742576606788     
 H   3.6490390850313692        4.5628349785773983        4.6561066679149841     
 H   4.3735689185907418        2.0142999196547935        8.0514045693875307     
 H  -2.0588704544459833       -3.2545955908927993      -0.78106014335040963     
 H  -5.3625409769935111       -2.4913995633346673        7.8289214119058874     
 H  -6.9465588269437681        3.8740749457996726        1.6553876529353639     
 H -0.15235752046083473       -3.1761176037743688        9.1105871941003151     
 H   3.5708245915992234       -2.4552679066606964       0.70340731416244706     
 H   4.8986060748766871        4.0615409444064330        6.7505839651655251     
 Br   7.7693379416533173        5.1204651394568135        14.302489968391233     
 Co   8.2825459345685424        6.4945999005627781        12.459044377899762     
 P   10.135852129473383        7.7207452552547773        13.048171596872448     
 Br   8.8655987551334725        5.1405910857915371        10.617642260371573     
 P   6.4049266149665423        7.6272835014804983        11.781105414932208     
 C   9.8887053543037968        8.9267071982497725        14.390450715939910     
 C   10.986101998823509        8.6543445021558654        11.723225631995884     
 C   11.431987634186205        6.6026268380328110        13.701325550431775     
 C   6.6969628744492260        8.8156941061239618        10.428445692236609     
 C   5.4997975129630827        8.5776118678150794        13.054335312436546     
 C   5.1498221268553399        6.4727855204238685        11.115430482326607     
 C   9.1672921034884656        8.5070734138397555        15.524367167054237     
 C   10.413573711050015        10.228585812791755        14.344128136451943     
 C   10.235017701167228        9.5556379393300102        10.947728461927200     
 C   12.355086826930279        8.4840626271091200        11.448521515990599     
 C   11.741823490635923        5.4350312799191736        12.980721227630468     
 C   12.131300809397656        6.8899365310869740        14.885532921878527     
 C   7.4544169758186456        8.3929853002102437        9.3196811175249330     
 C   6.2154200948347587        10.134469786982521        10.473140563681982     
 C   6.2306470743142937        9.4616117817798102        13.868694890402747     
 C   4.1150149171400958        8.4385896962430174        13.254695144314772     
 C   4.8612943484087356        5.3003379494493172        11.837135133394671     
 C   4.4511755389987275        6.7439419196202657        9.9265456404714847     
 C   8.9939371643735662        9.3752837864007699        16.601307650052231     
 H   8.7461977109915487        7.5030163871659852        15.560599040449620     
 C   10.222054287423449        11.097479227189279        15.422400335658681     
 H   10.957706065594561        10.567312303118236        13.467315965532034     
 C   10.839669068629631        10.251674676223146        9.8985932228431608     
 H   9.1767640421609791        9.7143268405421548        11.150120115793202     
 C   12.959735344867603        9.1975546385488833        10.409661965382107
[truncated: 533,334 more chars]
