# Supplementary material for: Unraveling the Contributions to Spin–Lattice Relaxation in Kramers Single-Molecule Magnets
Source: J Am Chem Soc. 2022 Dec 9;144(50):22965–75. doi: 10.1021/jacs.2c08876 (PMC9782788; doi:10.1021/jacs.2c08876)
Supplement: Supplementary file 2 — ja2c08876_si_002.zip [file ja2c08876_si_002.zip › phonon_Co/mol-6/mode-1-10/10/Cart_disp.xyz]

         396

 Co   10.953138409123573        1.0140148420276101        3.2839007287226809     
 S   8.7473736859570046        3.0582228496309454        4.3146388713216171     
 S   11.359869484973844        3.0131250262357581       0.85880329155533286     
 S   10.802916534119717       -2.0989406188223136        2.5742175177231075     
 S   12.948537192897870       0.16091105540932921        5.5989802070591610     
 O   11.667892523805827      -0.50837058943553781        5.9360540621293039     
 O   12.120961509445012        3.0899391178685303      -0.39926318727515608     
 O   7.8788964785416038        3.1477104499638755        5.5025657653886180     
 O   9.9637819455206582        2.5655743374209625       0.75970997332585266     
 N   10.023760787033705      -0.73392724196202974        2.9674488382206317     
 O   13.601594470426290       0.81936827526536449        6.7460468098925723     
 O   10.151484227033707       -2.8656113237464576        1.4974366424939338     
 O   10.018535298103831        3.7918890475212779        4.3762109699269889     
 O   12.202519147474698       -1.6753821956639106        2.3081640557626839     
 N   12.640414991711584        1.1400558218241874        4.3600043032379414     
 N   9.1344702732028384        1.5291404197758443        3.9169688164210159     
 N   12.059977011934096        2.0659715119643876        1.9828089286558075     
 C   5.9855440331263816      -0.52929618664431022        4.1857668070297960     
 H   4.9450710995236040      -0.42148545334095289        4.4826410720889989     
 C   13.383387047802666        2.3223512924393295        2.4108800260839587     
 C   8.6733621060846016      -0.75377757176499582        3.3743844593588612     
 C   7.8020430491104555        3.7061524256235292        2.9428223822449011     
 H   6.9120999603481810        3.0818272303627769        2.8022360497413623     
 H   8.4266941828782471        3.6742698233458619        2.0431562351066330     
 H   7.4937444600940175        4.7273897457258789        3.1951731284800013     
 C   14.378453636800462        3.0116309215990245        1.6890738072711877     
 H   14.156184284963850        3.3757802067056599       0.68833861716206490     
 C   13.700753736509354        1.8143967299244543        3.7092271816070466     
 C   10.889251283205180       -3.1126334007504082        4.0301587763366324     
 H   11.326659664270540       -2.4987803805986406        4.8241430266629610     
 H   11.526650978067551       -3.9745117331273958        3.7977793956307973     
 H   9.8846554604882382       -3.4423389902416974        4.3147107758140013     
 C   11.341913760847246        4.6480074939295184        1.5663777233842247     
 H   10.862417968149776        4.5677619903518494        2.5479170755864433     
 H   10.775521825448923        5.2909377748886302       0.88382452373274312     
 H   12.369648020031066        5.0114991757542660        1.6718281541291520     
 C   14.981111998204623        2.0469927284886764        4.2417915127701651     
 H   15.204297217269929        1.7149529434016639        5.2519005284611069     
 C   15.642482661320544        3.2414320417085620        2.2442853605043163     
 H   16.385775695809468        3.8042784586354106        1.6830289425549354     
 C   6.8227650953552992       0.58986108937273773        4.2282126155353588     
 H   6.4340197743241880        1.5339155773872986        4.5952182784475699     
 C   14.063672331376402       -1.0687439202234708        4.9525209978357605     
 H   13.511669063492766       -1.7026710489461756        4.2524854533905092     
 H   14.480291185607326       -1.6524188378933380        5.7755732660183998     
 H   14.861550151673200      -0.53648773914115599        4.4216446369978470     
 C   8.1755967291516285       0.50071182673713899        3.8570715563618529     
 C   7.8155215694630238       -1.8659620513688262        3.3538181350266987     
 H   8.1909695644830869       -2.8209110499974779        2.9973941744721628     
 C   6.4839123622176604       -1.7652755675548635        3.7714509149671138     
 H   5.8480106036549229       -2.6496626613777408        3.7503942267061658     
 C   15.940527397339265        2.7651715425937167        3.5219811318536847     
 H   16.906923864788141        2.9714628002747552        3.9768940504596810     
 Co   7.1119542481691980        14.855463634900110        12.360777306219852     
 S   9.3810803236356968        12.896587633802740        13.411381448441194     
 S   6.7657900485044173        12.774411270594230        9.9787900937296072     
 S   7.1899420758950656        17.961309815380972        11.589875727025429     
 S   5.0788160371987594        15.723680010923673        14.658341629425946     
 O   6.3454851475737124        16.419802702993383        14.992890643070576     
 O   5.9917618293313168        12.680803645094182        8.7297585094136938     
 O   10.247538579895252        12.844484534208116        14.603103829835302     
 O   8.1460485809553411        13.265398910316906        9.8628781980538083     
 N   8.0038726307393322        16.615468289677821        11.975539062829313     
 O   4.4438142111031622        15.039976514139410        15.799723838289685     
 O   7.7964052684030474        18.723010110564367        10.481573757712724     
 O   8.1378576346260942        12.116292931016732        13.472469060509574     
 O   5.7886668015813196        17.518296610653167        11.370389650712145     
 N   5.4027465462438879        14.761433694938816        13.408923816084293     
 N   8.9465385629944123        14.410650327134572        13.003630664483039     
 N   6.0516989090989970        13.690196716305660        11.119380578353976     
 C   12.035670371373556        16.565504383486832        13.229514312309924     
 H   13.070176519703049        16.507022660651980        13.558046343326321     
 C   4.7216429574196823        13.440856529107796        11.528368039070745     
 C   9.3583215195935274        16.680346401565018        12.369498818645221     
 C   10.353838649667315        12.272373738736629        12.048378853979592     
 H   11.228691144675810        12.919492103448301        11.918168705888615     
 H   9.7356988344543129        12.286259874498052        11.143607964687895     
 H   10.682914510270709        11.258987803919460        12.306886434802422     
 C   3.7546091167372353        12.685406486065730        10.834429310832698     
 H   4.0025795834520608        12.254369296254625        9.8671212692370460     
 C   4.3633981375127453        14.038042796206978        12.778095162801590     
 C   7.1434126331497980        18.991624438457226        13.037986626787282     
 H   6.7198659760492809        18.387514507207861        13.847277689833366     
 H   6.5054901597017567        19.855410548371598        12.817041024750486     
 H   8.1567953433644451        19.317252104039078        13.294943096728433     
 C   6.8510187734324033        11.138813747468227        10.670051778599085     
 H   7.3295385708761067        11.239566465112857        11.649449665195725     
 H   7.4449382821234318        10.528073649395685        9.9805335810743951     
 H   5.8418256187344149        10.727242907061528        10.774840541355474     
 C   3.0676275171695324        13.835997540828888        13.285200008631117     
 H   2.8101822436831463        14.232302467207099        14.263202084721595     
 C   2.4745927127609528        12.486752552679745        11.365720171856383     
 H   1.7531848177398659        11.882995264120183        10.818671962790502     
 C   11.227373754269621        15.427855813255412        13.318349036818853     
 H   11.633598745146836        14.515890653691489        13.744685815445228     
 C   3.9505531956728315        16.953401919386177        14.038328130310806     
 H   4.4851017712610304        17.576774964778814        13.315494261737154     
 H   3.5799685243077368        17.549327135640432        14.875919277391310     
 H   3.1247631531537658        16.430591981770050        13.542470299451535     
 C   9.8806909930910773        15.461018956250673        12.913504284529814     
 C   10.192661439887907        17.809121694530752        12.290164554762308     
 H   9.8025950013346357        18.732839110957773        11.870885326778135     
 C   11.518514594239688        17.763120632967851        12.734501639096045     
 H   12.139106966803775        18.657515223666223        12.686120294382839     
 C   2.1328832996596270        13.061114365150486        12.591580471242292     
 H   1.1528768644102296        12.888747549228306        13.031715744570253     
 Co   4.9374980493865017        6.9270868629745808        14.794717574371946     
 S   2.7320253288048946        4.8821798591882821        13.764230822000769     
 S   5.3447897740179329        4.9272295838791207        17.219410222365845     
 S   4.7866422640424160        10.040353324988068        15.503009487043553     
 S   6.9322152445611875        7.7799313557277108        12.478938936063814     
 O   5.6513104419439442        8.4487627752706906        12.141936639144117     
 O   6.1057953547324910        4.8505955515696835        18.477536998541598     
 O   1.8636303053264089        4.7924316876509732        12.576256040496261     
 O   3.9485009760160650        5.3742197421930262        17.318469809614022     
 N   4.0077271736800988        8.6749256086108346        15.110551231906033     
 O   7.5852357195965050        7.1213330682540112        11.331939075115654     
 O   4.1351683195393818        10.807323965020839        16.579539252237737     
 O   4.0032980892959866        4.1487016768238760        13.702852148236017     
 O   6.1863791743630987        9.6172070762894695        15.769052187310171     
 N   6.6246083202024169        6.8011518726405900        13.718334227680524     
 N   3.1188859987467632        6.4113702544896878        14.161747647461143     
 N   6.0445777490634161        5.8748656728668101        16.095553342563058     
 C  -3.0379422600355067E-002   8.4691233240914912        13.891895538360046     
 H  -1.0708368865714053        8.3609542011627198        13.595054707222577     
 C   7.3679151480784126        5.6185710609150643        15.667143069773445     
 C   2.6573718126760224        8.6944511545542191        14.703378817492563     
 C   1.7866191879141549        4.2341949600451558        15.135966434141023     
 H  0.89664694861165672        4.8584913358964901        15.276504976470367     
 H   2.4112460670517191        4.2660099530393483        16.035653051680889     
 H   1.4783573400605974        3.2129824237719369        14.883481018387405     
 C   8.3630452925061292        4.9289970946980768        16.388549195161424     
 H   8.1409684829909672        4.5646645427906032        17.389260870414425     
 C   7.6850583509170702        6.1267120860040327        14.368804572835057     
 C   4.8725300187348060        11.053387212917338        14.046575946213887     
 H   5.3097967250755929        10.439210124494990        13.252761297780243     
 H   5.5099402660586989        11.915391866468617        14.278428951030687     
 H   3.8678537579676644        11.382934756256724        13.762139498564236     
 C   5.3275630240177847        3.2923411190102514        16.511745614615574     
 H   4.8478892320097602        3.3723295461223053        15.530272936909514     
 H   4.7615776650754400        2.6491325331644133        17.194382127008318     
 H   6.3554825282669531        2.9293661334647165        16.406202080597907     
 C   8.9652722698663574        5.8940556570709637        13.835908473514216     
 H   9.1882955970173761        6.2263044234764351        12.825842930557735     
 C   9.6268880353631143        4.6990436588067137        15.832961111966755     
 H   10.370185405504314        4.1359240112796529        16.393921177067650     
 C  0.80703495976626805        7.3500829638907881        13.850045621447586     
 H  0.41845450359720349        6.4057633752132839        13.483514696346468     
 C   8.0471395102109167        9.0100823473208074        13.124715535324460     
 H   7.4952540158309553        9.6437809686984295        13.825041502980788     
 H   8.4629505667448424        9.5939369696039662        12.301405858458965     
 H   8.8455824968936216        8.4782192309287829        13.655102975017686     
 C   2.1598535845343299        7.4396804694655474        14.221148326227569     
 C   1.7993341290055387        9.8065295064629652        14.723356007549764     
 H   2.1745282990054813        10.761723339012184        15.079447631873315     
 C  0.46778603777240685        9.7054154616709560        14.305590150322676     
 H -0.16827732510849355        10.589710123951058        14.326122043443419     
 C   9.9247253377944791        5.1755462279634417        14.555321657408367     
 H   10.890993617620738        4.9691918508717237        14.100151215505386     
 Co   1.0962745002310037        8.9674192959521211        5.7154009707734970     
 S   3.3655876379638707        10.925708189232896        4.6643869714885176     
 S  0.75010266619462929        11.048395344529013        8.0973438411884082     
 S   1.1737361878755479        5.8620158745491180        6.4881998652330513     
 S -0.93720366337663663        8.0981816703152631        3.4186302458409465     
 O  0.32931662027343400        7.4016736742540674        3.0842821136466965     
 O  -2.3998643432568301E-002   11.142361661547202        9.3463177668849120     
 O   4.2322160803304527        10.977371211733260        3.4727663216740496     
 O   2.1303702351192619        10.557495153858651        8.2134802436565959     
 N   1.9878346155271955        7.2074048212474269        6.1014263643732454     
 O  -1.5722263958601963        8.7813666578383529        2.2769540382623368     
 O   1.7802974893028010        5.1008996280258962        7.5968670971299739     
 O   2.1224069642346897        11.706060908131828        4.6028576904412475     
 O -0.22739780268048887        6.3054592135818819        6.7077073568675694     
 N -0.61297394646554226        9.0611707837323117        4.6674107116367338     
 N   2.9309126243155381        9.4117943224021818        5.0725672193509617     
 N   3.6005262275640569E-002   10.132339600262720        6.9570195704104858     
 C   6.0197757278270663        7.2563867932701802        4.8478018535653433     
 H   7.0543360491563325        7.3146076630824899        4.5193863864600612     
 C  -1.2941786768167112        10.381319793739761        6.5482562098805621     
 C   3.3422988785227798        7.1422228751887253        5.7075758778734738     
 C   4.3380782897619596        11.550302435917450        6.0273946559863933     
 H   5.2130798650685390        10.903427762647917        6.1577490059293671     
 H   3.7198785309201892        11.536314674379831        6.9321237916870793     
 H   4.6669191303499700        12.563762400786347        5.7688783905106682     
 C  -2.2614764462193628        11.136028416742567        7.2425889648770729     
 H  -2.0134887627723095        11.566861473462788        8.2099729904764320     
 C  -1.6523832142863841        9.7842965695806399        5.2984536409788703     
 C   1.1266585592451179        4.8306705076754159        5.0408384728672457     
 H  0.70294243691002445        5.4342050695953272        4.2311986494423648     
 H  0.48877377355781870        3.9670612831747989        5.2625895103647338     
 H   2.1399385195330294        4.5047987335246864        4.7837957618852460     
 C  0.83529223859215329        12.683716674240987        7.4055371803696364     
 H   1.3137221211107373        12.582593376610490        6.4261290445301258     
 H   1.4292724056033272        13.294736963323325        8.0947453043695603     
 H -0.17391057276121133        13.095242341201644        7.3006923948205600     
 C  -2.9482539223269626        9.9860956832259014        4.7915158735588648     
 H  -3.2056248652030277        9.5900523221260077        3.8133959470635039     
 C  -3.5416614246657439        11.334295258679639        6.7115475356331968     
 H  -4.2632836173513349        11.937545730271705        7.2588608427917114     
 C   5.2116167781495113        8.3940960555819810        4.7583923519535132     
 H   5.6179845961629162        9.3058545940648294        4.3317119643699620     
 C  -2.0656270044839093        6.8690231626865428        4.0395364774364113     
 H  -1.5309743726079195        6.2455975037503269        4.7622409969386412     
 H  -2.4369417223093892        6.2730863901997491        3.2023051754461123     
 H  -2.8909199348901082        7.3922834305539400        4.5357182401053873     
 C   3.8649020888480359        8.3613049842229863        5.1631908478601183     
 C   4.1764857337393355        6.0133651042506342        5.7874051827379906     
 H   3.7862010764955465        5.0898444171588855        6.2069361406672732     
 C   5.5024090193435686        6.0590133276800495        5.3432437259324379     
 H   6.1228540503167128        5.1645340403070277        5.3920904233715126     
 C  -3.8832426679565448        10.760331210049944        5.4854942614210902     
 H  -4.8633262642755675        10.932529704070181        5.0454688379375616     
 N   10.267055060799436       0.47239483734152099        8.1497677145838914     
 C   8.8358706707898200       0.60483336832528978        7.6690622885255308     
 H   8.8322588686447219        1.4019907497216759        6.9115695152778311     
 H   8.2532863382413009       0.96106035811531143        8.5387413084029014     
 C   10.401283061197127      -0.63149111259425506        9.1782017367282016     
 H   10.086447388116705       -1.5497935654212969        8.6736012825053947     
 H   9.6666862200560129      -0.43203771620882941        9.9667245723658464     
 C   8.2996430439456095      -0.70185220279879923        7.0828620883014928     
 H   7.3488695838599849      -0.48967441761933445        6.5707607930507068     
 H   8.1125233982807412       -1.4736456954993287        7.8466658279927692     
 H   8.9860097291843903       -1.1037199907461857        6.3122520265716737     
 C   10.844182166472967        2.8516456671480630        7.5387039796155522     
 H   11.493811608555468        3.6776681722810700        7.8588398637357786     
 H   9.8517923017024494        3.2532120941685267        7.3089192658543176     
 H   11.268809637022555        2.4609027626809463        6.6051612212943782     
 C   10.823884119695990        1.7925386458925316        8.6317744306963977     
 H   11.844652286975920        1.5881200848514136        8.9719638693286328     
 H   10.222254377271966        2.0894887673981133        9.5011251169045021     
 C   11.815133655260468      -0.77296711298217224        9.7279425900001915     
 H   11.932087865318135       -1.7764446642198044        10.161671791378113     
 H   12.033922957771688       -4.3665279246319341E-002   10.517080995308973     
 H   12.560186975778480      -0.67708330426040841        8.9287330597866159     
 H   10.835650116046931       0.17457143460163210        7.3157085507595916     
 N   7.7663904526916028        15.584645697396313        17.239828051845485     
 C   9.2034130708215862        15.647400063335189        16.755825408696854     
 H   9.3607790825188282        14.762774193880015        16.118469743276595     
 H   9.8331364029322774        15.548038403115996        17.659723765181791     
 C   7.5116275750930370        16.627151121751318        18.308666113346337     
 H   7.7783115857484484        17.589855619682261        17.861866623579584     
 H   8.2289516937410401        16.441678036764486        19.115839528539823     
 C   9.4874115569619164        16.935380537141160        15.979571148326649     
 H   10.502457329837606        16.870662417858071        15.554815063833153     
 H   9.4569856489714805        17.834134148053430        16.616608171714855     
 H   8.7847890296412849        17.047455775052789        15.131489471951744     
 C   7.4016369125066275        13.192574330539582        16.528498829439012     
 H   6.8018191848927332        12.312597946748975        16.798130453529062     
 H   8.4148598598026751        12.858313382903695        16.281650945515633     
 H   6.9547327710528064        13.602202609330691        15.613849240224878     
 C   7.3633670388567483        14.193342006824187        17.677523017873693     
 H   6.3426508408346525        14.281078889989763        18.066985685438159     
 H   8.0293655856166239        13.913845108086916        18.505420609124673     
 C   6.0729752178574659        16.631288232281513        18.807911398119607     
 H   5.8635121366542045        17.587932332933640        19.308312686387925     
 H   5.8850131423751586        15.837709396240410        19.540281315578991     
 H   5.3643509017666515        16.530450686725825        17.976345234391800     
 H   7.1669067291152535        15.838021696877636        16.412545087938497     
 N   4.2505343474824073        7.4668390169842684        9.9287128612654136     
 C   2.8195818426472088        7.3332692065704901        10.409937255276169     
 H   2.8174279631489489        6.5373780525521719        11.169088626988463     
 H   2.2370505315401905        6.9742717367503353        9.5409454816184880     
 C   4.3834560995849232        8.5703305477830973        8.8996627960419623     
 H   4.0683637496375109        9.4887018386090460        9.4039628560247674     
 H   3.6484901037180926        8.3700624858189947        8.1116635956874958     
 C   2.2816332760052238        8.6406617044351570        10.993736642019051     
 H   1.3315015997984863        8.4277412331458166        11.506934282464755     
 H   2.0926507466730278        9.4109270393783309        10.228323992228248     
 H   2.9681247163927158        9.0453919993932139        11.763329638697000     
 C   4.8287716063885062        5.0879904646285956        10.540419765649478     
 H   5.4790193592326952        4.2622961708098206        10.220702567615362     
 H   3.8364787384317895        4.6859290479584423        10.769823449305843     
 H   5.2527413739088349        5.4791458290620083        11.474092155451341     
 C   4.8084250981338830        6.1469100789754787        9.4472087631037382     
 H   5.8293047592973242        6.3518840460950896        9.1075618104025953     
 H   4.2074011155251325        5.8494861630253254        8.5775648431463321     
 C   5.7969277883431660        8.7124069467837764        8.3489896761606310     
 H   5.9128500468509397        9.7156537237302665        7.9144272452334290     
 H   6.0157982901913307        7.9826918231769524        7.5602840668975313     
 H   6.5425702537155539        8.6176589729296005        9.1478128483729968     
 H   4.8191491075778465        7.7655272458564406        10.762477125307450     
 N   1.7502114080474811        8.2363654162058957       0.83703624817264111     
 C   3.1874015211248410        8.1738100349266105        1.3205384492409458     
 H   3.3451451099064018        9.0590414290816632        1.9571308446833224     
 H   3.8168775940577500        8.2722425986908057       0.41622755612548046     
 C   1.4950802718527485        7.1932713716763006      -0.23114844190485340     
 H   1.7618492551931206        6.2308362146647092       0.21614327407790124     
 H   2.2121915472539397        7.3782389143824725       -1.0386372827468746     
 C   3.4713643464759394        6.8863429940053464        2.0977827352225362     
 H   4.4865929902318706        6.9512584673558298        2.5220885364205210     
 H   3.4405619375017795        5.9870019194868869        1.4614093731392463     
 H   2.7689442339938393        6.7750790222082351        2.9462974391533052     
 C   1.3851869186808203        10.628616941674061        1.5474960453664577     
 H  0.78530691106128503        11.508450635132169        1.2775416505734098     
 H   2.3983745353863926        10.963049565860748        1.7942248060058925     
 H  0.93828419673918695        10.219308541313541        2.4622843349119221     
 C   1.3470546050356835        9.6274457903548250       0.39882558458335188     
 H  0.32636997070701018        9.5394684009841271        9.3832774276166597E-003
 H   2.0130325920536567        9.9067370621465258      -0.42915452037666146     
 C   5.6258716341251708E-002   7.1889074997943627      -0.72991174155067939     
 H -0.15349166988193375        6.2319214892010502       -1.2294878270198653     
 H -0.13184228157172881        7.9819321593636730       -1.4627970810313944     
 H -0.65209828780082224        7.2904432601198996       0.10180441712529277     
 H   1.1509586053128993        7.9833776733164443        1.6646070611114794     
 N   1.6515630059509869        14.460740032471257        18.186499741008454     
 C  0.86423061467715145        15.623563975227267        17.623585783336651     
 H  0.63030293477765520        16.271549077505952        18.481646787342783     
 H  -8.4506634152784366E-002   15.201419534933949        17.266192676358607     
 C   2.9471467028914748        14.904562045597215        18.823458969018226     
 H   2.7021184729456911        15.796569537617060        19.419754481675831     
 H   3.6151122250631436        15.199743722685737        18.007994765089215     
 C  0.50383908884489637        12.788601964268354        16.705185318943158     
 H  0.64979574335186241        11.802788202243889        16.235794972631911     
 H   4.5865648261685758E-002   13.438977721534933        15.945190042374563     
 H -0.22433410943259222        12.657560905915092        17.520791467901176     
 C   1.8385725514255848        13.312061961252798        17.225061116535848     
 H   2.3774548742737758        12.531128134607679        17.775863357938405     
 H   2.5098866007593332        13.655895688877699        16.428527584419513     
 C   1.5686480458000176        16.387152928496604        16.521311739883242     
 H  0.88835558011261684        17.182386983921202        16.183715675277970     
 H   1.8227301355727077        15.743349981615156        15.668339329073522     
 H   2.4907720711442130        16.867398939054944        16.881672443730181     
 C   3.5647682533518323        13.815789269146459        19.693613604107799     
 H   4.4022727324346853        14.247373933539368        20.260692410797567     
 H   3.9697888476737058        12.978619926600389        19.107525274933572     
 H   2.8493043554518880        13.411210150113019        20.421425884731477     
 H   1.0452546014200235        14.134743482142680        18.984783042493252     
 N   4.2957377807539849        1.2640201569116789        9.1861932248718965     
 C   5.0068644415920032        6.0397989482915138E-003   8.7400562444580494     
 H   5.0729498014692798      -0.63389868646090131        9.6295039598923040     
 H   6.0354439884032773       0.30142739878266656        8.4950443927009278     
 C   2.9474550534716788       0.95449129068639949        9.7952169751141067     
 H   3.1106728571375530       0.10570916078946538        10.475876602947826     
 H   2.3014870508032801       0.62695338921326416        8.9745780860513573     
 C   5.5738993086615718        2.6653439140799353        7.5214070524099137     
 H   5.4864857409503500        3.5585946368087340        6.8833214176441757     
 H   5.9634691060224378        1.8585517060793371        6.8824260499401078     
 H   6.3266054353474459        2.8865659231135306        8.2927207574626411     
 C   4.2153217443797200        2.3411010423539298        8.1301238611380207     
 H   3.7893834884006670        3.2246209287420551        8.6223574709530997     
 H   3.4826730685010752        2.0053850844474201        7.3868219409198748     
 C   4.3483796414906815      -0.71065850093909566        7.5794260060742626     
 H   4.9648430300413402       -1.5908880455633374        7.3484736048694721     
 H   4.2775633306507599       -7.6923588756809311E-002   6.6850522798131919     
 H   3.3377877536257494       -1.0593683229792983        7.8362939200631629     
 C   2.3517929751418380        2.1429716948173079        10.537716658400814     
 H   1.4374353404690594        1.8139837637848562        11.052869728674173     
 H   2.0680555660898543        2.9670491284258746        9.8676525218354971     
 H   3.0325127973354098        2.5351117982983551        11.304392087340689     
 H   4.9007237911661683        1.6108762457667385        9.9775602102584386     
 N   7.6694787417304351        9.3614881999533779      -0.10959836400261092     
 C   6.8818409607358273        8.1991005150848615       0.45389259665537401     
 H   6.6477214528683826        7.5507428254259397      -0.40385918187792491     
 H   5.9332155140951173        8.6216718766036564       0.81114431478279159     
 C   8.9648322914118612        8.9170385970954804      -0.74663642343848435     
 H   8.7193840334594892        8.0250717141828165       -1.3428528312965897     
 H   9.6327366391929008        8.6216290414872994        6.8785068082375556E-002
 C   6.5224022588857711        11.034297421803823        1.3714487841930085     
 H   6.6685438855823431        12.020337704973407        1.8404016288842828     
 H   6.0645650166137735        10.384239773695670        2.1318504391434403     
 H   5.7940165329310487        11.165055929754930       0.55597891973170033     
 C   7.8569485687532525        10.510510452434309       0.85139584684697667     
 H   8.3957699735645797        11.291201204443434       0.30015465724933721     
 H   8.5284177845292994        10.166862960869276        1.6478721799024103     
 C   7.5860630904181647        7.4358366214948015        1.5564971526912992     
 H   6.9057315125860335        6.6406865908580235        1.8942515231399846     
 H   7.8400308508732834        8.0799013406577451        2.4092981919864727     
 H   8.5082275325790473        6.9554952221467046        1.1964188511919160     
 C   9.5828992645977227        10.005488087688002       -1.6169012846848527     
 H   10.420222655814507        9.5734819117319940       -2.1839717283135349     
 H   9.9882848401288431        10.842559525857320       -1.0308862039638109     
 H   8.8675762512908616        10.410338618645900       -2.3446968366093328     
 H   7.0631277486473589        9.6874683234638592      -0.90785857921898416     
 N   10.313218606877996        6.6775539485162492        8.8917772875246701     
 C   11.023987309047229        7.9360710164989481        9.3371591478537379     
 H   11.089598159911262        8.5756468491892157        8.4473727616910708     
 H   12.052816025145775        7.6412692729337452        9.5820395511879610     
 C   8.9647105265453444        6.9863293971019678        8.2827370953792361     
 H   9.1275430478154966        7.8349462480913896        7.6017350432526829     
 H   8.3187005540942458        7.3139334551975432        9.1033233733191814     
 C   11.592038673280618        5.2772200830338321        10.557154406884635     
 H   11.504761889555244        4.3844349006673751        11.196068679944945     
 H   11.981781539360179        6.0846004522120953        11.195426932956678     
 H   12.344523056046338        5.0553428009403882        9.7857788576391478     
 C   10.233287585181669        5.6009645398769221        9.9484574493025129     
 H   9.8073884459338103        4.7170741269235563        9.4567736706918435     
 H   9.5007198814813574        5.9369434382947963        10.691709051412827     
 C   10.365496484780277        8.6530168167643087        10.497620704495722     
 H   10.981752431017117        9.5335927037243096        10.728011675142252     
 H   10.295155966863637        8.0196295177114205        11.392334699766405     
 H   9.3546691731749334        9.0012262012093789        10.240818330293495     
 C   8.3694091381146389        5.7973173990063271        7.5407185648709580     
 H   7.4548344176866701        6.1257723539752540        7.0255372378489573     
 H   8.0860745780171399        4.9733311539700535        8.2111220388531638     
 H   9.0501943249955410        5.4052111165319232        6.7740793196095801     
 H   10.918233291251465        6.3305694127872618        8.1004946057028615     
         396

 Co   10.952987644144857        1.0143268698181369        3.2847138746227813     
 S   8.7458336752587460        3.0564240581969946        4.3162783384893206     
 S   11.358198826128948        3.0156563750420320       0.86087140460134592     
 S   10.804383775016108       -2.0984460145300390        2.5734467406233663     
 S   12.949239203025755       0.16073708447637602        5.5993547774808139     
 O   11.668913714659533      -0.50917650163349204        5.9363224507678716     
 O   12.119639469362069        3.0930830213633689      -0.39694140655846061     
 O   7.8774360813525277        3.1449091049531113        5.5043218823861944     
 O   9.9625322214178613        2.5669602611078730       0.76127010526140160     
 N   10.024445329851579      -0.73386524919219498        2.9665105843196353     
 O   13.601857129263951       0.81974852664369413        6.7463188879264928     
 O   10.154044623206698       -2.8649090302823339        1.4958352208166157     
 O   10.016366173168112        3.7911329111328338        4.3779120684849557     
 O   12.204065811812510       -1.6744987641079292        2.3086047356922479     
 N   12.640782801748333        1.1395204205210154        4.3601560238419053     
 N   9.1339778046247062        1.5277407858658281        3.9181464351019963     
 N   12.058680035414017        2.0691872382116472        1.9851962806653654     
 C   5.9863847729474120      -0.53287301983038227        4.1857033782541544     
 H   4.9460564341352899      -0.42622084127945614        4.4833339778264509     
 C   13.382233181802027        2.3254177206166586        2.4128552863376864     
 C   8.6739462700875070      -0.75477554249264656        3.3731330131838249     
 C   7.7998442000878399        3.7040103154112067        2.9447755679645007     
 H   6.9101955716878711        3.0792369996335136        2.8044134394518707     
 H   8.4242856663716754        3.6725852831586643        2.0449481115644517     
 H   7.4911596271289111        4.7250643409376707        3.1973921890470547     
 C   14.376591425489250        3.0164408742876008        1.6918288097144731     
 H   14.153697097668784        3.3823230139309244       0.69194958990535493     
 C   13.700602246861273        1.8151505968369477        3.7099565850755649     
 C   10.889606883437855       -3.1125991017480255        4.0291651049725443     
 H   11.326696574639367       -2.4990402239197560        4.8235558501411857     
 H   11.526968855749015       -3.9745610083080565        3.7970702693879685     
 H   9.8847621759991995       -3.4421376935951145        4.3129956466052564     
 C   11.338468968079027        4.6504592402011040        1.5682466720936212     
 H   10.859088976883298        4.5695461379459141        2.5497618975500678     
 H   10.771280763238437        5.2926179896376704       0.88564413645900042     
 H   12.365712333889244        5.0152275114914833        1.6736501699051098     
 C   14.981329384210456        2.0469727065130057        4.2419297863051808     
 H   15.205363370111010        1.7132364416404127        5.2512042203559917     
 C   15.640996213263502        3.2454682737447809        2.2464948200000725     
 H   16.383739270019632        3.8093877438356420        1.6856443819542040     
 C   6.8229667951276607       0.58668090031599973        4.2293635926204356     
 H   6.4338434517985119        1.5299500238454140        4.5978697743730814     
 C   14.064683622783670       -1.0689180078371663        4.9535195171780781     
 H   13.513114820551515       -1.7025500177719548        4.2528865761122594     
 H   14.480131998195439       -1.6529315008460379        5.7769215408834373     
 H   14.863273717617917      -0.53688644803020547        4.4235518927192423     
 C   8.1756488650666999       0.49884304806924412        3.8574143717132903     
 C   7.8166130970752539       -1.8673135120558617        3.3510538811742978     
 H   8.1923594071735852       -2.8214941210510105        2.9930214095067127     
 C   6.4851489784381045       -1.7679149363584550        3.7693486796284663     
 H   5.8495726444798217       -2.6525104654224161        3.7475940281484377     
 C   15.940118953485221        2.7666610776157614        3.5228580977691841     
 H   16.906844245181482        2.9720905984771271        3.9774326577198620     
 Co   7.1113844768500929        14.855753248967638        12.359681912590606     
 S   9.3787325695474255        12.894719798214330        13.410118935351740     
 S   6.7637120590615902        12.776579135776457        9.9767936725901958     
 S   7.1913667537797412        17.961771762402080        11.590257511767657     
 S   5.0792827387702868        15.723695952811688        14.657684888333547     
 O   6.3463336222628097        16.419104545094651        14.992253485008440     
 O   5.9899821726996301        12.683199294229164        8.7275638827354811     
 O   10.245211939412092        12.841751877026869        14.601768479041370     
 O   8.1443409255589376        13.266540983481569        9.8612152697374693     
 N   8.0043408739816648        16.615403720629381        11.976130834583330     
 O   4.4438159005840623        15.040702889771952        15.799249223325605     
 O   7.7989853758573640        18.723513254809671        10.482701340816794     
 O   8.1347434347101135        12.115711454469528        13.471292300621837     
 O   5.7900953920051546        17.519343489489309        11.369654399032285     
 N   5.4027554157780129        14.760966122874985        13.408566078631537     
 N   8.9455144873257169        14.409134102688339        13.002409983532580     
 N   6.0499461178231222        13.693247584361549        11.116874725371154     
 C   12.036303304840771        16.561344237778933        13.229198336738971     
 H   13.070963223056847        16.501554305106819        13.556903739852737     
 C   4.7200794208612624        13.443704107746974        11.526404108829711     
 C   9.3586876175316913        16.679089833926774        12.370426485991260     
 C   10.350779244480671        12.269664225770317        12.046989599975507     
 H   11.226091131391481        12.916091931609932        11.916484642755945     
 H   9.7325235038287001        12.283991788729134        11.142312634925778     
 H   10.679203163947033        11.256069348579155        12.305455384484326     
 C   3.7523522520984831        12.689819485739900        10.831851382639426     
 H   3.9996624772666198        12.260394431431179        9.8637276689714497     
 C   4.3628763156407055        14.038740131639795        12.777316910793891     
 C   7.1439591928416268        18.991714196561794        13.038538085844644     
 H   6.7200392502122641        18.387410103797851        13.847470065164723     
 H   6.5060997096961239        19.855488246011209        12.817306786147933     
 H   8.1571514280398496        19.317379153248510        13.296152434311015     
 C   6.8473517052924251        11.141096369456992        10.668670696080992     
 H   7.3258045584727993        11.241490874293808        11.648151557814204     
 H   7.4406912662223661        10.529518945052718        9.9794509298674221     
 H   5.8377224605573526        10.730652537828833        10.773445360519059     
 C   3.0675074496346473        13.835941340195918        13.285103561489832     
 H   2.8109265947420461        14.230729032107837        14.263876635131252     
 C   2.4727595628758978        12.490381510683902        11.363792871689547     
 H   1.7508073720141240        11.887596952713523        10.816440010818997     
 C   11.227199245824810        15.424223771777468        13.316927978517883     
 H   11.632928200437455        14.511439529241704        13.741798784884914     
 C   3.9513693327831771        16.953416792204109        14.036973279268183     
 H   4.4863565600747428        17.577020857102529        13.314680855246346     
 H   3.5796551791168039        17.549069333971492        14.874187143226507     
 H   3.1262610983660495        16.430360363942935        13.540274379488899     
 C   9.8803585224991135        15.458874908628975        12.912960334497750     
 C   10.193695441693583        17.807388910410012        12.292517853024833     
 H   9.8040617940352135        18.731899565183454        11.874772814905192     
 C   11.519691277701126        17.759941305454785        12.736181766375278     
 H   12.140723810610965        18.654043872382239        12.688468722252296     
 C   2.1321554286338018        13.062384313681365        12.590912754820048     
 H   1.1525006671910210        12.889182811791448        13.031448456918740     
 Co   4.9372868312670120        6.9267563336554305        14.793844391044606     
 S   2.7304094314335430        4.8839934306688484        13.762518885457485     
 S   5.3430304029809594        4.9247175526067339        17.217302796568514     
 S   4.7880799950799835        10.039824115335250        15.503789601579609     
 S   6.9328886008624178        7.7800957365898178        12.478537813160260     
 O   5.6523138041295287        8.4495776082813041        12.141638594790402     
 O   6.1043887784084543        4.8474626209881144        18.475173021338840     
 O   1.8620901309819109        4.7952626910743810        12.574429562712083     
 O   3.9471727819218039        5.3728817866591543        17.316871505793593     
 N   4.0083705657359934        8.6748491926515374        15.111461102949724     
 O   7.5854731605353418        7.1209526275929997        11.331636708622220     
 O   4.1377011563859138        10.806572436568768        16.581162176613514     
 O   4.0010461370990411        4.1494607867979036        13.701069012018513     
 O   6.1878899097629265        9.6162694486139966        15.768621510236546     
 N   6.6249233340370060        6.8016593998764847        13.718135228614278     
 N   3.1183304729801433        6.4127790519808956        14.160505584426916     
 N   6.0432083365689833        5.8716441196494502        16.093118675900172     
 C  -2.9585282660019120E-002   8.4727432408523313        13.891947197371001     
 H  -1.0698989518573090        8.3657502745263415        13.594348438749405     
 C   7.3666924072873003        5.6154939369003722        15.665137619424952     
 C   2.6579126712716734        8.6954503668952672        14.704613434117308     
 C   1.7843473349479491        4.2363553964659388        15.133944584775884     
 H  0.89467168677787656        4.8611022065432063        15.274261518659836     
 H   2.4087657831041747        4.2677153713955924        16.033791493938875     
 H   1.4756967326265711        3.2153252473554823        14.881199852443041     
 C   8.3611110700327629        4.9241916039171683        16.385784381931749     
 H   8.1383998242016062        4.5581359718887047        17.385641555421568     
 C   7.6848489768220132        6.1259369759827891        14.368044010703883     
 C   4.8728779568063301        11.053349849742999        14.047602517152875     
 H   5.3098319414428188        10.439481955426348        13.253373130624393     
 H   5.5102508322327042        11.915431510666510        14.279195848744790     
 H   3.8679568512820492        11.382738698604060        13.763882189643580     
 C   5.3239926419112997        3.2899083952454018        16.509842988505916     
 H   4.8444434955226452        3.3705768280333195        15.528391074833143     
 H   4.7571905274482367        2.6474858970436981        17.192525147611256     
 H   6.3514119226586727        2.9256306366614289        16.404351290112867     
 C   8.9654389716549527        5.8940575571821503        13.835755663059501     
 H   9.1893189695521933        6.2279918794093376        12.826522287307867     
 C   9.6253387802293968        4.6950190974202624        15.830760531000418     
 H   10.368085971861989        4.1308402984007548        16.391329655592852     
 C  0.80718065482192491        7.3533005753499996        13.848853124298637     
 H  0.41821400686289040        6.4097796217340886        13.480797888207547     
 C   8.0481303544125105        9.0102242108805743        13.123724365854040     
 H   7.4966730517742510        9.6436375657605584        13.824634288317244     
 H   8.4628095719471244        9.5944096935286218        12.300077901549047     
 H   8.8472588884856727        8.4785672633955880        13.653226390760091     
 C   2.1598504528826856        7.4415643649738064        14.220765806025831     
 C   1.8003919739754055        9.8078873515010105        14.726132833741007     
 H   2.1758969676684807        10.762300605979075        15.083849636679863     
 C  0.46898594616162864        9.7080824078223227        14.307711591760775     
 H -0.16674403029695398        10.592590040791476        14.328967658614904     
 C   9.9242644005620839        5.1740555933674219        14.554450437276000     
 H   10.890867913252405        4.9685659041981820        14.099631324453540     
 Co   1.0956445101122960        8.9671000847035298        5.7165581266379268     
 S   3.3631694769852318        10.927574109903000        4.6657316044620751     
 S  0.74796461024526251        11.046202158157966        8.0994037606648615     
 S   1.1751261994288267        5.8615016358439860        6.4877851601010885     
 S -0.93678245928687165        8.0981831542093268        3.4193105395730714     
 O  0.33012486219896908        7.4024045334278430        3.0849323033203233     
 O  -2.5834855923382569E-002   11.139923416154851        9.3485786451418065     
 O   4.2298107430667802        10.980125808917084        3.4741789919503918     
 O   2.1286022418843245        10.556324014007480        8.2151959888011099     
 N   1.9882601902190111        7.2074391913365146        6.1008562407191027     
 O  -1.5722675679485676        8.7806859760175122        2.2774673048756311     
 O   1.7828378969153045        5.1003153545818396        7.5956887176716306     
 O   2.1192188705308062        11.706635157771968        4.6041385495950946     
 O -0.22601064679366512        6.3043395536901237        6.7084084928631720     
 N -0.61302391527800526        9.0616186228032980        4.6678236244452265     
 N   2.9298258413272431        9.4133009738768152        5.0738481906760979     
 N   3.4193015442355125E-002   10.129275907221977        6.9595761794301554     
 C   6.0203588882379515        7.2605647865609759        4.8481222314874257     
 H   7.0550702452801834        7.3201065930001574        4.5205274889764233     
 C  -1.2957953383304284        10.378476783525141        6.5502595228289016     
 C   3.3426215563607751        7.1434638632926477        5.7066647002765745     
 C   4.3349609668321119        11.552991802232752        6.0288660115927213     
 H   5.2104151561332186        10.906796479826989        6.1595077541824237     
 H   3.7166483054746755        11.538566864437078        6.9335033062803220     
 H   4.6631606802144736        12.566657341137930        5.7703921526964672     
 C  -2.2637732024474633        11.131657484450228        7.2451862073271505     
 H  -2.0164464580427151        11.560889211656010        8.2133818186881484     
 C  -1.6529603584605586        9.7835944314928440        5.2992755811343271     
 C   1.1271973566548465        4.8305785929369183        5.0402176696335896     
 H  0.70311530765070529        5.4343349338226634        4.2309541308592253     
 H  0.48937455377556160        3.9669723336430955        5.2622155756820206     
 H   2.1402919964763409        4.5046821323397479        4.7825209501379495     
 C  0.83156662789129043        12.681421942962480        7.4070078783223323     
 H   1.3099340028684980        12.580674936687851        6.4275173076041998     
 H   1.4249636568120014        13.293266195873018        8.0959325927272339     
 H -0.17807186067227571        13.091822505457683        7.3021797454788340     
 C  -2.9484243220422846        9.9861594956955848        4.7916476184778407     
 H  -3.2049347496105285        9.5916198258083103        3.8127628231003037     
 C  -3.5435261467427885        11.330727318507249        6.7134818151508746     
 H  -4.2656819053317188        11.933030636905730        7.2610862998422760     
 C   5.2113858747993911        8.3977430950224274        4.7598465111362183     
 H   5.6172505883253683        9.3103310638437762        4.3346493328197591     
 C  -2.0648506699478126        6.8689997073229341        4.0408704742847110     
 H  -1.5297649712087960        6.2453440915496774        4.7630389393761723     
 H  -2.4372601157084244        6.2733374545402123        3.2039983668716077     
 H  -2.8894851179780323        7.3924851492550916        4.5378782328083673     
 C   3.8645149029296304        8.3634455267850321        5.1637703003408397     
 C   4.1774837300147452        6.0150862654151291        5.7850436624312334     
 H   3.7876425922465655        5.0907625557245781        6.2030277909729747     
 C   5.5035462237270378        6.0621984932480197        5.3415466225537118     
 H   6.1244386641263606        5.1680153786240455        5.3897017800307081     
 C  -3.8840085720611928        10.759101741569179        5.4861789140851958     
 H  -4.8637366364092669        10.932143136163408        5.0457474744882287     
 N   10.267667186089888       0.46790764159108034        8.1510202820908919     
 C   8.8363587760210400       0.59577812667859031        7.6701964217283782     
 H   8.8291306822472500        1.3950740705734690        6.9156274299945162     
 H   8.2526332447953656       0.94583746167058191        8.5406906346040490     
 C   10.404692655528207      -0.63459159646989471        9.1803554676351649     
 H   10.091013852766153       -1.5539181586215474        8.6770574060920964     
 H   9.6704620791040590      -0.43550958316990535        9.9692910240491592     
 C   8.3061133889971277      -0.71039873460651937        7.0793637223561623     
 H   7.3538361219475075      -0.50165488531954483        6.5693092075150119     
 H   8.1241058450826120       -1.4852562819224675        7.8400930130317645     
 H   8.9928896323825036       -1.1053422553612307        6.3069203856007290     
 C   10.839779982308029        2.8475352444400279        7.5378071562607358     
 H   11.488257041812151        3.6747881821784536        7.8568276749257668     
 H   9.8469016459535030        3.2475595063968528        7.3076747168121274     
 H   11.264910260960619        2.4564324900598065        6.6046632727155634     
 C   10.820857263933986        1.7896968181172186        8.6320979231351558     
 H   11.841619090098499        1.5879999106496085        8.9734491404678050     
 H   10.217700786888471        2.0861606973867981        9.5004884214077165     
 C   11.819097468027982      -0.77284950877310488        9.7289848444674583     
 H   11.938209763335188       -1.7752483075284600        10.164241184542311     
 H   12.037109567407093       -4.2073034023014239E-002   10.516837129429440     
 H   12.563346424269188      -0.67679437208605076        8.9290680172545223     
 H   10.837009456352055       0.17119637755827249        7.3171152418989296     
 N   7.7666434871735843        15.580353544958301        17.238514348932075     
 C   9.2034981494861423        15.637916120652605        16.754558067532070     
 H   9.3567925515329815        14.755525200800996        16.114119197696681     
 H   9.8320057530194571        15.531878577257139        17.657560558317559     
 C   7.5151099174892639        16.624541543235122        18.306233031944110     
 H   7.7830451049995224        17.586049837907421        17.857845750722149     
 H   8.2329310651115524        16.438740810897400        19.112886950027320     
 C   9.4941260811307142        16.926323146584821        15.983174101229352     
 H   10.507461811505699        16.857665696360939        15.556097143395883     
 H   9.4694658455793714        17.821792735141329        16.623475060138116     
 H   8.7919066576052103        17.045964103423948        15.137132944830343     
 C   7.3962844993195009        13.188546868678054        16.530048603758161     
 H   6.7951283405403107        12.310037894877022        16.801089955132873     
 H   8.4089540266525731        12.852462534676976        16.283705597141076     
 H   6.9499912166378826        13.597591197395497        15.614853517195282     
 C   7.3595685787142093        14.190962562328469        17.677495793773186     
 H   6.3388563448285131        14.281812105716627        18.065657120793176     
 H   8.0238757342616420        13.911078778409571        18.506505447727204     
 C   6.0771432610528526        16.632328189171457        18.806891092401159     
 H   5.8701478671515428        17.590235242636766        19.305485965497482     
 H   5.8884163352077925        15.840488619223413        19.540813189188082     
 H   5.3675021107398164        16.531567427078510        17.976235177877623     
 H   7.1679569440303075        15.834839392895889        16.411046524094782     
 N   4.2511266878583180        7.4713982009226259        9.9274056807298940     
 C   2.8200386339976231        7.3424528035486052        10.408722627138577     
 H   2.8141957609092247        6.5443598649271664        11.164867420042711     
 H   2.2363634514418722        6.9897612359408567        9.5388813906447556     
 C   4.3869111852147906        8.5735230034378791        8.8974855972769102     
 H   4.0729880717952351        9.4929147486639209        9.4004984232485214     
 H   3.6523302542137528        8.3736670416273018        8.1090471836145745     
 C   2.2881581202077088        8.6493012526891544        10.997274459625562     
 H   1.3364907860359339        8.4398515627912474        11.508370903108130     
 H   2.1043803299879889        9.4227069755230879        10.235016652600693     
 H   2.9750530141329925        9.0469645227572659        11.768751364938637     
 C   4.8242952160864609        5.0921531983493020        10.541230219367209     
 H   5.4733599006826772        4.2652122121508063        10.222607570745152     
 H   3.8315092650180032        4.6916584166936239        10.771001236105679     
 H   5.2488008429332051        5.4836482587041058        11.474496966669577     
 C   4.8053255696181472        6.1498132352739061        9.4468055580929295     
 H   5.8261930921917067        6.3520380115455088        9.1059691577887172     
 H   4.2027442493391449        5.8528987850349994        8.5781368924204617     
 C   5.8009562063158677        8.7123519787671384        8.3479710932819184     
 H   5.9190878151123236        9.7145315774916963        7.9119231393524094     
 H   6.0190461380115492        7.9811829395131504        7.5605300855042978     
 H   6.5457645989111439        8.6173763078836902        9.1475211652494384     
 H   4.8204877157980732        7.7689306646880789        10.761030741567188     
 N   1.7504258452648893        8.2407186710405487       0.83837886666688088     
 C   3.1874396931802269        8.1833449337688897        1.3218596611981950     
 H   3.3410929906255857        9.0663111922380786        1.9615732905432148     
 H   3.8157123790545433        8.2884995546045612       0.41846516720299509     
 C   1.4985423911371887        7.1959717465829831      -0.22871945594349885     
 H   1.7665578386315925        6.2347191141445224       0.22013530164027958     
 H   2.2161616774136630        7.3812921994460785       -1.0356727195897899     
 C   3.4780335099671853        6.8954256765836224        2.0941842482252473     
 H   4.4915432054172886        6.9642703226963816        2.5208330377406027     
 H   3.4530150915563498        5.9993979215701128        1.4545138209987192     
 H   2.7760065123312252        6.7765557921822301        2.9406369999229756     
 C   1.3798105414433861        10.632696935370268        1.5460182561001359     
 H  0.77859544718106455        11.511070504791162        1.2746701550569932     
 H   2.3924467428487062        10.968944081497835        1.7922475420712929     
 H  0.93351877241430814        10.223956958868840        2.4613453931067788     
 C   1.3432244155092983        9.6298975875900013       0.39890747790968634     
 H  0.32254194494769506        9.5388197977776326        1.0766035385859393E-002
 H   2.0075117247604704        9.9095855605309655      -0.43018096801930100     
 C   6.0415162523352439E-002   7.1879703604962906      -0.72892014991059895     
 H -0.14685350392889329        6.2297385273409080       -1.2267310328008951     
 H -0.12844304954756841        7.9792835224892524       -1.4633320189554002     
 H -0.64897228920540984        7.2893948499935455       0.10187797806048014     
 H   1.1519587148675545        7.9866012857613500        1.6661199740301598     
 N   1.6533021668504255        14.464749236917678        18.187303343373170     
 C  0.86785915685032788        15.630004219775884        17.627456788985366     
 H  0.63828860128120835        16.277769372092688        18.486343099322941     
 H  -8.2942210455709015E-002   15.211090961222965        17.273022514044701     
 C   2.9502403647508015        14.905156407449578        18.823523284899306     
 H   2.7072772303113415        15.795975652880324        19.422079228414038     
 H   3.6175855067142422        15.201295654502017        18.007929780520655     
 C  0.50226362699159088        12.799680878435691        16.701138481688076     
 H  0.64672304670663183        11.816293736746053        16.227335270240751     
 H   4.6094054498515481E-002   13.454149385596756        15.944302993151030     
 H -0.22658592300962418        12.666267403953325        17.515550250399905     
 C   1.8375896800452576        13.317945123038122        17.223396043806996     
 H   2.3735054183553483        12.534333000771712        17.772686488825094     
 H   2.5105346879972470        13.661577661428165        16.428284365064165     
 C   1.5709899877569418        16.392426055714758        16.523643651873453     
 H  0.89229869279437013        17.189836659111833        16.188852753318894     
 H   1.8203110167214771        15.748901911932055        15.669582972763365     
 H   2.4954004536273597        16.869310768854810        16.881277027249837     
 C   3.5674164788150406        13.813786515182791        19.690259458750827     
 H   4.4069021826158572        14.242746718962954        20.255987845653703     
 H   3.9693344143234630        12.977033886723875        19.101914158521492     
 H   2.8529132158567156        13.409412817902483        20.419073550853909     
 H   1.0470625328241674        14.138168996027650        18.985415333912851     
 N   4.2974807350519688        1.2678477114921611        9.1850766167851479     
 C   5.0105285909769863        1.2194459911068739E-002   8.7361678634598956     
 H   5.0806492574948114      -0.62792655453765978        9.6248713883448804     
 H   6.0371799788632119       0.31068904869318753        8.4884956036115877     
 C   2.9504785674156784       0.95501854821517973        9.7947577891082886     
 H   3.1157218005449550       0.10526279878651722        10.473458832254588     
 H   2.3040309259656908       0.62814164839336817        8.9742481354091801     
 C   5.5724343697170591        2.6756430572450181        7.5246137872392325     
 H   5.4835906596529593        3.5710954659671805        6.8905503784349724     
 H   5.9636206794082858        1.8725792591087074        6.8827416344747077     
 H   6.3245901741684349        2.8947283633430745        8.2969477744251208     
 C   4.2144565604532715        2.3466345153048418        8.1312702032279773     
 H   3.7858372617724760        3.2277031293288765        8.6249204758383460     
 H   3.4832438599286979        2.0107135802161311        7.3867284760120562     
 C   4.3510335767844799      -0.70568107700658689        7.5769163497083234     
 H   4.9690874467869000       -1.5838369949690785        7.3434362322257263     
 H   4.2758143729250353       -7.1721234614452428E-002   6.6835247900383070     
 H   3.3425789558500978       -1.0576069391923693        7.8362318779559175     
 C   2.3541642065323165        2.1411100123100177        10.540222912081150     
 H   1.4416679108303598        1.8096163176132871        11.056621414743940     
 H   2.0674654650567454        2.9654260618285737        9.8721014698470668     
 H   3.0356607036179608        2.5336657246276024        11.305957397794892     
 H   4.9024640336093395        1.6142446799968324        9.9766180663633381     
 N   7.6711648488336657        9.3574813538342774      -0.11037610931515277     
 C   6.8854314253387239        8.1926411457524591       0.45001893035837304     
 H   6.6556783104365165        7.5445218882171048      -0.40857345388759597     
 H   5.9347364361996267        8.6119603122885149       0.80431906999188851     
 C   8.9678842961929508        8.9164774868136991      -0.74667087592370174     
 H   8.7245221281043968        8.0256962188342928       -1.3451508547249704     
 H   9.6351714659846461        8.6201225192610114        6.8882251178181989E-002
 C   6.5207420091677690        11.023187900008500        1.3755346399406578     
 H   6.6653773744025582        12.006790395645053        1.8489218906265565     
 H   6.0647016262198585        10.369021939034177        2.1327564175394857     
 H   5.7916905862506081        11.156332873282814       0.56125229896414219     
 C   7.8558901262645255        10.504612459770865       0.85310890492965508     
 H   8.3917484191255021        11.287993393076251       0.30340142922249808     
 H   8.5289823385396275        10.161156569946984        1.6481663265421049     
 C   7.5883769060180892        7.4305282902738421        1.5541460409806358     
 H   6.9096482540063366        6.6331979135040768        1.8890880331657056     
 H   7.8375899955280257        8.0743014479353779        2.4080435474927659     
 H   8.5128254496745246        6.9535524247708222        1.1967806389823179     
 C   9.5854833053289834        10.007539579061980       -1.6135129250103526     
 H   10.424797069627513        9.5781785477255497       -2.1792329297763882     
 H   9.9877478052628827        10.844199936623406       -1.0252380908787109     
 H   8.8711137762617795        10.412170192462661       -2.3423115298291473     
 H   7.0648848159010669        9.6840461543499146      -0.90846612681127781     
 N   10.314931989902496        6.6736834876858433        8.8928659967588946     
 C   11.027639488610385        7.9298469434417633        9.3410570590029973     
 H   11.097309045950503        8.5696232936484833        8.4520316367934338     
 H   12.054527755119842        7.6319092551423875        9.5886042577627144     
 C   8.9677156246477754        6.9857964151385570        8.2831691417774937     
 H   9.1325928323327705        7.8353945509782079        7.6041419838660058     
 H   8.3212282558172497        7.3127369232419959        9.1036286174672298     
 C   11.590511878886661        5.2668291305093620        10.553890425687202     
 H   11.501798341254680        4.3718191412165774        11.188741371505838     
 H   11.981862401051147        6.0704520241386772        11.195089298812668     
 H   12.342457055893183        5.0471212441397020        9.7814977281923046     
 C   10.232369080471965        5.5953636037049099        9.9472527580807206     
 H   9.8037873729605032        4.7139427203992810        9.4541248531612290     
 H   9.5012330971664678        5.9315340498927265        10.691746601740832     
 C   10.368138935096548        8.6479577751505587        10.500148339875913     
 H   10.985995531917734        9.5264431224294999        10.733094398039693     
 H   10.293372409866384        8.0143284927492839        11.393863523192767     
 H   9.3594603419509994        8.9994076862763119        10.240895385032410     
 C   8.3717436677569097        5.7991992583891214        7.5381622704217728     
 H   7.4590412339291312        6.1301862349349445        7.0217364880692807     
 H   8.0854274664755241        4.9749705737930459        8.2066069608399257     
 H   9.0533021562226672        5.4066747555129524        6.7724625630035789     
 H   10.919942591367459        6.3271646621947051        8.1014045953589982     
         396

 Co   10.952836879166140        1.0146388976086640        3.2855270205228813     
 S   8.7442936645604874        3.0546252667630438        4.3179178056570242     
 S   11.356528167284052        3.0181877238483059       0.86293951764735910     
 S   10.805851015912499       -2.0979514102377643        2.5726759635236252     
 S   12.949941213153638       0.16056311354342281        5.5997293479024668     
 O   11.669934905513237      -0.50998241383144627        5.9365908394064384     
 O   12.118317429279125        3.0962269248582075      -0.39461962584176513     
 O   7.8759756841634516        3.1421077599423470        5.5060779993837716     
 O   9.9612824973150662        2.5683461847947830       0.76283023719695064     
 N   10.025129872669451      -0.73380325642236022        2.9655723304186390     
 O   13.602119788101612       0.82012877802202389        6.7465909659604142     
 O   10.156605019379686       -2.8642067368182103        1.4942337991392978     
 O   10.014197048232393        3.7903767747443897        4.3796131670429226     
 O   12.205612476150325       -1.6736153325519481        2.3090454156218114     
 N   12.641150611785081        1.1389850192178437        4.3603077444458700     
 N   9.1334853360465740        1.5263411519558117        3.9193240537829768     
 N   12.057383058893937        2.0724029644589073        1.9875836326749232     
 C   5.9872255127684415      -0.53644985301645420        4.1856399494785119     
 H   4.9470417687469759      -0.43095622921795934        4.4840268835639030     
 C   13.381079315801388        2.3284841487939878        2.4148305465914142     
 C   8.6745304340904141      -0.75577351322029729        3.3718815670087885     
 C   7.7976453510652242        3.7018682051988838        2.9467287536840998     
 H   6.9082911830275613        3.0766467689042503        2.8065908291623787     
 H   8.4218771498651037        3.6709007429714666        2.0467399880222708     
 H   7.4885747941638048        4.7227389361494616        3.1996112496141076     
 C   14.374729214178039        3.0212508269761766        1.6945838121577583     
 H   14.151209910373719        3.3888658211561888       0.69556056264864485     
 C   13.700450757213193        1.8159044637494408        3.7106859885440837     
 C   10.889962483670532       -3.1125648027456432        4.0281714336084571     
 H   11.326733485008194       -2.4993000672408709        4.8229686736194104     
 H   11.527286733430479       -3.9746102834887171        3.7963611431451398     
 H   9.8848688915101626       -3.4419363969485315        4.3112805173965123     
 C   11.335024175310808        4.6529109864726905        1.5701156208030178     
 H   10.855759985616817        4.5713302855399789        2.5516067195136918     
 H   10.767039701027951        5.2942982043867106       0.88746374918525772     
 H   12.361776647747423        5.0189558472287006        1.6754721856810679     
 C   14.981546770216291        2.0469526845373349        4.2420680598401965     
 H   15.206429522952092        1.7115199398791614        5.2505079122508764     
 C   15.639509765206460        3.2495045057809997        2.2487042794958287     
 H   16.381702844229796        3.8144970290358735        1.6882598213534725     
 C   6.8231684949000231       0.58350071125926162        4.2305145697055124     
 H   6.4336671292728358        1.5259844703035297        4.6005212702985929     
 C   14.065694914190937       -1.0690920954508620        4.9545180365203958     
 H   13.514560577610265       -1.7024289865977342        4.2532876988340087     
 H   14.479972810783552       -1.6534441637987380        5.7782698157484758     
 H   14.864997283562635      -0.53728515691925482        4.4254591484406367     
 C   8.1757010009817694       0.49697426940134920        3.8577571870647276     
 C   7.8177046246874831       -1.8686649727428970        3.3482896273218969     
 H   8.1937492498640836       -2.8220771921045436        2.9886486445412621     
 C   6.4863855946585476       -1.7705543051620465        3.7672464442898188     
 H   5.8511346853047206       -2.6553582694670919        3.7447938295907099     
 C   15.939710509631178        2.7681506126378066        3.5237350636846840     
 H   16.906764625574819        2.9727183966794986        3.9779712649800425     
 Co   7.1108147055309878        14.856042863035167        12.358586518961360     
 S   9.3763848154591525        12.892851962625919        13.408856422262284     
 S   6.7616340696187640        12.778747000958685        9.9747972514507843     
 S   7.1927914316644159        17.962233709423188        11.590639296509885     
 S   5.0797494403418133        15.723711894699704        14.657028147241148     
 O   6.3471820969519062        16.418406387195915        14.991616326946305     
 O   5.9882025160679433        12.685594943364144        8.7253692560572684     
 O   10.242885298928934        12.839019219845621        14.600433128247440     
 O   8.1426332701625341        13.267683056646231        9.8595523414211304     
 N   8.0048091172239975        16.615339151580937        11.976722606337349     
 O   4.4438175900649632        15.041429265404496        15.798774608361525     
 O   7.8015654833116805        18.724016399054971        10.483828923920862     
 O   8.1316292347941328        12.115129977922324        13.470115540734099     
 O   5.7915239824289886        17.520390368325454        11.368919147352427     
 N   5.4027642853121369        14.760498550811151        13.408208341178781     
 N   8.9444904116570214        14.407617878242108        13.001189302582121     
 N   6.0481933265472474        13.696298452417437        11.114368872388333     
 C   12.036936238307986        16.557184092071033        13.228882361168019     
 H   13.071749926410646        16.496085949561657        13.555761136379154     
 C   4.7185158843028416        13.446551686386153        11.524440178588677     
 C   9.3590537154698534        16.677833266288534        12.371354153337299     
 C   10.347719839294029        12.266954712804004        12.045600345971421     
 H   11.223491118107152        12.912691759771564        11.914800579623275     
 H   9.7293481732030873        12.281723702960216        11.141017305163661     
 H   10.675491817623357        11.253150893238852        12.304024334166231     
 C   3.7500953874597314        12.694232485414069        10.829273454446154     
 H   3.9967453710811789        12.266419566607732        9.8603340687058552     
 C   4.3623544937686667        14.039437467072609        12.776538658786192     
 C   7.1445057525334557        18.991803954666363        13.039089544902009     
 H   6.7202125243752473        18.387305700387842        13.847662440496080     
 H   6.5067092596904921        19.855565943650817        12.817572547545378     
 H   8.1575075127152523        19.317506202457938        13.297361771893597     
 C   6.8436846371524469        11.143378991445759        10.667289613562900     
 H   7.3220705460694910        11.243415283474761        11.646853450432683     
 H   7.4364442503213004        10.530964240709752        9.9783682786604491     
 H   5.8336193023802894        10.734062168596139        10.772050179682642     
 C   3.0673873820997621        13.835885139562949        13.285007114348547     
 H   2.8116709458009459        14.229155597008576        14.264551185540912     
 C   2.4709264129908424        12.494010468688058        11.361865571522710     
 H   1.7484299262883820        11.892198641306862        10.814208058847493     
 C   11.227024737379999        15.420591730299524        13.315506920216912     
 H   11.632257655728074        14.506988404791919        13.738911754324601     
 C   3.9521854698935228        16.953431665022038        14.035618428225559     
 H   4.4876113488884544        17.577266749426244        13.313867448755536     
 H   3.5793418339258709        17.548811532302555        14.872455009061703     
 H   3.1277590435783327        16.430128746115820        13.538078459526265     
 C   9.8800260519071497        15.456730861007278        12.912416384465688     
 C   10.194729443499261        17.805656126289271        12.294871151287357     
 H   9.8055285867357913        18.730960019409135        11.878660303032250     
 C   11.520867961162564        17.756761977941714        12.737861893654511     
 H   12.142340654418152        18.650572521098255        12.690817150121751     
 C   2.1314275576079766        13.063654262212243        12.590245038397804     
 H   1.1521244699718123        12.889618074354589        13.031181169267228     
 Co   4.9370756131475231        6.9264258043362803        14.792971207717269     
 S   2.7287935340621914        4.8858070021494147        13.760806948914203     
 S   5.3412710319439851        4.9222055213343463        17.215195370771180     
 S   4.7895177261175519        10.039294905682430        15.504569716115666     
 S   6.9335619571636480        7.7802601174519239        12.478136690256704     
 O   5.6533171663151132        8.4503924412919158        12.141340550436690     
 O   6.1029822020844167        4.8443296904065454        18.472809044136078     
 O   1.8605499566374128        4.7980936944977897        12.572603084927904     
 O   3.9458445878275428        5.3715438311252823        17.315273201973163     
 N   4.0090139577918880        8.6747727766922385        15.112370973993416     
 O   7.5857106014741795        7.1205721869319882        11.331334342128784     
 O   4.1402339932324459        10.805820908116697        16.582785100989295     
 O   3.9987941849020965        4.1502198967719304        13.699285875801010     
 O   6.1894006451627543        9.6153318209385219        15.768190833162921     
 N   6.6252383478715959        6.8021669271123804        13.717936229548032     
 N   3.1177749472135234        6.4141878494721043        14.159263521392688     
 N   6.0418389240745514        5.8684225664320904        16.090684009237286     
 C  -2.8791142719683169E-002   8.4763631576131715        13.891998856381955     
 H  -1.0689610171432127        8.3705463478899631        13.593642170276233     
 C   7.3654696664961872        5.6124168128856802        15.663132169076460     
 C   2.6584535298673244        8.6964495792363152        14.705848050742054     
 C   1.7820754819817430        4.2385158328867218        15.131922735410747     
 H  0.89269642494409651        4.8637130771899235        15.272018060849303     
 H   2.4062854991566307        4.2694207897518366        16.031929936196857     
 H   1.4730361251925446        3.2176680709390277        14.878918686498675     
 C   8.3591768475593966        4.9193861131362597        16.383019568702075     
 H   8.1358311654122453        4.5516074009868062        17.382022240428714     
 C   7.6846396027269570        6.1251618659615454        14.367283448572710     
 C   4.8732258948778542        11.053312486568659        14.048629088091863     
 H   5.3098671578100438        10.439753786357706        13.253984963468543     
 H   5.5105613984067086        11.915471154864402        14.279962746458892     
 H   3.8680599445964345        11.382542640951396        13.765624880722925     
 C   5.3204222598048148        3.2874756714805518        16.507940362396262     
 H   4.8409977590355302        3.3688241099443337        15.526509212756771     
 H   4.7528033898210333        2.6458392609229824        17.190668168214195     
 H   6.3473413170503932        2.9218951398581408        16.402500499627827     
 C   8.9656056734435463        5.8940594572933369        13.835602852604788     
 H   9.1903423420870123        6.2296793353422411        12.827201644057999     
 C   9.6237895250956793        4.6909945360338110        15.828559950034082     
 H   10.365986538219664        4.1257565855218559        16.388738134118054     
 C  0.80732634987758167        7.3565181868092111        13.847660627149688     
 H  0.41797351012857731        6.4137958682548941        13.478081080068629     
 C   8.0491211986141060        9.0103660744403431        13.122733196383619     
 H   7.4980920877175468        9.6434941628226891        13.824227073653697     
 H   8.4626685771494046        9.5948824174532774        12.298749944639127     
 H   8.8489352800777255        8.4789152958623948        13.651349806502498     
 C   2.1598473212310410        7.4434482604820644        14.220383285824093     
 C   1.8014498189452723        9.8092451965390559        14.728909659932251     
 H   2.1772656363314806        10.762877872945964        15.088251641486414     
 C  0.47018585455085044        9.7107493539736875        14.309833033198874     
 H -0.16521073548541443        10.595469957631897        14.331813273786388     
 C   9.9238034633296888        5.1725649587714022        14.553579217143630     
 H   10.890742208884072        4.9679399575246403        14.099111433401696     
 Co   1.0950145199935883        8.9667808734549368        5.7177152825023576     
 S   3.3607513160065934        10.929440030573106        4.6670762374356327     
 S  0.74582655429589573        11.044008971786919        8.1014636801413147     
 S   1.1765162109821055        5.8609873971388549        6.4873704549691258     
 S -0.93636125519710656        8.0981846381033886        3.4199908333051963     
 O  0.33093310412450416        7.4031353926016195        3.0855824929939506     
 O  -2.7671068414196837E-002   11.137485170762499        9.3508395233987027     
 O   4.2274054058031085        10.982880406100907        3.4755916622267340     
 O   2.1268342486493874        10.555152874156308        8.2169117339456239     
 N   1.9886857649108267        7.2074735614256022        6.1002861170649600     
 O  -1.5723087400369389        8.7800052941966698        2.2779805714889250     
 O   1.7853783045278078        5.0997310811377838        7.5945103382132864     
 O   2.1160307768269226        11.707209407412108        4.6054194087489426     
 O -0.22462349090684139        6.3032198937983654        6.7091096288587737     
 N -0.61307388409046837        9.0620664618742843        4.6682365372537191     
 N   2.9287390583389481        9.4148076253514503        5.0751291620012342     
 N   3.2380768609069688E-002   10.126212214181235        6.9621327884498241     
 C   6.0209420486488368        7.2647427798517725        4.8484426094095081     
 H   7.0558044414040344        7.3256055229178250        4.5216685914927854     
 C  -1.2974119998441456        10.375633773310520        6.5522628357772410     
 C   3.3429442341987707        7.1447048513965692        5.7057535226796761     
 C   4.3318436439022632        11.555681168548054        6.0303373671990492     
 H   5.2077504471978973        10.910165197006062        6.1612665024354794     
 H   3.7134180800291618        11.540819054494326        6.9348828208735647     
 H   4.6594022300789781        12.569552281489514        5.7719059148822653     
 C  -2.2660699586755637        11.127286552157887        7.2477834497772271     
 H  -2.0194041533131206        11.554916949849231        8.2167906468998630     
 C  -1.6535375026347330        9.7828922934050482        5.3000975212897838     
 C   1.1277361540645752        4.8304866781984206        5.0395968663999327     
 H  0.70328817839138613        5.4344647980500005        4.2307096122760859     
 H  0.48997533399330445        3.9668833841113922        5.2618416409993065     
 H   2.1406454734196525        4.5045655311548103        4.7812461383906530     
 C  0.82784101719042769        12.679127211683975        7.4084785762750274     
 H   1.3061458846262588        12.578756496765212        6.4289055706782738     
 H   1.4206549080206756        13.291795428422711        8.0971198810849074     
 H -0.18223314858334011        13.088402669713723        7.3036670961371080     
 C  -2.9485947217576070        9.9862233081652665        4.7917793633968158     
 H  -3.2042446340180293        9.5931873294906129        3.8121296991371034     
 C  -3.5453908688198337        11.327159378334859        6.7154160946685524     
 H  -4.2680801933121026        11.928515543539756        7.2633117568928398     
 C   5.2111549714492700        8.4013901344628721        4.7613006703189242     
 H   5.6165165804878212        9.3148075336227212        4.3375867012695561     
 C  -2.0640743354117164        6.8689762519593245        4.0422044711330107     
 H  -1.5285555698096722        6.2450906793490280        4.7638368818137034     
 H  -2.4375785091074595        6.2735885188806755        3.2056915582971026     
 H  -2.8880503010659559        7.3926868679562432        4.5400382255113465     
 C   3.8641277170112254        8.3655860693470796        5.1643497528215612     
 C   4.1784817262901548        6.0168074265796241        5.7826821421244761     
 H   3.7890841079975841        5.0916806942902708        6.1991194412786772     
 C   5.5046834281105079        6.0653836588159900        5.3398495191749866     
 H   6.1260232779360075        5.1714967169410624        5.3873131366899045     
 C  -3.8847744761658412        10.757872273088413        5.4868635667493004     
 H  -4.8641470085429654        10.931756568256635        5.0460261110388949     
 N   10.268279311380338       0.46342044584063968        8.1522728495978907     
 C   8.8368468812522600       0.58672288503189085        7.6713305549312256     
 H   8.8260024958497780        1.3881573914252625        6.9196853447112012     
 H   8.2519801513494286       0.93061456522585240        8.5426399608051966     
 C   10.408102249859287      -0.63769208034553437        9.1825091985421281     
 H   10.095580317415601       -1.5580427518217981        8.6805135296787981     
 H   9.6742379381521051      -0.43898145013098128        9.9718574757324721     
 C   8.3125837340486441      -0.71894526641423939        7.0758653564108318     
 H   7.3588026600350300      -0.51363535301975527        6.5678576219793170     
 H   8.1356882918844811       -1.4968668683456063        7.8335201980707598     
 H   8.9997695355806187       -1.1069645199762754        6.3015887446297842     
 C   10.835377798143089        2.8434248217319924        7.5369103329059204     
 H   11.482702475068834        3.6719081920758376        7.8548154861157551     
 H   9.8420109902045585        3.2419069186251788        7.3064301677699373     
 H   11.261010884898685        2.4519622174386662        6.6041653241367486     
 C   10.817830408171982        1.7868549903419055        8.6324214155739138     
 H   11.838585893221078        1.5878797364478034        8.9749344116069771     
 H   10.213147196504975        2.0828326273754829        9.4998517259109310     
 C   11.823061280795498      -0.77273190456403762        9.7300270989347251     
 H   11.944331661352241       -1.7740519508371153        10.166810577706510     
 H   12.040296177042499       -4.0480788799709136E-002   10.516593263549906     
 H   12.566505872759896      -0.67650543991169310        8.9294029747224286     
 H   10.838368796657180       0.16782132051491286        7.3185219330382676     
 N   7.7668965216555668        15.576061392520288        17.237200646018660     
 C   9.2035832281507002        15.628432177970021        16.753290726367286     
 H   9.3528060205471348        14.748276207721977        16.109768652116767     
 H   9.8308751031066386        15.515718751398280        17.655397351453328     
 C   7.5185922598854900        16.621931964718925        18.303799950541883     
 H   7.7877786242505964        17.582244056132584        17.853824877864710     
 H   8.2369104364820629        16.435803585030317        19.109934371514818     
 C   9.5008406052995120        16.917265756028481        15.986777054132055     
 H   10.512466293173791        16.844668974863804        15.557379222958613     
 H   9.4819460421872623        17.809451322229226        16.630341948561377     
 H   8.7990242855691356        17.044472431795107        15.142776417708943     
 C   7.3909320861323753        13.184519406816527        16.531598378077309     
 H   6.7884374961878873        12.307477843005067        16.804049456736685     
 H   8.4030481935024710        12.846611686450256        16.285760248766515     
 H   6.9452496622229578        13.592979785460301        15.615857794165686     
 C   7.3557701185716713        14.188583117832753        17.677468569672680     
 H   6.3350618488223738        14.282545321443491        18.064328556148194     
 H   8.0183858829066583        13.908312448732227        18.507590286329734     
 C   6.0813113042482385        16.633368146061400        18.805870786682707     
 H   5.8767835976488803        17.592538152339891        19.302659244607035     
 H   5.8918195280404264        15.843267842206414        19.541345062797170     
 H   5.3706533197129804        16.532684167431192        17.976125121363445     
 H   7.1690071589453614        15.831657088914142        16.409547960251064     
 N   4.2517190282342288        7.4759573848609833        9.9260985001943762     
 C   2.8204954253480370        7.3516364005267203        10.407507999000986     
 H   2.8109635586695005        6.5513416773021609        11.160646213096957     
 H   2.2356763713435539        7.0052507351313791        9.5368172996710250     
 C   4.3903662708446580        8.5767154590926626        8.8953083985118582     
 H   4.0776123939529585        9.4971276587187958        9.3970339904722753     
 H   3.6561704047094130        8.3772715974356089        8.1064307715416550     
 C   2.2946829644101934        8.6579408009431535        11.000812277232074     
 H   1.3414799722733814        8.4519618924366782        11.509807523751505     
 H   2.1161099133029504        9.4344869116678449        10.241709312973139     
 H   2.9819813118732692        9.0485370461213162        11.774173091180277     
 C   4.8198188257844157        5.0963159320700093        10.542040673084943     
 H   5.4677004421326592        4.2681282534917910        10.224512573874943     
 H   3.8265397916042163        4.6973877854288055        10.772179022905513     
 H   5.2448603119575754        5.4881506883462041        11.474901777887814     
 C   4.8022260411024105        6.1527163915723335        9.4464023530821226     
 H   5.8230814250860892        6.3521919769959290        9.1043765051748409     
 H   4.1980873831531573        5.8563114070446733        8.5787089416945914     
 C   5.8049846242885703        8.7122970107505022        8.3469525104032058     
 H   5.9253255833737075        9.7134094312531278        7.9094190334713899     
 H   6.0222939858317677        7.9796740558493484        7.5607761041110644     
 H   6.5489589441067348        8.6170936428377818        9.1472294821258799     
 H   4.8218263240182999        7.7723340835197172        10.759584357826926     
 N   1.7506402824822975        8.2450719258751999       0.83972148516112077     
 C   3.1874778652356124        8.1928798326111689        1.3231808731554444     
 H   3.3370408713447701        9.0735809553944957        1.9660157364031072     
 H   3.8145471640513371        8.3047565105183150       0.42070277828050978     
 C   1.5020045104216289        7.1986721214896656      -0.22629046998214428     
 H   1.7712664220700645        6.2386020136243356       0.22412732920265793     
 H   2.2201318075733867        7.3843454845096854       -1.0327081564327052     
 C   3.4847026734584308        6.9045083591618983        2.0905857612279584     
 H   4.4964934206027056        6.9772821780369334        2.5195775390606845     
 H   3.4654682456109205        6.0117939236533395        1.4476182688581920     
 H   2.7830687906686116        6.7780325621562252        2.9349765606926455     
 C   1.3744341642059519        10.636776929066473        1.5445404668338139     
 H  0.77188398330084418        11.513690374450157        1.2717986595405766     
 H   2.3865189503110193        10.974838597134923        1.7902702781366930     
 H  0.92875334808942944        10.228605376424136        2.4604064513016350     
 C   1.3393942259829132        9.6323493848251793       0.39898937123602085     
 H  0.31871391918837988        9.5381711945711398        1.2148793344102127E-002
 H   2.0019908574672840        9.9124340589154052      -0.43120741566194054     
 C   6.4571608705453157E-002   7.1870332211982184      -0.72792855827051850     
 H -0.14021533797585287        6.2275555654807659       -1.2239742385819248     
 H -0.12504381752340804        7.9766348856148319       -1.4638669568794058     
 H -0.64584629060999743        7.2883464398671913       0.10195153899566750     
 H   1.1529588244222095        7.9898248982062547        1.6676328869488399     
 N   1.6550413277498641        14.468758441364097        18.188106945737886     
 C  0.87148769902350431        15.636444464324502        17.631327794634078     
 H  0.64627426778476149        16.283989666679425        18.491039411303095     
 H  -8.1377786758633677E-002   15.220762387511979        17.279852351730796     
 C   2.9533340266101282        14.905750769301941        18.823587600780382     
 H   2.7124359876769915        15.795381768143590        19.424403975152245     
 H   3.6200587883653403        15.202847586318297        18.007864795952099     
 C  0.50068816513828540        12.810759792603026        16.697091644432998     
 H  0.64365035006140137        11.829799271248215        16.218875567849594     
 H   4.6322460735345204E-002   13.469321049658578        15.943415943927498     
 H -0.22883773658665615        12.674973901991558        17.510309032898633     
 C   1.8366068086649301        13.323828284823444        17.221730971078141     
 H   2.3695559624369209        12.537537866935743        17.769509619711787     
 H   2.5111827752351608        13.667259633978631        16.428041145708818     
 C   1.5733319297138662        16.397699182932914        16.525975563863664     
 H  0.89624180547612342        17.197286334302465        16.193989831359822     
 H   1.8178918978702463        15.754453842248957        15.670826616453210     
 H   2.5000288361105065        16.871222598654672        16.880881610769492     
 C   3.5700647042782490        13.811783761219123        19.686905313393851     
 H   4.4115316327970282        14.238119504386539        20.251283280509838     
 H   3.9688799809732198        12.975447846847363        19.096303042109408     
 H   2.8565220762615433        13.407615485691949        20.416721216976342     
 H   1.0488704642283113        14.141594509912618        18.986047625332453     
 N   4.2992236893499518        1.2716752660726431        9.1839600086983992     
 C   5.0141927403619686        1.8349120873845950E-002   8.7322794824617418     
 H   5.0883487135203440      -0.62195442261441825        9.6202388167974586     
 H   6.0389159693231464       0.31995069860370851        8.4819468145222459     
 C   2.9535020813596775       0.95554580574395986        9.7942986031024706     
 H   3.1207707439523569       0.10481643678356907        10.471041061561349     
 H   2.3065748011281011       0.62932990757347218        8.9739181847670046     
 C   5.5709694307725472        2.6859422004101008        7.5278205220685512     
 H   5.4806955783555678        3.5835962951256271        6.8977793392257700     
 H   5.9637722527941337        1.8866068121380777        6.8830572190093084     
 H   6.3225749129894249        2.9028908035726180        8.3011747913875986     
 C   4.2135913765268223        2.3521679882557538        8.1324165453179358     
 H   3.7822910351442847        3.2307853299156983        8.6274834807235923     
 H   3.4838146513563211        2.0160420759848416        7.3866350111042367     
 C   4.3536875120782774      -0.70070365307407811        7.5744066933423833     
 H   4.9733318635324597       -1.5767859443748198        7.3383988595819796     
 H   4.2740654151993116       -6.6518880472095546E-002   6.6819973002634212     
 H   3.3473701580744466       -1.0558455554054400        7.8361698358486720     
 C   2.3565354379227954        2.1392483298027276        10.542729165761484     
 H   1.4459004811916603        1.8052488714417179        11.060373100813708     
 H   2.0668753640236366        2.9638029952312728        9.8765504178586365     
 H   3.0388086099005123        2.5322196509568493        11.307522708249095     
 H   4.9042042760525106        1.6176131142269263        9.9756759224682394     
 N   7.6728509559368963        9.3534745077151786      -0.11115385462769460     
 C   6.8890218899416213        8.1861817764200566       0.44614526406137212     
 H   6.6636351680046495        7.5383009510082690      -0.41328772589726703     
 H   5.9362573583041360        8.6022487479733751       0.79749382520098555     
 C   8.9709363009740404        8.9159163765319178      -0.74670532840891912     
 H   8.7296602227493061        8.0263207234857692       -1.3474488781533511     
 H   9.6376062927763915        8.6186159970347234        6.8979434273988421E-002
 C   6.5190817594497670        11.012078378213177        1.3796204956883071     
 H   6.6622108632227723        11.993243086316699        1.8574421523688305     
 H   6.0648382358259445        10.353804104372685        2.1336623959355312     
 H   5.7893646395701674        11.147609816810700       0.56652567819658395     
 C   7.8548316837757994        10.498714467107421       0.85482196301233349     
 H   8.3877268646864227        11.284785581709068       0.30664820119565894     
 H   8.5295468925499556        10.155450179024692        1.6484604731817993     
 C   7.5906907216180137        7.4252199590528827        1.5517949292699722     
 H   6.9135649954266407        6.6257092361501302        1.8839245431914267     
 H   7.8351491401827680        8.0687015552130106        2.4067889029990588     
 H   8.5174233667700037        6.9516096273949390        1.1971424267727198     
 C   9.5880673460602441        10.009591070435958       -1.6101245653358525     
 H   10.429371483440519        9.5828751837191053       -2.1744941312392410     
 H   9.9872107703969224        10.845840347389492       -1.0195899777936110     
 H   8.8746513012326975        10.414001766279421       -2.3399262230489621     
 H   7.0666418831547757        9.6806239852359699      -0.90907367440357145     
 N   10.316645372926995        6.6698130268554374        8.8939547059931208     
 C   11.031291668173543        7.9236228703845777        9.3449549701522550     
 H   11.105019931989743        8.5635997381077509        8.4566905118957951     
 H   12.056239485093910        7.6225492373510297        9.5951689643374678     
 C   8.9707207227502046        6.9852634331751471        8.2836011881757514     
 H   9.1376426168500426        7.8358428538650271        7.6065489244793278     
 H   8.3237559575402553        7.3115403912864476        9.1039338616152783     
 C   11.588985084492702        5.2564381779848919        10.550626444489771     
 H   11.498834792954117        4.3592033817657807        11.181414063066731     
 H   11.981943262742115        6.0563035960652583        11.194751664668656     
 H   12.340391055740028        5.0388996873390157        9.7772165987454613     
 C   10.231450575762260        5.5897626675328986        9.9460480668589284     
 H   9.8001862999871943        4.7108113138750056        9.4514760356306144     
 H   9.5017463128515800        5.9261246614906558        10.691784152068836     
 C   10.370781385412819        8.6428987335368106        10.502675975256105     
 H   10.990238632818349        9.5192935411346902        10.738177120937133     
 H   10.291588852869131        8.0090274677871491        11.395392346619127     
 H   9.3642515107270672        8.9975891713432468        10.240972439771324     
 C   8.3740781973991787        5.8010811177719148        7.5356059759725875     
 H   7.4632480501715923        6.1346001158946359        7.0179357382896042     
 H   8.0847803549339083        4.9766099936160382        8.2020918828266893     
 H   9.0564099874497934        5.4081383944939816        6.7708458063975776     
 H   10.921651891483451        6.3237599116021483        8.1023145850151366     
         396

 Co   10.952686114187422        1.0149509253991909        3.2863401664229817     
 S   8.7427536538622288        3.0528264753290926        4.3195572728247287     
 S   11.354857508439155        3.0207190726545798       0.86500763069337228     
 S   10.807318256808887       -2.0974568059454892        2.5719051864238840     
 S   12.950643223281523       0.16038914261046963        5.6001039183241197     
 O   11.670956096366943      -0.51078832602940050        5.9368592280450052     
 O   12.116995389196182        3.0993708283530461      -0.39229784512506966     
 O   7.8745152869743764        3.1393064149315828        5.5078341163813480     
 O   9.9600327732122693        2.5697321084816935       0.76439036913249969     
 N   10.025814415487325      -0.73374126365252546        2.9646340765176427     
 O   13.602382446939275       0.82050902940035353        6.7468630439943347     
 O   10.159165415552676       -2.8635044433540862        1.4926323774619799     
 O   10.012027923296673        3.7896206383559452        4.3813142656008885     
 O   12.207159140488137       -1.6727319009959669        2.3094860955513754     
 N   12.641518421821830        1.1384496179146717        4.3604594650498338     
 N   9.1329928674684417        1.5249415180457955        3.9205016724639572     
 N   12.056086082373856        2.0756186907061669        1.9899709846844811     
 C   5.9880662525894710      -0.54002668620252625        4.1855765207028703     
 H   4.9480271033586618      -0.43569161715646254        4.4847197893013551     
 C   13.379925449800748        2.3315505769713170        2.4168058068451419     
 C   8.6751145980933213      -0.75677148394794802        3.3706301208337521     
 C   7.7954465020426085        3.6997260949865614        2.9486819394036989     
 H   6.9063867943672514        3.0740565381749869        2.8087682188728866     
 H   8.4194686333585302        3.6692162027842690        2.0485318644800894     
 H   7.4859899611986975        4.7204135313612534        3.2018303101811609     
 C   14.372867002866828        3.0260607796647525        1.6973388146010437     
 H   14.148722723078654        3.3954086283814533       0.69917153539193488     
 C   13.700299267565113        1.8166583306619339        3.7114153920126021     
 C   10.890318083903209       -3.1125305037432609        4.0271777622443699     
 H   11.326770395377022       -2.4995599105619863        4.8223814970976342     
 H   11.527604611111943       -3.9746595586693778        3.7956520169023111     
 H   9.8849756070211239       -3.4417351003019481        4.3095653881877674     
 C   11.331579382542591        4.6553627327442761        1.5719845695124144     
 H   10.852430994350339        4.5731144331340436        2.5534515414773158     
 H   10.762798638817465        5.2959784191357508       0.88928336191151502     
 H   12.357840961605602        5.0226841829659179        1.6772942014570260     
 C   14.981764156222123        2.0469326625616642        4.2422063333752114     
 H   15.207495675793174        1.7098034381179099        5.2498116041457612     
 C   15.638023317149418        3.2535407378172190        2.2509137389915850     
 H   16.379666418439957        3.8196063142361050        1.6908752607527411     
 C   6.8233701946723846       0.58032052220252361        4.2316655467905893     
 H   6.4334908067471588        1.5220189167616454        4.6031727662241044     
 C   14.066706205598205       -1.0692661830645576        4.9555165558627134     
 H   13.516006334669015       -1.7023079554235134        4.2536888215557589     
 H   14.479813623371665       -1.6539568267514380        5.7796180906135133     
 H   14.866720849507352      -0.53768386580830430        4.4273664041620311     
 C   8.1757531368968390       0.49510549073345433        3.8581000024161645     
 C   7.8187961522997131       -1.8700164334299325        3.3455253734694961     
 H   8.1951390925545819       -2.8226602631580762        2.9842758795758120     
 C   6.4876222108789916       -1.7731936739656380        3.7651442089511717     
 H   5.8526967261296194       -2.6582060735117676        3.7419936310329822     
 C   15.939302065777134        2.7696401476598513        3.5246120296001835     
 H   16.906685005968157        2.9733461948818700        3.9785098722402235     
 Co   7.1102449342118836        14.856332477102695        12.357491125332114     
 S   9.3740370613708812        12.890984127037509        13.407593909172828     
 S   6.7595560801759369        12.780914866140913        9.9728008303113711     
 S   7.1942161095490915        17.962695656444296        11.591021081252112     
 S   5.0802161419133407        15.723727836587720        14.656371406148750     
 O   6.3480305716410035        16.417708229297183        14.990979168884172     
 O   5.9864228594362565        12.687990592499125        8.7231746293790575     
 O   10.240558658445774        12.836286562664375        14.599097777453508     
 O   8.1409256147661306        13.268825129810892        9.8578894131047914     
 N   8.0052773604663301        16.615274582532493        11.977314378091368     
 O   4.4438192795458642        15.042155641037040        15.798299993397443     
 O   7.8041455907659971        18.724519543300275        10.484956507024933     
 O   8.1285150348781539        12.114548501375120        13.468938780846361     
 O   5.7929525728528226        17.521437247161597        11.368183895672567     
 N   5.4027731548462619        14.760030978747320        13.407850603726025     
 N   8.9434663359883260        14.406101653795876        12.999968621631663     
 N   6.0464405352713735        13.699349320473328        11.111863019405511     
 C   12.037569171775202        16.553023946363133        13.228566385597066     
 H   13.072536629764445        16.490617594016495        13.554618532905570     
 C   4.7169523477444217        13.449399265025331        11.522476248347642     
 C   9.3594198134080173        16.676576698650290        12.372281820683337     
 C   10.344660434107388        12.264245199837692        12.044211091967334     
 H   11.220891104822822        12.909291587933195        11.913116516490607     
 H   9.7261728425774727        12.279455617191298        11.139721975401546     
 H   10.671780471299678        11.250232437898548        12.302593283848134     
 C   3.7478385228209792        12.698645485088239        10.826695526252880     
 H   3.9938282648957379        12.272444701784286        9.8569404684402588     
 C   4.3618326718966278        14.040134802505426        12.775760406778494     
 C   7.1450523122252836        18.991893712770931        13.039641003959371     
 H   6.7203857985382305        18.387201296977828        13.847854815827436     
 H   6.5073188096848593        19.855643641290428        12.817838308942825     
 H   8.1578635973906568        19.317633251667367        13.298571109476178     
 C   6.8400175690124687        11.145661613434525        10.665908531044808     
 H   7.3183365336661836        11.245339692655712        11.645555343051161     
 H   7.4321972344202347        10.532409536366785        9.9772856274534760     
 H   5.8295161442032271        10.737471799363446        10.770654998846226     
 C   3.0672673145648766        13.835828938929978        13.284910667207260     
 H   2.8124152968598457        14.227582161909314        14.265225735950571     
 C   2.4690932631057874        12.497639426692214        11.359938271355874     
 H   1.7460524805626398        11.896800329900202        10.811976106875989     
 C   11.226850228935188        15.416959688821580        13.314085861915942     
 H   11.631587111018693        14.502537280342134        13.736024723764288     
 C   3.9530016070038685        16.953446537839969        14.034263577182935     
 H   4.4888661377021659        17.577512641749959        13.313054042264728     
 H   3.5790284887349380        17.548553730633618        14.870722874896900     
 H   3.1292569887906159        16.429897128288705        13.535882539563628     
 C   9.8796935813151840        15.454586813385580        12.911872434433626     
 C   10.195763445304937        17.803923342168531        12.297224449549882     
 H   9.8069953794363673        18.730020473634813        11.882547791159308     
 C   11.522044644624000        17.753582650428648        12.739542020933746     
 H   12.143957498225340        18.647101169814270        12.693165577991207     
 C   2.1306996865821515        13.064924210743120        12.589577321975558     
 H   1.1517482727526036        12.890053336917731        13.030913881615716     
 Co   4.9368643950280333        6.9260952750171301        14.792098024389929     
 S   2.7271776366908398        4.8876205736299809        13.759095012370919     
 S   5.3395116609070117        4.9196934900619587        17.213087944973850     
 S   4.7909554571551194        10.038765696029612        15.505349830651722     
 S   6.9342353134648782        7.7804244983140309        12.477735567353150     
 O   5.6543205285006986        8.4512072743025275        12.141042506082977     
 O   6.1015756257603790        4.8411967598249763        18.470445066933316     
 O   1.8590097822929148        4.8009246979211975        12.570776607143726     
 O   3.9445163937332817        5.3702058755914104        17.313674898152733     
 N   4.0096573498477825        8.6746963607329413        15.113280845037108     
 O   7.5859480424130172        7.1201917462709767        11.331031975635348     
 O   4.1427668300789779        10.805069379664626        16.584408025365072     
 O   3.9965422327051514        4.1509790067459580        13.697502739583506     
 O   6.1909113805625822        9.6143941932630490        15.767760156089293     
 N   6.6255533617061850        6.8026744543482751        13.717737230481786     
 N   3.1172194214469036        6.4155966469633130        14.158021458358460     
 N   6.0404695115801186        5.8652010132147314        16.088249342574404     
 C  -2.7997002779347219E-002   8.4799830743740134        13.892050515392908     
 H  -1.0680230824291161        8.3753424212535865        13.592935901803060     
 C   7.3642469257050749        5.6093396888709881        15.661126718727967     
 C   2.6589943884629754        8.6974487915773615        14.707082667366800     
 C   1.7798036290155372        4.2406762693075049        15.129900886045608     
 H  0.89072116311031646        4.8663239478366398        15.269774603038773     
 H   2.4038052152090863        4.2711262081080807        16.030068378454843     
 H   1.4703755177585183        3.2200108945225732        14.876637520554311     
 C   8.3572426250860303        4.9145806223553512        16.380254755472400     
 H   8.1332625066228843        4.5450788300849077        17.378402925435857     
 C   7.6844302286319000        6.1243867559403009        14.366522886441537     
 C   4.8735738329493774        11.053275123394318        14.049655659030853     
 H   5.3099023741772688        10.440025617289065        13.254596796312693     
 H   5.5108719645807129        11.915510799062295        14.280729644172997     
 H   3.8681630379108198        11.382346583298730        13.767367571802268     
 C   5.3168518776983298        3.2850429477157022        16.506037736286604     
 H   4.8375520225484152        3.3670713918553483        15.524627350680401     
 H   4.7484162521938300        2.6441926248022667        17.188811188817134     
 H   6.3432707114421136        2.9181596430548526        16.400649709142790     
 C   8.9657723752321417        5.8940613574045235        13.835450042150073     
 H   9.1913657146218295        6.2313667912751445        12.827881000808130     
 C   9.6222402699619600        4.6869699746473596        15.826359369067745     
 H   10.363887104577337        4.1206728726429569        16.386146612643255     
 C  0.80747204493323854        7.3597357982684226        13.846468130000739     
 H  0.41773301339426422        6.4178121147756988        13.475364271929708     
 C   8.0501120428157016        9.0105079380001118        13.121742026913198     
 H   7.4995111236608425        9.6433507598848180        13.823819858990152     
 H   8.4625275823516848        9.5953551413779330        12.297421987729209     
 H   8.8506116716697782        8.4792633283291998        13.649473222244904     
 C   2.1598441895793967        7.4453321559903234        14.220000765622355     
 C   1.8025076639151392        9.8106030415770995        14.731686486123493     
 H   2.1786343049944801        10.763455139912853        15.092653646292963     
 C  0.47138576294007223        9.7134163001250524        14.311954474636973     
 H -0.16367744067387485        10.598349874472317        14.334658888957870     
 C   9.9233425260972936        5.1710743241753825        14.552707997011263     
 H   10.890616504515739        4.9673140108510987        14.098591542349849     
 Co   1.0943845298748807        8.9664616622063456        5.7188724383667875     
 S   3.3583331550279545        10.931305951243212        4.6684208704091903     
 S  0.74368849834652895        11.041815785415872        8.1035235996177661     
 S   1.1779062225353842        5.8604731584337229        6.4869557498371631     
 S -0.93594005110734158        8.0981861219974522        3.4206711270373216     
 O  0.33174134605003924        7.4038662517753959        3.0862326826675774     
 O  -2.9507280905011101E-002   11.135046925370148        9.3531004016555972     
 O   4.2250000685394369        10.985635003284731        3.4770043325030762     
 O   2.1250662554144499        10.553981734305136        8.2186274790901361     
 N   1.9891113396026423        7.2075079315146899        6.0997159934108183     
 O  -1.5723499121253102        8.7793246123758273        2.2784938381022193     
 O   1.7879187121403111        5.0991468076937272        7.5933319587549430     
 O   2.1128426831230391        11.707783657052248        4.6067002679027906     
 O -0.22323633502001766        6.3021002339066063        6.7098107648543763     
 N -0.61312385290293137        9.0625143009452707        4.6686494500622118     
 N   2.9276522753506531        9.4163142768260855        5.0764101333263714     
 N   3.0568521775784240E-002   10.123148521140495        6.9646893974694937     
 C   6.0215252090597220        7.2689207731425682        4.8487629873315905     
 H   7.0565386375278853        7.3311044528354925        4.5228096940091476     
 C  -1.2990286613578630        10.372790763095900        6.5542661487255804     
 C   3.3432669120367660        7.1459458395004907        5.7048423450827768     
 C   4.3287263209724154        11.558370534863355        6.0318087228053772     
 H   5.2050857382625768        10.913533914185134        6.1630252506885359     
 H   3.7101878545836486        11.543071244551573        6.9362623354668074     
 H   4.6556437799434818        12.572447221841097        5.7734196770680644     
 C  -2.2683667149036646        11.122915619865548        7.2503806922273037     
 H  -2.0223618485835266        11.548944688042452        8.2201994751115794     
 C  -1.6541146468089076        9.7821901553172523        5.3009194614452406     
 C   1.1282749514743038        4.8303947634599229        5.0389760631662766     
 H  0.70346104913206697        5.4345946622773367        4.2304650936929464     
 H  0.49057611421104735        3.9667944345796884        5.2614677063165933     
 H   2.1409989503629645        4.5044489299698718        4.7799713266433566     
 C  0.82411540648956483        12.676832480405468        7.4099492742277224     
 H   1.3023577663840196        12.576838056842574        6.4302938337523470     
 H   1.4163461592293498        13.290324660972402        8.0983071694425828     
 H -0.18639443649440449        13.084982833969761        7.3051544467953820     
 C  -2.9487651214729289        9.9862871206349499        4.7919111083157917     
 H  -3.2035545184255305        9.5947548331729156        3.8114965751739027     
 C  -3.5472555908968784        11.323591438162468        6.7173503741862302     
 H  -4.2704784812924856        11.924000450173782        7.2655372139434045     
 C   5.2109240680991489        8.4050371739033185        4.7627548295016293     
 H   5.6157825726502733        9.3192840034016680        4.3405240697193523     
 C  -2.0632980008756201        6.8689527965957158        4.0435384679813113     
 H  -1.5273461684105487        6.2448372671483785        4.7646348242512344     
 H  -2.4378969025064947        6.2738395832211387        3.2073847497225976     
 H  -2.8866154841538800        7.3928885866573957        4.5421982182143266     
 C   3.8637405310928199        8.3677266119091254        5.1649292053022817     
 C   4.1794797225655635        6.0185285877441190        5.7803206218177188     
 H   3.7905256237486031        5.0925988328559635        6.1952110915843788     
 C   5.5058206324939780        6.0685688243839602        5.3381524157962614     
 H   6.1276078917456553        5.1749780552580793        5.3849244933491001     
 C  -3.8855403802704891        10.756642804607649        5.4875482194134051     
 H  -4.8645573806766640        10.931370000349862        5.0463047475895610     
 N   10.268891436670790       0.45893325009019897        8.1535254171048912     
 C   8.8373349864834800       0.57766764338519139        7.6724646881340739     
 H   8.8228743094523079        1.3812407122770558        6.9237432594278863     
 H   8.2513270579034934       0.91539166878112299        8.5445892870063442     
 C   10.411511844190366      -0.64079256422117403        9.1846629294490914     
 H   10.100146782065051       -1.5621673450220486        8.6839696532654997     
 H   9.6780137972001512      -0.44245331709205721        9.9744239274157849     
 C   8.3190540791001624      -0.72749179822195942        7.0723669904655013     
 H   7.3637691981225526      -0.52561582071996571        6.5664060364436221     
 H   8.1472707386863519       -1.5084774547687452        7.8269473831097551     
 H   9.0066494387787337       -1.1085867845913204        6.2962571036588395     
 C   10.830975613978151        2.8393143990239573        7.5360135095511049     
 H   11.477147908325517        3.6690282019732212        7.8528032973057424     
 H   9.8371203344556122        3.2362543308535048        7.3051856187277480     
 H   11.257111508836749        2.4474919448175263        6.6036673755579338     
 C   10.814803552409977        1.7840131625665925        8.6327449080126737     
 H   11.835552696343656        1.5877595622459983        8.9764196827461493     
 H   10.208593606121481        2.0795045573641682        9.4992150304141454     
 C   11.827025093563014      -0.77261430035497025        9.7310693534019919     
 H   11.950453559369294       -1.7728555941457709        10.169379970870709     
 H   12.043482786677904       -3.8888543576404026E-002   10.516349397670371     
 H   12.569665321250604      -0.67621650773733544        8.9297379321903350     
 H   10.839728136962304       0.16444626347155325        7.3199286241776065     
 N   7.7671495561375483        15.571769240082276        17.235886943105246     
 C   9.2036683068152563        15.618948235287437        16.752023385202502     
 H   9.3488194895612882        14.741027214642957        16.105418106536856     
 H   9.8297444531938183        15.499558925539423        17.653234144589099     
 C   7.5220746022817169        16.619322386202729        18.301366869139656     
 H   7.7925121435016704        17.578438274357744        17.849804005007275     
 H   8.2408898078525752        16.432866359163231        19.106981793002316     
 C   9.5075551294683098        16.908208365472142        15.990380007034759     
 H   10.517470774841884        16.831672253366673        15.558661302521342     
 H   9.4944262387951532        17.797109909317122        16.637208836984637     
 H   8.8061419135330610        17.042980760166266        15.148419890587542     
 C   7.3855796729452488        13.180491944955000        16.533148152396457     
 H   6.7817466518354648        12.304917791133114        16.807008958340496     
 H   8.3971423603523689        12.840760838223538        16.287814900391957     
 H   6.9405081078080331        13.588368373525107        15.616862071136090     
 C   7.3519716584291324        14.186203673337037        17.677441345572174     
 H   6.3312673528162344        14.283278537170355        18.062999991503212     
 H   8.0128960315516764        13.905546119054883        18.508675124932264     
 C   6.0854793474436253        16.634408102951348        18.804850480964259     
 H   5.8834193281462186        17.594841062043017        19.299832523716592     
 H   5.8952227208730594        15.846047065189417        19.541876936406261     
 H   5.3738045286861453        16.533800907783874        17.976015064849271     
 H   7.1700573738604154        15.828474784932395        16.408049396407350     
 N   4.2523113686101395        7.4805165687993407        9.9247913196588584     
 C   2.8209522166984513        7.3608199975048354        10.406293370863395     
 H   2.8077313564297763        6.5583234896771554        11.156425006151203     
 H   2.2349892912452356        7.0207402343219005        9.5347532086972926     
 C   4.3938213564745254        8.5799079147474444        8.8931311997468061     
 H   4.0822367161106827        9.5013405687736707        9.3935695576960274     
 H   3.6600105552050732        8.3808761532439142        8.1038143594687337     
 C   2.3012078086126784        8.6665803491971527        11.004350094838584     
 H   1.3464691585108293        8.4640722220821072        11.511244144394880     
 H   2.1278394966179115        9.4462668478126020        10.248401973345585     
 H   2.9889096096135459        9.0501095694853682        11.779594817421916     
 C   4.8153424354823704        5.1004786657907157        10.542851126802676     
 H   5.4620409835826411        4.2710442948327767        10.226417577004733     
 H   3.8215703181904299        4.7031171541639871        10.773356809705348     
 H   5.2409197809819448        5.4926531179883025        11.475306589106049     
 C   4.7991265125866738        6.1556195478707600        9.4459991480713157     
 H   5.8199697579804717        6.3523459424463482        9.1027838525609646     
 H   4.1934305169671697        5.8597240290543473        8.5792809909687211     
 C   5.8090130422612729        8.7122420427338660        8.3459339275244950     
 H   5.9315633516350914        9.7122872850145576        7.9069149275903712     
 H   6.0255418336519861        7.9781651721855464        7.5610221227178309     
 H   6.5521532893023249        8.6168109777918716        9.1469377990023233     
 H   4.8231649322385266        7.7757375023513546        10.758137974086663     
 N   1.7508547196997060        8.2494251807098529       0.84106410365536055     
 C   3.1875160372909983        8.2024147314534481        1.3245020851126936     
 H   3.3329887520639545        9.0808507185509111        1.9704581822629998     
 H   3.8133819490481304        8.3210134664320687       0.42294038935802447     
 C   1.5054666297060693        7.2013724963963490      -0.22386148402078970     
 H   1.7759750055085364        6.2424849131041489       0.22811935676503631     
 H   2.2241019377331099        7.3873987695732914       -1.0297435932756203     
 C   3.4913718369496762        6.9135910417401742        2.0869872742306694     
 H   4.5014436357881236        6.9902940333774852        2.5183220403807667     
 H   3.4779213996654907        6.0241899257365654        1.4407227167176648     
 H   2.7901310690059975        6.7795093321302202        2.9293161214623158     
 C   1.3690577869685177        10.640856922762680        1.5430626775674920     
 H  0.76517251942062370        11.516310244109151        1.2689271640241597     
 H   2.3805911577733330        10.980733112772009        1.7882930142020934     
 H  0.92398792376455063        10.233253793979433        2.4594675094964917     
 C   1.3355640364565282        9.6348011820603556       0.39907126456235537     
 H  0.31488589342906476        9.5375225913646453        1.3531551302344857E-002
 H   1.9964699901740979        9.9152825572998449      -0.43223386330458002     
 C   6.8728054887553888E-002   7.1860960819001463      -0.72693696663043805     
 H -0.13357717202281244        6.2253726036206238       -1.2212174443629547     
 H -0.12164458549924767        7.9739862487404114       -1.4644018948034117     
 H -0.64272029201458492        7.2872980297408372       0.10202509993085487     
 H   1.1539589339768648        7.9930485106511604        1.6691457998675203     
 N   1.6567804886493027        14.472767645810517        18.188910548102601     
 C  0.87511624119668074        15.642884708873117        17.635198800282794     
 H  0.65425993428831475        16.290209961266161        18.495735723283250     
 H  -7.9813363061558340E-002   15.230433813800992        17.286682189416890     
 C   2.9564276884694549        14.906345131154303        18.823651916661461     
 H   2.7175947450426414        15.794787883406855        19.426728721890452     
 H   3.6225320700164390        15.204399518134577        18.007799811383538     
 C  0.49911270328497992        12.821838706770363        16.693044807177916     
 H  0.64057765341617079        11.843304805750376        16.210415865458433     
 H   4.6550866972174934E-002   13.484492713720401        15.942528894703965     
 H -0.23108955016368812        12.683680400029790        17.505067815397364     
 C   1.8356239372846026        13.329711446608767        17.220065898349290     
 H   2.3656065065184935        12.540742733099774        17.766332750598476     
 H   2.5118308624730750        13.672941606529095        16.427797926353467     
 C   1.5756738716707903        16.402972310151068        16.528307475853875     
 H  0.90018491815787660        17.204736009493097        16.199126909400746     
 H   1.8154727790190157        15.760005772565858        15.672070260143053     
 H   2.5046572185936533        16.873134428454534        16.880486194289148     
 C   3.5727129297414573        13.809781007255456        19.683551168036875     
 H   4.4161610829781992        14.233492289810124        20.246578715365974     
 H   3.9684255476229766        12.973861806970849        19.090691925697328     
 H   2.8601309366663714        13.405818153481412        20.414368883098774     
 H   1.0506783956324555        14.145020023797588        18.986679916752053     
 N   4.3009666436479357        1.2755028206531254        9.1828434006116506     
 C   5.0178568897469518        2.4503781836623162E-002   8.7283911014635880     
 H   5.0960481695458757      -0.61598229069117683        9.6156062452500350     
 H   6.0406519597830810       0.32921234851422948        8.4753980254329040     
 C   2.9565255953036766       0.95607306327274011        9.7938394170966525     
 H   3.1258196873597588       0.10437007478062091        10.468623290868111     
 H   2.3091186762905114       0.63051816675357608        8.9735882341248292     
 C   5.5695044918280345        2.6962413435751835        7.5310272568978709     
 H   5.4778004970581771        3.5960971242840736        6.9050083000165676     
 H   5.9639238261799816        1.9006343651674478        6.8833728035439083     
 H   6.3205596518104139        2.9110532438021619        8.3054018083500782     
 C   4.2127261926003738        2.3577014612066658        8.1335628874078942     
 H   3.7787448085160937        3.2338675305025197        8.6300464856088386     
 H   3.4843854427839442        2.0213705717535522        7.3865415461964181     
 C   4.3563414473720750      -0.69572622914156934        7.5718970369764440     
 H   4.9775762802780195       -1.5697348937805609        7.3333614869382338     
 H   4.2723164574735870       -6.1316526329738663E-002   6.6804698104885363     
 H   3.3521613602987950       -1.0540841716185110        7.8361077937414274     
 C   2.3589066693132743        2.1373866472954370        10.545235419441818     
 H   1.4501330515529607        1.8008814252701488        11.064124786883475     
 H   2.0662852629905277        2.9621799286339714        9.8809993658702062     
 H   3.0419565161830637        2.5307735772860962        11.309088018703298     
 H   4.9059445184956818        1.6209815484570202        9.9747337785731389     
 N   7.6745370630401268        9.3494676615960781      -0.11193159994023644     
 C   6.8926123545445188        8.1797224070876560       0.44227159776437114     
 H   6.6715920255727834        7.5320800137994341      -0.41800199790693804     
 H   5.9377782804086454        8.5925371836582354       0.79066858041008248     
 C   8.9739883057551300        8.9153552662501365      -0.74673978089413662     
 H   8.7347983173942136        8.0269452281372473       -1.3497469015817321     
 H   9.6400411195681386        8.6171094748084354        6.9076617369794854E-002
 C   6.5174215097317649        11.000968856417854        1.3837063514359564     
 H   6.6590443520429874        11.979695776988345        1.8659624141111042     
 H   6.0649748454320296        10.338586269711191        2.1345683743315766     
 H   5.7870386928897268        11.138886760338584       0.57179905742902581     
 C   7.8537732412870724        10.492816474443977       0.85653502109501189     
 H   8.3837053102473451        11.281577770341887       0.30989497316881981     
 H   8.5301114465602836        10.149743788102400        1.6487546198214937     
 C   7.5930045372179382        7.4199116278319233        1.5494438175593088     
 H   6.9174817368469439        6.6182205587961835        1.8787610532171477     
 H   7.8327082848375102        8.0631016624906433        2.4055342585053516     
 H   8.5220212838654810        6.9496668300190567        1.1975042145631216     
 C   9.5906513867915066        10.011642561809936       -1.6067362056613523     
 H   10.433945897253526        9.5875718197126591       -2.1697553327020942     
 H   9.9866737355309638        10.847480758155578       -1.0139418647085110     
 H   8.8781888262036155        10.415833340096183       -2.3375409162687766     
 H   7.0683989504084845        9.6772018161220252      -0.90968122199586510     
 N   10.318358755951493        6.6659425660250315        8.8950434152273452     
 C   11.034943847736701        7.9173987973273929        9.3488528813015144     
 H   11.112730818028982        8.5575761825670185        8.4613493869981564     
 H   12.057951215067977        7.6131892195596720        9.6017336709122212     
 C   8.9737258208526356        6.9847304512117363        8.2840332345740091     
 H   9.1426924013673165        7.8362911567518454        7.6089558650926508     
 H   8.3262836592632592        7.3103438593309003        9.1042391057633267     
 C   11.587458290098745        5.2460472254604227        10.547362463292338     
 H   11.495871244653555        4.3465876223149831        11.174086754627623     
 H   11.982024124433085        6.0421551679918402        11.194414030524644     
 H   12.338325055586873        5.0306781305383295        9.7729354692986199     
 C   10.230532071052556        5.5841617313608864        9.9448433756371362     
 H   9.7965852270138871        4.7076799073507303        9.4488272180999999     
 H   9.5022595285366922        5.9207152730885850        10.691821702396840     
 C   10.373423835729088        8.6378396919230607        10.505203610636297     
 H   10.994481733718965        9.5121439598398823        10.743259843834574     
 H   10.289805295871878        8.0037264428250126        11.396921170045488     
 H   9.3690426795031350        8.9957706564101798        10.241049494510239     
 C   8.3764127270414495        5.8029629771547091        7.5330496815234014     
 H   7.4674548664140534        6.1390139968543265        7.0141349885099276     
 H   8.0841332433922926        4.9782494134390305        8.1975768048134530     
 H   9.0595178186769196        5.4096020334750117        6.7692290497915764     
 H   10.923361191599446        6.3203551610095916        8.1032245746712732     
         396

 Co   10.952535349208706        1.0152629531897177        3.2871533123230821     
 S   8.7412136431639702        3.0510276838951418        4.3211967399924323     
 S   11.353186849594259        3.0232504214608538       0.86707574373938534     
 S   10.808785497705278       -2.0969622016532146        2.5711344093241428     
 S   12.951345233409407       0.16021517167751645        5.6004784887457726     
 O   11.671977287220649      -0.51159423822735484        5.9371276166835729     
 O   12.115673349113237        3.1025147318478852      -0.38997606440837418     
 O   7.8730548897853003        3.1365050699208190        5.5095902333789244     
 O   9.9587830491094742        2.5711180321686036       0.76595050106804874     
 N   10.026498958305199      -0.73367927088269069        2.9636958226166463     
 O   13.602645105776936       0.82088928077868317        6.7471351220282552     
 O   10.161725811725665       -2.8628021498899625        1.4910309557846619     
 O   10.009858798360954        3.7888645019675011        4.3830153641588554     
 O   12.208705804825952       -1.6718484694399856        2.3099267754809389     
 N   12.641886231858580        1.1379142166114997        4.3606111856537986     
 N   9.1325003988903095        1.5235418841357793        3.9216792911449376     
 N   12.054789105853775        2.0788344169534270        1.9923583366940389     
 C   5.9889069924105014      -0.54360351938859819        4.1855130919272279     
 H   4.9490124379703477      -0.44042700509496580        4.4854126950388071     
 C   13.378771583800109        2.3346170051486461        2.4187810670988692     
 C   8.6756987620962267      -0.75776945467559875        3.3693786746587153     
 C   7.7932476530199928        3.6975839847742384        2.9506351251232981     
 H   6.9044824057069416        3.0714663074457236        2.8109456085833946     
 H   8.4170601168519585        3.6675316625970713        2.0503237409379085     
 H   7.4834051282335912        4.7180881265730452        3.2040493707482138     
 C   14.371004791555617        3.0308707323533288        1.7000938170443292     
 H   14.146235535783589        3.4019514356067178       0.70278250813522480     
 C   13.700147777917032        1.8174121975744271        3.7121447954811209     
 C   10.890673684135885       -3.1124962047408782        4.0261840908802826     
 H   11.326807305745849       -2.4998197538831017        4.8217943205758589     
 H   11.527922488793408       -3.9747088338500385        3.7949428906594824     
 H   9.8850823225320870       -3.4415338036553651        4.3078502589790233     
 C   11.328134589774372        4.6578144790158618        1.5738535182218110     
 H   10.849102003083861        4.5748985807281075        2.5552963634409402     
 H   10.758557576606979        5.2976586338847911       0.89110297463777233     
 H   12.353905275463781        5.0264125187031361        1.6791162172329839     
 C   14.981981542227958        2.0469126405859934        4.2423446069102271     
 H   15.208561828634256        1.7080869363566586        5.2491152960406451     
 C   15.636536869092376        3.2575769698534378        2.2531231984873412     
 H   16.377629992650121        3.8247155994363360        1.6934907001520096     
 C   6.8235718944447461       0.57714033314578561        4.2328165238756661     
 H   6.4333144842214827        1.5180533632197608        4.6058242621496159     
 C   14.067717497005471       -1.0694402706782533        4.9565150752050311     
 H   13.517452091727765       -1.7021869242492929        4.2540899442775082     
 H   14.479654435959779       -1.6544694897041381        5.7809663654785517     
 H   14.868444415452069      -0.53808257469735365        4.4292736598834255     
 C   8.1758052728119086       0.49323671206555941        3.8584428177676018     
 C   7.8198876799119432       -1.8713678941169678        3.3427611196170952     
 H   8.1965289352450803       -2.8232433342116088        2.9799031146103614     
 C   6.4888588270994347       -1.7758330427692295        3.7630419736125242     
 H   5.8542587669545183       -2.6610538775564430        3.7391934324752545     
 C   15.938893621923091        2.7711296826818961        3.5254889955156834     
 H   16.906605386361495        2.9739739930842415        3.9790484795004040     
 Co   7.1096751628927786        14.856622091170225        12.356395731702866     
 S   9.3716893072826100        12.889116291449099        13.406331396083374     
 S   6.7574780907331107        12.783082731323139        9.9708044091719596     
 S   7.1956407874337662        17.963157603465408        11.591402865994340     
 S   5.0806828434848672        15.723743778475736        14.655714665056351     
 O   6.3488790463301008        16.417010071398447        14.990342010822037     
 O   5.9846432028045697        12.690386241634105        8.7209800027008448     
 O   10.238232017962615        12.833553905483129        14.597762426659578     
 O   8.1392179593697254        13.269967202975556        9.8562264847884524     
 N   8.0057456037086627        16.615210013484052        11.977906149845387     
 O   4.4438209690267652        15.042882016669582        15.797825378433362     
 O   7.8067256982203137        18.725022687545575        10.486084090129003     
 O   8.1254008349621731        12.113967024827916        13.467762020958626     
 O   5.7943811632766566        17.522484125997739        11.367448643992708     
 N   5.4027820243803859        14.759563406683489        13.407492866273270     
 N   8.9424422603196305        14.404585429349645        12.998747940681206     
 N   6.0446877439954987        13.702400188529216        11.109357166422688     
 C   12.038202105242416        16.548863800655234        13.228250410026114     
 H   13.073323333118243        16.485149238471333        13.553475929431986     
 C   4.7153888111860010        13.452246843664510        11.520512318106608     
 C   9.3597859113461812        16.675320131012047        12.373209488029376     
 C   10.341601028920744        12.261535686871378        12.042821837963249     
 H   11.218291091538493        12.905891416094827        11.911432453357937     
 H   9.7229975119518599        12.277187531422380        11.138426645639429     
 H   10.668069124976002        11.247313982558245        12.301162233530038     
 C   3.7455816581822270        12.703058484762408        10.824117598059608     
 H   3.9909111587102970        12.278469836960840        9.8535468681746643     
 C   4.3613108500245890        14.040832137938242        12.774982154770795     
 C   7.1455988719171124        18.991983470875503        13.040192463016735     
 H   6.7205590727012137        18.387096893567819        13.848047191158793     
 H   6.5079283596792266        19.855721338930035        12.818104070340270     
 H   8.1582196820660613        19.317760300876795        13.299780447058760     
 C   6.8363505008724914        11.147944235423290        10.664527448526716     
 H   7.3146025212628762        11.247264101836663        11.644257235669640     
 H   7.4279502185191690        10.533854832023819        9.9762029762465030     
 H   5.8254129860261648        10.740881430130750        10.769259818009809     
 C   3.0671472470299914        13.835772738297008        13.284814220065975     
 H   2.8131596479187455        14.226008726810052        14.265900286360230     
 C   2.4672601132207319        12.501268384696370        11.358010971189039     
 H   1.7436750348368979        11.901402018493542        10.809744154904484     
 C   11.226675720490377        15.413327647343635        13.312664803614972     
 H   11.630916566309310        14.498086155892349        13.733137693203975     
 C   3.9538177441142142        16.953461410657901        14.032908726140313     
 H   4.4901209265158784        17.577758534073674        13.312240635773920     
 H   3.5787151435440050        17.548295928964677        14.868990740732096     
 H   3.1307549340028995        16.429665510461589        13.533686619600994     
 C   9.8793611107232202        15.452442765763882        12.911328484401563     
 C   10.196797447110615        17.802190558047791        12.299577747812405     
 H   9.8084621721369452        18.729080927860494        11.886435279286365     
 C   11.523221328085437        17.750403322915577        12.741222148212978     
 H   12.145574342032528        18.643629818530286        12.695514005860662     
 C   2.1299718155563263        13.066194159273998        12.588909605553313     
 H   1.1513720755333952        12.890488599480873        13.030646593964205     
 Co   4.9366531769085435        6.9257647456979798        14.791224841062590     
 S   2.7255617393194882        4.8894341451105472        13.757383075827635     
 S   5.3377522898700374        4.9171814587895719        17.210980519176516     
 S   4.7923931881926878        10.038236486376793        15.506129945187780     
 S   6.9349086697661084        7.7805888791761380        12.477334444449596     
 O   5.6553238906862831        8.4520221073131392        12.140744461729263     
 O   6.1001690494363414        4.8380638292434073        18.468081089730557     
 O   1.8574696079484168        4.8037557013446053        12.568950129359548     
 O   3.9431881996390206        5.3688679200575393        17.312076594332300     
 N   4.0103007419036771        8.6746199447736441        15.114190716080801     
 O   7.5861854833518541        7.1198113056099661        11.330729609141914     
 O   4.1452996669255100        10.804317851212556        16.586030949740852     
 O   3.9942902805082063        4.1517381167199847        13.695719603366003     
 O   6.1924221159624100        9.6134565655875743        15.767329479015668     
 N   6.6258683755407750        6.8031819815841699        13.717538231415540     
 N   3.1166638956802837        6.4170054444545217        14.156779395324232     
 N   6.0391000990856867        5.8619794599973716        16.085814675911518     
 C  -2.7202862839011271E-002   8.4836029911348536        13.892102174403862     
 H  -1.0670851477150198        8.3801384946172082        13.592229633329888     
 C   7.3630241849139626        5.6062625648562960        15.659121268379476     
 C   2.6595352470586264        8.6984480039184096        14.708317283991546     
 C   1.7775317760493312        4.2428367057282879        15.127879036680470     
 H  0.88874590127653641        4.8689348184833570        15.267531145228240     
 H   2.4013249312615423        4.2728316264643240        16.028206820712825     
 H   1.4677149103244920        3.2223537181061186        14.874356354609947     
 C   8.3553084026126641        4.9097751315744427        16.377489942242729     
 H   8.1306938478335233        4.5385502591830100        17.374783610443004     
 C   7.6842208545368429        6.1236116459190573        14.365762324310365     
 C   4.8739217710209015        11.053237760219979        14.050682229969841     
 H   5.3099375905444948        10.440297448220424        13.255208629156842     
 H   5.5111825307547173        11.915550443260187        14.281496541887099     
 H   3.8682661312252051        11.382150525646066        13.769110262881613     
 C   5.3132814955918448        3.2826102239508521        16.504135110176950     
 H   4.8341062860613002        3.3653186737663625        15.522745488604031     
 H   4.7440291145666267        2.6425459886815514        17.186954209420076     
 H   6.3392001058338341        2.9144241462515645        16.398798918657750     
 C   8.9659390770207352        5.8940632575157101        13.835297231695360     
 H   9.1923890871566485        6.2330542472080470        12.828560357558263     
 C   9.6206910148282425        4.6829454132609083        15.824158788101409     
 H   10.361787670935012        4.1155891597640579        16.383555091168461     
 C  0.80761773998889541        7.3629534097276341        13.845275632851790     
 H  0.41749251665995118        6.4218283612965035        13.472647463790789     
 C   8.0511028870172971        9.0106498015598788        13.120750857442777     
 H   7.5009301596041382        9.6432073569469470        13.823412644326607     
 H   8.4623865875539668        9.5958278653025886        12.296094030819290     
 H   8.8522880632618310        8.4796113607960049        13.647596637987311     
 C   2.1598410579277525        7.4472160514985815        14.219618245420618     
 C   1.8035655088850060        9.8119608866151449        14.734463312314737     
 H   2.1800029736574795        10.764032406879743        15.097055651099513     
 C  0.47258567132929402        9.7160832462764173        14.314075916075073     
 H -0.16214414586233530        10.601229791312736        14.337504504129354     
 C   9.9228815888649002        5.1695836895793637        14.551836776878893     
 H   10.890490800147406        4.9666880641775570        14.098071651298005     
 Co   1.0937545397561730        8.9661424509577525        5.7200295942312183     
 S   3.3559149940493160        10.933171871913316        4.6697655033827479     
 S  0.74155044239716217        11.039622599044826        8.1055835190942194     
 S   1.1792962340886632        5.8599589197285908        6.4865410447052003     
 S -0.93551884701757659        8.0981876058915159        3.4213514207694464     
 O  0.33254958797557432        7.4045971109491715        3.0868828723412047     
 O  -3.1343493395825373E-002   11.132608679977796        9.3553612799124934     
 O   4.2225947312757652        10.988389600468556        3.4784170027794188     
 O   2.1232982621795129        10.552810594453964        8.2203432242346501     
 N   1.9895369142944579        7.2075423016037776        6.0991458697566756     
 O  -1.5723910842136815        8.7786439305549866        2.2790071047155136     
 O   1.7904591197528144        5.0985625342496714        7.5921535792965997     
 O   2.1096545894191552        11.708357906692388        4.6079811270566378     
 O -0.22184917913319391        6.3009805740148481        6.7105119008499781     
 N -0.61317382171539436        9.0629621400162570        4.6690623628707044     
 N   2.9265654923623581        9.4178209283007188        5.0776911046515076     
 N   2.8756274942498800E-002   10.120084828099753        6.9672460064891624     
 C   6.0221083694706072        7.2730987664333648        4.8490833652536729     
 H   7.0572728336517363        7.3366033827531600        4.5239507965255097     
 C  -1.3006453228715802        10.369947752881279        6.5562694616739190     
 C   3.3435895898747616        7.1471868276044122        5.7039311674858775     
 C   4.3256089980425676        11.561059901178657        6.0332800784117042     
 H   5.2024210293272555        10.916902631364207        6.1647839989415925     
 H   3.7069576291381350        11.545323434608820        6.9376418500600501     
 H   4.6518853298079854        12.575342162192680        5.7749334392538634     
 C  -2.2706634711317650        11.118544687573209        7.2529779346773804     
 H  -2.0253195438539322        11.542972426235673        8.2236083033232958     
 C  -1.6546917909830821        9.7814880172294547        5.3017414016006974     
 C   1.1288137488840324        4.8303028487214252        5.0383552599326205     
 H  0.70363391987274782        5.4347245265046737        4.2302205751098070     
 H  0.49117689442879026        3.9667054850479850        5.2610937716338801     
 H   2.1413524273062761        4.5043323287849342        4.7786965148960601     
 C  0.82038979578870208        12.674537749126960        7.4114199721804184     
 H   1.2985696481417803        12.574919616919933        6.4316820968264210     
 H   1.4120374104380242        13.288853893522095        8.0994944578002563     
 H -0.19055572440546886        13.081562998225801        7.3066417974536559     
 C  -2.9489355211882509        9.9863509331046334        4.7920428532347676     
 H  -3.2028644028330313        9.5963223368552182        3.8108634512107025     
 C  -3.5491203129739235        11.320023497990078        6.7192846537039079     
 H  -4.2728767692728695        11.919485356807808        7.2677626709939682     
 C   5.2106931647490278        8.4086842133437631        4.7642089886843353     
 H   5.6150485648127262        9.3237604731806147        4.3434614381691494     
 C  -2.0625216663395238        6.8689293412321071        4.0448724648296110     
 H  -1.5261367670114250        6.2445838549477291        4.7654327666887655     
 H  -2.4382152959055299        6.2740906475616027        3.2090779411480925     
 H  -2.8851806672418041        7.3930903053585473        4.5443582109173066     
 C   3.8633533451744144        8.3698671544711729        5.1655086577830032     
 C   4.1804777188409732        6.0202497489086131        5.7779591015109615     
 H   3.7919671394996217        5.0935169714216570        6.1913027418900803     
 C   5.5069578368774481        6.0717539899519304        5.3364553124175362     
 H   6.1291925055553031        5.1784593935750971        5.3825358500082956     
 C  -3.8863062843751370        10.755413336126884        5.4882328720775098     
 H  -4.8649677528103625        10.930983432443089        5.0465833841402281     
 N   10.269503561961240       0.45444605433975832        8.1547779846118917     
 C   8.8378230917147000       0.56861240173849192        7.6735988213369213     
 H   8.8197461230548360        1.3743240331288491        6.9278011741445713     
 H   8.2506739644575582       0.90016877233639359        8.5465386132074901     
 C   10.414921438521446      -0.64389304809681369        9.1868166603560546     
 H   10.104713246714500       -1.5662919382222991        8.6874257768522014     
 H   9.6817896562481973      -0.44592518405313314        9.9769903790990977     
 C   8.3255244241516806      -0.73603833002967956        7.0688686245201708     
 H   7.3687357362100752      -0.53759628842017604        6.5649544509079272     
 H   8.1588531854882209       -1.5200880411918840        7.8203745681487504     
 H   9.0135293419768470       -1.1102090492063652        6.2909254626878948     
 C   10.826573429813212        2.8352039763159222        7.5351166861962895     
 H   11.471593341582199        3.6661482118706052        7.8507911084957307     
 H   9.8322296787066659        3.2306017430818308        7.3039410696855578     
 H   11.253212132774813        2.4430216721963860        6.6031694269791190     
 C   10.811776696647973        1.7811713347912794        8.6330684004514318     
 H   11.832519499466235        1.5876393880441932        8.9779049538853215     
 H   10.204040015737986        2.0761764873528530        9.4985783349173580     
 C   11.830988906330528      -0.77249669614590299        9.7321116078692587     
 H   11.956575457386347       -1.7716592374544264        10.171949364034909     
 H   12.046669396313309       -3.7296298353098924E-002   10.516105531790839     
 H   12.572824769741311      -0.67592757556297778        8.9300728896582431     
 H   10.841087477267429       0.16107120642819364        7.3213353153169445     
 N   7.7674025906195308        15.567477087644262        17.234573240191832     
 C   9.2037533854798141        15.609464292604853        16.750756044037715     
 H   9.3448329585754415        14.733778221563938        16.101067560956942     
 H   9.8286138032809998        15.483399099680566        17.651070937724867     
 C   7.5255569446779429        16.616712807686532        18.298933787737429     
 H   7.7972456627527444        17.574632492582904        17.845783132149837     
 H   8.2448691792230857        16.429929133296149        19.104029214489813     
 C   9.5142696536371076        16.899150974915802        15.993982959937462     
 H   10.522475256509976        16.818675531869541        15.559943382084072     
 H   9.5069064354030441        17.784768496405022        16.644075725407902     
 H   8.8132595414969863        17.041489088537421        15.154063363466141     
 C   7.3802272597581222        13.176464483093474        16.534697926715605     
 H   6.7750558074830414        12.302357739261160        16.809968459944304     
 H   8.3912365272022669        12.834909989996818        16.289869552017400     
 H   6.9357665533931092        13.583756961589913        15.617866348106494     
 C   7.3481731982865934        14.183824228841319        17.677414121471667     
 H   6.3274728568100951        14.284011752897221        18.061671426858229     
 H   8.0074061801966927        13.902779789377538        18.509759963534790     
 C   6.0896473906390112        16.635448059841291        18.803830175245807     
 H   5.8900550586435561        17.597143971746142        19.297005802826146     
 H   5.8986259137056933        15.848826288172420        19.542408810015353     
 H   5.3769557376593093        16.534917648136560        17.975905008335094     
 H   7.1711075887754685        15.825292480950649        16.406550832563632     
 N   4.2529037089860502        7.4850757527376981        9.9234841391233406     
 C   2.8214090080488656        7.3700035944829496        10.405078742725802     
 H   2.8044991541900517        6.5653053020521490        11.152203799205449     
 H   2.2343022111469177        7.0362297335124220        9.5326891177235620     
 C   4.3972764421043928        8.5831003704022280        8.8909540009817540     
 H   4.0868610382684061        9.5055534788285456        9.3901051249197813     
 H   3.6638507057007335        8.3844807090522213        8.1011979473958142     
 C   2.3077326528151634        8.6752198974511501        11.007887912445094     
 H   1.3514583447482769        8.4761825517275380        11.512680765038255     
 H   2.1395690799328730        9.4580467839573572        10.255094633718031     
 H   2.9958379073538226        9.0516820928494202        11.785016543663554     
 C   4.8108660451803260        5.1046413995114222        10.543661580520407     
 H   5.4563815250326231        4.2739603361737624        10.228322580134522     
 H   3.8166008447766435        4.7088465228991696        10.774534596505182     
 H   5.2369792500063150        5.4971555476304008        11.475711400324284     
 C   4.7960269840709380        6.1585227041691875        9.4455959430605088     
 H   5.8168580908748551        6.3524999078967683        9.1011911999470865     
 H   4.1887736507811821        5.8631366510640204        8.5798530402428508     
 C   5.8130414602339755        8.7121870747172281        8.3449153446457824     
 H   5.9378011198964753        9.7111651387759874        7.9044108217093516     
 H   6.0287896814722046        7.9766562885217445        7.5612681413245975     
 H   6.5553476344979149        8.6165283127459613        9.1466461158787649     
 H   4.8245035404587524        7.7791409211829929        10.756691590346399     
 N   1.7510691569171142        8.2537784355445041       0.84240672214960033     
 C   3.1875542093463842        8.2119496302957273        1.3258232970699431     
 H   3.3289366327831384        9.0881204817073264        1.9749006281228922     
 H   3.8122167340449242        8.3372704223458243       0.42517800043553916     
 C   1.5089287489905094        7.2040728713030315      -0.22143249805943516     
 H   1.7806835889470083        6.2463678125839630       0.23211138432741463     
 H   2.2280720678928336        7.3904520546368984       -1.0267790301185356     
 C   3.4980410004409217        6.9226737243184502        2.0833887872333809     
 H   4.5063938509735415        7.0033058887180371        2.5170665417008484     
 H   3.4903745537200610        6.0365859278197913        1.4338271645771377     
 H   2.7971933473433839        6.7809861021042153        2.9236556822319861     
 C   1.3636814097310836        10.644936916458885        1.5415848883011702     
 H  0.75846105554040333        11.518930113768146        1.2660556685077431     
 H   2.3746633652356466        10.986627628409096        1.7863157502674936     
 H  0.91922249943967183        10.237902211534731        2.4585285676913480     
 C   1.3317338469301432        9.6372529792955337       0.39915315788868988     
 H  0.31105786766974958        9.5368739881581508        1.4914309260587590E-002
 H   1.9909491228809115        9.9181310556842845      -0.43326031094721956     
 C   7.2884501069654606E-002   7.1851589426020732      -0.72594537499035761     
 H -0.12693900606977201        6.2231896417604817       -1.2184606501439843     
 H -0.11824535347508730        7.9713376118659909       -1.4649368327274173     
 H -0.63959429341917251        7.2862496196144830       0.10209866086604223     
 H   1.1549590435315198        7.9962721230960661        1.6706587127862005     
 N   1.6585196495487411        14.476776850256938        18.189714150467317     
 C  0.87874478336985729        15.649324953421734        17.639069805931509     
 H  0.66224560079186789        16.296430255852897        18.500432035263408     
 H  -7.8248939364482989E-002   15.240105240090008        17.293512027102985     
 C   2.9595213503287816        14.906939493006666        18.823716232542541     
 H   2.7227535024082918        15.794193998670121        19.429053468628663     
 H   3.6250053516675376        15.205951449950856        18.007734826814982     
 C  0.49753724143167449        12.832917620937700        16.688997969922838     
 H  0.63750495677094021        11.856810340252538        16.201956163067273     
 H   4.6779273209004657E-002   13.499664377782224        15.941641845480433     
 H -0.23334136374072009        12.692386898068023        17.499826597896092     
 C   1.8346410659042753        13.335594608394089        17.218400825620435     
 H   2.3616570506000660        12.543947599263808        17.763155881485169     
 H   2.5124789497109887        13.678623579079561        16.427554706998119     
 C   1.5780158136277145        16.408245437369221        16.530639387844086     
 H  0.90412803083962989        17.212185684683728        16.204263987441674     
 H   1.8130536601677851        15.765557702882759        15.673313903832897     
 H   2.5092856010768001        16.875046258254400        16.880090777808803     
 C   3.5753611552046656        13.807778253291788        19.680197022679899     
 H   4.4207905331593702        14.228865075233710        20.241874150222110     
 H   3.9679711142727339        12.972275767094334        19.085080809285245     
 H   2.8637397970711991        13.404020821270878        20.412016549221203     
 H   1.0524863270365994        14.148445537682559        18.987312208171655     
 N   4.3027095979459196        1.2793303752336076        9.1817267925249038     
 C   5.0215210391319349        3.0658442799400387E-002   8.7245027204654342     
 H   5.1037476255714074      -0.61001015876793530        9.6109736737026115     
 H   6.0423879502430147       0.33847399842475046        8.4688492363435639     
 C   2.9595491092476762       0.95660032080152035        9.7933802310908344     
 H   3.1308686307671607       0.10392371277767276        10.466205520174872     
 H   2.3116625514529221       0.63170642593368009        8.9732582834826520     
 C   5.5680395528835218        2.7065404867402663        7.5342339917271897     
 H   5.4749054157607864        3.6085979534425205        6.9122372608073643     
 H   5.9640753995658295        1.9146619181968181        6.8836883880785082     
 H   6.3185443906314029        2.9192156840317058        8.3096288253125579     
 C   4.2118610086739245        2.3632349341575778        8.1347092294978509     
 H   3.7751985818879028        3.2369497310893416        8.6326094904940849     
 H   3.4849562342115670        2.0266990675222631        7.3864480812885995     
 C   4.3589953826658725      -0.69074880520906057        7.5693873806105048     
 H   4.9818206970235792       -1.5626838431863022        7.3283241142944879     
 H   4.2705674997478633       -5.6114172187381781E-002   6.6789423207136513     
 H   3.3569525625231433       -1.0523227878315817        7.8360457516341819     
 C   2.3612779007037528        2.1355249647881469        10.547741673122152     
 H   1.4543656219142609        1.7965139790985796        11.067876472953243     
 H   2.0656951619574193        2.9605568620366705        9.8854483138817777     
 H   3.0451044224656147        2.5293275036153435        11.310653329157502     
 H   4.9076847609388530        1.6243499826871139        9.9737916346780402     
 N   7.6762231701433574        9.3454608154769776      -0.11270934525277829     
 C   6.8962028191474163        8.1732630377552535       0.43839793146737022     
 H   6.6795488831409173        7.5258590765905993      -0.42271626991660910     
 H   5.9392992025131548        8.5828256193430956       0.78384333561917940     
 C   8.9770403105362195        8.9147941559683552      -0.74677423337935400     
 H   8.7399364120391212        8.0275697327887237       -1.3520449250101128     
 H   9.6424759463598839        8.6156029525821474        6.9173800465601287E-002
 C   6.5157612600137629        10.989859334622532        1.3877922071836055     
 H   6.6558778408632024        11.966148467659991        1.8744826758533779     
 H   6.0651114550381147        10.323368435049700        2.1354743527276221     
 H   5.7847127462092853        11.130163703866469       0.57707243666146757     
 C   7.8527147987983454        10.486918481780533       0.85824807917769019     
 H   8.3796837558082675        11.278369958974704       0.31314174514198068     
 H   8.5306760005706117        10.144037397180108        1.6490487664611881     
 C   7.5953183528178627        7.4146032966109638        1.5470927058486452     
 H   6.9213984782672471        6.6107318814422369        1.8735975632428685     
 H   7.8302674294922525        8.0575017697682743        2.4042796140116445     
 H   8.5266192009609600        6.9477240326431744        1.1978660023535235     
 C   9.5932354275227674        10.013694053183913       -1.6033478459868522     
 H   10.438520311066531        9.5922684557062148       -2.1650165341649470     
 H   9.9861367006650035        10.849121168921664       -1.0082937516234112     
 H   8.8817263511745352        10.417664913912944       -2.3351556094885910     
 H   7.0701560176621934        9.6737796470080806      -0.91028876958815874     
 N   10.320072138975993        6.6620721051946257        8.8961321244615696     
 C   11.038596027299858        7.9111747242702082        9.3527507924507738     
 H   11.120441704068224        8.5515526270262878        8.4660082621005177     
 H   12.059662945042044        7.6038292017683142        9.6082983774869746     
 C   8.9767309189550648        6.9841974692483255        8.2844652809722668     
 H   9.1477421858845887        7.8367394596386646        7.6113628057059728     
 H   8.3288113609862648        7.3091473273753529        9.1045443499113752     
 C   11.585931495704788        5.2356562729359526        10.544098482094906     
 H   11.492907696352992        4.3339718628641863        11.166759446188516     
 H   11.982104986124053        6.0280067399184212        11.194076396380632     
 H   12.336259055433718        5.0224565737376432        9.7686543398517767     
 C   10.229613566342852        5.5785607951888743        9.9436386844153439     
 H   9.7929841540405782        4.7045485008264549        9.4461784005693854     
 H   9.5027727442218044        5.9153058846865143        10.691859252724846     
 C   10.376066286045360        8.6327806503093125        10.507731246016490     
 H   10.998724834619582        9.5049943785450726        10.748342566732015     
 H   10.288021738874626        7.9984254178628769        11.398449993471850     
 H   9.3738338482792010        8.9939521414771146        10.241126549249154     
 C   8.3787472566837184        5.8048448365375025        7.5304933870742161     
 H   7.4716616826565154        6.1434278778140170        7.0103342387302510     
 H   8.0834861318506768        4.9798888332620228        8.1930617268002166     
 H   9.0626256499040458        5.4110656724560409        6.7676122931855751     
 H   10.925070491715438        6.3169504104170349        8.1041345643274116     
         396

 Co   10.952384584229989        1.0155749809802448        3.2879664582231820     
 S   8.7396736324657134        3.0492288924611910        4.3228362071601358     
 S   11.351516190749361        3.0257817702671277       0.86914385678539852     
 S   10.810252738601669       -2.0964675973609399        2.5703636322244017     
 S   12.952047243537292       0.16004120074456324        5.6008530591674255     
 O   11.672998478074353      -0.51240015042530906        5.9373960053221397     
 O   12.114351309030294        3.1056586353427238      -0.38765428369167870     
 O   7.8715944925962242        3.1337037249100548        5.5113463503765008     
 O   9.9575333250066773        2.5725039558555141       0.76751063300359768     
 N   10.027183501123073      -0.73361727811285593        2.9627575687156495     
 O   13.602907764614597       0.82126953215701293        6.7474072000621756     
 O   10.164286207898655       -2.8620998564258389        1.4894295341073440     
 O   10.007689673425235        3.7881083655790571        4.3847164627168222     
 O   12.210252469163766       -1.6709650378840044        2.3103674554105029     
 N   12.642254041895328        1.1373788153083280        4.3607629062577633     
 N   9.1320079303121773        1.5221422502257631        3.9228569098259181     
 N   12.053492129333694        2.0820501432006866        1.9947456887035970     
 C   5.9897477322315309      -0.54718035257467013        4.1854496631515863     
 H   4.9499977725820337      -0.44516239303346905        4.4861056007762592     
 C   13.377617717799470        2.3376834333259753        2.4207563273525969     
 C   8.6762829260991339      -0.75876742540324948        3.3681272284836790     
 C   7.7910488039973762        3.6954418745619160        2.9525883108428976     
 H   6.9025780170466309        3.0688760767164598        2.8131229982939026     
 H   8.4146516003453868        3.6658471224098741        2.0521156173957271     
 H   7.4808202952684848        4.7157627217848370        3.2062684313152672     
 C   14.369142580244405        3.0356806850419047        1.7028488194876146     
 H   14.143748348488524        3.4084942428319822       0.70639348087851483     
 C   13.699996288268951        1.8181660644869202        3.7128741989496392     
 C   10.891029284368562       -3.1124619057384959        4.0251904195161954     
 H   11.326844216114678       -2.5000795972042171        4.8212071440540836     
 H   11.528240366474872       -3.9747581090306991        3.7942337644166537     
 H   9.8851890380430483       -3.4413325070087821        4.3061351297702783     
 C   11.324689797006153        4.6602662252874474        1.5757224669312075     
 H   10.845773011817382        4.5766827283221723        2.5571411854045643     
 H   10.754316514396493        5.2993388486338313       0.89292258736402963     
 H   12.349969589321958        5.0301408544403534        1.6809382330089420     
 C   14.982198928233791        2.0468926186103227        4.2424828804452428     
 H   15.209627981475338        1.7063704345954074        5.2484189879355299     
 C   15.635050421035334        3.2616132018896571        2.2553326579830975     
 H   16.375593566860285        3.8298248846365675        1.6961061395512782     
 C   6.8237735942171076       0.57396014408904761        4.2339675009607429     
 H   6.4331381616958065        1.5140878096778763        4.6084757580751274     
 C   14.068728788412740       -1.0696143582919488        4.9575135945473487     
 H   13.518897848786516       -1.7020658930750721        4.2544910669992584     
 H   14.479495248547892       -1.6549821526568380        5.7823146403435892     
 H   14.870167981396786      -0.53848128358640313        4.4311809156048199     
 C   8.1758574087269782       0.49136793339766449        3.8587856331190391     
 C   7.8209792075241724       -1.8727193548040033        3.3399968657646943     
 H   8.1979187779355769       -2.8238264052651414        2.9755303496449113     
 C   6.4900954433198779       -1.7784724115728212        3.7609397382738767     
 H   5.8558208077794172       -2.6639016816011187        3.7363932339175268     
 C   15.938485178069049        2.7726192177039413        3.5263659614311829     
 H   16.906525766754836        2.9746017912866130        3.9795870867605845     
 Co   7.1091053915736744        14.856911705237753        12.355300338073620     
 S   9.3693415531943369        12.887248455860689        13.405068882993918     
 S   6.7554001012902836        12.785250596505367        9.9688079880325482     
 S   7.1970654653184409        17.963619550486516        11.591784650736567     
 S   5.0811495450563937        15.723759720363752        14.655057923963952     
 O   6.3497275210191972        16.416311913499715        14.989704852759901     
 O   5.9828635461728830        12.692781890769085        8.7187853760226321     
 O   10.235905377479456        12.830821248301882        14.596427075865646     
 O   8.1375103039733219        13.271109276140217        9.8545635564721135     
 N   8.0062138469509954        16.615145444435608        11.978497921599406     
 O   4.4438226585076652        15.043608392302126        15.797350763469282     
 O   7.8093058056746303        18.725525831790879        10.487211673233071     
 O   8.1222866350461924        12.113385548280712        13.466585261070888     
 O   5.7958097537004916        17.523531004833881        11.366713392312850     
 N   5.4027908939145100        14.759095834619655        13.407135128820514     
 N   8.9414181846509351        14.403069204903412        12.997527259730747     
 N   6.0429349527196248        13.705451056585106        11.106851313439867     
 C   12.038835038709630        16.544703654947334        13.227934434455161     
 H   13.074110036472041        16.479680882926171        13.552333325958402     
 C   4.7138252746275811        13.455094422303688        11.518548387865572     
 C   9.3601520092843433        16.674063563373803        12.374137155375415     
 C   10.338541623734102        12.258826173905065        12.041432583959162     
 H   11.215691078254162        12.902491244256458        11.909748390225268     
 H   9.7198221813262453        12.274919445653461        11.137131315877312     
 H   10.664357778652326        11.244395527217941        12.299731183211941     
 C   3.7433247935434752        12.707471484436578        10.821539669866336     
 H   3.9879940525248561        12.284494972137391        9.8501532679090680     
 C   4.3607890281525501        14.041529473371057        12.774203902763098     
 C   7.1461454316089412        18.992073228980072        13.040743922074098     
 H   6.7207323468641968        18.386992490157809        13.848239566490150     
 H   6.5085379096735947        19.855799036569646        12.818369831737717     
 H   8.1585757667414658        19.317887350086227        13.300989784641342     
 C   6.8326834327325132        11.150226857412056        10.663146366008624     
 H   7.3108685088595688        11.249188511017616        11.642959128288119     
 H   7.4237032026181033        10.535300127680850        9.9751203250395299     
 H   5.8213098278491024        10.744291060898057        10.767864637173393     
 C   3.0670271794951063        13.835716537664039        13.284717772924690     
 H   2.8139039989776449        14.224435291710792        14.266574836769889     
 C   2.4654269633356769        12.504897342700527        11.356083671022201     
 H   1.7412975891111560        11.906003707086882        10.807512202932980     
 C   11.226501212045566        15.409695605865693        13.311243745314002     
 H   11.630246021599929        14.493635031442563        13.730250662643662     
 C   3.9546338812245598        16.953476283475830        14.031553875097689     
 H   4.4913757153295899        17.578004426397388        13.311427229283110     
 H   3.5784017983530725        17.548038127295740        14.867258606567294     
 H   3.1322528792151827        16.429433892634474        13.531490699638359     
 C   9.8790286401312564        15.450298718142186        12.910784534369501     
 C   10.197831448916293        17.800457773927050        12.301931046074930     
 H   9.8099289648375230        18.728141382086175        11.890322767413423     
 C   11.524398011546875        17.747223995402511        12.742902275492211     
 H   12.147191185839716        18.640158467246302        12.697862433730119     
 C   2.1292439445305011        13.067464107804875        12.588241889131067     
 H   1.1509958783141865        12.890923862044016        13.030379306312692     
 Co   4.9364419587890538        6.9254342163788305        14.790351657735251     
 S   2.7239458419481366        4.8912477165911135        13.755671139284351     
 S   5.3359929188330639        4.9146694275171843        17.208873093379182     
 S   4.7938309192302553        10.037707276723973        15.506910059723836     
 S   6.9355820260673386        7.7807532600382441        12.476933321546042     
 O   5.6563272528718676        8.4528369403237509        12.140446417375550     
 O   6.0987624731123038        4.8349308986618373        18.465717112527795     
 O   1.8559294336039187        4.8065867047680131        12.567123651575368     
 O   3.9418600055447590        5.3675299645236674        17.310478290511870     
 N   4.0109441339595717        8.6745435288143469        15.115100587124491     
 O   7.5864229242906918        7.1194308649489546        11.330427242648478     
 O   4.1478325037720420        10.803566322760485        16.587653874116633     
 O   3.9920383283112617        4.1524972266940123        13.693936467148498     
 O   6.1939328513622378        9.6125189379121014        15.766898801942043     
 N   6.6261833893753641        6.8036895088200646        13.717339232349294     
 N   3.1161083699136638        6.4184142419457295        14.155537332290004     
 N   6.0377306865912548        5.8587579067800117        16.083380009248632     
 C  -2.6408722898675321E-002   8.4872229078956938        13.892153833414817     
 H  -1.0661472130009235        8.3849345679808298        13.591523364856716     
 C   7.3618014441228503        5.6031854408416049        15.657115818030983     
 C   2.6600761056542774        8.6994472162594558        14.709551900616290     
 C   1.7752599230831254        4.2449971421490709        15.125857187315331     
 H  0.88677063944275636        4.8715456891300732        15.265287687417709     
 H   2.3988446473139984        4.2745370448205682        16.026345262970807     
 H   1.4650543028904655        3.2246965416896640        14.872075188665583     
 C   8.3533741801392978        4.9049696407935341        16.374725129013054     
 H   8.1281251890441624        4.5320216882811115        17.371164295450150     
 C   7.6840114804417858        6.1228365358978136        14.365001762179192     
 C   4.8742697090924256        11.053200397045639        14.051708800908829     
 H   5.3099728069117198        10.440569279151783        13.255820462000992     
 H   5.5114930969287217        11.915590087458080        14.282263439601202     
 H   3.8683692245395904        11.381954467993403        13.770852953960956     
 C   5.3097111134853598        3.2801775001860025        16.502232484067296     
 H   4.8306605495741852        3.3635659556773772        15.520863626527660     
 H   4.7396419769394234        2.6408993525608357        17.185097230023015     
 H   6.3351295002255545        2.9106886494482764        16.396948128172710     
 C   8.9661057788093306        5.8940651576268968        13.835144421240646     
 H   9.1934124596914657        6.2347417031409504        12.829239714308395     
 C   9.6191417596945250        4.6789208518744569        15.821958207135072     
 H   10.359688237292687        4.1105054468851590        16.380963569693662     
 C  0.80776343504455228        7.3661710211868456        13.844083135702840     
 H  0.41725201992563810        6.4258446078173090        13.469930655651869     
 C   8.0520937312188909        9.0107916651196476        13.119759687972357     
 H   7.5023491955474348        9.6430639540090759        13.823005429663061     
 H   8.4622455927562470        9.5963005892272442        12.294766073909372     
 H   8.8539644548538821        8.4799593932628099        13.645720053729717     
 C   2.1598379262761083        7.4490999470068404        14.219235725218880     
 C   1.8046233538548730        9.8133187316531902        14.737240138505980     
 H   2.1813716423204790        10.764609673846634        15.101457655906062     
 C  0.47378557971851581        9.7187501924277822        14.316197357513172     
 H -0.16061085105079573        10.604109708153157        14.340350119300837     
 C   9.9224206516325051        5.1680930549833439        14.550965556746526     
 H   10.890365095779073        4.9660621175040154        14.097551760246159     
 Co   1.0931245496374653        8.9658232397091613        5.7211867500956481     
 S   3.3534968330706771        10.935037792583422        4.6711101363563055     
 S  0.73941238644779539        11.037429412673779        8.1076434385706726     
 S   1.1806862456419420        5.8594446810234597        6.4861263395732376     
 S -0.93509764292781161        8.0981890897855777        3.4220317145015713     
 O  0.33335782990110940        7.4053279701229480        3.0875330620148320     
 O  -3.3179705886639640E-002   11.130170434585445        9.3576221581693879     
 O   4.2201893940120936        10.991144197652380        3.4798296730557610     
 O   2.1215302689445754        10.551639454602793        8.2220589693791641     
 N   1.9899624889862735        7.2075766716928653        6.0985757461025329     
 O  -1.5724322563020530        8.7779632487341441        2.2795203713288075     
 O   1.7929995273653179        5.0979782608056148        7.5909751998382555     
 O   2.1064664957152717        11.708932156332528        4.6092619862104858     
 O -0.22046202324637018        6.2998609141230890        6.7112130368455807     
 N -0.61322379052785736        9.0634099790872433        4.6694752756791971     
 N   2.9254787093740631        9.4193275797753540        5.0789720759766439     
 N   2.6944028109213359E-002   10.117021135059012        6.9698026155088320     
 C   6.0226915298814925        7.2772767597241605        4.8494037431757553     
 H   7.0580070297755881        7.3421023126708276        4.5250918990418718     
 C  -1.3022619843852974        10.367104742666658        6.5582727746222584     
 C   3.3439122677127568        7.1484278157083336        5.7030199898889791     
 C   4.3224916751127189        11.563749267493959        6.0347514340180322     
 H   5.1997563203919350        10.920271348543281        6.1665427471946490     
 H   3.7037274036926213        11.547575624666067        6.9390213646532937     
 H   4.6481268796724899        12.578237102544264        5.7764472014396624     
 C  -2.2729602273598655        11.114173755280870        7.2555751771274579     
 H  -2.0282772391243382        11.537000164428894        8.2270171315350105     
 C  -1.6552689351572567        9.7807858791416589        5.3025633417561542     
 C   1.1293525462937610        4.8302109339829276        5.0377344566989644     
 H  0.70380679061342855        5.4348543907320108        4.2299760565266675     
 H  0.49177767464653316        3.9666165355162817        5.2607198369511670     
 H   2.1417059042495876        4.5042157275999966        4.7774217031487636     
 C  0.81666418508783922        12.672243017848455        7.4128906701331134     
 H   1.2947815298995411        12.573001176997295        6.4330703599004950     
 H   1.4077286616466984        13.287383126071788        8.1006817461579317     
 H -0.19471701231653327        13.078143162481840        7.3081291481119299     
 C  -2.9491059209035728        9.9864147455743169        4.7921745981537436     
 H  -3.2021742872405321        9.5978898405375226        3.8102303272475022     
 C  -3.5509850350509682        11.316455557817688        6.7212189332215857     
 H  -4.2752750572532534        11.914970263441834        7.2699881280445329     
 C   5.2104622613989076        8.4123312527842096        4.7656631478670404     
 H   5.6143145569751782        9.3282369429595615        4.3463988066189465     
 C  -2.0617453318034271        6.8689058858684984        4.0462064616779108     
 H  -1.5249273656123015        6.2443304427470805        4.7662307091262965     
 H  -2.4385336893045650        6.2743417119020659        3.2107711325735875     
 H  -2.8837458503297277        7.3932920240596989        4.5465182036202867     
 C   3.8629661592560094        8.3720076970332187        5.1660881102637246     
 C   4.1814757151163828        6.0219709100731080        5.7755975812042033     
 H   3.7934086552506407        5.0944351099873497        6.1873943921957819     
 C   5.5080950412609182        6.0749391555199015        5.3347582090388102     
 H   6.1307771193649501        5.1819407318921140        5.3801472066674911     
 C  -3.8870721884797854        10.754183867646120        5.4889175247416153     
 H  -4.8653781249440620        10.930596864536314        5.0468620206908943     
 N   10.270115687251693       0.44995885858931767        8.1560305521188923     
 C   8.8383111969459218       0.55955716009179246        7.6747329545397687     
 H   8.8166179366573640        1.3674073539806424        6.9318590888612555     
 H   8.2500208710116230       0.88494587589166407        8.5484879394086377     
 C   10.418331032852526      -0.64699353197245335        9.1889703912630178     
 H   10.109279711363948       -1.5704165314225498        8.6908819004389049     
 H   9.6855655152962434      -0.44939705101420901        9.9795568307824105     
 C   8.3319947692031970      -0.74458486183739958        7.0653702585748404     
 H   7.3737022742975977      -0.54957675612038648        6.5635028653722314     
 H   8.1704356322900900       -1.5316986276150228        7.8138017531877457     
 H   9.0204092451749620       -1.1118313138214102        6.2855938217169500     
 C   10.822171245648274        2.8310935536078867        7.5342198628414740     
 H   11.466038774838882        3.6632682217679888        7.8487789196857189     
 H   9.8273390229577195        3.2249491553101568        7.3026965206433676     
 H   11.249312756712879        2.4385513995752461        6.6026714784003042     
 C   10.808749840885969        1.7783295070159664        8.6333918928901898     
 H   11.829486302588816        1.5875192138423879        8.9793902250244937     
 H   10.199486425354490        2.0728484173415382        9.4979416394205725     
 C   11.834952719098045      -0.77237909193683563        9.7331538623365255     
 H   11.962697355403398       -1.7704628807630820        10.174518757199108     
 H   12.049856005948715       -3.5704053129793821E-002   10.515861665911304     
 H   12.575984218232019      -0.67563864338862012        8.9304078471261494     
 H   10.842446817572554       0.15769614938483403        7.3227420064562825     
 N   7.7676556251015123        15.563184935206250        17.233259537278418     
 C   9.2038384641443702        15.599980349922268        16.749488702872931     
 H   9.3408464275895948        14.726529228484919        16.096717015377028     
 H   9.8274831533681795        15.467239273821709        17.648907730860635     
 C   7.5290392870741689        16.614103229170336        18.296500706335202     
 H   7.8019791820038185        17.570826710808067        17.841762259292398     
 H   8.2488485505935980        16.426991907429063        19.101076635977311     
 C   9.5209841778059072        16.890093584359462        15.997585912840167     
 H   10.527479738178069        16.805678810372406        15.561225461646801     
 H   9.5193866320109368        17.772427083492918        16.650942613831162     
 H   8.8203771694609117        17.039997416908580        15.159706836344739     
 C   7.3748748465709957        13.172437021231946        16.536247701034753     
 H   6.7683649631306189        12.299797687389207        16.812927961548116     
 H   8.3853306940521648        12.829059141770099        16.291924203642839     
 H   6.9310249989781845        13.579145549654717        15.618870625076898     
 C   7.3443747381440554        14.181444784345603        17.677386897371161     
 H   6.3236783608039557        14.284744968624086        18.060342862213247     
 H   8.0019163288417108        13.900013459700196        18.510844802137321     
 C   6.0938154338343979        16.636488016731235        18.802809869527358     
 H   5.8966907891408944        17.599446881449268        19.294179081935702     
 H   5.9020291065383272        15.851605511155423        19.542940683624440     
 H   5.3801069466324742        16.536034388489242        17.975794951820916     
 H   7.1721578036905225        15.822110176968902        16.405052268719913     
 N   4.2534960493619618        7.4896349366760555        9.9221769585878228     
 C   2.8218657993992800        7.3791871914610647        10.403864114588211     
 H   2.8012669519503275        6.5722871144271435        11.147982592259696     
 H   2.2336151310485994        7.0517192327029434        9.5306250267498296     
 C   4.4007315277342602        8.5862928260570097        8.8887768022167037     
 H   4.0914853604261303        9.5097663888834205        9.3866406921435352     
 H   3.6676908561963937        8.3880852648605284        8.0985815353228929     
 C   2.3142574970176484        8.6838594457051492        11.011425730051606     
 H   1.3564475309857245        8.4882928813729670        11.514117385681628     
 H   2.1512986632478341        9.4698267201021142        10.261787294090476     
 H   3.0027662050940993        9.0532546162134704        11.790438269905193     
 C   4.8063896548782807        5.1088041332321295        10.544472034238140     
 H   5.4507220664826050        4.2768763775147471        10.230227583264313     
 H   3.8116313713628571        4.7145758916343512        10.775712383305017     
 H   5.2330387190306853        5.5016579772724983        11.476116211542521     
 C   4.7929274555552013        6.1614258604676149        9.4451927380497001     
 H   5.8137464237692376        6.3526538733471876        9.0995985473332102     
 H   4.1841167845951936        5.8665492730736943        8.5804250895169805     
 C   5.8170698782066772        8.7121321067005919        8.3438967617670698     
 H   5.9440388881578583        9.7100429925374172        7.9019067158283320     
 H   6.0320375292924231        7.9751474048579425        7.5615141599313640     
 H   6.5585419796935049        8.6162456477000529        9.1463544327552064     
 H   4.8258421486789791        7.7825443400146304        10.755245206606137     
 N   1.7512835941345224        8.2581316903791571       0.84374934064384022     
 C   3.1875923814017697        8.2214845291380065        1.3271445090271923     
 H   3.3248845135023228        9.0953902448637418        1.9793430739827846     
 H   3.8110515190417176        8.3535273782595780       0.42741561151305385     
 C   1.5123908682749498        7.2067732462097140      -0.21900351209808061     
 H   1.7853921723854802        6.2502507120637762       0.23610341188979300     
 H   2.2320421980525573        7.3935053397005053       -1.0238144669614508     
 C   3.5047101639321676        6.9317564068967261        2.0797903002360920     
 H   4.5113440661589586        7.0163177440585880        2.5158110430209302     
 H   3.5028277077746317        6.0489819299030172        1.4269316124366105     
 H   2.8042556256807698        6.7824628720782103        2.9179952430016560     
 C   1.3583050324936494        10.649016910155092        1.5401070990348484     
 H  0.75174959166018285        11.521549983427141        1.2631841729913265     
 H   2.3687355726979598        10.992522144046182        1.7843384863328939     
 H  0.91445707511479313        10.242550629090028        2.4575896258862047     
 C   1.3279036574037579        9.6397047765307100       0.39923505121502439     
 H  0.30722984191043445        9.5362253849516581        1.6297067218830324E-002
 H   1.9854282555877254        9.9209795540687260      -0.43428675858985910     
 C   7.7040947251755337E-002   7.1842218033040011      -0.72495378335027716     
 H -0.12030084011673156        6.2210066799003396       -1.2157038559250142     
 H -0.11484612145092692        7.9686889749915704       -1.4654717706514231     
 H -0.63646829482376011        7.2852012094881289       0.10217222180122960     
 H   1.1559591530861750        7.9994957355409717        1.6721716257048806     
 N   1.6602588104481797        14.480786054703357        18.190517752832033     
 C  0.88237332554303372        15.655765197970352        17.642940811580225     
 H  0.67023126729542104        16.302650550439633        18.505128347243563     
 H  -7.6684515667407652E-002   15.249776666379022        17.300341864789079     
 C   2.9626150121881083        14.907533854859029        18.823780548423617     
 H   2.7279122597739418        15.793600113933385        19.431378215366870     
 H   3.6274786333186362        15.207503381767136        18.007669842246422     
 C  0.49596177957836901        12.843996535105035        16.684951132667759     
 H  0.63443226012570975        11.870315874754700        16.193496460676116     
 H   4.7007679445834380E-002   13.514836041844047        15.940754796256901     
 H -0.23559317731775206        12.701093396106256        17.494585380394820     
 C   1.8336581945239478        13.341477770179411        17.216735752891584     
 H   2.3577075946816386        12.547152465427839        17.759979012371858     
 H   2.5131270369489025        13.684305551630027        16.427311487642772     
 C   1.5803577555846386        16.413518564587374        16.532971299834298     
 H  0.90807114352138318        17.219635359874360        16.209401065482599     
 H   1.8106345413165543        15.771109633199661        15.674557547522742     
 H   2.5139139835599469        16.876958088054263        16.879695361328459     
 C   3.5780093806678739        13.805775499328119        19.676842877322922     
 H   4.4254199833405412        14.224237860657295        20.237169585078245     
 H   3.9675166809224907        12.970689727217822        19.079469692873165     
 H   2.8673486574760272        13.402223489060342        20.409664215343636     
 H   1.0542942584407433        14.151871051567527        18.987944499591254     
 N   4.3044525522439034        1.2831579298140896        9.1806101844381551     
 C   5.0251851885169172        3.6813103762177612E-002   8.7206143394672804     
 H   5.1114470815969399      -0.60403802684469388        9.6063411021551879     
 H   6.0441239407029492       0.34773564833527143        8.4623004472542220     
 C   2.9625726231916754       0.95712757833030060        9.7929210450850164     
 H   3.1359175741745626       0.10347735077472461        10.463787749481634     
 H   2.3142064266153324       0.63289468511378411        8.9729283328404765     
 C   5.5665746139390091        2.7168396299053494        7.5374407265565084     
 H   5.4720103344633948        3.6210987826009671        6.9194662215981619     
 H   5.9642269729516775        1.9286894712261884        6.8840039726131090     
 H   6.3165291294523920        2.9273781242612493        8.3138558422750375     
 C   4.2109958247474761        2.3687684071084898        8.1358555715878094     
 H   3.7716523552597119        3.2400319316761630        8.6351724953793312     
 H   3.4855270256391901        2.0320275632909737        7.3863546163807801     
 C   4.3616493179596709      -0.68577138127655179        7.5668777242445646     
 H   4.9860651137691390       -1.5556327925920435        7.3232867416507412     
 H   4.2688185420221387       -5.0911818045024898E-002   6.6774148309387664     
 H   3.3617437647474917       -1.0505614040446525        7.8359837095269365     
 C   2.3636491320942317        2.1336632822808568        10.550247926802486     
 H   1.4585981922755613        1.7921465329270105        11.071628159023010     
 H   2.0651050609243105        2.9589337954393695        9.8898972618933474     
 H   3.0482523287481662        2.5278814299445904        11.312218639611705     
 H   4.9094250033820250        1.6277184169172079        9.9728494907829397     
 N   7.6779092772465880        9.3414539693578789      -0.11348709056532012     
 C   6.8997932837503129        8.1668036684228511       0.43452426517036924     
 H   6.6875057407090512        7.5196381393817644      -0.42743054192628016     
 H   5.9408201246176642        8.5731140550279559       0.77701809082827644     
 C   8.9800923153173091        8.9142330456865739      -0.74680868586457139     
 H   8.7450745066840305        8.0281942374402000       -1.3543429484384935     
 H   9.6449107731516293        8.6140964303558611        6.9270983561407720E-002
 C   6.5141010102957617        10.978749812827209        1.3918780629312548     
 H   6.6527113296834175        11.952601158331639        1.8830029375956516     
 H   6.0652480646441997        10.308150600388206        2.1363803311236675     
 H   5.7823867995288447        11.121440647394353       0.58234581589390944     
 C   7.8516563563096193        10.481020489117089       0.85996113726036860     
 H   8.3756622013691899        11.275162147607523       0.31638851711514154     
 H   8.5312405545809398        10.138331006257818        1.6493429131008828     
 C   7.5976321684177872        7.4092949653900035        1.5447415941379818     
 H   6.9253152196875503        6.6032432040882902        1.8684340732685896     
 H   7.8278265741469948        8.0519018770459070        2.4030249695179373     
 H   8.5312171180564373        6.9457812352672921        1.1982277901439253     
 C   9.5958194682540281        10.015745544557891       -1.5999594863123521     
 H   10.443094724879538        9.5969650916997704       -2.1602777356278002     
 H   9.9855996657990431        10.850761579687751       -1.0026456385383111     
 H   8.8852638761454532        10.419496487729706       -2.3327703027084055     
 H   7.0719130849159013        9.6703574778941359      -0.91089631718045250     
 N   10.321785522000491        6.6582016443642198        8.8972208336957941     
 C   11.042248206863015        7.9049506512130225        9.3566487036000332     
 H   11.128152590107463        8.5455290714855554        8.4706671372028808     
 H   12.061374675016111        7.5944691839769565        9.6148630840617280     
 C   8.9797360170574958        6.9836644872849156        8.2848973273705244     
 H   9.1527919704018625        7.8371877625254829        7.6137697463192957     
 H   8.3313390627092687        7.3079507954198046        9.1048495940594218     
 C   11.584404701310831        5.2252653204114825        10.540834500897473     
 H   11.489944148052428        4.3213561034133887        11.159432137749409     
 H   11.982185847815021        6.0138583118450031        11.193738762236620     
 H   12.334193055280561        5.0142350169369569        9.7643732104049334     
 C   10.228695061633147        5.5729598590168621        9.9424339931935517     
 H   9.7893830810672711        4.7014170943021796        9.4435295830387709     
 H   9.5032859599069166        5.9098964962844436        10.691896803052851     
 C   10.378708736361631        8.6277216086955626        10.510258881396682     
 H   11.002967935520196        9.4978447972502629        10.753425289629456     
 H   10.286238181877373        7.9931243929007403        11.399978816898210     
 H   9.3786250170552687        8.9921336265440477        10.241203603988069     
 C   8.3810817863259892        5.8067266959202968        7.5279370926250309     
 H   7.4758684988989765        6.1478417587737075        7.0065334889505744     
 H   8.0828390203090610        4.9815282530850142        8.1885466487869802     
 H   9.0657334811311721        5.4125293114370701        6.7659955365795748     
 H   10.926779791831432        6.3135456598244781        8.1050445539835483     
         396

 Co   10.952233819251273        1.0158870087707716        3.2887796041232824     
 S   8.7381336217674548        3.0474301010272398        4.3244756743278394     
 S   11.349845531904466        3.0283131190734016       0.87121196983141169     
 S   10.811719979498060       -2.0959729930686652        2.5695928551246605     
 S   12.952749253665175       0.15986722981161006        5.6012276295890784     
 O   11.674019668928059      -0.51320606262326329        5.9376643939607066     
 O   12.113029268947351        3.1088025388375624      -0.38533250297498323     
 O   7.8701340954071490        3.1309023798992905        5.5131024673740781     
 O   9.9562836009038822        2.5738898795424241       0.76907076493914672     
 N   10.027868043940945      -0.73355528534302117        2.9618193148146532     
 O   13.603170423452260       0.82164978353534257        6.7476792780960970     
 O   10.166846604071646       -2.8613975629617148        1.4878281124300259     
 O   10.005520548489516        3.7873522291906125        4.3864175612747891     
 O   12.211799133501579       -1.6700816063280230        2.3108081353400665     
 N   12.642621851932077        1.1368434140051560        4.3609146268617272     
 N   9.1315154617340450        1.5207426163157469        3.9240345285068985     
 N   12.052195152813614        2.0852658694479467        1.9971330407131549     
 C   5.9905884720525604      -0.55075718576074217        4.1853862343759438     
 H   4.9509831071937196      -0.44989778097197225        4.4867985065137113     
 C   13.376463851798832        2.3407498615033044        2.4227315876063247     
 C   8.6768670901020410      -0.75976539613090022        3.3668757823086426     
 C   7.7888499549747605        3.6932997643495931        2.9545414965624968     
 H   6.9006736283863210        3.0662858459871964        2.8153003880044105     
 H   8.4122430838388134        3.6641625822226764        2.0539074938535462     
 H   7.4782354623033775        4.7134373169966279        3.2084874918823201     
 C   14.367280368933194        3.0404906377304806        1.7056038219309000     
 H   14.141261161193459        3.4150370500572462       0.71000445362180487     
 C   13.699844798620871        1.8189199313994133        3.7136036024181580     
 C   10.891384884601239       -3.1124276067361132        4.0241967481521081     
 H   11.326881126483505       -2.5003394405253325        4.8206199675323074     
 H   11.528558244156336       -3.9748073842113594        3.7935246381738250     
 H   9.8852957535540114       -3.4411312103621987        4.3044200005615343     
 C   11.321245004237934        4.6627179715590339        1.5775914156406041     
 H   10.842444020550904        4.5784668759162370        2.5589860073681883     
 H   10.750075452186007        5.3010190633828715       0.89474220009028693     
 H   12.346033903180137        5.0338691901775707        1.6827602487848998     
 C   14.982416314239625        2.0468725966346519        4.2426211539802585     
 H   15.210694134316419        1.7046539328341561        5.2477226798304146     
 C   15.633563972978294        3.2656494339258759        2.2575421174788537     
 H   16.373557141070446        3.8349341698367989        1.6987215789505468     
 C   6.8239752939894700       0.57077995503230960        4.2351184780458198     
 H   6.4329618391701304        1.5101222561359919        4.6111272540006389     
 C   14.069740079820006       -1.0697884459056446        4.9585121138896664     
 H   13.520343605845266       -1.7019448619008515        4.2548921897210086     
 H   14.479336061136005       -1.6554948156095382        5.7836629152086267     
 H   14.871891547341505      -0.53887999247545249        4.4330881713262142     
 C   8.1759095446420478       0.48949915472976963        3.8591284484704764     
 C   7.8220707351364025       -1.8740708154910388        3.3372326119122935     
 H   8.1993086206260752       -2.8244094763186740        2.9711575846794607     
 C   6.4913320595403219       -1.7811117803764127        3.7588375029352292     
 H   5.8573828486043151       -2.6667494856457945        3.7335930353597990     
 C   15.938076734215006        2.7741087527259860        3.5272429273466828     
 H   16.906446147148174        2.9752295894889849        3.9801256940207654     
 Co   7.1085356202545693        14.857201319305281        12.354204944444374     
 S   9.3669937991060657        12.885380620272278        13.403806369904462     
 S   6.7533221118474573        12.787418461687595        9.9668115668931367     
 S   7.1984901432031165        17.964081497507625        11.592166435478795     
 S   5.0816162466279211        15.723775662251770        14.654401182871553     
 O   6.3505759957082946        16.415613755600983        14.989067694697766     
 O   5.9810838895411962        12.695177539904066        8.7165907493444195     
 O   10.233578736996296        12.828088591120634        14.595091725071716     
 O   8.1358026485769184        13.272251349304879        9.8529006281557745     
 N   8.0066820901933280        16.615080875387168        11.979089693353423     
 O   4.4438243479885662        15.044334767934668        15.796876148505202     
 O   7.8118859131289469        18.726028976036183        10.488339256337142     
 O   8.1191724351302135        12.112804071733510        13.465408501183150     
 O   5.7972383441243256        17.524577883670023        11.365978140632990     
 N   5.4027997634486349        14.758628262555824        13.406777391367758     
 N   8.9403941089822396        14.401552980457181        12.996306578780288     
 N   6.0411821614437500        13.708501924640995        11.104345460457045     
 C   12.039467972176846        16.540543509239434        13.227618458884209     
 H   13.074896739825839        16.474212527381013        13.551190722484819     
 C   4.7122617380691603        13.457942000942866        11.516584457624537     
 C   9.3605181072225072        16.672806995735559        12.375064822721454     
 C   10.335482218547458        12.256116660938753        12.040043329955076     
 H   11.213091064969833        12.899091072418090        11.908064327092600     
 H   9.7166468507006325        12.272651359884543        11.135835986115195     
 H   10.660646432328647        11.241477071877638        12.298300132893846     
 C   3.7410679289047231        12.711884484110746        10.818961741673064     
 H   3.9850769463394147        12.290520107313945        9.8467596676434734     
 C   4.3602672062805112        14.042226808803873        12.773425650755399     
 C   7.1466919913007700        18.992162987084640        13.041295381131462     
 H   6.7209056210271800        18.386888086747799        13.848431941821508     
 H   6.5091474596679619        19.855876734209254        12.818635593135163     
 H   8.1589318514168685        19.318014399295656        13.302199122223925     
 C   6.8290163645925350        11.152509479400821        10.661765283490530     
 H   7.3071344964562606        11.251112920198567        11.641661020906596     
 H   7.4194561867170377        10.536745423337884        9.9740376738325569     
 H   5.8172066696720401        10.747700691665363        10.766469456336976     
 C   3.0669071119602211        13.835660337031069        13.284621325783403     
 H   2.8146483500365447        14.222861856611530        14.267249387179548     
 C   2.4635938134506219        12.508526300704682        11.354156370855366     
 H   1.7389201433854140        11.910605395680221        10.805280250961475     
 C   11.226326703600755        15.406063564387749        13.309822687013030     
 H   11.629575476890547        14.489183906992778        13.727363632083350     
 C   3.9554500183349055        16.953491156293762        14.030199024055067     
 H   4.4926305041433023        17.578250318721100        13.310613822792302     
 H   3.5780884531621395        17.547780325626800        14.865526472402490     
 H   3.1337508244274663        16.429202274807359        13.529294779675723     
 C   9.8786961695392908        15.448154670520488        12.910240584337439     
 C   10.198865450721970        17.798724989806313        12.304284344337454     
 H   9.8113957575381008        18.727201836311853        11.894210255540481     
 C   11.525574695008311        17.744044667889444        12.744582402771444     
 H   12.148808029646906        18.636687115962317        12.700210861599574     
 C   2.1285160735046760        13.068734056335753        12.587574172708823     
 H   1.1506196810949778        12.891359124607158        13.030112018661180     
 Co   4.9362307406695640        6.9251036870596803        14.789478474407911     
 S   2.7223299445767850        4.8930612880716797        13.753959202741068     
 S   5.3342335477960896        4.9121573962447975        17.206765667581852     
 S   4.7952686502678237        10.037178067071155        15.507690174259892     
 S   6.9362553823685698        7.7809176409003511        12.476532198642486     
 O   5.6573306150574521        8.4536517733343643        12.140148373021836     
 O   6.0973558967882662        4.8317979680802683        18.463353135325033     
 O   1.8543892592594207        4.8094177081914209        12.565297173791190     
 O   3.9405318114504979        5.3661920089897954        17.308879986691441     
 N   4.0115875260154654        8.6744671128550479        15.116010458168184     
 O   7.5866603652295295        7.1190504242879431        11.330124876155043     
 O   4.1503653406185732        10.802814794308414        16.589276798492410     
 O   3.9897863761143166        4.1532563366680399        13.692153330930996     
 O   6.1954435867620656        9.6115813102366285        15.766468124868416     
 N   6.6264984032099532        6.8041970360559594        13.717140233283049     
 N   3.1155528441470439        6.4198230394369382        14.154295269255778     
 N   6.0363612740968220        5.8555363535626528        16.080945342585746     
 C  -2.5614582958339370E-002   8.4908428246565339        13.892205492425770     
 H  -1.0652092782868272        8.3897306413444532        13.590817096383544     
 C   7.3605787033317380        5.6001083168269128        15.655110367682489     
 C   2.6606169642499284        8.7004464286005039        14.710786517241036     
 C   1.7729880701169196        4.2471575785698539        15.123835337950194     
 H  0.88479537760897631        4.8741565597767904        15.263044229607177     
 H   2.3963643633664540        4.2762424631768123        16.024483705228793     
 H   1.4623936954564392        3.2270393652732094        14.869794022721218     
 C   8.3514399576659315        4.9001641500126256        16.371960315783380     
 H   8.1255565302548014        4.5254931173792130        17.367544980457293     
 C   7.6838021063467288        6.1220614258765700        14.364241200048019     
 C   4.8746176471639497        11.053163033871300        14.052735371847817     
 H   5.3100080232789448        10.440841110083142        13.256432294845142     
 H   5.5118036631027270        11.915629731655974        14.283030337315305     
 H   3.8684723178539757        11.381758410340739        13.772595645040301     
 C   5.3061407313788758        3.2777447764211525        16.500329857957638     
 H   4.8272148130870702        3.3618132375883913        15.518981764451290     
 H   4.7352548393122200        2.6392527164401205        17.183240250625953     
 H   6.3310588946172750        2.9069531526449883        16.395097337687673     
 C   8.9662724805979241        5.8940670577380834        13.834991610785933     
 H   9.1944358322262847        6.2364291590738530        12.829919071058526     
 C   9.6175925045608075        4.6748962904880056        15.819757626168736     
 H   10.357588803650362        4.1054217340062600        16.378372048218864     
 C  0.80790913010020904        7.3693886326460563        13.842890638553891     
 H  0.41701152319132501        6.4298608543381137        13.467213847512950     
 C   8.0530845754204865        9.0109335286794146        13.118768518501936     
 H   7.5037682314907306        9.6429205510712048        13.822598214999516     
 H   8.4621045979585272        9.5967733131518997        12.293438116999452     
 H   8.8556408464459349        8.4803074257296149        13.643843469472124     
 C   2.1598347946244636        7.4509838425150985        14.218853205017142     
 C   1.8056811988247399        9.8146765766912356        14.740016964697224     
 H   2.1827403109834789        10.765186940813523        15.105859660712611     
 C  0.47498548810773761        9.7214171385791470        14.318318798951271     
 H -0.15907755623925618        10.606989624993577        14.343195734472321     
 C   9.9219597144001099        5.1666024203873242        14.550094336614157     
 H   10.890239391410740        4.9654361708304737        14.097031869194314     
 Co   1.0924945595187574        8.9655040284605683        5.7223439059600789     
 S   3.3510786720920387        10.936903713253528        4.6724547693298630     
 S  0.73727433049842850        11.035236226302732        8.1097033580471258     
 S   1.1820762571952208        5.8589304423183277        6.4857116344412749     
 S -0.93467643883804652        8.0981905736796413        3.4227120082336966     
 O  0.33416607182664448        7.4060588292967244        3.0881832516884589     
 O  -3.5015918377453908E-002   11.127732189193093        9.3598830364262842     
 O   4.2177840567484219        10.993898794836204        3.4812423433321031     
 O   2.1197622757096384        10.550468314751621        8.2237747145236781     
 N   1.9903880636780891        7.2076110417819530        6.0980056224483903     
 O  -1.5724734283904243        8.7772825669133017        2.2800336379421018     
 O   1.7955399349778212        5.0973939873615590        7.5897968203799122     
 O   2.1032784020113882        11.709506405972668        4.6105428453643338     
 O -0.21907486735954645        6.2987412542313308        6.7119141728411824     
 N -0.61327375934032036        9.0638578181582279        4.6698881884876897     
 N   2.9243919263857676        9.4208342312499891        5.0802530473017811     
 N   2.5131781275927918E-002   10.113957442018270        6.9723592245285007     
 C   6.0232746902923777        7.2814547530149571        4.8497241210978377     
 H   7.0587412258994391        7.3476012425884951        4.5262330015582339     
 C  -1.3038786458990148        10.364261732452038        6.5602760875705979     
 C   3.3442349455507525        7.1496688038122551        5.7021088122920798     
 C   4.3193743521828711        11.566438633809261        6.0362227896243601     
 H   5.1970916114566137        10.923640065722353        6.1683014954477056     
 H   3.7004971782471081        11.549827814723315        6.9404008792465364     
 H   4.6443684295369936        12.581132042895847        5.7779609636254614     
 C  -2.2752569835879659        11.109802822988529        7.2581724195775346     
 H  -2.0312349343947438        11.531027902622116        8.2304259597467269     
 C  -1.6558460793314311        9.7800837410538630        5.3033852819116110     
 C   1.1298913437034894        4.8301190192444290        5.0371136534653083     
 H  0.70397966135410939        5.4349842549593470        4.2297315379435281     
 H  0.49237845486427606        3.9665275859845779        5.2603459022684529     
 H   2.1420593811928992        4.5040991264150581        4.7761468914014671     
 C  0.81293857438697648        12.669948286569948        7.4143613680858094     
 H   1.2909934116573019        12.571082737074656        6.4344586229745691     
 H   1.4034199128553726        13.285912358621481        8.1018690345156053     
 H -0.19887830022759764        13.074723326737880        7.3096164987702039     
 C  -2.9492763206188948        9.9864785580440003        4.7923063430727195     
 H  -3.2014841716480333        9.5994573442198252        3.8095972032843015     
 C  -3.5528497571280133        11.312887617645298        6.7231532127392635     
 H  -4.2776733452336364        11.910455170075860        7.2722135850950966     
 C   5.2102313580487865        8.4159782922246542        4.7671173070497463     
 H   5.6135805491376312        9.3327134127385083        4.3493361750687436     
 C  -2.0609689972673308        6.8688824305048888        4.0475404585262105     
 H  -1.5237179642131777        6.2440770305464310        4.7670286515638285     
 H  -2.4388520827035998        6.2745927762425291        3.2124643239990824     
 H  -2.8823110334176518        7.3934937427608505        4.5486781963232668     
 C   3.8625789733376039        8.3741482395952662        5.1666675627444461     
 C   4.1824737113917925        6.0236920712376030        5.7732360608974460     
 H   3.7948501710016598        5.0953532485530424        6.1834860425014844     
 C   5.5092322456443883        6.0781243210878717        5.3330611056600850     
 H   6.1323617331745979        5.1854220702091309        5.3777585633266876     
 C  -3.8878380925844334        10.752954399165354        5.4896021774057200     
 H  -4.8657884970777605        10.930210296629541        5.0471406572415605     
 N   10.270727812542143       0.44547166283887696        8.1572831196258910     
 C   8.8387993021771418       0.55050191844509300        7.6758670877426161     
 H   8.8134897502598921        1.3604906748324357        6.9359170035779405     
 H   8.2493677775656860       0.86972297944693455        8.5504372656097853     
 C   10.421740627183606      -0.65009401584809301        9.1911241221699811     
 H   10.113846176013396       -1.5745411246228003        8.6943380240256065     
 H   9.6893413743442895      -0.45286891797528495        9.9821232824657233     
 C   8.3384651142547153      -0.75313139364511961        7.0618718926295099     
 H   7.3786688123851203      -0.56155722382059681        6.5620512798365365     
 H   8.1820180790919608       -1.5433092140381617        7.8072289382267410     
 H   9.0272891483730771       -1.1134535784364550        6.2802621807460053     
 C   10.817769061483336        2.8269831308998516        7.5333230394866586     
 H   11.460484208095565        3.6603882316653729        7.8467667308757072     
 H   9.8224483672087750        3.2192965675384828        7.3014519716011783     
 H   11.245413380650943        2.4340811269541058        6.6021735298214894     
 C   10.805722985123966        1.7754876792406533        8.6337153853289479     
 H   11.826453105711394        1.5873990396405828        8.9808754961636641     
 H   10.194932834970995        2.0695203473302231        9.4973049439237869     
 C   11.838916531865561      -0.77226148772776826        9.7341961168037923     
 H   11.968819253420451       -1.7692665240717376        10.177088150363307     
 H   12.053042615584120       -3.4111807906488718E-002   10.515617800031769     
 H   12.579143666722727      -0.67534971121426235        8.9307428045940558     
 H   10.843806157877678       0.15432109234147443        7.3241486975956205     
 N   7.7679086595834947        15.558892782768238        17.231945834365007     
 C   9.2039235428089281        15.590496407239684        16.748221361708147     
 H   9.3368598966037482        14.719280235405900        16.092366469797117     
 H   9.8263525034553592        15.451079447962853        17.646744523996404     
 C   7.5325216294703958        16.611493650654140        18.294067624932975     
 H   7.8067127012548925        17.567020929033227        17.837741386434963     
 H   8.2528279219641103        16.424054681561977        19.098124057464808     
 C   9.5276987019747050        16.881036193803123        16.001188865742868     
 H   10.532484219846161        16.792682088875274        15.562507541209532     
 H   9.5318668286188277        17.760085670580814        16.657809502254423     
 H   8.8274947974248370        17.038505745279739        15.165350309223339     
 C   7.3695224333838700        13.168409559370419        16.537797475353901     
 H   6.7616741187781955        12.297237635517252        16.815887463151928     
 H   8.3794248609020627        12.823208293543379        16.293978855268282     
 H   6.9262834445632597        13.574534137719523        15.619874902047304     
 C   7.3405762780015165        14.179065339849885        17.677359673270654     
 H   6.3198838647978173        14.285478184350950        18.059014297568265     
 H   7.9964264774867271        13.897247130022851        18.511929640739851     
 C   6.0979834770297847        16.637527973621182        18.801789563808910     
 H   5.9033265196382327        17.601749791152393        19.291352361045256     
 H   5.9054322993709603        15.854384734138426        19.543472557233532     
 H   5.3832581556056383        16.537151128841924        17.975684895306738     
 H   7.1732080186055764        15.818927872987155        16.403553704876199     
 N   4.2540883897378725        7.4941941206144129        9.9208697780523050     
 C   2.8223225907496938        7.3883707884391798        10.402649486450619     
 H   2.7980347497106033        6.5792689268021380        11.143761385313942     
 H   2.2329280509502811        7.0672087318934658        9.5285609357760990     
 C   4.4041866133641268        8.5894852817117915        8.8865996034516517     
 H   4.0961096825838537        9.5139792989382954        9.3831762593672874     
 H   3.6715310066920539        8.3916898206688355        8.0959651232499734     
 C   2.3207823412201334        8.6924989939591466        11.014963547658116     
 H   1.3614367172231721        8.5004032110183978        11.515554006325003     
 H   2.1630282465627957        9.4816066562468713        10.268479954462922     
 H   3.0096945028343760        9.0548271395775224        11.795859996146833     
 C   4.8019132645762355        5.1129668669528359        10.545282487955872     
 H   5.4450626079325861        4.2797924188557328        10.232132586394103     
 H   3.8066618979490707        4.7203052603695328        10.776890170104851     
 H   5.2290981880550556        5.5061604069145966        11.476521022760757     
 C   4.7898279270394646        6.1643290167660423        9.4447895330388931     
 H   5.8106347566636201        6.3528078387976077        9.0980058947193321     
 H   4.1794599184092061        5.8699618950833683        8.5809971387911101     
 C   5.8210982961793798        8.7120771386839557        8.3428781788883590     
 H   5.9502766564192422        9.7089208462988488        7.8994026099473134     
 H   6.0352853771126416        7.9736385211941405        7.5617601785381305     
 H   6.5617363248890950        8.6159629826541426        9.1460627496316480     
 H   4.8271807568992058        7.7859477588462687        10.753798822865875     
 N   1.7514980313519306        8.2624849452138101       0.84509195913808000     
 C   3.1876305534571556        8.2310194279802857        1.3284657209844417     
 H   3.3208323942215072        9.1026600080201572        1.9837855198426770     
 H   3.8098863040385109        8.3697843341733318       0.42965322259056854     
 C   1.5158529875593900        7.2094736211163966      -0.21657452613672604     
 H   1.7901007558239521        6.2541336115435895       0.24009543945217135     
 H   2.2360123282122806        7.3965586247641113       -1.0208499038043661     
 C   3.5113793274234131        6.9408390894750021        2.0761918132388031     
 H   4.5162942813443765        7.0293295993991398        2.5145555443410124     
 H   3.5152808618292020        6.0613779319862431        1.4200360602960833     
 H   2.8113179040181562        6.7839396420522062        2.9123348037713264     
 C   1.3529286552562152        10.653096903851297        1.5386293097685264     
 H  0.74503812777996237        11.524169853086134        1.2603126774749098     
 H   2.3628077801602734        10.998416659683269        1.7823612223982943     
 H  0.90969165078991432        10.247199046645324        2.4566506840810614     
 C   1.3240734678773729        9.6421565737658881       0.39931694454135885     
 H  0.30340181615111927        9.5355767817451635        1.7679825177073054E-002
 H   1.9799073882945391        9.9238280524531657      -0.43531320623249858     
 C   8.1197393433856055E-002   7.1832846640059289      -0.72396219171019671     
 H -0.11366267416369114        6.2188237180401975       -1.2129470617060438     
 H -0.11144688942676653        7.9660403381171498       -1.4660067085754289     
 H -0.63334229622834770        7.2841527993617747       0.10224578273641696     
 H   1.1569592626408303        8.0027193479858774        1.6736845386235610     
 N   1.6619979713476183        14.484795259149777        18.191321355196752     
 C  0.88600186771621015        15.662205442518969        17.646811817228937     
 H  0.67821693379897419        16.308870845026370        18.509824659223717     
 H  -7.5120091970332314E-002   15.259448092668036        17.307171702475173     
 C   2.9657086740474350        14.908128216711392        18.823844864304697     
 H   2.7330710171395918        15.793006229196649        19.433702962105077     
 H   3.6299519149697348        15.209055313583416        18.007604857677865     
 C  0.49438631772506358        12.855075449272372        16.680904295412677     
 H  0.63135956348047917        11.883821409256864        16.185036758284955     
 H   4.7236085682664103E-002   13.530007705905870        15.939867747033368     
 H -0.23784499089478403        12.709799894144489        17.489344162893548     
 C   1.8326753231436204        13.347360931964735        17.215070680162729     
 H   2.3537581387632112        12.550357331591872        17.756802143258550     
 H   2.5137751241868167        13.689987524180493        16.427068268287425     
 C   1.5826996975415630        16.418791691805527        16.535303211824512     
 H  0.91201425620313648        17.227085035064992        16.214538143523527     
 H   1.8082154224653237        15.776661563516562        15.675801191212585     
 H   2.5185423660430937        16.878869917854129        16.879299944848114     
 C   3.5806576061310822        13.803772745364451        19.673488731965950     
 H   4.4300494335217122        14.219610646080882        20.232465019934381     
 H   3.9670622475722475        12.969103687341308        19.073858576461081     
 H   2.8709575178808548        13.400426156849806        20.407311881466068     
 H   1.0561021898448875        14.155296565452497        18.988576791010853     
 N   4.3061955065418864        1.2869854843945718        9.1794935763514065     
 C   5.0288493379019004        4.2967764724954824E-002   8.7167259584691266     
 H   5.1191465376224716      -0.59806589492145235        9.6017085306077643     
 H   6.0458599311628838       0.35699729824579240        8.4557516581648819     
 C   2.9655961371356749       0.95765483585908084        9.7924618590791983     
 H   3.1409665175819645       0.10303098877177645        10.461369978788396     
 H   2.3167503017777431       0.63408294429388812        8.9725983821982993     
 C   5.5651096749944973        2.7271387730704322        7.5406474613858272     
 H   5.4691152531660041        3.6335996117594136        6.9266951823889595     
 H   5.9643785463375254        1.9427170242555587        6.8843195571477089     
 H   6.3145138682733810        2.9355405644907933        8.3180828592375153     
 C   4.2101306408210268        2.3743018800594022        8.1370019136777660     
 H   3.7681061286315209        3.2431141322629848        8.6377355002645775     
 H   3.4860978170668129        2.0373560590596842        7.3862611514729615     
 C   4.3643032532534685      -0.68079395734404313        7.5643680678786254     
 H   4.9903095305146987       -1.5485817419977845        7.3182493690069954     
 H   4.2670695842964150       -4.5709463902668016E-002   6.6758873411638806     
 H   3.3665349669718401       -1.0488000202577235        7.8359216674196910     
 C   2.3660203634847101        2.1318015997735662        10.552754180482820     
 H   1.4628307626368617        1.7877790867554413        11.075379845092778     
 H   2.0645149598912016        2.9573107288420681        9.8943462099049171     
 H   3.0514002350307177        2.5264353562738373        11.313783950065908     
 H   4.9111652458251962        1.6310868511473018        9.9719073468878410     
 N   7.6795953843498186        9.3374471232387783      -0.11426483587786196     
 C   6.9033837483532103        8.1603442990904504       0.43065059887336826     
 H   6.6954625982771852        7.5134172021729295      -0.43214481393595117     
 H   5.9423410467221736        8.5634024907128161       0.77019284603737337     
 C   8.9831443200983987        8.9136719354047926      -0.74684313834978877     
 H   8.7502126013289381        8.0288187420916763       -1.3566409718668742     
 H   9.6473455999433746        8.6125899081295731        6.9368166657214153E-002
 C   6.5124407605777597        10.967640291031886        1.3959639186789041     
 H   6.6495448185036317        11.939053849003285        1.8915231993379256     
 H   6.0653846742502848        10.292932765726713        2.1372863095197130     
 H   5.7800608528484041        11.112717590922239       0.58761919512635119     
 C   7.8505979138208923        10.475122496453645       0.86167419534304701     
 H   8.3716406469301106        11.271954336240340       0.31963528908830241     
 H   8.5318051085912696        10.132624615335526        1.6496370597405772     
 C   7.5999459840177117        7.4039866341690441        1.5423904824273182     
 H   6.9292319611078543        6.5957545267343436        1.8632705832943106     
 H   7.8253857188017371        8.0463019843235397        2.4017703250242306     
 H   8.5358150351519164        6.9438384378914089        1.1985895779343272     
 C   9.5984035089852906        10.017797035931869       -1.5965711266378519     
 H   10.447669138692543        9.6016617276933260       -2.1555389370906530     
 H   9.9850626309330828        10.852401990453837      -0.99699752545321119     
 H   8.8888014011163712        10.421328061546467       -2.3303849959282203     
 H   7.0736701521696101        9.6669353087801912      -0.91150386477274614     
 N   10.323498905024991        6.6543311835338139        8.8983095429300203     
 C   11.045900386426172        7.8987265781558378        9.3605466147492926     
 H   11.135863476146705        8.5395055159448230        8.4753260123052421     
 H   12.063086404990178        7.5851091661855987        9.6214277906364813     
 C   8.9827411151599250        6.9831315053215048        8.2853293737687821     
 H   9.1578417549191347        7.8376360654123012        7.6161766869326177     
 H   8.3338667644322744        7.3067542634642573        9.1051548382074703     
 C   11.582877906916872        5.2148743678870124        10.537570519700042     
 H   11.486980599751865        4.3087403439625920        11.152104829310302     
 H   11.982266709505989        5.9997098837715841        11.193401128092608     
 H   12.332127055127406        5.0060134601362707        9.7600920809580920     
 C   10.227776556923443        5.5673589228448508        9.9412293019717595     
 H   9.7857820080939621        4.6982856877779042        9.4408807655081546     
 H   9.5037991755920288        5.9044871078823729        10.691934353380855     
 C   10.381351186677902        8.6226625670818127        10.512786516776874     
 H   11.007211036420813        9.4906952159554532        10.758508012526898     
 H   10.284454624880119        7.9878233679386046        11.401507640324571     
 H   9.3834161858313347        8.9903151116109825        10.241280658726984     
 C   8.3834163159682600        5.8086085553030902        7.5253807981758456     
 H   7.4800753151414376        6.1522556397333981        7.0027327391708978     
 H   8.0821919087674452        4.9831676729080066        8.1840315707737439     
 H   9.0688413123582983        5.4139929504180992        6.7643787799735735     
 H   10.928489091947425        6.3101409092319223        8.1059545436396867     
         396

 Co   10.952083054272554        1.0161990365612987        3.2895927500233828     
 S   8.7365936110691962        3.0456313095932890        4.3261151414955430     
 S   11.348174873059570        3.0308444678796755       0.87328008287742476     
 S   10.813187220394449       -2.0954783887763906        2.5688220780249194     
 S   12.953451263793060       0.15969325887865687        5.6016022000107313     
 O   11.675040859781763      -0.51401197482121752        5.9379327825992743     
 O   12.111707228864407        3.1119464423324010      -0.38301072225828775     
 O   7.8686736982180729        3.1281010348885263        5.5148585843716544     
 O   9.9550338768010853        2.5752758032293346       0.77063089687469577     
 N   10.028552586758819      -0.73349329257318641        2.9608810609136569     
 O   13.603433082289921       0.82203003491367233        6.7479513561300175     
 O   10.169407000244634       -2.8606952694975911        1.4862266907527080     
 O   10.003351423553795        3.7865960928021685        4.3881186598327560     
 O   12.213345797839393       -1.6691981747720419        2.3112488152696304     
 N   12.642989661968826        1.1363080127019842        4.3610663474656919     
 N   9.1310229931559128        1.5193429824057305        3.9252121471878785     
 N   12.050898176293533        2.0884815956952063        1.9995203927227128     
 C   5.9914292118735908      -0.55433401894681411        4.1853228056003022     
 H   4.9519684418054064      -0.45463316891047545        4.4874914122511633     
 C   13.375309985798193        2.3438162896806336        2.4247068478600520     
 C   8.6774512541049482      -0.76076336685855095        3.3656243361336062     
 C   7.7866511059521448        3.6911576541372706        2.9564946822820959     
 H   6.8987692397260112        3.0636956152579331        2.8174777777149185     
 H   8.4098345673322417        3.6624780420354788        2.0556993703113653     
 H   7.4756506293382712        4.7111119122084197        3.2107065524493734     
 C   14.365418157621983        3.0453005904190569        1.7083588243741852     
 H   14.138773973898394        3.4215798572825107       0.71361542636509478     
 C   13.699693308972790        1.8196737983119065        3.7143330058866764     
 C   10.891740484833916       -3.1123933077337309        4.0232030767880209     
 H   11.326918036852332       -2.5005992838464479        4.8200327910105321     
 H   11.528876121837801       -3.9748566593920200        3.7928155119309963     
 H   9.8854024690649727       -3.4409299137156157        4.3027048713527893     
 C   11.317800211469716        4.6651697178306195        1.5794603643500007     
 H   10.839115029284425        4.5802510235103018        2.5608308293318123     
 H   10.745834389975521        5.3026992781319118       0.89656181281654423     
 H   12.342098217038316        5.0375975259147880        1.6845822645608579     
 C   14.982633700245460        2.0468525746589812        4.2427594275152742     
 H   15.211760287157503        1.7029374310729049        5.2470263717252994     
 C   15.632077524921252        3.2696856659620952        2.2597515769746099     
 H   16.371520715280610        3.8400434550370299        1.7013370183498153     
 C   6.8241769937618315       0.56759976597557149        4.2362694551308966     
 H   6.4327855166444543        1.5061567025941076        4.6137787499261504     
 C   14.070751371227274       -1.0699625335193403        4.9595106332319840     
 H   13.521789362904016       -1.7018238307266307        4.2552933124427579     
 H   14.479176873724118       -1.6560074785622383        5.7850111900736652     
 H   14.873615113286222      -0.53927870136450196        4.4349954270476086     
 C   8.1759616805571174       0.48763037606187470        3.8594712638219137     
 C   7.8231622627486317       -1.8754222761780741        3.3344683580598931     
 H   8.2006984633165736       -2.8249925473722071        2.9667848197140105     
 C   6.4925686757607650       -1.7837511491800042        3.7567352675965822     
 H   5.8589448894292140       -2.6695972896904698        3.7307928368020709     
 C   15.937668290360962        2.7755982877480312        3.5281198932621822     
 H   16.906366527541511        2.9758573876913563        3.9806643012809459     
 Co   7.1079658489354642        14.857490933372810        12.353109550815129     
 S   9.3646460450177926        12.883512784683868        13.402543856815008     
 S   6.7512441224046302        12.789586326869822        9.9648151457537253     
 S   7.1999148210877912        17.964543444528736        11.592548220221023     
 S   5.0820829481994476        15.723791604139786        14.653744441779155     
 O   6.3514244703973910        16.414915597702247        14.988430536635631     
 O   5.9793042329095103        12.697573189039046        8.7143961226662086     
 O   10.231252096513138        12.825355933939388        14.593756374277785     
 O   8.1340949931805149        13.273393422469541        9.8512376998394355     
 N   8.0071503334356606        16.615016306338724        11.979681465107442     
 O   4.4438260374694671        15.045061143567212        15.796401533541120     
 O   7.8144660205832635        18.726532120281483        10.489466839441210     
 O   8.1160582352142328        12.112222595186307        13.464231741295412     
 O   5.7986669345481596        17.525624762506165        11.365242888953130     
 N   5.4028086329827589        14.758160690491993        13.406419653915002     
 N   8.9393700333135442        14.400036756010948        12.995085897829830     
 N   6.0394293701678761        13.711552792696885        11.101839607474224     
 C   12.040100905644060        16.536383363531534        13.227302483313256     
 H   13.075683443179638        16.468744171835851        13.550048119011235     
 C   4.7106982015107404        13.460789579582045        11.514620527383503     
 C   9.3608842051606711        16.671550428097319        12.375992490067492     
 C   10.332422813360816        12.253407147972441        12.038654075950991     
 H   11.210491051685503        12.895690900579721        11.906380263959930     
 H   9.7134715200750179        12.270383274115625        11.134540656353078     
 H   10.656935086004971        11.238558616537334        12.296869082575750     
 C   3.7388110642659709        12.716297483784915        10.816383813479790     
 H   3.9821598401539737        12.296545242490499        9.8433660673778771     
 C   4.3597453844084724        14.042924144236689        12.772647398747701     
 C   7.1472385509925989        18.992252745189209        13.041846840188825     
 H   6.7210788951901632        18.386783683337789        13.848624317152865     
 H   6.5097570096623292        19.855954431848861        12.818901354532608     
 H   8.1592879360922730        19.318141448505084        13.303408459806507     
 C   6.8253492964525568        11.154792101389587        10.660384200972437     
 H   7.3034004840529532        11.253037329379518        11.640362913525076     
 H   7.4152091708159720        10.538190718994917        9.9729550226255839     
 H   5.8131035114949778        10.751110322432668        10.765074275500560     
 C   3.0667870444253360        13.835604136398100        13.284524878642118     
 H   2.8153927010954445        14.221288421512268        14.267923937589208     
 C   2.4617606635655664        12.512155258708839        11.352229070688530     
 H   1.7365426976596721        11.915207084273561        10.803048298989971     
 C   11.226152195155944        15.402431522909804        13.308401628712060     
 H   11.628904932181166        14.484732782542991        13.724476601523037     
 C   3.9562661554452512        16.953506029111693        14.028844173012443     
 H   4.4938852929570139        17.578496211044815        13.309800416301494     
 H   3.5777751079712066        17.547522523957863        14.863794338237687     
 H   3.1352487696397495        16.428970656980241        13.527098859713089     
 C   9.8783636989473269        15.446010622898790        12.909696634305377     
 C   10.199899452527648        17.796992205685573        12.306637642599979     
 H   9.8128625502386786        18.726262290537534        11.898097743667538     
 C   11.526751378469749        17.740865340376374        12.746262530050679     
 H   12.150424873454094        18.633215764678333        12.702559289469029     
 C   2.1277882024788508        13.070004004866632        12.586906456286577     
 H   1.1502434838757691        12.891794387170298        13.029844731009668     
 Co   4.9360195225500751        6.9247731577405300        14.788605291080572     
 S   2.7207140472054334        4.8948748595522460        13.752247266197784     
 S   5.3324741767591162        4.9096453649724099        17.204658241784518     
 S   4.7967063813053921        10.036648857418335        15.508470288795950     
 S   6.9369287386698000        7.7810820217624581        12.476131075738932     
 O   5.6583339772430365        8.4544666063449760        12.139850328668123     
 O   6.0959493204642294        4.8286650374986992        18.460989158122274     
 O   1.8528490849149226        4.8122487116148287        12.563470696007011     
 O   3.9392036173562368        5.3648540534559235        17.307281682871011     
 N   4.0122309180713600        8.6743906968957507        15.116920329211876     
 O   7.5868978061683672        7.1186699836269316        11.329822509661607     
 O   4.1528981774651053        10.802063265856344        16.590899722868190     
 O   3.9875344239173716        4.1540154466420667        13.690370194713493     
 O   6.1969543221618935        9.6106436825611539        15.766037447794790     
 N   6.6268134170445432        6.8047045632918550        13.716941234216803     
 N   3.1149973183804240        6.4212318369281469        14.153053206221550     
 N   6.0349918616023901        5.8523148003452929        16.078510675922860     
 C  -2.4820443018003423E-002   8.4944627414173741        13.892257151436723     
 H  -1.0642713435727307        8.3945267147080749        13.590110827910372     
 C   7.3593559625406257        5.5970311928122207        15.653104917333998     
 C   2.6611578228455794        8.7014456409415502        14.712021133865782     
 C   1.7707162171507136        4.2493180149906369        15.121813488585055     
 H  0.88282011577519615        4.8767674304235067        15.260800771796644     
 H   2.3938840794189100        4.2779478815330565        16.022622147486775     
 H   1.4597330880224129        3.2293821888567549        14.867512856776854     
 C   8.3495057351925652        4.8953586592317171        16.369195502553708     
 H   8.1229878714654404        4.5189645464773145        17.363925665464439     
 C   7.6835927322516726        6.1212863158553255        14.363480637916846     
 C   4.8749655852354739        11.053125670696959        14.053761942786807     
 H   5.3100432396461699        10.441112941014500        13.257044127689293     
 H   5.5121142292767313        11.915669375853867        14.283797235029407     
 H   3.8685754111683610        11.381562352688075        13.774338336119644     
 C   5.3025703492723908        3.2753120526563029        16.498427231847984     
 H   4.8237690765999552        3.3600605194994055        15.517099902374920     
 H   4.7308677016850167        2.6376060803194048        17.181383271228892     
 H   6.3269882890089955        2.9032176558417002        16.393246547202633     
 C   8.9664391823865195        5.8940689578492700        13.834838800331218     
 H   9.1954592047611019        6.2381166150067564        12.830598427808658     
 C   9.6160432494270900        4.6708717291015533        15.817557045202399     
 H   10.355489370008037        4.1003380211273610        16.375780526744066     
 C  0.80805482515586591        7.3726062441052678        13.841698141404942     
 H  0.41677102645701192        6.4338771008589193        13.464497039374029     
 C   8.0540754196220821        9.0110753922391833        13.117777349031515     
 H   7.5051872674340263        9.6427771481333338        13.822191000335971     
 H   8.4619636031608092        9.5972460370765553        12.292110160089534     
 H   8.8573172380379877        8.4806554581964200        13.641966885214529     
 C   2.1598316629728194        7.4528677380233574        14.218470684815404     
 C   1.8067390437946067        9.8160344217292810        14.742793790888467     
 H   2.1841089796464783        10.765764207780412        15.110261665519161     
 C  0.47618539649695940        9.7240840847305119        14.320440240389370     
 H -0.15754426142771660        10.609869541833996        14.346041349643805     
 C   9.9214987771677148        5.1651117857913045        14.549223116481789     
 H   10.890113687042405        4.9648102241569321        14.096511978142468     
 Co   1.0918645694000497        8.9651848172119770        5.7235010618245088     
 S   3.3486605111133998        10.938769633923632        4.6737994023034206     
 S  0.73513627454906172        11.033043039931686        8.1117632775235791     
 S   1.1834662687484998        5.8584162036131966        6.4852969293093130     
 S -0.93425523474828154        8.0981920575737032        3.4233923019658214     
 O  0.33497431375217956        7.4067896884705000        3.0888334413620862     
 O  -3.6852130868268176E-002   11.125293943800743        9.3621439146831786     
 O   4.2153787194847494        10.996653392020027        3.4826550136084458     
 O   2.1179942824747013        10.549297174900449        8.2254904596681904     
 N   1.9908136383699047        7.2076454118710407        6.0974354987942476     
 O  -1.5725146004787955        8.7766018850924592        2.2805469045553957     
 O   1.7980803425903245        5.0968097139175024        7.5886184409215689     
 O   2.1000903083075046        11.710080655612808        4.6118237045181809     
 O -0.21768771147272273        6.2976215943395726        6.7126153088367850     
 N -0.61332372815278335        9.0643056572292142        4.6703011012961824     
 N   2.9233051433974726        9.4223408827246224        5.0815340186269173     
 N   2.3319534442642478E-002   10.110893748977528        6.9749158335481702     
 C   6.0238578507032630        7.2856327463057529        4.8500444990199201     
 H   7.0594754220232900        7.3531001725061627        4.5273741040745961     
 C  -1.3054953074127320        10.361418722237417        6.5622794005189364     
 C   3.3445576233887477        7.1509097919161766        5.7011976346951805     
 C   4.3162570292530225        11.569128000124561        6.0376941452306880     
 H   5.1944269025212932        10.927008782901426        6.1700602437007612     
 H   3.6972669528015945        11.552080004780562        6.9417803938397791     
 H   4.6406099794014981        12.584026983247432        5.7794747258112604     
 C  -2.2775537398160663        11.105431890696190        7.2607696620276112     
 H  -2.0341926296651494        11.525055640815335        8.2338347879584415     
 C  -1.6564232235056058        9.7793816029660672        5.3042072220670677     
 C   1.1304301411132180        4.8300271045059313        5.0364928502316522     
 H  0.70415253209479023        5.4351141191866841        4.2294870193603886     
 H  0.49297923508201891        3.9664386364528745        5.2599719675857397     
 H   2.1424128581362112        4.5039825252301204        4.7748720796541706     
 C  0.80921296368611373        12.667653555291441        7.4158320660385044     
 H   1.2872052934150628        12.569164297152017        6.4358468860486431     
 H   1.3991111640640468        13.284441591171174        8.1030563228732806     
 H -0.20303958813866202        13.071303490993918        7.3111038494284779     
 C  -2.9494467203342167        9.9865423705136838        4.7924380879916955     
 H  -3.2007940560555341        9.6010248479021278        3.8089640793211013     
 C  -3.5547144792050585        11.309319677472908        6.7250874922569412     
 H  -4.2800716332140203        11.905940076709888        7.2744390421456613     
 C   5.2100004546986654        8.4196253316651006        4.7685714662324514     
 H   5.6128465413000832        9.3371898825174551        4.3522735435185407     
 C  -2.0601926627312346        6.8688589751412801        4.0488744553745102     
 H  -1.5225085628140542        6.2438236183457816        4.7678265940013596     
 H  -2.4391704761026349        6.2748438405829923        3.2141575154245774     
 H  -2.8808762165055755        7.3936954614620030        4.5508381890262468     
 C   3.8621917874191984        8.3762887821573120        5.1672470152251666     
 C   4.1834717076672021        6.0254132324020979        5.7708745405906887     
 H   3.7962916867526784        5.0962713871187360        6.1795776928071859     
 C   5.5103694500278575        6.0813094866558419        5.3313640022813598     
 H   6.1339463469842457        5.1889034085261487        5.3753699199858831     
 C  -3.8886039966890817        10.751724930684590        5.4902868300698247     
 H  -4.8661988692114591        10.929823728722768        5.0474192937922275     
 N   10.271339937832593       0.44098446708843630        8.1585356871328916     
 C   8.8392874074083618       0.54144667679839353        7.6770012209454634     
 H   8.8103615638624202        1.3535739956842290        6.9399749182946255     
 H   8.2487146841197507       0.85450008300220515        8.5523865918109330     
 C   10.425150221514684      -0.65319449972373267        9.1932778530769443     
 H   10.118412640662847       -1.5786657178230510        8.6977941476123082     
 H   9.6931172333923357      -0.45634078493636088        9.9846897341490362     
 C   8.3449354593062335      -0.76167792545283963        7.0583735266841794     
 H   7.3836353504726429      -0.57353769152080725        6.5605996943008416     
 H   8.1936005258938298       -1.5549198004613005        7.8006561232657363     
 H   9.0341690515711903       -1.1150758430515000        6.2749305397750605     
 C   10.813366877318398        2.8228727081918161        7.5324262161318423     
 H   11.454929641352248        3.6575082415627564        7.8447545420656954     
 H   9.8175577114598287        3.2136439797668088        7.3002074225589881     
 H   11.241514004589007        2.4296108543329660        6.6016755812426746     
 C   10.802696129361962        1.7726458514653403        8.6340388777677077     
 H   11.823419908833973        1.5872788654387777        8.9823607673028363     
 H   10.190379244587501        2.0661922773189083        9.4966682484270013     
 C   11.842880344633075      -0.77214388351870100        9.7352383712710591     
 H   11.974941151437504       -1.7680701673803931        10.179657543527506     
 H   12.056229225219525       -3.2519562683183616E-002   10.515373934152237     
 H   12.582303115213435      -0.67506077903990469        8.9310777620619621     
 H   10.845165498182803       0.15094603529811482        7.3255553887349594     
 N   7.7681616940654763        15.554600630330224        17.230632131451593     
 C   9.2040086214734842        15.581012464557100        16.746954020543363     
 H   9.3328733656179015        14.712031242326882        16.088015924217203     
 H   9.8252218535425406        15.434919622103996        17.644581317132172     
 C   7.5360039718666219        16.608884072137943        18.291634543530748     
 H   7.8114462205059665        17.563215147258386        17.833720513577525     
 H   8.2568072933346208        16.421117455694894        19.095171478952306     
 C   9.5344132261435028        16.871978803246783        16.004791818645575     
 H   10.537488701514254        16.779685367378143        15.563789620772262     
 H   9.5443470252267186        17.747744257668714        16.664676390677684     
 H   8.8346124253887623        17.037014073650894        15.170993782101938     
 C   7.3641700201967435        13.164382097508891        16.539347249673050     
 H   6.7549832744257721        12.294677583645299        16.818846964755739     
 H   8.3735190277519607        12.817357445316659        16.296033506893721     
 H   6.9215418901483359        13.569922725784327        15.620879179017708     
 C   7.3367778178589784        14.176685895354169        17.677332449170148     
 H   6.3160893687916779        14.286211400077814        18.057685732923279     
 H   7.9909366261317443        13.894480800345507        18.513014479342381     
 C   6.1021515202251706        16.638567930511126        18.800769258090458     
 H   5.9099622501355702        17.604052700855519        19.288525640154813     
 H   5.9088354922035942        15.857163957121429        19.544004430842620     
 H   5.3864093645788031        16.538267869194609        17.975574838792564     
 H   7.1742582335206304        15.815745569005410        16.402055141032481     
 N   4.2546807301137832        7.4987533045527694        9.9195625975167854     
 C   2.8227793821001081        7.3975543854172949        10.401434858313028     
 H   2.7948025474708791        6.5862507391771317        11.139540178368188     
 H   2.2322409708519628        7.0826982310839872        9.5264968448023684     
 C   4.4076416989939942        8.5926777373665750        8.8844224046865996     
 H   4.1007340047415779        9.5181922089931703        9.3797118265910413     
 H   3.6753711571877141        8.3952943764771426        8.0933487111770521     
 C   2.3273071854226184        8.7011385422131458        11.018501365264628     
 H   1.3664259034606199        8.5125135406638268        11.516990626968377     
 H   2.1747578298777568        9.4933865923916283        10.275172614835368     
 H   3.0166228005746527        9.0563996629415744        11.801281722388470     
 C   4.7974368742741902        5.1171296006735423        10.546092941673605     
 H   5.4394031493825681        4.2827084601967176        10.234037589523894     
 H   3.8016924245352839        4.7260346291047153        10.778067956904687     
 H   5.2251576570794258        5.5106628365566950        11.476925833978994     
 C   4.7867283985237288        6.1672321730644688        9.4443863280280862     
 H   5.8075230895580026        6.3529618042480278        9.0964132421054558     
 H   4.1748030522232185        5.8733745170930423        8.5815691880652381     
 C   5.8251267141520824        8.7120221706673178        8.3418595960096464     
 H   5.9565144246806261        9.7077987000602786        7.8968985040662938     
 H   6.0385332249328600        7.9721296375303385        7.5620061971448971     
 H   6.5649306700846850        8.6156803176082324        9.1457710665080896     
 H   4.8285193651194325        7.7893511776779070        10.752352439125612     
 N   1.7517124685693390        8.2668382000484613       0.84643457763231988     
 C   3.1876687255125411        8.2405543268225649        1.3297869329416909     
 H   3.3167802749406912        9.1099297711765725        1.9882279657025697     
 H   3.8087210890353047        8.3860412900870873       0.43189083366808323     
 C   1.5193151068438304        7.2121739960230800      -0.21414554017537146     
 H   1.7948093392624238        6.2580165110234027       0.24408746701454970     
 H   2.2399824583720043        7.3996119098277182       -1.0178853406472814     
 C   3.5180484909146585        6.9499217720532780        2.0725933262415142     
 H   4.5212444965297935        7.0423414547396916        2.5133000456610941     
 H   3.5277340158837722        6.0737739340694699        1.4131405081555561     
 H   2.8183801823555426        6.7854164120262013        2.9066743645409963     
 C   1.3475522780187812        10.657176897547503        1.5371515205022046     
 H  0.73832666389974200        11.526789722745129        1.2574411819584930     
 H   2.3568799876225870        11.004311175320355        1.7803839584636945     
 H  0.90492622646503551        10.251847464200621        2.4557117422759176     
 C   1.3202432783509879        9.6446083710010644       0.39939883786769337     
 H  0.29957379039180415        9.5349281785386690        1.9062583135315787E-002
 H   1.9743865210013529        9.9266765508376054      -0.43633965387513812     
 C   8.5353839615956772E-002   7.1823475247078568      -0.72297060007011626     
 H -0.10702450821065070        6.2166407561800554       -1.2101902674870737     
 H -0.10804765740260616        7.9633917012427293       -1.4665416464994345     
 H -0.63021629763293530        7.2831043892354206       0.10231934367160433     
 H   1.1579593721954853        8.0059429604307830        1.6751974515422412     
 N   1.6637371322470569        14.488804463596198        18.192124957561468     
 C  0.88963040988938658        15.668645687067587        17.650682822877652     
 H  0.68620260030252733        16.315091139613106        18.514520971203876     
 H  -7.3555668273256963E-002   15.269119518957051        17.314001540161268     
 C   2.9688023359067617        14.908722578563752        18.823909180185773     
 H   2.7382297745052417        15.792412344459915        19.436027708843284     
 H   3.6324251966208330        15.210607245399697        18.007539873109305     
 C  0.49281085587175810        12.866154363439708        16.676857458157599     
 H  0.62828686683524870        11.897326943759026        16.176577055893798     
 H   4.7464491919493826E-002   13.545179369967693        15.938980697809836     
 H -0.24009680447181600        12.718506392182720        17.484102945392276     
 C   1.8316924517632929        13.353244093750057        17.213405607433877     
 H   2.3498086828447837        12.553562197755904        17.753625274145239     
 H   2.5144232114247305        13.695669496730957        16.426825048932077     
 C   1.5850416394984872        16.424064819023684        16.537635123814724     
 H  0.91595736888488977        17.234534710255620        16.219675221564451     
 H   1.8057963036140929        15.782213493833464        15.677044834902430     
 H   2.5231707485262405        16.880781747653991        16.878904528367769     
 C   3.5833058315942905        13.801769991400784        19.670134586608974     
 H   4.4346788837028841        14.214983431504468        20.227760454790516     
 H   3.9666078142220047        12.967517647464794        19.068247460048998     
 H   2.8745663782856825        13.398628824639271        20.404959547588497     
 H   1.0579101212490314        14.158722079337467        18.989209082430456     
 N   4.3079384608398703        1.2908130389750541        9.1783769682646579     
 C   5.0325134872868835        4.9122425687732035E-002   8.7128375774709728     
 H   5.1268459936480042      -0.59209376299821082        9.5970759590603407     
 H   6.0475959216228183       0.36625894815631338        8.4492028690755401     
 C   2.9686196510796741       0.95818209338786109        9.7920026730733802     
 H   3.1460154609893665       0.10258462676882830        10.458952208095155     
 H   2.3192941769401534       0.63527120347399202        8.9722684315561239     
 C   5.5636447360499846        2.7374379162355149        7.5438541962151460     
 H   5.4662201718686125        3.6461004409178601        6.9339241431797562     
 H   5.9645301197233724        1.9567445772849288        6.8846351416823097     
 H   6.3124986070943701        2.9437030047203372        8.3223098761999950     
 C   4.2092654568945784        2.3798353530103142        8.1381482557677245     
 H   3.7645599020033300        3.2461963328498067        8.6402985051498238     
 H   3.4866686084944361        2.0426845548283952        7.3861676865651429     
 C   4.3669571885472660      -0.67581653341153436        7.5618584115126852     
 H   4.9945539472602585       -1.5415306914035258        7.3132119963632487     
 H   4.2653206265706904       -4.0507109760311133E-002   6.6743598513889957     
 H   3.3713261691961889       -1.0470386364707942        7.8358596253124455     
 C   2.3683915948751890        2.1299399172662761        10.555260434163154     
 H   1.4670633329981622        1.7834116405838722        11.079131531162545     
 H   2.0639248588580927        2.9556876622447672        9.8987951579164868     
 H   3.0545481413132687        2.5249892826030846        11.315349260520112     
 H   4.9129054882683674        1.6344552853773957        9.9709652029927405     
 N   7.6812814914530492        9.3334402771196796      -0.11504258119040381     
 C   6.9069742129561078        8.1538849297580480       0.42677693257636734     
 H   6.7034194558453182        7.5071962649640938      -0.43685908594562223     
 H   5.9438619688266829        8.5536909263976746       0.76336760124647030     
 C   8.9861963248794883        8.9131108251230113      -0.74687759083500627     
 H   8.7553506959738474        8.0294432467431527       -1.3589389952952549     
 H   9.6497804267351199        8.6110833859032851        6.9465349753020586E-002
 C   6.5107805108597576        10.956530769236565        1.4000497744265534     
 H   6.6463783073238467        11.925506539674931        1.9000434610801993     
 H   6.0655212838563708        10.277714931065221        2.1381922879157584     
 H   5.7777349061679635        11.103994534450123       0.59289257435879306     
 C   7.8495394713321653        10.469224503790201       0.86338725342572542     
 H   8.3676190924910330        11.268746524873157       0.32288206106146328     
 H   8.5323696626015977        10.126918224413235        1.6499312063802716     
 C   7.6022597996176362        7.3986783029480847        1.5400393707166549     
 H   6.9331487025281575        6.5882658493803969        1.8581070933200317     
 H   7.8229448634564793        8.0407020916011724        2.4005156805305234     
 H   8.5404129522473937        6.9418956405155265        1.1989513657247290     
 C   9.6009875497165513        10.019848527305847       -1.5931827669633518     
 H   10.452243552505550        9.6063583636868799       -2.1508001385535063     
 H   9.9845255960671242        10.854042401219923      -0.99134941236811125     
 H   8.8923389260872892        10.423159635363227       -2.3279996891480348     
 H   7.0754272194233190        9.6635131396662466      -0.91211141236503979     
 N   10.325212288049491        6.6504607227034080        8.8993982521642447     
 C   11.049552565989330        7.8925025050986530        9.3644445258985520     
 H   11.143574362185944        8.5334819604040923        8.4799848874076034     
 H   12.064798134964246        7.5757491483942401        9.6279924972112347     
 C   8.9857462132623560        6.9825985233580949        8.2857614201670398     
 H   9.1628915394364086        7.8380843682991204        7.6185836275459407     
 H   8.3363944661552800        7.3055577315087090        9.1054600823555187     
 C   11.581351112522915        5.2044834153625423        10.534306538502609     
 H   11.484017051451302        4.2961245845117944        11.144777520871195     
 H   11.982347571196957        5.9855614556981660        11.193063493948598     
 H   12.330061054974252        4.9977919033355844        9.7558109515112488     
 C   10.226858052213739        5.5617579866728386        9.9400246107499655     
 H   9.7821809351206550        4.6951542812536298        9.4382319479775401     
 H   9.5043123912771410        5.8990777194803021        10.691971903708859     
 C   10.383993636994173        8.6176035254680645        10.515314152157066     
 H   11.011454137321429        9.4835456346606435        10.763590735424337     
 H   10.282671067882866        7.9825223429764689        11.403036463750933     
 H   9.3882073546074025        8.9884965966779173        10.241357713465899     
 C   8.3857508456105290        5.8104904146858845        7.5228245037266603     
 H   7.4842821313838996        6.1566695206930895        6.9989319893912212     
 H   8.0815447972258294        4.9848070927309989        8.1795164927605075     
 H   9.0719491435854245        5.4154565893991293        6.7627620233675723     
 H   10.930198392063419        6.3067361586393655        8.1068645332958233     
         396

 Co   10.951932289293838        1.0165110643518256        3.2904058959234832     
 S   8.7350536003709376        3.0438325181593382        4.3277546086632466     
 S   11.346504214214672        3.0333758166859495       0.87534819592343793     
 S   10.814654461290839       -2.0949837844841159        2.5680513009251782     
 S   12.954153273920944       0.15951928794570366        5.6019767704323833     
 O   11.676062050635469      -0.51481788701917175        5.9382011712378411     
 O   12.110385188781462        3.1150903458272396      -0.38068894154159227     
 O   7.8672133010289969        3.1252996898777621        5.5166147013692308     
 O   9.9537841526982902        2.5766617269162451       0.77219102881024471     
 N   10.029237129576693      -0.73343129980335164        2.9599428070126605     
 O   13.603695741127583       0.82241028629200197        6.7482234341639380     
 O   10.171967396417624       -2.8599929760334670        1.4846252690753901     
 O   10.001182298618076        3.7858399564137244        4.3898197583907228     
 O   12.214892462177207       -1.6683147432160608        2.3116894951991940     
 N   12.643357472005576        1.1357726113988122        4.3612180680696557     
 N   9.1305305245777806        1.5179433484957143        3.9263897658688589     
 N   12.049601199773452        2.0916973219424664        2.0019077447322706     
 C   5.9922699516946203      -0.55791085213288616        4.1852593768246598     
 H   4.9529537764170923      -0.45936855684897870        4.4881843179886154     
 C   13.374156119797554        2.3468827178579628        2.4266821081137797     
 C   8.6780354181078536      -0.76176133758620168        3.3643728899585694     
 C   7.7844522569295291        3.6890155439249477        2.9584478680016955     
 H   6.8968648510657014        3.0611053845286698        2.8196551674254264     
 H   8.4074260508256700        3.6607935018482811        2.0574912467691839     
 H   7.4730657963731639        4.7087865074202115        3.2129256130164263     
 C   14.363555946310772        3.0501105431076327        1.7111138268174706     
 H   14.136286786603328        3.4281226645077751       0.71722639910838482     
 C   13.699541819324709        1.8204276652243996        3.7150624093551952     
 C   10.892096085066592       -3.1123590087313486        4.0222094054239337     
 H   11.326954947221159       -2.5008591271675633        4.8194456144887559     
 H   11.529193999519265       -3.9749059345726807        3.7921063856881676     
 H   9.8855091845759357       -3.4407286170690328        4.3009897421440453     
 C   11.314355418701497        4.6676214641022051        1.5813293130593973     
 H   10.835786038017945        4.5820351711043656        2.5626756512954367     
 H   10.741593327765035        5.3043794928809520       0.89838142554280154     
 H   12.338162530896494        5.0413258616520054        1.6864042803368160     
 C   14.982851086251292        2.0468325526833104        4.2428977010502900     
 H   15.212826439998585        1.7012209293116536        5.2463300636201842     
 C   15.630591076864210        3.2737218979983140        2.2619610364703662     
 H   16.369484289490771        3.8451527402372614        1.7039524577490839     
 C   6.8243786935341930       0.56441957691883349        4.2374204322159734     
 H   6.4326091941187773        1.5021911490522231        4.6164302458516620     
 C   14.071762662634542       -1.0701366211330359        4.9605091525743008     
 H   13.523235119962767       -1.7017027995524101        4.2556944351645081     
 H   14.479017686312231       -1.6565201415149382        5.7863594649387027     
 H   14.875338679230939      -0.53967741025355132        4.4369026827690030     
 C   8.1760138164721869       0.48576159739397978        3.8598140791733511     
 C   7.8242537903608618       -1.8767737368651096        3.3317041042074922     
 H   8.2020883060070719       -2.8255756184257397        2.9624120547485600     
 C   6.4938052919812081       -1.7863905179835957        3.7546330322579347     
 H   5.8605069302541128       -2.6724450937351456        3.7279926382443431     
 C   15.937259846506919        2.7770878227700759        3.5289968591776821     
 H   16.906286907934849        2.9764851858937278        3.9812029085411269     
 Co   7.1073960776163601        14.857780547440338        12.352014157185883     
 S   9.3622982909295214        12.881644949095458        13.401281343725552     
 S   6.7491661329618040        12.791754192052050        9.9628187246143121     
 S   7.2013394989724659        17.965005391549845        11.592930004963250     
 S   5.0825496497709741        15.723807546027802        14.653087700686756     
 O   6.3522729450864883        16.414217439803515        14.987793378573496     
 O   5.9775245762778235        12.699968838174026        8.7122014959879959     
 O   10.228925456029978        12.822623276758142        14.592421023483855     
 O   8.1323873377841096        13.274535495634204        9.8495747715230966     
 N   8.0076185766779915        16.614951737290280        11.980273236861461     
 O   4.4438277269503681        15.045787519199754        15.795926918577040     
 O   7.8170461280375800        18.727035264526787        10.490594422545280     
 O   8.1129440352982520        12.111641118639103        13.463054981407675     
 O   5.8000955249719937        17.526671641342311        11.364507637273272     
 N   5.4028175025168830        14.757693118428159        13.406061916462248     
 N   8.9383459576448487        14.398520531564717        12.993865216879373     
 N   6.0376765788920013        13.714603660752774        11.099333754491402     
 C   12.040733839111274        16.532223217823635        13.226986507742303     
 H   13.076470146533437        16.463275816290690        13.548905515537651     
 C   4.7091346649523196        13.463637158221223        11.512656597142469     
 C   9.3612503030988332        16.670293860459076        12.376920157413531     
 C   10.329363408174174        12.250697635006127        12.037264821946904     
 H   11.207891038401174        12.892290728741353        11.904696200827262     
 H   9.7102961894494051        12.268115188346707        11.133245326590963     
 H   10.653223739681295        11.235640161197031        12.295438032257653     
 C   3.7365541996272191        12.720710483459085        10.813805885286518     
 H   3.9792427339685328        12.302570377667053        9.8399724671122826     
 C   4.3592235625364335        14.043621479669504        12.771869146740002     
 C   7.1477851106844268        18.992342503293781        13.042398299246189     
 H   6.7212521693531464        18.386679279927780        13.848816692484222     
 H   6.5103665596566973        19.856032129488472        12.819167115930055     
 H   8.1596440207676775        19.318268497714516        13.304617797389088     
 C   6.8216822283125786        11.157074723378354        10.659003118454345     
 H   7.2996664716496458        11.254961738560469        11.639064806143555     
 H   7.4109621549149063        10.539636014651951        9.9718723714186126     
 H   5.8090003533179155        10.754519953199974        10.763679094664143     
 C   3.0666669768904504        13.835547935765129        13.284428431500833     
 H   2.8161370521543443        14.219714986413008        14.268598487998867     
 C   2.4599275136805114        12.515784216712996        11.350301770521693     
 H   1.7341652519339301        11.919808772866901        10.800816347018465     
 C   11.225977686711133        15.398799481431860        13.306980570411090     
 H   11.628234387471785        14.480281658093206        13.721589570962724     
 C   3.9570822925555968        16.953520901929622        14.027489321969819     
 H   4.4951400817707254        17.578742103368530        13.308987009810684     
 H   3.5774617627802736        17.547264722288926        14.862062204072885     
 H   3.1367467148520327        16.428739039153125        13.524902939750453     
 C   9.8780312283553631        15.443866575277093        12.909152684273314     
 C   10.200933454333324        17.795259421564833        12.308990940862502     
 H   9.8143293429392546        18.725322744763211        11.901985231794596     
 C   11.527928061931185        17.737686012863307        12.747942657329911     
 H   12.152041717261282        18.629744413394352        12.704907717338486     
 C   2.1270603314530256        13.071273953397510        12.586238739864333     
 H   1.1498672866565605        12.892229649733441        13.029577443358155     
 Co   4.9358083044305854        6.9244426284213798        14.787732107753232     
 S   2.7190981498340818        4.8966884310328123        13.750535329654500     
 S   5.3307148057221418        4.9071333337000231        17.202550815987184     
 S   4.7981441123429596        10.036119647765515        15.509250403332006     
 S   6.9376020949710302        7.7812464026245651        12.475729952835378     
 O   5.6593373394286210        8.4552814393555877        12.139552284314410     
 O   6.0945427441401918        4.8255321069171302        18.458625180919512     
 O   1.8513089105704243        4.8150797150382365        12.561644218222833     
 O   3.9378754232619757        5.3635160979220524        17.305683379050581     
 N   4.0128743101272546        8.6743142809364535        15.117830200255566     
 O   7.5871352471072040        7.1182895429659201        11.329520143168171     
 O   4.1554310143116373        10.801311737404273        16.592522647243968     
 O   3.9852824717204265        4.1547745566160943        13.688587058495989     
 O   6.1984650575617222        9.6097060548856810        15.765606770721163     
 N   6.6271284308791323        6.8052120905277498        13.716742235150557     
 N   3.1144417926138042        6.4226406344193556        14.151811143187322     
 N   6.0336224491079582        5.8490932471279340        16.076076009259978     
 C  -2.4026303077667469E-002   8.4980826581782161        13.892308810447677     
 H  -1.0633334088586344        8.3993227880716965        13.589404559437201     
 C   7.3581332217495135        5.5939540687975287        15.651099466985505     
 C   2.6616986814412305        8.7024448532825982        14.713255750490527     
 C   1.7684443641845078        4.2514784514114199        15.119791639219917     
 H  0.88084485394141609        4.8793783010702239        15.258557313986113     
 H   2.3914037954713656        4.2796532998893007        16.020760589744757     
 H   1.4570724805883866        3.2317250124403003        14.865231690832490     
 C   8.3475715127191989        4.8905531684508086        16.366430689324034     
 H   8.1204192126760795        4.5124359755754169        17.360306350471582     
 C   7.6833833581566156        6.1205112058340818        14.362720075785672     
 C   4.8753135233069980        11.053088307522620        14.054788513725795     
 H   5.3100784560133958        10.441384771945858        13.257655960533443     
 H   5.5124247954507357        11.915709020051759        14.284564132743510     
 H   3.8686785044827463        11.381366295035411        13.776081027198989     
 C   5.2989999671659058        3.2728793288914533        16.496524605738330     
 H   4.8203233401128402        3.3583078014104202        15.515218040298549     
 H   4.7264805640578134        2.6359594441986895        17.179526291831831     
 H   6.3229176834007159        2.8994821590384121        16.391395756717596     
 C   8.9666058841751131        5.8940708579604566        13.834685989876505     
 H   9.1964825772959209        6.2398040709396598        12.831277784558790     
 C   9.6144939942933707        4.6668471677151020        15.815356464236062     
 H   10.353389936365710        4.0952543082484620        16.373189005269268     
 C  0.80820052021152278        7.3758238555644793        13.840505644255995     
 H  0.41653052972269888        6.4378933473797240        13.461780231235108     
 C   8.0550662638236759        9.0112172557989521        13.116786179561094     
 H   7.5066063033773220        9.6426337451954627        13.821783785672425     
 H   8.4618226083630894        9.5977187610012109        12.290782203179615     
 H   8.8589936296300387        8.4810034906632250        13.640090300956937     
 C   2.1598285313211751        7.4547516335316164        14.218088164613668     
 C   1.8077968887644735        9.8173922667673263        14.745570617079711     
 H   2.1854776483094778        10.766341474747302        15.114663670325710     
 C  0.47738530488618119        9.7267510308818768        14.322561681827469     
 H -0.15601096661617705        10.612749458674417        14.348886964815287     
 C   9.9210378399353196        5.1636211511952856        14.548351896349420     
 H   10.889987982674072        4.9641842774833904        14.095992087090623     
 Co   1.0912345792813420        8.9648656059633840        5.7246582176889396     
 S   3.3462423501347613        10.940635554593738        4.6751440352769782     
 S  0.73299821859969494        11.030849853560639        8.1138231970000323     
 S   1.1848562803017786        5.8579019649080646        6.4848822241773503     
 S -0.93383403065851656        8.0981935414677668        3.4240725956979468     
 O  0.33578255567771464        7.4075205476442765        3.0894836310357134     
 O  -3.8688343359082444E-002   11.122855698408392        9.3644047929400749     
 O   4.2129733822210778        10.999407989203853        3.4840676838847879     
 O   2.1162262892397639        10.548126035049277        8.2272062048127044     
 N   1.9912392130617202        7.2076797819601284        6.0968653751401058     
 O  -1.5725557725671668        8.7759212032716185        2.2810601711686900     
 O   1.8006207502028277        5.0962254404734466        7.5874400614632256     
 O   2.0969022146036211        11.710654905252948        4.6131045636720289     
 O -0.21630055558589897        6.2965019344478135        6.7133164448323868     
 N -0.61337369696524635        9.0647534963002006        4.6707140141046750     
 N   2.9222183604091776        9.4238475341992576        5.0828149899520536     
 N   2.1507287609357037E-002   10.107830055936788        6.9774724425678398     
 C   6.0244410111141482        7.2898107395965486        4.8503648769420025     
 H   7.0602096181471410        7.3585991024238302        4.5285152065909582     
 C  -1.3071119689264492        10.358575712022796        6.5642827134672759     
 C   3.3448803012267434        7.1521507800200981        5.7002864570982812     
 C   4.3131397063231747        11.571817366439863        6.0391655008370151     
 H   5.1917621935859719        10.930377500080500        6.1718189919538178     
 H   3.6940367273560808        11.554332194837809        6.9431599084330218     
 H   4.6368515292660017        12.586921923599014        5.7809884879970586     
 C  -2.2798504960441672        11.101060958403851        7.2633669044776887     
 H  -2.0371503249355554        11.519083379008556        8.2372436161701579     
 C  -1.6570003676797802        9.7786794648782696        5.3050291622225245     
 C   1.1309689385229467        4.8299351897674336        5.0358720469979961     
 H  0.70432540283547107        5.4352439834140203        4.2292425007772492     
 H  0.49358001529976181        3.9663496869211712        5.2595980329030265     
 H   2.1427663350795227        4.5038659240451828        4.7735972679068741     
 C  0.80548735298525087        12.665358824012934        7.4173027639911995     
 H   1.2834171751728236        12.567245857229379        6.4372351491227171     
 H   1.3948024152727210        13.282970823720865        8.1042436112309542     
 H -0.20720087604972642        13.067883655249958        7.3125912000867510     
 C  -2.9496171200495391        9.9866061829833672        4.7925698329106705     
 H  -3.2001039404630349        9.6025923515844305        3.8083309553579010     
 C  -3.5565792012821031        11.305751737300518        6.7270217717746190     
 H  -4.2824699211944033        11.901424983343913        7.2766644991962250     
 C   5.2097695513485442        8.4232723711055453        4.7700256254151565     
 H   5.6121125334625361        9.3416663522964001        4.3552109119683378     
 C  -2.0594163281951379        6.8688355197776714        4.0502084522228108     
 H  -1.5212991614149305        6.2435702061451321        4.7686245364388906     
 H  -2.4394888695016701        6.2750949049234563        3.2158507068500723     
 H  -2.8794413995934995        7.3938971801631546        4.5529981817292269     
 C   3.8618046015007934        8.3784293247193578        5.1678264677058880     
 C   4.1844697039426118        6.0271343935665929        5.7685130202839314     
 H   3.7977332025036974        5.0971895256844286        6.1756693431128875     
 C   5.5115066544113276        6.0844946522238121        5.3296668989026346     
 H   6.1355309607938926        5.1923847468431656        5.3729812766450786     
 C  -3.8893699007937297        10.750495462203824        5.4909714827339302     
 H  -4.8666092413451576        10.929437160815995        5.0476979303428937     
 N   10.271952063123045       0.43649727133799565        8.1597882546398921     
 C   8.8397755126395818       0.53239143515169407        7.6781353541483117     
 H   8.8072333774649483        1.3466573165360223        6.9440328330113106     
 H   8.2480615906738155       0.83927718655747574        8.5543359180120806     
 C   10.428559815845764      -0.65629498359937233        9.1954315839839076     
 H   10.122979105312295       -1.5827903110233015        8.7012502711990098     
 H   9.6968930924403818      -0.45981265189743681        9.9872561858323472     
 C   8.3514058043577517      -0.77022445726055966        7.0548751607388489     
 H   7.3886018885601654      -0.58551815922101769        6.5591481087651466     
 H   8.2051829726957006       -1.5665303868844394        7.7940833083047316     
 H   9.0410489547693054       -1.1166981076665450        6.2695988988041158     
 C   10.808964693153458        2.8187622854837810        7.5315293927770268     
 H   11.449375074608930        3.6546282514601405        7.8427423532556837     
 H   9.8126670557108824        3.2079913919951348        7.2989628735167980     
 H   11.237614628527073        2.4251405817118261        6.6011776326638598     
 C   10.799669273599957        1.7698040236900272        8.6343623702064658     
 H   11.820386711956552        1.5871586912369726        8.9838460384420085     
 H   10.185825654204006        2.0628642073075931        9.4960315529302157     
 C   11.846844157400591      -0.77202627930963363        9.7362806257383259     
 H   11.981063049454557       -1.7668738106890485        10.182226936691706     
 H   12.059415834854931       -3.0927317459878506E-002   10.515130068272702     
 H   12.585462563704143      -0.67477184686554703        8.9314127195298685     
 H   10.846524838487927       0.14757097825475518        7.3269620798742974     
 N   7.7684147285474587        15.550308477892212        17.229318428538178     
 C   9.2040937001380403        15.571528521874516        16.745686679378579     
 H   9.3288868346320548        14.704782249247861        16.083665378637289     
 H   9.8240912036297203        15.418759796245139        17.642418110267940     
 C   7.5394863142628479        16.606274493621747        18.289201462128521     
 H   7.8161797397570405        17.559409365483550        17.829699640720090     
 H   8.2607866647051331        16.418180229827808        19.092218900439804     
 C   9.5411277503123006        16.862921412690444        16.008394771548279     
 H   10.542493183182346        16.766688645881008        15.565071700334991     
 H   9.5568272218346095        17.735402844756610        16.671543279100945     
 H   8.8417300533526895        17.035522402022053        15.176637254980538     
 C   7.3588176070096170        13.160354635647364        16.540897023992198     
 H   6.7482924300733496        12.292117531773345        16.821806466359547     
 H   8.3676131946018586        12.811506597089940        16.298088158519164     
 H   6.9168003357334111        13.565311313849133        15.621883455988112     
 C   7.3329793577164395        14.174306450858452        17.677305225069642     
 H   6.3122948727855386        14.286944615804678        18.056357168278296     
 H   7.9854467747767615        13.891714470668163        18.514099317944908     
 C   6.1063195634205574        16.639607887401070        18.799748952372010     
 H   5.9165979806329085        17.606355610558644        19.285698919264366     
 H   5.9122386850362281        15.859943180104432        19.544536304451711     
 H   5.3895605735519680        16.539384609547291        17.975464782278387     
 H   7.1753084484356844        15.812563265023662        16.400556577188762     
 N   4.2552730704896939        7.5033124884911269        9.9182554169812676     
 C   2.8232361734505225        7.4067379823954100        10.400220230175437     
 H   2.7915703452311544        6.5932325515521262        11.135318971422434     
 H   2.2315538907536445        7.0981877302745087        9.5244327538286360     
 C   4.4110967846238616        8.5958701930213568        8.8822452059215475     
 H   4.1053583268993012        9.5224051190480434        9.3762473938147952     
 H   3.6792113076833743        8.3988989322854479        8.0907322991041326     
 C   2.3338320296251034        8.7097780904671449        11.022039182871138     
 H   1.3714150896980675        8.5246238703092576        11.518427247611752     
 H   2.1864874131927183        9.5051665285363853        10.281865275207814     
 H   3.0235510983149294        9.0579721863056246        11.806703448630110     
 C   4.7929604839721449        5.1212923343942496        10.546903395391336     
 H   5.4337436908325500        4.2856245015377032        10.235942592653684     
 H   3.7967229511214975        4.7317639978398969        10.779245743704521     
 H   5.2212171261037952        5.5151652661987924        11.477330645197229     
 C   4.7836288700079921        6.1701353293628962        9.4439831230172775     
 H   5.8044114224523851        6.3531157696984470        9.0948205894915777     
 H   4.1701461860372309        5.8767871391027153        8.5821412373393677     
 C   5.8291551321247850        8.7119672026506816        8.3408410131309338     
 H   5.9627521929420100        9.7066765538217084        7.8943943981852751     
 H   6.0417810727530785        7.9706207538665366        7.5622522157516636     
 H   6.5681250152802750        8.6153976525623222        9.1454793833845311     
 H   4.8298579733396592        7.7927545965095444        10.750906055385348     
 N   1.7519269057867473        8.2711914548831142       0.84777719612655966     
 C   3.1877068975679270        8.2500892256648442        1.3311081448989404     
 H   3.3127281556598756        9.1171995343329879        1.9926704115624621     
 H   3.8075558740320981        8.4022982460008411       0.43412844474559792     
 C   1.5227772261282706        7.2148743709297625      -0.21171655421401692     
 H   1.7995179227008957        6.2618994105032160       0.24807949457692804     
 H   2.2439525885317280        7.4026651948913251       -1.0149207774901965     
 C   3.5247176544059045        6.9590044546315539        2.0689948392442252     
 H   4.5261947117152115        7.0553533100802435        2.5120445469811759     
 H   3.5401871699383429        6.0861699361526957        1.4062449560150290     
 H   2.8254424606929285        6.7868931820001963        2.9010139253106666     
 C   1.3421759007813470        10.661256891243710        1.5356737312358828     
 H  0.73161520001952152        11.529409592404123        1.2545696864420763     
 H   2.3509521950849006        11.010205690957442        1.7784066945290948     
 H  0.90016080214015681        10.256495881755919        2.4547728004707743     
 C   1.3164130888246028        9.6470601682362425       0.39948073119402788     
 H  0.29574576463248897        9.5342795753321763        2.0445341093558521E-002
 H   1.9688656537081666        9.9295250492220450      -0.43736610151777761     
 C   8.9510285798057504E-002   7.1814103854097846      -0.72197900843003582     
 H -0.10038634225761027        6.2144577943199133       -1.2074334732681036     
 H -0.10464842537844579        7.9607430643683088       -1.4670765844234404     
 H -0.62709029903752289        7.2820559791090673       0.10239290460679169     
 H   1.1589594817501405        8.0091665728756887        1.6767103644609214     
 N   1.6654762931464955        14.492813668042619        18.192928559926184     
 C  0.89325895206256312        15.675085931616202        17.654553828526367     
 H  0.69418826680608048        16.321311434199842        18.519217283184030     
 H  -7.1991244576181626E-002   15.278790945246065        17.320831377847366     
 C   2.9718959977660884        14.909316940416115        18.823973496066852     
 H   2.7433885318708922        15.791818459723180        19.438352455581491     
 H   3.6348984782719316        15.212159177215977        18.007474888540749     
 C  0.49123539401845262        12.877233277607044        16.672810620902521     
 H  0.62521417019001813        11.910832478261188        16.168117353502637     
 H   4.7692898156323549E-002   13.560351034029516        15.938093648586303     
 H -0.24234861804884800        12.727212890220953        17.478861727891005     
 C   1.8307095803829656        13.359127255535379        17.211740534705022     
 H   2.3458592269263563        12.556767063919937        17.750448405031928     
 H   2.5150712986626442        13.701351469281423        16.426581829576730     
 C   1.5873835814554114        16.429337946241837        16.539967035804935     
 H  0.91990048156664295        17.241984385446251        16.224812299605379     
 H   1.8033771847628624        15.787765424150365        15.678288478592274     
 H   2.5277991310093872        16.882693577453857        16.878509111887425     
 C   3.5859540570574988        13.799767237437116        19.666780441251998     
 H   4.4393083338840551        14.210356216928053        20.223055889646652     
 H   3.9661533808717615        12.965931607588281        19.062636343636918     
 H   2.8781752386905106        13.396831492428735        20.402607213710930     
 H   1.0597180526531755        14.162147593222437        18.989841373850055     
 N   4.3096814151378542        1.2946405935555363        9.1772603601779092     
 C   5.0361776366718658        5.5277086650509261E-002   8.7089491964728190     
 H   5.1345454496735359      -0.58612163107496940        9.5924433875129171     
 H   6.0493319120827529       0.37552059806683435        8.4426540799861982     
 C   2.9716431650236736       0.95870935091664133        9.7915434870675622     
 H   3.1510644043967684       0.10213826476588014        10.456534437401917     
 H   2.3218380521025637       0.63645946265409603        8.9719384809139484     
 C   5.5621797971054718        2.7477370594005976        7.5470609310444656     
 H   5.4633250905712218        3.6586012700763066        6.9411531039705539     
 H   5.9646816931092204        1.9707721303142991        6.8849507262169096     
 H   6.3104833459153591        2.9518654449498807        8.3265368931624746     
 C   4.2084002729681291        2.3853688259612262        8.1392945978576829     
 H   3.7610136753751391        3.2492785334366281        8.6428615100350701     
 H   3.4872393999220592        2.0480130505971057        7.3860742216573243     
 C   4.3696111238410644      -0.67083910947902559        7.5593487551467460     
 H   4.9987983640058191       -1.5344796408092669        7.3081746237195029     
 H   4.2635716688449667       -3.5304755617954237E-002   6.6728323616141108     
 H   3.3761173714205372       -1.0452772526838652        7.8357975832052009     
 C   2.3707628262656679        2.1280782347589859        10.557766687843488     
 H   1.4712959033594626        1.7790441944123030        11.082883217232313     
 H   2.0633347578249839        2.9540645956474658        9.9032441059280565     
 H   3.0576960475958201        2.5235432089323315        11.316914570974314     
 H   4.9146457307115385        1.6378237196074896        9.9700230590976417     
 N   7.6829675985562798        9.3294334310005791      -0.11582032650294564     
 C   6.9105646775590044        8.1474255604256456       0.42290326627936636     
 H   6.7113763134134521        7.5009753277552589      -0.44157335795529323     
 H   5.9453828909311923        8.5439793620825348       0.75654235645556733     
 C   8.9892483296605779        8.9125497148412283      -0.74691204332022365     
 H   8.7604887906187550        8.0300677513946290       -1.3612370187236356     
 H   9.6522152535268670        8.6095768636769971        6.9562532848827019E-002
 C   6.5091202611417556        10.945421247441242        1.4041356301742027     
 H   6.6432117961440618        11.911959230346577        1.9085637228224730     
 H   6.0656578934624559        10.262497096403727        2.1390982663118039     
 H   5.7754089594875229        11.095271477978008       0.59816595359123481     
 C   7.8484810288434392        10.463326511126757       0.86510031150840372     
 H   8.3635975380519554        11.265538713505975       0.32612883303462414     
 H   8.5329342166119257        10.121211833490943        1.6502253530199660     
 C   7.6045736152175598        7.3933699717271253        1.5376882590059913     
 H   6.9370654439484607        6.5807771720264503        1.8529436033457527     
 H   7.8205040081112207        8.0351021988788052        2.3992610360368163     
 H   8.5450108693428728        6.9399528431396442        1.1993131535151309     
 C   9.6035715904478138        10.021900018679824       -1.5897944072888517     
 H   10.456817966318557        9.6110549996804355       -2.1460613400163595     
 H   9.9839885612011638        10.855682811986009      -0.98570129928301131     
 H   8.8958764510582071        10.424991209179989       -2.3256143823678492     
 H   7.0771842866770278        9.6600909705523019      -0.91271895995733343     
 N   10.326925671073989        6.6465902618730022        8.9004869613984692     
 C   11.053204745552486        7.8862784320414674        9.3683424370478114     
 H   11.151285248225186        8.5274584048633599        8.4846437625099664     
 H   12.066509864938313        7.5663891306028823        9.6345572037859881     
 C   8.9887513113647852        6.9820655413946842        8.2861934665652974     
 H   9.1679413239536807        7.8385326711859387        7.6209905681592627     
 H   8.3389221678782839        7.3043611995531617        9.1057653265035672     
 C   11.579824318128958        5.1940924628380722        10.531042557305177     
 H   11.481053503150738        4.2835088250609976        11.137450212432087     
 H   11.982428432887927        5.9714130276247479        11.192725859804586     
 H   12.327995054821097        4.9895703465348982        9.7515298220644056     
 C   10.225939547504034        5.5561570505008264        9.9388199195281732     
 H   9.7785798621473461        4.6920228747293544        9.4355831304469255     
 H   9.5048256069622532        5.8936683310782314        10.692009454036864     
 C   10.386636087310444        8.6125444838543146        10.517841787537257     
 H   11.015697238222046        9.4763960533658356        10.768673458321778     
 H   10.280887510885615        7.9772213180143332        11.404565287177293     
 H   9.3929985233834703        8.9866780817448504        10.241434768204813     
 C   8.3880853752527997        5.8123722740686778        7.5202682092774742     
 H   7.4884889476263607        6.1610834016527800        6.9951312396115446     
 H   8.0808976856842119        4.9864465125539912        8.1750014147472712     
 H   9.0750569748125507        5.4169202283801585        6.7611452667615710     
 H   10.931907692179411        6.3033314080468088        8.1077745229519618     
         396

 Co   10.951781524315122        1.0168230921423524        3.2912190418235832     
 S   8.7335135896726808        3.0420337267253870        4.3293940758309502     
 S   11.344833555369776        3.0359071654922234       0.87741630896945111     
 S   10.816121702187230       -2.0944891801918413        2.5672805238254370     
 S   12.954855284048827       0.15934531701275048        5.6023513408540362     
 O   11.677083241489173      -0.51562379921712609        5.9384695598764079     
 O   12.109063148698519        3.1182342493220787      -0.37836716082489680     
 O   7.8657529038399208        3.1224983448669978        5.5183708183668072     
 O   9.9525344285954933        2.5780476506031551       0.77375116074579375     
 N   10.029921672394567      -0.73336930703351688        2.9590045531116638     
 O   13.603958399965245       0.82279053767033172        6.7484955121978585     
 O   10.174527792590613       -2.8592906825693434        1.4830238473980721     
 O   9.9990131736823571        3.7850838200252799        4.3915208569486897     
 O   12.216439126515020       -1.6674313116600794        2.3121301751287580     
 N   12.643725282042324        1.1352372100956405        4.3613697886736205     
 N   9.1300380559996501        1.5165437145856981        3.9275673845498393     
 N   12.048304223253373        2.0949130481897260        2.0042950967418287     
 C   5.9931106915156498      -0.56148768531895810        4.1851959480490182     
 H   4.9539391110287783      -0.46410394478748196        4.4888772237260675     
 C   13.373002253796916        2.3499491460352919        2.4286573683675075     
 C   8.6786195821107608      -0.76275930831385241        3.3631214437835331     
 C   7.7822534079069134        3.6868734337126252        2.9604010537212946     
 H   6.8949604624053915        3.0585151537994064        2.8218325571359348     
 H   8.4050175343190965        3.6591089616610835        2.0592831232270030     
 H   7.4704809634080576        4.7064611026320033        3.2151446735834797     
 C   14.361693734999561        3.0549204957962086        1.7138688292607560     
 H   14.133799599308263        3.4346654717330396       0.72083737185167474     
 C   13.699390329676630        1.8211815321368929        3.7157918128237135     
 C   10.892451685299269       -3.1123247097289659        4.0212157340598456     
 H   11.326991857589988       -2.5011189704886787        4.8188584379669805     
 H   11.529511877200729       -3.9749552097533414        3.7913972594453389     
 H   9.8856159000868971       -3.4405273204224494        4.2992746129353003     
 C   11.310910625933278        4.6700732103737916        1.5831982617687939     
 H   10.832457046751466        4.5838193186984304        2.5645204732590607     
 H   10.737352265554549        5.3060597076299922       0.90020103826905884     
 H   12.334226844754673        5.0450541973892227        1.6882262961127739     
 C   14.983068472257127        2.0468125307076397        4.2430359745853057     
 H   15.213892592839667        1.6995044275504023        5.2456337555150681     
 C   15.629104628807168        3.2777581300345329        2.2641704959661224     
 H   16.367447863700935        3.8502620254374929        1.7065678971483524     
 C   6.8245803933065545       0.56123938786209548        4.2385714093010503     
 H   6.4324328715931012        1.4982255955103385        4.6190817417771735     
 C   14.072773954041809       -1.0703107087467316        4.9615076719166185     
 H   13.524680877021517       -1.7015817683781893        4.2560955578862574     
 H   14.478858498900344       -1.6570328044676383        5.7877077398037411     
 H   14.877062245175656      -0.54007611914260079        4.4388099384903983     
 C   8.1760659523872565       0.48389281872608492        3.8601568945247884     
 C   7.8253453179730910       -1.8781251975521449        3.3289398503550913     
 H   8.2034781486975685       -2.8261586894792723        2.9580392897831098     
 C   6.4950419082016522       -1.7890298867871872        3.7525307969192871     
 H   5.8620689710790117       -2.6752928977798214        3.7251924396866154     
 C   15.936851402652877        2.7785773577921207        3.5298738250931816     
 H   16.906207288328190        2.9771129840960993        3.9817415158013074     
 Co   7.1068263062972550        14.858070161507868        12.350918763556637     
 S   9.3599505368412483        12.879777113507048        13.400018830636096     
 S   6.7470881435189769        12.793922057234278        9.9608223034749006     
 S   7.2027641768571415        17.965467338570953        11.593311789705478     
 S   5.0830163513425015        15.723823487915817        14.652430959594357     
 O   6.3531214197755856        16.413519281904779        14.987156220511361     
 O   5.9757449196461367        12.702364487309008        8.7100068693097832     
 O   10.226598815546820        12.819890619576896        14.591085672689923     
 O   8.1306796823877061        13.275677568798866        9.8479118432067576     
 N   8.0080868199203241        16.614887168241840        11.980865008615480     
 O   4.4438294164312682        15.046513894832298        15.795452303612960     
 O   7.8196262354918966        18.727538408772087        10.491722005649351     
 O   8.1098298353822731        12.111059642091899        13.461878221519937     
 O   5.8015241153958286        17.527718520178453        11.363772385593412     
 N   5.4028263720510079        14.757225546364328        13.405704179009492     
 N   8.9373218819761533        14.397004307118484        12.992644535928914     
 N   6.0359237876161274        13.717654528808662        11.096827901508581     
 C   12.041366772578490        16.528063072115735        13.226670532171351     
 H   13.077256849887235        16.457807460745528        13.547762912064067     
 C   4.7075711283938997        13.466484736860401        11.510692666901432     
 C   9.3616164010369971        16.669037292820832        12.377847824759570     
 C   10.326304002987531        12.247988122039814        12.035875567942817     
 H   11.205291025116844        12.888890556902984        11.903012137694592     
 H   9.7071208588237923        12.265847102577789        11.131949996828846     
 H   10.649512393357618        11.232721705856727        12.294006981939557     
 C   3.7342973349884669        12.725123483133254        10.811227957093246     
 H   3.9763256277830918        12.308595512843606        9.8365788668466863     
 C   4.3587017406643938        14.044318815102320        12.771090894732303     
 C   7.1483316703762556        18.992432261398349        13.042949758303552     
 H   6.7214254435161296        18.386574876517770        13.849009067815579     
 H   6.5109761096510645        19.856109827128080        12.819432877327500     
 H   8.1600001054430802        19.318395546923945        13.305827134971670     
 C   6.8180151601726013        11.159357345367120        10.657622035936253     
 H   7.2959324592463384        11.256886147741422        11.637766698762032     
 H   7.4067151390138406        10.541081310308982        9.9707897202116396     
 H   5.8048971951408532        10.757929583967281        10.762283913827726     
 C   3.0665469093555653        13.835491735132159        13.284331984359547     
 H   2.8168814032132441        14.218141551313746        14.269273038408524     
 C   2.4580943637954560        12.519413174717153        11.348374470354857     
 H   1.7317878062081882        11.924410461460241        10.798584395046960     
 C   11.225803178266322        15.395167439953916        13.305559512110120     
 H   11.627563842762402        14.475830533643421        13.718702540402411     
 C   3.9578984296659425        16.953535774747554        14.026134470927197     
 H   4.4963948705844379        17.578987995692245        13.308173603319876     
 H   3.5771484175893407        17.547006920619985        14.860330069908080     
 H   3.1382446600643163        16.428507421326010        13.522707019787818     
 C   9.8776987577633975        15.441722527655395        12.908608734241250     
 C   10.201967456139002        17.793526637444092        12.311344239125027     
 H   9.8157961356398324        18.724383198988892        11.905872719921653     
 C   11.529104745392623        17.734506685350237        12.749622784609144     
 H   12.153658561068470        18.626273062110368        12.707256145207941     
 C   2.1263324604272005        13.072543901928388        12.585571023442089     
 H   1.1494910894373520        12.892664912296583        13.029310155706645     
 Co   4.9355970863110956        6.9241120991022296        14.786858924425893     
 S   2.7174822524627302        4.8985020025133785        13.748823393111218     
 S   5.3289554346851684        4.9046213024276355        17.200443390189854     
 S   4.7995818433805280        10.035590438112697        15.510030517868064     
 S   6.9382754512722604        7.7814107834866713        12.475328829931824     
 O   5.6603407016142055        8.4560962723661994        12.139254239960696     
 O   6.0931361678161542        4.8223991763355603        18.456261203716750     
 O   1.8497687362259263        4.8179107184616443        12.559817740438653     
 O   3.9365472291677146        5.3621781423881805        17.304085075230152     
 N   4.0135177021831492        8.6742378649771563        15.118740071299259     
 O   7.5873726880460417        7.1179091023049095        11.329217776674737     
 O   4.1579638511581694        10.800560208952202        16.594145571619748     
 O   3.9830305195234819        4.1555336665901210        13.686803922278486     
 O   6.1999757929615500        9.6087684272102063        15.765176093647538     
 N   6.6274434447137223        6.8057196177636445        13.716543236084311     
 N   3.1138862668471838        6.4240494319105634        14.150569080153094     
 N   6.0322530366135254        5.8458716939105742        16.073641342597092     
 C  -2.3232163137331521E-002   8.5017025749390562        13.892360469458632     
 H  -1.0623954741445381        8.4041188614353199        13.588698290964029     
 C   7.3569104809584012        5.5908769447828366        15.649094016637013     
 C   2.6622395400368815        8.7034440656236445        14.714490367115273     
 C   1.7661725112183018        4.2536388878322020        15.117769789854778     
 H  0.87886959210763604        4.8819891717169401        15.256313856175581     
 H   2.3889235115238217        4.2813587182455439        16.018899032002743     
 H   1.4544118731543600        3.2340678360238457        14.862950524888126     
 C   8.3456372902458327        4.8857476776699000        16.363665876094359     
 H   8.1178505538867185        4.5059074046735184        17.356687035478728     
 C   7.6831739840615585        6.1197360958128382        14.361959513654499     
 C   4.8756614613785221        11.053050944348280        14.055815084664783     
 H   5.3101136723806208        10.441656602877217        13.258267793377593     
 H   5.5127353616247401        11.915748664249652        14.285331030457613     
 H   3.8687815977971312        11.381170237382747        13.777823718278333     
 C   5.2954295850594209        3.2704466051266032        16.494621979628672     
 H   4.8168776036257253        3.3565550833214344        15.513336178222179     
 H   4.7220934264306109        2.6343128080779739        17.177669312434773     
 H   6.3188470777924355        2.8957466622351244        16.389544966232556     
 C   8.9667725859637084        5.8940727580716432        13.834533179421790     
 H   9.1975059498307381        6.2414915268725624        12.831957141308921     
 C   9.6129447391596532        4.6628226063286506        15.813155883269728     
 H   10.351290502723385        4.0901705953695631        16.370597483794469     
 C  0.80834621526717965        7.3790414670236908        13.839313147107045     
 H  0.41629003298838579        6.4419095939005295        13.459063423096190     
 C   8.0560571080252714        9.0113591193587190        13.115795010090674     
 H   7.5080253393206187        9.6424903422575916        13.821376571008880     
 H   8.4616816135653696        9.5981914849258665        12.289454246269695     
 H   8.8606700212220915        8.4813515231300300        13.638213716699342     
 C   2.1598253996695309        7.4566355290398745        14.217705644411931     
 C   1.8088547337343404        9.8187501118053717        14.748347443270953     
 H   2.1868463169724772        10.766918741714191        15.119065675132260     
 C  0.47858521327540299        9.7294179770332434        14.324683123265569     
 H -0.15447767180463748        10.615629375514837        14.351732579986772     
 C   9.9205769027029245        5.1621305165992659        14.547480676217052     
 H   10.889862278305738        4.9635583308098488        14.095472196038777     
 Co   1.0906045891626344        8.9645463947147928        5.7258153735533694     
 S   3.3438241891561225        10.942501475263844        4.6764886682505349     
 S  0.73086016265032816        11.028656667189592        8.1158831164764855     
 S   1.1862462918550574        5.8573877262029326        6.4844675190453875     
 S -0.93341282656875157        8.0981950253618287        3.4247528894300716     
 O  0.33659079760324973        7.4082514068180529        3.0901338207093403     
 O  -4.0524555849896712E-002   11.120417453016040        9.3666656711969694     
 O   4.2105680449574061        11.002162586387676        3.4854803541611301     
 O   2.1144582960048268        10.546954895198105        8.2289219499572184     
 N   1.9916647877535358        7.2077141520492161        6.0962952514859632     
 O  -1.5725969446555383        8.7752405214507760        2.2815734377819843     
 O   1.8031611578153313        5.0956411670293900        7.5862616820048814     
 O   2.0937141208997376        11.711229154893088        4.6143854228258769     
 O -0.21491339969907525        6.2953822745560553        6.7140175808279894     
 N -0.61342366577770946        9.0652013353711869        4.6711269269131677     
 N   2.9211315774208826        9.4253541856738927        5.0840959612771908     
 N   1.9695040776071596E-002   10.104766362896045        6.9800290515875085     
 C   6.0250241715250334        7.2939887328873452        4.8506852548640849     
 H   7.0609438142709919        7.3640980323414977        4.5296563091073203     
 C  -1.3087286304401666        10.355732701808176        6.5662860264156153     
 C   3.3452029790647386        7.1533917681240196        5.6993752795013828     
 C   4.3100223833933269        11.574506732755165        6.0406368564433430     
 H   5.1890974846506515        10.933746217259571        6.1735777402068743     
 H   3.6908065019105671        11.556584384895055        6.9445394230262645     
 H   4.6330930791305054        12.589816863950599        5.7825022501828576     
 C  -2.2821472522722677        11.096690026111512        7.2659641469277654     
 H  -2.0401080202059609        11.513111117201777        8.2406524443818743     
 C  -1.6575775118539546        9.7779773267904737        5.3058511023779813     
 C   1.1315077359326753        4.8298432750289360        5.0352512437643400     
 H  0.70449827357615180        5.4353738476413573        4.2289979821941097     
 H  0.49418079551750471        3.9662607373894674        5.2592240982203124     
 H   2.1431198120228343        4.5037493228602443        4.7723224561595776     
 C  0.80176174228438812        12.663064092734428        7.4187734619438954     
 H   1.2796290569305844        12.565327417306740        6.4386234121967911     
 H   1.3904936664813954        13.281500056270557        8.1054308995886277     
 H -0.21136216396079080        13.064463819505997        7.3140785507450250     
 C  -2.9497875197648611        9.9866699954530507        4.7927015778296465     
 H  -3.1994138248705357        9.6041598552667331        3.8076978313947003     
 C  -3.5584439233591483        11.302183797128128        6.7289560512922968     
 H  -4.2848682091747872        11.896909889977939        7.2788899562467897     
 C   5.2095386479984231        8.4269194105459917        4.7714797845978625     
 H   5.6113785256249882        9.3461428220753469        4.3581482804181348     
 C  -2.0586399936590416        6.8688120644140618        4.0515424490711105     
 H  -1.5200897600158070        6.2433167939444827        4.7694224788764217     
 H  -2.4398072629007053        6.2753459692639195        3.2175438982755677     
 H  -2.8780065826814232        7.3940988988643062        4.5551581744322061     
 C   3.8614174155823879        8.3805698672814053        5.1684059201866095     
 C   4.1854677002180214        6.0288555547310878        5.7661514999771732     
 H   3.7991747182547160        5.0981076642501213        6.1717609934185900     
 C   5.5126438587947977        6.0876798177917832        5.3279697955239094     
 H   6.1371155746035404        5.1958660851601826        5.3705926333042742     
 C  -3.8901358048983781        10.749265993723061        5.4916561353980349     
 H  -4.8670196134788561        10.929050592909222        5.0479765668935599     
 N   10.272564188413496       0.43201007558755500        8.1610408221468926     
 C   8.8402636178708018       0.52333619350499461        7.6792694873511591     
 H   8.8041051910674764        1.3397406373878156        6.9480907477279947     
 H   8.2474084972278803       0.82405429011274622        8.5562852442132264     
 C   10.431969410176844      -0.65939546747501210        9.1975853148908708     
 H   10.127545569961743       -1.5869149042235520        8.7047063947857115     
 H   9.7006689514884279      -0.46328451885851274        9.9898226375156600     
 C   8.3578761494092682      -0.77877098906827980        7.0513767947935184     
 H   7.3935684266476880      -0.59749862692122813        6.5576965232294508     
 H   8.2167654194975697       -1.5781409733075782        7.7875104933437269     
 H   9.0479288579674204       -1.1183203722815898        6.2642672578331702     
 C   10.804562508988520        2.8146518627757460        7.5306325694222114     
 H   11.443820507865613        3.6517482613575241        7.8407301644456719     
 H   9.8077763999619378        3.2023388042234608        7.2977183244746087     
 H   11.233715252465137        2.4206703090906858        6.6006796840850450     
 C   10.796642417837953        1.7669621959147142        8.6346858626452239     
 H   11.817353515079130        1.5870385170351675        8.9853313095811806     
 H   10.181272063820510        2.0595361372962779        9.4953948574334301     
 C   11.850807970168107      -0.77190867510056638        9.7373228802055927     
 H   11.987184947471610       -1.7656774539977040        10.184796329855905     
 H   12.062602444490336       -2.9335072236573403E-002   10.514886202393168     
 H   12.588622012194850      -0.67448291469118937        8.9317476769977748     
 H   10.847884178793052       0.14419592121139557        7.3283687710136354     
 N   7.7686677630294403        15.546016325454199        17.228004725624764     
 C   9.2041787788025982        15.562044579191932        16.744419338213795     
 H   9.3249003036462081        14.697533256168843        16.079314833057378     
 H   9.8229605537169000        15.402599970386282        17.640254903403708     
 C   7.5429686566590748        16.603664915105551        18.286768380726294     
 H   7.8209132590081145        17.555603583708709        17.825678767862652     
 H   8.2647660360756436        16.415243003960725        19.089266321927301     
 C   9.5478422744811002        16.853864022134104        16.011997724450982     
 H   10.547497664850439        16.753691924383876        15.566353779897721     
 H   9.5693074184425004        17.723061431844506        16.678410167524206     
 H   8.8488476813166148        17.034030730393212        15.182280727859137     
 C   7.3534651938224913        13.156327173785836        16.542446798311346     
 H   6.7416015857209262        12.289557479901392        16.824765967963359     
 H   8.3617073614517565        12.805655748863220        16.300142810144603     
 H   6.9120587813184864        13.560699901913937        15.622887732958516     
 C   7.3291808975739006        14.171927006362735        17.677278000969135     
 H   6.3085003767793992        14.287677831531543        18.055028603633314     
 H   7.9799569234217786        13.888948140990818        18.515184156547438     
 C   6.1104876066159433        16.640647844291017        18.798728646653558     
 H   5.9232337111302460        17.608658520261770        19.282872198373923     
 H   5.9156418778688611        15.862722403087433        19.545068178060802     
 H   5.3927117825251321        16.540501349899973        17.975354725764209     
 H   7.1763586633507384        15.809380961041915        16.399058013345048     
 N   4.2558654108656055        7.5078716724294843        9.9169482364457497     
 C   2.8236929648009363        7.4159215793735243        10.399005602037844     
 H   2.7883381429914302        6.6002143639271207        11.131097764476680     
 H   2.2308668106553262        7.1136772294650301        9.5223686628549054     
 C   4.4145518702537290        8.5990626486761403        8.8800680071564955     
 H   4.1099826490570255        9.5266180291029183        9.3727829610385474     
 H   3.6830514581790346        8.4025034880937550        8.0881158870312113     
 C   2.3403568738275879        8.7184176387211423        11.025577000477648     
 H   1.3764042759355151        8.5367341999546884        11.519863868255127     
 H   2.1982169965076794        9.5169464646811424        10.288557935580259     
 H   3.0304793960552061        9.0595447096696766        11.812125174871747     
 C   4.7884840936700996        5.1254550681149560        10.547713849109069     
 H   5.4280842322825320        4.2885405428786889        10.237847595783474     
 H   3.7917534777077111        4.7374933665750785        10.780423530504356     
 H   5.2172765951281654        5.5196676958408908        11.477735456415466     
 C   4.7805293414922554        6.1730384856613236        9.4435799180064706     
 H   5.8012997553467676        6.3532697351488672        9.0932279368777014     
 H   4.1654893198512433        5.8801997611123893        8.5827132866134974     
 C   5.8331835500974867        8.7119122346340454        8.3398224302522230     
 H   5.9689899612033930        9.7055544075831381        7.8918902923042555     
 H   6.0450289205732970        7.9691118702027337        7.5624982343584302     
 H   6.5713193604758660        8.6151149875164137        9.1451877002609727     
 H   4.8311965815598850        7.7961580153411827        10.749459671645086     
 N   1.7521413430041555        8.2755447097177655       0.84911981462079944     
 C   3.1877450696233129        8.2596241245071234        1.3324293568561896     
 H   3.3086760363790595        9.1244692974894033        1.9971128574223544     
 H   3.8063906590288918        8.4185552019145948       0.43636605582311261     
 C   1.5262393454127108        7.2175747458364450      -0.20928756825266234     
 H   1.8042265061393676        6.2657823099830292       0.25207152213930639     
 H   2.2479227186914512        7.4057184799549312       -1.0119562143331118     
 C   3.5313868178971499        6.9680871372098299        2.0653963522469367     
 H   4.5311449269006285        7.0683651654207953        2.5107890483012580     
 H   3.5526403239929132        6.0985659382359216        1.3993494038745018     
 H   2.8325047390303149        6.7883699519741914        2.8953534860803369     
 C   1.3367995235439127        10.665336884939915        1.5341959419695610     
 H  0.72490373613930115        11.532029462063118        1.2516981909256597     
 H   2.3450244025472138        11.016100206594530        1.7764294305944950     
 H  0.89539537781527800        10.261144299311216        2.4538338586656310     
 C   1.3125828992982176        9.6495119654714188       0.39956262452036240     
 H  0.29191773887317385        9.5336309721256818        2.1828099051801254E-002
 H   1.9633447864149804        9.9323735476064847      -0.43839254916041714     
 C   9.3666731980158222E-002   7.1804732461117124      -0.72098741678995537     
 H  -9.3748176304569830E-002   6.2122748324597712       -1.2046766790491332     
 H -0.10124919335428541        7.9580944274938883       -1.4676115223474460     
 H -0.62396430044211038        7.2810075689827132       0.10246646554197907     
 H   1.1599595913047955        8.0123901853205943        1.6782232773796018     
 N   1.6672154540459339        14.496822872489037        18.193732162290900     
 C  0.89688749423573955        15.681526176164819        17.658424834175079     
 H  0.70217393330963362        16.327531728786575        18.523913595164185     
 H  -7.0426820879106275E-002   15.288462371535079        17.327661215533460     
 C   2.9749896596254155        14.909911302268478        18.824037811947932     
 H   2.7485472892365421        15.791224574986446        19.440677202319698     
 H   3.6373717599230302        15.213711109032257        18.007409903972189     
 C  0.48965993216514719        12.888312191774380        16.668763783647439     
 H  0.62214147354478766        11.924338012763350        16.159657651111480     
 H   4.7921304393153272E-002   13.575522698091339        15.937206599362771     
 H -0.24460043162587997        12.735919388259186        17.473620510389733     
 C   1.8297267090026381        13.365010417320702        17.210075461976171     
 H   2.3419097710079289        12.559971930083968        17.747271535918621     
 H   2.5157193859005584        13.707033441831889        16.426338610221382     
 C   1.5897255234123355        16.434611073459990        16.542298947795146     
 H  0.92384359424839624        17.249434060636883        16.229949377646303     
 H   1.8009580659116318        15.793317354467266        15.679532122282117     
 H   2.5324275134925340        16.884605407253719        16.878113695407080     
 C   3.5886022825207071        13.797764483473449        19.663426295895022     
 H   4.4439377840652261        14.205729002351639        20.218351324502787     
 H   3.9656989475215183        12.964345567711767        19.057025227224834     
 H   2.8817840990953383        13.395034160218200        20.400254879833362     
 H   1.0615259840573195        14.165573107107406        18.990473665269658     
 N   4.3114243694358381        1.2984681481360183        9.1761437520911606     
 C   5.0398417860568490        6.1431747613286486E-002   8.7050608154746651     
 H   5.1422449056990676      -0.58014949915172787        9.5878108159654936     
 H   6.0510679025426866       0.38478224797735533        8.4361052908968581     
 C   2.9746666789676728       0.95923660844542147        9.7910843010617423     
 H   3.1561133478041703       0.10169190276293200        10.454116666708678     
 H   2.3243819272649744       0.63764772183420004        8.9716085302717712     
 C   5.5607148581609600        2.7580362025656808        7.5502676658737844     
 H   5.4604300092738312        3.6711020992347532        6.9483820647613515     
 H   5.9648332664950683        1.9847996833436694        6.8852663107515104     
 H   6.3084680847363481        2.9600278851794246        8.3307639101249524     
 C   4.2075350890416807        2.3909022989121382        8.1404409399476396     
 H   3.7574674487469482        3.2523607340234499        8.6454245149203164     
 H   3.4878101913496820        2.0533415463658162        7.3859807567495048     
 C   4.3722650591348620      -0.66586168554651681        7.5568390987808067     
 H   5.0030427807513789       -1.5274285902150082        7.3031372510757571     
 H   4.2618227111192422       -3.0102401475597357E-002   6.6713048718392258     
 H   3.3809085736448856       -1.0435158688969359        7.8357355410979554     
 C   2.3731340576561464        2.1262165522516954        10.560272941523822     
 H   1.4755284737207630        1.7746767482407340        11.086634903302080     
 H   2.0627446567918750        2.9524415290501649        9.9076930539396280     
 H   3.0608439538783716        2.5220971352615784        11.318479881428518     
 H   4.9163859731547106        1.6411921538375835        9.9690809152025412     
 N   7.6846537056595112        9.3254265848814804      -0.11659807181548749     
 C   6.9141551421619019        8.1409661910932449       0.41902959998236539     
 H   6.7193331709815860        7.4947543905464240      -0.44628762996496429     
 H   5.9469038130357017        8.5342677977673951       0.74971711166466426     
 C   8.9923003344416674        8.9119886045594470      -0.74694649580544104     
 H   8.7656268852636625        8.0306922560461054       -1.3635350421520163     
 H   9.6546500803186124        8.6080703414507109        6.9659715944633452E-002
 C   6.5074600114237535        10.934311725645919        1.4082214859218520     
 H   6.6400452849642759        11.898411921018223        1.9170839845647469     
 H   6.0657945030685410        10.247279261742236        2.1400042447078493     
 H   5.7730830128070822        11.086548421505892       0.60343933282367668     
 C   7.8474225863547122        10.457428518463313       0.86681336959108213     
 H   8.3595759836128760        11.262330902138793       0.32937560500778501     
 H   8.5334987706222538        10.115505442568651        1.6505194996596606     
 C   7.6068874308174843        7.3880616405061659        1.5353371472953279     
 H   6.9409821853687639        6.5732884946725036        1.8477801133714735     
 H   7.8180631527659630        8.0295023061564379        2.3980063915431091     
 H   8.5496087864383501        6.9380100457637619        1.1996749413055328     
 C   9.6061556311790746        10.023951510053802       -1.5864060476143516     
 H   10.461392380131562        9.6157516356739912       -2.1413225414792123     
 H   9.9834515263352035        10.857323222752095      -0.98005318619791137     
 H   8.8994139760291251        10.426822782996750       -2.3232290755876641     
 H   7.0789413539307366        9.6566688014383573      -0.91332650754962719     
 N   10.328639054098488        6.6427198010425963        8.9015756706326954     
 C   11.056856925115644        7.8800543589842826        9.3722403481970709     
 H   11.158996134264425        8.5214348493226275        8.4893026376123277     
 H   12.068221594912380        7.5570291128115246        9.6411219103607415     
 C   8.9917564094672162        6.9815325594312743        8.2866255129635551     
 H   9.1729911084709546        7.8389809740727578        7.6233975087725856     
 H   8.3414498696012895        7.3031646675976134        9.1060705706516156     
 C   11.578297523735001        5.1837015103136022        10.527778576107744     
 H   11.478089954850175        4.2708930656102000        11.130122903992980     
 H   11.982509294578895        5.9572645995513289        11.192388225660574     
 H   12.325929054667940        4.9813487897342119        9.7472486926175641     
 C   10.225021042794330        5.5505561143288142        9.9376152283063810     
 H   9.7749787891740390        4.6888914682050791        9.4329343129163110     
 H   9.5053388226473636        5.8882589426761616        10.692047004364868     
 C   10.389278537626716        8.6074854422405664        10.520369422917451     
 H   11.019940339122661        9.4692464720710259        10.773756181219220     
 H   10.279103953888361        7.9719202930521975        11.406094110603654     
 H   9.3977896921595363        8.9848595668117852        10.241511822943728     
 C   8.3904199048950687        5.8142541334514721        7.5177119148282889     
 H   7.4926957638688219        6.1654972826124705        6.9913304898318680     
 H   8.0802505741425961        4.9880859323769826        8.1704863367340348     
 H   9.0781648060396769        5.4183838673611877        6.7595285101555698     
 H   10.933616992295406        6.2999266574542521        8.1086845126080984     
         396

 Co   10.951630759336405        1.0171351199328795        3.2920321877236836     
 S   8.7319735789744222        3.0402349352914362        4.3310335429986537     
 S   11.343162896524881        3.0384385142984973       0.87948442201546417     
 S   10.817588943083621       -2.0939945758995666        2.5665097467256959     
 S   12.955557294176712       0.15917134607979727        5.6027259112756891     
 O   11.678104432342879      -0.51642971141508032        5.9387379485149756     
 O   12.107741108615576        3.1213781528169173      -0.37604538010820132     
 O   7.8642925066508456        3.1196969998562336        5.5201269353643845     
 O   9.9512847044926964        2.5794335742900656       0.77531129268134280     
 N   10.030606215212439      -0.73330731426368212        2.9580662992106674     
 O   13.604221058802906       0.82317078904866137        6.7487675902317799     
 O   10.177088188763603       -2.8585883891052197        1.4814224257207542     
 O   9.9968440487466381        3.7843276836368358        4.3932219555066565     
 O   12.217985790852834       -1.6665478801040983        2.3125708550583215     
 N   12.644093092079073        1.1347018087924685        4.3615215092775843     
 N   9.1295455874215179        1.5151440806756820        3.9287450032308198     
 N   12.047007246733292        2.0981287744369856        2.0066824487513863     
 C   5.9939514313366802      -0.56506451850503014        4.1851325192733757     
 H   4.9549244456404642      -0.46883933272598516        4.4895701294635195     
 C   13.371848387796277        2.3530155742126211        2.4306326286212347     
 C   8.6792037461136680      -0.76375727904150315        3.3618699976084967     
 C   7.7800545588842978        3.6847313235003023        2.9623542394408937     
 H   6.8930560737450817        3.0559249230701431        2.8240099468464428     
 H   8.4026090178125248        3.6574244214738858        2.0610749996848217     
 H   7.4678961304429512        4.7041356978437943        3.2173637341505326     
 C   14.359831523688349        3.0597304484847849        1.7166238317040414     
 H   14.131312412013198        3.4412082789583041       0.72444834459496477     
 C   13.699238840028549        1.8219353990493861        3.7165212162922319     
 C   10.892807285531946       -3.1122904107265836        4.0202220626957583     
 H   11.327028767958815       -2.5013788138097941        4.8182712614452052     
 H   11.529829754882194       -3.9750044849340020        3.7906881332025102     
 H   9.8857226155978601       -3.4403260237758664        4.2975594837265563     
 C   11.307465833165059        4.6725249566453773        1.5850672104781904     
 H   10.829128055484988        4.5856034662924952        2.5663652952226848     
 H   10.733111203344063        5.3077399223790325       0.90202065099531614     
 H   12.330291158612852        5.0487825331264400        1.6900483118887319     
 C   14.983285858262960        2.0467925087319689        4.2431742481203205     
 H   15.214958745680748        1.6977879257891508        5.2449374474099528     
 C   15.627618180750126        3.2817943620707521        2.2663799554618786     
 H   16.365411437911099        3.8553713106377243        1.7091833365476208     
 C   6.8247820930789169       0.55805919880535737        4.2397223863861271     
 H   6.4322565490674251        1.4942600419684542        4.6217332377026850     
 C   14.073785245449077       -1.0704847963604271        4.9625061912589361     
 H   13.526126634080267       -1.7014607372039685        4.2564966806080076     
 H   14.478699311488457       -1.6575454674203383        5.7890560146687786     
 H   14.878785811120375      -0.54047482803165015        4.4407171942117927     
 C   8.1761180883023261       0.48202404005819000        3.8604997098762257     
 C   7.8264368455853210       -1.8794766582391804        3.3261755965026905     
 H   8.2048679913880669       -2.8267417605328049        2.9536665248176597     
 C   6.4962785244220953       -1.7916692555907787        3.7504285615806396     
 H   5.8636310119039106       -2.6781407018244967        3.7223922411288877     
 C   15.936442958798834        2.7800668928141659        3.5307507910086815     
 H   16.906127668721528        2.9777407822984712        3.9822801230614884     
 Co   7.1062565349781499        14.858359775575396        12.349823369927391     
 S   9.3576027827529771        12.877909277918636        13.398756317546642     
 S   6.7450101540761507        12.796089922416504        9.9588258823354892     
 S   7.2041888547418163        17.965929285592065        11.593693574447705     
 S   5.0834830529140280        15.723839429803833        14.651774218501957     
 O   6.3539698944646821        16.412821124006047        14.986519062449227     
 O   5.9739652630144500        12.704760136443989        8.7078122426315705     
 O   10.224272175063660        12.817157962395648        14.589750321895991     
 O   8.1289720269913026        13.276819641963527        9.8462489148904186     
 N   8.0085550631626568        16.614822599193396        11.981456780369497     
 O   4.4438311059121691        15.047240270464840        15.794977688648880     
 O   7.8222063429462132        18.728041553017391        10.492849588753419     
 O   8.1067156354662924        12.110478165544695        13.460701461632201     
 O   5.8029527058196626        17.528765399014596        11.363037133913553     
 N   5.4028352415851320        14.756757974300497        13.405346441556736     
 N   8.9362978063074578        14.395488082672253        12.991423854978455     
 N   6.0341709963402526        13.720705396864552        11.094322048525759     
 C   12.041999706045704        16.523902926407835        13.226354556600398     
 H   13.078043553241033        16.452339105200366        13.546620308590484     
 C   4.7060075918354789        13.469332315499580        11.508728736660398     
 C   9.3619824989751592        16.667780725182588        12.378775492105609     
 C   10.323244597800889        12.245278609073502        12.034486313938732     
 H   11.202691011832515        12.885490385064616        11.901328074561922     
 H   9.7039455281981777        12.263579016808871        11.130654667066729     
 H   10.645801047033940        11.229803250516424        12.292575931621462     
 C   3.7320404703497148        12.729536482807424        10.808650028899974     
 H   3.9734085215976505        12.314620648020160        9.8331852665810917     
 C   4.3581799187923549        14.045016150535135        12.770312642724605     
 C   7.1488782300680844        18.992522019502918        13.043501217360914     
 H   6.7215987176791128        18.386470473107757        13.849201443146935     
 H   6.5115856596454318        19.856187524767691        12.819698638724947     
 H   8.1603561901184847        19.318522596133374        13.307036472554252     
 C   6.8143480920326231        11.161639967355885        10.656240953418161     
 H   7.2921984468430301        11.258810556922374        11.636468591380511     
 H   7.4024681231127749        10.542526605966016        9.9697070690046665     
 H   5.8007940369637900        10.761339214734585        10.760888732991310     
 C   3.0664268418206801        13.835435534499190        13.284235537218262     
 H   2.8176257542721439        14.216568116214484        14.269947588818184     
 C   2.4562612139104010        12.523042132721308        11.346447170188021     
 H   1.7294103604824462        11.929012150053580        10.796352443075456     
 C   11.225628669821511        15.391535398475972        13.304138453809149     
 H   11.626893298053021        14.471379409193636        13.715815509842098     
 C   3.9587145667762882        16.953550647565482        14.024779619884573     
 H   4.4976496593981494        17.579233888015960        13.307360196829068     
 H   3.5768350723984077        17.546749118951048        14.858597935743278     
 H   3.1397426052765995        16.428275803498895        13.520511099825182     
 C   9.8773662871714336        15.439578480033697        12.908064784209188     
 C   10.203001457944678        17.791793853323352        12.313697537387551     
 H   9.8172629283404103        18.723443653214574        11.909760208048711     
 C   11.530281428854060        17.731327357837170        12.751302911888377     
 H   12.155275404875660        18.622801710826383        12.709604573077398     
 C   2.1256045894013753        13.073813850459265        12.584903307019843     
 H   1.1491148922181433        12.893100174859725        13.029042868055132     
 Co   4.9353858681916059        6.9237815697830793        14.785985741098553     
 S   2.7158663550913786        4.9003155739939448        13.747111456567934     
 S   5.3271960636481950        4.9021092711552487        17.198335964392520     
 S   4.8010195744180955        10.035061228459877        15.510810632404120     
 S   6.9389488075734906        7.7815751643487783        12.474927707028268     
 O   5.6613440637997909        8.4569111053768111        12.138956195606983     
 O   6.0917295914921166        4.8192662457539912        18.453897226513991     
 O   1.8482285618814283        4.8207417218850521        12.557991262654475     
 O   3.9352190350734535        5.3608401868543085        17.302486771409722     
 N   4.0141610942390438        8.6741614490178574        15.119649942342951     
 O   7.5876101289848794        7.1175286616438980        11.328915410181301     
 O   4.1604966880047014        10.799808680500131        16.595768495995525     
 O   3.9807785673265368        4.1562927765641486        13.685020786060981     
 O   6.2014865283613778        9.6078307995347334        15.764745416573913     
 N   6.6277584585483114        6.8062271449995393        13.716344237018065     
 N   3.1133307410805640        6.4254582294017721        14.149327017118868     
 N   6.0308836241190935        5.8426501406932143        16.071206675934206     
 C  -2.2438023196995574E-002   8.5053224916998964        13.892412128469585     
 H  -1.0614575394304417        8.4089149347989416        13.587992022490857     
 C   7.3556877401672880        5.5877998207681445        15.647088566288520     
 C   2.6627803986325325        8.7044432779646925        14.715724983740019     
 C   1.7639006582520960        4.2557993242529850        15.115747940489641     
 H  0.87689433027385599        4.8846000423636573        15.254070398365050     
 H   2.3864432275762772        4.2830641366017881        16.017037474260725     
 H   1.4517512657203338        3.2364106596073912        14.860669358943760     
 C   8.3437030677724682        4.8809421868889915        16.360901062864684     
 H   8.1152818950973575        4.4993788337716198        17.353067720485871     
 C   7.6829646099665014        6.1189609857915945        14.361198951523326     
 C   4.8760093994500453        11.053013581173941        14.056841655603771     
 H   5.3101488887478459        10.441928433808576        13.258879626221743     
 H   5.5130459277987445        11.915788308447544        14.286097928171717     
 H   3.8688846911115164        11.380974179730082        13.779566409357676     
 C   5.2918592029529359        3.2680138813617536        16.492719353519018     
 H   4.8134318671386103        3.3548023652324486        15.511454316145809     
 H   4.7177062888034076        2.6326661719572586        17.175812333037712     
 H   6.3147764721841559        2.8920111654318363        16.387694175747516     
 C   8.9669392877523020        5.8940746581828298        13.834380368967077     
 H   9.1985293223655571        6.2431789828054658        12.832636498059054     
 C   9.6113954840259357        4.6587980449421993        15.810955302303391     
 H   10.349191069081060        4.0850868824906641        16.368005962319671     
 C  0.80849191032283640        7.3822590784829023        13.838120649958096     
 H  0.41604953625407270        6.4459258404213342        13.456346614957269     
 C   8.0570479522268670        9.0115009829184878        13.114803840620253     
 H   7.5094443752639144        9.6423469393197223        13.820969356345335     
 H   8.4615406187676516        9.5986642088505221        12.288126289359777     
 H   8.8623464128141443        8.4816995555968351        13.636337132441747     
 C   2.1598222680178862        7.4585194245481334        14.217323124210193     
 C   1.8099125787042072        9.8201079568434171        14.751124269462197     
 H   2.1882149856354771        10.767496008681082        15.123467679938809     
 C  0.47978512166462478        9.7320849231846083        14.326804564703668     
 H -0.15294437699309793        10.618509292355256        14.354578195158256     
 C   9.9201159654705293        5.1606398820032462        14.546609456084683     
 H   10.889736573937405        4.9629323841363071        14.094952304986931     
 Co   1.0899745990439267        8.9642271834661997        5.7269725294177993     
 S   3.3414060281774840        10.944367395933948        4.6778333012240925     
 S  0.72872210670096138        11.026463480818546        8.1179430359529370     
 S   1.1876363034083361        5.8568734874978015        6.4840528139134248     
 S -0.93299162247898648        8.0981965092558923        3.4254331831621965     
 O  0.33739903952878481        7.4089822659918285        3.0907840103829676     
 O  -4.2360768340710980E-002   11.117979207623689        9.3689265494538638     
 O   4.2081627076937345        11.004917183571500        3.4868930244374723     
 O   2.1126903027698893        10.545783755346934        8.2306376951017324     
 N   1.9920903624453514        7.2077485221383037        6.0957251278318205     
 O  -1.5726381167439096        8.7745598396299336        2.2820867043952782     
 O   1.8057015654278346        5.0950568935853342        7.5850833025465381     
 O   2.0905260271958541        11.711803404533228        4.6156662819797241     
 O -0.21352624381225152        6.2942626146642970        6.7147187168235911     
 N -0.61347363459017246        9.0656491744421732        4.6715398397216603     
 N   2.9200447944325876        9.4268608371485261        5.0853769326023270     
 N   1.7882793942786156E-002   10.101702669855305        6.9825856606071781     
 C   6.0256073319359187        7.2981667261781409        4.8510056327861673     
 H   7.0616780103948429        7.3695969622591653        4.5307974116236815     
 C  -1.3103452919538838        10.352889691593555        6.5682893393639548     
 C   3.3455256569027343        7.1546327562279410        5.6984641019044835     
 C   4.3069050604634782        11.577196099070466        6.0421082120496710     
 H   5.1864327757153310        10.937114934438645        6.1753364884599309     
 H   3.6875762764650539        11.558836574952304        6.9459189376195072     
 H   4.6293346289950099        12.592711804302182        5.7840160123686566     
 C  -2.2844440085003681        11.092319093819171        7.2685613893778420     
 H  -2.0430657154763665        11.507138855394999        8.2440612725935889     
 C  -1.6581546560281293        9.7772751887026779        5.3066730425334381     
 C   1.1320465333424039        4.8297513602904383        5.0346304405306830     
 H  0.70467114431683264        5.4355037118686935        4.2287534636109703     
 H  0.49478157573524761        3.9661717878577640        5.2588501635375993     
 H   2.1434732889661459        4.5036327216753067        4.7710476444122811     
 C  0.79803613158352527        12.660769361455921        7.4202441598965905     
 H   1.2758409386883451        12.563408977384102        6.4400116752708643     
 H   1.3861849176900696        13.280029288820250        8.1066181879463031     
 H -0.21552345187185518        13.061043983762037        7.3155659014032990     
 C  -2.9499579194801830        9.9867338079227341        4.7928333227486224     
 H  -3.1987237092780370        9.6057273589490357        3.8070647074315001     
 C  -3.5603086454361930        11.298615856955740        6.7308903308099746     
 H  -4.2872664971551711        11.892394796611965        7.2811154132973543     
 C   5.2093077446483029        8.4305664499864363        4.7729339437805676     
 H   5.6106445177874411        9.3506192918542936        4.3610856488679319     
 C  -2.0578636591229453        6.8687886090504531        4.0528764459194102     
 H  -1.5188803586166835        6.2430633817438332        4.7702204213139527     
 H  -2.4401256562997404        6.2755970336043827        3.2192370897010627     
 H  -2.8765717657693473        7.3943006175654578        4.5573181671351861     
 C   3.8610302296639825        8.3827104098434511        5.1689853726673309     
 C   4.1864656964934301        6.0305767158955828        5.7637899796704160     
 H   3.8006162340057350        5.0990258028158140        6.1678526437242915     
 C   5.5137810631782678        6.0908649833597535        5.3262726921451833     
 H   6.1387001884131873        5.1993474234772004        5.3682039899634706     
 C  -3.8909017090030260        10.748036525242295        5.4923407880621395     
 H  -4.8674299856125556        10.928664025002449        5.0482552034442270     
 N   10.273176313703948       0.42752287983711429        8.1622933896538914     
 C   8.8407517231020218       0.51428095185829514        7.6804036205540065     
 H   8.8009770046700062        1.3328239582396089        6.9521486624446798     
 H   8.2467554037819433       0.80883139366801682        8.5582345704143741     
 C   10.435379004507924      -0.66249595135065176        9.1997390457978341     
 H   10.132112034611191       -1.5910394974238027        8.7081625183724132     
 H   9.7044448105364740      -0.46675638581958867        9.9923890891989728     
 C   8.3643464944607864      -0.78731752087599982        7.0478784288481879     
 H   7.3985349647352106      -0.60947909462143846        6.5562449376937559     
 H   8.2283478662994405       -1.5897515597307170        7.7809376783827231     
 H   9.0548087611655337       -1.1199426368966348        6.2589356168622254     
 C   10.800160324823581        2.8105414400677105        7.5297357460673959     
 H   11.438265941122296        3.6488682712549081        7.8387179756356593     
 H   9.8028857442129915        3.1966862164517869        7.2964737754324185     
 H   11.229815876403203        2.4162000364695460        6.6001817355062302     
 C   10.793615562075949        1.7641203681394013        8.6350093550839819     
 H   11.814320318201709        1.5869183428333624        8.9868165807203528     
 H   10.176718473437015        2.0562080672849632        9.4947581619366446     
 C   11.854771782935622      -0.77179107089149901        9.7383651346728595     
 H   11.993306845488663       -1.7644810973063596        10.187365723020104     
 H   12.065789054125743       -2.7742827013268301E-002   10.514642336513635     
 H   12.591781460685558      -0.67419398251683171        8.9320826344656812     
 H   10.849243519098176       0.14082086416803596        7.3297754621529734     
 N   7.7689207975114227        15.541724173016187        17.226691022711350     
 C   9.2042638574671543        15.552560636509348        16.743151997049011     
 H   9.3209137726603615        14.690284263089824        16.074964287477464     
 H   9.8218299038040815        15.386440144527425        17.638091696539480     
 C   7.5464509990553008        16.601055336589354        18.284335299324066     
 H   7.8256467782591885        17.551797801933869        17.821657895005217     
 H   8.2687454074461559        16.412305778093639        19.086313743414799     
 C   9.5545567986498980        16.844806631577764        16.015600677353685     
 H   10.552502146518531        16.740695202886741        15.567635859460450     
 H   9.5817876150503913        17.710720018932406        16.685277055947466     
 H   8.8559653092805402        17.032539058764371        15.187924200737736     
 C   7.3481127806353648        13.152299711924309        16.543996572630494     
 H   6.7349107413685037        12.286997428029437        16.827725469567170     
 H   8.3558015283016545        12.799804900636502        16.302197461770046     
 H   6.9073172269035625        13.556088489978743        15.623892009928920     
 C   7.3253824374313625        14.169547561867018        17.677250776868629     
 H   6.3047058807732599        14.288411047258407        18.053700038988332     
 H   7.9744670720667958        13.886181811313474        18.516268995149968     
 C   6.1146556498113300        16.641687801180961        18.797708340935110     
 H   5.9298694416275843        17.610961429964895        19.280045477483476     
 H   5.9190450707014950        15.865501626070436        19.545600051669890     
 H   5.3958629914982970        16.541618090252658        17.975244669250035     
 H   7.1774088782657923        15.806198657060168        16.397559449501330     
 N   4.2564577512415163        7.5124308563678417        9.9156410559102319     
 C   2.8241497561513507        7.4251051763516394        10.397790973900253     
 H   2.7851059407517060        6.6071961763021152        11.126876557530927     
 H   2.2301797305570079        7.1291667286555525        9.5203045718811730     
 C   4.4180069558835964        8.6022551043309221        8.8778908083914434     
 H   4.1146069712147497        9.5308309391577932        9.3693185282623013     
 H   3.6868916086746948        8.4061080439020621        8.0854994749582918     
 C   2.3468817180300729        8.7270571869751414        11.029114818084160     
 H   1.3813934621729627        8.5488445296001174        11.521300488898502     
 H   2.2099465798226405        9.5287264008258994        10.295250595952705     
 H   3.0374076937954828        9.0611172330337286        11.817546901113387     
 C   4.7840077033680544        5.1296178018356624        10.548524302826801     
 H   5.4224247737325140        4.2914565842196737        10.239752598913265     
 H   3.7867840042939247        4.7432227353102610        10.781601317304190     
 H   5.2133360641525357        5.5241701254829891        11.478140267633702     
 C   4.7774298129765196        6.1759416419597510        9.4431767129956636     
 H   5.7981880882411501        6.3534237005992864        9.0916352842638233     
 H   4.1608324536652557        5.8836123831220632        8.5832853358876271     
 C   5.8372119680701893        8.7118572666174074        8.3388038473735104     
 H   5.9752277294647769        9.7044322613445697        7.8893861864232360     
 H   6.0482767683935155        7.9676029865389317        7.5627442529651967     
 H   6.5745137056714560        8.6148323224705035        9.1448960171374161     
 H   4.8325351897801117        7.7995614341728210        10.748013287904824     
 N   1.7523557802215637        8.2798979645524184       0.85046243311503933     
 C   3.1877832416786984        8.2691590233494026        1.3337505688134388     
 H   3.3046239170982439        9.1317390606458186        2.0015553032822471     
 H   3.8052254440256852        8.4348121578283504       0.43860366690062730     
 C   1.5297014646971512        7.2202751207431275      -0.20685858229130777     
 H   1.8089350895778396        6.2696652094628424       0.25606354970168477     
 H   2.2518928488511749        7.4087717650185381       -1.0089916511760271     
 C   3.5380559813883954        6.9771698197881058        2.0617978652496478     
 H   4.5360951420860465        7.0813770207613471        2.5095335496213398     
 H   3.5650934780474834        6.1109619403191475        1.3924538517339746     
 H   2.8395670173677008        6.7898467219481864        2.8896930468500068     
 C   1.3314231463064787        10.669416878636122        1.5327181527032390     
 H  0.71819227225908067        11.534649331722113        1.2488266954092431     
 H   2.3390966100095274        11.021994722231616        1.7744521666598954     
 H  0.89062995349039920        10.265792716866512        2.4528949168604872     
 C   1.3087527097718326        9.6519637627065951       0.39964451784669686     
 H  0.28808971311385867        9.5329823689191873        2.3210857010043984E-002
 H   1.9578239191217941        9.9352220459909244      -0.43941899680305668     
 C   9.7823178162258939E-002   7.1795361068136403      -0.71999582514987492     
 H  -8.7110010351529404E-002   6.2100918705996291       -1.2019198848301631     
 H  -9.7849961330125024E-002   7.9554457906194678       -1.4681464602714518     
 H -0.62083830184669797        7.2799591588563590       0.10254002647716642     
 H   1.1609597008594508        8.0156137977655000        1.6797361902982819     
 N   1.6689546149453724        14.500832076935458        18.194535764655615     
 C  0.90051603640891598        15.687966420713437        17.662295839823795     
 H  0.71015959981318677        16.333752023373311        18.528609907144343     
 H  -6.8862397182030938E-002   15.298133797824095        17.334491053219555     
 C   2.9780833214847422        14.910505664120841        18.824102127829008     
 H   2.7537060466021921        15.790630690249710        19.443001949057905     
 H   3.6398450415741288        15.215263040848537        18.007344919403632     
 C  0.48808447031184171        12.899391105941717        16.664716946392360     
 H  0.61906877689955708        11.937843547265512        16.151197948720320     
 H   4.8149710629982995E-002   13.590694362153162        15.936319550139238     
 H -0.24685224520291194        12.744625886297419        17.468379292888461     
 C   1.8287438376223106        13.370893579106024        17.208410389247316     
 H   2.3379603150895014        12.563176796248001        17.744094666805310     
 H   2.5163674731384722        13.712715414382355        16.426095390866035     
 C   1.5920674653692599        16.439884200678144        16.544630859785357     
 H  0.92778670693014953        17.256883735827515        16.235086455687227     
 H   1.7985389470604010        15.798869284784168        15.680775765971962     
 H   2.5370558959756808        16.886517237053585        16.877718278926732     
 C   3.5912505079839150        13.795761729509781        19.660072150538046     
 H   4.4485672342463971        14.201101787775224        20.213646759358923     
 H   3.9652445141712755        12.962759527835253        19.051414110812754     
 H   2.8853929595001659        13.393236828007664        20.397902545955795     
 H   1.0633339154614634        14.168998620992376        18.991105956689257     
 N   4.3131673237338211        1.3022957027165005        9.1750271440044120     
 C   5.0435059354418321        6.7586408576063697E-002   8.7011724344765113     
 H   5.1499443617246001      -0.57417736722848634        9.5831782444180700     
 H   6.0528038930026211       0.39404389788787630        8.4295565018075163     
 C   2.9776901929116724       0.95976386597420171        9.7906251150559243     
 H   3.1611622912115722       0.10124554075998383        10.451698896015440     
 H   2.3269258024273847       0.63883598101430406        8.9712785796295957     
 C   5.5592499192164473        2.7683353457307636        7.5534744007031032     
 H   5.4575349279764396        3.6836029283932001        6.9556110255521482     
 H   5.9649848398809162        1.9988272363730397        6.8855818952861103     
 H   6.3064528235573372        2.9681903254089685        8.3349909270874321     
 C   4.2066699051152314        2.3964357718630502        8.1415872820375981     
 H   3.7539212221187568        3.2554429346102713        8.6479875198055627     
 H   3.4883809827773051        2.0586700421345272        7.3858872918416862     
 C   4.3749189944286595      -0.66088426161400804        7.5543294424148666     
 H   5.0072871974969386       -1.5203775396207493        7.2980998784320104     
 H   4.2600737533935185       -2.4900047333240468E-002   6.6697773820643400     
 H   3.3856997758692340       -1.0417544851100069        7.8356734989907100     
 C   2.3755052890466253        2.1243548697444052        10.562779195204156     
 H   1.4797610440820634        1.7703093020691647        11.090386589371848     
 H   2.0621545557587666        2.9508184624528639        9.9121420019511977     
 H   3.0639918601609226        2.5206510615908257        11.320045191882720     
 H   4.9181262155978818        1.6445605880676775        9.9681387713074425     
 N   7.6863398127627418        9.3214197387623798      -0.11737581712802933     
 C   6.9177456067647993        8.1345068217608425       0.41515593368536446     
 H   6.7272900285497199        7.4885334533375891      -0.45100190197463536     
 H   5.9484247351402111        8.5245562334522553       0.74289186687376119     
 C   8.9953523392227552        8.9114274942776657      -0.74698094829065842     
 H   8.7707649799085718        8.0313167606975817       -1.3658330655803972     
 H   9.6570849071103577        8.6065638192244229        6.9756899040439885E-002
 C   6.5057997617057515        10.923202203850597        1.4123073416695013     
 H   6.6368787737844910        11.884864611689869        1.9256042463070207     
 H   6.0659311126746260        10.232061427080742        2.1409102231038952     
 H   5.7707570661266407        11.077825365033778       0.60871271205611843     
 C   7.8463641438659852        10.451530525799869       0.86852642767376054     
 H   8.3555544291737984        11.259123090771610       0.33262237698094588     
 H   8.5340633246325819        10.109799051646359        1.6508136462993550     
 C   7.6092012464174088        7.3827533092852065        1.5329860355846643     
 H   6.9448989267890679        6.5657998173185570        1.8426166233971946     
 H   7.8156222974207052        8.0239024134340706        2.3967517470494020     
 H   8.5542067035338274        6.9360672483878787        1.2000367290959346     
 C   9.6087396719103353        10.026003001427780       -1.5830176879398514     
 H   10.465966793944569        9.6204482716675468       -2.1365837429420655     
 H   9.9829144914692449        10.858963633518181      -0.97440507311281144     
 H   8.9029515010000431        10.428654356813510       -2.3208437688074786     
 H   7.0806984211844446        9.6532466323244126      -0.91393405514192083     
 N   10.330352437122988        6.6388493402121904        8.9026643798669198     
 C   11.060509104678802        7.8738302859270979        9.3761382593463285     
 H   11.166707020303667        8.5154112937818969        8.4939615127146890     
 H   12.069933324886447        7.5476690950201668        9.6476866169354949     
 C   8.9947615075696472        6.9809995774678635        8.2870575593618128     
 H   9.1780408929882267        7.8394292769595761        7.6258044493859085     
 H   8.3439775713242934        7.3019681356420660        9.1063758147996641     
 C   11.576770729341042        5.1733105577891330        10.524514594910313     
 H   11.475126406549613        4.2582773061594033        11.122795595553873     
 H   11.982590156269863        5.9431161714779108        11.192050591516562     
 H   12.323863054514785        4.9731272329335257        9.7429675631707209     
 C   10.224102538084626        5.5449551781568029        9.9364105370845888     
 H   9.7713777162007318        4.6857600616808037        9.4302854953856965     
 H   9.5058520383324758        5.8828495542740908        10.692084554692872     
 C   10.391920987942985        8.6024264006268165        10.522897058297643     
 H   11.024183440023277        9.4620968907762162        10.778838904116661     
 H   10.277320396891108        7.9666192680900609        11.407622934030016     
 H   9.4025808609356041        8.9830410518787183        10.241588877682643     
 C   8.3927544345373395        5.8161359928342655        7.5151556203791037     
 H   7.4969025801112830        6.1699111635721611        6.9875297400521914     
 H   8.0796034626009803        4.9897253521999749        8.1659712587207984     
 H   9.0812726372668031        5.4198475063422169        6.7579117535495685     
 H   10.935326292411400        6.2965219068616953        8.1095945022642368     
         396

 Co   10.951479994357687        1.0174471477234064        3.2928453336237840     
 S   8.7304335682761636        3.0384361438574854        4.3326730101663573     
 S   11.341492237679983        3.0409698631047708       0.88155253506147735     
 S   10.819056183980010       -2.0934999716072920        2.5657389696259547     
 S   12.956259304304597       0.15899737514684409        5.6031004816973420     
 O   11.679125623196585      -0.51723562361303455        5.9390063371535424     
 O   12.106419068532631        3.1245220563117559      -0.37372359939150579     
 O   7.8628321094617695        3.1168956548454694        5.5218830523619609     
 O   9.9500349803899013        2.5808194979769756       0.77687142461689185     
 N   10.031290758030313      -0.73324532149384736        2.9571280453096711     
 O   13.604483717640568       0.82355104042699112        6.7490396682657003     
 O   10.179648584936592       -2.8578860956410956        1.4798210040434363     
 O   9.9946749238109174        3.7835715472483917        4.3949230540646234     
 O   12.219532455190647       -1.6656644485481171        2.3130115349878855     
 N   12.644460902115823        1.1341664074892968        4.3616732298815490     
 N   9.1290531188433857        1.5137444467656658        3.9299226219118002     
 N   12.045710270213212        2.1013445006842457        2.0090698007609444     
 C   5.9947921711577097      -0.56864135169110208        4.1850690904977341     
 H   4.9559097802521501      -0.47357472066448836        4.4902630352009716     
 C   13.370694521795638        2.3560820023899502        2.4326078888749625     
 C   8.6797879101165751      -0.76475524976915388        3.3606185514334599     
 C   7.7778557098616812        3.6825892132879798        2.9643074251604928     
 H   6.8911516850847709        3.0533346923408793        2.8261873365569508     
 H   8.4002005013059531        3.6557398812866886        2.0628668761426407     
 H   7.4653112974778439        4.7018102930555861        3.2195827947175859     
 C   14.357969312377136        3.0645404011733608        1.7193788341473268     
 H   14.128825224718133        3.4477510861835685       0.72805931733825480     
 C   13.699087350380468        1.8226892659618792        3.7172506197607507     
 C   10.893162885764623       -3.1122561117242009        4.0192283913316711     
 H   11.327065678327642       -2.5016386571309095        4.8176840849234290     
 H   11.530147632563656       -3.9750537601146627        3.7899790069596815     
 H   9.8858293311088214       -3.4401247271292834        4.2958443545178113     
 C   11.304021040396842        4.6749767029169629        1.5869361591875870     
 H   10.825799064218510        4.5873876138865590        2.5682101171863088     
 H   10.728870141133577        5.3094201371280727       0.90384026372157344     
 H   12.326355472471031        5.0525108688636582        1.6918703276646898     
 C   14.983503244268794        2.0467724867562982        4.2433125216553362     
 H   15.216024898521830        1.6960714240278996        5.2442411393048376     
 C   15.626131732693084        3.2858305941069710        2.2685894149576349     
 H   16.363375012121260        3.8604805958379553        1.7117987759468893     
 C   6.8249837928512784       0.55487900974861937        4.2408733634712039     
 H   6.4320802265417489        1.4902944884265699        4.6243847336281965     
 C   14.074796536856343       -1.0706588839741229        4.9635047106012538     
 H   13.527572391139017       -1.7013397060297479        4.2568978033297569     
 H   14.478540124076570       -1.6580581303730384        5.7904042895338161     
 H   14.880509377065092      -0.54087353692069962        4.4426244499331871     
 C   8.1761702242173957       0.48015526139029507        3.8608425252276630     
 C   7.8275283731975511       -1.8808281189262159        3.3234113426502896     
 H   8.2062578340785652       -2.8273248315863375        2.9492937598522091     
 C   6.4975151406425393       -1.7943086243943702        3.7483263262419926     
 H   5.8651930527288094       -2.6809885058691725        3.7195920425711599     
 C   15.936034514944790        2.7815564278362106        3.5316277569241810     
 H   16.906048049114865        2.9783685805008426        3.9828187303216689     
 Co   7.1056867636590457        14.858649389642924        12.348727976298143     
 S   9.3552550286647040        12.876041442330227        13.397493804457186     
 S   6.7429321646333236        12.798257787598732        9.9568294611960777     
 S   7.2056135326264918        17.966391232613173        11.594075359189935     
 S   5.0839497544855554        15.723855371691849        14.651117477409560     
 O   6.3548183691537794        16.412122966107312        14.985881904387092     
 O   5.9721856063827632        12.707155785578969        8.7056176159533596     
 O   10.221945534580502        12.814425305214401        14.588414971102061     
 O   8.1272643715948973        13.277961715128191        9.8445859865740797     
 N   8.0090233064049894        16.614758030144952        11.982048552123516     
 O   4.4438327953930701        15.047966646097384        15.794503073684798     
 O   7.8247864504005289        18.728544697262691        10.493977171857489     
 O   8.1036014355503116        12.109896688997491        13.459524701744463     
 O   5.8043812962434966        17.529812277850738        11.362301882233695     
 N   5.4028441111192569        14.756290402236663        13.404988704103980     
 N   8.9352737306387624        14.393971858226021        12.990203174027998     
 N   6.0324182050643786        13.723756264920441        11.091816195542938     
 C   12.042632639512920        16.519742780699936        13.226038581029446     
 H   13.078830256594831        16.446870749655204        13.545477705116900     
 C   4.7044440552770590        13.472179894138758        11.506764806419364     
 C   9.3623485969133231        16.666524157544345        12.379703159451648     
 C   10.320185192614247        12.242569096107188        12.033097059934645     
 H   11.200090998548184        12.882090213226247        11.899644011429254     
 H   9.7007701975725649        12.261310931039953        11.129359337304612     
 H   10.642089700710264        11.226884795176121        12.291144881303365     
 C   3.7297836057109630        12.733949482481593        10.806072100706700     
 H   3.9704914154122095        12.320645783196714        9.8297916663154954     
 C   4.3576580969203160        14.045713485967951        12.769534390716908     
 C   7.1494247897599132        18.992611777607490        13.044052676418278     
 H   6.7217719918420960        18.386366069697747        13.849393818478292     
 H   6.5121952096397999        19.856265222407298        12.819964400122393     
 H   8.1607122747938892        19.318649645342802        13.308245810136833     
 C   6.8106810238926450        11.163922589344651        10.654859870900069     
 H   7.2884644344397227        11.260734966103325        11.635170483998991     
 H   7.3982211072117092        10.543971901623049        9.9686244177976935     
 H   5.7966908787867277        10.764748845501892        10.759493552154893     
 C   3.0663067742857950        13.835379333866220        13.284139090076977     
 H   2.8183701053310437        14.214994681115224        14.270622139227843     
 C   2.4544280640253460        12.526671090725465        11.344519870021186     
 H   1.7270329147567043        11.933613838646920        10.794120491103952     
 C   11.225454161376698        15.387903356998027        13.302717395508179     
 H   11.626222753343640        14.466928284743851        13.712928479281786     
 C   3.9595307038866339        16.953565520383414        14.023424768841950     
 H   4.4989044482118619        17.579479780339675        13.306546790338258     
 H   3.5765217272074747        17.546491317282111        14.856865801578474     
 H   3.1412405504888832        16.428044185671780        13.518315179862547     
 C   9.8770338165794698        15.437434432412001        12.907520834177125     
 C   10.204035459750356        17.790061069202611        12.316050835650076     
 H   9.8187297210409881        18.722504107440251        11.913647696175769     
 C   11.531458112315496        17.728148030324103        12.752983039167612     
 H   12.156892248682848        18.619330359542399        12.711953000946853     
 C   2.1248767183755501        13.075083798990143        12.584235590597599     
 H   1.1487386949989347        12.893535437422868        13.028775580403620     
 Co   4.9351746500721161        6.9234510404639300        14.785112557771214     
 S   2.7142504577200270        4.9021291454745111        13.745399520024650     
 S   5.3254366926112207        4.8995972398828611        17.196228538595189     
 S   4.8024573054556638        10.034532018807059        15.511590746940177     
 S   6.9396221638747209        7.7817395452108853        12.474526584124714     
 O   5.6623474259853754        8.4577259383874228        12.138658151253269     
 O   6.0903230151680789        4.8161333151724222        18.451533249311229     
 O   1.8466883875369302        4.8235727253084599        12.556164784870296     
 O   3.9338908409791919        5.3595022313204375        17.300888467589289     
 N   4.0148044862949384        8.6740850330585602        15.120559813386643     
 O   7.5878475699237171        7.1171482209828865        11.328613043687866     
 O   4.1630295248512335        10.799057152048061        16.597391420371306     
 O   3.9785266151295917        4.1570518865381763        13.683237649843479     
 O   6.2029972637612056        9.6068931718592605        15.764314739500286     
 N   6.6280734723829005        6.8067346722354340        13.716145237951819     
 N   3.1127752153139441        6.4268670268929808        14.148084954084640     
 N   6.0295142116246607        5.8394285874758554        16.068772009271321     
 C  -2.1643883256659623E-002   8.5089424084607366        13.892463787480539     
 H  -1.0605196047163452        8.4137110081625632        13.587285754017685     
 C   7.3544649993761757        5.5847226967534533        15.645083115940029     
 C   2.6633212572281835        8.7054424903057388        14.716959600364765     
 C   1.7616288052858899        4.2579597606737680        15.113726091124501     
 H  0.87491906844007594        4.8872109130103736        15.251826940554517     
 H   2.3839629436287333        4.2847695549580322        16.015175916518711     
 H   1.4490906582863075        3.2387534831909370        14.858388192999396     
 C   8.3417688452991019        4.8761366961080830        16.358136249635013     
 H   8.1127132363079983        4.4928502628697222        17.349448405493018     
 C   7.6827552358714444        6.1181858757703500        14.360438389392154     
 C   4.8763573375215694        11.052976217999600        14.057868226542761     
 H   5.3101841051150718        10.442200264739935        13.259491459065892     
 H   5.5133564939727489        11.915827952645436        14.286864825885820     
 H   3.8689877844259017        11.380778122077418        13.781309100437021     
 C   5.2882888208464509        3.2655811575969036        16.490816727409360     
 H   4.8099861306514953        3.3530496471434632        15.509572454069438     
 H   4.7133191511762043        2.6310195358365429        17.173955353640650     
 H   6.3107058665758764        2.8882756686285482        16.385843385262479     
 C   8.9671059895408973        5.8940765582940164        13.834227558512362     
 H   9.1995526949003743        6.2448664387383683        12.833315854809186     
 C   9.6098462288922182        4.6547734835557479        15.808754721337055     
 H   10.347091635438735        4.0800031696117651        16.365414440844873     
 C  0.80863760537849327        7.3854766899421138        13.836928152809147     
 H  0.41580903951975967        6.4499420869421389        13.453629806818350     
 C   8.0580387964284625        9.0116428464782565        13.113812671149832     
 H   7.5108634112072101        9.6422035363818512        13.820562141681789     
 H   8.4613996239699318        9.5991369327751777        12.286798332449859     
 H   8.8640228044061971        8.4820475880636401        13.634460548184155     
 C   2.1598191363662420        7.4604033200563915        14.216940604008455     
 C   1.8109704236740740        9.8214658018814625        14.753901095653440     
 H   2.1895836542984766        10.768073275647971        15.127869684745358     
 C  0.48098503005384657        9.7347518693359731        14.328926006141767     
 H -0.15141108218155835        10.621389209195677        14.357423810329738     
 C   9.9196550282381359        5.1591492474072274        14.545738235952316     
 H   10.889610869569072        4.9623064374627655        14.094432413935087     
 Co   1.0893446089252190        8.9639079722176085        5.7281296852822301     
 S   3.3389878671988451        10.946233316604054        4.6791779341976500     
 S  0.72658405075159460        11.024270294447499        8.1200029554293902     
 S   1.1890263149616151        5.8563592487926694        6.4836381087814621     
 S -0.93257041838922150        8.0981979931499559        3.4261134768943218     
 O  0.33820728145431989        7.4097131251656050        3.0914342000565944     
 O  -4.4196980831525248E-002   11.115540962231337        9.3711874277107601     
 O   4.2057573704300628        11.007671780755325        3.4883056947138149     
 O   2.1109223095349523        10.544612615495762        8.2323534402462446     
 N   1.9925159371371670        7.2077828922273914        6.0951550041776779     
 O  -1.5726792888322809        8.7738791578090929        2.2825999710085725     
 O   1.8082419730403378        5.0944726201412776        7.5839049230881947     
 O   2.0873379334919706        11.712377654173368        4.6169471411335721     
 O -0.21213908792542779        6.2931429547725379        6.7154198528191937     
 N -0.61352360340263545        9.0660970135131596        4.6719527525301530     
 N   2.9189580114442926        9.4283674886231612        5.0866579039274633     
 N   1.6070547109500715E-002   10.098638976814563        6.9851422696268468     
 C   6.0261904923468039        7.3023447194689375        4.8513260107082488     
 H   7.0624122065186947        7.3750958921768328        4.5319385141400437     
 C  -1.3119619534676010        10.350046681378934        6.5702926523122933     
 C   3.3458483347407295        7.1558737443318625        5.6975529243075842     
 C   4.3037877375336304        11.579885465385768        6.0435795676559989     
 H   5.1837680667800097        10.940483651617717        6.1770952367129874     
 H   3.6843460510195403        11.561088765009551        6.9472984522127508     
 H   4.6255761788595136        12.595606744653765        5.7855297745544556     
 C  -2.2867407647284685        11.087948161526832        7.2711586318279187     
 H  -2.0460234107467725        11.501166593588220        8.2474701008053053     
 C  -1.6587318002023037        9.7765730506148820        5.3074949826888949     
 C   1.1325853307521325        4.8296594455519406        5.0340096372970269     
 H  0.70484401505751348        5.4356335760960306        4.2285089450278308     
 H  0.49538235595299052        3.9660828383260607        5.2584762288548861     
 H   2.1438267659094579        4.5035161204903682        4.7697728326649846     
 C  0.79431052088266252        12.658474630177414        7.4217148578492855     
 H   1.2720528204461059        12.561490537461461        6.4413999383449383     
 H   1.3818761688987438        13.278558521369943        8.1078054763039766     
 H -0.21968473978291958        13.057624148018075        7.3170532520615730     
 C  -2.9501283191955050        9.9867976203924176        4.7929650676675983     
 H  -3.1980335936855377        9.6072948626313401        3.8064315834682998     
 C  -3.5621733675132381        11.295047916783350        6.7328246103276523     
 H  -4.2896647851355540        11.887879703245991        7.2833408703479181     
 C   5.2090768412981818        8.4342134894268828        4.7743881029632735     
 H   5.6099105099498932        9.3550957616332404        4.3640230173177290     
 C  -2.0570873245868491        6.8687651536868444        4.0542104427677099     
 H  -1.5176709572175597        6.2428099695431847        4.7710183637514838     
 H  -2.4404440496987756        6.2758480979448468        3.2209302811265577     
 H  -2.8751369488572709        7.3945023362666102        4.5594781598381662     
 C   3.8606430437455774        8.3848509524054986        5.1695648251480515     
 C   4.1874636927688398        6.0322978770600777        5.7614284593636587     
 H   3.8020577497567540        5.0999439413815075        6.1639442940299931     
 C   5.5149182675617379        6.0940501489277237        5.3245755887664581     
 H   6.1402848022228351        5.2028287617942173        5.3658153466226661     
 C  -3.8916676131076744        10.746807056761531        5.4930254407262442     
 H  -4.8678403577462541        10.928277457095675        5.0485338399948931     
 N   10.273788438994398       0.42303568408667364        8.1635459571608919     
 C   8.8412398283332418       0.50522571021159568        7.6815377537568539     
 H   8.7978488182725343        1.3259072790914022        6.9562065771613648     
 H   8.2461023103360080       0.79360849722328730        8.5601838966155217     
 C   10.438788598839004      -0.66559643522629142        9.2018927767047973     
 H   10.136678499260642       -1.5951640906240532        8.7116186419591148     
 H   9.7082206695845201      -0.47022825278066460        9.9949555408822857     
 C   8.3708168395123046      -0.79586405268371985        7.0443800629028575     
 H   7.4035015028227331      -0.62145956232164890        6.5547933521580610     
 H   8.2399303131013095       -1.6013621461538559        7.7743648634217184     
 H   9.0616886643636487       -1.1215649015116795        6.2536039758912807     
 C   10.795758140658643        2.8064310173596754        7.5288389227125805     
 H   11.432711374378979        3.6459882811522917        7.8367057868256476     
 H   9.7979950884640452        3.1910336286801129        7.2952292263902283     
 H   11.225916500341267        2.4117297638484056        6.5996837869274145     
 C   10.790588706313946        1.7612785403640883        8.6353328475227418     
 H   11.811287121324289        1.5867981686315573        8.9883018518595250     
 H   10.172164883053521        2.0528799972736480        9.4941214664398572     
 C   11.858735595703138      -0.77167346668243164        9.7394073891401263     
 H   11.999428743505716       -1.7632847406150152        10.189935116184303     
 H   12.068975663761147       -2.6150581789963198E-002   10.514398470634100     
 H   12.594940909176266      -0.67390505034247394        8.9324175919335893     
 H   10.850602859403301       0.13744580712467636        7.3311821532923123     
 N   7.7691738319934043        15.537432020578175        17.225377319797936     
 C   9.2043489361317121        15.543076693826762        16.741884655884228     
 H   9.3169272416745166        14.683035270010805        16.070613741897549     
 H   9.8206992538912612        15.370280318668568        17.635928489675248     
 C   7.5499333414515277        16.598445758073158        18.281902217921839     
 H   7.8303802975102617        17.547992020159032        17.817637022147778     
 H   8.2727247788166665        16.409368552226553        19.083361164902296     
 C   9.5612713228186959        16.835749241021425        16.019203630256388     
 H   10.557506628186625        16.727698481389609        15.568917939023180     
 H   9.5942678116582822        17.698378606020302        16.692143944370727     
 H   8.8630829372444655        17.031047387135526        15.193567673616336     
 C   7.3427603674482382        13.148272250062783        16.545546346949639     
 H   6.7282198970160803        12.284437376157484        16.830684971170982     
 H   8.3498956951515524        12.793954052409783        16.304252113395489     
 H   6.9025756724886378        13.551477078043549        15.624896286899324     
 C   7.3215839772888236        14.167168117371300        17.677223552768123     
 H   6.3009113847671205        14.289144262985273        18.052371474343349     
 H   7.9689772207118130        13.883415481636129        18.517353833752498     
 C   6.1188236930067168        16.642727758070905        18.796688035216661     
 H   5.9365051721249218        17.613264339668021        19.277218756593033     
 H   5.9224482635341289        15.868280849053439        19.546131925278981     
 H   5.3990142004714610        16.542734830605340        17.975134612735857     
 H   7.1784590931808463        15.803016353078423        16.396060885657615     
 N   4.2570500916174270        7.5169900403061991        9.9143338753747141     
 C   2.8246065475017650        7.4342887733297545        10.396576345762661     
 H   2.7818737385119814        6.6141779886771088        11.122655350585173     
 H   2.2294926504586896        7.1446562278460739        9.5182404809074423     
 C   4.4214620415134638        8.6054475599857039        8.8757136096263913     
 H   4.1192312933724731        9.5350438492126681        9.3658540954860552     
 H   3.6907317591703546        8.4097125997103692        8.0828830628853705     
 C   2.3534065622325580        8.7356967352291388        11.032652635690670     
 H   1.3863826484104105        8.5609548592455482        11.522737109541877     
 H   2.2216761631376021        9.5405063369706564        10.301943256325153     
 H   3.0443359915357595        9.0626897563977789        11.822968627355026     
 C   4.7795313130660091        5.1337805355563697        10.549334756544534     
 H   5.4167653151824959        4.2943726255606594        10.241657602043055     
 H   3.7818145308801383        4.7489521040454425        10.782779104104025     
 H   5.2093955331769060        5.5286725551250875        11.478545078851937     
 C   4.7743302844607829        6.1788447982581776        9.4427735079848567     
 H   5.7950764211355326        6.3535776660497065        9.0900426316499470     
 H   4.1561755874792672        5.8870250051317363        8.5838573851617568     
 C   5.8412403860428919        8.7118022986007713        8.3377852644947978     
 H   5.9814654977261608        9.7033101151059995        7.8868820805422173     
 H   6.0515246162137339        7.9660941028751298        7.5629902715719632     
 H   6.5777080508670460        8.6145496574245932        9.1446043340138576     
 H   4.8338737980003383        7.8029648530044584        10.746566904164560     
 N   1.7525702174389721        8.2842512193870714       0.85180505160927911     
 C   3.1878214137340843        8.2786939221916818        1.3350717807706882     
 H   3.3005717978174283        9.1390088238022340        2.0059977491421392     
 H   3.8040602290224790        8.4510691137421041       0.44084127797814199     
 C   1.5331635839815914        7.2229754956498109      -0.20442959632995322     
 H   1.8136436730163115        6.2735481089426566       0.26005557726406309     
 H   2.2558629790108982        7.4118250500821441       -1.0060270880189424     
 C   3.5447251448796409        6.9862525023663817        2.0581993782523589     
 H   4.5410453572714644        7.0943888761018989        2.5082780509414215     
 H   3.5775466321020541        6.1233579424023734        1.3855582995934475     
 H   2.8466292957050872        6.7913234919221814        2.8840326076196772     
 C   1.3260467690690445        10.673496872332327        1.5312403634369172     
 H  0.71148080837886019        11.537269201381108        1.2459551998928262     
 H   2.3331688174718410        11.027889237868703        1.7724749027252957     
 H  0.88586452916552050        10.270441134421811        2.4519559750553439     
 C   1.3049225202454475        9.6544155599417731       0.39972641117303137     
 H  0.28426168735454355        9.5323337657126928        2.4593614968286718E-002
 H   1.9523030518286080        9.9380705443753641      -0.44044544444569617     
 C  0.10197962434435967        7.1785989675155673      -0.71900423350979448     
 H  -8.0471844398488965E-002   6.2079089087394870       -1.1991630906111928     
 H  -9.4450729305964654E-002   7.9527971537450473       -1.4686813981954576     
 H -0.61771230325128557        7.2789107487300049       0.10261358741235380     
 H   1.1619598104141060        8.0188374102104056        1.6812491032169623     
 N   1.6706937758448110        14.504841281381879        18.195339367020331     
 C  0.90414457858209241        15.694406665262054        17.666166845472510     
 H  0.71814526631673992        16.339972317960047        18.533306219124498     
 H  -6.7297973484955587E-002   15.307805224113109        17.341320890905649     
 C   2.9811769833440689        14.911100025973203        18.824166443710087     
 H   2.7588648039678421        15.790036805512976        19.445326695796112     
 H   3.6423183232252274        15.216814972664817        18.007279934835072     
 C  0.48650900845853629        12.910470020109052        16.660670109137278     
 H  0.61599608025432651        11.951349081767674        16.142738246329163     
 H   4.8378116866812718E-002   13.605866026214985        15.935432500915706     
 H -0.24910405877994390        12.753332384335650        17.463138075387189     
 C   1.8277609662419834        13.376776740891348        17.206745316518465     
 H   2.3340108591710740        12.566381662412033        17.740917797692003     
 H   2.5170155603763860        13.718397386932820        16.425852171510687     
 C   1.5944094073261841        16.445157327896297        16.546962771775569     
 H  0.93172981961190282        17.264333411018146        16.240223533728155     
 H   1.7961198282091704        15.804421215101069        15.682019409661805     
 H   2.5416842784588276        16.888429066853448        16.877322862446388     
 C   3.5938987334471233        13.793758975546114        19.656718005181069     
 H   4.4531966844275681        14.196474573198810        20.208942194215059     
 H   3.9647900808210323        12.961173487958741        19.045802994400670     
 H   2.8890018199049941        13.391439495797130        20.395550212078223     
 H   1.0651418468656075        14.172424134877346        18.991738248108856     
 N   4.3149102780318049        1.3061232572969828        9.1739105359176634     
 C   5.0471700848268144        7.3741069538840909E-002   8.6972840534783575     
 H   5.1576438177501318      -0.56820523530524492        9.5785456728706464     
 H   6.0545398834625557       0.40330554779839722        8.4230077127181762     
 C   2.9807137068556715       0.96029112350298196        9.7901659290501062     
 H   3.1662112346189737       0.10079917875703569        10.449281125322202     
 H   2.3294696775897954       0.64002424019440796        8.9709486289874203     
 C   5.5577849802719346        2.7786344888958463        7.5566811355324219     
 H   5.4546398466790489        3.6961037575516467        6.9628399863429458     
 H   5.9651364132667641        2.0128547894024100        6.8858974798207111     
 H   6.3044375623783262        2.9763527656385120        8.3392179440499117     
 C   4.2058047211887830        2.4019692448139622        8.1427336241275565     
 H   3.7503749954905659        3.2585251351970932        8.6505505246908090     
 H   3.4889517742049283        2.0639985379032377        7.3857938269338677     
 C   4.3775729297224570      -0.65590683768149927        7.5518197860489273     
 H   5.0115316142424984       -1.5133264890264906        7.2930625057882645     
 H   4.2583247956677939       -1.9697693190883585E-002   6.6682498922894551     
 H   3.3904909780935824       -1.0399931013230777        7.8356114568834645     
 C   2.3778765204371037        2.1224931872371151        10.565285448884490     
 H   1.4839936144433639        1.7659418558975957        11.094138275441615     
 H   2.0615644547256577        2.9491953958555626        9.9165909499627674     
 H   3.0671397664434741        2.5192049879200726        11.321610502336924     
 H   4.9198664580410529        1.6479290222977712        9.9671966274123420     
 N   7.6880259198659724        9.3174128926432811      -0.11815356244057118     
 C   6.9213360713676968        8.1280474524284401       0.41128226738836349     
 H   6.7352468861178538        7.4823125161287543      -0.45571617398430636     
 H   5.9499456572447205        8.5148446691371156       0.73606662208285811     
 C   8.9984043440038448        8.9108663839958844      -0.74701540077587592     
 H   8.7759030745534794        8.0319412653490581       -1.3681310890087779     
 H   9.6595197339021031        8.6050572969981349        6.9854082136246318E-002
 C   6.5041395119877503        10.912092682055274        1.4163931974171504     
 H   6.6337122626047060        11.871317302361517        1.9341245080492944     
 H   6.0660677222807111        10.216843592419250        2.1418162014999407     
 H   5.7684311194462001        11.069102308561662       0.61398609128856030     
 C   7.8453057013772591        10.445632533136425       0.87023948575643884     
 H   8.3515328747347208        11.255915279404428       0.33586914895410674     
 H   8.5346278786429099        10.104092660724069        1.6511077929390494     
 C   7.6115150620173333        7.3774449780642470        1.5306349238740009     
 H   6.9488156682093711        6.5583111399646103        1.8374531334229156     
 H   7.8131814420754475        8.0183025207117034        2.3954971025556948     
 H   8.5588046206293065        6.9341244510119964        1.2003985168863363     
 C   9.6113237126415978        10.028054492801758       -1.5796293282653513     
 H   10.470541207757575        9.6251449076611006       -2.1318449444049183     
 H   9.9823774566032846        10.860604044284266      -0.96875696002771150     
 H   8.9064890259709610        10.430485930630272       -2.3184584620272930     
 H   7.0824554884381534        9.6498244632104679      -0.91454160273421448     
 N   10.332065820147486        6.6349788793817845        8.9037530891011443     
 C   11.064161284241960        7.8676062128699131        9.3800361704955879     
 H   11.174417906342907        8.5093877382411645        8.4986203878170503     
 H   12.071645054860515        7.5383090772288091        9.6542513235102483     
 C   8.9977666056720764        6.9804665955044536        8.2874896057600704     
 H   9.1830906775055006        7.8398775798463944        7.6282113899992305     
 H   8.3465052730472991        7.3007716036865187        9.1066810589477125     
 C   11.575243934947085        5.1629196052646629        10.521250613712880     
 H   11.472162858249050        4.2456615467086056        11.115468287114766     
 H   11.982671017960831        5.9289677434044918        11.191712957372550     
 H   12.321797054361630        4.9649056761328394        9.7386864337238777     
 C   10.223184033374920        5.5393542419847908        9.9352058458627965     
 H   9.7677766432274229        4.6826286551565284        9.4276366778550820     
 H   9.5063652540175880        5.8774401658720201        10.692122105020877     
 C   10.394563438259256        8.5973673590130684        10.525424693677834     
 H   11.028426540923894        9.4549473094814065        10.783921627014102     
 H   10.275536839893856        7.9613182431279252        11.409151757456376     
 H   9.4073720297116719        8.9812225369456531        10.241665932421558     
 C   8.3950889641796085        5.8180178522170598        7.5125993259299184     
 H   7.5011093963537450        6.1743250445318516        6.9837289902725148     
 H   8.0789563510593645        4.9913647720229672        8.1614561807075621     
 H   9.0843804684939293        5.4213111453232470        6.7562949969435682     
 H   10.937035592527392        6.2931171562691386        8.1105044919203735     
         396

 Co   10.951329229378970        1.0177591755139332        3.2936584795238839     
 S   8.7288935575779050        3.0366373524235342        4.3343124773340609     
 S   11.339821578835087        3.0435012119110447       0.88362064810749053     
 S   10.820523424876400       -2.0930053673150173        2.5649681925262131     
 S   12.956961314432480       0.15882340421389091        5.6034750521189949     
 O   11.680146814050289      -0.51804153581098877        5.9392747257921092     
 O   12.105097028449688        3.1276659598065946      -0.37140181867481031     
 O   7.8613717122726934        3.1140943098347051        5.5236391693595372     
 O   9.9487852562871044        2.5822054216638861       0.77843155655244078     
 N   10.031975300848186      -0.73318332872401260        2.9561897914086748     
 O   13.604746376478230       0.82393129180532076        6.7493117462996208     
 O   10.182208981109582       -2.8571838021769720        1.4782195823661182     
 O   9.9925057988751984        3.7828154108599472        4.3966241526225902     
 O   12.221079119528461       -1.6647810169921358        2.3134522149174490     
 N   12.644828712152570        1.1336310061861248        4.3618249504855138     
 N   9.1285606502652534        1.5123448128556496        3.9311002405927806     
 N   12.044413293693131        2.1045602269315054        2.0114571527705021     
 C   5.9956329109787392      -0.57221818487717402        4.1850056617220925     
 H   4.9568951148638360      -0.47831010860299161        4.4909559409384237     
 C   13.369540655794999        2.3591484305672794        2.4345831491286902     
 C   8.6803720741194805      -0.76575322049680461        3.3593671052584235     
 C   7.7756568608390655        3.6804471030756569        2.9662606108800924     
 H   6.8892472964244611        3.0507444616116159        2.8283647262674587     
 H   8.3977919847993796        3.6540553410994909        2.0646587526004594     
 H   7.4627264645127376        4.6994848882673779        3.2218018552846388     
 C   14.356107101065925        3.0693503538619367        1.7221338365906123     
 H   14.126338037423068        3.4542938934088330       0.73167029008154472     
 C   13.698935860732389        1.8234431328743723        3.7179800232292690     
 C   10.893518485997300       -3.1122218127218186        4.0182347199675839     
 H   11.327102588696469       -2.5018985004520249        4.8170969084016537     
 H   11.530465510245120       -3.9751030352953234        3.7892698807168523     
 H   9.8859360466197828       -3.4399234304827000        4.2941292253090673     
 C   11.300576247628623        4.6774284491885494        1.5888051078969838     
 H   10.822470072952031        4.5891717614806238        2.5700549391499332     
 H   10.724629078923090        5.3111003518771129       0.90565987644783075     
 H   12.322419786329208        5.0562392046008755        1.6936923434406479     
 C   14.983720630274627        2.0467524647806274        4.2434507951903520     
 H   15.217091051362912        1.6943549222666483        5.2435448311997224     
 C   15.624645284636044        3.2898668261431903        2.2707988744533911     
 H   16.361338586331424        3.8655898810381868        1.7144142153461579     
 C   6.8251854926236399       0.55169882069188136        4.2420243405562807     
 H   6.4319039040160728        1.4863289348846853        4.6270362295537080     
 C   14.075807828263612       -1.0708329715878184        4.9645032299435714     
 H   13.529018148197768       -1.7012186748555271        4.2572989260515071     
 H   14.478380936664683       -1.6585707933257383        5.7917525643988546     
 H   14.882232943009809      -0.54127224580974898        4.4445317056545814     
 C   8.1762223601324653       0.47828648272240015        3.8611853405791003     
 C   7.8286199008097803       -1.8821795796132512        3.3206470887978887     
 H   8.2076476767690636       -2.8279079026398706        2.9449209948867590     
 C   6.4987517568629825       -1.7969479931979617        3.7462240909033451     
 H   5.8667550935537074       -2.6838363099138483        3.7167918440134318     
 C   15.935626071090747        2.7830459628582558        3.5325047228396809     
 H   16.905968429508203        2.9789963787032141        3.9833573375818498     
 Co   7.1051169923399407        14.858939003710454        12.347632582668897     
 S   9.3529072745764328        12.874173606741817        13.396231291367730     
 S   6.7408541751904973        12.800425652780961        9.9548330400566662     
 S   7.2070382105111666        17.966853179634281        11.594457143932162     
 S   5.0844164560570819        15.723871313579867        14.650460736317161     
 O   6.3556668438428767        16.411424808208579        14.985244746324957     
 O   5.9704059497510764        12.709551434713950        8.7034229892751469     
 O   10.219618894097342        12.811692648033155        14.587079620308129     
 O   8.1255567161984938        13.279103788292852        9.8429230582577407     
 N   8.0094915496473220        16.614693461096511        11.982640323877535     
 O   4.4438344848739710        15.048693021729928        15.794028458720717     
 O   7.8273665578548455        18.729047841507995        10.495104754961559     
 O   8.1004872356343327        12.109315212450287        13.458347941856726     
 O   5.8058098866673307        17.530859156686880        11.361566630553835     
 N   5.4028529806533809        14.755822830172832        13.404630966651224     
 N   8.9342496549700670        14.392455633779790        12.988982493077540     
 N   6.0306654137885038        13.726807132976331        11.089310342560116     
 C   12.043265572980134        16.515582634992036        13.225722605458493     
 H   13.079616959948630        16.441402394110046        13.544335101643316     
 C   4.7028805187186382        13.475027472777937        11.504800876178329     
 C   9.3627146948514870        16.665267589906104        12.380630826797686     
 C   10.317125787427603        12.239859583140875        12.031707805930559     
 H   11.197490985263855        12.878690041387879        11.897959948296585     
 H   9.6975948669469503        12.259042845271034        11.128064007542495     
 H   10.638378354386587        11.223966339835817        12.289713830985269     
 C   3.7275267410722108        12.738362482155761        10.803494172513428     
 H   3.9675743092267686        12.326670918373267        9.8263980660499008     
 C   4.3571362750482772        14.046410821400768        12.768756138709209     
 C   7.1499713494517421        18.992701535712058        13.044604135475641     
 H   6.7219452660050791        18.386261666287737        13.849586193809650     
 H   6.5128047596341672        19.856342920046909        12.820230161519840     
 H   8.1610683594692919        19.318776694552234        13.309455147719417     
 C   6.8070139557526668        11.166205211333416        10.653478788381976     
 H   7.2847304220364153        11.262659375284278        11.633872376617468     
 H   7.3939740913106435        10.545417197280083        9.9675417665907204     
 H   5.7925877206096654        10.768158476269198        10.758098371318477     
 C   3.0661867067509099        13.835323133233251        13.284042642935690     
 H   2.8191144563899435        14.213421246015962        14.271296689637502     
 C   2.4525949141402905        12.530300048729622        11.342592569854348     
 H   1.7246554690309623        11.938215527240260        10.791888539132447     
 C   11.225279652931887        15.384271315520085        13.301296337207209     
 H   11.625552208634259        14.462477160294066        13.710041448721473     
 C   3.9603468409969795        16.953580393201346        14.022069917799326     
 H   4.5001592370255734        17.579725672663390        13.305733383847450     
 H   3.5762083820165418        17.546233515613171        14.855133667413671     
 H   3.1427384957011664        16.427812567844665        13.516119259899911     
 C   9.8767013459875042        15.435290384790303        12.906976884145063     
 C   10.205069461556032        17.788328285081871        12.318404133912599     
 H   9.8201965137415659        18.721564561665932        11.917535184302826     
 C   11.532634795776934        17.724968702811033        12.754663166446845     
 H   12.158509092490036        18.615859008258415        12.714301428816309     
 C   2.1241488473497250        13.076353747521022        12.583567874175353     
 H   1.1483624977797260        12.893970699986008        13.028508292752107     
 Co   4.9349634319526263        6.9231205111447798        14.784239374443874     
 S   2.7126345603486754        4.9039427169550773        13.743687583481368     
 S   5.3236773215742472        4.8970852086104735        17.194121112797855     
 S   4.8038950364932314        10.034002809154240        15.512370861476233     
 S   6.9402955201759511        7.7819039260729914        12.474125461221160     
 O   5.6633507881709599        8.4585407713980363        12.138360106899556     
 O   6.0889164388440422        4.8130003845908531        18.449169272108467     
 O   1.8451482131924322        4.8264037287318677        12.554338307086118     
 O   3.9325626468849308        5.3581642757865655        17.299290163768859     
 N   4.0154478783508321        8.6740086170992630        15.121469684430334     
 O   7.5880850108625539        7.1167677803218750        11.328310677194430     
 O   4.1655623616977646        10.798305623595990        16.599014344747086     
 O   3.9762746629326471        4.1578109965122030        13.681454513625974     
 O   6.2045079991610335        9.6059555441837858        15.763884062426660     
 N   6.6283884862174904        6.8072421994713288        13.715946238885573     
 N   3.1122196895473242        6.4282758243841895        14.146842891050412     
 N   6.0281447991302288        5.8362070342584955        16.066337342608435     
 C  -2.0849743316323673E-002   8.5125623252215767        13.892515446491492     
 H  -1.0595816700022489        8.4185070815261867        13.586579485544513     
 C   7.3532422585850634        5.5816455727387613        15.643077665591536     
 C   2.6638621158238345        8.7064417026467869        14.718194216989509     
 C   1.7593569523196841        4.2601201970945510        15.111704241759364     
 H  0.87294380660629578        4.8898217836570907        15.249583482743986     
 H   2.3814826596811893        4.2864749733142764        16.013314358776693     
 H   1.4464300508522809        3.2410963067744825        14.856107027055032     
 C   8.3398346228257356        4.8713312053271745        16.355371436405338     
 H   8.1101445775186374        4.4863216919678237        17.345829090500160     
 C   7.6825458617763873        6.1174107657491064        14.359677827260981     
 C   4.8767052755930935        11.052938854825261        14.058894797481749     
 H   5.3102193214822968        10.442472095671294        13.260103291910042     
 H   5.5136670601467541        11.915867596843331        14.287631723599922     
 H   3.8690908777402870        11.380582064424754        13.783051791516364     
 C   5.2847184387399668        3.2631484338320540        16.488914101299706     
 H   4.8065403941643803        3.3512969290544774        15.507690591993068     
 H   4.7089320135490009        2.6293728997158272        17.172098374243589     
 H   6.3066352609675969        2.8845401718252601        16.383992594777439     
 C   8.9672726913294909        5.8940784584052039        13.834074748057649     
 H   9.2005760674351933        6.2465538946712718        12.833995211559317     
 C   9.6082969737585007        4.6507489221692966        15.806554140370718     
 H   10.344992201796410        4.0749194567328662        16.362822919370075     
 C  0.80878330043415014        7.3886943014013253        13.835735655660198     
 H  0.41556854278544658        6.4539583334629445        13.450912998679430     
 C   8.0590296406300563        9.0117847100380235        13.112821501679411     
 H   7.5122824471505059        9.6420601334439802        13.820154927018244     
 H   8.4612586291722121        9.5996096566998332        12.285470375539939     
 H   8.8656991959982481        8.4823956205304452        13.632583963926560     
 C   2.1598160047145978        7.4622872155646505        14.216558083806717     
 C   1.8120282686439408        9.8228236469195078        14.756677921844684     
 H   2.1909523229614760        10.768650542614861        15.132271689551908     
 C  0.48218493844306837        9.7374188154873380        14.331047447579866     
 H -0.14987778737001881        10.624269126036097        14.360269425501222     
 C   9.9191940910057408        5.1576586128112076        14.544867015819946     
 H   10.889485165200739        4.9616804907892238        14.093912522883240     
 Co   1.0887146188065113        8.9635887609690155        5.7292868411466600     
 S   3.3365697062202067        10.948099237274160        4.6805225671712076     
 S  0.72444599480222782        11.022077108076452        8.1220628749058434     
 S   1.1904163265148939        5.8558450100875383        6.4832234036494993     
 S -0.93214921429945652        8.0981994770440178        3.4267937706264466     
 O  0.33901552337985497        7.4104439843393815        3.0920843897302217     
 O  -4.6033193322339509E-002   11.113102716838986        9.3734483059676545     
 O   4.2033520331663903        11.010426377939149        3.4897183649901571     
 O   2.1091543163000148        10.543441475644590        8.2340691853907586     
 N   1.9929415118289824        7.2078172623164782        6.0945848805235352     
 O  -1.5727204609206522        8.7731984759882504        2.2831132376218664     
 O   1.8107823806528411        5.0938883466972218        7.5827265436298505     
 O   2.0841498397880871        11.712951903813508        4.6182280002874201     
 O -0.21075193203860404        6.2920232948807797        6.7161209888147955     
 N -0.61357357221509845        9.0665448525841459        4.6723656653386456     
 N   2.9178712284559971        9.4298741400977963        5.0879388752526005     
 N   1.4258300276215274E-002   10.095575283773822        6.9876988786465164     
 C   6.0267736527576892        7.3065227127597332        4.8516463886303312     
 H   7.0631464026425457        7.3805948220945004        4.5330796166564058     
 C  -1.3135786149813184        10.347203671164314        6.5722959652606328     
 C   3.3461710125787252        7.1571147324357840        5.6966417467106858     
 C   4.3006704146037817        11.582574831701070        6.0450509232623268     
 H   5.1811033578446892        10.943852368796790        6.1788539849660440     
 H   3.6811158255740266        11.563340955066797        6.9486779668059935
[truncated: 2,199,646 more chars]
