# Supplementary material for: Unraveling the Contributions to Spin–Lattice Relaxation in Kramers Single-Molecule Magnets
Source: J Am Chem Soc. 2022 Dec 9;144(50):22965–75. doi: 10.1021/jacs.2c08876 (PMC9782788; doi:10.1021/jacs.2c08876)
Supplement: Supplementary file 2 — ja2c08876_si_002.zip [file ja2c08876_si_002.zip › phonon_Co/mol-6/mode-1-10/11/Cart_disp.xyz]

         396

 Co   10.888860470728213        1.0187539815491764        3.3359641481680327     
 S   8.6004552545066435        3.0114967221657269        4.2952245595972709     
 S   11.266838886044100        3.0233388650232786       0.89309344831177495     
 S   10.825007621205749       -2.0911391394356076        2.6049514459353902     
 S   12.926155050572048       0.18061915183246965        5.6417119050552973     
 O   11.660441449226552      -0.51315438924289625        5.9872395627044810     
 O   12.028724307936823        3.0612450836523388      -0.36699134372905118     
 O   7.7258255106412479        3.0974313920975733        5.4798432570554123     
 O   9.8719918003164491        2.5703324029137700       0.80587273459348285     
 N   10.005105788246251      -0.74854112479527735        2.9896497017749866     
 O   13.566439062687227       0.87035319070687500        6.7767880816537440     
 O   10.204816601232384       -2.8760337914627732        1.5222801910259933     
 O   9.8393808608530371        3.8007296239438344        4.3386060132548625     
 O   12.215640813433634       -1.6318531871849786        2.3509624326818277     
 N   12.594746686781406        1.1372612692581934        4.3888324886193892     
 N   9.0476594861423631        1.4845969960636942        3.9440049516827518     
 N   11.966865967842567        2.1147273781907594        2.0481225544535735     
 C   5.9718151287631436      -0.68445284577326027        4.2333621091755189     
 H   4.9356559705801866      -0.62186674792848629        4.5559525462183696     
 C   13.299714065329319        2.3590444685511609        2.4505478665802043     
 C   8.6526046559947609      -0.80942917298094019        3.3880640535271032     
 C   7.6336352603020066        3.5852533025396429        2.9054589520318452     
 H   6.7723712949631087        2.9185365997982387        2.7788785831589333     
 H   8.2664979702458279        3.5619530900543235        2.0114548705999082     
 H   7.2808782086547836        4.5987746020085227        3.1341604750010035     
 C   14.282553102869741        3.0611378662084596        1.7238580940914512     
 H   14.042838651484363        3.4469804816282807       0.73620764171233322     
 C   13.643004317213581        1.8223402734267404        3.7300754753529586     
 C   10.920930301262711       -3.1035239580085103        4.0628391367899690     
 H   11.343884395012228       -2.4828762202467600        4.8595981351491444     
 H   11.571498581775746       -3.9570129712038122        3.8357439587614306     
 H   9.9193367464912612       -3.4482841312039745        4.3408501475970347     
 C   11.239072047336789        4.6818993068330697        1.5422199446097391     
 H   10.736505408067305        4.6286956244204562        2.5148174147708127     
 H   10.686518213982490        5.3014362189497310       0.82541156286622930     
 H   12.264429631453934        5.0502960646715085        1.6559856597627391     
 C   14.935691570743639        2.0397586005657460        4.2383174125168805     
 H   15.178498932243350        1.6947628386844329        5.2389856491695230     
 C   15.561209207868773        3.2712815499314343        2.2535885020915458     
 H   16.294262782423026        3.8431163606658347        1.6879431112549677     
 C   6.7722537866907091       0.46124237985769395        4.2860456989546973     
 H   6.3593222509473968        1.3840947283317171        4.6799110202524341     
 C   14.053315682242868       -1.0484441345597950        5.0171763654407506     
 H   13.511193744060666       -1.6841984208370591        4.3114792880545307     
 H   14.450967540698736       -1.6311911156916310        5.8506156329151873     
 H   14.862009886696141      -0.52324859402460910        4.4968080270814719     
 C   8.1206986100525231       0.42419326562935589        3.8880458887843781     
 C   7.8277460393152181       -1.9461299991666061        3.3481722756304193     
 H   8.2278809664043830       -2.8813734916297959        2.9677274412312125     
 C   6.4991115096874044       -1.8946957847928265        3.7821901766740669     
 H   5.8861116315626836       -2.7951920354178452        3.7512684902526878     
 C   15.885107342406748        2.7648724324759386        3.5123751064743609     
 H   16.861652591815080        2.9552593799391191        3.9520678588069558     
 Co   7.1606525995463874        14.863753431551482        12.371196814293050     
 S   9.4437106901413568        12.864737369756847        13.330210922959079     
 S   6.7782728608102314        12.864228624446334        9.9257391469663645     
 S   7.2303039134394140        17.974192827500282        11.644687270139501     
 S   5.1263193460979455        15.700406346819364        14.678470116178840     
 O   6.3931561392970364        16.391932127419722        15.024322404069650     
 O   6.0175937983487779        12.827317243920200        8.6648481668276673     
 O   10.318165249190997        12.776208120112431        14.514790253745545     
 O   8.1744857543499077        13.313471192257404        9.8398258345633973     
 N   8.0474661488824193        16.630013938763582        12.029757584375400     
 O   4.4846893215061181        15.012143479139237        15.813724317126253     
 O   7.8537354285829339        18.759325361109294        10.564201760780088     
 O   8.2026148856409460        12.079115861177439        13.373417393603937     
 O   5.8396506081149440        17.516644666701691        11.387583356021146     
 N   5.4563378858685398        14.742996336243147        13.425944035220347     
 N   9.0003885453916297        14.392712095467585        12.979209501377769     
 N   6.0793111728254718        13.775885983741320        11.078972223772896     
 C   12.080682631599300        16.554462431792750        13.272726301328582     
 H   13.117083370740774        16.488278212438665        13.593654186025672     
 C   4.7468233680508174        13.531380275085548        11.482667830709449     
 C   9.3995697480216762        16.687497142541929        12.429561421555055     
 C   10.408791100166777        12.288744605199772        11.940205974254132     
 H   11.271316865750258        12.953600776636856        11.813003442373120     
 H   9.7757148002906380        12.313283162031237        11.046387597146312     
 H   10.759746960071183        11.274644051472784        12.168788258007773     
 C   3.7618189435760083        12.834430891158396        10.753787410880150     
 H   3.9997028623379318        12.453440868518230        9.7637201342784810     
 C   4.4065065825892535        14.061640593625116        12.765704334563736     
 C   7.1319112137281415        18.985383941523889        13.103179208129800     
 H   6.7079254204864149        18.364087394075558        13.898864491500325     
 H   6.4814887895313182        19.838840473537477        12.875328492255987     
 H   8.1329442138685195        19.330281676973339        13.383093974976743     
 C   6.8003079952311571        11.206058108328312        10.576860203097944     
 H   7.3027210411206003        11.258071495110821        11.549692771124901     
 H   7.3508094907666788        10.583631575928871        9.8610330057176494     
 H   5.7734230375254727        10.841607565944511        10.690587644708836     
 C   3.1148550991603443        13.842240065152339        13.275690505521386     
 H   2.8745356487060514        14.182535189174393        14.278703846433235     
 C   2.4842166807747219        12.622312835542864        11.285124326503281     
 H   1.7494477610218535        12.053663679402282        10.718387975663010     
 C   11.277958738556061        15.410243785066911        13.321981669273672     
 H   11.689254720428369        14.485129900858398        13.712066067034280     
 C   4.0002519638992471        16.929878024912149        14.052528210979560     
 H   4.5437004210603922        17.566553436777440        13.348662036199313     
 H   3.5994409874652282        17.511529052048520        14.885149279239288     
 H   3.1934331798163229        16.404345096126317        13.529495553497572     
 C   9.9292832040726200        15.451400073922033        12.925688601935269     
 C   10.226363609962927        17.822815848978475        12.393820040538499     
 H   9.8276476199384142        18.760216404015519        12.017310844485474     
 C   11.555190168420662        17.767369007136256        12.826595478033701     
 H   12.169475428778078        18.667007966414822        12.797525921571019     
 C   2.1635372234047483        13.121532570196594        12.547705991536342     
 H   1.1879025181652723        12.928895364351812        12.988382856716946     
 Co   4.8721130129146060        6.9219951389486862        14.742026068732857     
 S   2.5845315920800305        4.9292665343783399        13.781337114905762     
 S   5.2497719407371308        4.9166531774928846        17.184477262324908     
 S   4.8076756237115097        10.031887072606246        15.473105118626078     
 S   6.9095322646450796        7.7598261422761361        12.436296142442464     
 O   5.6437752234229874        8.4533588261332167        12.090500262240704     
 O   6.0112784173253431        4.8784839916095999        18.444775914230515     
 O   1.7102813887211585        4.8436217679923130        12.596435325839121     
 O   3.8547483845815753        5.3691921964656615        17.271470525673973     
 N   3.9880085957104288        8.6891120219780280        15.088510746546900     
 O   7.5499174289543314        7.0696792672544388        11.301522690596917     
 O   4.1874654261695605        10.816611137847236        16.555885363128116     
 O   3.8236075550783548        4.1402754134745541        13.738121089927462     
 O   6.1984522787046714        9.5729487987335506        15.726844351989747     
 N   6.5782057222710719        6.8037012675638335        13.689582762903028     
 N   3.0312539671993770        6.4560976838561555        14.133309933276820     
 N   5.9499361795793426        5.8259113720109941        16.030057588298217     
 C  -4.4704785450952432E-002   8.6248411149137727        13.842880041750581     
 H  -1.0806481653127802        8.5622638586208435        13.519577222185983     
 C   7.2829088990697484        5.5817937742895678        15.627838753528142     
 C   2.6356058645965814        8.7498759278119937        14.689684232439017     
 C   1.6174192347217922        4.3548242251324849        15.170596338079129     
 H  0.75597962417115927        5.0213138300248703        15.297088177530727     
 H   2.2499771570919536        4.3779993465987506        16.064817822260800     
 H   1.2649835316165039        3.3413078168507502        14.941474839760794     
 C   8.2657166475971113        4.8798242823771307        16.354699718501411     
 H   8.0258351599613071        4.4939022052983200        17.342277436849244     
 C   7.6263810412361313        6.1186301509781975        14.348420567601545     
 C   4.9032058024184035        11.044329733057571        14.015210134404944     
 H   5.3263284442983583        10.423798880460279        13.218446911384754     
 H   5.5535577467381207        11.897985024746191        14.242304679219801     
 H   3.9015274199013574        11.388842834917453        13.737212972981993     
 C   5.2227386769336075        3.2584136092681746        16.534584813277384     
 H   4.7205547219851303        3.3119758404264399        15.561836121096290     
 H   4.6700539489516375        2.6384085905235444        17.250841771887583     
 H   6.2482333925590829        2.8903154695924558        16.421048414811260     
 C   8.9191962049174371        5.9013974918380656        13.840412396657708     
 H   9.1621638228378153        6.2464549324618055        12.839803646496309     
 C   9.5445078872199147        4.6698754878202191        15.825201763098470     
 H   10.277556624463028        4.0981040975896033        16.390917215501574     
 C  0.75592572946732728        7.4792884543765927        13.790197685051039     
 H  0.34337573849116443        6.5565361185436686        13.395713702202839     
 C   8.0365264425673768        8.9892936131940608        13.060379830330435     
 H   7.4942873796295686        9.6252205205036336        13.765841983030635     
 H   8.4340587363521742        9.5718242783054581        12.226723015705701     
 H   8.8453237460153904        8.4644513417226062        13.580950508765005     
 C   2.1041328292137464        7.5163561755323522        14.189023229225322     
 C   1.8105085378634824        9.8863908678063339        14.729748727523878     
 H   2.2102751076780844        10.821502113938465        15.110884624749122     
 C  0.48211473412246730        9.8349346953163330        14.294986110675241     
 H -0.13107203177119942        10.735291783944305        14.326054936057025     
 C   9.8685616407453232        5.1763720642003141        14.566500874955745     
 H   10.845216065063134        4.9861655575001036        14.126980034982786     
 Co   1.1437907838673436        8.9587969784151866        5.7055161462321227     
 S   3.4272471108819951        10.957785603198039        4.7473485806423508     
 S  0.76187612080993705        10.957323749378599        8.1517740434403247     
 S   1.2131797535607867        5.8484221295077212        6.4320926069140132     
 S -0.89126253866199301        8.1215868020219784        3.3989250319505984     
 O  0.37544593670309140        7.4298479820503935        3.0529557337572797     
 O   1.0626924430301582E-003   10.993733697944084        9.4126137074701326     
 O   4.3018378395745955        11.046466932782597        3.5628795506083395     
 O   2.1578446459441674        10.507325697666126        8.2374880670150397     
 N   2.0304825512754041        7.1925185901720043        6.0470156488499827     
 O  -1.5329704265595665        8.8097434683720692        2.2636562046821354     
 O   1.8366885297992137        5.0630882001158879        7.5123870924414762     
 O   2.1862427662435122        11.743560901387413        4.7041784807079985     
 O -0.17735716131407797        6.3061781674487651        6.6894986579090672     
 N -0.56093952393555579        9.0790673906867845        4.6513014554929102     
 N   2.9836444270986098        9.4297412441930017        5.0978584424659710     
 N   6.2673186486725749E-002   10.046806312416216        6.9977933554533109     
 C   6.0640020081047616        7.2680016471230156        4.8051556321949098     
 H   7.1005200295800455        7.3342115607546843        4.4846420584215103     
 C  -1.2697348434398261        10.291725303896991        6.5941866770148092     
 C   3.3826296260167092        7.1349376706927741        5.6474261074429073     
 C   4.3922461928961081        11.533272607350646        6.1376377219552483     
 H   5.2546672392901250        10.868265652504340        6.2648224881978196     
 H   3.7590570880074310        11.508581022286133        7.0313696198726454     
 H   4.7433702114643372        12.547400692962514        5.9093676174999397     
 C  -2.2543141439123917        10.989479979359205        7.3228297880640243     
 H  -2.0162201217145537        11.370768932314142        8.3127248478916478     
 C  -1.6104650063893311        9.7609922862019385        5.3114440129558487     
 C   1.1144210540054365        4.8374069313765338        4.9735195445403733     
 H  0.69023653458820078        5.4587807869333398        4.1780086273451635     
 H  0.46409822107795551        3.9838990309922577        5.2014310965656767     
 H   2.1154081452889764        4.4925664965767265        4.6933571877893865     
 C  0.78488766628673445        12.616030307666637        7.5019071938851001     
 H   1.2874146664255655        12.564484481399536        6.5290858152366384     
 H   1.3355880375946383        13.237654648963556        8.2183223702153487     
 H -0.24176596755309948        12.981115595143121        7.3882562426563103     
 C  -2.9021283434074627        9.9806148459403712        4.8015769855393744     
 H  -3.1427923610508701        9.6398813795709462        3.7988097356256443     
 C  -3.5318865516627049        11.201918192216475        6.7915461992899555     
 H  -4.2663051873621063        11.771124144835978        7.3581463804462111     
 C   5.2613585795777063        8.4122753791898948        4.7558268294307968     
 H   5.6728648436637608        9.3374412673775584        4.3660680420458737     
 C  -2.0173426180591174        6.8923102434774250        4.0251562781612691     
 H  -1.4738657397882164        6.2557264403928743        4.7290752610120013     
 H  -2.4182683111727981        6.3105299207786123        3.1926800271361024     
 H  -2.8240548488337187        7.4180084608770755        4.5481849608099454     
 C   3.9125295647370262        8.3710651509806500        5.1515768422202273     
 C   4.2092914293600190        5.9995174959682132        5.6830474489286678     
 H   3.8103695779341558        5.0620361229168731        6.0591526990661233     
 C   5.5382619671314828        6.0549850245560863        5.2507179771156833     
 H   6.1524636345789308        5.1552785473174145        5.2796928065773745     
 C  -3.8530109195321178        10.702125521478701        5.5293111926396339     
 H  -4.8286463662743699        10.894934452925684        5.0887026948598875     
 N   10.226637803852659       0.40793414209831347        8.1784114141243371     
 C   8.7869883443695240       0.36424828394980391        7.7053295376209316     
 H   8.6493133656796672        1.2163818653404679        7.0269314910893108     
 H   8.1717409759360358       0.52948380419576246        8.6020808047089901     
 C   10.475086712758641      -0.62707077887959184        9.2555146082497117     
 H   10.197153836017938       -1.5897870202468714        8.8162323838498988     
 H   9.7647103188941315      -0.42886799741645842        10.065955932236454     
 C   8.4578391567105413      -0.94420972902708245        6.9960254686314114     
 H   7.4488277107430969      -0.86988221450712933        6.5623227610203223     
 H   8.4620507371043665       -1.8062755922777973        7.6736551085816149     
 H   9.1511415760242585       -1.1216220235366341        6.1606513625549466     
 C   10.622622395807189        2.7790260138483260        7.4255338114653000     
 H   11.223960865870893        3.6621896499429614        7.6823106809807609     
 H   9.6113520922833704        3.1112637791444833        7.1683827441688752     
 H   11.071083168007373        2.3503254944321905        6.5195995584409774     
 C   10.655374311969009        1.7974837759100410        8.5919977584873770     
 H   11.677883617336832        1.7006469650634140        8.9730573201079249     
 H   10.001809108934207        2.0987654230078858        9.4220482948436359     
 C   11.917364604967327      -0.64421218305492267        9.7435319518365606     
 H   12.119111845795697       -1.5999609730565612        10.248228323881023     
 H   12.121459348460796       0.15220108918853439        10.469343964108468     
 H   12.618209841031344      -0.55946653648023004        8.9030655530033229     
 H   10.816708068416624       0.13099618563461299        7.3517867127850849     
 N   7.8250862421085428        15.461629521689170        17.214120613910509     
 C   9.2645341999995932        15.492389703724234        16.741738166751666     
 H   9.3923335334265143        14.645765390331796        16.055747114061589     
 H   9.8764101938586961        15.310578065630201        17.636512381237726     
 C   7.5841117012670400        16.501038446421934        18.288123827071850     
 H   7.8653853717735682        17.460673278829873        17.844832032337088     
 H   8.2952992917262929        16.302209742770113        19.097703482177579     
 C   9.6104693626792876        16.801855249456846        16.044626313628033     
 H   10.615529028190517        16.717759790454441        15.605762183629290     
 H   9.6201418429522700        17.655859246280063        16.730307566322857     
 H   8.9186363475411472        16.997925994167890        15.213869752394256     
 C   7.4150977030317931        13.091163679369584        16.468538828524302     
 H   6.8105927693992214        12.211591402510406        16.728994528544284     
 H   8.4250000458964696        12.754523399135115        16.212464606529167     
 H   6.9679335853861781        13.518323207085201        15.561311637528290     
 C   7.3862396613014667        14.076879315191704        17.631003838371630     
 H   6.3637421725066590        14.181479948699598        18.008819820142918     
 H   8.0355687073582605        13.774701470538494        18.463865565742360     
 C   6.1432317946166748        16.527385243462422        18.778839959350123     
 H   5.9472624728345069        17.486494498879335        19.278469828846667     
 H   5.9368601367660050        15.735625225180481        19.508747488105715     
 H   5.4403638098789049        16.442400988626144        17.940239452643080     
 H   7.2372922216021314        15.741143613109356        16.386776183141382     
 N   4.2103845185146129        7.5343613349840588        9.8979992925575022     
 C   2.7705462768896707        7.5797683655298664        10.370794953467414     
 H   2.6312707455203901        6.7265203676679182        11.047706903584201     
 H   2.1550253580114282        7.4173242875403220        9.4735022947714160     
 C   4.4602933787247565        8.5692725915100016        8.8210504324462384     
 H   4.1827463856764062        9.5321953290082053        9.2601566275983345     
 H   3.7502533288183164        8.3716137611460972        8.0101799201120780     
 C   2.4436300282238341        8.8877799390853642        11.082324526704756     
 H   1.4337937631405879        8.8147146364391169        11.514727227668532     
 H   2.4502066711552217        9.7513701870465628        10.406233706470267     
 H   3.1367786401231910        9.0620302287092382        11.918834510219247     
 C   4.6044430171506612        5.1628083995065586        10.650740918553415     
 H   5.2051197107842437        4.2791965842546569        10.393843041503970     
 H   3.5929908426104538        4.8312406089385203        10.908195457057509     
 H   5.0534537634258188        5.5912273748311554        11.556536019496525     
 C   4.6375785399232994        6.1443063207048789        9.4842217243993261     
 H   5.6600235383249276        6.2401635170644738        9.1025761207830538     
 H   3.9832977722869449        5.8435587709648935        8.6545228557706206     
 C   5.9029396106288958        8.5853466728941186        8.3338714486992096     
 H   6.1058195215927764        9.5410495518152807        7.8294489740200035     
 H   6.1068177188556581        7.7889166045458937        7.6080213098439504     
 H   6.6032221950169427        8.4997792048783758        9.1747407316377121     
 H   4.8005887192927306        7.8104181030907078        10.724809397836735     
 N   1.8077838508638038        8.3606655959576752       0.86381349597103407     
 C   3.2469947127748497        8.3307583487379553        1.3367716883634639     
 H   3.3737560150200387        9.1767312618152488        2.0236429008600538     
 H   3.8589889891653057        8.5141092927320248       0.44248093216155537     
 C   1.5679061681405082        7.3212474622700805      -0.21037033240417641     
 H   1.8491827433692234        6.3616928508442285       0.23307515468806703     
 H   2.2795761451499130        7.5203655027385432       -1.0194450048863990     
 C   3.5939065705291080        7.0209920554933660        2.0327136000356454     
 H   4.5983807210342498        7.1057312108436701        2.4725894108909068     
 H   3.6050586555749238        6.1678568952818154        1.3461699371058307     
 H   2.9017279631684390        6.8231749109241635        2.8626142318413930     
 C   1.3968324726163459        10.730975892601409        1.6092768160474364     
 H  0.79204845973378268        11.610317153635924        1.3487385844689337     
 H   2.4066283856673873        11.067939413881954        1.8652829003091924     
 H  0.94981012488113037        10.303747050051124        2.5165408522172368     
 C   1.3682825953354103        9.7451622332913512       0.44690533344441474     
 H  0.34580176498018361        9.6400822203785435        6.9236272068809723E-002
 H   2.0173796119366356        10.047551174177695      -0.38605646259405757     
 C  0.12743093577614029        7.2943730525360095      -0.70208961103519762     
 H  -6.7777930024824531E-002   6.3352260679939461       -1.2018919601818467     
 H  -7.8739006491379521E-002   8.0861157710606992       -1.4320698852444265     
 H -0.57607072969452755        7.3789438380812173       0.13599606615290816     
 H   1.2198260232668852        8.0807256587624749        1.6909139699326372     
 N   1.6935534397976260        14.527444476632917        18.244758141628481     
 C  0.95395272597124570        15.731035991909362        17.709772760491614     
 H  0.77267246654207444        16.378800938956704        18.575342531616009     
 H  -2.2201642330614408E-002   15.364807615876376        17.376522697095254     
 C   3.0093267335731220        14.909477697242529        18.876910831402832     
 H   2.8056694272047196        15.804696263433202        19.482085051890603     
 H   3.6833332113464459        15.184696147178061        18.058755256144639     
 C  0.48534467598461789        12.930661128940098        16.729105855488466     
 H  0.60669865422393576        11.968576139448027        16.214051185849549     
 H   4.0369704937792489E-002   13.622501679954855        16.003866788585295     
 H -0.23928670057330320        12.778071707465170        17.543011580807523     
 C   1.8348617577431205        13.397687959379441        17.256207619381726     
 H   2.3478038037339006        12.588271192472272        17.785544300735037     
 H   2.5147410643549404        13.736920472469084        16.465603583949235     
 C   1.6688091090667272        16.467551844517896        16.596148526853071     
 H   1.0236208814454020        17.298176379558388        16.283967366560550     
 H   1.8652467829284076        15.823408521739024        15.732749833266748     
 H   2.6219014997879526        16.891343310977867        16.934525948855480     
 C   3.5873875044695711        13.790776883246126        19.733048322341507     
 H   4.4532865683583660        14.179253852588735        20.283916882917257     
 H   3.9413356468766692        12.937891818442514        19.139830554003446     
 H   2.8679016264844663        13.420659856753510        20.475235544360256     
 H   1.0778388286880780        14.205624471089047        19.037883812475801     
 N   4.3286637303198772        1.3647007397480275        9.2031410283215855     
 C   5.0744879676742976       0.16872743098961979        8.6590355742274987     
 H   5.2686580366041582      -0.47983616676972102        9.5220535736445804     
 H   6.0444900756305566       0.54497762923151960        8.3174493315653599     
 C   3.0172640174457843       0.97180810022714803        9.8378180548844263     
 H   3.2278319686372154        7.3636717655307576E-002   10.436807876618484     
 H   2.3415792305186307       0.69837296729318787        9.0203183772950837     
 C   5.5257933318800099        2.9823733307061979        7.7007884982820887     
 H   5.3994051112941284        3.9513925098065865        7.1985107099648902     
 H   5.9758367374542862        2.3024582076249711        6.9662247417727441     
 H   6.2489089988576714        3.1284628701986641        8.5176503217972463     
 C   4.1784920084223725        2.4999024494129429        8.2218798373990474     
 H   3.6571188567812549        3.3014298050310766        8.7559618262800019     
 H   3.5029260152293467        2.1599322229661806        7.4276158269775339     
 C   4.3565109132982389      -0.57128733328613279        7.5495828374895746     
 H   5.0067477624645349       -1.3953053508134796        7.2293134015661424     
 H   4.1462717574574732        7.3710318216052964E-002   6.6893692341669819     
 H   3.4101430783166422       -1.0052786122945323        7.8955475990501469     
 C   2.4370065618461521        2.0828055473249978        10.703442302290144     
 H   1.5774673411980369        1.6860702214053702        11.258774813400741     
 H   2.0729667153316247        2.9361758798996842        10.116408488747238     
 H   3.1591620870823318        2.4547228193925208        11.442195926965352     
 H   4.9445153678762894        1.6852280904523795        9.9966435093505961     
 N   7.7099940777065932        9.2940339396093030      -0.16709199759678656     
 C   6.9696315605439167        8.0911591620127616       0.36845708004398942     
 H   6.7874309855892969        7.4433342699453302      -0.49692024611895619     
 H   5.9939291564931807        8.4582878838306872       0.70211690328948062     
 C   9.0252858085778431        8.9108782521938199      -0.79958792667136069     
 H   8.8207516937523955        8.0157718599754038       -1.4046345601362908     
 H   9.6992978330147714        8.6352062673254846        1.8392186365203442E-002
 C   6.5032310921222933        10.892152630421599        1.3483435737851455     
 H   6.6253244085904388        11.854505662841616        1.8627858363961274     
 H   6.0580204445794719        10.200969479071341        2.0741311092612422     
 H   5.7784573677338216        11.044728967709839       0.53456928782940216     
 C   7.8523353702503318        10.424033791241998       0.82106012580485932     
 H   8.3656726423413712        11.232961253462941       0.29130299980620711     
 H   8.5321846784142554        10.084613140844267        1.6115984769730831     
 C   7.6843843841492516        7.3543005351300987        1.4819200280282512     
 H   7.0385549735556339        6.5243780387035306        1.7947081868000305     
 H   7.8819019965119965        7.9985413480894527        2.3450458998599983     
 H   8.6368948670691736        6.9294452169736074        1.1431246536801276     
 C   9.6040011948922803        10.029054089480905       -1.6560003265657144     
 H   10.469168054929339        9.6397414922288647       -2.2074711999205685     
 H   9.9591716484848796        10.881533822372191       -1.0629116769127385     
 H   8.8844244472498115        10.399986863635537       -2.3976710896351814     
 H   7.0943193768017867        9.6160819076500577      -0.96015024298467910     
 N   10.345536353645036        6.5754190722496801        8.8741748800387601     
 C   11.090860551341031        7.7719024326745911        9.4178491313483796     
 H   11.284606321394133        8.4202913469327161        8.5546298434217292     
 H   12.061077561202753        7.3962092084080551        9.7594159270264562     
 C   9.0336712336209821        6.9675157762915045        8.2400193109861810     
 H   9.2434305291218930        7.8659160579541876        7.6410782843077376     
 H   8.3581150946816773        7.2403918923439283        9.0578346611738656     
 C   11.544048204915114        4.9584675026445009        10.376164463145622     
 H   11.418323999397566        3.9895141404706260        10.878695619843569     
 H   11.994118757969538        5.6386866664065511        11.110386723427593     
 H   12.266856999234681        4.8125532452661552        9.5589754281459633     
 C   10.196306944117994        5.4403165195652825        9.8556697743745989     
 H   9.6749778148937562        4.6385380377742953        9.3219489201733889     
 H   9.5209857528942656        5.7801307957486765        10.650237907677193     
 C   10.372636443067705        8.5118797849259344        10.527180316135805     
 H   11.022713849821978        9.3360098275856682        10.847474086326839     
 H   10.162362434772175        7.8668860645089245        11.387385325993774     
 H   9.4262372713330382        8.9457023230097104        10.181075570148064     
 C   8.4537939596156164        5.8562685413735354        7.3744614462612450     
 H   7.5936250055377394        6.2524633702602106        6.8197649048581610     
 H   8.0907711217092082        5.0024702016661404        7.9614882852620639     
 H   9.1757677457346531        5.4851290981750394        6.6351268444211762     
 H   10.961316215533349        6.2551318239841649        8.0805159230859172     
         396

 Co   10.891923602669264        1.0188290523636250        3.3341741230958650     
 S   8.6062611653809036        3.0120342371050368        4.2978347423511920     
 S   11.269819757145692        3.0253595218901763       0.89344705351996601     
 S   10.825370307747837       -2.0910346091126684        2.6026439724250348     
 S   12.927976167816222       0.17945977607835942        5.6399498905771441     
 O   11.661835193809219      -0.51372111145048249        5.9849486763142892     
 O   12.032014127929290        3.0658236888579871      -0.36628315518966098     
 O   7.7320186618471904        3.0971439999801245        5.4827354994696496     
 O   9.8753315834738640        2.5714804233260398       0.80512472846565031     
 N   10.006723081003498      -0.74774843788378020        2.9876014046962727     
 O   13.568459491911842       0.86818419631312915        6.7755230960996062     
 O   10.204710378695438       -2.8748103746128337        1.5194365919220725     
 O   9.8461694577798564        3.7995314587342621        4.3421873596464353     
 O   12.216531394473501       -1.6331462060529440        2.3492631937654345     
 N   12.597397912064663        1.1368655955833213        4.3875427999542813     
 N   9.0515075569172545        1.4854245333392855        3.9438307636006451     
 N   11.970224543527063        2.1155053111267010        2.0472442251732432     
 C   5.9733423138023349      -0.68027184600288471        4.2309189152925901     
 H   4.9371120616390431      -0.61658307113761290        4.5529798782493529     
 C   13.302743848452348        2.3602762379228985        2.4505397348091194     
 C   8.6542266925021583      -0.80764456364779369        3.3861286276436546     
 C   7.6398568007198131        3.5891561484815147        2.9092803092620971     
 H   6.7774533395720526        2.9241109005972024        2.7822238461985629     
 H   8.2720992643708762        3.5658843865317027        2.0148318152830633     
 H   7.2889366882616393        4.6028799544061823        3.1394301682420065     
 C   14.285485918255066        3.0634724716665636        1.7248738821937235     
 H   14.046018745863273        3.4499632751074145       0.73742516322810980     
 C   13.645740298530288        1.8226969631641194        3.7297624641341813     
 C   10.919701950592511       -3.1039451311432229        4.0602114474032147     
 H   11.343060068843970       -2.4839312715854693        4.8572382032030594     
 H   11.569574079271799       -3.9579371844806523        3.8331366043620703     
 H   9.9177093977020725       -3.4477855775092774        4.3378280497991391     
 C   11.240769340244094        4.6826564624594775        1.5452967822578600     
 H   10.739472044804950        4.6274330903110910        2.5183172197752186     
 H   10.686727332345326        5.3025915114957156       0.83015182363581219     
 H   12.265754864740970        5.0520845559628640        1.6585998002570177     
 C   14.938179978122523        2.0401002849862215        4.2386293910645607     
 H   15.180854999335761        1.6940558421590433        5.2389350850289871     
 C   15.563786432484319        3.2738253065565099        2.2553328045079408     
 H   16.296802002302513        3.8462837507645449        1.6903128422192346     
 C   6.7749810518963001       0.46449312627670808        4.2843050218688070     
 H   6.3628808045905600        1.3876202172426118        4.6783278790877025     
 C   14.054844806106813       -1.0496332114566744        5.0149421164028185     
 H   13.512663267091021       -1.6850010210682942        4.3089307190430794     
 H   14.452274535532277       -1.6327651647544164        5.8482117894353856     
 H   14.863710465889712      -0.52430926016948587        4.4949571132986854     
 C   8.1234956519225481       0.42615041501685014        3.8868399875146893     
 C   7.8282263434348387       -1.9434730624637526        3.3456903147478325     
 H   8.2274252389988156       -2.8789334406017124        2.9648380129278098     
 C   6.4995881685343608       -1.8908641427345199        3.7795509782500716     
 H   5.8857686209921942       -2.7907633707605153        3.7484245785176338     
 C   15.887469901299330        2.7663769230038726        3.5137323736588266     
 H   16.863836535857072        2.9566973491582722        3.9538477756497725     
 Co   7.1576479106584232        14.863628555786441        12.369580445260144     
 S   9.4382314177278026        12.864462047370731        13.333006936143729     
 S   6.7755707307521140        12.861905621935955        9.9263952731651148     
 S   7.2297104994468722        17.974010623915426        11.642328477726025     
 S   5.1244108822245131        15.701585971912595        14.676806950748798     
 O   6.3916210643999678        16.392627498299671        15.022113657957561     
 O   6.0145225432662182        12.822387213113879        8.6658990572787573     
 O   10.312307275243052        12.776889283635969        14.517870581756101     
 O   8.1713562402837745        13.312209651325041        9.8393155244215791     
 N   8.0457547162175977        16.629222087260853        12.027638430052114     
 O   4.4826472554668717        15.014261506521789        15.812549678220343     
 O   7.8534490280282565        18.758012742827351        10.561197943730789     
 O   8.1962628231742247        12.080393238122198        13.377193217061482     
 O   5.8385300082120972        17.517774142735405        11.385988419075836     
 N   5.4536671884214316        14.743450632114097        13.424735286810787     
 N   8.9966719706030727        14.392092782604703        12.979209878582575     
 N   6.0761777683632738        13.774652388425427        11.078486788519127     
 C   12.079064952055228        16.550854383669552        13.270249726306696     
 H   13.115524731542687        16.483747079304170        13.590731190417120     
 C   4.7440008109608396        13.529701666425838        11.482988910886478     
 C   9.3978734345384325        16.685883037854840        12.427485958755602     
 C   10.402984072455162        12.285216548910302        11.944225364236319     
 H   11.266585566412205        12.948495171139060        11.816577642416226     
 H   9.7705386713732079        12.309663911885659        11.049953285761275     
 H   10.752193991257483        11.270942783754814        12.174262116529409     
 C   3.7592015875953173        12.831392670577934        10.755241577684506     
 H   3.9969295922081973        12.449512425081604        9.7654965907608133     
 C   4.4038293384633889        14.061158039187024        12.765545623967931     
 C   7.1330328443910531        18.985785724475125        13.100471038120038     
 H   6.7086957224275414        18.365154346322161        13.896477526748335     
 H   6.4832984080342078        19.839746674918793        12.872679880278158     
 H   8.1344928550187188        19.329757247536055        13.379895768646911     
 C   6.7991764660012413        11.204978512274074        10.580138699354908     
 H   7.3003279052050676        11.259070652791873        11.553382508446921     
 H   7.3512689144334509        10.582298975259246        9.8659253832785136     
 H   5.7727400084088574        10.839298963767666        10.693405108704752     
 C   3.1123736525259185        13.841871738303198        13.276069533535585     
 H   2.8720623295138061        14.183450117976767        14.278603308757312     
 C   2.4819023324889780        12.619163779403864        11.287226818604100     
 H   1.7472571681320122        12.049731947231518        10.721170223047880     
 C   11.275254980896927        15.407492344998392        13.320378979349961     
 H   11.685801376954911        14.482216814050267        13.710810023894515     
 C   3.9985831625982717        16.931069092453782        14.050463355903497     
 H   4.5420252773841359        17.567310405501225        13.346190240985395     
 H   3.5981540191164210        17.513161154559178        14.882955644982086     
 H   3.1914976236954784        16.405425822581389        13.527948370832634     
 C   9.9265211229315788        15.449736970416767        12.924535436032933     
 C   10.225712503264853        17.820398357135350        12.390990564512213     
 H   9.8278617817088030        18.757907993588312        12.013877056727164     
 C   11.554533073173051        17.763977260914768        12.823670913366051     
 H   12.169573849486550        18.663061977993408        12.794304068081066     
 C   2.1612766561916668        13.119781608475167        12.549231999099394     
 H   1.1857750382583114        12.927323236158779        12.990282213458100     
 Co   4.8751710466187115        6.9219191958308306        14.743787460687471     
 S   2.5902903815449223        4.9287257720994031        13.778769863717230     
 S   5.2527634613641965        4.9146699665398090        17.184116484529621     
 S   4.8080616867656225        10.031781175572517        15.475380451583009     
 S   6.9113397699421153        7.7609957838108210        12.438027159219978     
 O   5.6451553465346196        8.4539438566007021        12.092774036732163     
 O   6.0145976878716629        4.8739566390260354        18.444049991243308     
 O   1.7164086602069231        4.8438932673986539        12.593599883787798     
 O   3.8581078200590384        5.3681056182181575        17.272222186050545     
 N   3.9896379166648068        8.6883262853503709        15.090522641858549     
 O   7.5519207844252776        7.0718815166434057        11.302741143329417     
 O   4.1873834076845835        10.815395250753847        16.558690981959376     
 O   3.8303401295922912        4.1414558366160481        13.734574506625385     
 O   6.1993593588874205        9.5742240849358726        15.728524066682143     
 N   6.5808408660022293        6.8040813250535663        13.690821337075656     
 N   3.0350800430101263        6.4552701098790406        14.133489755951809     
 N   5.9532988455591145        5.8251375338364246        16.030897709348572     
 C  -4.3194377368086609E-002   8.6206751421334999        13.845382475592007     
 H  -1.0792196666616150        8.5569944491115599        13.522644827964641     
 C   7.2859364707290686        5.5805555146061510        15.627798518991915     
 C   2.6372350205962047        8.7481039014901523        14.691603578316439     
 C   1.6236073794152044        4.3509531982989014        15.166842993517085     
 H  0.76103772855940399        5.0157835759651679        15.293815559667177     
 H   2.2555603186423978        4.3741052952770252        16.061498025989788     
 H   1.2729916146046822        3.3372343707803549        14.936293982747760     
 C   8.2686488573691950        4.8774774322122694        16.353627379104736     
 H   8.0290231673234285        4.4909117512710361        17.341007293534648     
 C   7.6291055326251218        6.1182591377082458        14.348679205732047     
 C   4.9020199513057472        11.044745243876219        14.017804995934378     
 H   5.3255370747044450        10.424841273593373        13.220774463548679     
 H   5.5516874388781536        11.898895011030204        14.244877790524448     
 H   3.8999468301190583        11.388351373331753        13.740201990340450     
 C   5.2244095121813316        3.2576772609904285        16.531540227234636     
 H   4.7234757109992467        3.3132408076222477        15.558376099810580     
 H   4.6702429971306243        2.6372981515348721        17.246161810246559     
 H   6.2495252437361968        2.8885325059827807        16.418455307615556     
 C   8.9216667099534774        5.9010323002108969        13.840034390045819     
 H   9.1644937840816123        6.2471348629454404        12.839784967449512     
 C   9.5470776394933576        4.6673093349830923        15.823389149575547     
 H   10.280088629872767        4.0949113803952066        16.388475892105077     
 C  0.75862688603793116        7.4760457913115141        13.791997584721917     
 H  0.34688918001215330        6.5530137278979543        13.397386943771101     
 C   8.0380479401511487        8.9904749134601651        13.062605446109716     
 H   7.4957547473829331        9.6260051399755024        13.768394744364597     
 H   8.4353623330740888        9.5734026367950396        12.229129200933446     
 H   8.8470130751513540        8.4654877686497194        13.582781547820046     
 C   2.1069157353281311        7.5144062857372713        14.190246963873697     
 C   1.8110076623904521        9.8837556447772119        14.732205917716415     
 H   2.2098564359074540        10.819090442159041        15.113714779911881     
 C  0.48259820769418604        9.8311256797854298        14.297637754095712     
 H -0.13139900162652457        10.730892617785063        14.328903906597827     
 C   9.8709088883653866        5.1748401377924518        14.565070693946009     
 H   10.847379238322681        4.9846909254951433        14.125118702957069     
 Co   1.1407849795668188        8.9589088830434420        5.7071675433236218     
 S   3.4217459762574500        10.958047653169887        4.7445451331582165     
 S  0.75914939212980492        10.959684142765072        8.1511124528041830     
 S   1.2125975868298036        5.8485875780546595        6.4344832646980024     
 S -0.89313839080796020        8.1204180293307058        3.4005905863772408     
 O  0.37394771280714356        7.4291701258343537        3.0551722424253778     
 O  -2.0265868415640306E-003   10.998726850731888        9.4115597886977671     
 O   4.2959514143487167        11.045766743913953        3.5597865594379674     
 O   2.1547029321679845        10.508663030624581        8.2380034209916317     
 N   2.0287757291798090        7.1932972718148633        6.0491660609720030     
 O  -1.5349743971129692        8.8076439460245410        2.2648343629744399     
 O   1.8364093853868964        5.0643944980673323        7.5154327132175576     
 O   2.1798628824391875        11.742260151364775        4.7003933003485088     
 O -0.17847203749557478        6.3050225598636622        6.6911102288525948     
 N -0.56359121387451805        9.0786203994100472        4.6525198311085942     
 N   2.9799210539711614        9.4303505495780957        5.0978748526353570     
 N   5.9527543442886043E-002   10.048019283767800        6.9983112752208392     
 C   6.0623738545017627        7.2715988977211703        4.8076083211855138     
 H   7.0989450266827108        7.3387302957887419        4.4875203773397994     
 C  -1.2725736966223877        10.293362018174509        6.5938934666064357     
 C   3.3809357664800084        7.1365429190214931        5.6495224183675363     
 C   4.3864204748095528        11.536813465094289        6.1335969242631334     
 H   5.2499231616437250        10.873392475190590        6.2612275623374538     
 H   3.7538679347075554        11.512219894948066        7.0277868430566102     
 H   4.7357892072731227        12.551113718705288        5.9038569183362757     
 C  -2.2569690152558408        10.992436468936033        7.3214149893547535     
 H  -2.0190412490378473        11.374601297564796        8.3109960832326024     
 C  -1.6131380609583581        9.7614553622830762        5.3116164345124570     
 C   1.1155717266771490        4.8369781954529802        4.9762646877230603     
 H  0.69104470044497279        5.4576818652937753        4.1804236098668843     
 H  0.46593277891969154        3.9829681940696813        5.2041150825729163     
 H   2.1169881409444908        4.4930615072391866        4.6966043047468826     
 C  0.78368228420114261        12.617119894716847        7.4985593911620221     
 H   1.2849419209175850        12.563471486237445        6.5253262397753860     
 H   1.3359635072037470        13.239037997231236        8.2133308052807337     
 H -0.24253448572456945        12.983402096702086        7.3853654009227965     
 C  -2.9046050220687594        9.9809527002743312        4.8012056748593253     
 H  -3.1452438706659787        9.6389574303810015        3.7989059222343369     
 C  -3.5342400173899020        11.204969105367242        6.7894805456247953     
 H  -4.2685523968419510        11.774930130741790        7.3554075606140499     
 C   5.2586405861561758        8.4150134524499443        4.7574092647396382     
 H   5.6693868234511706        9.3403384034908683        4.3672876066118755     
 C  -2.0189805028442604        6.8911224340742718        4.0272092849733259     
 H  -1.4755117700300779        6.2549665813600983        4.7315314902458647     
 H  -2.4195203751286627        6.3089088085901324        3.1948544759770980     
 H  -2.8259632862244621        7.4169239280620705        4.5497216174776982     
 C   3.9097610050241713        8.3727176852048135        5.1527369949829431     
 C   4.2086491408543942        6.0019310375468287        5.6859038153123764     
 H   3.8106026686132441        5.0643446761946667        6.0626335214518825     
 C   5.5376065241255565        6.0583716052802554        5.2536471611777955     
 H   6.1525677691754677        5.1592226602839126        5.2829240440762772     
 C  -3.8552884110579875        10.703806337426499        5.5278049987428117     
 H  -4.8307907333081284        10.896427647576134        5.0868196385644371     
 N   10.229270791990450       0.40666998111003316        8.1782317966543143     
 C   8.7899205659217579       0.36722229652187871        7.7046503083690094     
 H   8.6553324544304484        1.2187456304113216        7.0252213070154212     
 H   8.1751651506053626       0.53583973544701047        8.6008631560948334     
 C   10.474806124511645      -0.63039227944096465        9.2538026955805996     
 H   10.196184978272324       -1.5919119407058433        8.8125569523693752     
 H   9.7635849730002722      -0.43249835031715289        10.063560815926238     
 C   8.4563996961238121      -0.94063838452338833        6.9968689336695844     
 H   7.4487963424864638      -0.86285229236295002        6.5612930770861464     
 H   8.4561568169650556       -1.8012546838620127        7.6757328295911682     
 H   9.1497648868803800       -1.1223491865121566        6.1628997547848376     
 C   10.629298200175541        2.7785465738052775        7.4302954965179966     
 H   11.231898836261806        3.6600835859572505        7.6891249513085000     
 H   9.6184834470053779        3.1127086071240115        7.1741650212109578     
 H   11.077070115396197        2.3513840852234886        6.5233796930048324     
 C   10.660772946593355        1.7943946916338527        8.5943100845365858     
 H   11.683188853941365        1.6949004468510089        8.9744879187081334     
 H   10.008277781967600        2.0949735202160822        9.4253654404498928     
 C   11.916216870249499      -0.65053232534221783        9.7437947382120083     
 H   12.115882544788871       -1.6075888009233787        10.246469890420077     
 H   12.120269138561746       0.14400001599009682        10.471486949788959     
 H   12.618468146259410      -0.56505844269488126        8.9046838858103943     
 H   10.819014511103264       0.12979989103960432        7.3513894958231489     
 N   7.8224044871196776        15.463488178036515        17.214092282893844     
 C   9.2615632222052504        15.490656279022197        16.741175187684142     
 H   9.3867692798952831        14.644366837430189        16.054532699942424     
 H   9.8731158543995541        15.306291256645634        17.635509743570697     
 C   7.5839698373545668        16.504734501672207        18.286717859983344     
 H   7.8657652017233861        17.463326614097653        17.841662889041778     
 H   8.2959612831975420        16.306245931602746        19.095657705983189     
 C   9.6110309965622172        16.799474123284721        16.044976508265670     
 H   10.614879924940965        16.712408200327491        15.604496907202213     
 H   9.6244642298611218        17.652431578456628        16.731489485015718     
 H   8.9190616096100808        16.998910811583293        15.215394211250729     
 C   7.4090722503184088        13.092206750066557        16.473086602889186     
 H   6.8034632458214741        12.214081677850380        16.735410826397334     
 H   8.4185872034416782        12.753862050096826        16.217978575103931     
 H   6.9625319902545852        13.517905765262281        15.564942794633524     
 C   7.3812975700366925        14.080323005277611        17.633302573246230     
 H   6.3588931099169193        14.187193111490972        18.010399548762699     
 H   8.0297686999161950        13.778892322738571        18.467028156514004     
 C   6.1438870089741000        16.533620349793321        18.779273225570147     
 H   5.9497106865228302        17.493869300285173        19.277135250833286     
 H   5.9376709798790968        15.743508656716481        19.510856053088471     
 H   5.4397143734464573        16.447920213883812        17.941934685216342     
 H   7.2348231618928418        15.742805213316023        16.386566064537522     
 N   4.2129843503389139        7.5355444030224268        9.8982277904573799     
 C   2.7734548465279620        7.5766270045600121        10.371537440420260     
 H   2.6373464041620940        6.7240450642871252        11.049554782808661     
 H   2.1584395365895479        7.4106611591913447        9.4748103631400387     
 C   4.4599066003976322        8.5725179449784399        8.8228038518609733     
 H   4.1816515760321851        9.5342335645431220        9.2638825062434105     
 H   3.7490053180589658        8.3751407531880488        8.0126376918179290     
 C   2.4420550348153887        8.8840635756068522        11.081432950076982     
 H   1.4336683412109306        8.8074762959198836        11.515774201051718     
 H   2.4440584582460732        9.7461279658079079        10.404030881130613     
 H   3.1352742416769441        9.0627708406074881        11.916480992884773     
 C   4.6111830563105078        5.1632302364833675        10.646035314625951     
 H   5.2131552346566483        4.2812676049234009        10.387091020939330     
 H   3.6001957639877342        4.8297043996246982        10.902454643469760     
 H   5.0594776129743400        5.5901257271847955        11.552818637512502     
 C   4.6430213393180919        6.1473396649168359        9.4819678713237394     
 H   5.6653759322679296        6.2459035089664239        9.1012327526501533     
 H   3.9898460732628664        5.8472677625775891        8.6512470044135359     
 C   5.9016674374873119        8.5916447185719633        8.3336087771935681     
 H   6.1024088161170686        9.5486576141724608        7.8311937816996551     
 H   6.1055145952426599        7.7970964818136448        7.6058804663033959     
 H   6.6033839431474632        8.5053905282350275        9.1731026543509184     
 H   4.8028553469272124        7.8115769790606322        10.725246400470008     
 N   1.8051196659403959        8.3588038418047379       0.86381725207535420     
 C   3.2440532252477352        8.3324458318896664        1.3372812383645873     
 H   3.3682733504835412        9.1781165333349843        2.0247597439111096     
 H   3.8557182044067213        8.5182729139437185       0.44340587443726631     
 C   1.5677269926105606        7.3175490326470740      -0.20898025191785569     
 H   1.8495246523988900        6.3590329185150658       0.23622058821993708     
 H   2.2801770454148382        7.5163124583843457       -1.0174400556223382     
 C   3.5944486228176955        7.0233422849972404        2.0323685697977014     
 H   4.5977415496795482        7.1110194290098301        2.4738088684874691     
 H   3.6092869737258368        6.1712101485752946        1.3450363567669741     
 H   2.9021510550470953        6.8222468864623620        2.8611379529766587     
 C   1.3908738176821354        10.729937938751247        1.6047099882470657     
 H  0.78499991841993733        11.607843697369731        1.3423072422577409     
 H   2.4002879006156510        11.068589437117980        1.8597527316594278     
 H  0.94446840414915445        10.304173542169542        2.5128890845468272     
 C   1.3633910062940389        9.7417282083797030       0.44458323932769606     
 H  0.34100214950720981        9.6344029262023287        6.7626380294992794E-002
 H   2.0116413936493007        10.043358966960575      -0.38923781312582728     
 C  0.12802877098649657        7.2881626356008544      -0.70248912592089130     
 H  -6.5425451064639567E-002   6.3278778771941591       -1.2005149593047775     
 H  -7.7994938221236612E-002   8.0782579536014278       -1.4341411829577806     
 H -0.57674610900442991        7.3734703990567976       0.13436004463671475     
 H   1.2173827619238411        8.0790818719350792        1.6911115374102594     
 N   1.6931930790047325        14.528118458871253        18.242648823962195     
 C  0.95309516257971738        15.732102635623875        17.709334417282580     
 H  0.77353965645740663        16.379658640470904        18.575354056382501     
 H  -2.3752468224647563E-002   15.366309638118270        17.377836033744519     
 C   3.0093113938983662        14.909826276512627        18.874302554164679     
 H   2.8056506368574183        15.803696042405660        19.481293270118073     
 H   3.6823954436833795        15.187000457769726        18.056152247023309     
 C  0.48469393477432637        12.934637084873847        16.723862991406122     
 H  0.60578081203510148        11.973792277089983        16.206678672797509     
 H   4.0872908340816874E-002   13.628497146095681        16.000045902051227     
 H -0.24079088459329961        12.780752665425899        17.536659357660934     
 C   1.8340644260469163        13.399289821258431        17.252985221510578     
 H   2.3453369013424670        12.588618905743074        17.781883384481898     
 H   2.5151464284130740        13.738551205839979        16.463506564617401     
 C   1.6661429978603157        16.468805025934984        16.594738599494793     
 H   1.0208007290605161        17.299836584967160        16.284091860037346     
 H   1.8607018317093920        15.824957525049733        15.730772951746930     
 H   2.6199734108389126        16.892057922181586        16.931487857118871     
 C   3.5889047673768926        13.790024748577476        19.727722441072846     
 H   4.4553653267433528        14.178032642059852        20.278051094167409     
 H   3.9423038735662779        12.938342183973894        19.132604173637869     
 H   2.8705806233376654        13.418390039210950        20.470192727501249     
 H   1.0780175487288193        14.205505935526698        19.035861065396272     
 N   4.3287603871395657        1.3634942651866921        9.2011770300623521     
 C   5.0747709407551653       0.16674771035033059        8.6591982267408731     
 H   5.2665720808729466      -0.48156716083103857        9.5227935214095432     
 H   6.0457737617291274       0.54206176761959790        8.3197802955327980     
 C   3.0167970831910784       0.97146951727889086        9.8352288148900922     
 H   3.2270229564696340        7.4793977809067311E-002   10.436343542241714     
 H   2.3421184966952735       0.69599024756929573        9.0177014120907213     
 C   5.5267336917745755        2.9768210030399676        7.6950261608177994     
 H   5.4008640614795480        3.9442534453151405        7.1899802061396523     
 H   5.9753699292685418        2.2942904355770599        6.9623503917157130     
 H   6.2507785595031491        3.1245304630739512        8.5106308605429941     
 C   4.1794683112937916        2.4974958520109043        8.2184383806759538     
 H   3.6601858617340346        3.3006715618034472        8.7518446133989034     
 H   3.5024841593205558        2.1575333618089534        7.4254826677668317     
 C   4.3587582850016595      -0.57327846773627211        7.5485653395528693     
 H   5.0088969425889349       -1.3980334349567136        7.2302340390875628     
 H   4.1510873783914137        7.1380977009766727E-002   6.6876258966744073     
 H   3.4113165143064461       -1.0062217140418415        7.8925228729935517     
 C   2.4351171139014149        2.0839521721923231        10.697662273776011     
 H   1.5746983115228885        1.6880984523527753        11.252231245234180     
 H   2.0721310568364273        2.9360964757286925        10.108419638413221     
 H   3.1559775288775369        2.4572961946670597        11.436871045438323     
 H   4.9440660314839544        1.6848789324481914        9.9947472005008891     
 N   7.7096544180110165        9.2933998065074075      -0.16499506122961963     
 C   6.9688324951564100        8.0900968603339649       0.36885518957755770     
 H   6.7884023665213853        7.4424837605105258      -0.49698146491657563     
 H   5.9924143964777876        8.4567455191541949       0.70074302907324315     
 C   9.0253151375006340        8.9106251591571208      -0.79697480399493426     
 H   8.8208214053826577        8.0168613573372500       -1.4038434971226865     
 H   9.6984046001154240        8.6330208838072888        2.1009013546868481E-002
 C   6.5025294007424650        10.888150348195387        1.3535846900531878     
 H   6.6243188712602485        11.849249955619852        1.8701868877628089     
 H   6.0584842827872718        10.194915159141065        2.0779230541513978     
 H   5.7769093793132420        11.042022259339978       0.54091314865695883     
 C   7.8515075876867515        10.422459631638169       0.82428996993964365     
 H   8.3631559544634531        11.232665439644784       0.29499235465152451     
 H   8.5325608877303356        10.083019240923226        1.6137063087592440     
 C   7.6817821350626216        7.3530690082273740        1.4832977725507401     
 H   7.0358305419274574        6.5227047889573084        1.7945218636427493     
 H   7.8773675838848032        7.9970094549955002        2.3470038699726152     
 H   8.6350594174401447        6.9288049198563799        1.1461511513461189     
 C   9.6055301391088133        10.029927280765238       -1.6506570147971711     
 H   10.471295198786603        9.6411251491975776       -2.2015574278030701     
 H   9.9600902732011178        10.881225518312533       -1.0556622901801922     
 H   8.8871195624227823        10.402336025202816       -2.3926370702037034     
 H   7.0945168626477741        9.6162290593268036      -0.95814320738868808     
 N   10.345633849331183        6.5766553552326030        8.8761437096472804     
 C   11.091169068789497        7.7738867888086238        9.4177125433229065     
 H   11.282566799359230        8.4220355665048086        8.5539258644375575     
 H   12.062376214373970        7.3991021938429817        9.7571118148092850     
 C   9.0332282963696304        6.9679234753686172        8.2425872466040921     
 H   9.2426859395738461        7.8648158703478659        7.6415180628683075     
 H   8.3586720693753112        7.2428724385310614        9.0604143409291797     
 C   11.544920933939432        4.9640141791394976        10.381949979135142     
 H   11.419682345604887        3.9966444190296664        10.887236964409530     
 H   11.993582758730039        5.6468339276234101        11.114301099760036     
 H   12.268674301922109        4.8164711662491806        9.5660344701737792     
 C   10.197237471461474        5.4427479844088529        9.8591044668992023     
 H   9.6779972734724513        4.6393334357074831        9.3260413401686968     
 H   9.5204856750087323        5.7825620394739117        10.652349015191980     
 C   10.374921895469605        8.5138775949041037        10.528229970933994     
 H   11.024908879782350        9.3387393900977909        10.846583688665051     
 H   10.167218554379497        7.8692222122069140        11.389161618108767     
 H   9.4274500352012005        8.9466600019866274        10.184139762894251     
 C   8.4519092481828384        5.8552028436379686        7.3802180077425454     
 H   7.5908922923876467        6.2505427004056529        6.8262527717280239     
 H   8.0898891829829900        5.0026526691043278        7.9694548949283828     
 H   9.1725969059248236        5.4825968380739125        6.6404577115745944     
 H   10.960871369435250        6.2554989528317630        8.0824248468729021     
         396

 Co   10.894986734610315        1.0189041231780736        3.3323840980236978     
 S   8.6120670762551637        3.0125717520443471        4.3004449251051131     
 S   11.272800628247282        3.0273801787570744       0.89380065872815706     
 S   10.825732994289927       -2.0909300787897287        2.6003364989146798     
 S   12.929797285060397       0.17830040032424921        5.6381878760989901     
 O   11.663228938391889      -0.51428783365806885        5.9826577899240974     
 O   12.035303947921756        3.0704022940636353      -0.36557496665027073     
 O   7.7382118130531321        3.0968566078626751        5.4856277418838868     
 O   9.8786713666312789        2.5726284437383096       0.80437672233781787     
 N   10.008340373760744      -0.74695575097228306        2.9855531076175583     
 O   13.570479921136457       0.86601520191938330        6.7742581105454684     
 O   10.204604156158494       -2.8735869577628943        1.5165929928181514     
 O   9.8529580547066775        3.7983332935246903        4.3457687060380081     
 O   12.217421975513368       -1.6344392249209094        2.3475639548490408     
 N   12.600049137347922        1.1364699219084491        4.3862531112891734     
 N   9.0553556276921476        1.4862520706148767        3.9436565755185389     
 N   11.973583119211559        2.1162832440626422        2.0463658958929130     
 C   5.9748694988415272      -0.67609084623250926        4.2284757214096622     
 H   4.9385681526979006      -0.61129939434673941        4.5500072102803371     
 C   13.305773631575375        2.3615080072946362        2.4505316030380349     
 C   8.6558487290095574      -0.80585995431464719        3.3841932017602061     
 C   7.6460783411376196        3.5930589944233864        2.9131016664923490     
 H   6.7825353841809957        2.9296852013961656        2.7855691092381925     
 H   8.2777005584959262        3.5698156830090819        2.0182087599662184     
 H   7.2969951678684941        4.6069853068038418        3.1446998614830095     
 C   14.288418733640391        3.0658070771246679        1.7258896702959956     
 H   14.049198840242182        3.4529460685865478       0.73864268474388639     
 C   13.648476279846998        1.8230536529014982        3.7294494529154045     
 C   10.918473599922311       -3.1043663042779355        4.0575837580164604     
 H   11.342235742675713       -2.4849863229241786        4.8548782712569745     
 H   11.567649576767854       -3.9588613977574920        3.8305292499627095     
 H   9.9160820489128820       -3.4472870238145803        4.3348059520012425     
 C   11.242466633151398        4.6834136180858863        1.5483736199059810     
 H   10.742438681542597        4.6261705562017248        2.5218170247796241     
 H   10.686936450708162        5.3037468040417011       0.83489208440539520     
 H   12.267080098028003        5.0538730472542195        1.6612139407512965     
 C   14.940668385501406        2.0404419694066975        4.2389413696122400     
 H   15.183211066428171        1.6933488456336534        5.2388845208884511     
 C   15.566363657099867        3.2763690631815852        2.2570771069243354     
 H   16.299341222181997        3.8494511408632550        1.6926825731835016     
 C   6.7777083171018910       0.46774387269572226        4.2825643447829167     
 H   6.3664393582337233        1.3911457061535064        4.6767447379229710     
 C   14.056373929970757       -1.0508222883535538        5.0127078673648873     
 H   13.514132790121376       -1.6858036212995293        4.3063821500316282     
 H   14.453581530365820       -1.6343392138172017        5.8458079459555847     
 H   14.865411045083283      -0.52536992631436263        4.4931061995158990     
 C   8.1262926937925730       0.42810756440434439        3.8856340862450001     
 C   7.8287066475544584       -1.9408161257608989        3.3432083538652453     
 H   8.2269695115932500       -2.8764933895736293        2.9619485846244067     
 C   6.5000648273813173       -1.8870325006762132        3.7769117798260767     
 H   5.8854256104217049       -2.7863347061031858        3.7455806667825797     
 C   15.889832460191913        2.7678814135318062        3.5150896408432928     
 H   16.866020479899063        2.9581353183774257        3.9556276924925897     
 Co   7.1546432217704590        14.863503680021402        12.367964076227238     
 S   9.4327521453142467        12.864186724984615        13.335802949328379     
 S   6.7728686006939967        12.859582619425579        9.9270513993638652     
 S   7.2291170854543294        17.973828420330570        11.639969685312549     
 S   5.1225024183510808        15.702765597005827        14.675143785318754     
 O   6.3900859895028983        16.393322869179620        15.019904911845472     
 O   6.0114512881836584        12.817457182307558        8.6669499477298455     
 O   10.306449301295105        12.777570447159505        14.520950909766659     
 O   8.1682267262176431        13.310948110392678        9.8388052142797608     
 N   8.0440432835527762        16.628430235758120        12.025519275728829     
 O   4.4806051894276244        15.016379533904342        15.811375039314434     
 O   7.8531626274735782        18.756700124545404        10.558194126681490     
 O   8.1899107607075017        12.081670615066960        13.380969040519027     
 O   5.8374094083092505        17.518903618769123        11.384393482130527     
 N   5.4509964909743234        14.743904927985049        13.423526538401228     
 N   8.9929553958145174        14.391473469741820        12.979210255787379     
 N   6.0730443639010758        13.773418793109533        11.078001353265361     
 C   12.077447272511156        16.547246335546358        13.267773151284812     
 H   13.113966092344599        16.479215946169674        13.587808194808570     
 C   4.7411782538708627        13.528023057766129        11.483309991063509     
 C   9.3961771210551870        16.684268933167751        12.425410495956150     
 C   10.397177044743545        12.281688492620832        11.948244754218505     
 H   11.261854267074154        12.943389565641263        11.820151842459332     
 H   9.7653625424557795        12.306044661740081        11.053518974376237     
 H   10.744641022443782        11.267241516036844        12.179735975051045     
 C   3.7565842316146267        12.828354449997470        10.756695744488860     
 H   3.9941563220784628        12.445583981644976        9.7672730472431475     
 C   4.4011520943375251        14.060675484748934        12.765386913372126     
 C   7.1341544750539647        18.986187507426362        13.097762868110275     
 H   6.7094660243686679        18.366221298568767        13.894090561996343     
 H   6.4851080265370973        19.840652876300105        12.870031268300329     
 H   8.1360414961689198        19.329232818098774        13.376697562317077     
 C   6.7980449367713254        11.203898916219837        10.583417195611872     
 H   7.2979347692895358        11.260069810472928        11.557072245768941     
 H   7.3517283381002230        10.580966374589618        9.8708177608393779     
 H   5.7720569792922420        10.836990361590823        10.696222572700668     
 C   3.1098922058914926        13.841503411454054        13.276448561549786     
 H   2.8695890103215604        14.184365046779140        14.278502771081389     
 C   2.4795879842032345        12.616014723264865        11.289329310704920     
 H   1.7450665752421708        12.045800215060751        10.723952470432749     
 C   11.272551223237794        15.404740904929874        13.318776289426250     
 H   11.682348033481453        14.479303727242137        13.709553980754750     
 C   3.9969143612972968        16.932260159995415        14.048398500827437     
 H   4.5403501337078795        17.568067374225009        13.343718445771479     
 H   3.5968670507676133        17.514793257069833        14.880762010724883     
 H   3.1895620675746339        16.406506549036457        13.526401188167698     
 C   9.9237590417905377        15.448073866911502        12.923382270130597     
 C   10.225061396566780        17.817980865292224        12.388161088485928     
 H   9.8280759434791900        18.755599583161104        12.010443268968855     
 C   11.553875977925440        17.760585514693283        12.820746348698401     
 H   12.169672270195024        18.659115989571994        12.791082214591112     
 C   2.1590160889785857        13.118030646753740        12.550758006662447     
 H   1.1836475583513508        12.925751107965745        12.992181570199254     
 Co   4.8782290803228161        6.9218432527129750        14.745548852642088     
 S   2.5960491710098137        4.9281850098204671        13.776202612528696     
 S   5.2557549819912630        4.9126867555867335        17.183755706734335     
 S   4.8084477498197362        10.031675278538788        15.477655784539939     
 S   6.9131472752391510        7.7621654253455068        12.439758175997490     
 O   5.6465354696462517        8.4545288870681876        12.095047811223619     
 O   6.0179169584179828        4.8694292864424700        18.443324068256100     
 O   1.7225359316926876        4.8441647668049947        12.590764441736477     
 O   3.8614672555365019        5.3670190399706543        17.272973846427117     
 N   3.9912672376191849        8.6875405487227138        15.092534537170199     
 O   7.5539241398962238        7.0740837660323734        11.303959596061919     
 O   4.1873013891996065        10.814179363660456        16.561496600790637     
 O   3.8370727041062280        4.1426362597575412        13.731027923323310     
 O   6.2002664390701696        9.5754993711381946        15.730203781374538     
 N   6.5834760097333858        6.8044613825432991        13.692059911248284     
 N   3.0389061188208757        6.4544425359019257        14.133669578626797     
 N   5.9566615115388855        5.8243636956618561        16.031737830398932     
 C  -4.1683969285220793E-002   8.6165091693532254        13.847884909433434     
 H  -1.0777911680104499        8.5517250396022746        13.525712433743298     
 C   7.2889640423883897        5.5793172549227332        15.627758284455687     
 C   2.6388641765958276        8.7463318751683108        14.693522924193863     
 C   1.6297955241086166        4.3470821714653178        15.163089648955042     
 H  0.76609583294764882        5.0102533219054664        15.290542941803627     
 H   2.2611434801928416        4.3702112439552989        16.058178229718777     
 H   1.2809996975928606        3.3331609247099596        14.931113125734726     
 C   8.2715810671412804        4.8751305820474080        16.352555039708065     
 H   8.0322111746855516        4.4879212972437523        17.339737150220049     
 C   7.6318300240141115        6.1178881244382932        14.348937843862549     
 C   4.9008341001930917        11.045160754694869        14.020399857463815     
 H   5.3247457051105318        10.425883666726467        13.223102015712604     
 H   5.5498171310181874        11.899804997314218        14.247450901829096     
 H   3.8983662403367587        11.387859911746052        13.743191007698906     
 C   5.2260803474290558        3.2569409127126825        16.528495641191892     
 H   4.7263967000133631        3.3145057748180555        15.554916078524871     
 H   4.6704320453096111        2.6361877125462003        17.241481848605535     
 H   6.2508170949133106        2.8867495423731055        16.415862200419848     
 C   8.9241372149895177        5.9006671085837281        13.839656383433931     
 H   9.1668237453254076        6.2478147934290753        12.839766288402716     
 C   9.5496473917667988        4.6647431821459655        15.821576536052625     
 H   10.282620635282505        4.0917186632008100        16.386034568708585     
 C  0.76132804260853504        7.4728031282464356        13.793797484392796     
 H  0.35040262153314217        6.5494913372522401        13.399060185339362     
 C   8.0395694377349205        8.9916562137262712        13.064831061888995     
 H   7.4972221151362985        9.6267897594473713        13.770947505698560     
 H   8.4366659297960034        9.5749809952846210        12.231535386161189     
 H   8.8487024042873177        8.4665241955768327        13.584612586875085     
 C   2.1096986414425158        7.5124563959421895        14.191470698522071     
 C   1.8115067869174217        9.8811204217480881        14.734663107908954     
 H   2.2094377641368230        10.816678770379616        15.116544935074641     
 C  0.48308168126590484        9.8273166642545249        14.300289397516183     
 H -0.13172597148184970        10.726493451625821        14.331752877138630     
 C   9.8732561359854483        5.1733082113845885        14.563640512936271     
 H   10.849542411582227        4.9832162934901820        14.123257370931354     
 Co   1.1377791752662940        8.9590207876716974        5.7088189404151208     
 S   3.4162448416329050        10.958309703141735        4.7417416856740822     
 S  0.75642266344967268        10.962044536151547        8.1504508621680394     
 S   1.2120154200988205        5.8487530266015977        6.4368739224819915     
 S -0.89501424295392740        8.1192492566394314        3.4022561408038832     
 O  0.37244948891119578        7.4284922696183129        3.0573887510934754     
 O  -5.1158661261582264E-003   11.003720003519692        9.4105058699254016     
 O   4.2900649891228380        11.045066555045310        3.5566935682675953     
 O   2.1515612183918020        10.510000363583034        8.2385187749682220     
 N   2.0270689070842143        7.1940759534577223        6.0513164730940234     
 O  -1.5369783676663720        8.8055444236770146        2.2660125212667439     
 O   1.8361302409745792        5.0657007960187768        7.5184783339936390     
 O   2.1734829986348627        11.740959401342135        4.6966081199890191     
 O -0.17958691367707158        6.3038669522785602        6.6927217997961224     
 N -0.56624290381348041        9.0781734081333099        4.6537382067242783     
 N   2.9761976808437125        9.4309598549631879        5.0978912628047430     
 N   5.6381900399046343E-002   10.049232255119383        6.9988291949883674     
 C   6.0607457008987629        7.2751961483193242        4.8100610101761179     
 H   7.0973700237853770        7.3432490308227996        4.4903986962580893     
 C  -1.2754125498049491        10.294998732452028        6.5936002561980631     
 C   3.3792419069433075        7.1381481673502121        5.6516187292921654     
 C   4.3805947567229975        11.540354322837930        6.1295561265710177     
 H   5.2451790839973249        10.878519297876842        6.2576326364770871     
 H   3.7486787814076798        11.515858767609997        7.0242040662405740     
 H   4.7282082030819090        12.554826744448064        5.8983462191726108     
 C  -2.2596238865992899        10.995392958512861        7.3200001906454828     
 H  -2.0218623763611410        11.378433662815450        8.3092673185735588     
 C  -1.6158111155273853        9.7619184383642157        5.3117888560690645     
 C   1.1167223993488617        4.8365494595294258        4.9790098309057482     
 H  0.69185286630174481        5.4565829436542117        4.1828385923886051     
 H  0.46776733676142762        3.9820373571471048        5.2067990685801560     
 H   2.1185681366000049        4.4935565179016459        4.6998514217043796     
 C  0.78247690211555077        12.618209481767058        7.4952115884389441     
 H   1.2824691754096043        12.562458491075352        6.5215666643141343     
 H   1.3363389768128557        13.240421345498918        8.2083392403461186     
 H -0.24330300389603943        12.985688598261053        7.3824745591892826     
 C  -2.9070817007300565        9.9812905546082913        4.8008343641792752     
 H  -3.1476953802810876        9.6380334811910569        3.7990021088430295     
 C  -3.5365934831170986        11.208020018518011        6.7874148919596351     
 H  -4.2707996063217957        11.778736116647602        7.3526687407818896     
 C   5.2559225927346453        8.4177515257099937        4.7589917000484796     
 H   5.6659088032385814        9.3432355396041782        4.3685071711778765     
 C  -2.0206183876294039        6.8899346246711186        4.0292622917853826     
 H  -1.4771578002719394        6.2542067223273214        4.7339877194797282     
 H  -2.4207724390845273        6.3072876964016524        3.1970289248180932     
 H  -2.8278717236152056        7.4158393952470654        4.5512582741454501     
 C   3.9069924453113165        8.3743702194289771        5.1538971477456590     
 C   4.2080068523487695        6.0043445791254451        5.6887601816960851     
 H   3.8108357592923325        5.0666532294724602        6.0661143438376426     
 C   5.5369510811196312        6.0617581860044236        5.2565763452399077     
 H   6.1526719037720037        5.1631667732504098        5.2861552815751800     
 C  -3.8575659025838571        10.705487153374296        5.5262988048459896     
 H  -4.8329351003418868        10.897920842226586        5.0849365822689876     
 N   10.231903780128238       0.40540582012175286        8.1780521791842915     
 C   8.7928527874739935       0.37019630909395357        7.7039710791170863     
 H   8.6613515431812296        1.2211093954821752        7.0235111229415326     
 H   8.1785893252746913       0.54219566669825847        8.5996455074806750     
 C   10.474525536264649      -0.63371378000233758        9.2520907829114876     
 H   10.195216120526711       -1.5940368611648150        8.8088815208888533     
 H   9.7624596271064110      -0.43612870321784736        10.061165699616019     
 C   8.4549602355370830      -0.93706704001969421        6.9977123987077583     
 H   7.4487649742298307      -0.85582237021877061        6.5602633931519705     
 H   8.4502628968257447       -1.7962337754462281        7.6778105506007215     
 H   9.1483881977364998       -1.1230763494876790        6.1651481470147296     
 C   10.635974004543892        2.7780671337622289        7.4350571815706941     
 H   11.239836806652717        3.6579775219715396        7.6959392216362383     
 H   9.6256148017273855        3.1141534351035398        7.1799472982530403     
 H   11.083057062785020        2.3524426760147863        6.5271598275686875     
 C   10.666171581217700        1.7913056073576641        8.5966224105857947     
 H   11.688494090545898        1.6891539286386037        8.9759185173083402     
 H   10.014746455000992        2.0911816174242785        9.4286825860561496     
 C   11.915069135531672      -0.65685246762951299        9.7440575245874577     
 H   12.112653243782045       -1.6152166287901966        10.244711456959129     
 H   12.119078928662695       0.13579894279165924        10.473629935469450     
 H   12.618726451487474      -0.57065034890953259        8.9063022186174656     
 H   10.821320953789902       0.12860359644459568        7.3509922788612121     
 N   7.8197227321308125        15.465346834383858        17.214063951877179     
 C   9.2585922444109059        15.488922854320160        16.740612208616618     
 H   9.3812050263640518        14.642968284528580        16.053318285823263     
 H   9.8698215149404138        15.302004447661066        17.634507105903673     
 C   7.5838279734420926        16.508430556922480        18.285311892894843     
 H   7.8661450316732040        17.465979949365433        17.838493745746465     
 H   8.2966232746687893        16.310282120435382        19.093611929788800     
 C   9.6115926304451467        16.797092997112596        16.045326702903303     
 H   10.614230821691411        16.707056610200539        15.603231630775136     
 H   9.6287866167699718        17.649003910633194        16.732671403708579     
 H   8.9194868716790126        16.999895628998694        15.216918670107203     
 C   7.4030467976050245        13.093249820763530        16.477634377254070     
 H   6.7963337222437268        12.216571953190355        16.741827124250385     
 H   8.4121743609868869        12.753200701058535        16.223492543678695     
 H   6.9571303951229915        13.517488323439359        15.568573951738758     
 C   7.3763554787719174        14.083766695363519        17.635601308120826     
 H   6.3540440473271795        14.192906274282343        18.011979277382476     
 H   8.0239686924741314        13.783083174938648        18.470190747285653     
 C   6.1445422233315261        16.539855456124219        18.779706491790169     
 H   5.9521589002111526        17.501244101691015        19.275800672819901     
 H   5.9384818229921876        15.751392088252480        19.512964618071223     
 H   5.4390649370140087        16.453439439141476        17.943629917789600     
 H   7.2323541021835513        15.744466813522692        16.386355945933662     
 N   4.2155841821632141        7.5367274710607939        9.8984562883572575     
 C   2.7763634161662529        7.5734856435901587        10.372279927373105     
 H   2.6434220628037974        6.7215697609063323        11.051402662033119     
 H   2.1618537151676680        7.4039980308423674        9.4761184315086595     
 C   4.4595198220705079        8.5757632984468763        8.8245572712757081     
 H   4.1805567663879648        9.5362718000780387        9.2676083848884847     
 H   3.7477573072996146        8.3786677452300005        8.0150954635237799     
 C   2.4404800414069427        8.8803472121283402        11.080541373449208     
 H   1.4335429192812732        8.8002379554006485        11.516821174434904     
 H   2.4379102453369246        9.7408857445692529        10.401828055790958     
 H   3.1337698432306968        9.0635114525057379        11.914127475550300     
 C   4.6179230954703545        5.1636520734601756        10.641329710698487     
 H   5.2211907585290520        4.2833386255921440        10.380339000374690     
 H   3.6074006853650142        4.8281681903108762        10.896713829882012     
 H   5.0655014625228603        5.5890240795384365        11.549101255528479     
 C   4.6484641387128844        6.1503730091287929        9.4797140182481527     
 H   5.6707283262109325        6.2516435008683748        9.0998893845172528     
 H   3.9963943742387884        5.8509767541902837        8.6479711530564511     
 C   5.9003952643457280        8.5979427642498099        8.3333461056879266     
 H   6.0989981106413609        9.5562656765296392        7.8329385893793075     
 H   6.1042114716296627        7.8052763590813958        7.6037396227628422     
 H   6.6035456912779846        8.5110018515916792        9.1714645770641248     
 H   4.8051219745616951        7.8127358550305575        10.725683403103281     
 N   1.8024554810169879        8.3569420876518024       0.86382100817967444     
 C   3.2411117377206202        8.3341333150413792        1.3377907883657107     
 H   3.3627906859470431        9.1795018048547199        2.0258765869621658     
 H   3.8524474196481373        8.5224365351554123       0.44433081671297725     
 C   1.5675478170806127        7.3138506030240684      -0.20759017143153499     
 H   1.8498665614285568        6.3563729861859031       0.23936602175180716     
 H   2.2807779456797630        7.5122594140301491       -1.0154351063582772     
 C   3.5949906751062826        7.0256925145011158        2.0320235395597570     
 H   4.5971023783248466        7.1163076471759892        2.4750283260840318     
 H   3.6135152918767499        6.1745634018687747        1.3439027764281177     
 H   2.9025741469257516        6.8213188620005605        2.8596616741119245     
 C   1.3849151627479250        10.728899984901087        1.6001431604466949     
 H  0.77795137710609197        11.605370241103538        1.3358759000465481     
 H   2.3939474155639147        11.069239460354007        1.8542225630096631     
 H  0.93912668341717853        10.304600034287960        2.5092373168764182     
 C   1.3584994172526674        9.7382941834680530       0.44226114521097742     
 H  0.33620253403423594        9.6287236320261140        6.6016488521175878E-002
 H   2.0059031753619654        10.039166759743457      -0.39241916365759705     
 C  0.12862660619685287        7.2819522186657002      -0.70288864080658497     
 H  -6.3072972104454589E-002   6.3205296863943721       -1.1991379584277082     
 H  -7.7250869951093704E-002   8.0704001361421565       -1.4362124806711347     
 H -0.57742148831433227        7.3679969600323769       0.13272402312052134     
 H   1.2149395005807968        8.0774380851076835        1.6913091048878819     
 N   1.6928327182118392        14.528792441109591        18.240539506295910     
 C  0.95223759918818918        15.733169279338385        17.708896074073547     
 H  0.77440684637273882        16.380516341985100        18.575365581148997     
 H  -2.5303294118680719E-002   15.367811660360163        17.379149370393780     
 C   3.0092960542236109        14.910174855782724        18.871694276926529     
 H   2.8056318465101171        15.802695821378117        19.480501488345542     
 H   3.6814576760203126        15.189304768361389        18.053549237901979     
 C  0.48404319356403486        12.938613040807597        16.718620127323778     
 H  0.60486296984626731        11.979008414731938        16.199306159745468     
 H   4.1376111743841260E-002   13.634492612236508        15.996225015517158     
 H -0.24229506861329606        12.783433623386626        17.530307134514345     
 C   1.8332670943507121        13.400891683137422        17.249762823639433     
 H   2.3428699989510333        12.588966619013876        17.778222468228755     
 H   2.5155517924712076        13.740181939210876        16.461409545285566     
 C   1.6634768866539045        16.470058207352075        16.593328672136511     
 H   1.0179805766756300        17.301496790375932        16.284216353514143     
 H   1.8561568804903763        15.826506528360440        15.728796070227112     
 H   2.6180453218898725        16.892772533385301        16.928449765382261     
 C   3.5904220302842140        13.789272613908825        19.722396559804185     
 H   4.4574440851283406        14.176811431530970        20.272185305417562     
 H   3.9432721002558866        12.938792549505274        19.125377793272293     
 H   2.8732596201908640        13.416120221668390        20.465149910642243     
 H   1.0781962687695605        14.205387399964350        19.033838318316747     
 N   4.3288570439592551        1.3622877906253570        9.1992130318031204     
 C   5.0750539138360340       0.16476798971104140        8.6593608792542476     
 H   5.2644861251417350      -0.48329815489235606        9.5235334691745059     
 H   6.0470574478276982       0.53914590600767631        8.3221112595002360     
 C   3.0163301489363725       0.97113093433063369        9.8326395748957580     
 H   3.2262139443020530        7.5951237962827045E-002   10.435879207864941     
 H   2.3426577628719167       0.69360752784540347        9.0150844468863589     
 C   5.5276740516691412        2.9712686753737372        7.6892638233535093     
 H   5.4023230116649685        3.9371143808236946        7.1814497023144135     
 H   5.9749031210827974        2.2861226635291483        6.9584760416586811     
 H   6.2526481201486268        3.1205980559492383        8.5036113992887437     
 C   4.1804446141652098        2.4950892546088657        8.2149969239528602     
 H   3.6632528666868138        3.2999133185758178        8.7477274005178050     
 H   3.5020423034117654        2.1551345006517257        7.4233495085561305     
 C   4.3610056567050792      -0.57526960218641154        7.5475478416161641     
 H   5.0110461227133349       -1.4007615190999478        7.2311546766089831     
 H   4.1559029993253533        6.9051635803480504E-002   6.6858825591818327     
 H   3.4124899502962500       -1.0071648157891506        7.8894981469369574     
 C   2.4332276659566783        2.0850987970596480        10.691882245261878     
 H   1.5719292818477399        1.6901266833001805        11.245687677067620     
 H   2.0712953983412303        2.9360170715577008        10.100430788079205     
 H   3.1527929706727420        2.4598695699415987        11.431546163911293     
 H   4.9436166950916194        1.6845297744440033        9.9928508916511820     
 N   7.7093147583154389        9.2927656734055102      -0.16289812486245270     
 C   6.9680334297689024        8.0890345586551682       0.36925329911112598     
 H   6.7893737474534728        7.4416332510757215      -0.49704268371419513     
 H   5.9908996364623937        8.4552031544777027       0.69936915485700568     
 C   9.0253444664234230        8.9103720661204235      -0.79436168131850793     
 H   8.8208911170129216        8.0179508546990981       -1.4030524341090822     
 H   9.6975113672160766        8.6308355002890913        2.3625840728533520E-002
 C   6.5018277093626375        10.884148065969176        1.3588258063212304     
 H   6.6233133339300592        11.843994248398086        1.8775879391294905     
 H   6.0589481209950726        10.188860839210788        2.0817149990415529     
 H   5.7753613908926624        11.039315550970118       0.54725700948451561     
 C   7.8506798051231703        10.420885472034341       0.82751981407442787     
 H   8.3606392665855349        11.232369625826626       0.29868170949684186     
 H   8.5329370970464158        10.081425341002186        1.6158141405454047     
 C   7.6791798859759917        7.3518374813246501        1.4846755170732291     
 H   7.0331061102992809        6.5210315392110871        1.7943355404854680     
 H   7.8728331712576098        7.9954775619015468        2.3489618400852317     
 H   8.6332239678111176        6.9281646227391516        1.1491776490121102     
 C   9.6070590833253462        10.030800472049570       -1.6453137030286280     
 H   10.473422342643868        9.6425088061662887       -2.1956436556855712     
 H   9.9610088979173561        10.880917214252875       -1.0484129034476457     
 H   8.8898146775957532        10.404685186770095       -2.3876030507722259     
 H   7.0947143484937607        9.6163762110035496      -0.95613617179269694     
 N   10.345731345017329        6.5778916382155250        8.8781125392558007     
 C   11.091477586237966        7.7758711449426565        9.4175759552974334     
 H   11.280527277324326        8.4237797860769028        8.5532218854533877     
 H   12.063674867545188        7.4019951792779084        9.7548077025921138     
 C   9.0327853591182787        6.9683311744457299        8.2451551822220015     
 H   9.2419413500257992        7.8637156827415451        7.6419578414288774     
 H   8.3592290440689450        7.2453529847181946        9.0629940206844939     
 C   11.545793662963749        4.9695608556344943        10.387735495124659     
 H   11.421040691812209        4.0037746975887067        10.895778308975492     
 H   11.993046759490539        5.6549811888402690        11.118215476092479     
 H   12.270491604609537        4.8203890872322059        9.5730935122015950     
 C   10.198167998804953        5.4451794492524224        9.8625391594238057     
 H   9.6810167320511447        4.6401288336406710        9.3301337601640064     
 H   9.5199855971231990        5.7849932831991469        10.654460122706766     
 C   10.377207347871504        8.5158754048822747        10.529279625732181     
 H   11.027103909742722        9.3414689526099135        10.845693291003263     
 H   10.172074673986817        7.8715583599049026        11.390937910223760     
 H   9.4286627990693628        8.9476176809635444        10.187203955640436     
 C   8.4500245367500586        5.8541371459024019        7.3859745692238450     
 H   7.5881595792375549        6.2486220305510960        6.8327406385978877     
 H   8.0890072442567700        5.0028351365425152        7.9774215045947008     
 H   9.1694260661149940        5.4800645779727866        6.6457885787280135     
 H   10.960426523337148        6.2558660816793612        8.0843337706598870     
         396

 Co   10.898049866551366        1.0189791939925223        3.3305940729515306     
 S   8.6178729871294237        3.0131092669836570        4.3030551078590333     
 S   11.275781499348872        3.0294008356239721       0.89415426393634800     
 S   10.826095680832015       -2.0908255484667895        2.5980290254043243     
 S   12.931618402304574       0.17714102457013900        5.6364258616208360     
 O   11.664622682974558      -0.51485455586565521        5.9803669035339055     
 O   12.038593767914222        3.0749808992692835      -0.36486677811088047     
 O   7.7444049642590738        3.0965692157452263        5.4885199842981232     
 O   9.8820111497886920        2.5737764641505794       0.80362871620998533     
 N   10.009957666517989      -0.74616306406078592        2.9835048105388440     
 O   13.572500350361071       0.86384620752563746        6.7729931249913307     
 O   10.204497933621550       -2.8723635409129544        1.5137493937142306     
 O   9.8597466516334968        3.7971351283151185        4.3493500524295818     
 O   12.218312556553233       -1.6357322437888748        2.3458647159326476     
 N   12.602700362631179        1.1360742482335768        4.3849634226240655     
 N   9.0592036984670390        1.4870796078904682        3.9434823874364326     
 N   11.976941694896055        2.1170611769985834        2.0454875666125822     
 C   5.9763966838807185      -0.67190984646213370        4.2260325275267343     
 H   4.9400242437567572      -0.60601571755586603        4.5470345423113203     
 C   13.308803414698405        2.3627397766663738        2.4505234712669499     
 C   8.6574707655169565      -0.80407534498150068        3.3822577758767571     
 C   7.6522998815554262        3.5969618403652581        2.9169230237226014     
 H   6.7876174287899396        2.9352595021951293        2.7889143722778216     
 H   8.2833018526209745        3.5737469794864611        2.0215857046493735     
 H   7.3050536474753489        4.6110906592015013        3.1499695547240125     
 C   14.291351549025716        3.0681416825827723        1.7269054583982679     
 H   14.052378934621091        3.4559288620656812       0.73986020625966298     
 C   13.651212261163705        1.8234103426388770        3.7291364416966273     
 C   10.917245249252112       -3.1047874774126480        4.0549560686297061     
 H   11.341411416507457       -2.4860413742628880        4.8525183393108895     
 H   11.565725074263909       -3.9597856110343317        3.8279218955633492     
 H   9.9144547001236933       -3.4467884701198837        4.3317838542033460     
 C   11.244163926058702        4.6841707737122942        1.5514504575541017     
 H   10.745405318280241        4.6249080220923595        2.5253168297840296     
 H   10.687145569070996        5.3049020965876865       0.83963234517497820     
 H   12.268405331315039        5.0556615385455741        1.6638280812455750     
 C   14.943156792880288        2.0407836538271731        4.2392533481599202     
 H   15.185567133520582        1.6926418491082638        5.2388339567479143     
 C   15.568940881715413        3.2789128198066604        2.2588214093407304     
 H   16.301880442061481        3.8526185309619652        1.6950523041477685     
 C   6.7804355823074829       0.47099461911473639        4.2808236676970273     
 H   6.3699979118768866        1.3946711950644011        4.6751615967582394     
 C   14.057903053834702       -1.0520113652504333        5.0104736183269551     
 H   13.515602313151732       -1.6866062215307644        4.3038335810201769     
 H   14.454888525199364       -1.6359132628799871        5.8434041024757830     
 H   14.867111624276852      -0.52643059245923940        4.4912552857331125     
 C   8.1290897356625980       0.43006471379183864        3.8844281849753113     
 C   7.8291869516740782       -1.9381591890580454        3.3407263929826585     
 H   8.2265137841876825       -2.8740533385455462        2.9590591563210040     
 C   6.5005414862282738       -1.8832008586179065        3.7742725814020819     
 H   5.8850825998512155       -2.7819060414458563        3.7427367550475261     
 C   15.892195019084497        2.7693859040597402        3.5164469080277585     
 H   16.868204423941055        2.9595732875965792        3.9574076093354065     
 Co   7.1516385328824947        14.863378804256362        12.366347707194331     
 S   9.4272728729006925        12.863911402598500        13.338598962513030     
 S   6.7701664706358793        12.857259616915201        9.9277075255626155     
 S   7.2285236714617875        17.973646216745713        11.637610892899072     
 S   5.1205939544776484        15.703945222099058        14.673480619888711     
 O   6.3885509146058288        16.394018240059570        15.017696165733383     
 O   6.0083800331010986        12.812527151501239        8.6680008381809355     
 O   10.300591327347158        12.778251610683043        14.524031237777216     
 O   8.1650972121515100        13.309686569460316        9.8382949041379426     
 N   8.0423318508879547        16.627638384255391        12.023400121405542     
 O   4.4785631233883771        15.018497561286893        15.810200400408526     
 O   7.8528762269189007        18.755387506263460        10.555190309632192     
 O   8.1835586982407786        12.082947992011722        13.384744863976570     
 O   5.8362888084064029        17.520033094802841        11.382798545185219     
 N   5.4483257935272151        14.744359223856002        13.422317789991670     
 N   8.9892388210259604        14.390854156878937        12.979210632992185     
 N   6.0699109594388769        13.772185197793640        11.077515918011592     
 C   12.075829592967084        16.543638287423160        13.265296576262926     
 H   13.112407453146512        16.474684813035179        13.584885199200018     
 C   4.7383556967808858        13.526344449106420        11.483631071240540     
 C   9.3944808075719433        16.682654828480661        12.423335033156697     
 C   10.391370017031930        12.278160436331362        11.952264144200694     
 H   11.257122967736102        12.938283960143467        11.823726042502438     
 H   9.7601864135383494        12.302425411594504        11.057084662991199     
 H   10.737088053630082        11.263540248318874        12.185209833572682     
 C   3.7539668756339362        12.825316229417005        10.758149911293215     
 H   3.9913830519487283        12.441655538208350        9.7690495037254799     
 C   4.3984748502116604        14.060192930310842        12.765228202776319     
 C   7.1352761057168763        18.986589290377598        13.095054698100514     
 H   6.7102363263097944        18.367288250815371        13.891703597244353     
 H   6.4869176450399868        19.841559077681421        12.867382656322500     
 H   8.1375901373191191        19.328708388661489        13.373499355987244     
 C   6.7969134075414104        11.202819320165597        10.586695691868837     
 H   7.2955416333740031        11.261068968153982        11.560761983090961     
 H   7.3521877617669951        10.579633773919992        9.8757101384002421     
 H   5.7713739501756267        10.834681759413980        10.699040036696582     
 C   3.1074107592570668        13.841135084604913        13.276827589563988     
 H   2.8671156911293152        14.185279975581514        14.278402233405465     
 C   2.4772736359174909        12.612865667125865        11.291431802805738     
 H   1.7428759823523294        12.041868482889987        10.726734717817619     
 C   11.269847465578660        15.401989464861353        13.317173599502539     
 H   11.678894690007995        14.476390640434007        13.708297937614985     
 C   3.9952455599963219        16.933451227537045        14.046333645751377     
 H   4.5386749900316241        17.568824342948790        13.341246650557563     
 H   3.5955800824188060        17.516425359580492        14.878568376467681     
 H   3.1876265114537894        16.407587275491530        13.524854005502760     
 C   9.9209969606494965        15.446410763406236        12.922229104228263     
 C   10.224410289868706        17.815563373449098        12.385331612459643     
 H   9.8282901052495788        18.753291172733896        12.007009481210545     
 C   11.553218882677827        17.757193768471794        12.817821784030752     
 H   12.169770690903498        18.655170001150580        12.787860361101160     
 C   2.1567555217655046        13.116279685032310        12.552284014225499     
 H   1.1815200784443900        12.924178979772712        12.994080926940406     
 Co   4.8812871140269216        6.9217673095951202        14.747310244596703     
 S   2.6018079604747055        4.9276442475415303        13.773635361340164     
 S   5.2587465026183295        4.9107035446336589        17.183394928939052     
 S   4.8088338128738499        10.031569381505062        15.479931117496870     
 S   6.9149547805361866        7.7633350668801926        12.441489192775004     
 O   5.6479155927578848        8.4551139175356731        12.097321585715077     
 O   6.0212362289643027        4.8649019338589055        18.442598145268892     
 O   1.7286632031784519        4.8444362662113356        12.587928999685156     
 O   3.8648266910139650        5.3659324617231503        17.273725506803689     
 N   3.9928965585735630        8.6867548120950566        15.094546432481847     
 O   7.5559274953671700        7.0762860154213403        11.305178048794421     
 O   4.1872193707146295        10.812963476567065        16.564302219621897     
 O   3.8438052786201644        4.1438166828990344        13.727481340021235     
 O   6.2011735192529187        9.5767746573405166        15.731883496066933     
 N   6.5861111534645422        6.8048414400330319        13.693298485420915     
 N   3.0427321946316250        6.4536149619248109        14.133849401301784     
 N   5.9600241775186573        5.8235898574872875        16.032577951449287     
 C  -4.0173561202354977E-002   8.6123431965729527        13.850387343274862     
 H  -1.0763626693592849        8.5464556300929910        13.528780039521957     
 C   7.2919916140477108        5.5780789952393164        15.627718049919460     
 C   2.6404933325954509        8.7445598488464693        14.695442270071286     
 C   1.6359836688020288        4.3432111446317352        15.159336304392998     
 H  0.77115393733589366        5.0047230678457639        15.287270323940078     
 H   2.2667266417432859        4.3663171926335727        16.054858433447766     
 H   1.2890077805810387        3.3290874786395648        14.925932268721693     
 C   8.2745132769133658        4.8727837318825467        16.351482700311390     
 H   8.0353991820476729        4.4849308432164676        17.338467006905454     
 C   7.6345545154031011        6.1175171111683415        14.349196481993053     
 C   4.8996482490804354        11.045576265513517        14.022994718993250     
 H   5.3239543355166195        10.426926059859561        13.225429567876526     
 H   5.5479468231582212        11.900714983598233        14.250024013133743     
 H   3.8967856505544591        11.387368450160352        13.746180025057361     
 C   5.2277511826767800        3.2562045644349364        16.525451055149144     
 H   4.7293176890274795        3.3157707420138629        15.551456057239161     
 H   4.6706210934885979        2.6350772735575281        17.236801886964511     
 H   6.2521089460904244        2.8849665787634309        16.413269093224141     
 C   8.9266077200255598        5.9003019169565603        13.839278376822042     
 H   9.1691537065692046        6.2484947239127093        12.839747609355918     
 C   9.5522171440402417        4.6621770293088387        15.819763922529702     
 H   10.285152640692244        4.0885259460064134        16.383593245312092     
 C  0.76402919917913892        7.4695604651813561        13.795597384063674     
 H  0.35391606305413104        6.5459689466065258        13.400733426907625     
 C   8.0410909353186923        8.9928375139923773        13.067056677668276     
 H   7.4986894828896640        9.6275743789192401        13.773500267032523     
 H   8.4379695265179180        9.5765593537742006        12.233941571388934     
 H   8.8503917334232813        8.4675606225039477        13.586443625930126     
 C   2.1124815475569005        7.5105065061471077        14.192694433170447     
 C   1.8120059114443914        9.8784851987189644        14.737120298101491     
 H   2.2090190923661925        10.814267098600192        15.119375090237400     
 C  0.48356515483762358        9.8235076487236217        14.302941040936654     
 H -0.13205294133717485        10.722094285466579        14.334601847679433     
 C   9.8756033836055117        5.1717762849767253        14.562210331926533     
 H   10.851705584841774        4.9817416614852217        14.121396038905639     
 Co   1.1347733709657695        8.9591326922999510        5.7104703375066199     
 S   3.4107437070083604        10.958571753113583        4.7389382381899479     
 S  0.75369593476954055        10.964404929538020        8.1497892715318958     
 S   1.2114332533678374        5.8489184751485359        6.4392645802659807     
 S -0.89689009509989459        8.1180804839481588        3.4039216952305256     
 O  0.37095126501524800        7.4278144134022730        3.0596052597615735     
 O  -8.2051454107524152E-003   11.008713156307497        9.4094519511530361     
 O   4.2841785638969583        11.044366366176668        3.5536005770972228     
 O   2.1484195046156196        10.511337696541489        8.2390341289448141     
 N   2.0253620849886196        7.1948546351005813        6.0534668852160447     
 O  -1.5389823382197749        8.8034449013294864        2.2671906795590480     
 O   1.8358510965622619        5.0670070939702212        7.5215239547697204     
 O   2.1671031148305380        11.739658651319496        4.6928229396295293     
 O -0.18070178985856838        6.3027113446934573        6.6943333707396491     
 N -0.56889459375244278        9.0777264168565708        4.6549565823399615     
 N   2.9724743077162636        9.4315691603482819        5.0979076729741291     
 N   5.3236257355206644E-002   10.050445226470968        6.9993471147558948     
 C   6.0591175472957630        7.2787933989174789        4.8125136991667219     
 H   7.0957950208880423        7.3477677658568572        4.4932770151763792     
 C  -1.2782514029875107        10.296635446729544        6.5933070457896896     
 C   3.3775480474066062        7.1397534156789311        5.6537150402167953     
 C   4.3747690386364413        11.543895180581572        6.1255153288789028     
 H   5.2404350063509249        10.883646120563094        6.2540377106167213     
 H   3.7434896281078043        11.519497640271929        7.0206212894245388     
 H   4.7206271988906945        12.558539770190839        5.8928355200089459     
 C  -2.2622787579427390        10.998349448089689        7.3185853919362129     
 H  -2.0246835036844342        11.382266028066104        8.3075385539145135     
 C  -1.6184841700964125        9.7623815144453552        5.3119612776256719     
 C   1.1178730720205745        4.8361207236058723        4.9817549740884353     
 H  0.69266103215851682        5.4554840220146472        4.1852535749103250     
 H  0.46960189460316365        3.9811065202245284        5.2094830545873956     
 H   2.1201481322555193        4.4940515285641061        4.7030985386618758     
 C  0.78127152002995892        12.619299068817270        7.4918637857158670     
 H   1.2799964299016238        12.561445495913262        6.5178070888528827     
 H   1.3367144464219645        13.241804693766598        8.2033476754115036     
 H -0.24407152206750940        12.987975099820018        7.3795837174557688     
 C  -2.9095583793913535        9.9816284089422513        4.8004630534992252     
 H  -3.1501468898961962        9.6371095320011140        3.7990982954517221     
 C  -3.5389469488442957        11.211070931668779        6.7853492382944749     
 H  -4.2730468158016413        11.782542102553416        7.3499299209497284     
 C   5.2532045993131140        8.4204895989700450        4.7605741353573210     
 H   5.6624307830259912        9.3461326757174881        4.3697267357438783     
 C  -2.0222562724145470        6.8887468152679654        4.0313152985974403     
 H  -1.4788038305138009        6.2534468632945446        4.7364439487135908     
 H  -2.4220245030403924        6.3056665842131734        3.1992033736590888     
 H  -2.8297801610059490        7.4147548624320612        4.5527949308132021     
 C   3.9042238855984617        8.3760227536531389        5.1550573005083749     
 C   4.2073645638431447        6.0067581207040606        5.6916165480797938     
 H   3.8110688499714209        5.0689617827502529        6.0695951662234018     
 C   5.5362956381137050        6.0651447667285918        5.2595055293020199     
 H   6.1527760383685406        5.1671108862169080        5.2893865190740827     
 C  -3.8598433941097263        10.707167969322093        5.5247926109491674     
 H  -4.8350794673756452        10.899414036877038        5.0830535259735381     
 N   10.234536768266029       0.40414165913347261        8.1778725617142705     
 C   8.7957850090262291       0.37317032166602837        7.7032918498651641     
 H   8.6673706319320107        1.2234731605530289        7.0218009388676430     
 H   8.1820134999440182       0.54855159794950648        8.5984278588665184     
 C   10.474244948017652      -0.63703528056371039        9.2503788702423737     
 H   10.194247262781099       -1.5961617816237870        8.8052060894083297     
 H   9.7613342812125516      -0.43975905611854182        10.058770583305801     
 C   8.4535207749503538      -0.93349569551600009        6.9985558637459322     
 H   7.4487336059731986      -0.84879244807459131        6.5592337092177946     
 H   8.4443689766864320       -1.7912128670304437        7.6798882716102739     
 H   9.1470115085926214       -1.1238035124632015        6.1673965392446206     
 C   10.642649808912241        2.7775876937191808        7.4398188666233906     
 H   11.247774777043627        3.6558714579858291        7.7027534919639775     
 H   9.6327461564493948        3.1155982630830676        7.1857295752951220     
 H   11.089044010173845        2.3535012668060840        6.5309399621325426     
 C   10.671570215842044        1.7882165230814755        8.5989347366350053     
 H   11.693799327150431        1.6834074104261987        8.9773491159085470     
 H   10.021215128034385        2.0873897146324749        9.4319997316624082     
 C   11.913921400813845      -0.66317260991680815        9.7443203109629053     
 H   12.109423942775221       -1.6228444566570142        10.242953023498183     
 H   12.117888718763645       0.12759786959322164        10.475772921149941     
 H   12.618984756715538      -0.57624225512418381        8.9079205514245370     
 H   10.823627396476542       0.12740730184958701        7.3505950618992761     
 N   7.8170409771419473        15.467205490731203        17.214035620860514     
 C   9.2556212666165631        15.487189429618125        16.740049229549093     
 H   9.3756407728328206        14.641569731626973        16.052103871704102     
 H   9.8665271754812736        15.297717638676499        17.633504468236644     
 C   7.5836861095296193        16.512126612172754        18.283905925806341     
 H   7.8665248616230219        17.468633284633214        17.835324602451152     
 H   8.2972852661400385        16.314318309268014        19.091566153594410     
 C   9.6121542643280762        16.794711870940475        16.045676897540936     
 H   10.613581718441859        16.701705020073586        15.601966354348059     
 H   9.6331090036788236        17.645576242809760        16.733853322401441     
 H   8.9199121337479443        17.000880446414097        15.218443128963676     
 C   7.3970213448916393        13.094292891460503        16.482182151618954     
 H   6.7892041986659795        12.219062228530330        16.748243422103435     
 H   8.4057615185320937        12.752539352020245        16.229006512253459     
 H   6.9517287999913986        13.517070881616439        15.572205108843990     
 C   7.3714133875071433        14.087210385449426        17.637900042995422     
 H   6.3491949847374398        14.198619437073717        18.013559006002257     
 H   8.0181686850320659        13.787274027138725        18.473353338057297     
 C   6.1451974376889522        16.546090562455120        18.780139758010193     
 H   5.9546071138994758        17.508618903096856        19.274466094806520     
 H   5.9392926661052794        15.759275519788480        19.515073183053978     
 H   5.4384155005815602        16.458958664399145        17.945325150362859     
 H   7.2298850424742618        15.746128413729359        16.386145827329798     
 N   4.2181840139875151        7.5379105390991619        9.8986847862571334     
 C   2.7792719858045438        7.5703442826203045        10.373022414325952     
 H   2.6494977214455009        6.7190944575255394        11.053250541257579     
 H   2.1652678937457877        7.3973349024933892        9.4774264998772821     
 C   4.4591330437433836        8.5790086519153146        8.8263106906904412     
 H   4.1794619567437437        9.5383100356129553        9.2713342635335607     
 H   3.7465092965402635        8.3821947372719521        8.0175532352296290     
 C   2.4389050479984973        8.8766308486498282        11.079649796821434     
 H   1.4334174973516156        8.7929996148814134        11.517868147818090     
 H   2.4317620324277764        9.7356435233305980        10.399625230451303     
 H   3.1322654447844500        9.0642520644039877        11.911773958215825     
 C   4.6246631346302021        5.1640739104369846        10.636624106771022     
 H   5.2292262824014566        4.2854096462608879        10.373586979810050     
 H   3.6146056067422947        4.8266319809970541        10.890973016294263     
 H   5.0715253120713815        5.5879224318920775        11.545383873544456     
 C   4.6539069381076770        6.1534063533407499        9.4774601651725643     
 H   5.6760807201539345        6.2573834927703249        9.0985460163843541     
 H   4.0029426752147099        5.8546857458029793        8.6446953016993664     
 C   5.8991230912041432        8.6042408099276564        8.3330834341822868     
 H   6.0955874051656522        9.5638737388868194        7.8346833970589591     
 H   6.1029083480166646        7.8134562363491469        7.6015987792222877     
 H   6.6037074394085051        8.5166131749483309        9.1698264997773311     
 H   4.8073886021961769        7.8138947310004818        10.726120405736554     
 N   1.7997912960935800        8.3550803334988650       0.86382476428399457     
 C   3.2381702501935057        8.3358207981930903        1.3383003383668342     
 H   3.3573080214105455        9.1808870763744572        2.0269934300132215     
 H   3.8491766348895529        8.5266001563671061       0.44525575898868819     
 C   1.5673686415506651        7.3101521734010619      -0.20620009094521427     
 H   1.8502084704582236        6.3537130538567403       0.24251145528367721     
 H   2.2813788459446878        7.5082063696759516       -1.0134301570942161     
 C   3.5955327273948696        7.0280427440049902        2.0316785093218126     
 H   4.5964632069701450        7.1215958653421492        2.4762477836805945     
 H   3.6177436100276634        6.1779166551622540        1.3427691960892614     
 H   2.9029972388044074        6.8203908375387590        2.8581853952471903     
 C   1.3789565078137145        10.727862031050925        1.5955763326463241     
 H  0.77090283579224672        11.602896784837343        1.3294445578353551     
 H   2.3876069305121783        11.069889483590034        1.8486923943598983     
 H  0.93378496268520250        10.305026526406378        2.5055855492060091     
 C   1.3536078282112960        9.7348601585564047       0.43993905109425879     
 H  0.33140291856126214        9.6230443378498993        6.4406596747358963E-002
 H   2.0001649570746300        10.034974552526338      -0.39560051418936676     
 C  0.12922444140720915        7.2757418017305460      -0.70328815569227854     
 H  -6.0720493144269611E-002   6.3131814955945851       -1.1977609575506389     
 H  -7.6506801680950781E-002   8.0625423186828851       -1.4382837783844888     
 H -0.57809686762423451        7.3625235210079572       0.13108800160432793     
 H   1.2124962392377527        8.0757942982802859        1.6915066723655043     
 N   1.6924723574189457        14.529466423347928        18.238430188629625     
 C  0.95138003579666086        15.734235923052898        17.708457730864513     
 H  0.77527403628807101        16.381374043499299        18.575377105915493     
 H  -2.6854120012713874E-002   15.369313682602057        17.380462707043041     
 C   3.0092807145488552        14.910523435052820        18.869085999688377     
 H   2.8056130561628154        15.801695600350577        19.479709706573008     
 H   3.6805199083572462        15.191609078953054        18.050946228780649     
 C  0.48339245235374328        12.942588996741346        16.713377263241433     
 H  0.60394512765743313        11.984224552373894        16.191933646693428     
 H   4.1879315146865652E-002   13.640488078377334        15.992404128983090     
 H -0.24379925263329247        12.786114581347356        17.523954911367756     
 C   1.8324697626545079        13.402493545016412        17.246540425768284     
 H   2.3404030965595997        12.589314332284680        17.774561551975616     
 H   2.5159571565293408        13.741812672581773        16.459312525953735     
 C   1.6608107754474932        16.471311388769163        16.591918744778233     
 H   1.0151604242907442        17.303156995784704        16.284340846990940     
 H   1.8516119292713606        15.828055531671149        15.726819188707296     
 H   2.6161172329408320        16.893487144589020        16.925411673645652     
 C   3.5919392931915350        13.788520479240173        19.717070678535524     
 H   4.4595228435133274        14.175590221002086        20.266319516667711     
 H   3.9442403269454958        12.939242915036655        19.118151412906716     
 H   2.8759386170440631        13.413850404125830        20.460107093783236     
 H   1.0783749888103018        14.205268864402001        19.031815571237221     
 N   4.3289537007789436        1.3610813160640216        9.1972490335438870     
 C   5.0753368869169018       0.16278826907175220        8.6595235317676202     
 H   5.2624001694105225      -0.48502914895367361        9.5242734169394687     
 H   6.0483411339262680       0.53623004439575461        8.3244422234676723     
 C   3.0158632146816662       0.97079235138237641        9.8300503349014239     
 H   3.2254049321344715        7.7108498116586779E-002   10.435414873488170     
 H   2.3431970290485595       0.69122480812151132        9.0124674816819965     
 C   5.5286144115637068        2.9657163477075068        7.6835014858892192     
 H   5.4037819618503882        3.9299753163322486        7.1729191984891756     
 H   5.9744363128970530        2.2779548914812366        6.9546016916016500     
 H   6.2545176807941045        3.1166656488245255        8.4965919380344914     
 C   4.1814209170366281        2.4926826572068270        8.2115554672297666     
 H   3.6663198716395935        3.2991550753481884        8.7436101876367047     
 H   3.5016004475029749        2.1527356394944985        7.4212163493454284     
 C   4.3632530284084989      -0.57726073663655086        7.5465303436794589     
 H   5.0131953028377350       -1.4034896032431818        7.2320753141304035     
 H   4.1607186202592938        6.6722294597194268E-002   6.6841392216892581     
 H   3.4136633862860539       -1.0081079175364598        7.8864734208803631     
 C   2.4313382180119412        2.0862454219269733        10.686102216747747     
 H   1.5691602521725916        1.6921549142475856        11.239144108901058     
 H   2.0704597398460329        2.9359376673867095        10.092441937745187     
 H   3.1496084124679475        2.4624429452161372        11.426221282384263     
 H   4.9431673586992853        1.6841806164398150        9.9909545828014750     
 N   7.7089750986198613        9.2921315403036147      -0.16080118849528574     
 C   6.9672343643813957        8.0879722569763715       0.36965140864469426     
 H   6.7903451283855611        7.4407827416409171      -0.49710390251181463     
 H   5.9893848764469997        8.4536607898012122       0.69799528064076821     
 C   9.0253737953462139        8.9101189730837245      -0.79174855864208149     
 H   8.8209608286431838        8.0190403520609443       -1.4022613710954779     
 H   9.6966181343167275        8.6286501167708938        2.6242667910198560E-002
 C   6.5011260179828092        10.880145783742964        1.3640669225892728     
 H   6.6223077965998689        11.838738541176323        1.8849889904961721     
 H   6.0594119592028726        10.182806519280513        2.0855069439317084     
 H   5.7738134024720837        11.036608842600257       0.55360087031207228     
 C   7.8498520225595900        10.419311312430512       0.83074965820921209     
 H   8.3581225787076185        11.232073812008469       0.30237106434215921     
 H   8.5333133063624960        10.079831441081144        1.6179219723315656     
 C   7.6765776368893617        7.3506059544219253        1.4860532615957180     
 H   7.0303816786711044        6.5193582894648650        1.7941492173281868     
 H   7.8682987586304156        7.9939456688075943        2.3509198101978486     
 H   8.6313885181820886        6.9275243256219241        1.1522041466781014     
 C   9.6085880275418809        10.031673663333903       -1.6399703912600847     
 H   10.475549486501132        9.6438924631349998       -2.1897298835680727     
 H   9.9619275226335944        10.880608910193219       -1.0411635167150994     
 H   8.8925097927687240        10.407034348337374       -2.3825690313407479     
 H   7.0949118343397481        9.6165233626802937      -0.95412913619670592     
 N   10.345828840703478        6.5791279211984479        8.8800813688643210     
 C   11.091786103686433        7.7778555010766901        9.4174393672719603     
 H   11.278487755289424        8.4255240056489953        8.5525179064692161     
 H   12.064973520716407        7.4048881647128351        9.7525035903749409     
 C   9.0323424218669270        6.9687388735228426        8.2477231178399126     
 H   9.2411967604777523        7.8626154951352234        7.6423976199894472     
 H   8.3597860187625770        7.2478335309053277        9.0655737004398080     
 C   11.546666391988067        4.9751075321294911        10.393521011114178     
 H   11.422399038019529        4.0109049761477467        10.904319653541453     
 H   11.992510760251038        5.6631284500571279        11.122129852424921     
 H   12.272308907296965        4.8243070082152313        9.5801525542294126     
 C   10.199098526148433        5.4476109140959927        9.8659738519484090     
 H   9.6840361906298398        4.6409242315738588        9.3342261801593143     
 H   9.5194855192376657        5.7874245269243829        10.656571230221552     
 C   10.379492800273404        8.5178732148604439        10.530329280530369     
 H   11.029298939703096        9.3441985151220361        10.844802893341473     
 H   10.176930793594137        7.8738945076028912        11.392714202338752     
 H   9.4298755629375250        8.9485753599404614        10.190268148386624     
 C   8.4481398253172806        5.8530714481668360        7.3917311307051454     
 H   7.5854268660874631        6.2467013606965391        6.8392285054677506     
 H   8.0881253055305500        5.0030176039807035        7.9853881142610197     
 H   9.1662552263051662        5.4775323178716597        6.6511194458814327     
 H   10.959981677239048        6.2562332105269594        8.0862426944468719     
         396

 Co   10.901112998492417        1.0190542648069709        3.3288040478793635     
 S   8.6236788980036838        3.0136467819229669        4.3056652906129544     
 S   11.278762370450464        3.0314214924908702       0.89450786914453906     
 S   10.826458367374103       -2.0907210181438498        2.5957215518939689     
 S   12.933439519548749       0.17598164881602879        5.6346638471426820     
 O   11.666016427557226      -0.51542127807324156        5.9780760171437137     
 O   12.041883587906687        3.0795595044749318      -0.36415858957149028     
 O   7.7505981154650163        3.0962818236277769        5.4914122267123604     
 O   9.8853509329461069        2.5749244845628496       0.80288071008215289     
 N   10.011574959275237      -0.74537037714928878        2.9814565134601301     
 O   13.574520779585685       0.86167721313189161        6.7717281394371929     
 O   10.204391711084606       -2.8711401240630150        1.5109057946103097     
 O   9.8665352485603179        3.7959369631055462        4.3529313988211547     
 O   12.219203137593100       -1.6370252626568402        2.3441654770162539     
 N   12.605351587914438        1.1356785745587048        4.3836737339589575     
 N   9.0630517692419303        1.4879071451660595        3.9433081993543260     
 N   11.980300270580550        2.1178391099345246        2.0446092373322520     
 C   5.9779238689199099      -0.66772884669175825        4.2235893336438064     
 H   4.9414803348156138      -0.60073204076499254        4.5440618743423036     
 C   13.311833197821432        2.3639715460381114        2.4505153394958654     
 C   8.6590928020243556      -0.80229073564835429        3.3803223499933086     
 C   7.6585214219732327        3.6008646863071294        2.9207443809528533     
 H   6.7926994733988835        2.9408338029940926        2.7922596353174511     
 H   8.2889031467460228        3.5776782759638408        2.0249626493325286     
 H   7.3131121270822037        4.6151960115991608        3.1552392479650155     
 C   14.294284364411039        3.0704762880408767        1.7279212465005400     
 H   14.055559028999999        3.4589116555448145       0.74107772777543957     
 C   13.653948242480414        1.8237670323762558        3.7288234304778505     
 C   10.916016898581912       -3.1052086505473602        4.0523283792429519     
 H   11.340587090339200       -2.4870964256015977        4.8501584073648054     
 H   11.563800571759963       -3.9607098243111718        3.8253145411639888     
 H   9.9128273513345047       -3.4462899164251866        4.3287617564054504     
 C   11.245861218966006        4.6849279293387029        1.5545272952022227     
 H   10.748371955017886        4.6236454879829934        2.5288166347884355     
 H   10.687354687433832        5.3060573891336720       0.84437260594456121     
 H   12.269730564602074        5.0574500298369296        1.6664422217398536     
 C   14.945645200259172        2.0411253382476491        4.2395653267076003     
 H   15.187923200612993        1.6919348525828739        5.2387833926073784     
 C   15.571518106330959        3.2814565764317360        2.2605657117571250     
 H   16.304419661940969        3.8557859210606753        1.6974220351120355     
 C   6.7831628475130739       0.47424536553375057        4.2790829906111369     
 H   6.3735564655200498        1.3981966839752957        4.6735784555935078     
 C   14.059432177698644       -1.0532004421473127        5.0082393692890230     
 H   13.517071836182087       -1.6874088217619996        4.3012850120087256     
 H   14.456195520032907       -1.6374873119427726        5.8410002589959813     
 H   14.868812203470423      -0.52749125860411616        4.4894043719503252     
 C   8.1318867775326229       0.43202186317933289        3.8832222837056221     
 C   7.8296672557936979       -1.9355022523551919        3.3382444321000717     
 H   8.2260580567821151       -2.8716132875174631        2.9561697280176014     
 C   6.5010181450752302       -1.8793692165596001        3.7716333829780866     
 H   5.8847395892807270       -2.7774773767885268        3.7398928433124721     
 C   15.894557577977078        2.7708903945876737        3.5178041752122242     
 H   16.870388367983047        2.9610112568157327        3.9591875261782237     
 Co   7.1486338439945305        14.863253928491321        12.364731338161425     
 S   9.4217936004871365        12.863636080212384        13.341394975697680     
 S   6.7674643405777619        12.854936614404822        9.9283636517613658     
 S   7.2279302574692448        17.973464013160857        11.635252100485598     
 S   5.1186854906042161        15.705124847192289        14.671817454458667     
 O   6.3870158397087602        16.394713610939519        15.015487419621294     
 O   6.0053087780185388        12.807597120694918        8.6690517286320237     
 O   10.294733353399213        12.778932774206581        14.527111565787772     
 O   8.1619676980853786        13.308425028527953        9.8377845939961226     
 N   8.0406204182231331        16.626846532752662        12.021280967082257     
 O   4.4765210573491299        15.020615588669445        15.809025761502616     
 O   7.8525898263642233        18.754074887981517        10.552186492582893     
 O   8.1772066357740556        12.084225368956481        13.388520687434115     
 O   5.8351682085035561        17.521162570836555        11.381203608239909     
 N   5.4456550960801069        14.744813519726952        13.421109041582111     
 N   8.9855222462374034        14.390234844016055        12.979211010196989     
 N   6.0667775549766789        13.770951602477744        11.077030482757825     
 C   12.074211913423012        16.540030239299966        13.262820001241041     
 H   13.110848813948422        16.470153679900683        13.581962203591466     
 C   4.7355331396909088        13.524665840446710        11.483952151417569     
 C   9.3927844940886995        16.681040723793576        12.421259570357243     
 C   10.385562989320315        12.274632380041892        11.956283534182880     
 H   11.252391668398049        12.933178354645671        11.827300242545542     
 H   9.7550102846209192        12.298806161448928        11.060650351606162     
 H   10.729535084816380        11.259838980600904        12.190683692094318     
 C   3.7513495196532456        12.822278008836541        10.759604078097571     
 H   3.9886097818189938        12.437727094771724        9.7708259602078122     
 C   4.3957976060857957        14.059710375872751        12.765069492180514     
 C   7.1363977363797879        18.986991073328834        13.092346528090751     
 H   6.7110066282509209        18.368355203061977        13.889316632492362     
 H   6.4887272635428763        19.842465279062736        12.864734044344670     
 H   8.1391387784693201        19.328183959224205        13.370301149657410     
 C   6.7957818783114945        11.201739724111359        10.589974188125801     
 H   7.2931484974584713        11.262068125835034        11.564451720412981     
 H   7.3526471854337672        10.578301173250367        9.8806025159611064     
 H   5.7706909210590114        10.832373157237138        10.701857500692498     
 C   3.1049293126226409        13.840766757755770        13.277206617578189     
 H   2.8646423719370695        14.186194904383889        14.278301695729542     
 C   2.4749592876317470        12.609716610986865        11.293534294906557     
 H   1.7406853894624881        12.037936750719222        10.729516965202489     
 C   11.267143707919528        15.399238024792835        13.315570909578827     
 H   11.675441346534537        14.473477553625875        13.707041894475218     
 C   3.9935767586953466        16.934642295078678        14.044268790675316     
 H   4.5369998463553678        17.569581311672575        13.338774855343646     
 H   3.5942931140699983        17.518057462091150        14.876374742210480     
 H   3.1856909553329449        16.408668001946602        13.523306822837824     
 C   9.9182348795084536        15.444747659900971        12.921075938325927     
 C   10.223759183170632        17.813145881605969        12.382502136433358     
 H   9.8285042670199676        18.750982762306688        12.003575693452236     
 C   11.552561787430216        17.753802022250305        12.814897219363102     
 H   12.169869111611971        18.651224012729166        12.784638507611206     
 C   2.1544949545524235        13.114528723310883        12.553810021788552     
 H   1.1793925985374292        12.922606851579678        12.995980283681559     
 Co   4.8843451477310271        6.9216913664772646        14.749071636551317     
 S   2.6075667499395969        4.9271034852625935        13.771068110151630     
 S   5.2617380232453952        4.9087203336805834        17.183034151143765     
 S   4.8092198759279627        10.031463484471333        15.482206450453800     
 S   6.9167622858332223        7.7645047084148775        12.443220209552516     
 O   5.6492957158695170        8.4556989480031586        12.099595360206534     
 O   6.0245554995106225        4.8603745812753401        18.441872222281688     
 O   1.7347904746642164        4.8447077656176765        12.585093557633833     
 O   3.8681861264914286        5.3648458834756472        17.274477167180262     
 N   3.9945258795279406        8.6859690754673995        15.096558327793495     
 O   7.5579308508381162        7.0784882648103080        11.306396501526923     
 O   4.1871373522296524        10.811747589473674        16.567107838453158     
 O   3.8505378531341012        4.1449971060405275        13.723934756719158     
 O   6.2020805994356678        9.5780499435428403        15.733563210759328     
 N   6.5887462971956987        6.8052214975227647        13.694537059593543     
 N   3.0465582704423748        6.4527873879476960        14.134029223976773     
 N   5.9633868434984283        5.8228160193127190        16.033418072499643     
 C  -3.8663153119489160E-002   8.6081772237926799        13.852889777116289     
 H  -1.0749341707081197        8.5411862205837075        13.531847645300614     
 C   7.2950191857070310        5.5768407355558995        15.627677815383233     
 C   2.6421224885950738        8.7427878225246278        14.697361615948708     
 C   1.6421718134954411        4.3393401177981517        15.155582959830955     
 H  0.77621204172413849        4.9991928137860615        15.283997706076526     
 H   2.2723098032937301        4.3624231413118464        16.051538637176755     
 H   1.2970158635692171        3.3250140325691695        14.920751411708659     
 C   8.2774454866854494        4.8704368817176862        16.350410360914719     
 H   8.0385871894097960        4.4819403891891838        17.337196863590858     
 C   7.6372790067920917        6.1171460978983898        14.349455120123555     
 C   4.8984623979677799        11.045991776332166        14.025589580522686     
 H   5.3231629659227062        10.427968452992655        13.227757120040451     
 H   5.5460765152982541        11.901624969882247        14.252597124438390     
 H   3.8952050607721600        11.386876988574651        13.749169042415819     
 C   5.2294220179245041        3.2554682161571904        16.522406469106400     
 H   4.7322386780415959        3.3170357092096707        15.547996035953453     
 H   4.6708101416675847        2.6339668345688558        17.232121925323487     
 H   6.2534007972675383        2.8831836151537558        16.410675986028433     
 C   8.9290782250616001        5.8999367253293915        13.838900370210153     
 H   9.1714836678129998        6.2491746543963442        12.839728930309121     
 C   9.5547868963136828        4.6596108764717119        15.817951309006780     
 H   10.287684646101983        4.0853332288120177        16.381151921915595     
 C  0.76673035574974280        7.4663178021162775        13.797397283734552     
 H  0.35742950457511991        6.5424465559608116        13.402406668475885     
 C   8.0426124329024642        8.9940188142584816        13.069282293447557     
 H   7.5001568506430294        9.6283589983911089        13.776053028366483     
 H   8.4392731232398308        9.5781377122637821        12.236347756616679     
 H   8.8520810625592450        8.4685970494310610        13.588274664985166     
 C   2.1152644536712857        7.5085566163520259        14.193918167818822     
 C   1.8125050359713610        9.8758499756898406        14.739577488294028     
 H   2.2086004205955621        10.811855426820767        15.122205245400158     
 C  0.48404862840934237        9.8196986331927185        14.305592684357125     
 H -0.13237991119249998        10.717695119307335        14.337450818220237     
 C   9.8779506312255752        5.1702443585688620        14.560780150916797     
 H   10.853868758101321        4.9802670294802613        14.119534706879923     
 Co   1.1317675666652447        8.9592445969282064        5.7121217345981190     
 S   3.4052425723838153        10.958833803085431        4.7361347907058144     
 S  0.75096920608940831        10.966765322924495        8.1491276808957540     
 S   1.2108510866368543        5.8490839236954741        6.4416552380499699     
 S -0.89876594724586167        8.1169117112568863        3.4055872496571680     
 O  0.36945304111930022        7.4271365571862331        3.0618217684296716     
 O  -1.1294424695346604E-002   11.013706309095301        9.4083980323806706     
 O   4.2782921386710795        11.043666177308024        3.5505075859268507     
 O   2.1452777908394371        10.512675029499944        8.2395494829214044     
 N   2.0236552628930244        7.1956333167434394        6.0556172973380651     
 O  -1.5409863087731777        8.8013453789819582        2.2683688378513525     
 O   1.8355719521499445        5.0683133919216647        7.5245695755458017     
 O   2.1607232310262137        11.738357901296856        4.6890377592700396     
 O -0.18181666604006519        6.3015557371083544        6.6959449416831767     
 N -0.57154628369140514        9.0772794255798335        4.6561749579556455     
 N   2.9687509345888152        9.4321784657333758        5.0979240831435151     
 N   5.0090614311366945E-002   10.051658197822551        6.9998650345234230     
 C   6.0574893936927641        7.2823906495156328        4.8149663881573259     
 H   7.0942200179907076        7.3522865008909157        4.4961553340946683     
 C  -1.2810902561700721        10.298272161007063        6.5930138353813161     
 C   3.3758541878699053        7.1413586640076501        5.6558113511414243     
 C   4.3689433205498860        11.547436038325214        6.1214745311867880     
 H   5.2356909287045248        10.888772943249345        6.2504427847563546     
 H   3.7383004748079287        11.523136512933862        7.0170385126085035     
 H   4.7130461946994799        12.562252795933615        5.8873248208452811     
 C  -2.2649336292861881        11.001305937666519        7.3171705932269422     
 H  -2.0275046310077278        11.386098393316756        8.3058097892554681     
 C  -1.6211572246654398        9.7628445905264929        5.3121336991822803     
 C   1.1190237446922870        4.8356919876823188        4.9845001172711232     
 H  0.69346919801528883        5.4543851003750836        4.1876685574320458     
 H  0.47143645244489973        3.9801756833019519        5.2121670405946343     
 H   2.1217281279110338        4.4945465392265662        4.7063456556193719     
 C  0.78006613794436708        12.620388655867480        7.4885159829927890     
 H   1.2775236843936431        12.560432500751171        6.5140475133916311     
 H   1.3370899160310732        13.243188042034280        8.1983561104768885     
 H -0.24484004023897940        12.990261601378982        7.3766928757222558     
 C  -2.9120350580526506        9.9819662632762096        4.8000917428191761     
 H  -3.1525983995113052        9.6361855828111693        3.7991944820604147     
 C  -3.5413004145714924        11.214121844819548        6.7832835846293147     
 H  -4.2752940252814859        11.786348088459228        7.3471911011175681     
 C   5.2504866058915836        8.4232276722300945        4.7621565706661624     
 H   5.6589527628134011        9.3490298118307980        4.3709463003098792     
 C  -2.0238941571996900        6.8875590058648122        4.0333683054094971     
 H  -1.4804498607556624        6.2526870042617677        4.7389001779474542     
 H  -2.4232765669962570        6.3040454720246935        3.2013778225000844     
 H  -2.8316885983966920        7.4136703296170561        4.5543315874809540     
 C   3.9014553258856068        8.3776752878773024        5.1562174532710907     
 C   4.2067222753375200        6.0091716622826770        5.6944729144635025     
 H   3.8113019406505093        5.0712703360280464        6.0730759886091610     
 C   5.5356401951077796        6.0685313474527609        5.2624347133641320     
 H   6.1528801729650775        5.1710549991834061        5.2926177565729855     
 C  -3.8621208856355960        10.708848785269891        5.5232864170523452     
 H  -4.8372238344094045        10.900907231527489        5.0811704696780877     
 N   10.237169756403819       0.40287749814519230        8.1776929442442476     
 C   8.7987172305784629       0.37614433423810323        7.7026126206132419     
 H   8.6733897206827919        1.2258369256238828        7.0200907547937543     
 H   8.1854376746133450       0.55490752920075437        8.5972102102523618     
 C   10.473964359770656      -0.64035678112508321        9.2486669575732616     
 H   10.193278405035485       -1.5982867020827587        8.8015306579278061     
 H   9.7602089353186923      -0.44338940901923629        10.056375466995583     
 C   8.4520813143636264      -0.92992435101230597        6.9993993287841052     
 H   7.4487022377165655      -0.84176252593041201        6.5582040252836187     
 H   8.4384750565471212       -1.7861919586146591        7.6819659926198272     
 H   9.1456348194487429       -1.1245306754387241        6.1696449314745125     
 C   10.649325613280592        2.7771082536761322        7.4445805516760881     
 H   11.255712747434540        3.6537653940001182        7.7095677622917167     
 H   9.6398775111714023        3.1170430910625959        7.1915118523372046     
 H   11.095030957562669        2.3545598575973816        6.5347200966963985     
 C   10.676968850466389        1.7851274388052871        8.6012470626842141     
 H   11.699104563754965        1.6776608922137934        8.9787797145087556     
 H   10.027683801067779        2.0835978118406713        9.4353168772686651     
 C   11.912773666096017      -0.66949275220410331        9.7445830973383529     
 H   12.106194641768395       -1.6304722845238317        10.241194590037237     
 H   12.116698508864596       0.11939679639478408        10.477915906830432     
 H   12.619243061943603      -0.58183416133883503        8.9095388842316083     
 H   10.825933839163183       0.12621100725457837        7.3501978449373393     
 N   7.8143592221530822        15.469064147078548        17.214007289843849     
 C   9.2526502888222186        15.485456004916088        16.739486250481569     
 H   9.3700765193015911        14.640171178725364        16.050889457584937     
 H   9.8632328360221333        15.293430829691932        17.632501830569616     
 C   7.5835442456171451        16.515822667423027        18.282499958717839     
 H   7.8669046915728398        17.471286619900997        17.832155459155839     
 H   8.2979472576112876        16.318354498100646        19.089520377400021     
 C   9.6127158982110057        16.792330744768350        16.046027092178573     
 H   10.612932615192305        16.696353429946637        15.600701077920982     
 H   9.6374313905876754        17.642148574986326        16.735035241094302     
 H   8.9203373958168779        17.001865263829501        15.219967587820150     
 C   7.3909958921782550        13.095335962157476        16.486729925983838     
 H   6.7820746750882313        12.221552503870305        16.754659719956482     
 H   8.3993486760773024        12.751878002981954        16.234520480828223     
 H   6.9463272048598057        13.516653439793519        15.575836265949224     
 C   7.3664712962423691        14.090654075535333        17.640198777870019     
 H   6.3443459221477010        14.204332599865090        18.015138734622035     
 H   8.0123686775900023        13.791464879338802        18.476515928828942     
 C   6.1458526520463783        16.552325668786018        18.780573024230218     
 H   5.9570553275877982        17.515993704502698        19.273131516793139     
 H   5.9401035092183703        15.767158951324479        19.517181748036730     
 H   5.4377660641491126        16.464477889656813        17.947020382936120     
 H   7.2274159827649713        15.747790013936026        16.385935708725938     
 N   4.2207838458118152        7.5390936071375299        9.8989132841570111     
 C   2.7821805554428352        7.5672029216504511        10.373764901278799     
 H   2.6555733800872048        6.7166191541447464        11.055098420482040     
 H   2.1686820723239078        7.3906717741444119        9.4787345682459048     
 C   4.4587462654162593        8.5822540053837510        8.8280641101051760     
 H   4.1783671470995225        9.5403482711478720        9.2750601421786349     
 H   3.7452612857809124        8.3857217293139037        8.0200110069354800     
 C   2.4373300545900518        8.8729144851713162        11.078758220193659     
 H   1.4332920754219582        8.7857612743621782        11.518915121201276     
 H   2.4256138195186279        9.7304013020919431        10.397422405111648     
 H   3.1307610463382027        9.0649926763022393        11.909420440881352     
 C   4.6314031737900487        5.1644957474137927        10.631918502843558     
 H   5.2372618062738612        4.2874806669296310        10.366834959245411     
 H   3.6218105281195752        4.8250957716832321        10.885232202706515     
 H   5.0775491616199018        5.5868207842457176        11.541666491560433     
 C   4.6593497375024704        6.1564396975527069        9.4752063120969776     
 H   5.6814331140969374        6.2631234846722759        9.0972026482514536     
 H   4.0094909761906319        5.8583947374156748        8.6414194503422816     
 C   5.8978509180625593        8.6105388556055029        8.3328207626766453     
 H   6.0921766996899445        9.5714818012439995        7.8364282047386116     
 H   6.1016052244036665        7.8216361136168979        7.5994579356817331     
 H   6.6038691875390256        8.5222244983049826        9.1681884224905374     
 H   4.8096552298306596        7.8150536069704062        10.726557408369827     
 N   1.7971271111701723        8.3532185793459277       0.86382852038831470     
 C   3.2352287626663911        8.3375082813448032        1.3388098883679576     
 H   3.3518253568740479        9.1822723478941928        2.0281102730642773     
 H   3.8459058501309684        8.5307637775787999       0.44618070126439913     
 C   1.5671894660207173        7.3064537437780555      -0.20481001045889355     
 H   1.8505503794878904        6.3510531215275776       0.24565688881554726     
 H   2.2819797462096125        7.5041533253217549       -1.0114252078301551     
 C   3.5960747796834567        7.0303929735088655        2.0313334790838682     
 H   4.5958240356154443        7.1268840835083092        2.4774672412771568     
 H   3.6219719281785765        6.1812699084557341        1.3416356157504050     
 H   2.9034203306830637        6.8194628130769583        2.8567091163824561     
 C   1.3729978528795042        10.726824077200764        1.5910095048459534     
 H  0.76385429447840136        11.600423328571150        1.3230132156241623     
 H   2.3812664454604420        11.070539506826060        1.8431622257101337     
 H  0.92844324195322658        10.305453018524796        2.5019337815356000     
 C   1.3487162391699246        9.7314261336447547       0.43761695697754016     
 H  0.32660330308828833        9.6173650436736846        6.2796704973542034E-002
 H   1.9944267387872949        10.030782345309220      -0.39878186472113647     
 C  0.12982227661756546        7.2695313847953908      -0.70368767057797221     
 H  -5.8368014184084646E-002   6.3058333047947981       -1.1963839566735697     
 H  -7.5762733410807873E-002   8.0546845012236119       -1.4403550760978430     
 H -0.57877224693413687        7.3570500819835374       0.12945198008813452     
 H   1.2100529778947087        8.0741505114528902        1.6917042398431266     
 N   1.6921119966260525        14.530140405586264        18.236320870963340     
 C  0.95052247240513266        15.735302566767411        17.708019387655479     
 H  0.77614122620340320        16.382231745013499        18.575388630681985     
 H  -2.8404945906747029E-002   15.370815704843949        17.381776043692305     
 C   3.0092653748740994        14.910872014322917        18.866477722450224     
 H   2.8055942658155142        15.800695379323034        19.478917924800477     
 H   3.6795821406941798        15.193913389544717        18.048343219659319     
 C  0.48274171114345177        12.946564952675095        16.708134399159086     
 H  0.60302728546859896        11.989440690015847        16.184561133641385     
 H   4.2382518549890037E-002   13.646483544518162        15.988583242449021     
 H -0.24530343665328888        12.788795539308085        17.517602688221167     
 C   1.8316724309583037        13.404095406895403        17.243318027897139     
 H   2.3379361941681660        12.589662045555482        17.770900635722473     
 H   2.5163625205874744        13.743443405952668        16.457215506621900     
 C   1.6581446642410820        16.472564570186250        16.590508817419952     
 H   1.0123402719058581        17.304817201193476        16.284465340467737     
 H   1.8470669780523450        15.829604534981856        15.724842307187478     
 H   2.6141891439917919        16.894201755792739        16.922373581909042     
 C   3.5934565560988565        13.787768344571521        19.711744797266864     
 H   4.4616016018983142        14.174369010473203        20.260453727917863     
 H   3.9452085536351045        12.939693280568035        19.110925032541143     
 H   2.8786176138972621        13.411580586583270        20.455064276924226     
 H   1.0785537088510431        14.205150328839652        19.029792824157692     
 N   4.3290503575986330        1.3598748415026864        9.1952850352846536     
 C   5.0756198599977704       0.16080854843246301        8.6596861842809947     
 H   5.2603142136793108      -0.48676014301499110        9.5250133647044315     
 H   6.0496248200248388       0.53331418278383291        8.3267731874351103     
 C   3.0153962804269603       0.97045376843411923        9.8274610949070897     
 H   3.2245959199668905        7.8265758270346514E-002   10.434950539111400     
 H   2.3437362952252023       0.68884208839761907        9.0098505164776341     
 C   5.5295547714582725        2.9601640200412769        7.6777391484249300     
 H   5.4052409120358087        3.9228362518408026        7.1643886946639368     
 H   5.9739695047113086        2.2697871194333255        6.9507273415446180     
 H   6.2563872414395831        3.1127332416998126        8.4895724767802410     
 C   4.1823972199080472        2.4902760598047884        8.2081140105066730     
 H   3.6693868765923732        3.2983968321205590        8.7394929747556063     
 H   3.5011585915941841        2.1503367783372713        7.4190831901347263     
 C   4.3655004001119186      -0.57925187108669030        7.5455128457427536     
 H   5.0153444829621350       -1.4062176873864161        7.2329959516518230     
 H   4.1655342411932343        6.4392953390908045E-002   6.6823958841966835     
 H   3.4148368222758574       -1.0090510192837689        7.8834486948237688     
 C   2.4294487700672041        2.0873920467942986        10.680322188233614     
 H   1.5663912224974430        1.6941831451949907        11.232600540734497     
 H   2.0696240813508355        2.9358582632157177        10.084453087411170     
 H   3.1464238542631526        2.4650163204906761        11.420896400857233     
 H   4.9427180223069502        1.6838314584356269        9.9890582739517662     
 N   7.7086354389242846        9.2914974072017191      -0.15870425212811881     
 C   6.9664352989938880        8.0869099552975747       0.37004951817826254     
 H   6.7913165093176486        7.4399322322061119      -0.49716512130943408     
 H   5.9878701164316057        8.4521184251247199       0.69662140642453063     
 C   9.0254031242690047        8.9098658800470272      -0.78913543596565505     
 H   8.8210305402734477        8.0201298494227924       -1.4014703080818736     
 H   9.6957249014173801        8.6264647332526980        2.8859495091863599E-002
 C   6.5004243266029809        10.876143501516752        1.3693080388573151     
 H   6.6213022592696786        11.833482833954559        1.8923900418628536     
 H   6.0598757974106734        10.176752199350236        2.0892988888218640     
 H   5.7722654140515042        11.033902134230395       0.55994473113962906     
 C   7.8490242399960097        10.417737152826685       0.83397950234399632     
 H   8.3556058908297004        11.231777998190310       0.30606041918747662     
 H   8.5336895156785761        10.078237541160103        1.6200298041177263     
 C   7.6739753878027317        7.3493744275192014        1.4874310061182070     
 H   7.0276572470429279        6.5176850397186428        1.7939628941709054     
 H   7.8637643460032223        7.9924137757136418        2.3528777803104650     
 H   8.6295530685530597        6.9268840285046966        1.1552306443440927     
 C   9.6101169717584138        10.032546854618236       -1.6346270794915414     
 H   10.477676630358397        9.6452761201037109       -2.1838161114505739     
 H   9.9628461473498326        10.880300606133561       -1.0339141299825532     
 H   8.8952049079416948        10.409383509904654       -2.3775350119092700     
 H   7.0951093201857356        9.6166705143570397      -0.95212210060071478     
 N   10.345926336389624        6.5803642041813708        8.8820501984728413     
 C   11.092094621134899        7.7798398572107228        9.4173027792464872     
 H   11.276448233254520        8.4272682252210878        8.5518139274850444     
 H   12.066272173887626        7.4077811501477617        9.7501994781577697     
 C   9.0318994846155753        6.9691465725999553        8.2502910534578220     
 H   9.2404521709297054        7.8615153075289026        7.6428373985500171     
 H   8.3603429934562108        7.2503140770924608        9.0681533801951222     
 C   11.547539121012385        4.9806542086244878        10.399306527103697     
 H   11.423757384226850        4.0180352547067875        10.912860998107416     
 H   11.991974761011539        5.6712757112739860        11.126044228757364     
 H   12.274126209984392        4.8282249291982566        9.5872115962572284     
 C   10.200029053491912        5.4500423789395622        9.8694085444730124     
 H   9.6870556492085349        4.6417196295070466        9.3383186001546221     
 H   9.5189854413521306        5.7898557706496181        10.658682337736339     
 C   10.381778252675304        8.5198710248386131        10.531378935328558     
 H   11.031493969663469        9.3469280776341588        10.843912495679685     
 H   10.181786913201456        7.8762306553008798        11.394490494453745     
 H   9.4310883268056855        8.9495330389173802        10.193332341132809     
 C   8.4462551138845008        5.8520057504312692        7.3974876921864459     
 H   7.5826941529373704        6.2447806908419823        6.8457163723376144     
 H   8.0872433668043318        5.0032000714188909        7.9933547239273377     
 H   9.1630843864953366        5.4750000577705338        6.6564503130348518     
 H   10.959536831140946        6.2566003393745575        8.0881516182338551     
         396

 Co   10.904176130433468        1.0191293356214195        3.3270140228071958     
 S   8.6294848088779439        3.0141842968622772        4.3082754733668756     
 S   11.281743241552054        3.0334421493577679       0.89486147435273011     
 S   10.826821053916193       -2.0906164878209106        2.5934140783836135     
 S   12.935260636792924       0.17482227306191858        5.6329018326645279     
 O   11.667410172139896      -0.51598800028082781        5.9757851307535219     
 O   12.045173407899153        3.0841381096805804      -0.36345040103210002     
 O   7.7567912666709580        3.0959944315103280        5.4943044691265968     
 O   9.8886907161035218        2.5760725049751194       0.80213270395432035     
 N   10.013192252032482      -0.74457769023779163        2.9794082163814157     
 O   13.576541208810299       0.85950821873814587        6.7704631538830542     
 O   10.204285488547661       -2.8699167072130751        1.5080621955063886     
 O   9.8733238454871373        3.7947387978959743        4.3565127452127275     
 O   12.220093718632967       -1.6383182815248054        2.3424662380998607     
 N   12.608002813197695        1.1352829008838325        4.3823840452938487     
 N   9.0668998400168217        1.4887346824416507        3.9431340112722197     
 N   11.983658846265046        2.1186170428704658        2.0437309080519217     
 C   5.9794510539591021      -0.66354784692138269        4.2211461397608776     
 H   4.9429364258744712      -0.59544836397411904        4.5410892063732877     
 C   13.314862980944461        2.3652033154098491        2.4505072077247809     
 C   8.6607148385317547      -0.80050612631520779        3.3783869241098601     
 C   7.6647429623910392        3.6047675322490011        2.9245657381831052     
 H   6.7977815180078265        2.9464081037930563        2.7956048983570807     
 H   8.2945044408710711        3.5816095724412200        2.0283395940156836     
 H   7.3211706066890594        4.6193013639968195        3.1605089412060186     
 C   14.297217179796364        3.0728108934989811        1.7289370346028123     
 H   14.058739123378910        3.4618944490239478       0.74229524929121604     
 C   13.656684223797122        1.8241237221136348        3.7285104192590732     
 C   10.914788547911712       -3.1056298236820727        4.0497006898561976     
 H   11.339762764170944       -2.4881514769403070        4.8477984754187204     
 H   11.561876069256018       -3.9616340375880115        3.8227071867646285     
 H   9.9112000025453160       -3.4457913627304895        4.3257396586075538     
 C   11.247558511873310        4.6856850849651108        1.5576041328503436     
 H   10.751338591755530        4.6223829538736272        2.5323164397928410     
 H   10.687563805796668        5.3072126816796565       0.84911286671414421     
 H   12.271055797889110        5.0592385211282851        1.6690563622341323     
 C   14.948133607638054        2.0414670226681246        4.2398773052552796     
 H   15.190279267705405        1.6912278560574843        5.2387328284668424     
 C   15.574095330946507        3.2840003330568113        2.2623100141735195     
 H   16.306958881820453        3.8589533111593854        1.6997917660763024     
 C   6.7858901127186648       0.47749611195276476        4.2773423135252466     
 H   6.3771150191632131        1.4017221728861904        4.6719953144287754     
 C   14.060961301562589       -1.0543895190441921        5.0060051202510909     
 H   13.518541359212442       -1.6882114219932347        4.2987364429972743     
 H   14.457502514866448       -1.6390613610055580        5.8385964155161796     
 H   14.870512782663994      -0.52855192474899293        4.4875534581675387     
 C   8.1346838194026478       0.43397901256682714        3.8820163824359333     
 C   7.8301475599133186       -1.9328453156523382        3.3357624712174849     
 H   8.2256023293765494       -2.8691732364893796        2.9532802997141983     
 C   6.5014948039221858       -1.8755375745012934        3.7689941845540917     
 H   5.8843965787102377       -2.7730487121311969        3.7370489315774180     
 C   15.896920136869662        2.7723948851156077        3.5191614423966904     
 H   16.872572312025039        2.9624492260348858        3.9609674430210404     
 Co   7.1456291551065663        14.863129052726281        12.363114969128519     
 S   9.4163143280735824        12.863360757826268        13.344190988882332     
 S   6.7647622105196445        12.852613611894444        9.9290197779601161     
 S   7.2273368434767029        17.973281809576001        11.632893308072122     
 S   5.1167770267307828        15.706304472285522        14.670154289028623     
 O   6.3854807648116907        16.395408981819468        15.013278673509207     
 O   6.0022375229359790        12.802667089888597        8.6701026190831136     
 O   10.288875379451266        12.779613937730119        14.530191893798330     
 O   8.1588381840192454        13.307163487595590        9.8372742838543044     
 N   8.0389089855583098        16.626054681249929        12.019161812758970     
 O   4.4744789913098835        15.022733616051996        15.807851122596707     
 O   7.8523034258095450        18.752762269699573        10.549182675533595     
 O   8.1708545733073326        12.085502745901243        13.392296510891660     
 O   5.8340476086007094        17.522292046870273        11.379608671294600     
 N   5.4429843986329987        14.745267815597904        13.419900293172553     
 N   8.9818056714488481        14.389615531153172        12.979211387401795     
 N   6.0636441505144809        13.769718007161851        11.076545047504057     
 C   12.072594233878938        16.536422191176772        13.260343426219155     
 H   13.109290174750335        16.465622546766188        13.579039207982916     
 C   4.7327105826009319        13.522987231787001        11.484273231594599     
 C   9.3910881806054558        16.679426619106486        12.419184107557792     
 C   10.379755961608698        12.271104323752422        11.960302924165067     
 H   11.247660369059998        12.928072749147875        11.830874442588648     
 H   9.7498341557034891        12.295186911303350        11.064216040221124     
 H   10.721982116002680        11.256137712882936        12.196157550615954     
 C   3.7487321636725546        12.819239788256077        10.761058244901925     
 H   3.9858365116892589        12.433798651335097        9.7726024166901446     
 C   4.3931203619599319        14.059227821434661        12.764910781584708     
 C   7.1375193670426986        18.987392856280071        13.089638358080988     
 H   6.7117769301920474        18.369422155308580        13.886929667740370     
 H   6.4905368820457658        19.843371480444052        12.862085432366841     
 H   8.1406874196195211        19.327659529786921        13.367102943327577     
 C   6.7946503490815786        11.200660128057120        10.593252684382767     
 H   7.2907553615429386        11.263067283516088        11.568141457735001     
 H   7.3531066091005393        10.576968572580739        9.8854948935219706     
 H   5.7700078919423960        10.830064555060293        10.704674964688413     
 C   3.1024478659882151        13.840398430906628        13.277585645592390     
 H   2.8621690527448238        14.187109833186263        14.278201158053619     
 C   2.4726449393460035        12.606567554847866        11.295636787007377     
 H   1.7384947965726467        12.034005018548456        10.732299212587360     
 C   11.264439950260394        15.396486584724316        13.313968219655116     
 H   11.671988003061079        14.470564466817745        13.705785851335452     
 C   3.9919079573943717        16.935833362620311        14.042203935599254     
 H   4.5353247026791115        17.570338280396356        13.336303060129730     
 H   3.5930061457211906        17.519689564601805        14.874181107953277     
 H   3.1837553992121004        16.409748728401674        13.521759640172887     
 C   9.9154727983674125        15.443084556395705        12.919922772423591     
 C   10.223108076472558        17.810728389762843        12.379672660407072     
 H   9.8287184287903564        18.748674351879480        12.000141905693928     
 C   11.551904692182605        17.750410276028816        12.811972654695452     
 H   12.169967532320443        18.647278024307752        12.781416654121253     
 C   2.1522343873393419        13.112777761589456        12.555336029351604     
 H   1.1772651186304686        12.921034723386645        12.997879640422713     
 Co   4.8874031814351317        6.9216154233594089        14.750833028505934     
 S   2.6133255394044888        4.9265627229836566        13.768500858963096     
 S   5.2647295438724617        4.9067371227275078        17.182673373348479     
 S   4.8096059389820764        10.031357587437606        15.484481783410731     
 S   6.9185697911302579        7.7656743499495633        12.444951226330028     
 O   5.6506758389811491        8.4562839784706441        12.101869134697992     
 O   6.0278747700569424        4.8558472286917747        18.441146299294481     
 O   1.7409177461499810        4.8449792650240173        12.582258115582512     
 O   3.8715455619688917        5.3637593052281440        17.275228827556834     
 N   3.9961552004823186        8.6851833388397424        15.098570223105144     
 O   7.5599342063090615        7.0806905141992749        11.307614954259424     
 O   4.1870553337446754        10.810531702380283        16.569913457284418     
 O   3.8572704276480376        4.1461775291820206        13.720388173417083     
 O   6.2029876796184178        9.5793252297451623        15.735242925451724     
 N   6.5913814409268561        6.8056015550124975        13.695775633766171     
 N   3.0503843462531242        6.4519598139705812        14.134209046651762     
 N   5.9667495094782002        5.8220421811381504        16.034258193550002     
 C  -3.7152745036623344E-002   8.6040112510124054        13.855392210957715     
 H  -1.0735056720569547        8.5359168110744239        13.534915251079271     
 C   7.2980467573663521        5.5756024758724818        15.627637580847006     
 C   2.6437516445946971        8.7410157962027863        14.699280961826132     
 C   1.6483599581888533        4.3354690909645681        15.151829615268911     
 H  0.78127014611238321        4.9936625597263591        15.280725088212977     
 H   2.2778929648441744        4.3585290899901201        16.048218840905740     
 H   1.3050239465573954        3.3209405864987742        14.915570554695625     
 C   8.2803776964575349        4.8680900315528248        16.349338021518044     
 H   8.0417751967719173        4.4789499351619000        17.335926720276262     
 C   7.6400034981810814        6.1167750846284372        14.349713758254058     
 C   4.8972765468551236        11.046407287150814        14.028184442052121     
 H   5.3223715963287930        10.429010846125749        13.230084672204375     
 H   5.5442062074382878        11.902534956166262        14.255170235743037     
 H   3.8936244709898604        11.386385526988951        13.752158059774274     
 C   5.2310928531722283        3.2547318678794448        16.519361883063652     
 H   4.7351596670557123        3.3183006764054781        15.544536014667743     
 H   4.6709991898465715        2.6328563955801840        17.227441963682463     
 H   6.2546926484446521        2.8814006515440806        16.408082878832730     
 C   8.9315487300976404        5.8995715337022228        13.838522363598265     
 H   9.1738136290567969        6.2498545848799782        12.839710251262325     
 C   9.5573566485871257        4.6570447236345851        15.816138695483858     
 H   10.290216651511722        4.0821405116176210        16.378710598519103     
 C  0.76943151232034668        7.4630751390511989        13.799197183405431     
 H  0.36094294609610877        6.5389241653150982        13.404079910044148     
 C   8.0441339304862360        8.9952001145245877        13.071507909226836     
 H   7.5016242183963948        9.6291436178629777        13.778605789700446     
 H   8.4405767199617454        9.5797160707533635        12.238753941844424     
 H   8.8537703916952086        8.4696334763581760        13.590105704040207     
 C   2.1180473597856704        7.5066067265569441        14.195141902467196     
 C   1.8130041604983307        9.8732147526607186        14.742034678486567     
 H   2.2081817488249316        10.809443755041343        15.125035400562918     
 C  0.48453210198106111        9.8158896176618136        14.308244327777595     
 H -0.13270688104782513        10.713295953148092        14.340299788761040     
 C   9.8802978788456386        5.1687124321609987        14.559349969907059     
 H   10.856031931360867        4.9787923974753001        14.117673374854208     
 Co   1.1287617623647201        8.9593565015564600        5.7137731316896181     
 S   3.3997414377592703        10.959095853057280        4.7333313432216801     
 S  0.74824247740927619        10.969125716310968        8.1484660902596104     
 S   1.2102689199058712        5.8492493722424124        6.4440458958339590     
 S -0.90064179939182887        8.1157429385656137        3.4072528040838104     
 O  0.36795481722335244        7.4264587009701923        3.0640382770977697     
 O  -1.4383703979940793E-002   11.018699461883106        9.4073441136083034     
 O   4.2724057134452007        11.042965988439382        3.5474145947564786     
 O   2.1421360770632547        10.514012362458397        8.2400648368979965     
 N   2.0219484407974297        7.1964119983862984        6.0577677094600855     
 O  -1.5429902793265806        8.7992458566344300        2.2695469961436565     
 O   1.8352928077376274        5.0696196898731092        7.5276151963218831     
 O   2.1543433472218889        11.737057151274218        4.6852525789105490     
 O -0.18293154222156202        6.3004001295232515        6.6975565126267034     
 N -0.57419797363036751        9.0768324343030962        4.6573933335713296     
 N   2.9650275614613664        9.4327877711184698        5.0979404933129011     
 N   4.6944971267527245E-002   10.052871169174134        7.0003829542909513     
 C   6.0558612400897642        7.2859879001137875        4.8174190771479299     
 H   7.0926450150933729        7.3568052359249734        4.4990336530129582     
 C  -1.2839291093526337        10.299908875284581        6.5927206249729435     
 C   3.3741603283332040        7.1429639123363700        5.6579076620660533     
 C   4.3631176024633307        11.550976896068855        6.1174337334946731     
 H   5.2309468510581247        10.893899765935597        6.2468478588959888     
 H   3.7331113215080531        11.526775385595794        7.0134557357924683     
 H   4.7054651905082654        12.565965821676389        5.8818141216816162     
 C  -2.2675885006296372        11.004262427243347        7.3157557945176714     
 H  -2.0303257583310215        11.389930758567409        8.3040810245964227     
 C  -1.6238302792344668        9.7633076666076324        5.3123061207388877     
 C   1.1201744173639998        4.8352632517587653        4.9872452604538102     
 H  0.69427736387206085        5.4532861787355200        4.1900835399537666     
 H  0.47327101028663576        3.9792448463793755        5.2148510266018739     
 H   2.1233081235665479        4.4950415498890264        4.7095927725768689     
 C  0.77886075585877523        12.621478242917691        7.4851681802697110     
 H   1.2750509388856623        12.559419505589080        6.5102879379303795     
 H   1.3374653856401817        13.244571390301960        8.1933645455422734     
 H -0.24560855841044937        12.992548102937949        7.3738020339887420     
 C  -2.9145117367139477        9.9823041176101697        4.7997204321391260     
 H  -3.1550499091264141        9.6352616336212265        3.7992906686691073     
 C  -3.5436538802986894        11.217172757970316        6.7812179309641545     
 H  -4.2775412347613315        11.790154074365040        7.3444522812854069     
 C   5.2477686124700531        8.4259657454901440        4.7637390059750038     
 H   5.6554747426008118        9.3519269479441078        4.3721658648758810     
 C  -2.0255320419848335        6.8863711964616590        4.0354213122215539     
 H  -1.4820958909975241        6.2519271452289908        4.7413564071813168     
 H  -2.4245286309521217        6.3024243598362135        3.2035522713410800     
 H  -2.8335970357874354        7.4125857968020510        4.5558682441487059     
 C   3.8986867661727520        8.3793278221014660        5.1573776060338057     
 C   4.2060799868318952        6.0115852038612925        5.6973292808472111     
 H   3.8115350313295977        5.0735788893058400        6.0765568109949202     
 C   5.5349847521018534        6.0719179281769291        5.2653638974262442     
 H   6.1529843075616135        5.1749991121499042        5.2958489940718874     
 C  -3.8643983771614652        10.710529601217688        5.5217802231555222     
 H  -4.8393682014431629        10.902400426177941        5.0792874133826382     
 N   10.239802744541608       0.40161333715691200        8.1775133267742248     
 C   8.8016494521306985       0.37911834681017803        7.7019333913613188     
 H   8.6794088094335731        1.2282006906947365        7.0183805707198648     
 H   8.1888618492826737       0.56126346045200237        8.5959925616382034     
 C   10.473683771523660      -0.64367828168645602        9.2469550449041495     
 H   10.192309547289874       -1.6004116225417306        8.7978552264472825     
 H   9.7590835894248329      -0.44701976191993081        10.053980350685366     
 C   8.4506418537768972      -0.92635300650861185        7.0002427938222791     
 H   7.4486708694599324      -0.83473260378623260        6.5571743413494437     
 H   8.4325811364078103       -1.7811710501988745        7.6840437136293804     
 H   9.1442581303048627       -1.1252578384142464        6.1718933237044036     
 C   10.656001417648941        2.7766288136330837        7.4493422367287847     
 H   11.263650717825451        3.6516593300144073        7.7163820326194559     
 H   9.6470088658934099        3.1184879190421242        7.1972941293792863     
 H   11.101017904951492        2.3556184483886793        6.5385002312602536     
 C   10.682367485090735        1.7820383545290985        8.6035593887334247     
 H   11.704409800359498        1.6719143740013882        8.9802103131089623     
 H   10.034152474101171        2.0798059090488676        9.4386340228749237     
 C   11.911625931378190      -0.67581289449139847        9.7448458837138023     
 H   12.102965340761569       -1.6381001123906496        10.239436156576291     
 H   12.115508298965546       0.11119572319634649        10.480058892510925     
 H   12.619501367171667      -0.58742606755348625        8.9111572170386779     
 H   10.828240281849823       0.12501471265956970        7.3498006279754033     
 N   7.8116774671642171        15.470922803425893        17.213978958827187     
 C   9.2496793110278759        15.483722580214051        16.738923271414045     
 H   9.3645122657703599        14.638772625823755        16.049675043465776     
 H   9.8599384965629930        15.289144020707365        17.631499192902588     
 C   7.5834023817046718        16.519518722673300        18.281093991629337     
 H   7.8672845215226577        17.473939955168778        17.828986315860529     
 H   8.2986092490825367        16.322390686933282        19.087474601205628     
 C   9.6132775320939352        16.789949618596225        16.046377286816206     
 H   10.612283511942753        16.691001839819684        15.599435801493906     
 H   9.6417537774965272        17.638720907162892        16.736217159787163     
 H   8.9207626578858097        17.002850081244905        15.221492046676623     
 C   7.3849704394648708        13.096379032854447        16.491277700348721     
 H   6.7749451515104839        12.224042779210279        16.761076017809533     
 H   8.3929358336225111        12.751216653943663        16.240034449402991     
 H   6.9409256097282128        13.516235997970599        15.579467423054458     
 C   7.3615292049775940        14.094097765621241        17.642497512744615     
 H   6.3394968595579613        14.210045762656462        18.016718463241816     
 H   8.0065686701479368        13.795655731538879        18.479678519600586     
 C   6.1465078664038044        16.558560775116916        18.781006290450243     
 H   5.9595035412761215        17.523368505908540        19.271796938779758     
 H   5.9409143523314620        15.775042382860477        19.519290313019486     
 H   5.4371166277166640        16.469997114914481        17.948715615509379     
 H   7.2249469230556818        15.749451614142693        16.385725590122078     
 N   4.2233836776361162        7.5402766751758978        9.8991417820568888     
 C   2.7850891250811260        7.5640615606805968        10.374507388231644     
 H   2.6616490387289082        6.7141438507639526        11.056946299706498     
 H   2.1720962509020274        7.3840086457954337        9.4800426366145274     
 C   4.4583594870891350        8.5854993588521875        8.8298175295199108     
 H   4.1772723374553014        9.5423865066827886        9.2787860208237110     
 H   3.7440132750215618        8.3892487213558553        8.0224687786413309     
 C   2.4357550611816063        8.8691981216928042        11.077866643565883     
 H   1.4331666534923009        8.7785229338429431        11.519962094584461     
 H   2.4194656066094797        9.7251590808532882        10.395219579771991     
 H   3.1292566478919559        9.0657332882004891        11.907066923546878     
 C   4.6381432129498963        5.1649175843906017        10.627212898916094     
 H   5.2452973301462658        4.2895516875983750        10.360082938680771     
 H   3.6290154494968552        4.8235595623694101        10.879491389118765     
 H   5.0835730111684230        5.5857191365993586        11.537949109576410     
 C   4.6647925368972629        6.1594730417646648        9.4729524590213909     
 H   5.6867855080399394        6.2688634765742259        9.0958592801185532     
 H   4.0160392771665530        5.8621037290283704        8.6381435989851969     
 C   5.8965787449209754        8.6168369012833477        8.3325580911710038     
 H   6.0887659942142358        9.5790898636011779        7.8381730124182631     
 H   6.1003021007906684        7.8298159908846481        7.5973170921411786     
 H   6.6040309356695461        8.5278358216616343        9.1665503452037420     
 H   4.8119218574651423        7.8162124829403314        10.726994411003099     
 N   1.7944629262467644        8.3513568251929922       0.86383227649263494     
 C   3.2322872751392762        8.3391957644965142        1.3393194383690810     
 H   3.3463426923375503        9.1836576194139301        2.0292271161153330     
 H   3.8426350653723844        8.5349273987904919       0.44710564354011006     
 C   1.5670102904907697        7.3027553141550490      -0.20341992997257285     
 H   1.8508922885175572        6.3483931891984158       0.24880232234741734     
 H   2.2825806464745373        7.5001002809675583       -1.0094202585660943     
 C   3.5966168319720437        7.0327432030127408        2.0309884488459242     
 H   4.5951848642607427        7.1321723016744691        2.4786866988737195     
 H   3.6262002463294896        6.1846231617492133        1.3405020354115487     
 H   2.9038434225617200        6.8185347886151568        2.8552328375177218     
 C   1.3670391979452936        10.725786123350602        1.5864426770455826     
 H  0.75680575316455601        11.597949872304957        1.3165818734129693     
 H   2.3749259604087061        11.071189530062087        1.8376320570603688     
 H  0.92310152122125066        10.305879510643214        2.4982820138651904     
 C   1.3438246501285531        9.7279921087331065       0.43529486286082153     
 H  0.32180368761531453        9.6116857494974699        6.1186813199725118E-002
 H   1.9886885204999598        10.026590138092100      -0.40196321525290618     
 C  0.13042011182792174        7.2633209678602366      -0.70408718546366589     
 H  -5.6015535223899668E-002   6.2984851139950120       -1.1950069557965004     
 H  -7.5018665140664964E-002   8.0468266837643405       -1.4424263738111973     
 H -0.57944762624403912        7.3515766429591176       0.12781595857194111     
 H   1.2076097165516644        8.0725067246254945        1.6919018073207490     
 N   1.6917516358331590        14.530814387824602        18.234211553297055     
 C  0.94966490901360434        15.736369210481923        17.707581044446446     
 H  0.77700841611873539        16.383089446527695        18.575400155448481     
 H  -2.9955771800780184E-002   15.372317727085843        17.383089380341566     
 C   3.0092500351993441        14.911220593593013        18.863869445212071     
 H   2.8055754754682130        15.799695158295492        19.478126143027946     
 H   3.6786443730311129        15.196217700136380        18.045740210537989     
 C  0.48209096993316020        12.950540908608843        16.702891535076741     
 H  0.60210944327976468        11.994656827657803        16.177188620589344     
 H   4.2885721952914423E-002   13.652479010658988        15.984762355914951     
 H -0.24680762067328532        12.791476497268814        17.511250465074578     
 C   1.8308750992620995        13.405697268774393        17.240095630025991     
 H   2.3354692917767323        12.590009758826284        17.767239719469334     
 H   2.5167678846456081        13.745074139323565        16.455118487290065     
 C   1.6554785530346707        16.473817751603342        16.589098890061670     
 H   1.0095201195209720        17.306477406602248        16.284589833944533     
 H   1.8425220268333293        15.831153538292563        15.722865425667662     
 H   2.6122610550427519        16.894916366996455        16.919335490172433     
 C   3.5949738190061780        13.787016209902871        19.706418915998203     
 H   4.4636803602833020        14.173147799944321        20.254587939168015     
 H   3.9461767803247132        12.940143646099415        19.103698652175567     
 H   2.8812966107504607        13.409310769040710        20.450021460065219     
 H   1.0787324288917846        14.205031793277303        19.027770077078166     
 N   4.3291470144183224        1.3586683669413511        9.1933210370254201     
 C   5.0759028330786382       0.15882882779317381        8.6598488367943673     
 H   5.2582282579480992      -0.48849113707630865        9.5257533124693943     
 H   6.0509085061234087       0.53039832117191121        8.3291041514025466     
 C   3.0149293461722544       0.97011518548586206        9.8248718549127556     
 H   3.2237869077993091        7.9423018424106262E-002   10.434486204734627     
 H   2.3442755614018456       0.68645936867372692        9.0072335512732717     
 C   5.5304951313528381        2.9546116923750465        7.6719768109606399     
 H   5.4066998622212283        3.9156971873493562        7.1558581908386980     
 H   5.9735026965255642        2.2616193473854138        6.9468529914875869     
 H   6.2582568020850609        3.1088008345750997        8.4825530155259905     
 C   4.1833735227794655        2.4878694624027498        8.2046725537835794     
 H   3.6724538815451528        3.2976385888929296        8.7353757618745078     
 H   3.5007167356853937        2.1479379171800437        7.4169500309240251     
 C   4.3677477718153392      -0.58124300553682973        7.5444953478060492     
 H   5.0174936630865350       -1.4089457715296501        7.2339165891732433     
 H   4.1703498621271740        6.2063612184621808E-002   6.6806525467041089     
 H   3.4160102582656613       -1.0099941210310781        7.8804239687671744     
 C   2.4275593221224669        2.0885386716616239        10.674542159719481     
 H   1.5636221928222946        1.6962113761423960        11.226056972567937     
 H   2.0687884228556381        2.9357788590447260        10.076464237077154     
 H   3.1432392960583577        2.4675896957652146        11.415571519330204     
 H   4.9422686859146161        1.6834823004314388        9.9871619651020591     
 N   7.7082957792287070        9.2908632740998236      -0.15660731576095185     
 C   6.9656362336063804        8.0858476536187780       0.37044762771183082     
 H   6.7922878902497370        7.4390817227713075      -0.49722634010705358     
 H   5.9863553564162126        8.4505760604482294       0.69524753220829316     
 C   9.0254324531917955        8.9096127870103281      -0.78652231328922872     
 H   8.8211002519037098        8.0212193467846387       -1.4006792450682692     
 H   9.6948316685180327        8.6242793497345005        3.1476322273528638E-002
 C   6.4997226352231534        10.872141219290542        1.3745491551253577     
 H   6.6202967219394893        11.828227126732795        1.8997910932295352     
 H   6.0603396356184733        10.170697879419960        2.0930908337120191     
 H   5.7707174256309246        11.031195425860535       0.56628859196718573     
 C   7.8481964574324286        10.416162993222857       0.83720934647878065     
 H   8.3530892029517823        11.231482184372153       0.30974977403279397     
 H   8.5340657249946563        10.076643641239061        1.6221376359038873     
 C   7.6713731387161017        7.3481429006164767        1.4888087506406960     
 H   7.0249328154147515        6.5160117899724206        1.7937765710136240     
 H   7.8592299333760289        7.9908818826196883        2.3548357504230815     
 H   8.6277176189240325        6.9262437313874692        1.1582571420100840     
 C   9.6116459159749468        10.033420045902568       -1.6292837677229983     
 H   10.479803774215661        9.6466597770724238       -2.1779023393330754     
 H   9.9637647720660709        10.879992302073903       -1.0266647432500069     
 H   8.8979000231146639        10.411732671471933       -2.3725009924777920     
 H   7.0953068060317230        9.6168176660337856      -0.95011506500472376     
 N   10.346023832075771        6.5816004871642928        8.8840190280813616     
 C   11.092403138583368        7.7818242133447555        9.4171661912210141     
 H   11.274408711219618        8.4290124447931820        8.5511099485008728     
 H   12.067570827058844        7.4106741355826884        9.7478953659405985     
 C   9.0314565473642237        6.9695542716770689        8.2528589890757331     
 H   9.2397075813816585        7.8604151199225809        7.6432771771105870     
 H   8.3608999681498446        7.2527946232795939        9.0707330599504363     
 C   11.548411850036702        4.9862008851194837        10.405092043093214     
 H   11.425115730434170        4.0251655332658274        10.921402342673376     
 H   11.991438761772040        5.6794229724908449        11.129958605089806     
 H   12.275943512671819        4.8321428501812820        9.5942706382850460     
 C   10.200959580835391        5.4524738437831326        9.8728432369976158     
 H   9.6900751077872300        4.6425150274402345        9.3424110201499300     
 H   9.5184853634665973        5.7922870143748533        10.660793445251125     
 C   10.384063705077203        8.5218688348167824        10.532428590126745     
 H   11.033688999623841        9.3496576401462814        10.843022098017897     
 H   10.186643032808778        7.8785668029988694        11.396266786568738     
 H   9.4323010906738478        8.9504907178942972        10.196396533878996     
 C   8.4443704024517228        5.8509400526957025        7.4032442536677463     
 H   7.5799614397872785        6.2428600209874245        6.8522042392074773     
 H   8.0863614280781118        5.0033825388570792        8.0013213335936566     
 H   9.1599135466855071        5.4724677976694069        6.6617811801882709     
 H   10.959091985042846        6.2569674682221557        8.0900605420208400     
         396

 Co   10.907239262374519        1.0192044064358681        3.3252239977350286     
 S   8.6352907197522022        3.0147218118015870        4.3108856561207967     
 S   11.284724112653645        3.0354628062246660       0.89521507956092117     
 S   10.827183740458281       -2.0905119574979714        2.5911066048732585     
 S   12.937081754037099       0.17366289730780837        5.6311398181863739     
 O   11.668803916722565      -0.51655472248841416        5.9734942443633301     
 O   12.048463227891618        3.0887167148862287      -0.36274221249270977     
 O   7.7629844178768996        3.0957070393928787        5.4971967115408340     
 O   9.8920304992609349        2.5772205253873892       0.80138469782648780     
 N   10.014809544789728      -0.74378500332629449        2.9773599193027018     
 O   13.578561638034914       0.85733922434440002        6.7691981683289164     
 O   10.204179266010717       -2.8686932903631357        1.5052185964024678     
 O   9.8801124424139584        3.7935406326864021        4.3600940916043012     
 O   12.220984299672834       -1.6396113003927708        2.3407669991834670     
 N   12.610654038480952        1.1348872272089603        4.3810943566287408     
 N   9.0707479107917131        1.4895622197172420        3.9429598231901131     
 N   11.987017421949542        2.1193949758064070        2.0428525787715914     
 C   5.9809782389982935      -0.65936684715100713        4.2187029458779497     
 H   4.9443925169333278      -0.59016468718324566        4.5381165384042710     
 C   13.317892764067491        2.3664350847815867        2.4504990759536960     
 C   8.6623368750391521      -0.79872151698206129        3.3764514982264116     
 C   7.6709645028088458        3.6086703781908729        2.9283870954133575     
 H   6.8028635626167704        2.9519824045920195        2.7989501613967103     
 H   8.3001057349961211        3.5855408689185992        2.0317165386988392     
 H   7.3292290862959142        4.6234067163944790        3.1657786344470216     
 C   14.300149995181689        3.0751454989570850        1.7299528227050844     
 H   14.061919217757819        3.4648772425030812       0.74351277080699263     
 C   13.659420205113831        1.8244804118510136        3.7281974080402964     
 C   10.913560197241511       -3.1060509968167853        4.0470730004694442     
 H   11.338938438002687       -2.4892065282790163        4.8454385434726355     
 H   11.559951566752073       -3.9625582508648511        3.8200998323652682     
 H   9.9095726537561273       -3.4452928090357924        4.3227175608096582     
 C   11.249255804780615        4.6864422405915196        1.5606809704984643     
 H   10.754305228493175        4.6211204197642619        2.5358162447972470     
 H   10.687772924159503        5.3083679742256420       0.85385312748372721     
 H   12.272381031176145        5.0610270124196406        1.6716705027284109     
 C   14.950622015016938        2.0418087070886006        4.2401892838029598     
 H   15.192635334797815        1.6905208595320944        5.2386822643263056     
 C   15.576672555562054        3.2865440896818869        2.2640543165899145     
 H   16.309498101699937        3.8621207012580956        1.7021614970405694     
 C   6.7886173779242567       0.48074685837177888        4.2756016364393563     
 H   6.3806735728063764        1.4052476617970850        4.6704121732640438     
 C   14.062490425426533       -1.0555785959410717        5.0037708712131588     
 H   13.520010882242797       -1.6890140222244698        4.2961878739858230     
 H   14.458809509699991       -1.6406354100683433        5.8361925720363788     
 H   14.872213361857563      -0.52961259089386969        4.4857025443847522     
 C   8.1374808612726728       0.43593616195432139        3.8808104811662441     
 C   7.8306278640329383       -1.9301883789494847        3.3332805103348981     
 H   8.2251466019709820       -2.8667331854612965        2.9503908714107956     
 C   6.5019714627691423       -1.8717059324429868        3.7663549861300964     
 H   5.8840535681397483       -2.7686200474738674        3.7342050198423644     
 C   15.899282695762244        2.7738993756435417        3.5205187095811561     
 H   16.874756256067030        2.9638871952540393        3.9627473598638576     
 Co   7.1426244662186020        14.863004176961242        12.361498600095613     
 S   9.4108350556600264        12.863085435440153        13.346987002066982     
 S   6.7620600804615272        12.850290609384068        9.9296759041588665     
 S   7.2267434294841602        17.973099605991145        11.630534515658645     
 S   5.1148685628573505        15.707484097378753        14.668491123598580     
 O   6.3839456899146212        16.396104352699417        15.011069927397118     
 O   5.9991662678534192        12.797737059082278        8.6711535095342018     
 O   10.283017405503319        12.780295101253655        14.533272221808886     
 O   8.1557086699531141        13.305901946663228        9.8367639737124861     
 N   8.0371975528934883        16.625262829747200        12.017042658435685     
 O   4.4724369252706362        15.024851643434548        15.806676483690799     
 O   7.8520170252548676        18.751449651417630        10.546178858484296     
 O   8.1645025108406095        12.086780122846005        13.396072334349205     
 O   5.8329270086978626        17.523421522903991        11.378013734349290     
 N   5.4403137011858904        14.745722111468854        13.418691544762995     
 N   8.9780890966602911        14.388996218290290        12.979211764606601     
 N   6.0605107460522829        13.768484411845957        11.076059612250290     
 C   12.070976554334866        16.532814143053574        13.257866851197271     
 H   13.107731535552247        16.461091413631692        13.576116212374364     
 C   4.7298880255109550        13.521308623127291        11.484594311771628     
 C   9.3893918671222103        16.677812514419397        12.417108644758338     
 C   10.373948933897083        12.267576267462951        11.964322314147253     
 H   11.242929069721946        12.922967143650078        11.834448642631754     
 H   9.7446580267860590        12.291567661157773        11.067781728836087     
 H   10.714429147188980        11.252436445164966        12.201631409137590     
 C   3.7461148076918640        12.816201567675613        10.762512411706281     
 H   3.9830632415595244        12.429870207898469        9.7743788731724788     
 C   4.3904431178340673        14.058745266996569        12.764752070988902     
 C   7.1386409977056102        18.987794639231304        13.086930188071225     
 H   6.7125472321331738        18.370489107555187        13.884542702988380     
 H   6.4923465005486554        19.844277681825368        12.859436820389012     
 H   8.1422360607697204        19.327135100349640        13.363904736997743     
 C   6.7935188198516627        11.199580532002882        10.596531180639731     
 H   7.2883622256274068        11.264066441197141        11.571831195057021     
 H   7.3535660327673114        10.575635971911113        9.8903872710828349     
 H   5.7693248628257807        10.827755952883450        10.707492428684329     
 C   3.0999664193537892        13.840030104057485        13.277964673606592     
 H   2.8596957335525786        14.188024761988636        14.278100620377696     
 C   2.4703305910602600        12.603418498708866        11.297739279108194     
 H   1.7363042036828054        12.030073286377691        10.735081459972230     
 C   11.261736192601262        15.393735144655798        13.312365529731405     
 H   11.668534659587621        14.467651380009613        13.704529808195687     
 C   3.9902391560933963        16.937024430161941        14.040139080523193     
 H   4.5336495590028552        17.571095249120141        13.333831264915814     
 H   3.5917191773723833        17.521321667112463        14.871987473696075     
 H   3.1818198430912559        16.410829454856742        13.520212457507949     
 C   9.9127107172263713        15.441421452890440        12.918769606521256     
 C   10.222456969774484        17.808310897919718        12.376843184380787     
 H   9.8289325905607452        18.746365941452275        11.996708117935619     
 C   11.551247596934992        17.747018529807328        12.809048090027803     
 H   12.170065953028917        18.643332035886338        12.778194800631301     
 C   2.1499738201262608        13.111026799868029        12.556862036914657     
 H   1.1751376387235077        12.919462595193611        12.999778997163865     
 Co   4.8904612151392373        6.9215394802415542        14.752594420460548     
 S   2.6190843288693801        4.9260219607047206        13.765933607774564     
 S   5.2677210644995283        4.9047539117744323        17.182312595553192     
 S   4.8099920020361893        10.031251690403877        15.486757116367661     
 S   6.9203772964272936        7.7668439914842491        12.446682243107542     
 O   5.6520559620927822        8.4568690089381313        12.104142909189449     
 O   6.0311940406032623        4.8513198761082101        18.440420376307273     
 O   1.7470450176357453        4.8452507644303582        12.579422673531191     
 O   3.8749049974463552        5.3626727269806400        17.275980487933406     
 N   3.9977845214366967        8.6843976022120835        15.100582118416792     
 O   7.5619375617800078        7.0828927635882426        11.308833406991926     
 O   4.1869733152596984        10.809315815286892        16.572719076115678     
 O   3.8640030021619745        4.1473579523235147        13.716841590115008     
 O   6.2038947598011669        9.5806005159474843        15.736922640144119     
 N   6.5940165846580125        6.8059816125022303        13.697014207938802     
 N   3.0542104220638735        6.4511322399934663        14.134388869326751     
 N   5.9701121754579711        5.8212683429635819        16.035098314600358     
 C  -3.5642336953757521E-002   8.5998452782321326        13.857894644799144     
 H  -1.0720771734057895        8.5306474015651386        13.537982856857930     
 C   7.3010743290256732        5.5743642161890650        15.627597346310779     
 C   2.6453808005943200        8.7392437698809449        14.701200307703553     
 C   1.6545481028822655        4.3315980641309846        15.148076270706866     
 H  0.78632825050062805        4.9881323056666567        15.277452470349427     
 H   2.2834761263946182        4.3546350386683939        16.044899044634729     
 H   1.3130320295455737        3.3168671404283789        14.910389697682591     
 C   8.2833099062296185        4.8657431813879635        16.348265682121372     
 H   8.0449632041340404        4.4759594811346153        17.334656576961667     
 C   7.6427279895700719        6.1164040713584855        14.349972396384560     
 C   4.8960906957424681        11.046822797969464        14.030779303581557     
 H   5.3215802267348806        10.430053239258843        13.232412224368300     
 H   5.5423358995783216        11.903444942450275        14.257743347047684     
 H   3.8920438812075608        11.385894065403249        13.755147077132731     
 C   5.2327636884199515        3.2539955196016987        16.516317297020905     
 H   4.7380806560698288        3.3195656436012859        15.541075993382034     
 H   4.6711882380255583        2.6317459565915118        17.222762002041438     
 H   6.2559844996217659        2.8796176879344055        16.405489771637022     
 C   8.9340192351336807        5.8992063420750549        13.838144356986376     
 H   9.1761435903005921        6.2505345153636132        12.839691572215528     
 C   9.5599264008605687        4.6544785707974583        15.814326081960937     
 H   10.292748656921461        4.0789477944232244        16.376269275122610     
 C  0.77213266889095056        7.4598324759861203        13.800997083076309     
 H  0.36445638761709770        6.5354017746693840        13.405753151612409     
 C   8.0456554280700097        8.9963814147906920        13.073733525006118     
 H   7.5030915861497594        9.6299282373348465        13.781158551034409     
 H   8.4418803166836600        9.5812944292429449        12.241160127072167     
 H   8.8554597208311723        8.4706699032852892        13.591936743095248     
 C   2.1208302659000551        7.5046568367618622        14.196365637115571     
 C   1.8135032850253003        9.8705795296315948        14.744491868679104     
 H   2.2077630770543006        10.807032083261920        15.127865555725677     
 C  0.48501557555277991        9.8120806021309104        14.310895971198066     
 H -0.13303385090315029        10.708896786988850        14.343148759301844     
 C   9.8826451264657003        5.1671805057531355        14.557919788897321     
 H   10.858195104620416        4.9773177654703398        14.115812042828493     
 Co   1.1257559580641954        8.9594684061847154        5.7154245287811172     
 S   3.3942403031347257        10.959357903029128        4.7305278957375458     
 S  0.74551574872914395        10.971486109697443        8.1478044996234686     
 S   1.2096867531748881        5.8494148207893506        6.4464365536179482     
 S -0.90251765153779606        8.1145741658743411        3.4089183585104528     
 O  0.36645659332740466        7.4257808447541525        3.0662547857658673     
 O  -1.7472983264534982E-002   11.023692614670912        9.4062901948359379     
 O   4.2665192882193219        11.042265799570739        3.5443216035861065     
 O   2.1389943632870723        10.515349695416852        8.2405801908745886     
 N   2.0202416187018351        7.1971906800291574        6.0599181215821059     
 O  -1.5449942498799834        8.7971463342869036        2.2707251544359606     
 O   1.8350136633253100        5.0709259878245536        7.5306608170979636     
 O   2.1479634634175642        11.735756401251578        4.6814673985510593     
 O -0.18404641840305883        6.2992445219381494        6.6991680835702310     
 N -0.57684966356932976        9.0763854430263589        4.6586117091870136     
 N   2.9613041883339180        9.4333970765035620        5.0979569034822871     
 N   4.3799328223687546E-002   10.054084140525719        7.0009008740584786     
 C   6.0542330864867653        7.2895851507119414        4.8198717661385340     
 H   7.0910700121960382        7.3613239709590310        4.5019119719312481     
 C  -1.2867679625351953        10.301545589562100        6.5924274145645700     
 C   3.3724664687965031        7.1445691606650890        5.6600039729906833     
 C   4.3572918843767745        11.554517753812497        6.1133929358025583     
 H   5.2262027734117247        10.899026588621849        6.2432529330356221     
 H   3.7279221682081776        11.530414258257725        7.0098729589764321     
 H   4.6978841863170508        12.569678847419164        5.8763034225179513     
 C  -2.2702433719730863        11.007218916820175        7.3143409958084007     
 H  -2.0331468856543151        11.393763123818063        8.3023522599373774     
 C  -1.6265033338034940        9.7637707426887719        5.3124785422954961     
 C   1.1213250900357123        4.8348345158352117        4.9899904036364973     
 H  0.69508552972883286        5.4521872570959555        4.1924985224754874     
 H  0.47510556812837179        3.9783140094567990        5.2175350126091136     
 H   2.1248881192220623        4.4955365605514865        4.7128398895343651     
 C  0.77765537377318328        12.622567829967902        7.4818203775466330     
 H   1.2725781933776819        12.558406510426988        6.5065283624691279     
 H   1.3378408552492904        13.245954738569642        8.1883729806076584     
 H -0.24637707658191935        12.994834604496914        7.3709111922552282     
 C  -2.9169884153752448        9.9826419719441297        4.7993491214590760     
 H  -3.1575014187415227        9.6343376844312818        3.7993868552777998     
 C  -3.5460073460258865        11.220223671121083        6.7791522772989943     
 H  -4.2797884442411762        11.793960060270852        7.3417134614532467     
 C   5.2450506190485227        8.4287038187501935        4.7653214412838443     
 H   5.6519967223882217        9.3548240840574177        4.3733854294418819     
 C  -2.0271699267699765        6.8851833870585066        4.0374743190336106     
 H  -1.4837419212393856        6.2511672861962149        4.7438126364151803     
 H  -2.4257806949079863        6.3008032476477336        3.2057267201820756     
 H  -2.8355054731781788        7.4115012639870459        4.5574049008164579     
 C   3.8959182064598972        8.3809803563256295        5.1585377587965215     
 C   4.2054376983262705        6.0139987454399089        5.7001856472309198     
 H   3.8117681220086861        5.0758874425836336        6.0800376333806794     
 C   5.5343293090959280        6.0753045089010982        5.2682930814883573     
 H   6.1530884421581504        5.1789432251164014        5.2990802315707901     
 C  -3.8666758686873348        10.712210417165485        5.5202740292587000     
 H  -4.8415125684769214        10.903893620828393        5.0774043570871887     
 N   10.242435732679398       0.40034917616863169        8.1773337093042038     
 C   8.8045816736829341       0.38209235938225289        7.7012541621093966     
 H   8.6854278981843542        1.2305644557655901        7.0166703866459761     
 H   8.1922860239520006       0.56761939170325038        8.5947749130240467     
 C   10.473403183276666      -0.64699978224782884        9.2452431322350375     
 H   10.191340689544260       -1.6025365430007024        8.7941797949667588     
 H   9.7579582435309717      -0.45065011482062528        10.051585234375148     
 C   8.4492023931901681      -0.92278166200491785        7.0010862588604530     
 H   7.4486395012032993      -0.82770268164205330        6.5561446574152678     
 H   8.4266872162684976       -1.7761501417830898        7.6861214346389337     
 H   9.1428814411609842       -1.1259850013897690        6.1741417159342955     
 C   10.662677222017292        2.7761493735900356        7.4541039217814822     
 H   11.271588688216362        3.6495532660286965        7.7231963029471951     
 H   9.6541402206154192        3.1199327470216525        7.2030764064213688     
 H   11.107004852340316        2.3566770391799770        6.5422803658241087     
 C   10.687766119715079        1.7789492702529099        8.6058717147826336     
 H   11.709715036964031        1.6661678557889832        8.9816409117091691     
 H   10.040621147134564        2.0760140062570640        9.4419511684811805     
 C   11.910478196660362      -0.68213303677869364        9.7451086700892500     
 H   12.099736039754745       -1.6457279402574672        10.237677723115343     
 H   12.114318089066495       0.10299464999790892        10.482201878191416     
 H   12.619759672399733      -0.59301797376813747        8.9127755498457493     
 H   10.830546724536463       0.12381841806456105        7.3494034110134665     
 N   7.8089957121753519        15.472781459773238        17.213950627810522     
 C   9.2467083332335331        15.481989155512014        16.738360292346517     
 H   9.3589480122391286        14.637374072922148        16.048460629346611     
 H   9.8566441571038528        15.284857211722796        17.630496555235560     
 C   7.5832605177921977        16.523214777923574        18.279688024540832     
 H   7.8676643514724756        17.476593290436558        17.825817172565216     
 H   8.2992712405537858        16.326426875765915        19.085428825011238     
 C   9.6138391659768647        16.787568492424104        16.046727481453839     
 H   10.611634408693199        16.685650249692735        15.598170525066827     
 H   9.6460761644053790        17.635293239339457        16.737399078480024     
 H   8.9211879199547415        17.003834898660308        15.223016505533097     
 C   7.3789449867514856        13.097422103551420        16.495825474713605     
 H   6.7678156279327366        12.226533054550254        16.767492315662583     
 H   8.3865229911677197        12.750555304905372        16.245548417977755     
 H   6.9355240145966199        13.515818556147678        15.583098580159691     
 C   7.3565871137128198        14.097541455707148        17.644796247619212     
 H   6.3346477969682216        14.215758925447835        18.018298191861597     
 H   8.0007686627058714        13.799846583738956        18.482841110372231     
 C   6.1471630807612305        16.564795881447818        18.781439556670268     
 H   5.9619517549644439        17.530743307314378        19.270462360766373     
 H   5.9417251954445529        15.782925814396476        19.521398878002238     
 H   5.4364671912842155        16.475516340172145        17.950410848082637     
 H   7.2224778633463913        15.751113214349360        16.385515471518218     
 N   4.2259835094604163        7.5414597432142658        9.8993702799567664     
 C   2.7879976947194174        7.5609201997107425        10.375249875184490     
 H   2.6677246973706117        6.7116685473831597        11.058794178930958     
 H   2.1755104294801475        7.3773455174464564        9.4813507049831482     
 C   4.4579727087620098        8.5887447123206258        8.8315709489346439     
 H   4.1761775278110811        9.5444247422177071        9.2825118994687852     
 H   3.7427652642622107        8.3927757133978069        8.0249265503471818     
 C   2.4341800677731604        8.8654817582142922        11.076975066938109     
 H   1.4330412315626433        8.7712845933237080        11.521009067967647     
 H   2.4133173937003312        9.7199168596146333        10.393016754432336     
 H   3.1277522494457086        9.0664739000987389        11.904713406212405     
 C   4.6448832521097430        5.1653394213674098        10.622507294988628     
 H   5.2533328540186703        4.2916227082671181        10.353330918116130     
 H   3.6362203708741356        4.8220233530555880        10.873750575531018     
 H   5.0895968607169442        5.5846174889529996        11.534231727592386     
 C   4.6702353362920555        6.1625063859766218        9.4706986059458043     
 H   5.6921379019829423        6.2746034684761769        9.0945159119856527     
 H   4.0225875781424749        5.8658127206410651        8.6348677476281122     
 C   5.8953065717793915        8.6231349469611942        8.3322954196653640     
 H   6.0853552887385280        9.5866979259583580        7.8399178200979156     
 H   6.0989989771776711        7.8379958681523991        7.5951762486006240     
 H   6.6041926838000675        8.5334471450182861        9.1649122679169484     
 H   4.8141884850996242        7.8173713589102558        10.727431413636372     
 N   1.7917987413233565        8.3494950710400548       0.86383603259695507     
 C   3.2293457876121616        8.3408832476482271        1.3398289883702044     
 H   3.3408600278010527        9.1850428909336657        2.0303439591663892     
 H   3.8393642806138000        8.5390910200021857       0.44803058581582100     
 C   1.5668311149608218        7.2990568845320434      -0.20202984948625213     
 H   1.8512341975472237        6.3457332568692530       0.25194775587928742     
 H   2.2831815467394625        7.4960472366133608       -1.0074153093020333     
 C   3.5971588842606312        7.0350934325166152        2.0306434186079798     
 H   4.5945456929060411        7.1374605198406282        2.4799061564702822     
 H   3.6304285644804031        6.1879764150426926        1.3393684550726923     
 H   2.9042665144403763        6.8176067641533553        2.8537565586529876     
 C   1.3610805430110833        10.724748169500440        1.5818758492452116     
 H  0.74975721185071076        11.595476416038764        1.3101505312017765     
 H   2.3685854753569697        11.071839553298112        1.8321018884106042     
 H  0.91775980048927475        10.306306002761632        2.4946302461947814     
 C   1.3389330610871817        9.7245580838214565       0.43297276874410284     
 H  0.31700407214234066        9.6060064553212552        5.9576921425908203E-002
 H   1.9829503022126245        10.022397930874982      -0.40514456578467589     
 C  0.13101794703827804        7.2571105509250815      -0.70448670034935945     
 H  -5.3663056263714690E-002   6.2911369231952250       -1.1936299549194309     
 H  -7.4274596870522042E-002   8.0389688663050691       -1.4444976715245514     
 H -0.58012300555394147        7.3461032039346978       0.12617993705574773     
 H   1.2051664552086203        8.0708629377980987        1.6920993747983712     
 N   1.6913912750402655        14.531488370062940        18.232102235630769     
 C  0.94880734562207614        15.737435854196436        17.707142701237412     
 H  0.77787560603406769        16.383947148041894        18.575411680214977     
 H  -3.1506597694813343E-002   15.373819749327735        17.384402716990831     
 C   3.0092346955245883        14.911569172863111        18.861261167973922     
 H   2.8055566851209117        15.798694937267950        19.477334361255416     
 H   3.6777066053680465        15.198522010728045        18.043137201416663     
 C  0.48144022872286868        12.954516864542592        16.697648670994397     
 H  0.60119160109093051        11.999872965299758        16.169816107537304     
 H   4.3388925355938815E-002   13.658474476799816        15.980941469380882     
 H -0.24831180469328173        12.794157455229541        17.504898241927989     
 C   1.8300777675658952        13.407299130653383        17.236873232154842     
 H   2.3330023893852987        12.590357472097086        17.763578803216191     
 H   2.5171732487037417        13.746704872694462        16.453021467958230     
 C   1.6528124418282595        16.475070933020429        16.587688962703393     
 H   1.0066999671360861        17.308137612011020        16.284714327421330     
 H   1.8379770756143137        15.832702541603272        15.720888544147844     
 H   2.6103329660937113        16.895630978200174        16.916297398435823     
 C   3.5964910819134994        13.786264075234220        19.701093034729542     
 H   4.4657591186682888        14.171926589415438        20.248722150418164     
 H   3.9471450070143219        12.940594011630795        19.096472271809990     
 H   2.8839756076036598        13.407040951498150        20.444978643206213     
 H   1.0789111489325258        14.204913257714955        19.025747329998637     
 N   4.3292436712380109        1.3574618923800159        9.1913570387661885     
 C   5.0761858061595060       0.15684910715388461        8.6600114893077418     
 H   5.2561423022168867      -0.49022213113762614        9.5264932602343571     
 H   6.0521921922219795       0.52748245955998951        8.3314351153699846     
 C   3.0144624119175485       0.96977660253760489        9.8222826149184215     
 H   3.2229778956317281        8.0580278577865996E-002   10.434021870357856     
 H   2.3448148275784884       0.68407664894983466        9.0046165860689094     
 C   5.5314354912474037        2.9490593647088161        7.6662144734963498     
 H   5.4081588124066489        3.9085581228579103        7.1473276870134601     
 H   5.9730358883398189        2.2534515753375026        6.9429786414305550     
 H   6.2601263627305386        3.1048684274503868        8.4755335542717383     
 C   4.1843498256508838        2.4854628650007111        8.2012310970604858     
 H   3.6755208864979325        3.2968803456653002        8.7312585489934094     
 H   3.5002748797766032        2.1455390560228165        7.4148168717133229     
 C   4.3699951435187590      -0.58323413998696905        7.5434778498693440     
 H   5.0196428432109350       -1.4116738556728841        7.2348372266946637     
 H   4.1751654830611145        5.9734270978335585E-002   6.6789092092115343     
 H   3.4171836942554652       -1.0109372227783873        7.8773992427105801     
 C   2.4256698741777303        2.0896852965289492        10.668762131205350     
 H   1.5608531631471461        1.6982396070898012        11.219513404401376     
 H   2.0679527643604407        2.9356994548737347        10.068475386743136     
 H   3.1400547378535628        2.4701630710397535        11.410246637803173     
 H   4.9418193495222811        1.6831331424272507        9.9852656562523521     
 N   7.7079561195331294        9.2902291409979263      -0.15451037939378492     
 C   6.9648371682188737        8.0847853519399813       0.37084573724539904     
 H   6.7932592711818254        7.4382312133365032      -0.49728755890467302     
 H   5.9848405964008187        8.4490336957717371       0.69387365799205569     
 C   9.0254617821145846        8.9093596939736290      -0.78390919061280229     
 H   8.8211699635339738        8.0223088441464867       -1.3998881820546649     
 H   9.6939384356186853        8.6220939662163030        3.4093149455193678E-002
 C   6.4990209438433251        10.868138937064330        1.3797902713934000     
 H   6.6192911846092990        11.822971419511031        1.9071921445962168     
 H   6.0608034738262733        10.164643559489683        2.0968827786021746     
 H   5.7691694372103450        11.028488717490674       0.57263245279474251     
 C   7.8473686748688483        10.414588833619028       0.84043919061356487     
 H   8.3505725150738641        11.231186370553996       0.31343912887811137     
 H   8.5344419343107383        10.075049741318020        1.6242454676900482     
 C   7.6687708896294717        7.3469113737137528        1.4901864951631847     
 H   7.0222083837865741        6.5143385402261984        1.7935902478563428     
 H   7.8546955207488356        7.9893499895257358        2.3567937205356984     
 H   8.6258821692950036        6.9256034342702408        1.1612836396760753     
 C   9.6131748601914815        10.034293237186901       -1.6239404559544550     
 H   10.481930918072926        9.6480434340411350       -2.1719885672155765     
 H   9.9646833967823092        10.879683998014245       -1.0194153565174604     
 H   8.9005951382876347        10.414081833039212       -2.3674669730463140     
 H   7.0955042918777096        9.6169648177105316      -0.94810802940873262     
 N   10.346121327761919        6.5828367701472157        8.8859878576898819     
 C   11.092711656031835        7.7838085694787882        9.4170296031955409     
 H   11.272369189184715        8.4307566643652745        8.5504059695167030     
 H   12.068869480230063        7.4135671210176151        9.7455912537234273     
 C   9.0310136101128720        6.9699619707541816        8.2554269246936443     
 H   9.2389629918336116        7.8593149323162601        7.6437169556711568     
 H   8.3614569428434766        7.2552751694667270        9.0733127397057505     
 C   11.549284579061020        4.9917475616144804        10.410877559082733     
 H   11.426474076641490        4.0322958118248673        10.929943687239337     
 H   11.990902762532540        5.6875702337077039        11.133872981422249     
 H   12.277760815359247        4.8360607711643073        9.6013296803128618     
 C   10.201890108178871        5.4549053086267030        9.8762779295222192     
 H   9.6930945663659251        4.6433104253734223        9.3465034401452378     
 H   9.5179852855810640        5.7947182581000884        10.662904552765911     
 C   10.386349157479103        8.5238666447949516        10.533478244924932     
 H   11.035884029584215        9.3523872026584041        10.842131700356109     
 H   10.191499152416098        7.8809029506968580        11.398043078683729     
 H   9.4335138545420101        8.9514483968712142        10.199460726625182     
 C   8.4424856910189430        5.8498743549601357        7.4090008151490458     
 H   7.5772287266371867        6.2409393511328677        6.8586921060773403     
 H   8.0854794893518918        5.0035650062952666        8.0092879432599755     
 H   9.1567427068756775        5.4699355375682810        6.6671120473416901     
 H   10.958647138944745        6.2573345970697538        8.0919694658078249     
         396

 Co   10.910302394315570        1.0192794772503166        3.3234339726628614     
 S   8.6410966306264623        3.0152593267408969        4.3134958388747178     
 S   11.287704983755235        3.0374834630915637       0.89556868476911222     
 S   10.827546427000369       -2.0904074271750317        2.5887991313629031     
 S   12.938902871281275       0.17250352155369814        5.6293778037082198     
 O   11.670197661305235      -0.51712144469600052        5.9712033579731383     
 O   12.051753047884084        3.0932953200918769      -0.36203402395331957     
 O   7.7691775690828422        3.0954196472754298        5.5000889539550712     
 O   9.8953702824183498        2.5783685457996595       0.80063669169865537     
 N   10.016426837546975      -0.74299231641479735        2.9753116222239875     
 O   13.580582067259529       0.85517022995065417        6.7679331827747786     
 O   10.204073043473773       -2.8674698735131963        1.5023749972985467     
 O   9.8869010393407795        3.7923424674768302        4.3636754379958740     
 O   12.221874880712701       -1.6409043192607362        2.3390677602670737     
 N   12.613305263764211        1.1344915535340883        4.3798046679636329     
 N   9.0745959815666044        1.4903897569928333        3.9427856351080068     
 N   11.990375997634038        2.1201729087423482        2.0419742494912607     
 C   5.9825054240374858      -0.65518584738063168        4.2162597519950218     
 H   4.9458486079921844      -0.58488101039237217        4.5351438704352542     
 C   13.320922547190518        2.3676668541533243        2.4504909441826115     
 C   8.6639589115465512      -0.79693690764891478        3.3745160723429630     
 C   7.6771860432266523        3.6125732241327446        2.9322084526436094     
 H   6.8079456072257143        2.9575567053909833        2.8022954244363398     
 H   8.3057070291211694        3.5894721653959785        2.0350934833819943     
 H   7.3372875659027690        4.6275120687921385        3.1710483276880246     
 C   14.303082810567014        3.0774801044151894        1.7309686108073565     
 H   14.065099312136727        3.4678600359822145       0.74473029232276922     
 C   13.662156186430538        1.8248371015883924        3.7278843968215192     
 C   10.912331846571311       -3.1064721699514974        4.0444453110826899     
 H   11.338114111834429       -2.4902615796177257        4.8430786115265505     
 H   11.558027064248126       -3.9634824641416908        3.8174924779659078     
 H   9.9079453049669368       -3.4447942553410957        4.3196954630117617     
 C   11.250953097687919        4.6871993962179275        1.5637578081465853     
 H   10.757271865230820        4.6198578856548957        2.5393160498016525     
 H   10.687982042522339        5.3095232667716274       0.85859338825331022     
 H   12.273706264463179        5.0628155037109961        1.6742846432226897     
 C   14.953110422395820        2.0421503915090762        4.2405012623506391     
 H   15.194991401890226        1.6898138630067048        5.2386317001857696     
 C   15.579249780177600        3.2890878463069622        2.2657986190063091     
 H   16.312037321579421        3.8652880913568057        1.7045312280048364     
 C   6.7913446431298476       0.48399760479079307        4.2738609593534669     
 H   6.3842321264495396        1.4087731507079795        4.6688290320993122     
 C   14.064019549290476       -1.0567676728379511        5.0015366221752275     
 H   13.521480405273152       -1.6898166224557050        4.2936393049743717     
 H   14.460116504533534       -1.6422094591311287        5.8337887285565770     
 H   14.873913941051134      -0.53067325703874646        4.4838516306019649     
 C   8.1402779031426977       0.43789331134181564        3.8796045798965553     
 C   7.8311081681525581       -1.9275314422466310        3.3307985494523114     
 H   8.2246908745654146       -2.8642931344332134        2.9475014431073929     
 C   6.5024481216160988       -1.8678742903846801        3.7637157877061016     
 H   5.8837105575692590       -2.7641913828165379        3.7313611081073104     
 C   15.901645254654827        2.7754038661714753        3.5218759767656218     
 H   16.876940200109022        2.9653251644731928        3.9645272767066744     
 Co   7.1396197773306378        14.862879301196202        12.359882231062707     
 S   9.4053557832464723        12.862810113054037        13.349783015251631     
 S   6.7593579504034098        12.847967606873690        9.9303320303576168     
 S   7.2261500154916174        17.972917402406289        11.628175723245169     
 S   5.1129600989839181        15.708663722471984        14.666827958168536     
 O   6.3824106150175526        16.396799723579367        15.008861181285029     
 O   5.9960950127708594        12.792807028275957        8.6722043999852918     
 O   10.277159431555374        12.780976264777193        14.536352549819442     
 O   8.1525791558869809        13.304640405730865        9.8362536635706679     
 N   8.0354861202286667        16.624470978244467        12.014923504112399     
 O   4.4703948592313889        15.026969670817099        15.805501844784889     
 O   7.8517306247001892        18.750137033135683        10.543175041434997     
 O   8.1581504483738865        12.088057499790764        13.399848157806748     
 O   5.8318064087950150        17.524550998937706        11.376418797403982     
 N   5.4376430037387822        14.746176407339807        13.417482796353436     
 N   8.9743725218717341        14.388376905427407        12.979212141811406     
 N   6.0573773415900849        13.767250816530064        11.075574176996522     
 C   12.069358874790794        16.529206094930380        13.255390276175385     
 H   13.106172896354160        16.456560280497197        13.573193216765812     
 C   4.7270654684209772        13.519630014467582        11.484915391948659     
 C   9.3876955536389666        16.676198409732308        12.415033181958885     
 C   10.368141906185468        12.264048211173481        11.968341704129440     
 H   11.238197770383893        12.917861538152282        11.838022842674858     
 H   9.7394818978686306        12.287948411012195        11.071347417451049     
 H   10.706876178375278        11.248735177446996        12.207105267659227     
 C   3.7434974517111734        12.813163347095148        10.763966578510635     
 H   3.9802899714297899        12.425941764461843        9.7761553296548112     
 C   4.3877658737082026        14.058262712558479        12.764593360393096     
 C   7.1397626283685218        18.988196422182540        13.084222018061462     
 H   6.7133175340743003        18.371556059801790        13.882155738236388     
 H   6.4941561190515449        19.845183883206683        12.856788208411183     
 H   8.1437847019199214        19.326610670912356        13.360706530667908     
 C   6.7923872906217468        11.198500935948644        10.599809676896696     
 H   7.2859690897118741        11.265065598878195        11.575520932379041     
 H   7.3540254564340835        10.574303371241488        9.8952796486436991     
 H   5.7686418337091654        10.825447350706607        10.710309892680245     
 C   3.0974849727193634        13.839661777208343        13.278343701620793     
 H   2.8572224143603329        14.188939690791010        14.278000082701773     
 C   2.4680162427745165        12.600269442569868        11.299841771209014     
 H   1.7341136107929640        12.026141554206925        10.737863707357100     
 C   11.259032434942128        15.390983704587278        13.310762839807692     
 H   11.665081316114163        14.464738293201483        13.703273765055922     
 C   3.9885703547924214        16.938215497703574        14.038074225447133     
 H   4.5319744153265988        17.571852217843926        13.331359469701896     
 H   3.5904322090235756        17.522953769623118        14.869793839438874     
 H   3.1798842869704114        16.411910181311814        13.518665274843013     
 C   9.9099486360853302        15.439758349385174        12.917616440618922     
 C   10.221805863076410        17.805893406076592        12.374013708354502     
 H   9.8291467523311340        18.744057531025067        11.993274330177309     
 C   11.550590501687381        17.743626783585839        12.806123525360155     
 H   12.170164373737391        18.639386047464924        12.774972947141347     
 C   2.1477132529131797        13.109275838146601        12.558388044477709     
 H   1.1730101588165469        12.917890467000579        13.001678353905019     
 Co   4.8935192488433428        6.9214635371236986        14.754355812415163     
 S   2.6248431183342720        4.9254811984257838        13.763366356586030     
 S   5.2707125851265948        4.9027707008213568        17.181951817757909     
 S   4.8103780650903030        10.031145793370150        15.489032449324592     
 S   6.9221848017243293        7.7680136330189340        12.448413259885054     
 O   5.6534360852044143        8.4574540394056168        12.106416683680905     
 O   6.0345133111495830        4.8467925235246447        18.439694453320069     
 O   1.7531722891215098        4.8455222638366990        12.576587231479868     
 O   3.8782644329238183        5.3615861487331369        17.276732148309978     
 N   3.9994138423910748        8.6836118655844263        15.102594013728440     
 O   7.5639409172509540        7.0850950129772094        11.310051859724426     
 O   4.1868912967747214        10.808099928193501        16.575524694946939     
 O   3.8707355766759113        4.1485383754650078        13.713295006812931     
 O   6.2048018399839160        9.5818758021498063        15.738602354836514     
 N   6.5966517283891690        6.8063616699919631        13.698252782111430     
 N   3.0580364978746228        6.4503046660163514        14.134568692001739     
 N   5.9734748414377430        5.8204945047890124        16.035938435650714     
 C  -3.4131928870891705E-002   8.5956793054518581        13.860397078640570     
 H  -1.0706486747546244        8.5253779920558550        13.541050462636587     
 C   7.3041019006849934        5.5731259565056481        15.627557111774552     
 C   2.6470099565939429        8.7374717435591034        14.703119653580977     
 C   1.6607362475756777        4.3277270372974010        15.144322926144824     
 H  0.79138635488887288        4.9826020516069542        15.274179852485878     
 H   2.2890592879450624        4.3507409873466676        16.041579248363718     
 H   1.3210401125337521        3.3127936943579837        14.905208840669557     
 C   8.2862421160017039        4.8633963312231021        16.347193342724697     
 H   8.0481512114961617        4.4729690271073315        17.333386433647071     
 C   7.6454524809590616        6.1160330580885329        14.350231034515064     
 C   4.8949048446298118        11.047238308788112        14.033374165110994     
 H   5.3207888571409674        10.431095632391937        13.234739776532225     
 H   5.5404655917183545        11.904354928734289        14.260316458352332     
 H   3.8904632914252617        11.385402603817550        13.758136094491187     
 C   5.2344345236676757        3.2532591713239527        16.513272710978161     
 H   4.7410016450839452        3.3208306107970933        15.537615972096324     
 H   4.6713772862045451        2.6306355176028400        17.218082040400414     
 H   6.2572763507988798        2.8778347243247309        16.402896664441315     
 C   8.9364897401697210        5.8988411504478862        13.837766350374489     
 H   9.1784735515443892        6.2512144458472472        12.839672893168730     
 C   9.5624961531340098        4.6519124179603324        15.812513468438015     
 H   10.295280662331200        4.0757550772288287        16.373827951726113     
 C  0.77483382546155444        7.4565898129210408        13.802796982747187     
 H  0.36796982913808657        6.5318793840236697        13.407426393180671     
 C   8.0471769256537815        8.9975627150567981        13.075959140785399     
 H   7.5045589539031248        9.6307128568067153        13.783711312368371     
 H   8.4431839134055746        9.5828727877325246        12.243566312299912     
 H   8.8571490499671377        8.4717063302124043        13.593767782150287     
 C   2.1236131720144402        7.5027069469667804        14.197589371763945     
 C   1.8140024095522700        9.8679443066024710        14.746949058871641     
 H   2.2073444052836702        10.804620411482494        15.130695710888435     
 C  0.48549904912449870        9.8082715866000072        14.313547614618537     
 H -0.13336082075847541        10.704497620829608        14.345997729842647     
 C   9.8849923740857637        5.1656485793452722        14.556489607887585     
 H   10.860358277879962        4.9758431334653794        14.113950710802778     
 Co   1.1227501537636706        8.9595803108129690        5.7170759258726163     
 S   3.3887391685101806        10.959619953000976        4.7277244482534115     
 S  0.74278902004901182        10.973846503083916        8.1471429089873251     
 S   1.2091045864439049        5.8495802693362888        6.4488272114019374     
 S -0.90439350368376326        8.1134053931830685        3.4105839129370952     
 O  0.36495836943145687        7.4251029885381126        3.0684712944339654     
 O  -2.0562262549129177E-002   11.028685767458716        9.4052362760635724     
 O   4.2606328629934431        11.041565610702097        3.5412286124157339     
 O   2.1358526495108898        10.516687028375307        8.2410955448511789     
 N   2.0185347966062399        7.1979693616720164        6.0620685337041271     
 O  -1.5469982204333861        8.7950468119393754        2.2719033127282651     
 O   1.8347345189129927        5.0722322857759972        7.5337064378740450     
 O   2.1415835796132394        11.734455651228940        4.6776822181915696     
 O -0.18516129458455563        6.2980889143530465        6.7007796545137586     
 N -0.57950135350829213        9.0759384517496215        4.6598300848026977     
 N   2.9575808152064691        9.4340063818886559        5.0979733136516732     
 N   4.0653685179847847E-002   10.055297111877302        7.0014187938260068     
 C   6.0526049328837654        7.2931824013100961        4.8223244551291380     
 H   7.0894950092987035        7.3658427059930887        4.5047902908495372     
 C  -1.2896068157177567        10.303182303839616        6.5921342041561974     
 C   3.3707726092598023        7.1461744089938080        5.6621002839153123     
 C   4.3514661662902192        11.558058611556140        6.1093521381104434     
 H   5.2214586957653246        10.904153411308101        6.2396580071752563     
 H   3.7227330149083020        11.534053130919657        7.0062901821603969     
 H   4.6903031821258363        12.573391873161940        5.8707927233542865     
 C  -2.2728982433165354        11.010175406397003        7.3129261970991299     
 H  -2.0359680129776083        11.397595489068717        8.3006234952783320     
 C  -1.6291763883725212        9.7642338187699096        5.3126509638521036     
 C   1.1224757627074251        4.8344057799116582        4.9927355468191852     
 H  0.69589369558560477        5.4510883354563919        4.1949135049972073     
 H  0.47694012597010788        3.9773831725342226        5.2202189986163532     
 H   2.1264681148775768        4.4960315712139467        4.7160870064918612     
 C  0.77644999168759143        12.623657417018114        7.4784725748235559     
 H   1.2701054478697011        12.557393515264897        6.5027687870078763     
 H   1.3382163248583991        13.247338086837322        8.1833814156730433     
 H -0.24714559475338932        12.997121106055879        7.3680203505217143     
 C  -2.9194650940365419        9.9829798262780898        4.7989778107790269     
 H  -3.1599529283566317        9.6334137352413372        3.7994830418864924     
 C  -3.5483608117530832        11.223274584271852        6.7770866236338341     
 H  -4.2820356537210209        11.797766046176665        7.3389746416210855     
 C   5.2423326256269922        8.4314418920102430        4.7669038765926857     
 H   5.6485187021756325        9.3577212201707276        4.3746049940078837     
 C  -2.0288078115551196        6.8839955776553534        4.0395273258456683     
 H  -1.4853879514812471        6.2504074271634380        4.7462688656490437     
 H  -2.4270327588638509        6.2991821354592537        3.2079011690230708     
 H  -2.8374139105689222        7.4104167311720408        4.5589415574842098     
 C   3.8931496467470423        8.3826328905497931        5.1596979115592374     
 C   4.2047954098206466        6.0164122870185244        5.7030420136146285     
 H   3.8120012126877745        5.0781959958614271        6.0835184557664386     
 C   5.5336738660900018        6.0786910896252664        5.2712222655504695     
 H   6.1531925767546864        5.1828873380828995        5.3023114690696929     
 C  -3.8689533602132045        10.713891233113282        5.5187678353618779     
 H  -4.8436569355106807        10.905386815478845        5.0755213007917384     
 N   10.245068720817189       0.39908501518035139        8.1771540918341810     
 C   8.8075138952351679       0.38506637195432769        7.7005749328574744     
 H   8.6914469869351354        1.2329282208364438        7.0149602025720865     
 H   8.1957101986213292       0.57397532295449838        8.5935572644098901     
 C   10.473122595029670      -0.65032128280920165        9.2435312195659254     
 H   10.190371831798647       -1.6046614634596743        8.7905043634862352     
 H   9.7568328976371124      -0.45428046772131975        10.049190118064930     
 C   8.4477629326034389      -0.91921031750122373        7.0019297238986269     
 H   7.4486081329466662      -0.82067275949787399        6.5551149734810918     
 H   8.4207932961291867       -1.7711292333673052        7.6881991556484861     
 H   9.1415047520171058       -1.1267121643652915        6.1763901081641874     
 C   10.669353026385641        2.7756699335469870        7.4588656068341788     
 H   11.279526658607274        3.6474472020429860        7.7300105732749333     
 H   9.6612715753374268        3.1213775750011807        7.2088586834634514     
 H   11.112991799729139        2.3577356299712746        6.5460605003879637     
 C   10.693164754339424        1.7758601859767216        8.6081840408318442     
 H   11.715020273568566        1.6604213375765779        8.9830715103093777     
 H   10.047089820167956        2.0722221034652604        9.4452683140874374     
 C   11.909330461942535      -0.68845317906598880        9.7453714564646994     
 H   12.096506738747919       -1.6533557681242850        10.235919289654397     
 H   12.113127879167445        9.4793576799471327E-002   10.484344863871907     
 H   12.620017977627796      -0.59860987998278881        8.9143938826528206     
 H   10.832853167223103       0.12262212346955240        7.3490061940515297     
 N   7.8063139571864868        15.474640116120581        17.213922296793857     
 C   9.2437373554391886        15.480255730809979        16.737797313278993     
 H   9.3533837587078974        14.635975520020539        16.047246215227450     
 H   9.8533498176447107        15.280570402738229        17.629493917568531     
 C   7.5831186538797235        16.526910833173847        18.278282057452330     
 H   7.8680441814222934        17.479246625704338        17.822648029269903     
 H   8.2999332320250350        16.330463064598550        19.083383048816849     
 C   9.6144007998597942        16.785187366251979        16.047077676091476     
 H   10.610985305443647        16.680298659565782        15.596905248639750     
 H   9.6503985513142307        17.631865571516023        16.738580997172885     
 H   8.9216131820236750        17.004819716075708        15.224540964389572     
 C   7.3729195340381013        13.098465174248393        16.500373249078486     
 H   6.7606861043549893        12.229023329890229        16.773908613515633     
 H   8.3801101487129266        12.749893955867083        16.251062386552519     
 H   6.9301224194650271        13.515401114324758        15.586729737264925     
 C   7.3516450224480456        14.100985145793056        17.647094982493808     
 H   6.3297987343784818        14.221472088239208        18.019877920481374     
 H   7.9949686552638077        13.804037435939033        18.486003701143876     
 C   6.1478182951186566        16.571030987778716        18.781872822890293     
 H   5.9643999686527671        17.538118108720219        19.269127782752992     
 H   5.9425360385576447        15.790809245932476        19.523507442984993     
 H   5.4358177548517679        16.481035565429814        17.952106080655899     
 H   7.2200088036371017        15.752774814556028        16.385305352914354     
 N   4.2285833412847174        7.5426428112526329        9.8995987778566441     
 C   2.7909062643577083        7.5577788387408891        10.375992362137337     
 H   2.6738003560123156        6.7091932440023667        11.060642058155418     
 H   2.1789246080582672        7.3706823890974782        9.4826587733517709     
 C   4.4575859304348855        8.5919900657890622        8.8333243683493787     
 H   4.1750827181668599        9.5464629777526238        9.2862377781138594     
 H   3.7415172535028596        8.3963027054397585        8.0273843220530310     
 C   2.4326050743647150        8.8617653947357820        11.076083490310335     
 H   1.4329158096329859        8.7640462528044729        11.522056041350833     
 H   2.4071691807911830        9.7146746383759801        10.390813929092682     
 H   3.1262478509994618        9.0672145119969887        11.902359888877932     
 C   4.6516232912695905        5.1657612583442187        10.617801691061164     
 H   5.2613683778910749        4.2936937289358612        10.346578897551490     
 H   3.6434252922514161        4.8204871437417660        10.868009761943268     
 H   5.0956207102654645        5.5835158413066406        11.530514345608362     
 C   4.6756781356868489        6.1655397301885788        9.4684447528702176     
 H   5.6974902959259444        6.2803434603781270        9.0931725438527540     
 H   4.0291358791183969        5.8695217122537606        8.6315918962710274     
 C   5.8940343986378068        8.6294329926390407        8.3320327481597225     
 H   6.0819445832628194        9.5943059883155382        7.8416626277775672     
 H   6.0976958535646730        7.8461757454201502        7.5930354050600695     
 H   6.6043544319305880        8.5390584683749360        9.1632741906301547     
 H   4.8164551127341069        7.8185302348801802        10.727868416269645     
 N   1.7891345563999488        8.3476333168871193       0.86383978870127520     
 C   3.2264043000850471        8.3425707307999382        1.3403385383713278     
 H   3.3353773632645551        9.1864281624534030        2.0314608022174450     
 H   3.8360934958552160        8.5432546412138795       0.44895552809153194     
 C   1.5666519394308742        7.2953584549090369      -0.20063976899993141     
 H   1.8515761065768905        6.3430733245400903       0.25509318941115744     
 H   2.2837824470043873        7.4919941922591642       -1.0054103600379722     
 C   3.5977009365492183        7.0374436620204905        2.0302983883700354     
 H   4.5939065215513404        7.1427487380067882        2.4811256140668450     
 H   3.6346568826313161        6.1913296683361727        1.3382348747338357     
 H   2.9046896063190322        6.8166787396915538        2.8522802797882534     
 C   1.3551218880768727        10.723710215650280        1.5773090214448409     
 H  0.74270867053686540        11.593002959772571        1.3037191889905837     
 H   2.3622449903052334        11.072489576534139        1.8265717197608395     
 H  0.91241807975729872        10.306732494880050        2.4909784785243723     
 C   1.3340414720458105        9.7211240589098065       0.43065067462738421     
 H  0.31220445666936686        9.6003271611450405        5.7967029652091280E-002
 H   1.9772120839252894        10.018205723657864      -0.40832591631644560     
 C  0.13161578224863435        7.2509001339899273      -0.70488621523505313     
 H  -5.1310577303529725E-002   6.2837887323954380       -1.1922529540423616     
 H  -7.3530528600379133E-002   8.0311110488457977       -1.4465689692379056     
 H -0.58079838486384372        7.3406297649102772       0.12454391553955432     
 H   1.2027231938655762        8.0692191509707030        1.6922969422759937     
 N   1.6910309142473723        14.532162352301276        18.229992917964484     
 C  0.94794978223054782        15.738502497910947        17.706704358028379     
 H  0.77874279594939988        16.384804849556094        18.575423204981469     
 H  -3.3057423588846495E-002   15.375321771569629        17.385716053640092     
 C   3.0092193558498326        14.911917752133208        18.858652890735769     
 H   2.8055378947736105        15.797694716240407        19.476542579482885     
 H   3.6767688377049796        15.200826321319708        18.040534192295333     
 C  0.48078948751257711        12.958492820476343        16.692405806912053     
 H  0.60027375890209633        12.005089102941714        16.162443594485264     
 H   4.3892128758963200E-002   13.664469942940642        15.977120582846814     
 H -0.24981598871327815        12.796838413190271        17.498546018781401     
 C   1.8292804358696910        13.408900992532375        17.233650834283697     
 H   2.3305354869938650        12.590705185367890        17.759917886963052     
 H   2.5175786127618753        13.748335606065357        16.450924448626399     
 C   1.6501463306218482        16.476324114437521        16.586279035345111     
 H   1.0038798147512000        17.309797817419792        16.284838820898127     
 H   1.8334321243952980        15.834251544913979        15.718911662628026     
 H   2.6084048771446713        16.896345589403893        16.913259306699214     
 C   3.5980083448208204        13.785511940565568        19.695767153460881     
 H   4.4678378770532756        14.170705378886556        20.242856361668316     
 H   3.9481132337039306        12.941044377162175        19.089245891444413     
 H   2.8866546044568584        13.404771133955590        20.439935826347206     
 H   1.0790898689732671        14.204794722152606        19.023724582919112     
 N   4.3293403280577003        1.3562554178186805        9.1893930405069550     
 C   5.0764687792403747       0.15486938651459542        8.6601741418211144     
 H   5.2540563464856751      -0.49195312519894369        9.5272332079993198     
 H   6.0534758783205493       0.52456659794806781        8.3337660793374209     
 C   3.0139954776628426       0.96943801958934761        9.8196933749240873     
 H   3.2221688834641466        8.1737538731625731E-002   10.433557535981084     
 H   2.3453540937551312       0.68169392922594252        9.0019996208645470     
 C   5.5323758511419694        2.9435070370425858        7.6604521360320605     
 H   5.4096177625920685        3.9014190583664643        7.1387971831882213     
 H   5.9725690801540745        2.2452838032895910        6.9391042913735239     
 H   6.2619959233760163        3.1009360203256739        8.4685140930174878     
 C   4.1853261285223029        2.4830562675986725        8.1977896403373922     
 H   3.6785878914507122        3.2961221024376708        8.7271413361123109     
 H   3.4998330238678124        2.1431401948655893        7.4126837125026208     
 C   4.3722425152221787      -0.58522527443710848        7.5424603519326388     
 H   5.0217920233353350       -1.4144019398161183        7.2357578642160840     
 H   4.1799811039950550        5.7404929772049348E-002   6.6771658717189597     
 H   3.4183571302452691       -1.0118803245256964        7.8743745166539849     
 C   2.4237804262329932        2.0908319213962745        10.662982102691217     
 H   1.5580841334719977        1.7002678380372063        11.212969836234814     
 H   2.0671171058652438        2.9356200507027430        10.060486536409119     
 H   3.1368701796487684        2.4727364463142920        11.404921756276142     
 H   4.9413700131299461        1.6827839844230623        9.9833693474026433     
 N   7.7076164598375527        9.2895950078960308      -0.15241344302661797     
 C   6.9640381028313660        8.0837230502611845       0.37124384677896732     
 H   6.7942306521139129        7.4373807039016979      -0.49734877770229252     
 H   5.9833258363854247        8.4474913310952449       0.69249978377581822     
 C   9.0254911110373754        8.9091066009369317      -0.78129606793637585     
 H   8.8212396751642359        8.0233983415083330       -1.3990971190410606     
 H   9.6930452027193361        8.6199085826981072        3.6709976636858717E-002
 C   6.4983192524634967        10.864136654838118        1.3850313876614424     
 H   6.6182856472791087        11.817715712289266        1.9145931959628983     
 H   6.0612673120340741        10.158589239559408        2.1006747234923298     
 H   5.7676214487897655        11.025782009120814       0.57897631362229918     
 C   7.8465408923052671        10.413014674015200       0.84366903474834909     
 H   8.3480558271959477        11.230890556735837       0.31712848372342872     
 H   8.5348181436268185        10.073455841396980        1.6263532994762089     
 C   7.6661686405428418        7.3456798468110280        1.4915642396856736     
 H   7.0194839521583976        6.5126652904799771        1.7934039246990614     
 H   7.8501611081216423        7.9878180964317833        2.3587516906483148     
 H   8.6240467196659765        6.9249631371530134        1.1643101373420663     
 C   9.6147038044080144        10.035166428471234       -1.6185971441859117     
 H   10.484058061930190        9.6494270910098461       -2.1660747950980781     
 H   9.9656020214985475        10.879375693954588       -1.0121659697849141     
 H   8.9032902534606055        10.416430994606491       -2.3624329536148365     
 H   7.0957017777236970        9.6171119693872757      -0.94610099381274160     
 N   10.346218823448066        6.5840730531301386        8.8879566872984039     
 C   11.093020173480301        7.7857929256128209        9.4168930151700678     
 H   11.270329667149811        8.4325008839373670        8.5497019905325313     
 H   12.070168133401280        7.4164601064525417        9.7432871415062561     
 C   9.0305706728615203        6.9703696698312942        8.2579948603115536     
 H   9.2382184022855647        7.8582147447099384        7.6441567342317258     
 H   8.3620139175371104        7.2577557156538601        9.0758924194610646     
 C   11.550157308085339        4.9972942381094771        10.416663075072252     
 H   11.427832422848812        4.0394260903839081        10.938485031805300     
 H   11.990366763293041        5.6957174949245628        11.137787357754691     
 H   12.279578118046674        4.8399786921473327        9.6083887223406794     
 C   10.202820635522350        5.4573367734702725        9.8797126220468225     
 H   9.6961140249446185        4.6441058233066093        9.3505958601405457     
 H   9.5174852076955307        5.7971495018253245        10.665015660280696     
 C   10.388634609881002        8.5258644547731226        10.534527899723122     
 H   11.038079059544588        9.3551167651705267        10.841241302694320     
 H   10.196355272023418        7.8832390983948466        11.399819370798722     
 H   9.4347266184101706        8.9524060758481330        10.202524919371369     
 C   8.4406009795861650        5.8488086572245690        7.4147573766303463     
 H   7.5744960134870940        6.2390186812783108        6.8651799729472041     
 H   8.0845975506256735        5.0037474737334549        8.0172545529262926     
 H   9.1535718670658479        5.4674032774671542        6.6724429144951092     
 H   10.958202292846645        6.2577017259173520        8.0938783895948099     
         396

 Co   10.913365526256621        1.0193545480647654        3.3216439475906938     
 S   8.6469025415007224        3.0157968416802068        4.3161060216286380     
 S   11.290685854856827        3.0395041199584614       0.89592228997730317     
 S   10.827909113542459       -2.0903028968520925        2.5864916578525476     
 S   12.940723988525450       0.17134414579958793        5.6276157892300658     
 O   11.671591405887902      -0.51768816690358688        5.9689124715829474     
 O   12.055042867876550        3.0978739252975251      -0.36132583541392932     
 O   7.7753707202887838        3.0951322551579805        5.5029811963693076     
 O   9.8987100655757647        2.5795165662119293       0.79988868557082282     
 N   10.018044130304220      -0.74219962950330021        2.9732633251452731     
 O   13.582602496484144       0.85300123555690832        6.7666681972206408     
 O   10.203966820936829       -2.8662464566632564        1.4995313981946259     
 O   9.8936896362675988        3.7911443022672580        4.3672567843874468     
 O   12.222765461752568       -1.6421973381287016        2.3373685213506801     
 N   12.615956489047468        1.1340958798592160        4.3785149792985250     
 N   9.0784440523414958        1.4912172942684245        3.9426114470259006     
 N   11.993734573318534        2.1209508416782894        2.0410959202109304     
 C   5.9840326090766771      -0.65100484761025612        4.2138165581120939     
 H   4.9473046990510419      -0.57959733360149879        4.5321712024662375     
 C   13.323952330313547        2.3688986235250620        2.4504828124115270     
 C   8.6655809480539503      -0.79515229831576828        3.3725806464595145     
 C   7.6834075836444597        3.6164760700746159        2.9360298098738618     
 H   6.8130276518346573        2.9631310061899470        2.8056406874759690     
 H   8.3113083232462177        3.5934034618733581        2.0384704280651493     
 H   7.3453460455096238        4.6316174211897980        3.1763180209290276     
 C   14.306015625952339        3.0798147098732938        1.7319843989096289     
 H   14.068279406515638        3.4708428294613478       0.74594781383854580     
 C   13.664892167747245        1.8251937913257714        3.7275713856027424     
 C   10.911103495901111       -3.1068933430862100        4.0418176216959356     
 H   11.337289785666172       -2.4913166309564350        4.8407186795804655     
 H   11.556102561744181       -3.9644066774185309        3.8148851235665475     
 H   9.9063179561777481       -3.4442957016463986        4.3166733652138651     
 C   11.252650390595223        4.6879565518443362        1.5668346457947060     
 H   10.760238501968464        4.6185953515455296        2.5428158548060580     
 H   10.688191160885173        5.3106785593176120       0.86333364902289311     
 H   12.275031497750215        5.0646039950023507        1.6768987837169682     
 C   14.955598829774702        2.0424920759295522        4.2408132408983192     
 H   15.197347468982636        1.6891068664813149        5.2385811360452337     
 C   15.581827004793148        3.2916316029320374        2.2675429214227041     
 H   16.314576541458909        3.8684554814555159        1.7069009589691031     
 C   6.7940719083354386       0.48724835120980720        4.2721202822675766     
 H   6.3877906800927029        1.4122986396188741        4.6672458909345806     
 C   14.065548673154421       -1.0579567497348306        4.9993023731372954     
 H   13.522949928303506       -1.6906192226869401        4.2910907359629205     
 H   14.461423499367077       -1.6437835081939141        5.8313848850767753     
 H   14.875614520244705      -0.53173392318362322        4.4820007168191784     
 C   8.1430749450127244       0.43985046072930989        3.8783986786268660     
 C   7.8315884722721787       -1.9248745055437775        3.3283165885697246     
 H   8.2242351471598489       -2.8618530834051303        2.9446120148039898     
 C   6.5029247804630552       -1.8640426483263735        3.7610765892821063     
 H   5.8833675469987696       -2.7597627181592084        3.7285171963722563     
 C   15.904007813547409        2.7769083566994093        3.5232332439500880     
 H   16.879124144151014        2.9667631336923459        3.9663071935494916     
 Co   7.1366150884426736        14.862754425431161        12.358265862029802     
 S   9.3998765108329163        12.862534790667922        13.352579028436283     
 S   6.7566558203452924        12.845644604363311        9.9309881565563671     
 S   7.2255566014990755        17.972735198821432        11.625816930831693     
 S   5.1110516351104858        15.709843347565217        14.665164792738492     
 O   6.3808755401204831        16.397495094459316        15.006652435172940     
 O   5.9930237576882996        12.787876997469638        8.6732552904363800     
 O   10.271301457607427        12.781657428300731        14.539432877830000     
 O   8.1494496418208495        13.303378864798502        9.8357433534288496     
 N   8.0337746875638452        16.623679126741738        12.012804349789112     
 O   4.4683527931921416        15.029087698199652        15.804327205878980     
 O   7.8514442241455118        18.748824414853740        10.540171224385698     
 O   8.1517983859071634        12.089334876735526        13.403623981264293     
 O   5.8306858088921683        17.525680474971423        11.374823860458672     
 N   5.4349723062916739        14.746630703210759        13.416274047943878     
 N   8.9706559470831788        14.387757592564524        12.979212519016212     
 N   6.0542439371278869        13.766017221214170        11.075088741742755     
 C   12.067741195246722        16.525598046807186        13.252913701153499     
 H   13.104614257156072        16.452029147362701        13.570270221157262     
 C   4.7242429113310003        13.517951405807874        11.485236472125690     
 C   9.3859992401557228        16.674584305045219        12.412957719159431     
 C   10.362334878473851        12.260520154884013        11.972361094111628     
 H   11.233466471045842        12.912755932654486        11.841597042717964     
 H   9.7343057689512005        12.284329160866617        11.074913106066013     
 H   10.699323209561578        11.245033909729026        12.212579126180863     
 C   3.7408800957304829        12.810125126514684        10.765420745314989     
 H   3.9775167013000554        12.422013321025217        9.7779317861371435     
 C   4.3850886295823379        14.057780158120387        12.764434649797291     
 C   7.1408842590314334        18.988598205133776        13.081513848051699     
 H   6.7140878360154268        18.372623012048397        13.879768773484397     
 H   6.4959657375544344        19.846090084587999        12.854139596433354     
 H   8.1453333430701207        19.326086241475071        13.357508324338076     
 C   6.7912557613918318        11.197421339894404        10.603088173153660     
 H   7.2835759537963423        11.266064756559249        11.579210669701061     
 H   7.3544848801008547        10.572970770571860        9.9001720262045634     
 H   5.7679588045925501        10.823138748529763        10.713127356676159     
 C   3.0950035260849376        13.839293450359200        13.278722729634994     
 H   2.8547490951680876        14.189854619593383        14.277899545025850     
 C   2.4657018944887725        12.597120386430868        11.301944263309833     
 H   1.7319230179031226        12.022209822036160        10.740645954741970     
 C   11.256328677282996        15.388232264518759        13.309160149883981     
 H   11.661627972640705        14.461825206393351        13.702017721916157     
 C   3.9869015534914460        16.939406565245207        14.036009370371071     
 H   4.5302992716503425        17.572609186567707        13.328887674487980     
 H   3.5891452406747684        17.524585872133777        14.867600205181670     
 H   3.1779487308495669        16.412990907766886        13.517118092178075     
 C   9.9071865549442890        15.438095245879909        12.916463274716586     
 C   10.221154756378336        17.803475914233466        12.371184232328217     
 H   9.8293609141015228        18.741749120597859        11.989840542419000     
 C   11.549933406439770        17.740235037364350        12.803198960692505     
 H   12.170262794445863        18.635440059043511        12.771751093651394     
 C   2.1454526857000982        13.107524876425174        12.559914052040762     
 H   1.1708826789095861        12.916318338807546        13.003577710646173     
 Co   4.8965772825474474        6.9213875940058429        14.756117204369778     
 S   2.6306019077991634        4.9249404361468470        13.760799105397497     
 S   5.2737041057536604        4.9007874898682813        17.181591039962623     
 S   4.8107641281444158        10.031039896336422        15.491307782281522     
 S   6.9239923070213649        7.7691832745536198        12.450144276662568     
 O   5.6548162083160474        8.4580390698731023        12.108690458172363     
 O   6.0378325816959029        4.8422651709410793        18.438968530332861     
 O   1.7592995606072743        4.8457937632430399        12.573751789428547     
 O   3.8816238684012818        5.3604995704856337        17.277483808686551     
 N   4.0010431633454528        8.6828261289567692        15.104605909040089     
 O   7.5659442727219002        7.0872972623661772        11.311270312456928     
 O   4.1868092782897444        10.806884041100110        16.578330313778196     
 O   3.8774681511898477        4.1497187986065009        13.709748423510856     
 O   6.2057089201666651        9.5831510883521283        15.740282069528909     
 N   6.5992868721203255        6.8067417274816959        13.699491356284058     
 N   3.0618625736853722        6.4494770920392366        14.134748514676728     
 N   5.9768375074175140        5.8197206666144439        16.036778556701073     
 C  -3.2621520788025889E-002   8.5915133326715853        13.862899512481997     
 H  -1.0692201761034592        8.5201085825465714        13.544118068415244     
 C   7.3071294723443145        5.5718876968222313        15.627516877238325     
 C   2.6486391125935662        8.7356997172372619        14.705038999458401     
 C   1.6669243922690899        4.3238560104638175        15.140569581582779     
 H  0.79644445927711760        4.9770717975472518        15.270907234622328     
 H   2.2946424494955067        4.3468469360249413        16.038259452092706     
 H   1.3290481955219304        3.3087202482875884        14.900027983656523     
 C   8.2891743257737893        4.8610494810582408        16.346121003328026     
 H   8.0513392188582849        4.4699785730800468        17.332116290332475     
 C   7.6481769723480522        6.1156620448185812        14.350489672645566     
 C   4.8937189935171563        11.047653819606760        14.035969026640428     
 H   5.3199974875470541        10.432138025525031        13.237067328696149     
 H   5.5385952838583883        11.905264915018304        14.262889569656979     
 H   3.8888827016429621        11.384911142231848        13.761125111849642     
 C   5.2361053589153999        3.2525228230462067        16.510228124935413     
 H   4.7439226340980625        3.3220955779929011        15.534155950810616     
 H   4.6715663343835319        2.6295250786141677        17.213402078759390     
 H   6.2585682019759936        2.8760517607150557        16.400303557245607     
 C   8.9389602452057613        5.8984759588207183        13.837388343762600     
 H   9.1808035127881844        6.2518943763308821        12.839654214121934     
 C   9.5650659054074527        4.6493462651232056        15.810700854915092     
 H   10.297812667740939        4.0725623600344321        16.371386628329621     
 C  0.77753498203215832        7.4533471498559623        13.804596882418066     
 H  0.37148327065907544        6.5283569933779555        13.409099634748932     
 C   8.0486984232375534        8.9987440153229041        13.078184756564678     
 H   7.5060263216564902        9.6314974762785859        13.786264073702334     
 H   8.4444875101274892        9.5844511462221060        12.245972497527656     
 H   8.8588383791031013        8.4727427571395175        13.595598821205328     
 C   2.1263960781288249        7.5007570571716986        14.198813106412320     
 C   1.8145015340792396        9.8653090835733490        14.749406249064180     
 H   2.2069257335130397        10.802208739703071        15.133525866051194     
 C  0.48598252269621744        9.8044625710691040        14.316199258039008     
 H -0.13368779061380057        10.700098454670366        14.348846700383451     
 C   9.8873396217058271        5.1641166529374090        14.555059426877847     
 H   10.862521451139509        4.9743685014604182        14.112089378777062     
 Co   1.1197443494631460        8.9596922154412244        5.7187273229641145     
 S   3.3832380338856360        10.959882002972824        4.7249210007692772     
 S  0.74006229136887969        10.976206896470391        8.1464813183511815     
 S   1.2085224197129218        5.8497457178832271        6.4512178691859265     
 S -0.90626935582973045        8.1122366204917959        3.4122494673637376     
 O  0.36346014553550909        7.4244251323220727        3.0706878031020635     
 O  -2.3651541833723366E-002   11.033678920246521        9.4041823572912069     
 O   4.2547464377675634        11.040865421833454        3.5381356212453619     
 O   2.1327109357347069        10.518024361333762        8.2416108988277710     
 N   2.0168279745106452        7.1987480433148745        6.0642189458261475     
 O  -1.5490021909867890        8.7929472895918472        2.2730814710205691     
 O   1.8344553745006753        5.0735385837274416        7.5367520586501264     
 O   2.1352036958089147        11.733154901206300        4.6738970378320799     
 O -0.18627617076605243        6.2969333067679436        6.7023912254572853     
 N -0.58215304344725449        9.0754914604728842        4.6610484604183808     
 N   2.9538574420790207        9.4346156872737499        5.0979897238210592     
 N   3.7508042136008148E-002   10.056510083228886        7.0019367135935342     
 C   6.0509767792807656        7.2967796519082500        4.8247771441197420     
 H   7.0879200064013688        7.3703614410271463        4.5076686097678271     
 C  -1.2924456689003183        10.304819018117135        6.5918409937478240     
 C   3.3690787497231010        7.1477796573225270        5.6641965948399413     
 C   4.3456404482036639        11.561599469299781        6.1053113404183286     
 H   5.2167146181189246        10.909280233994352        6.2360630813148896     
 H   3.7175438616084260        11.537692003581590        7.0027074053443616     
 H   4.6827221779346226        12.577104898904715        5.8652820241906216     
 C  -2.2755531146599846        11.013131895973833        7.3115113983898592     
 H  -2.0387891403009020        11.401427854319369        8.2988947306192866     
 C  -1.6318494429415484        9.7646968948510491        5.3128233854087119     
 C   1.1236264353791376        4.8339770439881047        4.9954806900018722     
 H  0.69670186144237678        5.4499894138168283        4.1973284875189281     
 H  0.47877468381184390        3.9764523356116461        5.2229029846235919     
 H   2.1280481105330908        4.4965265818764069        4.7193341234493582     
 C  0.77524460960199959        12.624747004068324        7.4751247721004779     
 H   1.2676327023617204        12.556380520102806        6.4990092115466247     
 H   1.3385917944675079        13.248721435105002        8.1783898507384283     
 H -0.24791411292485929        12.999407607614843        7.3651295087882014     
 C  -2.9219417726978389        9.9833176806120498        4.7986065000989768     
 H  -3.1624044379717406        9.6324897860513943        3.7995792284951850     
 C  -3.5507142774802802        11.226325497422620        6.7750209699686739     
 H  -4.2842828632008665        11.801572032082477        7.3362358217889252     
 C   5.2396146322054609        8.4341799652702942        4.7684863119015271     
 H   5.6450406819630423        9.3606183562840375        4.3758245585738846     
 C  -2.0304456963402631        6.8828077682522002        4.0415803326577251     
 H  -1.4870339817231086        6.2496475681306611        4.7487250948829063     
 H  -2.4282848228197156        6.2975610232707746        3.2100756178640664     
 H  -2.8393223479596656        7.4093321983570357        4.5604782141519618     
 C   3.8903810870341875        8.3842854247739567        5.1608580643219533     
 C   4.2041531213150218        6.0188258285971408        5.7058983799983372     
 H   3.8122343033668629        5.0805045491392207        6.0869992781521978     
 C   5.5330184230840764        6.0820776703494346        5.2741514496125816     
 H   6.1532967113512234        5.1868314510493976        5.3055427065685956     
 C  -3.8712308517390737        10.715572049061080        5.5172616414650557     
 H  -4.8458013025444391        10.906880010129296        5.0736382444962889     
 N   10.247701708954979       0.39782085419207114        8.1769744743641599     
 C   8.8104461167874035       0.38804038452640255        7.6998957036055522     
 H   8.6974660756859166        1.2352919859072975        7.0132500184981978     
 H   8.1991343732906561       0.58033125420574638        8.5923396157957335     
 C   10.472842006782674      -0.65364278337057446        9.2418193068968133     
 H   10.189402974053035       -1.6067863839186460        8.7868289320057116     
 H   9.7557075517432530      -0.45791082062201421        10.046795001754713     
 C   8.4463234720167097      -0.91563897299752961        7.0027731889367999     
 H   7.4485767646900332      -0.81364283735369458        6.5540852895469159     
 H   8.4148993759898758       -1.7661083249515206        7.6902768766580394     
 H   9.1401280628732255       -1.1274393273408139        6.1786385003940785     
 C   10.676028830753992        2.7751904935039389        7.4636272918868762     
 H   11.287464628998185        3.6453411380572751        7.7368248436026725     
 H   9.6684029300594361        3.1228224029807086        7.2146409605055331     
 H   11.118978747117964        2.3587942207625723        6.5498406349518188     
 C   10.698563388963770        1.7727711017005330        8.6104963668810530     
 H   11.720325510173099        1.6546748193641729        8.9845021089095845     
 H   10.053558493201349        2.0684302006734567        9.4485854596936960     
 C   11.908182727224707      -0.69477332135328385        9.7456342428401470     
 H   12.093277437741094       -1.6609835959911026        10.234160856193451     
 H   12.111937669268395        8.6592503601033752E-002   10.486487849552399     
 H   12.620276282855860      -0.60420178619744003        8.9160122154598920     
 H   10.835159609909743       0.12142582887454374        7.3486089770895937     
 N   7.8036322021976225        15.476498772467925        17.213893965777192     
 C   9.2407663776448459        15.478522306107942        16.737234334211468     
 H   9.3478195051766662        14.634576967118932        16.046031801108285     
 H   9.8500554781855705        15.276283593753663        17.628491279901503     
 C   7.5829767899672502        16.530606888424117        18.276876090363828     
 H   7.8684240113721122        17.481899960972118        17.819478885974593     
 H   8.3005952234962841        16.334499253431183        19.081337272622459     
 C   9.6149624337427237        16.782806240079854        16.047427870729109     
 H   10.610336202194093        16.674947069438829        15.595639972212673     
 H   9.6547209382230825        17.628437903692589        16.739762915865747     
 H   8.9220384440926068        17.005804533491112        15.226065423246045     
 C   7.3668940813247170        13.099508244945365        16.504921023443369     
 H   6.7535565807772420        12.231513605230203        16.780324911368680     
 H   8.3736973062581352        12.749232606828793        16.256576355127283     
 H   6.9247208243334342        13.514983672501838        15.590360894370159     
 C   7.3467029311832706        14.104428835878961        17.649393717368405     
 H   6.3249496717887421        14.227185251030580        18.021457649101155     
 H   7.9891686478217432        13.808228288139109        18.489166291915520     
 C   6.1484735094760827        16.577266094109618        18.782306089110318     
 H   5.9668481823410895        17.545492910126061        19.267793204739611     
 H   5.9433468816707355        15.798692677468475        19.525616007967745     
 H   5.4351683184193194        16.486554790687482        17.953801313229157     
 H   7.2175397439278113        15.754436414762695        16.385095234310494     
 N   4.2311831731090175        7.5438258792910009        9.8998272757565218     
 C   2.7938148339959996        7.5546374777710348        10.376734849090182     
 H   2.6798760146540190        6.7067179406215738        11.062489937379876     
 H   2.1823387866363873        7.3640192607485009        9.4839668417203935     
 C   4.4571991521077612        8.5952354192575005        8.8350777877641136     
 H   4.1739879085226388        9.5485012132875404        9.2899636567589354     
 H   3.7402692427435085        8.3998296974817102        8.0298420937588819     
 C   2.4310300809562695        8.8580490312572699        11.075191913682561     
 H   1.4327903877033286        8.7568079122852378        11.523103014734019     
 H   2.4010209678820345        9.7094324171373252        10.388611103753027     
 H   3.1247434525532145        9.0679551238952385        11.900006371543457     
 C   4.6583633304294372        5.1661830953210277        10.613096087133700     
 H   5.2694039017634795        4.2957647496046052        10.339826876986850     
 H   3.6506302136286961        4.8189509344279440        10.862268948355521     
 H   5.1016445598139857        5.5824141936602807        11.526796963624339     
 C   4.6811209350816414        6.1685730744005358        9.4661908997946309     
 H   5.7028426898689473        6.2860834522800779        9.0918291757198535     
 H   4.0356841800943180        5.8732307038664562        8.6283160449139409     
 C   5.8927622254962229        8.6357310383168873        8.3317700766540810     
 H   6.0785338777871116        9.6019140506727165        7.8434074354572196     
 H   6.0963927299516749        7.8543556226879012        7.5908945615195149     
 H   6.6045161800611085        8.5446697917315877        9.1616361133433610     
 H   4.8187217403685887        7.8196891108501045        10.728305418902918     
 N   1.7864703714765409        8.3457715627341820       0.86384354480559544     
 C   3.2234628125579321        8.3442582139516510        1.3408480883724512     
 H   3.3298946987280575        9.1878134339731385        2.0325776452685007     
 H   3.8328227110966315        8.5474182624255732       0.44988047036724288     
 C   1.5664727639009266        7.2916600252860304      -0.19924968851361069     
 H   1.8519180156065573        6.3404133922109276       0.25823862294302752     
 H   2.2843833472693120        7.4879411479049676       -1.0034054107739112     
 C   3.5982429888378054        7.0397938915243659        2.0299533581320910     
 H   4.5932673501966388        7.1480369561729482        2.4823450716634072     
 H   3.6388852007822292        6.1946829216296520        1.3371012943949794     
 H   2.9051126981976885        6.8157507152297532        2.8508040009235192     
 C   1.3491632331426624        10.722672261800119        1.5727421936444701     
 H  0.73566012922302015        11.590529503506376        1.2972878467793907     
 H   2.3559045052534970        11.073139599770165        1.8210415511110747     
 H  0.90707635902532280        10.307158986998468        2.4873267108539632     
 C   1.3291498830044390        9.7176900339981582       0.42832858051066558     
 H  0.30740484119639300        9.5946478669688258        5.6357137878274358E-002
 H   1.9714738656379542        10.014013516440745      -0.41150726684821531     
 C  0.13221361745899063        7.2446897170547722      -0.70528573012074680     
 H  -4.8958098343344747E-002   6.2764405415956510       -1.1908759531652924     
 H  -7.2786460330236211E-002   8.0232532313865246       -1.4486402669512597     
 H -0.58147376417374608        7.3351563258858574       0.12290789402336091     
 H   1.2002799325225320        8.0675753641433072        1.6924945097536161     
 N   1.6906705534544788        14.532836334539613        18.227883600298199     
 C  0.94709221883901962        15.739569141625459        17.706266014819345     
 H  0.77960998586473207        16.385662551070290        18.575434729747965     
 H  -3.4608249482879647E-002   15.376823793811521        17.387029390289353     
 C   3.0092040161750768        14.912266331403304        18.856044613497616     
 H   2.8055191044263088        15.796694495212867        19.475750797710351     
 H   3.6758310700419132        15.203130631911371        18.037931183174003     
 C  0.48013874630228559        12.962468776410091        16.687162942829705     
 H  0.59935591671326216        12.010305240583669        16.155071081433221     
 H   4.4395332161987586E-002   13.670465409081469        15.973299696312745     
 H -0.25132017273327456        12.799519371151000        17.492193795634812     
 C   1.8284831041734868        13.410502854411366        17.230428436412549     
 H   2.3280685846024314        12.591052898638692        17.756256970709909     
 H   2.5179839768200085        13.749966339436254        16.448827429294564     
 C   1.6474802194154370        16.477577295854609        16.584869107986830     
 H   1.0010596623663142        17.311458022828564        16.284963314374924     
 H   1.8288871731762824        15.835800548224686        15.716934781108209     
 H   2.6064767881956312        16.897060200607608        16.910221214962604     
 C   3.5995256077281419        13.784759805896918        19.690441272192221     
 H   4.4699166354382633        14.169484168357673        20.236990572918465     
 H   3.9490814603935394        12.941494742693555        19.082019511078840     
 H   2.8893336013100575        13.402501316413030        20.434893009488199     
 H   1.0792685890140084        14.204676186590257        19.021701835839586     
 N   4.3294369848773897        1.3550489432573454        9.1874290422477216     
 C   5.0767517523212424       0.15288966587530622        8.6603367943344889     
 H   5.2519703907544635      -0.49368411926026123        9.5279731557642826     
 H   6.0547595644191201       0.52165073633614623        8.3360970433048589     
 C   3.0135285434081367       0.96909943664109044        9.8171041349297532     
 H   3.2213598712965656        8.2894798885385465E-002   10.433093201604313     
 H   2.3458933599317739       0.67931120950205026        8.9993826556601846     
 C   5.5333162110365350        2.9379547093763554        7.6546897985677704     
 H   5.4110767127774890        3.8942799938750183        7.1302666793629825     
 H   5.9721022719683301        2.2371160312416798        6.9352299413164920     
 H   6.2638654840214940        3.0970036132009611        8.4614946317632374     
 C   4.1863024313937212        2.4806496701966338        8.1943481836142986     
 H   3.6816548964034919        3.2953638592100414        8.7230241232312125     
 H   3.4993911679590219        2.1407413337083621        7.4105505532919196     
 C   4.3744898869255984      -0.58721640888724780        7.5414428539959335     
 H   5.0239412034597359       -1.4171300239593523        7.2366785017375044     
 H   4.1847967249289946        5.5075588565763126E-002   6.6754225342263851     
 H   3.4195305662350730       -1.0128234262730056        7.8713497905973906     
 C   2.4218909782882561        2.0919785462635998        10.657202074177086     
 H   1.5553151037968491        1.7022960689846114        11.206426268068254     
 H   2.0662814473700464        2.9355406465317517        10.052497686075103     
 H   3.1336856214439734        2.4753098215888309        11.399596874749113     
 H   4.9409206767376119        1.6824348264188742        9.9814730385529362     
 N   7.7072768001419751        9.2889608747941352      -0.15031650665945104     
 C   6.9632390374438584        8.0826607485823860       0.37164195631253560     
 H   6.7952020330460012        7.4365301944668936      -0.49740999649991202     
 H   5.9818110763700307        8.4459489664187544       0.69112590955958075     
 C   9.0255204399601663        8.9088535079002327      -0.77868294525994941     
 H   8.8213093867944998        8.0244878388701810       -1.3983060560274563     
 H   9.6921519698199887        8.6177231991799097        3.9326803818523756E-002
 C   6.4976175610836693        10.860134372611908        1.3902725039294848     
 H   6.6172801099489185        11.812460005067502        1.9219942473295799     
 H   6.0617311502418740        10.152534919629131        2.1044666683824853     
 H   5.7660734603691868        11.023075300750953       0.58532017444985596     
 C   7.8457131097416868        10.411440514411371       0.84689887888313331     
 H   8.3455391393180296        11.230594742917679       0.32081783856874613     
 H   8.5351943529428986        10.071861941475937        1.6284611312623698     
 C   7.6635663914562118        7.3444483199083042        1.4929419842081626     
 H   7.0167595205302211        6.5109920407337549        1.7932176015417802     
 H   7.8456266954944489        7.9862862033378299        2.3607096607609317     
 H   8.6222112700369475        6.9243228400357859        1.1673366350080576     
 C   9.6162327486245474        10.036039619755567       -1.6132538324173686     
 H   10.486185205787455        9.6508107479785590       -2.1601610229805792     
 H   9.9665206462147857        10.879067389894931       -1.0049165830523679     
 H   8.9059853686335764        10.418780156173771       -2.3573989341833586     
 H   7.0958992635696845        9.6172591210640217      -0.94409395821675046     
 N   10.346316319134212        6.5853093361130606        8.8899255169069242     
 C   11.093328690928768        7.7877772817468536        9.4167564271445965     
 H   11.268290145114909        8.4342451035094612        8.5489980115483597     
 H   12.071466786572499        7.4193530918874684        9.7409830292890849     
 C   9.0301277356101686        6.9707773689084069        8.2605627959294647     
 H   9.2374738127375196        7.8571145571036176        7.6445965127922957     
 H   8.3625708922307442        7.2602362618409924        9.0784720992163788     
 C   11.551030037109657        5.0028409146044739        10.422448591061769     
 H   11.429190769056133        4.0465563689429480        10.947026376371261     
 H   11.989830764053542        5.7038647561414209        11.141701734087134     
 H   12.281395420734102        4.8438966131303580        9.6154477643684952     
 C   10.203751162865830        5.4597682383138428        9.8831473145714259     
 H   9.6991334835233136        4.6449012212397971        9.3546882801358535     
 H   9.5169851298099974        5.7995807455505597        10.667126767795484     
 C   10.390920062282902        8.5278622647512918        10.535577554521309     
 H   11.040274089504962        9.3578463276826493        10.840350905032532     
 H   10.201211391630737        7.8855752460928361        11.401595662913715     
 H   9.4359393822783328        8.9533637548250500        10.205589112117554     
 C   8.4387162681533852        5.8477429594890031        7.4205139381116467     
 H   7.5717633003370022        6.2370980114237531        6.8716678398170670     
 H   8.0837156118994535        5.0039299411716422        8.0252211625926115     
 H   9.1504010272560183        5.4648710173660282        6.6777737816485283     
 H   10.957757446748543        6.2580688547649501        8.0957873133817948     
         396

 Co   10.916428658197672        1.0194296188792140        3.3198539225185266     
 S   8.6527084523749824        3.0163343566195171        4.3187162043825591     
 S   11.293666725958417        3.0415247768253595       0.89627589518549422     
 S   10.828271800084547       -2.0901983665291528        2.5841841843421922     
 S   12.942545105769625       0.17018477004547772        5.6258537747519117     
 O   11.672985150470572      -0.51825488911117312        5.9666215851927555     
 O   12.058332687869015        3.1024525305031734      -0.36061764687453907     
 O   7.7815638714947255        3.0948448630405316        5.5058734387835448     
 O   9.9020498487331778        2.5806645866241991       0.79914067944299039     
 N   10.019661423061466      -0.74140694259180306        2.9712150280665592     
 O   13.584622925708759       0.85083224116316247        6.7654032116665030     
 O   10.203860598399885       -2.8650230398133170        1.4966877990907050     
 O   9.9004782331944199        3.7899461370576861        4.3708381307790205     
 O   12.223656042792435       -1.6434903569966670        2.3356692824342868     
 N   12.618607714330727        1.1337002061843438        4.3772252906334170     
 N   9.0822921231163889        1.4920448315440158        3.9424372589437939     
 N   11.997093149003030        2.1217287746142306        2.0402175909306002     
 C   5.9855597941158685      -0.64682384783988067        4.2113733642291651     
 H   4.9487607901098984      -0.57431365681062529        4.5291985344972217     
 C   13.326982113436575        2.3701303928967996        2.4504746806404420     
 C   8.6672029845613494      -0.79336768898262178        3.3706452205760660     
 C   7.6896291240622663        3.6203789160164876        2.9398511671041136     
 H   6.8181096964436012        2.9687053069889102        2.8089859505155985     
 H   8.3169096173712660        3.5973347583507373        2.0418473727483044     
 H   7.3534045251164786        4.6357227735874575        3.1815877141700306     
 C   14.308948441337664        3.0821493153313981        1.7330001870119009     
 H   14.071459500894546        3.4738256229404811       0.74716533535432239     
 C   13.667628149063955        1.8255504810631502        3.7272583743839651     
 C   10.909875145230911       -3.1073145162209226        4.0391899323091813     
 H   11.336465459497916       -2.4923716822951443        4.8383587476343815     
 H   11.554178059240236       -3.9653308906953706        3.8122777691671867     
 H   9.9046906073885594       -3.4437971479517016        4.3136512674159695     
 C   11.254347683502527        4.6887137074707441        1.5699114834428269     
 H   10.763205138706109        4.6173328174361643        2.5463156598104639     
 H   10.688400279248009        5.3118338518635975       0.86807390979247612     
 H   12.276356731037250        5.0663924862937062        1.6795129242112470     
 C   14.958087237153586        2.0428337603500277        4.2411252194459994     
 H   15.199703536075049        1.6883998699559253        5.2385305719046977     
 C   15.584404229408694        3.2941753595571130        2.2692872238390986     
 H   16.317115761338393        3.8716228715542260        1.7092706899333701     
 C   6.7967991735410305       0.49049909762882138        4.2703796051816862     
 H   6.3913492337358662        1.4158241285297688        4.6656627497698491     
 C   14.067077797018365       -1.0591458266317100        4.9970681240993633     
 H   13.524419451333861       -1.6914218229181752        4.2885421669514692     
 H   14.462730494200621       -1.6453575572566994        5.8289810415969736     
 H   14.877315099438274      -0.53279458932849999        4.4801498030363920     
 C   8.1458719868827494       0.44180761011680414        3.8771927773571773     
 C   7.8320687763917984       -1.9222175688409240        3.3258346276871373     
 H   8.2237794197542815       -2.8594130323770468        2.9417225865005872     
 C   6.5034014393100108       -1.8602110062680668        3.7584373908581115     
 H   5.8830245364282803       -2.7553340535018789        3.7256732846372023     
 C   15.906370372439993        2.7784128472273428        3.5245905111345537     
 H   16.881308088193006        2.9682011029114994        3.9680871103923083     
 Co   7.1336103995547093        14.862629549666122        12.356649492996896     
 S   9.3943972384193621        12.862259468281806        13.355375041620933     
 S   6.7539536902871751        12.843321601852935        9.9316442827551175     
 S   7.2249631875065328        17.972552995236576        11.623458138418219     
 S   5.1091431712370534        15.711022972658448        14.663501627308449     
 O   6.3793404652234136        16.398190465339265        15.004443689060853     
 O   5.9899525026057407        12.782946966663317        8.6743061808874700     
 O   10.265443483659480        12.782338591824269        14.542513205840557     
 O   8.1463201277547164        13.302117323866140        9.8352330432870314     
 N   8.0320632548990218        16.622887275239005        12.010685195465827     
 O   4.4663107271528943        15.031205725582204        15.803152566973072     
 O   7.8511578235908344        18.747511796571796        10.537167407336401     
 O   8.1454463234404422        12.090612253680288        13.407399804721837     
 O   5.8295652089893215        17.526809951005141        11.373228923513363     
 N   5.4323016088445657        14.747084999081709        13.415065299534319     
 N   8.9669393722946218        14.387138279701642        12.979212896221016     
 N   6.0511105326656889        13.764783625898277        11.074603306488987     
 C   12.066123515702650        16.521989998683988        13.250437126131613     
 H   13.103055617957983        16.447498014228206        13.567347225548710     
 C   4.7214203542410234        13.516272797148165        11.485557552302719     
 C   9.3843029266724791        16.672970200358133        12.410882256359979     
 C   10.356527850762236        12.256992098594543        11.976380484093815     
 H   11.228735171707790        12.907650327156690        11.845171242761070     
 H   9.7291296400337703        12.280709910721040        11.078478794680976     
 H   10.691770240747877        11.241332642011056        12.218052984702499     
 C   3.7382627397497918        12.807086905934220        10.766874912119345     
 H   3.9747434311703205        12.418084877588589        9.7797082426194759     
 C   4.3824113854564741        14.057297603682295        12.764275939201484     
 C   7.1420058896943450        18.988999988085013        13.078805678041936     
 H   6.7148581379565533        18.373689964295000        13.877381808732407     
 H   6.4977753560573239        19.846996285969311        12.851490984455525     
 H   8.1468819842203217        19.325561812037787        13.354310118008241     
 C   6.7901242321619160        11.196341743840167        10.606366669410626     
 H   7.2811828178808096        11.267063914240302        11.582900407023081     
 H   7.3549443037676268        10.571638169902235        9.9050644037654276     
 H   5.7672757754759347        10.820830146352920        10.715944820672075     
 C   3.0925220794505117        13.838925123510059        13.279101757649194     
 H   2.8522757759758419        14.190769548395759        14.277799007349927     
 C   2.4633875462030290        12.593971330291868        11.304046755410653     
 H   1.7297324250132813        12.018278089865396        10.743428202126839     
 C   11.253624919623862        15.385480824450241        13.307557459960270     
 H   11.658174629167247        14.458912119585221        13.700761678776390     
 C   3.9852327521904711        16.940597632786837        14.033944515295010     
 H   4.5286241279740862        17.573366155291492        13.326415879274062     
 H   3.5878582723259607        17.526217974644435        14.865406570924469     
 H   3.1760131747287224        16.414071634221958        13.515570909513139     
 C   9.9044244738032461        15.436432142374644        12.915310108814250     
 C   10.220503649680262        17.801058422390341        12.368354756301931     
 H   9.8295750758719098        18.739440710170651        11.986406754660690     
 C   11.549276311192157        17.736843291142861        12.800274396024856     
 H   12.170361215154337        18.631494070622097        12.768529240161440     
 C   2.1431921184870171        13.105773914703747        12.561440059603814     
 H   1.1687551990026255        12.914746210614512        13.005477067387325     
 Co   4.8996353162515529        6.9213116508879882        14.757878596324394     
 S   2.6363606972640552        4.9243996738679101        13.758231854208963     
 S   5.2766956263807270        4.8988042789152058        17.181230262167336     
 S   4.8111501911985295        10.030933999302693        15.493583115238453     
 S   6.9257998123184006        7.7703529160883056        12.451875293440080     
 O   5.6561963314276795        8.4586241003405878        12.110964232663820     
 O   6.0411518522422227        4.8377378183575148        18.438242607345654     
 O   1.7654268320930386        4.8460652626493808        12.570916347377226     
 O   3.8849833038787449        5.3594129922381297        17.278235469063123     
 N   4.0026724842998300        8.6820403923291121        15.106617804351737     
 O   7.5679476281928464        7.0894995117551440        11.312488765189430     
 O   4.1867272598047673        10.805668154006721        16.581135932609456     
 O   3.8842007257037845        4.1508992217479941        13.706201840208781     
 O   6.2066160003494142        9.5844263745544520        15.741961784221305     
 N   6.6019220158514829        6.8071217849714287        13.700729930456689     
 N   3.0656886494961215        6.4486495180621217        14.134928337351717     
 N   5.9802001733972858        5.8189468284398753        16.037618677751428     
 C  -3.1111112705160072E-002   8.5873473598913108        13.865401946323425     
 H  -1.0677916774522942        8.5148391730372879        13.547185674193901     
 C   7.3101570440036356        5.5706494371388136        15.627476642702097     
 C   2.6502682685931891        8.7339276909154204        14.706958345335822     
 C   1.6731125369625022        4.3199849836302340        15.136816237020737     
 H  0.80150256366536243        4.9715415434875494        15.267634616758778     
 H   2.3002256110459505        4.3429528847032159        16.034939655821692     
 H   1.3370562785101088        3.3046468022171931        14.894847126643489     
 C   8.2921065355458730        4.8587026308933803        16.345048663931351     
 H   8.0545272262204062        4.4669881190527629        17.330846147017876     
 C   7.6509014637370418        6.1152910315486286        14.350748310776067     
 C   4.8925331424045000        11.048069330425408        14.038563888169865     
 H   5.3192061179531418        10.433180418658125        13.239394880860074     
 H   5.5367249759984221        11.906174901302318        14.265462680961626     
 H   3.8873021118606625        11.384419680646149        13.764114129208100     
 C   5.2377761941631240        3.2517864747684611        16.507183538892669     
 H   4.7468436231121789        3.3233605451887085        15.530695929524907     
 H   4.6717553825625187        2.6284146396254959        17.208722117118366     
 H   6.2598600531531075        2.8742687971053806        16.397710450049900     
 C   8.9414307502418016        5.8981107671935495        13.837010337150710     
 H   9.1831334740319814        6.2525743068145170        12.839635535075137     
 C   9.5676356576808939        4.6467801122860788        15.808888241392170     
 H   10.300344673150677        4.0693696428400354        16.368945304933128     
 C  0.78023613860276220        7.4501044867908837        13.806396782088944     
 H  0.37499671218006431        6.5248346027322413        13.410772876317195     
 C   8.0502199208213252        8.9999253155890084        13.080410372343959     
 H   7.5074936894098556        9.6322820957504547        13.788816835036295     
 H   8.4457911068494020        9.5860295047116875        12.248378682755401     
 H   8.8605277082390650        8.4737791840666326        13.597429860260368     
 C   2.1291789842432096        7.4988071673766177        14.200036841060696     
 C   1.8150006586062093        9.8626738605442252        14.751863439256717     
 H   2.2065070617424092        10.799797067923645        15.136356021213954     
 C  0.48646599626793624        9.8006535555381991        14.318850901459479     
 H -0.13401476046912572        10.695699288511124        14.351695670924254     
 C   9.8896868693258888        5.1625847265295466        14.553629245868109     
 H   10.864684624399056        4.9728938694554579        14.110228046751347     
 Co   1.1167385451626213        8.9598041200694780        5.7203787200556135     
 S   3.3777368992610910        10.960144052944672        4.7221175532851438     
 S  0.73733556268874745        10.978567289856864        8.1458197277150397     
 S   1.2079402529819387        5.8499111664301653        6.4536085269699157     
 S -0.90814520797569753        8.1110678478005216        3.4139150217903800     
 O  0.36196192163956126        7.4237472761060319        3.0729043117701611     
 O  -2.6740821118317555E-002   11.038672073034325        9.4031284385188414     
 O   4.2488600125416847        11.040165232964812        3.5350426300749898     
 O   2.1295692219585245        10.519361694292215        8.2421262528043613     
 N   2.0151211524150505        7.1995267249577335        6.0663693579481679     
 O  -1.5510061615401918        8.7908477672443190        2.2742596293128732     
 O   1.8341762300883582        5.0748448816788860        7.5397976794262078     
 O   2.1288238120045899        11.731854151183661        4.6701118574725902     
 O -0.18739104694754927        6.2957776991828407        6.7040027964008129     
 N -0.58480473338621686        9.0750444691961469        4.6622668360340649     
 N   2.9501340689515718        9.4352249926588438        5.0980061339904452     
 N   3.4362399092168448E-002   10.057723054580469        7.0024546333610624     
 C   6.0493486256777667        7.3003769025064047        4.8272298331103460     
 H   7.0863450035040341        7.3748801760612039        4.5105469286861171     
 C  -1.2952845220828797        10.306455732394653        6.5915477833394505     
 C   3.3673848901864001        7.1493849056512460        5.6662929057645712     
 C   4.3398147301171077        11.565140327043423        6.1012705427262137     
 H   5.2119705404725236        10.914407056680604        6.2324681554545238     
 H   3.7123547083085504        11.541330876243522        6.9991246285283264     
 H   4.6751411737434081        12.580817924647491        5.8597713250269576     
 C  -2.2782079860034332        11.016088385550661        7.3100965996805884     
 H  -2.0416102676241956        11.405260219570023        8.2971659659602430     
 C  -1.6345224975105757        9.7651599709321886        5.3129958069653194     
 C   1.1247771080508504        4.8335483080645512        4.9982258331845602     
 H  0.69751002729914879        5.4488904921772638        4.1997434700406489     
 H  0.48060924165357999        3.9755214986890701        5.2255869706308316     
 H   2.1296281061886053        4.4970215925388670        4.7225812404068543     
 C  0.77403922751640775        12.625836591118535        7.4717769693773999     
 H   1.2651599568537399        12.555367524940715        6.4952496360853722     
 H   1.3389672640766164        13.250104783372684        8.1733982858038132     
 H -0.24868263109632929        13.001694109173810        7.3622386670546875     
 C  -2.9244184513591360        9.9836555349460099        4.7982351894189268     
 H  -3.1648559475868492        9.6315658368614496        3.7996754151038776     
 C  -3.5530677432074769        11.229376410573389        6.7729553163035137     
 H  -4.2865300726807112        11.805378017988289        7.3334970019567640     
 C   5.2368966387839304        8.4369180385303437        4.7700687472103684     
 H   5.6415626617504522        9.3635154923973474        4.3770441231398864     
 C  -2.0320835811254061        6.8816199588490470        4.0436333394697819     
 H  -1.4886800119649704        6.2488877090978843        4.7511813241167697     
 H  -2.4295368867755802        6.2959399110822947        3.2122500667050620     
 H  -2.8412307853504091        7.4082476655420306        4.5620148708197137     
 C   3.8876125273213327        8.3859379589981202        5.1620182170846691     
 C   4.2035108328093971        6.0212393701757563        5.7087547463820458     
 H   3.8124673940459513        5.0828131024170142        6.0904801005379579     
 C   5.5323629800781502        6.0854642510736037        5.2770806336746938     
 H   6.1534008459477603        5.1907755640158957        5.3087739440674984     
 C  -3.8735083432649433        10.717252865008877        5.5157554475682335     
 H  -4.8479456695781975        10.908373204779748        5.0717551882008394     
 N   10.250334697092768       0.39655669320379083        8.1767948568941371     
 C   8.8133783383396391       0.39101439709847735        7.6992164743536291     
 H   8.7034851644366977        1.2376557509781512        7.0115398344243083     
 H   8.2025585479599847       0.58668718545699439        8.5911219671815751     
 C   10.472561418535678      -0.65696428393194739        9.2401073942277012     
 H   10.188434116307421       -1.6089113043776180        8.7831535005251897     
 H   9.7545822058493936      -0.46154117352270868        10.044399885444495     
 C   8.4448840114299806      -0.91206762849383549        7.0036166539749738     
 H   7.4485453964334001      -0.80661291520951528        6.5530556056127400     
 H   8.4090054558505631       -1.7610874165357360        7.6923545976675927     
 H   9.1387513737293471       -1.1281664903163364        6.1808868926239704     
 C   10.682704635122343        2.7747110534608903        7.4683889769395728     
 H   11.295402599389098        3.6432350740715642        7.7436391139304117     
 H   9.6755342847814436        3.1242672309602368        7.2204232375476156     
 H   11.124965694506788        2.3598528115538704        6.5536207695156738     
 C   10.703962023588113        1.7696820174243444        8.6128086929302619     
 H   11.725630746777632        1.6489283011517677        8.9859327075097912     
 H   10.060027166234743        2.0646382978816531        9.4519026052999529     
 C   11.907034992506880      -0.70109346364057901        9.7458970292155964     
 H   12.090048136734268       -1.6686114238579202        10.232402422732505     
 H   12.110747459369346        7.8391430402596163E-002   10.488630835232890     
 H   12.620534588083926      -0.60979369241209125        8.9176305482669633     
 H   10.837466052596382       0.12022953427953509        7.3482117601276569     
 N   7.8009504472087574        15.478357428815270        17.213865634760527     
 C   9.2377953998505014        15.476788881405906        16.736671355143944     
 H   9.3422552516454367        14.633178414217323        16.044817386989124     
 H   9.8467611387264302        15.271996784769096        17.627488642234475     
 C   7.5828349260547760        16.534302943674390        18.275470123275326     
 H   7.8688038413219301        17.484553296239898        17.816309742679280     
 H   8.3012572149675314        16.338535442263819        19.079291496428066     
 C   9.6155240676256533        16.780425113907732        16.047778065366742     
 H   10.609687098944541        16.669595479311880        15.594374695785596     
 H   9.6590433251319343        17.625010235869155        16.740944834558604     
 H   8.9224637061615386        17.006789350906516        15.227589882102519     
 C   7.3608686286113318        13.100551315642338        16.509468797808253     
 H   6.7464270571994946        12.234003880570178        16.786741209221731     
 H   8.3672844638033439        12.748571257790502        16.262090323702047     
 H   6.9193192292018404        13.514566230678918        15.593992051475391     
 C   7.3417608399184964        14.107872525964869        17.651692452243001     
 H   6.3201006091990033        14.232898413821953        18.023037377720932     
 H   7.9833686403796786        13.812419140339186        18.492328882687168     
 C   6.1491287238335079        16.583501200440516        18.782739355330342     
 H   5.9692963960294128        17.552867711531903        19.266458626726230     
 H   5.9441577247838273        15.806576109004475        19.527724572950500     
 H   5.4345188819868717        16.492074015945150        17.955496545802415     
 H   7.2150706842185217        15.756098014969362        16.384885115706634     
 N   4.2337830049333185        7.5450089473293689        9.9000557736563994     
 C   2.7967234036342905        7.5514961168011814        10.377477336043029     
 H   2.6859516732957229        6.7042426372407808        11.064337816604336     
 H   2.1857529652145069        7.3573561323995236        9.4852749100890161     
 C   4.4568123737806369        8.5984807727259369        8.8368312071788466     
 H   4.1728930988784176        9.5505394488224571        9.2936895354040097     
 H   3.7390212319841574        8.4033566895236618        8.0322998654647328     
 C   2.4294550875478240        8.8543326677787579        11.074300337054787     
 H   1.4326649657736710        8.7495695717660027        11.524149988117205     
 H   2.3948727549728859        9.7041901958986703        10.386408278413372     
 H   3.1232390541069677        9.0686957357934901        11.897652854208983     
 C   4.6651033695892847        5.1666049322978358        10.608390483206236     
 H   5.2774394256358832        4.2978357702733483        10.333074856422209     
 H   3.6578351350059766        4.8174147251141219        10.856528134767771     
 H   5.1076684093625069        5.5813125460139217        11.523079581640316     
 C   4.6865637344764339        6.1716064186124937        9.4639370467190442     
 H   5.7081950838119493        6.2918234441820280        9.0904858075869530     
 H   4.0422324810702399        5.8769396954791517        8.6250401935568561     
 C   5.8914900523546390        8.6420290839947338        8.3315074051484395     
 H   6.0751231723114039        9.6095221130298967        7.8451522431368712     
 H   6.0950896063386777        7.8625354999556523        7.5887537179789604     
 H   6.6046779281916290        8.5502811150882394        9.1599980360565674     
 H   4.8209883680030714        7.8208479868200298        10.728742421536191     
 N   1.7838061865531329        8.3439098085812446       0.86384730090991557     
 C   3.2205213250308176        8.3459456971033621        1.3413576383735746     
 H   3.3244120341915600        9.1891987054928741        2.0336944883195569     
 H   3.8295519263380475        8.5515818836372652       0.45080541264295382     
 C   1.5662935883709788        7.2879615956630239      -0.19785960802729000     
 H   1.8522599246362241        6.3377534598817649       0.26138405647489760     
 H   2.2849842475342368        7.4838881035507701       -1.0014004615098502     
 C   3.5987850411263924        7.0421441210282403        2.0296083278941466     
 H   4.5926281788419372        7.1533251743391082        2.4835645292599700     
 H   3.6431135189331427        6.1980361749231321        1.3359677140561230     
 H   2.9055357900763448        6.8148226907679517        2.8493277220587849     
 C   1.3432045782084518        10.721634307949957        1.5681753658440993     
 H  0.72861158790917480        11.588056047240183        1.2908565045681979     
 H   2.3495640202017611        11.073789623006192        1.8155113824613101     
 H  0.90173463829334688        10.307585479116886        2.4836749431835541     
 C   1.3242582939630676        9.7142560090865082       0.42600648639394695     
 H  0.30260522572341919        9.5889685727926111        5.4747246104457435E-002
 H   1.9657356473506189        10.009821309223627      -0.41468861737998503     
 C  0.13281145266934694        7.2384793001196179      -0.70568524500644036     
 H  -4.6605619383159776E-002   6.2690923507958640       -1.1894989522882231     
 H  -7.2042392060093302E-002   8.0153954139272532       -1.4507115646646138     
 H -0.58214914348364832        7.3296828868614377       0.12127187250716751     
 H   1.1978366711794879        8.0659315773159115        1.6926920772312384     
 N   1.6903101926615853        14.533510316777951        18.225774282631914     
 C  0.94623465544749130        15.740635785339972        17.705827671610312     
 H  0.78047717578006426        16.386520252584489        18.575446254514461     
 H  -3.6159075376912805E-002   15.378325816053415        17.388342726938617     
 C   3.0091886765003215        14.912614910673401        18.853436336259463     
 H   2.8055003140790076        15.795694274185324        19.474959015937820     
 H   3.6748933023788468        15.205434942503036        18.035328174052673     
 C  0.47948800509199407        12.966444732343840        16.681920078747360     
 H  0.59843807452442799        12.015521378225625        16.147698568381180     
 H   4.4898535565011971E-002   13.676460875222295        15.969478809778675     
 H -0.25282435675327097        12.802200329111727        17.485841572488223     
 C   1.8276857724772826        13.412104716290356        17.227206038541404     
 H   2.3256016822109977        12.591400611909494        17.752596054456770     
 H   2.5183893408781421        13.751597072807151        16.446730409962729     
 C   1.6448141082090257        16.478830477271700        16.583459180628552     
 H  0.99823950998142807        17.313118228237339        16.285087807851724     
 H   1.8243422219572667        15.837349551535395        15.714957899588391     
 H   2.6045486992465907        16.897774811811328        16.907183123225995     
 C   3.6010428706354634        13.784007671228267        19.685115390923560     
 H   4.4719953938232502        14.168262957828791        20.231124784168617     
 H   3.9500496870831481        12.941945108224935        19.074793130713264     
 H   2.8920125981632565        13.400231498870470        20.429850192629189     
 H   1.0794473090547496        14.204557651027908        19.019679088760057     
 N   4.3295336416970782        1.3538424686960100        9.1854650439884882     
 C   5.0770347254021111       0.15090994523601703        8.6604994468478633     
 H   5.2498844350232510      -0.49541511332157873        9.5287131035292454     
 H   6.0560432505176909       0.51873487472422453        8.3384280072722952     
 C   3.0130616091534308       0.96876085369283327        9.8145148949354191     
 H   3.2205508591289842        8.4052059039145199E-002   10.432628867227541     
 H   2.3464326261084172       0.67692848977815812        8.9967656904558222     
 C   5.5342565709311007        2.9324023817101250        7.6489274611034803     
 H   5.4125356629629087        3.8871409293835724        7.1217361755377446     
 H   5.9716354637825857        2.2289482591937682        6.9313555912594609     
 H   6.2657350446669717        3.0930712060762482        8.4544751705089851     
 C   4.1872787342651394        2.4782430727945952        8.1909067268912050     
 H   3.6847219013562711        3.2946056159824115        8.7189069103501140     
 H   3.4989493120502315        2.1383424725511344        7.4084173940812175     
 C   4.3767372586290190      -0.58920754333738723        7.5404253560592283     
 H   5.0260903835841360       -1.4198581081025865        7.2375991392589247     
 H   4.1896123458629351        5.2746247359476896E-002   6.6736791967338105     
 H   3.4207040022248765       -1.0137665280203147        7.8683250645407963     
 C   2.4200015303435194        2.0931251711309251        10.651422045662953     
 H   1.5525460741217008        1.7043242999320165        11.199882699901693     
 H   2.0654457888748490        2.9354612423607600        10.044508835741086     
 H   3.1305010632391785        2.4778831968633699        11.394271993222082     
 H   4.9404713403452769        1.6820856684146861        9.9795767297032292     
 N   7.7069371404463975        9.2883267416922397      -0.14821957029228411     
 C   6.9624399720563517        8.0815984469035893       0.37204006584610388     
 H   6.7961734139780887        7.4356796850320892      -0.49747121529753147     
 H   5.9802963163546368        8.4444066017422621       0.68975203534334317     
 C   9.0255497688829571        8.9086004148635354      -0.77606982258352308     
 H   8.8213790984247620        8.0255773362320273       -1.3975149930138520     
 H   9.6912587369206413        8.6155378156617122        4.1943631000188789E-002
 C   6.4969158697038409        10.856132090385696        1.3955136201975273     
 H   6.6162745726187291        11.807204297845738        1.9293952986962615     
 H   6.0621949884496749        10.146480599698855        2.1082586132726404     
 H   5.7645254719486072        11.020368592381093       0.59166403527741263     
 C   7.8448853271781065        10.409866354807543       0.85012872301791753     
 H   8.3430224514401115        11.230298929099522       0.32450719341406348     
 H   8.5355705622589788        10.070268041554897        1.6305689630485305     
 C   7.6609641423695818        7.3432167930055794        1.4943197287306516     
 H   7.0140350889020446        6.5093187909875327        1.7930312783844988     
 H   7.8410922828672556        7.9847543102438774        2.3626676308735481     
 H   8.6203758204079186        6.9236825429185584        1.1703631326740489     
 C   9.6177616928410821        10.036912811039899       -1.6079105206488253     
 H   10.488312349644719        9.6521944049472701       -2.1542472508630808     
 H   9.9674392709310240        10.878759085835274      -0.99766719631982148     
 H   8.9086804838065472        10.421129317741050       -2.3523649147518806     
 H   7.0960967494156719        9.6174062727407676      -0.94208692262075944     
 N   10.346413814820361        6.5865456190959835        8.8918943465154445     
 C   11.093637208377237        7.7897616378808863        9.4166198391191234     
 H   11.266250623080005        8.4359893230815537        8.5482940325641898     
 H   12.072765439743717        7.4222460773223951        9.7386789170719137     
 C   9.0296847983588169        6.9711850679855196        8.2631307315473741     
 H   9.2367292231894726        7.8560143694972959        7.6450362913528656     
 H   8.3631278669243763        7.2627168080281255        9.0810517789716929     
 C   11.551902766133974        5.0083875910994706        10.428234107051289     
 H   11.430549115263453        4.0536866475019888        10.955567720937223     
 H   11.989294764814042        5.7120120173582798        11.145616110419578     
 H   12.283212723421530        4.8478145341133834        9.6225068063963111     
 C   10.204681690209309        5.4621997031574123        9.8865820070960293     
 H   9.7021529421020087        4.6456966191729849        9.3587807001311614     
 H   9.5164850519244641        5.8020119892757949        10.669237875310269     
 C   10.393205514684801        8.5298600747294611        10.536627209319496     
 H   11.042469119465334        9.3605758901947720        10.839460507370744     
 H   10.206067511238057        7.8879113937908247        11.403371955028707     
 H   9.4371521461464951        8.9543214338019670        10.208653304863741     
 C   8.4368315567206071        5.8466772617534364        7.4262704995929472     
 H   7.5690305871869104        6.2351773415691962        6.8781557066869299     
 H   8.0828336731732335        5.0041124086098305        8.0331877722589304     
 H   9.1472301874461888        5.4623387572649014        6.6831046488019474     
 H   10.957312600650443        6.2584359836125492        8.0976962371687797     
         396

 Co   10.919491790138723        1.0195046896936626        3.3180638974463594     
 S   8.6585143632492425        3.0168718715588270        4.3213263871364802     
 S   11.296647597060009        3.0435454336922572       0.89662950039368527     
 S   10.828634486626635       -2.0900938362062136        2.5818767108318372     
 S   12.944366223013800       0.16902539429136751        5.6240917602737577     
 O   11.674378895053241      -0.51882161131875948        5.9643306988025637     
 O   12.061622507861481        3.1070311357088216      -0.35990945833514887     
 O   7.7877570227006681        3.0945574709230823        5.5087656811977812     
 O   9.9053896318905927        2.5818126070364689       0.79839267331515784     
 N   10.021278715818713      -0.74061425568030592        2.9691667309878449     
 O   13.586643354933374       0.84866324676941662        6.7641382261123653     
 O   10.203754375862941       -2.8637996229633775        1.4938441999867840     
 O   9.9072668301212392        3.7887479718481138        4.3744194771705933     
 O   12.224546623832302       -1.6447833758646324        2.3339700435178936     
 N   12.621258939613984        1.1333045325094717        4.3759356019683091     
 N   9.0861401938912802        1.4928723688196071        3.9422630708616877     
 N   12.000451724687526        2.1225067075501718        2.0393392616502695     
 C   5.9870869791550607      -0.64264284806950511        4.2089301703462372     
 H   4.9502168811687550      -0.56902998001975191        4.5262258665282049     
 C   13.330011896559604        2.3713621622685372        2.4504665488693576     
 C   8.6688250210687468      -0.79158307964947539        3.3687097946926174     
 C   7.6958506644800728        3.6242817619583594        2.9436725243343655     
 H   6.8231917410525451        2.9742796077878739        2.8123312135552281     
 H   8.3225109114963161        3.6012660548281166        2.0452243174314595     
 H   7.3614630047233343        4.6398281259851171        3.1868574074110336     
 C   14.311881256722989        3.0844839207895021        1.7340159751141733     
 H   14.074639595273455        3.4768084164196145       0.74838285687009898     
 C   13.670364130380662        1.8259071708005290        3.7269453631651879     
 C   10.908646794560712       -3.1077356893556347        4.0365622429224270     
 H   11.335641133329659       -2.4934267336338540        4.8359988156882965     
 H   11.552253556736289       -3.9662551039722103        3.8096704147678264     
 H   9.9030632585993708       -3.4432985942570049        4.3106291696180730     
 C   11.256044976409832        4.6894708630971529        1.5729883210909479     
 H   10.766171775443754        4.6160702833267981        2.5498154648148694     
 H   10.688609397610845        5.3129891444095829       0.87281417056205912     
 H   12.277681964324286        5.0681809775850617        1.6821270647055255     
 C   14.960575644532469        2.0431754447705037        4.2414371979936787     
 H   15.202059603167459        1.6876928734305354        5.2384800077641609     
 C   15.586981454024240        3.2967191161821883        2.2710315262554936     
 H   16.319654981217877        3.8747902616529362        1.7116404208976370     
 C   6.7995264387466214       0.49374984404783551        4.2686389280957959     
 H   6.3949077873790294        1.4193496174406635        4.6640796086051175     
 C   14.068606920882310       -1.0603349035285894        4.9948338750614312     
 H   13.525888974364216       -1.6922244231494104        4.2859935979400179     
 H   14.464037489034162       -1.6469316063194848        5.8265771981171728     
 H   14.879015678631845      -0.53385525547337676        4.4782988892536046     
 C   8.1486690287527743       0.44376475950429839        3.8759868760874880     
 C   7.8325490805114182       -1.9195606321380703        3.3233526668045505     
 H   8.2233236923487159       -2.8569729813489637        2.9388331581971845     
 C   6.5038780981569673       -1.8563793642097601        3.7557981924341162     
 H   5.8826815258577909       -2.7509053888445489        3.7228293729021487     
 C   15.908732931332574        2.7799173377552768        3.5259477783190194     
 H   16.883492032234997        2.9696390721306529        3.9698670272351255     
 Co   7.1306057106667451        14.862504673901082        12.355033123963988     
 S   9.3889179660058062        12.861984145895690        13.358171054805583     
 S   6.7512515602290577        12.840998599342557        9.9323004089538678     
 S   7.2243697735139909        17.972370791651720        11.621099346004742     
 S   5.1072347073636211        15.712202597751679        14.661838461878405     
 O   6.3778053903263450        16.398885836219215        15.002234942948764     
 O   5.9868812475231810        12.778016935856996        8.6753570713385582     
 O   10.259585509711535        12.783019755347805        14.545593533851113     
 O   8.1431906136885850        13.300855782933777        9.8347227331452132     
 N   8.0303518222342003        16.622095423736276        12.008566041142542     
 O   4.4642686611136480        15.033323752964755        15.801977928067162     
 O   7.8508714230361560        18.746199178289853        10.534163590287102     
 O   8.1390942609737191        12.091889630625047        13.411175628179382     
 O   5.8284446090864748        17.527939427038856        11.371633986568053     
 N   5.4296309113974575        14.747539294952661        13.413856551124761     
 N   8.9632227975060665        14.386518966838759        12.979213273425822     
 N   6.0479771282034900        13.763550030582383        11.074117871235218     
 C   12.064505836158578        16.518381950560794        13.247960551109729     
 H   13.101496978759895        16.442966881093710        13.564424229940158     
 C   4.7185977971510464        13.514594188488456        11.485878632479750     
 C   9.3826066131892336        16.671356095671044        12.408806793560526     
 C   10.350720823050620        12.253464042305072        11.980399874076001     
 H   11.224003872369737        12.902544721658893        11.848745442804177     
 H   9.7239535111163402        12.277090660575462        11.082044483295938     
 H   10.684217271934177        11.237631374293086        12.223526843224136     
 C   3.7356453837691013        12.804048685353756        10.768329078923699     
 H   3.9719701610405860        12.414156434151963        9.7814846991018101     
 C   4.3797341413306095        14.056815049244205        12.764117228605679     
 C   7.1431275203572566        18.989401771036249        13.076097508032175     
 H   6.7156284398976798        18.374756916541607        13.874994843980415     
 H   6.4995849745602134        19.847902487350627        12.848842372477696     
 H   8.1484306253705210        19.325037382600506        13.351111911678409     
 C   6.7889927029320001        11.195262147785929        10.609645165667590     
 H   7.2787896819652769        11.268063071921356        11.586590144345100     
 H   7.3554037274343989        10.570305569232609        9.9099567813262919     
 H   5.7665927463593194        10.818521544176077        10.718762284667990     
 C   3.0900406328160859        13.838556796660916        13.279480785663395     
 H   2.8498024567835967        14.191684477198132        14.277698469674005     
 C   2.4610731979172855        12.590822274152869        11.306149247511470     
 H   1.7275418321234399        12.014346357694629        10.746210449511709     
 C   11.250921161964730        15.382729384381722        13.305954770036559     
 H   11.654721285693789        14.455999032777090        13.699505635636624     
 C   3.9835639508894958        16.941788700328470        14.031879660218950     
 H   4.5269489842978308        17.574123124015273        13.323944084060146     
 H   3.5865713039771534        17.527850077155090        14.863212936667265     
 H   3.1740776186078778        16.415152360677027        13.514023726848201     
 C   9.9016623926622049        15.434769038869378        12.914156942911916     
 C   10.219852542982188        17.798640930547212        12.365525280275646     
 H   9.8297892376422986        18.737132299743443        11.982972966902381     
 C   11.548619215944546        17.733451544921373        12.797349831357206     
 H   12.170459635862811        18.627548082200683        12.765307386671488     
 C   2.1409315512739360        13.104022952982319        12.562966067166867     
 H   1.1666277190956647        12.913174082421479        13.007376424128479     
 Co   4.9026933499556584        6.9212357077701325        14.759639988279009     
 S   2.6421194867289466        4.9238589115889742        13.755664603020431     
 S   5.2796871470077935        4.8968210679621302        17.180869484372050     
 S   4.8115362542526423        10.030828102268966        15.495858448195383     
 S   6.9276073176154362        7.7715225576229905        12.453606310217594     
 O   5.6575764545393117        8.4592091308080732        12.113238007155278     
 O   6.0444711227885426        4.8332104657739494        18.437516684358446     
 O   1.7715541035788032        4.8463367620557216        12.568080905325903     
 O   3.8883427393562084        5.3583264139906266        17.278987129439695     
 N   4.0043018052542081        8.6812546557014549        15.108629699663386     
 O   7.5699509836637926        7.0917017611441118        11.313707217921932     
 O   4.1866452413197903        10.804452266913330        16.583941551440716     
 O   3.8909333002177209        4.1520796448894881        13.702655256906704     
 O   6.2075230805321633        9.5857016607567740        15.743641498913700     
 N   6.6045571595826393        6.8075018424611606        13.701968504629317     
 N   3.0695147253068709        6.4478219440850069        14.135108160026705     
 N   5.9835628393770568        5.8181729902653068        16.038458798801784     
 C  -2.9600704622294253E-002   8.5831813871110381        13.867904380164852     
 H  -1.0663631788011290        8.5095697635280025        13.550253279972560     
 C   7.3131846156629559        5.5694111774553967        15.627436408165870     
 C   2.6518974245928124        8.7321556645935789        14.708877691213246     
 C   1.6793006816559144        4.3161139567966504        15.133062892458693     
 H  0.80656066805360727        4.9660112894278479        15.264361998895229     
 H   2.3058087725963947        4.3390588333814897        16.031619859550680     
 H   1.3450643614982871        3.3005733561467983        14.889666269630455     
 C   8.2950387453179584        4.8563557807285189        16.343976324534680     
 H   8.0577152335825275        4.4639976650254791        17.329576003703281     
 C   7.6536259551260324        6.1149200182786769        14.351006948906571     
 C   4.8913472912918445        11.048484841244058        14.041158749699299     
 H   5.3184147483592286        10.434222811791219        13.241722433023998     
 H   5.5348546681384549        11.907084887586331        14.268035792266273     
 H   3.8857215220783634        11.383928219060447        13.767103146566555     
 C   5.2394470294108482        3.2510501264907150        16.504138952849921     
 H   4.7497646121262953        3.3246255123845163        15.527235908239197     
 H   4.6719444307415063        2.6273042006368237        17.204042155477342     
 H   6.2611519043302213        2.8724858334957055        16.395117342854196     
 C   8.9439012552778419        5.8977455755663808        13.836632330538823     
 H   9.1854634352757767        6.2532542372981510        12.839616856028341     
 C   9.5702054099543368        4.6442139594489520        15.807075627869247     
 H   10.302876678560416        4.0661769256456388        16.366503981536631     
 C  0.78293729517336608        7.4468618237258051        13.808196681759823     
 H  0.37851015370105318        6.5213122120865270        13.412446117885455     
 C   8.0517414184050971        9.0011066158551145        13.082635988123240     
 H   7.5089610571632210        9.6330667152223235        13.791369596370258     
 H   8.4470947035713166        9.5876078632012689        12.250784867983144     
 H   8.8622170373750286        8.4748156109937458        13.599260899315409     
 C   2.1319618903575948        7.4968572775815359        14.201260575709069     
 C   1.8154997831331789        9.8600386375151015        14.754320629449255     
 H   2.2060883899717783        10.797385396144222        15.139186176376713     
 C  0.48694946983965498        9.7968445400072959        14.321502544879950     
 H -0.13434173032445085        10.691300122351882        14.354544641465058     
 C   9.8920341169459522        5.1610528001216833        14.552199064858373     
 H   10.866847797658602        4.9714192374504975        14.108366714725632     
 Co   1.1137327408620967        8.9599160246977334        5.7220301171471126     
 S   3.3722357646365460        10.960406102916521        4.7193141058010095     
 S  0.73460883400861532        10.980927683243339        8.1451581370788961     
 S   1.2073580862509556        5.8500766149771035        6.4559991847539049     
 S -0.91002106012166473        8.1098990751092490        3.4155805762170228     
 O  0.36046369774361348        7.4230694198899920        3.0751208204382592     
 O  -2.9830100402911747E-002   11.043665225822130        9.4020745197464759     
 O   4.2429735873158059        11.039465044096168        3.5319496389046177     
 O   2.1264275081823421        10.520699027250670        8.2426416067809534     
 N   2.0134143303194554        7.2003054066005925        6.0685197700701892     
 O  -1.5530101320935947        8.7887482448967926        2.2754377876051777     
 O   1.8338970856760408        5.0761511796303305        7.5428433002022892     
 O   2.1224439282002652        11.730553401161021        4.6663266771131005     
 O -0.18850592312904607        6.2946220915977387        6.7056143673443405     
 N -0.58745642332517911        9.0745974779194096        4.6634852116497489     
 N   2.9464106958241234        9.4358342980439360        5.0980225441598312     
 N   3.1216756048328746E-002   10.058936025932054        7.0029725531285907     
 C   6.0477204720747668        7.3039741531045594        4.8296825221009501     
 H   7.0847700006067003        7.3793989110952616        4.5134252476044061     
 C  -1.2981233752654413        10.308092446672170        6.5912545729310779     
 C   3.3656910306496992        7.1509901539799650        5.6683892166892003     
 C   4.3339890120305524        11.568681184787065        6.0972297450340980     
 H   5.2072264628261236        10.919533879366856        6.2288732295941571     
 H   3.7071655550086748        11.544969748905453        6.9955418517122903     
 H   4.6675601695521935        12.584530950390265        5.8542606258632928     
 C  -2.2808628573468823        11.019044875127490        7.3086818009713177     
 H  -2.0444313949474888        11.409092584820677        8.2954372013011977     
 C  -1.6371955520796027        9.7656230470133263        5.3131682285219277     
 C   1.1259277807225629        4.8331195721409967        5.0009709763672472     
 H  0.69831819315592081        5.4477915705377002        4.2021584525623696     
 H  0.48244379949531602        3.9745906617664937        5.2282709566380712     
 H   2.1312081018441198        4.4975166032013263        4.7258283573643505     
 C  0.77283384543081590        12.626926178168747        7.4684291666543219     
 H   1.2626872113457592        12.554354529778623        6.4914900606241206     
 H   1.3393427336857251        13.251488131640365        8.1684067208691982     
 H -0.24945114926779927        13.003980610732775        7.3593478253211737     
 C  -2.9268951300204331        9.9839933892799699        4.7978638787388777     
 H  -3.1673074572019582        9.6306418876715050        3.7997716017125702     
 C  -3.5554212089346739        11.232427323724156        6.7708896626383535     
 H  -4.2887772821605559        11.809184003894101        7.3307581821246037     
 C   5.2341786453624000        8.4396561117903932        4.7716511825192098     
 H   5.6380846415378629        9.3664126285106573        4.3782636877058883     
 C  -2.0337214659105491        6.8804321494458938        4.0456863462818387     
 H  -1.4903260422068318        6.2481278500651074        4.7536375533506332     
 H  -2.4307889507314449        6.2943187988938147        3.2144245155460576     
 H  -2.8431392227411525        7.4071631327270264        4.5635515274874656     
 C   3.8848439676084778        8.3875904932222838        5.1631783698473850     
 C   4.2028685443037723        6.0236529117543727        5.7116111127657545     
 H   3.8127004847250396        5.0851216556948078        6.0939609229237170     
 C   5.5317075370722248        6.0888508317977719        5.2800098177368060     
 H   6.1535049805442963        5.1947196769823929        5.3120051815664011     
 C  -3.8757858347908130        10.718933680956674        5.5142492536714114     
 H  -4.8500900366119559        10.909866399430200        5.0698721319053890     
 N   10.252967685230558       0.39529253221551053        8.1766152394241143     
 C   8.8163105598918730       0.39398840967055221        7.6985372451017069     
 H   8.7095042531874789        1.2400195160490048        7.0098296503504196     
 H   8.2059827226293116       0.59304311670824239        8.5899043185674184     
 C   10.472280830288682      -0.66028578449332020        9.2383954815585874     
 H   10.187465258561808       -1.6110362248365899        8.7794780690446661     
 H   9.7534568599555325      -0.46517152642340315        10.042004769134277     
 C   8.4434445508432532      -0.90849628399014137        7.0044601190131477     
 H   7.4485140281767670      -0.79958299306533598        6.5520259216785641     
 H   8.4031115357112522       -1.7560665081199516        7.6944323186771459     
 H   9.1373746845854686       -1.1288936532918590        6.1831352848538614     
 C   10.689380439490693        2.7742316134178417        7.4731506619922694     
 H   11.303340569780008        3.6411290100858538        7.7504533842581509     
 H   9.6826656395034512        3.1257120589397651        7.2262055145896973     
 H   11.130952641895611        2.3609114023451681        6.5574009040795289     
 C   10.709360658212459        1.7665929331481560        8.6151210189794725     
 H   11.730935983382166        1.6431817829393627        8.9873633061099998     
 H   10.066495839268136        2.0608463950898495        9.4552197509062097     
 C   11.905887257789052      -0.70741360592787417        9.7461598155910441     
 H   12.086818835727444       -1.6762392517247380        10.230643989271558     
 H   12.109557249470296        7.0190357204158574E-002   10.490773820913381     
 H   12.620792893311990      -0.61538559862674247        8.9192488810740347     
 H   10.839772495283022       0.11903323968452642        7.3478145431657209     
 N   7.7982686922198923        15.480216085162615        17.213837303743862     
 C   9.2348244220561586        15.475055456703869        16.736108376076420     
 H   9.3366909981142054        14.631779861315716        16.043602972869959     
 H   9.8434667992672900        15.267709975784527        17.626486004567447     
 C   7.5826930621423028        16.537998998924664        18.274064156186821     
 H   7.8691836712717480        17.487206631507679        17.813140599383967     
 H   8.3019192064387806        16.342571631096451        19.077245720233677     
 C   9.6160857015085845        16.778043987735607        16.048128260004379     
 H   10.609037995694987        16.664243889184927        15.593109419358520     
 H   9.6633657120407861        17.621582568045721        16.742126753251465     
 H   8.9228889682304722        17.007774168321919        15.229114340958992     
 C   7.3548431758979476        13.101594386339311        16.514016572173137     
 H   6.7392975336217473        12.236494155910153        16.793157507074781     
 H   8.3608716213485526        12.747909908752211        16.267604292276811     
 H   6.9139176340702475        13.514148788855998        15.597623208580625     
 C   7.3368187486537222        14.111316216050776        17.653991187117597     
 H   6.3152515466092636        14.238611576613325        18.024617106340713     
 H   7.9775686329376141        13.816609992539263        18.495491473458813     
 C   6.1497839381909341        16.589736306771414        18.783172621550367     
 H   5.9717446097177351        17.560242512937741        19.265124048712845     
 H   5.9449685678969182        15.814459540540474        19.529833137933252     
 H   5.4338694455544232        16.497593241202814        17.957191778375677     
 H   7.2126016245092321        15.757759615176029        16.384674997102774     
 N   4.2363828367576195        7.5461920153677369        9.9002842715562753     
 C   2.7996319732725818        7.5483547558313271        10.378219822995876     
 H   2.6920273319374264        6.7017673338599879        11.066185695828796     
 H   2.1891671437926266        7.3506930040505454        9.4865829784576370     
 C   4.4564255954535126        8.6017261261943752        8.8385846265935815     
 H   4.1717982892341974        9.5525776843573738        9.2974154140490857     
 H   3.7377732212248067        8.4068836815656134        8.0347576371705838     
 C   2.4278800941393781        8.8506163043002459        11.073408760427013     
 H   1.4325395438440136        8.7423312312467676        11.525196961500392     
 H   2.3887245420637377        9.6989479746600153        10.384205453073717     
 H   3.1217346556607208        9.0694363476917399        11.895299336874510     
 C   4.6718434087491314        5.1670267692746448        10.603684879278770     
 H   5.2854749495082878        4.2999067909420923        10.326322835857569     
 H   3.6650400563832570        4.8158785158002999        10.850787321180023     
 H   5.1136922589110272        5.5802108983675627        11.519362199656292     
 C   4.6920065338712273        6.1746397628244507        9.4616831936434576     
 H   5.7135474777549522        6.2975634360839789        9.0891424394540525     
 H   4.0487807820461619        5.8806486870918464        8.6217643421997714     
 C   5.8902178792130551        8.6483271296725786        8.3312447336427997     
 H   6.0717124668356952        9.6171301753870750        7.8468970508165237     
 H   6.0937864827256796        7.8707153772234033        7.5866128744384067     
 H   6.6048396763221504        8.5558924384448911        9.1583599587697737     
 H   4.8232549956375532        7.8220068627899542        10.729179424169464     
 N   1.7811420016297250        8.3420480544283091       0.86385105701423570     
 C   3.2175798375037026        8.3476331802550749        1.3418671883746980     
 H   3.3189293696550624        9.1905839770126114        2.0348113313706127     
 H   3.8262811415794631        8.5557455048489590       0.45173035491866476     
 C   1.5661144128410311        7.2842631660400183      -0.19646952754096927     
 H   1.8526018336658909        6.3350935275526021       0.26452949000676762     
 H   2.2855851477991616        7.4798350591965734      -0.99939551224578926     
 C   3.5993270934149799        7.0444943505321156        2.0292632976562026     
 H   4.5919890074872356        7.1586133925052673        2.4847839868565327     
 H   3.6473418370840558        6.2013894282166113        1.3348341337172667     
 H   2.9059588819550011        6.8138946663061501        2.8478514431940507     
 C   1.3372459232742415        10.720596354099795        1.5636085380437286     
 H  0.72156304659532944        11.585582590973990        1.2844251623570049     
 H   2.3432235351500248        11.074439646242219        1.8099812138115454     
 H  0.89639291756137096        10.308011971235304        2.4800231755131446     
 C   1.3193667049216962        9.7108219841748600       0.42368439227722832     
 H  0.29780561025044539        9.5832892786163946        5.3137354330640513E-002
 H   1.9599974290632838        10.005629102006507      -0.41786996791175474     
 C  0.13340928787970321        7.2322688831844628      -0.70608475989213404     
 H  -4.4253140422974804E-002   6.2617441599960770       -1.1881219514111538     
 H  -7.1298323789950394E-002   8.0075375964679818       -1.4527828623779679     
 H -0.58282452279355068        7.3242094478370179       0.11963585099097411     
 H   1.1953934098364436        8.0642877904885140        1.6928896447088608     
 N   1.6899498318686921        14.534184299016287        18.223664964965629     
 C  0.94537709205596310        15.741702429054484        17.705389328401278     
 H  0.78134436569539645        16.387377954098689        18.575457779280953     
 H  -3.7709901270945957E-002   15.379827838295308        17.389656063587879     
 C   3.0091733368255658        14.912963489943499        18.850828059021314     
 H   2.8054815237317063        15.794694053157782        19.474167234165289     
 H   3.6739555347157800        15.207739253094699        18.032725164931342     
 C  0.47883726388170250        12.970420688277589        16.676677214665016     
 H  0.59752023233559370        12.020737515867580        16.140326055329140     
 H   4.5401738968036356E-002   13.682456341363123        15.965657923244606     
 H -0.25432854077326739        12.804881287072456        17.479489349341634     
 C   1.8268884407810784        13.413706578169347        17.223983640670255     
 H   2.3231347798195641        12.591748325180296        17.748935138203628     
 H   2.5187947049362758        13.753227806178046        16.444633390630894     
 C   1.6421479970026145        16.480083658688788        16.582049253270270     
 H  0.99541935759654210        17.314778433646111        16.285212301328521     
 H   1.8197972707382510        15.838898554846102        15.712981018068573     
 H   2.6026206102975507        16.898489423015043        16.904145031489382     
 C   3.6025601335427848        13.783255536559615        19.679789509654899     
 H   4.4740741522082370        14.167041747299907        20.225258995418770     
 H   3.9510179137727572        12.942395473756317        19.067566750347687     
 H   2.8946915950164551        13.397961681327910        20.424807375770182     
 H   1.0796260290954909        14.204439115465560        19.017656341680532     
 N   4.3296302985167676        1.3526359941346748        9.1835010457292565     
 C   5.0773176984829789       0.14893022459672783        8.6606620993612360     
 H   5.2477984792920394      -0.49714610738289627        9.5294530512942082     
 H   6.0573269366162608       0.51581901311230283        8.3407589712397332     
 C   3.0125946748987249       0.96842227074457610        9.8119256549410849     
 H   3.2197418469614032        8.5209319192904948E-002   10.432164532850770     
 H   2.3469718922850600       0.67454577005426586        8.9941487252514598     
 C   5.5351969308256663        2.9268500540438951        7.6431651236391911     
 H   5.4139946131483292        3.8800018648921264        7.1132056717125058     
 H   5.9711686555968413        2.2207804871458570        6.9274812412024289     
 H   6.2676046053124495        3.0891387989515353        8.4474557092547347     
 C   4.1882550371365586        2.4758364753925566        8.1874652701681114     
 H   3.6877889063090508        3.2938473727547821        8.7147896974690138     
 H   3.4985074561414407        2.1359436113939072        7.4062842348705153     
 C   4.3789846303324387      -0.59119867778752655        7.5394078581225230     
 H   5.0282395637085360       -1.4225861922458205        7.2385197767803451     
 H   4.1944279667968756        5.0416906153190666E-002   6.6719358592412359     
 H   3.4218774382146804       -1.0147096297676239        7.8653003384842020     
 C   2.4181120823987823        2.0942717959982500        10.645642017148820     
 H   1.5497770444465522        1.7063525308794216        11.193339131735133     
 H   2.0646101303796516        2.9353818381897683        10.036519985407068     
 H   3.1273165050343836        2.4804565721379084        11.388947111695053     
 H   4.9400220039529419        1.6817365104104980        9.9776804208535221     
 N   7.7065974807508208        9.2876926085903424      -0.14612263392511715     
 C   6.9616409066688441        8.0805361452247926       0.37243817537967217     
 H   6.7971447949101771        7.4348291755972848      -0.49753243409515097     
 H   5.9787815563392437        8.4428642370657698       0.68837816112710570     
 C   9.0255790978057462        8.9083473218268363      -0.77345669990709665     
 H   8.8214488100550241        8.0266668335938753       -1.3967239300002476     
 H   9.6903655040212939        8.6133524321435164        4.4560458181853828E-002
 C   6.4962141783240126        10.852129808159484        1.4007547364655697     
 H   6.6152690352885388        11.801948590623974        1.9367963500629430     
 H   6.0626588266574748        10.140426279768578        2.1120505581627960     
 H   5.7629774835280276        11.017661884011233       0.59800789610496941     
 C   7.8440575446145253        10.408292195203714       0.85335856715270186     
 H   8.3405057635621933        11.230003115281365       0.32819654825938083     
 H   8.5359467715750590        10.068674141633856        1.6326767948346914     
 C   7.6583618932829518        7.3419852661028546        1.4956974732531405     
 H   7.0113106572738682        6.5076455412413106        1.7928449552272177     
 H   7.8365578702400613        7.9832224171499240        2.3646256009861650     
 H   8.6185403707788915        6.9230422458013301        1.1733896303400402     
 C   9.6192906370576150        10.037786002324232       -1.6025672088802820     
 H   10.490439493501984        9.6535780619159812       -2.1483334787455823     
 H   9.9683578956472623        10.878450781775616      -0.99041780958727521     
 H   8.9113755989795180        10.423478479308329       -2.3473308953204031     
 H   7.0962942352616585        9.6175534244175136      -0.94007988702476830     
 N   10.346511310506507        6.5877819020789063        8.8938631761239648     
 C   11.093945725825703        7.7917459940149199        9.4164832510936503     
 H   11.264211101045102        8.4377335426536479        8.5475900535800182     
 H   12.074064092914936        7.4251390627573217        9.7363748048547425     
 C   9.0292418611074652        6.9715927670626323        8.2656986671652852     
 H   9.2359846336414257        7.8549141818909751        7.6454760699134354     
 H   8.3636848416180101        7.2651973542152586        9.0836314587270071     
 C   11.552775495158292        5.0139342675944674        10.434019623040806     
 H   11.431907461470773        4.0608169260610287        10.964109065503184     
 H   11.988758765574541        5.7201592785751387        11.149530486752020     
 H   12.285030026108958        4.8517324550964087        9.6295658484241287     
 C   10.205612217552789        5.4646311680009827        9.8900166996206327     
 H   9.7051724006807039        4.6464920171061728        9.3628731201264692     
 H   9.5159849740389308        5.8044432330010300        10.671348982825055     
 C   10.395490967086701        8.5318578847076303        10.537676864117685     
 H   11.044664149425707        9.3633054527068946        10.838570109708956     
 H   10.210923630845379        7.8902475414888134        11.405148247143700     
 H   9.4383649100146574        8.9552791127788840        10.211717497609927     
 C   8.4349468452878273        5.8456115640178696        7.4320270610742467     
 H   7.5662978740368176        6.2332566717146394        6.8846435735567937     
 H   8.0819517344470153        5.0042948760480179        8.0411543819252493     
 H   9.1440593476363592        5.4598064971637754        6.6884355159553666     
 H   10.956867754552341        6.2588031124601473        8.0996051609557647     
         396

 Co   10.922554922079776        1.0195797605081112        3.3162738723741922     
 S   8.6643202741235008        3.0174093864981368        4.3239365698904013     
 S   11.299628468161599        3.0455660905591553       0.89698310560187633     
 S   10.828997173168725       -2.0899893058832744        2.5795692373214818     
 S   12.946187340257977       0.16786601853725730        5.6223297457956036     
 O   11.675772639635911      -0.51938833352634584        5.9620398124123719     
 O   12.064912327853946        3.1116097409144698      -0.35920126979575862     
 O   7.7939501739066097        3.0942700788056334        5.5116579236120185     
 O   9.9087294150480076        2.5829606274487391       0.79764466718732541     
 N   10.022896008575959      -0.73982156876880878        2.9671184339091310     
 O   13.588663784157989       0.84649425237567089        6.7628732405582275     
 O   10.203648153325997       -2.8625762061134377        1.4910006008828631     
 O   9.9140554270480603        3.7875498066385420        4.3780008235621661     
 O   12.225437204872168       -1.6460763947325976        2.3322708046014999     
 N   12.623910164897241        1.1329088588345995        4.3746459133032003     
 N   9.0899882646661716        1.4936999060951983        3.9420888827795810     
 N   12.003810300372022        2.1232846404861130        2.0384609323699392     
 C   5.9886141641942521      -0.63846184829912955        4.2064869764633093     
 H   4.9516729722276125      -0.56374630322887842        4.5232531985591882     
 C   13.333041679682633        2.3725939316402749        2.4504584170982726     
 C   8.6704470575761459      -0.78979847031632888        3.3667743688091689     
 C   7.7020722048978794        3.6281846079002307        2.9474938815646179     
 H   6.8282737856614890        2.9798539085868372        2.8156764765948576     
 H   8.3281122056213643        3.6051973513054962        2.0486012621146146     
 H   7.3695214843301891        4.6439334783827757        3.1921271006520366     
 C   14.314814072108312        3.0868185262476064        1.7350317632164454     
 H   14.077819689652364        3.4797912098987478       0.74960037838587545     
 C   13.673100111697371        1.8262638605379078        3.7266323519464111     
 C   10.907418443890512       -3.1081568624903473        4.0339345535356728     
 H   11.334816807161403       -2.4944817849725633        4.8336388837422115     
 H   11.550329054232344       -3.9671793172490499        3.8070630603684661     
 H   9.9014359098101821       -3.4428000405623078        4.3076070718201764     
 C   11.257742269317136        4.6902280187235608        1.5760651587390686     
 H   10.769138412181398        4.6148077492174329        2.5533152698192749     
 H   10.688818515973681        5.3141444369555684       0.87755443133164213     
 H   12.279007197611321        5.0699694688764172        1.6847412051998041     
 C   14.963064051911353        2.0435171291909793        4.2417491765413589     
 H   15.204415670259870        1.6869858769051458        5.2384294436236249     
 C   15.589558678639788        3.2992628728072639        2.2727758286718882     
 H   16.322194201097361        3.8779576517516463        1.7140101518619040     
 C   6.8022537039522124       0.49700059046684969        4.2668982510099065     
 H   6.3984663410221927        1.4228751063515581        4.6624964674403859     
 C   14.070136044746253       -1.0615239804254688        4.9925996260234990     
 H   13.527358497394571       -1.6930270233806455        4.2834450289285666     
 H   14.465344483867705       -1.6485056553822703        5.8241733546373711     
 H   14.880716257825416      -0.53491592161825352        4.4764479754708182     
 C   8.1514660706227993       0.44572190889179264        3.8747809748177993     
 C   7.8330293846310379       -1.9169036954352168        3.3208707059219638     
 H   8.2228679649431484       -2.8545329303208806        2.9359437298937814     
 C   6.5043547570039237       -1.8525477221514537        3.7531589940101213     
 H   5.8823385152873016       -2.7464767241872194        3.7199854611670946     
 C   15.911095490225158        2.7814218282832108        3.5273050455034856     
 H   16.885675976276989        2.9710770413498064        3.9716469440779423     
 Co   7.1276010217787809        14.862379798136041        12.353416754931082     
 S   9.3834386935922520        12.861708823509575        13.360967067990234     
 S   6.7485494301709403        12.838675596832179        9.9329565351526181     
 S   7.2237763595214481        17.972188588066864        11.618740553591266     
 S   5.1053262434901887        15.713382222844912        14.660175296448362     
 O   6.3762703154292755        16.399581207099164        15.000026196836675     
 O   5.9838099924406212        12.773086905050677        8.6764079617896481     
 O   10.253727535763588        12.783700918871343        14.548673861861671     
 O   8.1400610996224518        13.299594242001413        9.8342124230033932     
 N   8.0286403895693788        16.621303572233547        12.006446886819255     
 O   4.4622265950744007        15.035441780347307        15.800803289161253     
 O   7.8505850224814786        18.744886560007910        10.531159773237803     
 O   8.1327421985069961        12.093167007569809        13.414951451636925     
 O   5.8273240091836271        17.529068903072574        11.370039049622745     
 N   5.4269602139503501        14.747993590823613        13.412647802715203     
 N   8.9595062227175095        14.385899653975878        12.979213650630626     
 N   6.0448437237412920        13.762316435266488        11.073632435981452     
 C   12.062888156614504        16.514773902437597        13.245483976087844     
 H   13.099938339561808        16.438435747959215        13.561501234331608     
 C   4.7157752400610695        13.512915579828746        11.486199712656779     
 C   9.3809102997059899        16.669741990983955        12.406731330761072     
 C   10.344913795339004        12.249935986015602        11.984419264058188     
 H   11.219272573031686        12.897439116161097        11.852319642847281     
 H   9.7187773821989101        12.273471410429886        11.085610171910901     
 H   10.676664303120477        11.233930106575118        12.229000701745772     
 C   3.7330280277884107        12.801010464773292        10.769783245728055     
 H   3.9691968909108515        12.410227990715336        9.7832611555841424     
 C   4.3770568972047448        14.056332494806114        12.763958518009874     
 C   7.1442491510201673        18.989803553987485        13.073389338022412     
 H   6.7163987418388063        18.375823868788210        13.872607879228426     
 H   6.5013945930631030        19.848808688731943        12.846193760499869     
 H   8.1499792665207220        19.324512953163222        13.347913705348574     
 C   6.7878611737020842        11.194182551731689        10.612923661924555     
 H   7.2763965460497451        11.269062229602410        11.590279881667120     
 H   7.3558631511011709        10.568972968562983        9.9148491588871561     
 H   5.7659097172427041        10.816212941999234        10.721579748663906     
 C   3.0875591861816605        13.838188469811774        13.279859813677596     
 H   2.8473291375913510        14.192599406000506        14.277597931998082     
 C   2.4587588496315416        12.587673218013869        11.308251739612290     
 H   1.7253512392335988        12.010414625523865        10.748992696896581     
 C   11.248217404305596        15.379977944313202        13.304352080112848     
 H   11.651267942220329        14.453085945968960        13.698249592496859     
 C   3.9818951495885209        16.942979767870103        14.029814805142889     
 H   4.5252738406215745        17.574880092739058        13.321472288846230     
 H   3.5852843356283457        17.529482179665749        14.861019302410064     
 H   3.1721420624870333        16.416233087132099        13.512476544183263     
 C   9.8989003115211638        15.433105935364113        12.913003777009580     
 C   10.219201436284116        17.796223438704086        12.362695804249361     
 H   9.8300033994126874        18.734823889316235        11.979539179144071     
 C   11.547962120696935        17.730059798699884        12.794425266689556     
 H   12.170558056571284        18.623602093779269        12.762085533181533     
 C   2.1386709840608549        13.102271991260892        12.564492074729920     
 H   1.1645002391887038        12.911601954228445        13.009275780869633     
 Co   4.9057513836597630        6.9211597646522769        14.761401380233623     
 S   2.6478782761938384        4.9233181493100373        13.753097351831897     
 S   5.2826786676348600        4.8948378570090547        17.180508706576767     
 S   4.8119223173067560        10.030722205235238        15.498133781152314     
 S   6.9294148229124719        7.7726921991576763        12.455337326995107     
 O   5.6589565776509447        8.4597941612755587        12.115511781646735     
 O   6.0477903933348625        4.8286831131903849        18.436790761371242     
 O   1.7776813750645675        4.8466082614620625        12.565245463274582     
 O   3.8917021748336715        5.3572398357431226        17.279738789816268     
 N   4.0059311262085862        8.6804689190737978        15.110641594975034     
 O   7.5719543391347388        7.0939040105330786        11.314925670654434     
 O   4.1865632228348133        10.803236379819939        16.586747170271977     
 O   3.8976658747316577        4.1532600680309812        13.699108673604629     
 O   6.2084301607149133        9.5869769469590960        15.745321213606095     
 N   6.6071923033137958        6.8078818999508934        13.703207078801945     
 N   3.0733408011176206        6.4469943701078911        14.135287982701694     
 N   5.9869255053568287        5.8173991520907382        16.039298919852143     
 C  -2.8090296539428433E-002   8.5790154143307635        13.870406814006278     
 H  -1.0649346801499640        8.5043003540187190        13.553320885751218     
 C   7.3162121873222770        5.5681729177719799        15.627396173629643     
 C   2.6535265805924353        8.7303836382717375        14.710797037090668     
 C   1.6854888263493266        4.3122429299630669        15.129309547896650     
 H  0.81161877244185199        4.9604810353681454        15.261089381031679     
 H   2.3113919341468390        4.3351647820597634        16.028300063279669     
 H   1.3530724444864652        3.2964999100764030        14.884485412617421     
 C   8.2979709550900438        4.8540089305636576        16.342903985138005     
 H   8.0609032409446506        4.4610072109981944        17.328305860388685     
 C   7.6563504465150221        6.1145490050087243        14.351265587037073     
 C   4.8901614401791882        11.048900352062706        14.043753611228736     
 H   5.3176233787653153        10.435265204924313        13.244049985187923     
 H   5.5329843602784887        11.907994873870345        14.270608903570920     
 H   3.8841409322960638        11.383436757474747        13.770092163925012     
 C   5.2411178646585723        3.2503137782129690        16.501094366807177     
 H   4.7526856011404117        3.3258904795803237        15.523775886953487     
 H   4.6721334789204931        2.6261937616481519        17.199362193836318     
 H   6.2624437555073351        2.8707028698860309        16.392524235658488     
 C   8.9463717603138821        5.8973803839392129        13.836254323926934     
 H   9.1877933965195737        6.2539341677817859        12.839598176981543     
 C   9.5727751622277779        4.6416478066118252        15.805263014346325     
 H   10.305408683970157        4.0629842084512431        16.364062658140138     
 C  0.78563845174396996        7.4436191606607256        13.809996581430701     
 H  0.38202359522204210        6.5177898214408128        13.414119359453718     
 C   8.0532629159888689        9.0022879161212206        13.084861603902519     
 H   7.5104284249165865        9.6338513346941923        13.793922357704220     
 H   8.4483983002932312        9.5891862216908486        12.253191053210889     
 H   8.8639063665109923        8.4758520379208608        13.601091938370448     
 C   2.1347447964719795        7.4949073877864540        14.202484310357445     
 C   1.8159989076601486        9.8574034144859777        14.756777819641792     
 H   2.2056697182011478        10.794973724364798        15.142016331539471     
 C  0.48743294341137378        9.7930355244763927        14.324154188300421     
 H -0.13466870017977600        10.686900956192638        14.357393612005861     
 C   9.8943813645660157        5.1595208737138201        14.550768883848635     
 H   10.869010970918149        4.9699446054455363        14.106505382699916     
 Co   1.1107269365615720        8.9600279293259870        5.7236815142386117     
 S   3.3667346300120014        10.960668152888369        4.7165106583168752     
 S  0.73188210532848308        10.983288076629812        8.1444965464427543     
 S   1.2067759195199725        5.8502420635240417        6.4583898425378941     
 S -0.91189691226763192        8.1087303024179764        3.4172461306436652     
 O  0.35896547384766569        7.4223915636739521        3.0773373291063573     
 O  -3.2919379687505940E-002   11.048658378609934        9.4010206009741086     
 O   4.2370871620899271        11.038764855227527        3.5288566477342451     
 O   2.1232857944061596        10.522036360209125        8.2431569607575454     
 N   2.0117075082238607        7.2010840882434506        6.0706701821922096     
 O  -1.5550141026469975        8.7866487225492644        2.2766159458974817     
 O   1.8336179412637235        5.0774574775817740        7.5458889209783706     
 O   2.1160640443959409        11.729252651138383        4.6625414967536098     
 O -0.18962079931054288        6.2934664840126358        6.7072259382878672     
 N -0.59010811326414148        9.0741504866426723        4.6647035872654330     
 N   2.9426873226966745        9.4364436034290300        5.0980389543292173     
 N   2.8071113004489043E-002   10.060148997283637        7.0034904728961180     
 C   6.0460923184717670        7.3075714037027133        4.8321352110915541     
 H   7.0831949977093656        7.3839176461293201        4.5163035665226960     
 C  -1.3009622284480029        10.309729160949688        6.5909613625227044     
 C   3.3639971711129979        7.1525954023086848        5.6704855276138293     
 C   4.3281632939439971        11.572222042530706        6.0931889473419831     
 H   5.2024823851797235        10.924660702053107        6.2252783037337913     
 H   3.7019764017087993        11.548608621567386        6.9919590748962550     
 H   4.6599791653609790        12.588243976133040        5.8487499266996279     
 C  -2.2835177286903314        11.022001364704320        7.3072670022620470     
 H  -2.0472525222707825        11.412924950071329        8.2937084366421523     
 C  -1.6398686066486299        9.7660861230944658        5.3133406500785352     
 C   1.1270784533942757        4.8326908362174432        5.0037161195499342     
 H  0.69912635901269282        5.4466926488981358        4.2045734350840895     
 H  0.48427835733705205        3.9736598248439172        5.2309549426453099     
 H   2.1327880974996338        4.4980116138637865        4.7290754743218475     
 C  0.77162846334522406        12.628015765218958        7.4650813639312448     
 H   1.2602144658377787        12.553341534616532        6.4877304851628690     
 H   1.3397182032948338        13.252871479908046        8.1634151559345831     
 H -0.25021966743926927        13.006267112291740        7.3564569835876608     
 C  -2.9293718086817302        9.9843312436139282        4.7974925680588276     
 H  -3.1697589668170667        9.6297179384815621        3.7998677883212628     
 C  -3.5577746746618706        11.235478236874926        6.7688240089731933     
 H  -4.2910244916404015        11.812989989799915        7.3280193622924426     
 C   5.2314606519408695        8.4423941850504427        4.7732336178280512     
 H   5.6346066213252728        9.3693097646239671        4.3794832522718892     
 C  -2.0353593506956926        6.8792443400427405        4.0477393530938963     
 H  -1.4919720724486933        6.2473679910323305        4.7560937825844958     
 H  -2.4320410146873095        6.2926976867053348        3.2165989643870532     
 H  -2.8450476601318955        7.4060785999120213        4.5650881841552176     
 C   3.8820754078956230        8.3892430274464473        5.1643385226101008     
 C   4.2022262557981476        6.0260664533329882        5.7144674791494632     
 H   3.8129335754041280        5.0874302089726013        6.0974417453094762     
 C   5.5310520940662986        6.0922374125219410        5.2829390017989182     
 H   6.1536091151408332        5.1986637899488910        5.3152364190653039     
 C  -3.8780633263166822        10.720614496904473        5.5127430597745892     
 H  -4.8522344036457152        10.911359594080650        5.0679890756099395     
 N   10.255600673368349       0.39402837122723022        8.1764356219540932     
 C   8.8192427814441086       0.39696242224262701        7.6978580158497847     
 H   8.7155233419382583        1.2423832811198585        7.0081194662765300     
 H   8.2094068972986385       0.59939904795949028        8.5886866699532618     
 C   10.472000242041686      -0.66360728505469302        9.2366835688894753     
 H   10.186496400816196       -1.6131611452955616        8.7758026375641425     
 H   9.7523315140616731      -0.46880187932409761        10.039609652824058     
 C   8.4420050902565240      -0.90492493948644726        7.0053035840513216     
 H   7.4484826599201339      -0.79255307092115657        6.5509962377443882     
 H   8.3972176155719414       -1.7510455997041670        7.6965100396866983     
 H   9.1359979954415902       -1.1296208162673813        6.1853836770837534     
 C   10.696056243859044        2.7737521733747936        7.4779123470449669     
 H   11.311278540170919        3.6390229461001429        7.7572676545858901     
 H   9.6897969942254605        3.1271568869192934        7.2319877916317798     
 H   11.136939589284435        2.3619699931364657        6.5611810386433849     
 C   10.714759292836805        1.7635038488719674        8.6174333450286813     
 H   11.736241219986699        1.6374352647269574        8.9887939047102066     
 H   10.072964512301528        2.0570544922980458        9.4585368965124683     
 C   11.904739523071225      -0.71373374821516933        9.7464226019664917     
 H   12.083589534720618       -1.6838670795915556        10.228885555810612     
 H   12.108367039571245        6.1989284005720999E-002   10.492916806593874     
 H   12.621051198540055      -0.62097750484139369        8.9208672138811060     
 H   10.842078937969662       0.11783694508951777        7.3474173262037841     
 N   7.7955869372310271        15.482074741509960        17.213808972727197     
 C   9.2318534442618159        15.473322032001834        16.735545397008895     
 H   9.3311267445829742        14.630381308414107        16.042388558750798     
 H   9.8401724598081497        15.263423166799960        17.625483366900419     
 C   7.5825511982298286        16.541695054174937        18.272658189098319     
 H   7.8695635012215659        17.489859966775459        17.809971456088654     
 H   8.3025811979100297        16.346607819929087        19.075199944039287     
 C   9.6166473353915141        16.775662861563482        16.048478454642012     
 H   10.608388892445435        16.658892299057978        15.591844142931443     
 H   9.6676880989496379        17.618154900222287        16.743308671944327     
 H   8.9233142302994040        17.008758985737323        15.230638799815466     
 C   7.3488177231845633        13.102637457036284        16.518564346538021     
 H   6.7321680100440000        12.238984431250127        16.799573804927832     
 H   8.3544587788937594        12.747248559713920        16.273118260851579     
 H   6.9085160389386546        13.513731347033078        15.601254365685859     
 C   7.3318766573889471        14.114759906136683        17.656289921992194     
 H   6.3104024840195239        14.244324739404698        18.026196834960494     
 H   7.9717686254955495        13.820800844739340        18.498654064230458     
 C   6.1504391525483602        16.595971413102315        18.783605887770392     
 H   5.9741928234060584        17.567617314343583        19.263789470699464     
 H   5.9457794110100100        15.822342972076472        19.531941702916008     
 H   5.4332200091219747        16.503112466460482        17.958887010948935     
 H   7.2101325647999417        15.759421215382696        16.384464878498910     
 N   4.2389826685819196        7.5473750834061049        9.9005127694561530     
 C   2.8025405429108727        7.5452133948614737        10.378962309948722     
 H   2.6981029905791298        6.6992920304791950        11.068033575053255     
 H   2.1925813223707467        7.3440298757015681        9.4878910468262596     
 C   4.4560388171263883        8.6049714796628116        8.8403380460083163     
 H   4.1707034795899762        9.5546159198922904        9.3011412926941599     
 H   3.7365252104654556        8.4104106736075650        8.0372154088764329     
 C   2.4263051007309326        8.8468999408217339        11.072517183799238     
 H   1.4324141219143562        8.7350928907275325        11.526243934883576     
 H   2.3825763291545892        9.6937057534213604        10.382002627734060     
 H   3.1202302572144736        9.0701769595899897        11.892945819540037     
 C   4.6785834479089790        5.1674486062514529        10.598979275351306     
 H   5.2935104733806924        4.3019778116108354        10.319570815292929     
 H   3.6722449777605370        4.8143423064864779        10.845046507592274     
 H   5.1197161084595484        5.5791092507212028        11.515644817672269     
 C   4.6974493332660199        6.1776731070364077        9.4594293405678709     
 H   5.7188998716979542        6.3033034279859290        9.0877990713211538     
 H   4.0553290830220829        5.8843576787045420        8.6184884908426866     
 C   5.8889457060714703        8.6546251753504251        8.3309820621371582     
 H   6.0683017613599874        9.6247382377442552        7.8486418584961752     
 H   6.0924833591126815        7.8788952544911535        7.5844720308978522     
 H   6.6050014244526709        8.5615037618015428        9.1567218814829783     
 H   4.8255216232720359        7.8231657387598785        10.729616426802737     
 N   1.7784778167063173        8.3401863002753718       0.86385481311855594     
 C   3.2146383499765880        8.3493206634067860        1.3423767383758214     
 H   3.3134467051185648        9.1919692485323470        2.0359281744216684     
 H   3.8230103568208791        8.5599091260606528       0.45265529719437569     
 C   1.5659352373110833        7.2805647364170119      -0.19507944705464855     
 H   1.8529437426955577        6.3324335952234403       0.26767492353863770     
 H   2.2861860480640863        7.4757820148423759      -0.99739056298172835     
 C   3.5998691457035670        7.0468445800359900        2.0289182674182582     
 H   4.5913498361325349        7.1639016106714273        2.4860034444530954     
 H   3.6515701552349689        6.2047426815100915        1.3337005533784103     
 H   2.9063819738336569        6.8129666418443486        2.8463751643293165     
 C   1.3312872683400310        10.719558400249634        1.5590417102433578     
 H  0.71451450528148419        11.583109134707797        1.2779938201458121     
 H   2.3368830500982885        11.075089669478245        1.8044510451617806     
 H  0.89105119682939504        10.308438463353720        2.4763714078427355     
 C   1.3144751158803247        9.7073879592632100       0.42136229816050969     
 H  0.29300599477747158        9.5776099844401799        5.1527462556823597E-002
 H   1.9542592107759484        10.001436894789389      -0.42105131844352445     
 C  0.13400712309005952        7.2260584662493086      -0.70648427477782771     
 H  -4.1900661462789826E-002   6.2543959691962900       -1.1867449505340846     
 H  -7.0554255519807471E-002   7.9996797790087095       -1.4548541600913221     
 H -0.58349990210345293        7.3187360088125981       0.11799982947478070     
 H   1.1929501484933995        8.0626440036611182        1.6930872121864831     
 N   1.6895894710757986        14.534858281254625        18.221555647299347     
 C  0.94451952866443478        15.742769072768997        17.704950985192244     
 H  0.78221155561072864        16.388235655612885        18.575469304047449     
 H  -3.9260727164979116E-002   15.381329860537202        17.390969400237143     
 C   3.0091579971508100        14.913312069213594        18.848219781783161     
 H   2.8054627333844051        15.793693832130240        19.473375452392759     
 H   3.6730177670527135        15.210043563686364        18.030122155810012     
 C  0.47818652267141099        12.974396644211337        16.671434350582668     
 H  0.59660239014675953        12.025953653509536        16.132953542277100     
 H   4.5904942371060749E-002   13.688451807503949        15.961837036710538     
 H -0.25583272479326385        12.807562245033186        17.473137126195045     
 C   1.8260911090848742        13.415308440048337        17.220761242799107     
 H   2.3206678774281304        12.592096038451100        17.745274221950488     
 H   2.5192000689944094        13.754858539548943        16.442536371299063     
 C   1.6394818857962032        16.481336840105879        16.580639325911992     
 H  0.99259920521165612        17.316438639054883        16.285336794805318     
 H   1.8152523195192354        15.840447558156811        15.711004136548757     
 H   2.6006925213485106        16.899204034218762        16.901106939752772     
 C   3.6040773964501058        13.782503401890963        19.674463628386238     
 H   4.4761529105932247        14.165820536771024        20.219393206668919     
 H   3.9519861404623660        12.942845839287697        19.060340369982114     
 H   2.8973705918696542        13.395691863785350        20.419764558911176     
 H   1.0798047491362321        14.204320579903211        19.015633594601006     
 N   4.3297269553364561        1.3514295195733395        9.1815370474700231     
 C   5.0776006715638466       0.14695050395743864        8.6608247518746104     
 H   5.2457125235608277      -0.49887710144421377        9.5301929990591709     
 H   6.0586106227148315       0.51290315150038113        8.3430899352071695     
 C   3.0121277406440190       0.96808368779631881        9.8093364149467508     
 H   3.2189328347938218        8.6366579346664682E-002   10.431700198473997     
 H   2.3475111584617028       0.67216305033037371        8.9915317600470974     
 C   5.5361372907202320        2.9212977263776647        7.6374027861749010     
 H   5.4154535633337488        3.8728628004006800        7.1046751678872679     
 H   5.9707018474110969        2.2126127150979453        6.9236068911453978     
 H   6.2694741659579272        3.0852063918268224        8.4404362480004824     
 C   4.1892313400079768        2.4734298779905179        8.1840238134450178     
 H   3.6908559112618304        3.2930891295271527        8.7106724845879153     
 H   3.4980656002326502        2.1335447502366800        7.4041510756598141     
 C   4.3812320020358584      -0.59318981223766598        7.5383903601858178     
 H   5.0303887438329360       -1.4253142763890545        7.2394404143017654     
 H   4.1992435877308152        4.8087564946904436E-002   6.6701925217486613     
 H   3.4230508742044843       -1.0156527315149328        7.8622756124276076     
 C   2.4162226344540452        2.0954184208655753        10.639861988634689     
 H   1.5470080147714038        1.7083807618268270        11.186795563568571     
 H   2.0637744718844542        2.9353024340187770        10.028531135073051     
 H   3.1241319468295892        2.4830299474124473        11.383622230168022     
 H   4.9395726675606078        1.6813873524063097        9.9757841120038133     
 N   7.7062578210552433        9.2870584754884469      -0.14402569755795022     
 C   6.9608418412813373        8.0794738435459958       0.37283628491324045     
 H   6.7981161758422655        7.4339786661624796      -0.49759365289277041     
 H   5.9772667963238497        8.4413218723892793       0.68700428691086823     
 C   9.0256084267285370        8.9080942287901372      -0.77084357723067021     
 H   8.8215185216852881        8.0277563309557216       -1.3959328669866433     
 H   9.6894722711219448        8.6111670486253189        4.7177285363518867E-002
 C   6.4955124869441851        10.848127525933272        1.4059958527336121     
 H   6.6142634979583486        11.796692883402210        1.9441974014296246     
 H   6.0631226648652756        10.134371959838303        2.1158425030529515     
 H   5.7614294951074481        11.014955175641370       0.60435175693252607     
 C   7.8432297620509450        10.406718035599887       0.85658841128748608     
 H   8.3379890756842769        11.229707301463206       0.33188590310469823     
 H   8.5363229808911392        10.067080241712814        1.6347846266208521     
 C   7.6557596441963227        7.3407537392001307        1.4970752177756295     
 H   7.0085862256456917        6.5059722914950884        1.7926586320699363     
 H   7.8320234576128680        7.9816905240559715        2.3665835710987815     
 H   8.6167049211498625        6.9224019486841026        1.1764161280060315     
 C   9.6208195812741479        10.038659193608565       -1.5972238971117390     
 H   10.492566637359248        9.6549617188846923       -2.1424197066280835     
 H   9.9692765203635005        10.878142477715958      -0.98316842285472883     
 H   8.9140707141524889        10.425827640875609       -2.3422968758889251     
 H   7.0964917211076459        9.6177005760942578      -0.93807285142877728     
 N   10.346608806192654        6.5890181850618283        8.8958320057324851     
 C   11.094254243274170        7.7937303501489525        9.4163466630681771     
 H   11.262171579010198        8.4394777622257404        8.5468860745958466     
 H   12.075362746086155        7.4280320481922484        9.7340706926375713     
 C   9.0287989238561135        6.9720004661397450        8.2682666027831964     
 H   9.2352400440933788        7.8538139942846534        7.6459158484740053     
 H   8.3642418163116439        7.2676779004023917        9.0862111384823212     
 C   11.553648224182609        5.0194809440894632        10.439805139030325     
 H   11.433265807678094        4.0679472046200686        10.972650410069146     
 H   11.988222766335042        5.7283065397919968        11.153444863084463     
 H   12.286847328796384        4.8556503760794341        9.6366248904519445     
 C   10.206542744896268        5.4670626328445531        9.8934513921452361     
 H   9.7081918592593990        4.6472874150393606        9.3669655401217771     
 H   9.5154848961533975        5.8068744767262661        10.673460090339843     
 C   10.397776419488601        8.5338556946857995        10.538726518915873     
 H   11.046859179386081        9.3660350152190190        10.837679712047166     
 H   10.215779750452699        7.8925836891868020        11.406924539258693     
 H   9.4395776738828179        8.9562367917558028        10.214781690356114     
 C   8.4330621338550493        5.8445458662823029        7.4377836225555471     
 H   7.5635651608867258        6.2313360018600825        6.8911314404266566     
 H   8.0810697957207953        5.0044773434862062        8.0491209915915665     
 H   9.1408885078265296        5.4572742370626486        6.6937663831087857     
 H   10.956422908454241        6.2591702413077455        8.1015140847427496     
         396

 Co   10.925618054020827        1.0196548313225597        3.3144838473020246     
 S   8.6701261849977609        3.0179469014374471        4.3265467526443224     
 S   11.302609339263189        3.0475867474260530       0.89733671081006738     
 S   10.829359859710813       -2.0898847755603347        2.5772617638111264     
 S   12.948008457502151       0.16670664278314706        5.6205677313174496     
 O   11.677166384218578      -0.51995505573393219        5.9597489260221801     
 O   12.068202147846412        3.1161883461201181      -0.35849308125636836     
 O   7.8001433251125514        3.0939826866881841        5.5145501660262548     
 O   9.9120691982054225        2.5841086478610089       0.79689666105949286     
 N   10.024513301333204      -0.73902888185731164        2.9650701368304166     
 O   13.590684213382604       0.84432525798192504        6.7616082550040897     
 O   10.203541930789052       -2.8613527892634982        1.4881570017789421     
 O   9.9208440239748796        3.7863516414289702        4.3815821699537398     
 O   12.226327785912035       -1.6473694136005630        2.3305715656851067     
 N   12.626561390180500        1.1325131851597272        4.3733562246380924     
 N   9.0938363354410630        1.4945274433707896        3.9419146946974748     
 N   12.007168876056518        2.1240625734220542        2.0375826030896089     
 C   5.9901413492334443      -0.63428084852875410        4.2040437825803814     
 H   4.9531290632864691      -0.55846262643800504        4.5202805305901723     
 C   13.336071462805661        2.3738257010120125        2.4504502853271881     
 C   8.6720690940835450      -0.78801386098318238        3.3648389429257204     
 C   7.7082937453156859        3.6320874538421024        2.9513152387948698     
 H   6.8333558302704320        2.9854282093858009        2.8190217396344872     
 H   8.3337134997464126        3.6091286477828755        2.0519782067977697     
 H   7.3775799639370438        4.6480388307804352        3.1973967938930397     
 C   14.317746887493637        3.0891531317057108        1.7360475513187177     
 H   14.080999784031274        3.4827740033778811       0.75081789990165204     
 C   13.675836093014079        1.8266205502752868        3.7263193407276338     
 C   10.906190093220312       -3.1085780356250599        4.0313068641489185     
 H   11.333992480993144       -2.4955368363112727        4.8312789517961265     
 H   11.548404551728400       -3.9681035305258900        3.8044557059691058     
 H   9.8998085610209934       -3.4423014868676107        4.3045849740222808     
 C   11.259439562224440        4.6909851743499695        1.5791419963871896     
 H   10.772105048919043        4.6135452151080667        2.5568150748236809     
 H   10.689027634336517        5.3152997295015529       0.88229469210122513     
 H   12.280332430898357        5.0717579601677727        1.6873553456940829     
 C   14.965552459290235        2.0438588136114553        4.2420611550890381     
 H   15.206771737352280        1.6862788803797559        5.2383788794830890     
 C   15.592135903255334        3.3018066294323392        2.2745201310882832     
 H   16.324733420976848        3.8811250418503564        1.7163798828261709     
 C   6.8049809691578034       0.50025133688586387        4.2651575739240162     
 H   6.4020248946653560        1.4264005952624528        4.6609133262756535     
 C   14.071665168610197       -1.0627130573223482        4.9903653769855678     
 H   13.528828020424926       -1.6938296236118806        4.2808964599171153     
 H   14.466651478701248       -1.6500797044450557        5.8217695111575694     
 H   14.882416837018985      -0.53597658776313029        4.4745970616880317     
 C   8.1542631124928242       0.44767905827928695        3.8735750735481105     
 C   7.8335096887506586       -1.9142467587323633        3.3183887450393770     
 H   8.2224122375375810       -2.8520928792927975        2.9330543015903787     
 C   6.5048314158508802       -1.8487160800931470        3.7505197955861265     
 H   5.8819955047168122       -2.7420480595298899        3.7171415494320406     
 C   15.913458049117741        2.7829263188111444        3.5286623126879513     
 H   16.887859920318977        2.9725150105689595        3.9734268609207595     
 Co   7.1245963328908166        14.862254922371003        12.351800385898176     
 S   9.3779594211786961        12.861433501123459        13.363763081174884     
 S   6.7458473001128230        12.836352594321802        9.9336126613513684     
 S   7.2231829455289063        17.972006384482007        11.616381761177790     
 S   5.1034177796167564        15.714561847938143        14.658512131018318     
 O   6.3747352405322060        16.400276577979113        14.997817450724586     
 O   5.9807387373580614        12.768156874244356        8.6774588522407363     
 O   10.247869561815641        12.784382082394881        14.551754189872227     
 O   8.1369315855563205        13.298332701069052        9.8337021128615749     
 N   8.0269289569045572        16.620511720730814        12.004327732495970     
 O   4.4601845290351534        15.037559807729858        15.799628650255345     
 O   7.8502986219268003        18.743573941725966        10.528155956188504     
 O   8.1263901360402730        12.094444384514571        13.418727275094470     
 O   5.8262034092807804        17.530198379106292        11.368444112677436     
 N   5.4242895165032419        14.748447886694564        13.411439054305644     
 N   8.9557896479289525        14.385280341112995        12.979214027835432     
 N   6.0417103192790940        13.761082839950594        11.073147000727683     
 C   12.061270477070432        16.511165854314402        13.243007401065958     
 H   13.098379700363720        16.433904614824719        13.558578238723056     
 C   4.7129526829710917        13.511236971169037        11.486520792833810     
 C   9.3792139862227462        16.668127886296865        12.404655867961621     
 C   10.339106767627388        12.246407929726132        11.988438654040374     
 H   11.214541273693634        12.892333510663301        11.855893842890387     
 H   9.7136012532814799        12.269852160284309        11.089175860525863     
 H   10.669111334306775        11.230228838857148        12.234474560267408     
 C   3.7304106718077201        12.797972244192827        10.771237412532409     
 H   3.9664236207811170        12.406299547278708        9.7850376120664748     
 C   4.3743796530788810        14.055849940368022        12.763799807414067     
 C   7.1453707816830789        18.990205336938722        13.070681168012650     
 H   6.7171690437799327        18.376890821034817        13.870220914476434     
 H   6.5032042115659916        19.849714890113258        12.843545148522040     
 H   8.1515279076709213        19.323988523725937        13.344715499018742     
 C   6.7867296444721683        11.193102955677452        10.616202158181519     
 H   7.2740034101342124        11.270061387283462        11.593969618989140     
 H   7.3563225747679430        10.567640367893356        9.9197415364480204     
 H   5.7652266881260887        10.813904339822390        10.724397212659822     
 C   3.0850777395472346        13.837820142962631        13.280238841691798     
 H   2.8448558183991057        14.193514334802879        14.277497394322159     
 C   2.4564445013457981        12.584524161874869        11.310354231713109     
 H   1.7231606463437574        12.006482893353098        10.751774944281451     
 C   11.245513646646463        15.377226504244684        13.302749390189136     
 H   11.647814598746871        14.450172859160830        13.696993549357094     
 C   3.9802263482875460        16.944170835411732        14.027749950066827     
 H   4.5235986969453181        17.575637061462839        13.319000493632313     
 H   3.5839973672795384        17.531114282176407        14.858825668152862     
 H   3.1702065063661888        16.417313813587171        13.510929361518327     
 C   9.8961382303801226        15.431442831858847        12.911850611107244     
 C   10.218550329586042        17.793805946860960        12.359866328223076     
 H   9.8302175611830762        18.732515478889031        11.976105391385762     
 C   11.547305025449324        17.726668052478395        12.791500702021906     
 H   12.170656477279756        18.619656105357855        12.758863679691581     
 C   2.1364104168477733        13.100521029539465        12.566018082292974     
 H   1.1623727592817432        12.910029826035412        13.011175137610785     
 Co   4.9088094173638686        6.9210838215344213        14.763162772188240     
 S   2.6536370656587298        4.9227773870311005        13.750530100643365     
 S   5.2856701882619257        4.8928546460559792        17.180147928781480     
 S   4.8123083803608697        10.030616308201511        15.500409114109244     
 S   6.9312223282095076        7.7738618406923621        12.457068343772619     
 O   5.6603367007625769        8.4603791917430460        12.117785556138193     
 O   6.0511096638811823        4.8241557606068195        18.436064838384034     
 O   1.7838086465503320        4.8468797608684033        12.562410021223261     
 O   3.8950616103111351        5.3561532574956194        17.280490450192840     
 N   4.0075604471629642        8.6796831824461407        15.112653490286682     
 O   7.5739576946056850        7.0961062599220464        11.316144123386934     
 O   4.1864812043498363        10.802020492726548        16.589552789103237     
 O   3.9043984492455941        4.1544404911724744        13.695562090302554     
 O   6.2093372408976624        9.5882522331614179        15.747000928298490     
 N   6.6098274470449523        6.8082619574406262        13.704445652974576     
 N   3.0771668769283700        6.4461667961307763        14.135467805376683     
 N   5.9902881713365996        5.8166253139161688        16.040139040902499     
 C  -2.6579888456562617E-002   8.5748494415504908        13.872909247847705     
 H  -1.0635061814987989        8.4990309445094354        13.556388491529875     
 C   7.3192397589815981        5.5669346580885621        15.627355939093414     
 C   2.6551557365920586        8.7286116119498960        14.712716382968091     
 C   1.6916769710427388        4.3083719031294834        15.125556203334606     
 H  0.81667687683009682        4.9549507813084430        15.257816763168130     
 H   2.3169750956972828        4.3312707307380371        16.024980267008658     
 H   1.3610805274746436        3.2924264640060077        14.879304555604387     
 C   8.3009031648621274        4.8516620803987962        16.341831645741333     
 H   8.0640912483067719        4.4580167569709106        17.327035717074089     
 C   7.6590749379040117        6.1141779917387726        14.351524225167577     
 C   4.8889755890665327        11.049315862881354        14.046348472758170     
 H   5.3168320091714021        10.436307598057407        13.246377537351847     
 H   5.5311140524185225        11.908904860154360        14.273182014875568     
 H   3.8825603425137643        11.382945295889046        13.773081181283468     
 C   5.2427886999062956        3.2495774299352229        16.498049780764429     
 H   4.7556065901545281        3.3271554467761315        15.520315865667778     
 H   4.6723225270994799        2.6250833226594796        17.194682232195294     
 H   6.2637356066844490        2.8689199062763557        16.389931128462781     
 C   8.9488422653499224        5.8970151923120442        13.835876317315046     
 H   9.1901233577633690        6.2546140982654199        12.839579497934746     
 C   9.5753449145012208        4.6390816537746984        15.803450400823403     
 H   10.307940689379896        4.0597914912568465        16.361621334743646     
 C  0.78833960831457384        7.4403764975956470        13.811796481101579     
 H  0.38553703674303097        6.5142674307950985        13.415792601021979     
 C   8.0547844135726407        9.0034692163873249        13.087087219681800     
 H   7.5118957926699510        9.6346359541660611        13.796475119038183     
 H   8.4497018970151458        9.5907645801804300        12.255597238438634     
 H   8.8655956956469559        8.4768884648479741        13.602922977425489     
 C   2.1375277025863642        7.4929574979913722        14.203708045005818     
 C   1.8164980321871183        9.8547681914568557        14.759235009834329     
 H   2.2052510464305173        10.792562052585373        15.144846486702232     
 C  0.48791641698309252        9.7892265089454877        14.326805831720892     
 H -0.13499567003510116        10.682501790033395        14.360242582546665     
 C   9.8967286121860774        5.1579889473059568        14.549338702838897     
 H   10.871174144177697        4.9684699734405759        14.104644050674201     
 Co   1.1077211322610474        8.9601398339542424        5.7253329113301108     
 S   3.3612334953874563        10.960930202860217        4.7137072108327409     
 S  0.72915537664835095        10.985648470016287        8.1438349558066108     
 S   1.2061937527889894        5.8504075120709800        6.4607805003218841     
 S -0.91377276441359911        8.1075615297267039        3.4189116850703076     
 O  0.35746724995171791        7.4217137074579114        3.0795538377744549     
 O  -3.6008658972100129E-002   11.053651531397739        9.3999666822017431     
 O   4.2312007368640483        11.038064666358883        3.5257636565638730     
 O   2.1201440806299772        10.523373693167578        8.2436723147341358     
 N   2.0100006861282660        7.2018627698863096        6.0728205943142299     
 O  -1.5570180732004004        8.7845492002017362        2.2777941041897858     
 O   1.8333387968514063        5.0787637755332184        7.5489345417544520     
 O   2.1096841605916161        11.727951901115743        4.6587563163941201     
 O -0.19073567549203968        6.2923108764275328        6.7088375092313948     
 N -0.59275980320310384        9.0737034953659350        4.6659219628811170     
 N   2.9389639495692257        9.4370529088141240        5.0980553644986042     
 N   2.4925469960649344E-002   10.061361968635222        7.0040083926636463     
 C   6.0444641648687680        7.3111686543008680        4.8345879000821581     
 H   7.0816199948120309        7.3884363811633778        4.5191818854409860     
 C  -1.3038010816305643        10.311365875227207        6.5906681521143318     
 C   3.3623033115762970        7.1542006506374038        5.6725818385384592     
 C   4.3223375758574409        11.575762900274349        6.0891481496498683     
 H   5.1977383075333234        10.929787524739359        6.2216833778734246     
 H   3.6967872484089237        11.552247494229318        6.9883762980802198
[truncated: 2,199,646 more chars]
