# Supplementary material for: Unraveling the Contributions to Spin–Lattice Relaxation in Kramers Single-Molecule Magnets
Source: J Am Chem Soc. 2022 Dec 9;144(50):22965–75. doi: 10.1021/jacs.2c08876 (PMC9782788; doi:10.1021/jacs.2c08876)
Supplement: Supplementary file 2 — ja2c08876_si_002.zip [file ja2c08876_si_002.zip › phonon_Co/mol-6/mode-1-10/12/Cart_disp.xyz]

         396

 Co   11.015396359324168       0.99400135910374043        3.2219796727456429     
 S   8.8172252567779807        3.0249642501419647        4.2936084380255810     
 S   11.415623971254295        3.0867791263990902       0.85500534570479991     
 S   10.852773586745654       -2.1359770594124239        2.5548722158657786     
 S   12.991802538582363       0.16699536778635959        5.5774874233566187     
 O   11.707795708692036      -0.49346314650278000        5.9165348779702409     
 O   12.172767763544780        3.1744466822468400      -0.40434911585860861     
 O   7.9632510011671487        3.1064692038519151        5.4925825495435339     
 O   10.014701345709831        2.6532771219663038       0.75007062172137728     
 N   10.076011467837130      -0.75558932362713482        2.9034899605714304     
 O   13.631833625821651       0.86245086912147995        6.7097211656694746     
 O   10.224619241874306       -2.9091466065479454        1.4685671926149093     
 O   10.087045461709145        3.7607362108828983        4.3417282616253203     
 O   12.265356951080394       -1.7343624075164283        2.3249292429271553     
 N   12.702305120369079        1.1056495328807010        4.3019040339067622     
 N   9.1998691087825684        1.4997645767937513        3.8782998576509682     
 N   12.109009404850980        2.1155941146006039        1.9664906714765205     
 C   6.0622864536706018      -0.56697126702373490        4.2073045408760210     
 H   5.0325225160360256      -0.46772113662637466        4.5420793138401381     
 C   13.434294166017891        2.3601834837380835        2.3983795385394373     
 C   8.7269566195027366      -0.77682374818868627        3.3200491443374163     
 C   7.8479369271649979        3.6837093088193695        2.9432552502039502     
 H   6.9575188774220544        3.0576557727571139        2.8140235075665601     
 H   8.4589553799273940        3.6651735767164393        2.0335402091196948     
 H   7.5423196979663398        4.7006423280414182        3.2160715694518518     
 C   14.421918434936021        3.0845482632020200        1.7021452020383112     
 H   14.195330933458814        3.4876232411352319       0.71812508917633044     
 C   13.759748119117587        1.8030438350658355        3.6735949219900172     
 C   10.878809568229954       -3.1290116791687224        4.0302421195418177     
 H   11.305717171558184       -2.5081365403176004        4.8248964144650355     
 H   11.510686553992548       -4.0034468394737743        3.8318483445382765     
 H   9.8616599642573384       -3.4394555146681478        4.2912878279057258     
 C   11.412905387691085        4.7108220625108368        1.5846666752822640     
 H   10.937241986126800        4.6178798274914090        2.5663558358024026     
 H   10.845360715799586        5.3635517802287822       0.91251760249313252     
 H   12.442687704610114        5.0684748311607351        1.6886786740669573     
 C   15.043620517334240        2.0175718004869503        4.2056484317966092     
 H   15.275800723007556        1.6481288793262223        5.1995057429276930     
 C   15.687389653611580        3.3004019299507443        2.2597589894773940     
 H   16.423596955494542        3.8890000548768886        1.7165713375436022     
 C   6.9001352012145638       0.55153553783077003        4.2463568989698137     
 H   6.5226926284542106        1.4881190376263675        4.6423578925314049     
 C   14.104561731958169       -1.0946492754427222        4.9925025037260786     
 H   13.565888650898108       -1.7212211835470106        4.2753752916319216     
 H   14.457879009735635       -1.6829547029787082        5.8432657025048913     
 H   14.944665400479451      -0.59428545279777401        4.4959682163499286     
 C   8.2412514075908394       0.47031175650477253        3.8323827939356674     
 C   7.8630735270023013       -1.8856705610425213        3.2875673818194797     
 H   8.2227065112300117       -2.8317542682312533        2.8925095186852832     
 C   6.5446934824658038       -1.7923605054318394        3.7474412585456367     
 H   5.9028138848950942       -2.6727567321230952        3.7310183387383535     
 C   15.995688040838859        2.7694274925091169        3.5117964672297166     
 H   16.965292460800303        2.9563203830388525        3.9682964638884970     
 Co   7.1660805451700016        14.834945843260989        12.417499912558322     
 S   9.4351017791394334        12.861919947374540        13.440057716646569     
 S   6.8140441393139062        12.841106721540614        9.9839085606504998     
 S   7.2391256866033462        17.923510601339324        11.601683474171574     
 S   5.1169463312084096        15.733637962473489        14.674121885644022     
 O   6.3813949704445596        16.437017869159167        15.005239370651838     
 O   6.0352143584131674        12.751232676463273        8.7371476988040282     
 O   10.314799878989442        12.804393914232131        14.621666165578542     
 O   8.1884705932084199        13.348567366864879        9.8707385087273760     
 N   8.0520262756443586        16.591190625274848        12.032769445766222     
 O   4.4683403724718778        15.089778120221666        15.831723687359876     
 O   7.8701013852355617        18.675464425233265        10.501265392813789     
 O   8.1878761693151869        12.088432430156878        13.517189926856430     
 O   5.8493369558262751        17.462440572003228        11.347945326781511     
 N   5.4572863572715029        14.728761273329567        13.462659103266116     
 N   9.0014908835646548        14.379004076744677        13.041992807985217     
 N   6.0921631833399772        13.736308365050160        11.133565319814126     
 C   12.108308773019857        16.516416243891467        13.201144969633125     
 H   13.153649341657159        16.446497206579124        13.490576680268209     
 C   4.7648053079613399        13.474163883890782        11.540983293210569     
 C   9.4077443103557350        16.652132206247433        12.417703862591180     
 C   10.383035356953783        12.239068233440946        12.059226299440336     
 H   11.260563681160638        12.879849030230014        11.916425448496692     
 H   9.7531454151952577        12.266037870136115        11.163155140382131     
 H   10.709692668227976        11.220877895741483        12.301533521208036     
 C   3.7908452925261589        12.750047748713055        10.824670573205196     
 H   4.0340341699290958        12.355362921165728        9.8415773333532428     
 C   4.4150451563914670        14.025700805788418        12.812414880432211     
 C   7.1368469037880002        18.976189830575478        13.029341474113139     
 H   6.7015095964041951        18.381108350909042        13.838808672866254     
 H   6.4955577158681148        19.828935028392962        12.774305110240810     
 H   8.1388326365437038        19.318381266372199        13.308703713032058     
 C   6.9181424133077121        11.198208853997469        10.660638025168216     
 H   7.3969329250060651        11.292006634862283        11.641058391331674     
 H   7.5151271214284172        10.596207382890082        9.9653613633949778     
 H   5.9120755708696935        10.777818788666945        10.765574848981982     
 C   3.1233400495652663        13.805981034111889        13.321579069361677     
 H   2.8749120269229000        14.168627437822790        14.314432151137057     
 C   2.5131208599493791        12.537242234422896        11.355404406986048     
 H   1.7849232725268249        11.957042052747790        10.792279075629132     
 C   11.297320591406455        15.380711044629003        13.295628597809500     
 H   11.712462857903486        14.460683589425903        13.693894720579584     
 C   3.9871278227710532        16.931392349137479        13.991237490677747     
 H   4.5351992216644126        17.561015305531154        13.284619343010394     
 H   3.5538753928412965        17.523831237871992        14.800607196602872     
 H   3.2030880538380218        16.376324810298815        13.462104372567795     
 C   9.9388148080249774        15.425209522689094        12.934761916002451     
 C   10.239209029739122        17.781817374768575        12.348459941513964     
 H   9.8360249583125068        18.714810313598292        11.966110367625546     
 C   11.578191106487902        17.725391813878534        12.750513244025072     
 H   12.195092110395208        18.622109955624492        12.696790980461822     
 C   2.1818539318602808        13.060872359684442        12.605278225267302     
 H   1.2054209617419926        12.869660988420694        13.044869851325698     
 Co   4.8676968127413369        6.8942028746372355        14.699158572551347     
 S   2.5990234830154475        4.9204872715355092        13.676968875940139     
 S   5.2206055671435401        4.9008900997339495        17.132837559470499     
 S   4.7942505008391745        9.9829372703585335        15.514135790993802     
 S   6.9162121272684116        7.7927438444211052        12.442021302098631     
 O   5.6516154758017496        8.4959034091469405        12.111015722136791     
 O   5.9994557911395745        4.8111042110542277        18.379593731229448     
 O   1.7192375081728837        4.8626908079052864        12.495437071321026     
 O   3.8460144822648252        5.4078538250355281        17.246046033637057     
 N   3.9815824337002255        8.6505118854660878        15.082918116873223     
 O   7.5648502569445890        7.1490875990360774        11.284306565921675     
 O   4.1629147088277172        10.734934025591926        16.614304079335955     
 O   3.8464587816615468        4.1473608250547942        13.599724731273385     
 O   6.1839932992709565        9.5219405512193394        15.768287210038057     
 N   6.5761461574363027        6.7877000160643233        13.653418604145859     
 N   3.0323022216205300        6.4376681526199704        14.075015279792932     
 N   5.9422003250128226        5.7965533972046241        15.983361006787700     
 C  -7.4826527342761892E-002   8.5745155754569478        13.915064995227343     
 H  -1.1202330071173292        8.5042090319464929        13.625932997960172     
 C   7.2694814082851416        5.5344260966824699        15.575640591296157     
 C   2.6258706944031012        8.7110949260418629        14.697993132705177     
 C   1.6513703845206686        4.2973862599139547        15.057880326377161     
 H  0.77369134299064346        4.9379360447633189        15.200790926376888     
 H   2.2813360908813860        4.3244880576754747        15.953894833172169     
 H   1.3249098585456052        3.2791295448083817        14.815600102235596     
 C   8.2438242067506682        4.8110236204003831        16.292144746247669     
 H   8.0009867175804317        4.4169482366989108        17.275570676094727     
 C   7.6186940645977534        6.0851502909225816        14.303728372806610     
 C   4.8969300122176724        11.035536324819333        14.086455853560761     
 H   5.3322104020263001        10.440343519309604        13.277046422365096     
 H   5.5383849942588412        11.888144137540221        14.341572673988923     
 H   3.8950521399581448        11.377938590140619        13.806952280421827     
 C   5.1171521027133267        3.2580968487757898        16.455768960108649     
 H   4.6382513591077741        3.3518170125726066        15.475388655999803     
 H   4.5205036066182247        2.6556955898810890        17.150952270426636     
 H   6.1233982863153473        2.8382179037559738        16.350689452607064     
 C   8.9102374268856757        5.8652637523666273        13.794230310311798     
 H   9.1582257632978035        6.2273070292358454        12.801048510288647     
 C   9.5213851948203221        4.5980527963840663        15.761097656063193     
 H   10.249892055953465        4.0183225412612762        16.324315891333178     
 C  0.73630966202475889        7.4388863295784962        13.821186273331449     
 H  0.32122487760135393        6.5185430257417103        13.423624638710603     
 C   8.0459984823227089        8.9904943003892406        13.125020235493217     
 H   7.4978759408382354        9.6202040949008367        13.831521328259452     
 H   8.4795542253775320        9.5828244000101535        12.315730651454453     
 H   8.8298653525776842        8.4353405723482897        13.654344150094847     
 C   2.0948739589180057        7.4838013284572797        14.181760039252792     
 C   1.7942856924163710        9.8407066740070714        14.766594361899422     
 H   2.1974304290563809        10.774010217523948        15.148216081611439     
 C  0.45524356217082873        9.7838519024703832        14.364802189083981     
 H -0.16169697420746837        10.680553503750462        14.418132474257607     
 C   9.8520863399983263        5.1207839485868591        14.510707926407598     
 H   10.828368595977295        4.9293327053297959        14.070892471676103     
 Co   1.0187354293516573        8.9347083605055442        5.8166068973774321     
 S   3.2176720623534489        10.965041671804734        4.7450355247325717     
 S  0.61857143163397488        11.028293262929338        8.1829420918313360     
 S   1.1805912384766588        5.8047837470350121        6.4839723219487739     
 S -0.95737438432953936        8.1080224275489403        3.4606411137516746     
 O  0.32658237924544709        7.4473560676767505        3.1218229082626765     
 O -0.13875268801162877        11.116363605597931        9.4421634650753052     
 O   4.0717888626409424        11.046271355090772        3.5461396223803714     
 O   2.0194163079237599        10.594630742183613        8.2882349445735368     
 N   1.9577256366717872        7.1849744385978411        6.1354402854240861     
 O  -1.5971880833032666        8.8034952354317220        2.3282996740332287     
 O   1.8083589099986948        5.0315753087808774        7.5704909048867046     
 O   1.9481321016131625        11.701264862352284        4.6967382939611131     
 O -0.23195804501523734        6.2066755604447712        6.7136238422261147     
 N -0.66790202335761195        9.0467828522477927        4.7361707021331432     
 N   2.8345052903961898        9.4399836446392520        5.1603495075787471     
 N  -7.4761332804668235E-002   10.056936735408103        7.0715524518400281     
 C   5.9715363624105473        7.3723368315533984        4.8317567567201394     
 H   7.0013010261300570        7.4711973906589355        4.4968716244546094     
 C  -1.4000765957144869        10.301350864885734        6.6396197224059943     
 C   3.3068300317501764        7.1633590288429465        5.7190646803249514     
 C   4.1870524846198451        11.623523038832179        6.0954393241527338     
 H   5.0772463879833305        10.997174381115013        6.2247380477469560     
 H   3.5759435918111953        11.605255008166084        7.0050993285738796     
 H   4.4930228958969813        12.640336049524182        5.8225835262407903     
 C  -2.3877676098986336        11.025749724459953        7.3357364557421558     
 H  -2.1612089226835249        11.429017750487141        8.3196850772441149     
 C  -1.7254463466737380        9.7440694984495817        5.3644436114774852     
 C   1.1547713872967145        4.8116576043224866        5.0086388359817047     
 H  0.72826102705408180        5.4325715519766851        4.2137941826713696     
 H  0.52261428303740498        3.9373854760994487        5.2068480928212368     
 H   2.1719395177957437        4.5009791819338112        4.7479418385083489     
 C  0.62163219675174941        12.652128580390750        7.4529337878908306     
 H   1.0973408393356157        12.558850218086292        6.4713022036792571     
 H   1.1892891974287112        13.304860097449044        8.1249844398426365     
 H -0.40805977978897373        13.009976673496945        7.3488178686821524     
 C  -3.0093569199150338        9.9583687579129254        4.8323907434340709     
 H  -3.2414670623147166        9.5888769549331823        3.8385343020573197     
 C  -3.6533173060299942        11.241282408214774        6.7781684207569137     
 H  -4.3895955385704042        11.829802184213444        7.3213573649911279     
 C   5.1339860685560970        8.4910530583473900        4.7924707072806072     
 H   5.5116648786071281        9.4274272699921688        4.3962123750578783     
 C  -2.0702896440115643        6.8464388170898438        4.0454918038840786     
 H  -1.5318419946257837        6.2200396775047793        4.7629463605992388     
 H  -2.4231688870834942        6.2579494313777797        3.1946452420873048     
 H  -2.9106745409538428        7.3467963312976332        4.5415836637006084     
 C   3.7928578079017328        8.4102767299823462        5.2064994038980457     
 C   4.1704434189879391        6.0543152132849913        5.7518530493397702     
 H   3.8105934981513210        5.1084203297531925        6.1471658181556075     
 C   5.4888280341912843        6.1471894772336766        5.2919188622690427     
 H   6.1305077776526042        5.2666550845472164        5.3084325224015947     
 C  -3.9615615720540509        10.710096059567567        5.5261987938513171     
 H  -4.9312035514878536        10.896761086511944        5.0696777823302437     
 N   10.313817445862272       0.41002015178005347        8.1665633726393683     
 C   8.8808057067897899       0.41446681604507296        7.6763955849304200     
 H   8.7898609469316433        1.2487761636754755        6.9719710261963908     
 H   8.2660654289224205       0.63857812819353676        8.5582384462913268     
 C   10.519421698625894      -0.63813041983820051        9.2383867747807979     
 H   10.234511527042489       -1.5925242094429359        8.7871465357776763     
 H   9.7940056554638257      -0.43256972496738844        10.033506578139704     
 C   8.4961320845119133      -0.89511725909521955        7.0025343046815065     
 H   7.5038114914894924      -0.78240330082958409        6.5449990151821122     
 H   8.4440918886339400       -1.7311146774126598        7.7054927072929722     
 H   9.1885756900496034       -1.1359048905315010        6.1863200762513708     
 C   10.744923977076940        2.7960548931259943        7.4737605639133884     
 H   11.362275867241840        3.6587530837873969        7.7542402559635146     
 H   9.7374869441413416        3.1507875365293123        7.2339939058858445     
 H   11.180593685319907        2.3879963884530375        6.5530657253618800     
 C   10.770434815377861        1.7809420719696649        8.6075079416602662     
 H   11.793616036127762        1.6568840600434769        8.9746432815476993     
 H   10.131047660151166        2.0685090961099868        9.4523274134236566     
 C   11.947125238808283      -0.68627796894304671        9.7625908125670140     
 H   12.117300840165381       -1.6515716456576401        10.258926545721385     
 H   12.146060799106456        9.8087811704818659E-002   10.501584683709408     
 H   12.671966605169201      -0.60436999293474913        8.9433013909634749     
 H   10.903756793739841       0.13101566879354248        7.3415549211879290     
 N   7.8055412264521618        15.526924964800658        17.222116037121143     
 C   9.2398420606056337        15.450152934913392        16.745966496128403     
 H   9.3013546379695455        14.604353942562900        16.052712173765130     
 H   9.8362166535766438        15.209456541109326        17.636128977415403     
 C   7.6303339434713369        16.630762880795277        18.243445444346701     
 H   7.9285500807591962        17.554150673019347        17.737840614302165     
 H   8.3594623527709029        16.452320451199334        19.041888049556654     
 C   9.6871825240023934        16.733635227372368        16.061501512765016     
 H   10.656801296254770        16.560073367127870        15.576976425986350     
 H   9.8040189950577439        17.564217800526890        16.762757846345711     
 H   8.9903648641861107        17.018495907726230        15.262941218089466     
 C   7.2838065697397445        13.139358981856157        16.606296931866190     
 H   6.6483886920436879        12.300471238607894        16.921384943460286     
 H   8.2807525817746903        12.753067124766201        16.372198981395773     
 H   6.8496861565457472        13.527288185451294        15.676107232674939     
 C   7.2948483800682986        14.191389497518959        17.707819193529584     
 H   6.2768194837196241        14.366742021300551        18.067977117720638     
 H   7.9202419151306209        13.904532923419666        18.562969640366330     
 C   6.2081051598061867        16.736234069762912        18.774170557143208     
 H   6.0576198860729491        17.734604785853005        19.206527934675634     
 H   6.0007923761588673        16.002817721953509        19.561879761449930     
 H   5.4751106147994086        16.619364527531364        17.966680873042492     
 H   7.2281793028886083        15.798889108673674        16.385259470380426     
 N   4.2275506354877459        7.5841108273980495        9.8947091427984510     
 C   2.7932401641234832        7.5056419930990579        10.370631333127337     
 H   2.7329985406839676        6.6606822756706174        11.065017761184068     
 H   2.1974091783336740        7.2625780048230970        9.4807098532221818     
 C   4.4018615540641299        8.6884117034989341        8.8736906426931821     
 H   4.1031563191171569        9.6114450766253405        9.3796962217596853     
 H   3.6727156296735144        8.5097985468627062        8.0752996543568276     
 C   2.3435678728433245        8.7893475650829256        11.053238067970799     
 H   1.3744677708930102        8.6145196341308399        11.538440005215321     
 H   2.2248893319545795        9.6187412529811347        10.350773017088839     
 H   3.0401389218288291        9.0768618081954937        11.851174602166761     
 C   4.7510374291021291        5.1967424692349278        10.509937077930879     
 H   5.3869594611195772        4.3583060319469933        10.194624177057527     
 H   3.7542361275146323        4.8098677779069430        10.743726961812689     
 H   5.1847613003219637        5.5846058122744173        11.440345052195784     
 C   4.7396889923923275        6.2491712557432919        9.4088067739419721     
 H   5.7577930038385086        6.4255210456892504        9.0492798822989045     
 H   4.1150179330735925        5.9620902099166271        8.5531976787383623     
 C   5.8239716551364848        8.7950227423251395        8.3427779112960554     
 H   5.9736893998736313        9.7936968004536151        7.9107985777133853     
 H   6.0317303101318149        8.0620119033910616        7.5547732713758569     
 H   6.5571296391403493        8.6784035479124260        9.1501501140171797     
 H   4.8045401327531900        7.8565614650712083        10.731666256630824     
 N   1.7207108609168644        8.3506014842926977       0.87194821496936625     
 C   3.1538156305418568        8.3540728791174796        1.3619112900904020     
 H   3.2456502198145478        9.1888095958589702        2.0657311253776953     
 H   3.7686517061120672        8.5769085468144404       0.47980520426405110     
 C   1.5143776827477511        7.3028729313565774      -0.20016473913595736     
 H   1.7991080086743492        6.3482080826846135       0.25065597358078567     
 H   2.2395975676666562        7.5084506397416577      -0.99545656232735025     
 C   3.5373046813890117        7.0445759000615960        2.0366564477650582     
 H   4.5300292522604835        7.1565100739825205        2.4935878086871512     
 H   3.5880925092100497        6.2079352593307524        1.3343255888592338     
 H   2.8449151423063146        6.8052636683180596        2.8533857741384927     
 C   1.2907370252472095        10.736537342771561        1.5657236652851960     
 H  0.67344783222448301        11.599491075214596        1.2858684656799813     
 H   2.2983069167644157        11.091004518165731        1.8053338858857979     
 H  0.85531463810906116        10.328173909725468        2.4864023144671821     
 C   1.2647074939221605        9.7219179407037704       0.43151230833194976     
 H  0.24144009993207066        9.5984594890385484        6.4366589405340999E-002
 H   1.9042217101328756        10.009544871743556      -0.41319663825445008     
 C   8.6476526718037489E-002   7.2554885523461179      -0.72392453999289530     
 H  -8.4160882450572377E-002   6.2905794210549342       -1.2209086312778006     
 H -0.11245488173271881        8.0403988359726490       -1.4623726751555011     
 H -0.63806299293964819        7.3371294690678974        9.5670496020541160E-002
 H   1.1307414496009309        8.0716622254764641        1.6969599908496982     
 N   1.7215509022073319        14.548894254586772        18.221972621813052     
 C  0.93203964771657710        15.713375561083341        17.668834306803220     
 H  0.74637767862072424        16.381005944276083        18.519471939664761     
 H  -3.7673027018827202E-002   15.304268072851189        17.365646056889158     
 C   3.0165774454046583        14.994272074016717        18.859190436187994     
 H   2.7629278049221671        15.859731969605257        19.488664989927464     
 H   3.6708793030104223        15.330743452443091        18.048670294161930     
 C  0.58857649883578278        12.936000411933080        16.667414985469371     
 H  0.73747504869758496        11.974167453185075        16.158901702953145     
 H  0.16845870718509345        13.626298779218674        15.925933976505327     
 H -0.17004183845078447        12.779128907112755        17.448076438135622     
 C   1.9118235638754475        13.409302472326724        17.250050465167849     
 H   2.4006297824371452        12.604617114850498        17.809500169578286     
 H   2.6234731633046189        13.743429006066989        16.486634504932173     
 C   1.5977063528221118        16.444269623242626        16.521771639914189     
 H  0.92716220651128045        17.255398344052121        16.209182481429092     
 H   1.7859943728884846        15.786868241435833        15.666384688894635     
 H   2.5486762059200028        16.897502785852513        16.826122526499436     
 C   3.6652419145591582        13.889258127805364        19.681680993474114     
 H   4.5071734830464809        14.317732581830361        20.243789596800497     
 H   4.0688004816747920        13.076226026215391        19.062682751012819     
 H   2.9692727206789882        13.451120485289991        20.409631972230283     
 H   1.1165849856918257        14.207367088148104        19.015549196422338     
 N   4.3661448303167267        1.3485554150908461        9.1445844487900168     
 C   5.0759895489913589        9.0474766480487773E-002   8.6941890107988886     
 H   5.1845519095432246      -0.52906036469512741        9.5925881095015679     
 H   6.0860073572177420       0.39685639708981651        8.4004496546848539     
 C   3.0159475498370085        1.0423995441202296        9.7516706956387083     
 H   3.1699378915183187       0.17111956526185401        10.404802790127194     
 H   2.3591153866864398       0.75047538241915657        8.9260022749969750     
 C   5.6609058988153693        2.7983197439617840        7.5434424967658504     
 H   5.5775667069669685        3.7114057428899097        6.9373009236654539     
 H   6.0850349947165165        2.0248118367519869        6.8909149954442377     
 H   6.3854232877950494        2.9981350792804644        8.3465341508683899     
 C   4.2909976111626511        2.4316323507479192        8.0952189756875867     
 H   3.8200949996119249        3.2955035062476941        8.5770459123269962     
 H   3.5951960232049527        2.0860651431614716        7.3220928890556483     
 C   4.3840195837333642      -0.65931953580943070        7.5754266038676592     
 H   5.0104073786601377       -1.5251741494873430        7.3243288315363246     
 H   4.2534873236382449       -4.0129370242251508E-002   6.6816464405177545     
 H   3.3998134219872678       -1.0329438981905334        7.8832942579667344     
 C   2.4470703501993611        2.2183629801683518        10.533322947741897     
 H   1.5349787176002152        1.8882323483215242        11.051442299897792     
 H   2.1643166057902823        3.0631424792524147        9.8902577073610427     
 H   3.1436779904629475        2.5810834748238793        11.301040844082712     
 H   4.9709988852063862        1.6822809803062644        9.9407963140637428     
 N   7.6675263261366631        9.2906023492631871      -0.10589753292495391     
 C   6.9574036792313905        8.0330288783610886       0.34530628609037323     
 H   6.8479120571964458        7.4133580720623504      -0.55285199909879057     
 H   5.9478136454074555        8.3400501471889097       0.63968334437418672     
 C   9.0173468228035869        8.9837640136933619      -0.71335986728856127     
 H   8.8628395379979281        8.1122166254443062       -1.3659660431084224     
 H   9.6744743488411320        8.6920676452021066       0.11216083067188626     
 C   6.3736722327323596        10.741852518895818        1.4943751165234331     
 H   6.4573634179203729        11.655481486712461        2.0995273052282220     
 H   5.9493075685687744        9.9692199963883450        2.1476689689995649     
 H   5.6491590582603948        10.941095363397885       0.69114258786910998     
 C   7.7433801863309490        10.374109542861667       0.94288815713415164     
 H   8.2147929374225512        11.237420747571839       0.46064765829574705     
 H   8.4389792350106134        10.028541744639940        1.7162047077765743     
 C   7.6497364896667177        7.2831285271135382        1.4637797688457621     
 H   7.0232301385855047        6.4175103443498021        1.7153278194165864     
 H   7.7809566502850309        7.9023563095817400        2.3574092983178376     
 H   8.6336332119655204        6.9091305838222210        1.1554403846336794     
 C   9.5860982279840794        10.159205540969083       -1.4958518800958016     
 H   10.497693233019849        9.8285657850879566       -2.0144118830386355     
 H   9.8695838826912468        11.004096395993336      -0.85334056700774119     
 H   8.8891188125845435        10.521939786397596       -2.2632169142670087     
 H   7.0625137723797113        9.6241527931703015      -0.90205434022107811     
 N   10.311492282707615        6.6091596838946520        8.8937669706247000     
 C   11.100070250190225        7.7746628508838267        9.4458193824671941     
 H   11.284201750466883        8.4421577326561899        8.5948532848315384     
 H   12.070537658064838        7.3668961547514957        9.7481091300336509     
 C   9.0159573455659618        7.0530292514329593        8.2566861669821545     
 H   9.2687110217684641        7.9181946073571172        7.6265300480115474     
 H   8.3616818010841598        7.3895808517964578        9.0671979494521917     
 C   11.445814657699600        4.9989501708065243        10.450064048404011     
 H   11.297563963192525        4.0379837485947654        10.960175023437319     
 H   11.865234144006887        5.6907587741841237        11.190398050320635     
 H   12.204663576887302        4.8412890625020077        9.6698032187485694     
 C   10.122302796241652        5.4702571759085936        9.8666022641440936     
 H   9.6346073960177243        4.6645586798995371        9.3077352275188474     
 H   9.4100562135667403        5.8042813144833616        10.629513745244775     
 C   10.434613060098773        8.5051425666893632        10.593278101063433     
 H   11.104295943838316        9.3173454882011590        10.904663119291071     
 H   10.248275576439820        7.8479834064533991        11.449205785706120     
 H   9.4826640638535054        8.9567410756001191        10.289834051793928     
 C   8.3679133409734749        5.9469929663695087        7.4352148292494666     
 H   7.5252099074234868        6.3743137174180902        6.8735459361912552     
 H   7.9656514968008318        5.1339236605493852        8.0548720209827902     
 H   9.0637544041691722        5.5092341344726758        6.7069426899778373     
 H   10.916557716347469        6.2674989980032443        8.1003212130509858     
         396

 Co   11.012132696835421       0.99531406104046083        3.2258888714445950     
 S   8.8121926675386728        3.0248283886824625        4.2962994268580861     
 S   11.411165588095377        3.0856277701971973       0.85726335604333970     
 S   10.851747975010747       -2.1336306330906440        2.5550687038589039     
 S   12.990341281426023       0.16651718123455489        5.5789366329633987     
 O   11.706821740301431      -0.49501443084737218        5.9177792258167612     
 O   12.168855410756848        3.1733652075227634      -0.40177303871274050     
 O   7.9575728778467951        3.1057299211467488        5.4948378273333649     
 O   10.010905651597577        2.6502779064259472       0.75211272123715001     
 N   10.074083476614833      -0.75444422677404477        2.9057496505528939     
 O   13.630584326889544       0.86067699080700377        6.7118095259145498     
 O   10.223522887305267       -2.9062675489437471        1.4684092434315426     
 O   10.081450828593161        3.7615377163263735        4.3451534955983711     
 O   12.263761725237924       -1.7305299653678212        2.3245316634984952     
 N   12.699578423972953        1.1068344460247035        4.3049607679772857     
 N   9.1961066984254494        1.4998337350328397        3.8814109242704511     
 N   12.105260808685056        2.1163287107160529        1.9696939363450428     
 C   6.0592900724644210      -0.56866434619083572        4.2061642254080676     
 H   5.0291352798220901      -0.47014474040060683        4.5398003074900330     
 C   13.430594944106492        2.3613583023504749        2.4009798231703909     
 C   8.7248610578347368      -0.77666941009515245        3.3215144639134517     
 C   7.8434433842396549        3.6826893544472545        2.9451867925255972     
 H   6.9533435429080512        3.0562741149081338        2.8156115243858082     
 H   8.4549338035683643        3.6639438488607126        2.0358128868768604     
 H   7.5373061031076176        4.6996542941374324        3.2172457079703123     
 C   14.417882983718032        3.0857123488104463        1.7042466347432403     
 H   14.190886413739001        3.4885738966390178       0.72024673831890718     
 C   13.756646910339095        1.8043653467212595        3.6761059384393873     
 C   10.879687254211392       -3.1281584662454240        4.0292442810174709     
 H   11.306801206562630       -2.5079285756527674        4.8242715685531561     
 H   11.511802652877762       -4.0020493593371160        3.8294357708500737     
 H   9.8629164545798460       -3.4393983918002422        4.2907438460923943     
 C   11.405911013580674        4.7101330803533568        1.5856211763967587     
 H   10.930171793961470        4.6171580832284951        2.5672787197552287     
 H   10.837627709071565        5.3616012947108151       0.91290256128137026     
 H   12.435100034239339        5.0693543841276298        1.6896581638460251     
 C   15.040712477383593        2.0190228249113660        4.2075938593803022     
 H   15.273291700561757        1.6497535807687431        5.2014291740992480     
 C   15.683657855939988        3.3014896675748542        2.2611947675244966     
 H   16.419669466720453        3.8898732602650461        1.7175096571934374     
 C   6.8964683956939616       0.55027162635113036        4.2466006618831678     
 H   6.5180826632220334        1.4864433110725297        4.6426524077527240     
 C   14.103528553336348       -1.0935280952954554        4.9915019477738802     
 H   13.564623428586591       -1.7201726456427482        4.2746319224416007     
 H   14.458840431117332       -1.6819405726771397        5.8412293555456039     
 H   14.942233203983855      -0.59179427600399248        4.4941592931037189     
 C   8.2380208095839471       0.46996298134849596        3.8339600474084139     
 C   7.8617874567375674       -1.8860365962458721        3.2881156656274397     
 H   8.2225095065831635       -2.8317951783730972        2.8933809865091766     
 C   6.5428910426738405       -1.7936456273415822        3.7465395060280633     
 H   5.9016357616579844       -2.6744498326305033        3.7291869345790163     
 C   15.992521564809836        2.7707042300353919        3.5131826663764145     
 H   16.962294411393032        2.9577053021030193        3.9692649504772368     
 Co   7.1628044590008564        14.836261346910474        12.413568388612152     
 S   9.4300529522759753        12.861785496107538        13.437361390146846     
 S   6.8095534453306055        12.839939814175523        9.9816562161650424     
 S   7.2380911839526076        17.925862509062515        11.601474871556496     
 S   5.1155065180794539        15.733156006784014        14.672676131740719     
 O   6.3804479539901138        16.435458952952146        15.003984776210640     
 O   6.0312620753273878        12.750106874029798        8.7345836126562997     
 O   10.309110173551574        12.803665788049685        14.619402697997449     
 O   8.1846418371993614        13.345551017202142        9.8686825648773588     
 N   8.0500868366414391        16.592339939446553        12.030499698373395     
 O   4.4671157538843431        15.088014415550097        15.829649079942286     
 O   7.8689966868482530        18.678344853745124        10.501408394162805     
 O   8.1822610426647522        12.089243978652666        13.513777123651350     
 O   5.8477320385378624        17.466280252771867        11.348332291298185     
 N   5.4545682362542465        14.729927322346198        13.459614601454270     
 N   8.9977191918674482        14.379070164817939        13.038854019859649     
 N   6.0883871783520540        13.737053650668823        11.130350229758296     
 C   12.105309786404757        16.514710505163332        13.202247461196013     
 H   13.150262403913253        16.444055123737606        13.492807559947531     
 C   4.7610836538758372        13.475346094790810        11.538388600262545     
 C   9.4056392687557882        16.652286348375068        12.416221277739920     
 C   10.378516116402817        12.238023995739418        12.057294673163213     
 H   11.256370041052067        12.878431012052561        11.914828548233618     
 H   9.7490977555325973        12.264780884585294        11.160882451835301     
 H   10.704642414006436        11.219864935810078        12.300370116569660     
 C   3.7867766190979606        12.751228685254857        10.822580581893298     
 H   4.0295443344198025        12.356338375096726        9.8394609298818381     
 C   4.4119409835754917        14.027015240742163        12.809920642542981     
 C   7.1377217499479189        18.977051319074135        13.030325190804209     
 H   6.7026006895494330        18.381324255313970        13.839424499045966     
 H   6.4966638880541643        19.830336502031503        12.776707667363739     
 H   8.1400868565601439        19.318451857464972        13.309225019799459     
 C   6.9111191631739688        11.197521720659774        10.659727630321667     
 H   7.3898291948962589        11.291309035555763        11.640179847643354     
 H   7.5073706635621020        10.594245991872395        9.9650373230719769     
 H   5.9044599150858668        10.778699625353980        10.764642952764241     
 C   3.1204343554105942        13.807425658814770        13.319663669183862     
 H   2.8724198888198118        14.170237754192744        14.312545198225942     
 C   2.5093613027049027        12.538346708339896        11.353992895062728     
 H   1.7809589040617351        11.957941401909750        10.791366768015697     
 C   11.293648741104803        15.379436241582379        13.295343561458997     
 H   11.707849107556271        14.458992818189397        13.693547244762552     
 C   3.9861152285264878        16.932507700467845        13.992237171616777     
 H   4.5339491379579560        17.562049180817251        13.285349682455923     
 H   3.5548667042236857        17.524848231091475        14.802640666477492     
 H   3.2006697540160922        16.378806551045262        13.463926748949348     
 C   9.9355761466863193        15.424855946745476        12.933155084396757     
 C   10.237915652052237        17.781449806635944        12.347898470438906     
 H   9.8358202531641901        18.714772207691947        11.965236603710235     
 C   11.576383964336928        17.724098927319933        12.751392791057855     
 H   12.193909697022825        18.620408867742594        12.698605874027329     
 C   2.1786775292244229        13.062154408488622        12.603925621143807     
 H   1.2024175596561959        12.871050579024217        13.043944858336413     
 Co   4.8709756564541058        6.8955165447349529        14.703063339315039     
 S   2.6040576779335680        4.9203854723987135        13.679620036699886     
 S   5.2250554064502861        4.8996950426688208        17.135058766817934     
 S   4.7953078200369044        9.9852788634371912        15.514359590332345     
 S   6.9176856394342803        7.7922676008485423        12.443466060893336     
 O   5.6526035862944433        8.4943612104637403        12.112263723633445     
 O   6.0033661929951831        4.8099458474984313        18.382126917392295     
 O   1.7249169736860619        4.8620088553159784        12.497651541995610     
 O   3.8498106128581262        5.4048341653595315        17.248068918615477     
 N   3.9835330627551135        8.6516561556640266        15.085209643668556     
 O   7.5661069710160227        7.1473194318359621        11.286385824887939     
 O   4.1640602262098323        10.737801994111299        16.614188762356825     
 O   3.8520487948463238        4.1481869776172751        13.603097965904013     
 O   6.1856233284253914        9.5257662497973730        15.767894781828037     
 N   6.5788842794091975        6.7888801361290314        13.656465386256347     
 N   3.0360758847102218        6.4377620552046650        14.078109835142117     
 N   5.9459497837209199        5.7972474577703732        15.986535956913581     
 C  -7.1810032165305598E-002   8.5728658796495143        13.913958181394932     
 H  -1.1168252663759368        8.5018423637709262        13.623682814950120     
 C   7.2731803544836922        5.5355562208794078        15.578210264871529     
 C   2.6279866089123982        8.7112619498085273        14.699497033569292     
 C   1.6558609717241370        4.2963871313412971        15.059762782400217     
 H  0.77786386143791408        4.9365746799666947        15.202333171071029     
 H   2.2853513057423585        4.3232695707999120        15.956121186355588     
 H   1.3299216251873283        3.2781650123401049        14.816712982098823     
 C   8.2478510385650754        4.8121168033343595        16.294200155463685     
 H   8.0054171470615980        4.4178054811015972        17.277635870817857     
 C   7.6218029048186624        6.0864532706554098        14.306221620676860     
 C   4.8960579506150532        11.036391506049892        14.085488429132406     
 H   5.3311249345459899        10.440558680500232        13.276443998980003     
 H   5.5372733240228387        11.889546168184534        14.339182385555114     
 H   3.8937953141730057        11.377992340793760        13.806454332408292     
 C   5.1241022666720646        3.2573763385226631        16.456665166724342     
 H   4.6452875162657588        3.3510899211611056        15.476251007968918     
 H   4.5281701719138825        2.6537208009245399        17.151266783858659     
 H   6.1309318928046475        2.8390398184381227        16.351614293521568     
 C   8.9131558708233047        5.8667052477130310        13.796161408017204     
 H   9.1607526275185993        6.2289443548807775        12.802967588052233     
 C   9.5251110817137441        4.5990777781187475        15.762490247892034     
 H   10.253807289788682        4.0191189018832958        16.325204634145106     
 C  0.73999162196749113        7.4376637727533224        13.821436743588306     
 H  0.32584586216683331        6.5169202897360945        13.423902333453476     
 C   8.0470463779187149        8.9916155662955859        13.124013831014359     
 H   7.4991638805311673        9.6212395356528457        13.830790122331972     
 H   8.4785830476481774        9.5838527524145007        12.313686454894761     
 H   8.8323276013855327        8.4378325377441197        13.652505507083395     
 C   2.0981198085471773        7.4834791810159516        14.183346933399791     
 C   1.7955959592156963        9.8403556606679121        14.767209270373183     
 H   2.1976539912168356        10.773973140565250        15.149179663931081     
 C  0.45707059434012942        9.7825970265817777        14.363963028584015     
 H -0.16049269694098006        10.678891251600911        14.416377567888382     
 C   9.8552573526557392        5.1220314279596693        14.512067392825267     
 H   10.831374142691134        4.9306997159333505        14.071835517815721     
 Co   1.0219823927769169        8.9360246960292802        5.8127037569116657     
 S   3.2226496801553313        10.964940918346247        4.7423477300439263     
 S  0.62300993741264077        11.027105180638276        8.1807220987756430     
 S   1.1816384974998821        5.8071311147055855        6.4837689939810250     
 S -0.95594464419212921        8.1075318735813191        3.4592208640882633     
 O  0.32752733322238153        7.4458028071793922        3.1205960582055048     
 O -0.13485119827349001        11.115225263003042        9.4396320584226814     
 O   4.0774048862617462        11.045580945106721        3.5438836276213976     
 O   2.0231960110485980        10.591602822916192        8.2862129546722034     
 N   1.9596566603063732        7.1861303278194075        6.1331694657174021     
 O  -1.5959811710194844        8.8017081247312117        2.3262456588579781     
 O   1.8094962465764033        5.0344572512990720        7.5706313350405248     
 O   1.9536577510403552        11.702078914281401        4.6933251229389672     
 O -0.23034287701167619        6.2104950832098682        6.7140291539537902     
 N -0.66520558832547139        9.0479500878930050        4.7331456154168157     
 N   2.8382388741038622        9.4400808300020334        5.1572413644924939     
 N  -7.1035249883938237E-002   10.057643185610091        7.0683824167882197     
 C   5.9745314910922582        7.3707173229300329        4.8328793894844821     
 H   7.0046869734052226        7.4688668341977804        4.4991384650712440     
 C  -1.3963983612833155        10.302506301113814        6.6370548597280621     
 C   3.3089261519268023        7.1635432092641569        5.7175790626054779     
 C   4.1914864519471022        11.622551375001745        6.0935084463507438     
 H   5.0813733529022702        10.995855767370731        6.2231473439091332     
 H   3.5799101133211311        11.604060181534019        7.0028300663227823     
 H   4.4979592574841343        12.639402307438873        5.8214120316400830     
 C  -2.3837498079427708        11.026892726781744        7.3336763236489784     
 H  -2.1567806099583695        11.429937674829144        8.3176083011174473     
 C  -1.7223703342285448        9.7453787139183383        5.3619660531080111     
 C   1.1539045433038631        4.8125163347516349        5.0096280145923258     
 H  0.72716796828755970        5.4327830920849536        4.2144198874267795     
 H  0.52152303778116860        3.9387803169215125        5.2092612290156985     
 H   2.1706929448259196        4.5010535583284170        4.7484597229298968     
 C  0.62858958814290689        12.651413253804755        7.4520346554674664     
 H   1.1043717851821324        12.558118936089862        6.4704318087958743     
 H   1.1969796090461162        13.302883173292450        8.1246597714266571     
 H -0.40051360734864999        13.010820121138220        7.3478989456473469     
 C  -3.0064721697509520        9.9598189166482580        4.8304787448592865     
 H  -3.2389848368666332        9.5905032269751249        3.8366442603444284     
 C  -3.6495992340388264        11.242365110565627        6.7767716560184059     
 H  -4.3856782304898339        11.830674268150384        7.3204579959317213     
 C   5.1376367006856460        8.4898522476495639        4.7922209486969578     
 H   5.5162468566473697        9.4258251059747487        4.3959247229732794     
 C  -2.0692801774990852        6.8475445790060698        4.0465280344099952     
 H  -1.5305892121257669        6.2210641566164071        4.7637090348537408     
 H  -2.4241759222438244        6.2589573436593415        3.1967214301807405     
 H  -2.9082519937385798        7.3492724049616003        4.5434503852238270     
 C   3.7960728360306426        8.4099686852564250        5.2049134285768703     
 C   4.1717435310009181        6.0539888689977683        5.7512691357029242     
 H   3.8108153928195514        5.1084096726891701        6.1462459845868924     
 C   5.4906442878323682        6.1459658353239659        5.2927880020734870     
 H   6.1317097050954565        5.2650303706522239        5.3102267741092870     
 C  -3.9584115309538239        10.711378348610921        5.5248482198939106     
 H  -4.9282200592609389        10.898162949483082        5.0687459716612757     
 N   10.312091451899581       0.40865169030768617        8.1669761572435942     
 C   8.8790470602210121       0.41492990201238433        7.6771630533130226     
 H   8.7888526566198255        1.2495202138295787        6.9730088653671478     
 H   8.2647733809424277       0.63947934324489597        8.5592129155980530     
 C   10.516924361085536      -0.64089893835164291        9.2375312537851322     
 H   10.231674784745648       -1.5945122704421044        8.7849253967007641     
 H   9.7914155427414808      -0.43601499149053635        10.032733929534324     
 C   8.4927779775351162      -0.89400053808811863        7.0030523279171746     
 H   7.5010309341955397      -0.77974732436928207        6.5448355185398466     
 H   8.4390959109181498       -1.7298518147401321        7.7059785483669572     
 H   9.1853272952044573       -1.1359179101572801        6.1872850327964404     
 C   10.745484702381802        2.7947240091190624        7.4761109113436817     
 H   11.363298087564203        3.6568188481094643        7.7574580475421167     
 H   9.7383115562704514        3.1502561766395991        7.2364956248420782     
 H   11.181105106843106        2.3871714345432928        6.5551725515796901     
 C   10.770080424831765        1.7786800728904950        8.6090447585508318     
 H   11.793134651792748        1.6533256870820685        8.9759945820759182     
 H   10.131054405623711        2.0662300096630779        9.4541306031009125     
 C   11.944489472398407      -0.69049482193593570        9.7619006559059400     
 H   12.114162089440070       -1.6566189398944040        10.256633201168420     
 H   12.143640516675124        9.2592402380566860E-002   10.502115633409854     
 H   12.669537072190373      -0.60771672632667451        8.9429079318725400     
 H   10.901710800160320       0.12981840004058737        7.3416692938058503     
 N   7.8038367222461149        15.525518848992428        17.221687934943947     
 C   9.2381056897809888        15.450531348651898        16.745192100592039     
 H   9.3003393292111625        14.605025962049737        16.051649506660791     
 H   9.8349319911316044        15.210225808350803        17.635145509939491     
 C   7.6278809674486485        16.627972714326884        18.244273396394458     
 H   7.9257716752597327        17.552130138577656        17.740021041908598     
 H   8.3569161911899208        16.448851104610508        19.042633044993309     
 C   9.6839084998191680        16.734665102304465        16.061007947445802     
 H   10.654088579602005        16.562606098167247        15.577150437441421     
 H   9.7991475243613220        17.565372204991114        16.762317251037427     
 H   8.9872037004227963        17.018452229463715        15.262012103661180     
 C   7.2843456736909626        13.137992287428801        16.603956801063980     
 H   6.6493693723337168        12.298517522142994        16.918181720567535     
 H   8.2815521125259881        12.752478589446357        16.369726231227208     
 H   6.8501969328561758        13.526422494710069        15.673998610022840     
 C   7.2944758528651832        14.189107678488503        17.706277160646280     
 H   6.2763165555692364        14.363192080461877        18.066598981461532     
 H   7.9202082472999376        13.902232202975684        18.561177027406778     
 C   6.2055167059041372        16.732026734778788        18.774837293473578     
 H   6.0545502290993491        17.729574072910161        19.208790451370806     
 H   5.9984066073023152        15.997341528650857        19.561331712765472     
 H   5.4727238381209347        16.616035575843771        17.967054034595780     
 H   7.2261658891149940        15.797663434102125        16.385125187414612     
 N   4.2292921614633903        7.5828064208157180        9.8951021481862806     
 C   2.7950140394000837        7.5062069507507445        10.371382001097187     
 H   2.7339878095674925        6.6614988768896897        11.066000097528534     
 H   2.1987041658956814        7.2636521906099807        9.4816575436682662     
 C   4.4043963669700368        8.6857001013679245        8.8728120515955702     
 H   4.1060410128008984        9.6095208247794002        9.3774451206966916     
 H   3.6753445038714037        8.5064162996188273        8.0745014393504402     
 C   2.3469959872039041        8.7905528203045353        11.053800814279723     
 H   1.3773086485757315        8.6172910437270183        11.538301339721167     
 H   2.2300069860054630        9.6201304784457520        10.351343226218255     
 H   3.0434665092973003        9.0768608411194300        11.852204080234911     
 C   4.7504477476644027        5.1954676027253175        10.512271666034541     
 H   5.3859029974752151        4.3564215802311201        10.197833099715208     
 H   3.7533787846467037        4.8094002101447000        10.746209572987182     
 H   5.1842197730256769        5.5838352427558950        11.442437218576798     
 C   4.7400262691636685        6.2469613532033286        9.4103236683892533     
 H   5.7582569245058322        6.4219931611599623        9.0506013260902130     
 H   4.1149802260101822        5.9598726295817359        8.5549880862328909     
 C   5.8266478797695207        8.7908369845314347        8.3420699166605718     
 H   5.9768852004838813        9.7886725003788779        7.9084759052083680     
 H   6.0341815569550095        8.0565370157165539        7.5552948297587070     
 H   6.5595960150646997        8.6750836541173744        9.1497415676114127     
 H   4.8066091897146492        7.8554131729421082        10.731760416324391     
 N   1.7224003254908036        8.3492429357230105       0.87154523512376991     
 C   3.1555330971263915        8.3545946357502139        1.3611638600051785     
 H   3.2465728450383247        9.1895909506765214        2.0647435572028692     
 H   3.7698977855061448        8.5779322053220124       0.47886393293463725     
 C   1.5168749314874412        7.3000932282792457      -0.19928493831304761     
 H   1.8019536544387595        6.3462223887634313       0.25292236616801983     
 H   2.2421973968057438        7.5049933385373055      -0.99465103519124165     
 C   3.5406768281346035        7.0457469373370589        2.0361142751406431     
 H   4.5328076543444702        7.1592593489917382        2.4937573463939016     
 H   3.5931691346792065        6.2092845944217849        1.3337842259327073     
 H   2.8481788752280770        6.8052312059865629        2.8523709181589036     
 C   1.2900831426814559        10.735221316412892        1.5633344950229371     
 H  0.67232932228610265        11.597558922869469        1.2825806294082360     
 H   2.2973825051578278        11.090501286187568        1.8028011679572029     
 H  0.85469769171568877        10.327379058860169        2.4842574736842757     
 C   1.2649946599514514        9.7196461304215003       0.42995986547085435     
 H  0.24185856771150249        9.5948613314293318        6.3000181764697516E-002
 H   1.9041413869357284        10.007252979648143      -0.41502098000320020     
 C   8.9122082381298928E-002   7.2512223604204573      -0.72323230843070407     
 H  -8.0989255869100010E-002   6.2854635626020974       -1.2185807968459335     
 H -0.11002501970050893        8.0348268652677799       -1.4629288333733015     
 H -0.63563875908729450        7.3337467484941428        9.6050753010966106E-002
 H   1.1327524169411844        8.0704716103133691        1.6968552572814675     
 N   1.7197906682939532        14.548495747927417        18.221002580137537     
 C  0.93227773823778226        15.715325226339154        17.670442886278604     
 H  0.74855960793212395        16.381753395524314        18.522276994028818     
 H  -3.8450283678449715E-002   15.308797072244342        17.367503225548727     
 C   3.0161995701383257        14.990380934448103        18.857468178710583     
 H   2.7650460956889935        15.855979963269112        19.487544211253091     
 H   3.6705642307641568        15.325745397771502        18.046571533139737     
 C  0.58276416648293294        12.939709403717179        16.665256664887981     
 H  0.73001838678506836        11.979104025140177        16.154286664045923     
 H  0.16255746047575279        13.632104390396309        15.926009730575256     
 H -0.17500826557690685        12.781757005091105        17.446470972122629     
 C   1.9071781418726270        13.410323608558350        17.247135925007395     
 H   2.3955215811105495        12.604147532002388        17.804641459882983     
 H   2.6184419224152684        13.744734312757990        16.483485939551194     
 C   1.5985953794279313        16.446686915723479        16.524080556902852     
 H  0.92916498787310053        17.259197451236208        16.213046219162461     
 H   1.7854120421714650        15.790244258761701        15.667726064593422     
 H   2.5504093816643603        16.897909423312498        16.828504605880628     
 C   3.6628664569620004        13.883581930908752        19.678923478648823     
 H   4.5065578956970622        14.309587434839397        20.239930172356488     
 H   4.0633954666244945        13.069759681358127        19.059313760796776     
 H   2.9668831628224610        13.447327636320606        20.407869333977775     
 H   1.1148263978823796        14.207161421732803        19.014643180145484     
 N   4.3643674321365733        1.3481562067623698        9.1455482795073628     
 C   5.0761974430063734        9.2407679066655174E-002   8.6925939914836921     
 H   5.1866712601650597      -0.52833014886017460        9.5898013304736818     
 H   6.0852151792369531       0.40134659708497999        8.3986306024963167     
 C   3.0155464389627413        1.0385313889773184        9.7533888236066595     
 H   3.1720235832066823       0.16740268303528641        10.405938710074986     
 H   2.3587778450546923       0.74548754193896594        8.9281011149075162     
 C   5.6550906303631674        2.8019700956327744        7.5455474593773726     
 H   5.5701175773687464        3.7162660167442976        6.9418309091551871     
 H   6.0791082736676607        2.0305263832477247        6.8908061327036316     
 H   6.3804671339936583        3.0007190617016617        8.3480704981605811     
 C   4.2863486338970560        2.4326392582791314        8.0981105620500653     
 H   3.8150131974231711        3.2950415779592337        8.5818744951435484     
 H   3.5901406668973816        2.0873596359944799        7.3252358767410408     
 C   4.3848915219150282      -0.65690906013340511        7.5731169176120501     
 H   5.0123735779747580       -1.5214087936968839        7.3204986975592359     
 H   4.2529421662631464       -3.6766727025622517E-002   6.6802892427076408     
 H   3.4015033407935400       -1.0325037356430427        7.8808821989643105     
 C   2.4446777128369637        2.2127317333935093        10.536048886955177     
 H   1.5343341191049578        1.8801524729231216        11.055265357406379     
 H   2.1589134527721523        3.0567147451137866        9.8935763960963357     
 H   3.1412676370891219        2.5773388173268503        11.302773716699814     
 H   4.9692253729475464        1.6820791778093820        9.9416923649783779     
 N   7.6693100540195829        9.2901397956785967      -0.10686031979137861     
 C   6.9572160079095093        8.0348730908648758       0.34686193532162229     
 H   6.8458593845481763        7.4140063725216949      -0.55011663024741830     
 H   5.9486046609463479        8.3444196693445072       0.64143114810371393     
 C   9.0177731010150897        8.9798666325816860      -0.71505814758127484     
 H   8.8608048574159142        8.1084838845327081       -1.3671084059462115     
 H   9.6748222901504661        8.6870391927900776       0.11008922563821716     
 C   6.3794484843220287        10.745365242245896        1.4923146556545612     
 H   6.4647559301236859        11.660176988297154        2.0950912831532991     
 H   5.9552070505771102        9.9747531505922176        2.1477840209028041     
 H   5.6540759853134865        10.943570335243622       0.68965778369468134     
 C   7.7480001629633373        10.375031595676857       0.94002659970247127     
 H   8.2198202347905749        11.236901959048236       0.45586978021658742     
 H   8.4440157164968763        10.029751414529114        1.7130822280225606     
 C   7.6488666353042145        7.2854556006116420        1.4660645263273755     
 H   7.0212719487058344        6.4211804793212668        1.7191105146284773     
 H   7.7814695049691860        7.9056336684131727        2.3587490985075621     
 H   8.6319608450916743        6.9095060183625625        1.1578510957519930     
 C   9.5885223205460228        10.153571159679007       -1.4985159906507541     
 H   10.498394117972587        9.8205082274137130       -2.0181510767652338     
 H   9.8749818956971662        10.997659963252621      -0.85656973577044482     
 H   8.8915792094907768        10.518191301826771       -2.2649056036039394     
 H   7.0643015384468022        9.6238964005710343      -0.90295209976326707     
 N   10.313291981940633        6.6087089362953257        8.8947561957039234     
 C   11.099918282696231        7.7765091861073978        9.4442842818857802     
 H   11.282182456978342        8.4428086329421088        8.5921381337768761     
 H   12.071363306392954        7.3712547928692507        9.7463703576661196     
 C   9.0164001027173626        7.0491612767529990        8.2584207598002664     
 H   9.2667024075880882        7.9144804922806493        7.6276972383869275     
 H   8.3620604404576682        7.3846019500109641        9.0693094647935908     
 C   11.451599064084693        5.0024727138934191        10.452154585130609     
 H   11.304960311210097        4.0426905467475986        10.964642397823592     
 H   11.871142375465521        5.6963024300121035        11.190311860308427     
 H   12.209590550692099        4.8437701926232402        9.6713208712462553     
 C   10.126933530978949        5.4711916079349976        9.8694903321802236     
 H   9.6396453755402209        4.6640530457264626        9.3125383321468824     
 H   9.4151026126475834        5.8055050322718627        10.632661060881183     
 C   10.433799681649120        8.5074772375793604        10.591022866615239     
 H   11.102411869097873        9.3210082676825081        10.900913269981071     
 H   10.248836038963759        7.8512646870541642        11.447891054835495     
 H   9.4810554880956452        8.9571468169475157        10.287460320457821     
 C   8.3703226604728034        5.9413910473841440        7.4379337215813557     
 H   7.5258979491791074        6.3663005302056392        6.8773447514944639     
 H   7.9710255393200313        5.1275334550434106        8.0581694438630720     
 H   9.0661842314376173        5.5054966225566675        6.7086827648534229     
 H   10.918350795208664        6.2672477681498879        8.1012398723397165     
         396

 Co   11.008869034346676       0.99662676297718134        3.2297980701435471     
 S   8.8071600782993666        3.0246925272229608        4.2989904156905911     
 S   11.406707204936458        3.0844764139953047       0.85952136638187948     
 S   10.850722363275841       -2.1312842067688638        2.5552651918520293     
 S   12.988880024269681       0.16603899468275019        5.5803858425701787     
 O   11.705847771910825      -0.49656571519196430        5.9190235736632815     
 O   12.164943057968916        3.1722837327986864      -0.39919696156687240     
 O   7.9518947545264425        3.1049906384415826        5.4970931051231959     
 O   10.007109957485323        2.6472786908855905       0.75415482075292284     
 N   10.072155485392535      -0.75329912992095471        2.9080093405343574     
 O   13.629335027957437       0.85890311249252771        6.7138978861596250     
 O   10.222426532736225       -2.9033884913395487        1.4682512942481758     
 O   10.075856195477174        3.7623392217698481        4.3485787295714209     
 O   12.262166499395452       -1.7266975232192141        2.3241340840698355     
 N   12.696851727576828        1.1080193591687060        4.3080175020478091     
 N   9.1923442880683321        1.4999028932719281        3.8845219908899336     
 N   12.101512212519131        2.1170633068315019        1.9728972012135648     
 C   6.0562936912582392      -0.57035742535793643        4.2050239099401141     
 H   5.0257480436081554      -0.47256834417483895        4.5375213011399280     
 C   13.426895722195091        2.3625331209628664        2.4035801078013446     
 C   8.7227654961667369      -0.77651507200161873        3.3229797834894876     
 C   7.8389498413143119        3.6816694000751400        2.9471183348472438     
 H   6.9491682083940471        3.0548924570591534        2.8171995412050563     
 H   8.4509122272093347        3.6627141210049863        2.0380855646340263     
 H   7.5322925082488945        4.6986662602334475        3.2184198464887732     
 C   14.413847532500043        3.0868764344188726        1.7063480674481697     
 H   14.186441894019188        3.4895245521428038       0.72236838746148391     
 C   13.753545701560602        1.8056868583766836        3.6786169548887573     
 C   10.880564940192830       -3.1273052533221257        4.0282464424931241     
 H   11.307885241567075       -2.5077206109879349        4.8236467226412767     
 H   11.512918751762976       -4.0006518792004577        3.8270231971618713     
 H   9.8641729449023519       -3.4393412689323366        4.2901998642790637     
 C   11.398916639470263        4.7094440981958767        1.5865756775112534     
 H   10.923101601796141        4.6164363389655820        2.5682016037080548     
 H   10.829894702343546        5.3596508091928472       0.91328752006960812     
 H   12.427512363868566        5.0702339370945237        1.6906376536250929     
 C   15.037804437432946        2.0204738493357817        4.2095392869639960     
 H   15.270782678115957        1.6513782822112639        5.2033526052708030     
 C   15.679926058268393        3.3025774051989645        2.2626305455715987     
 H   16.415741977946361        3.8907464656532031        1.7184479768432726     
 C   6.8928015901733604       0.54900771487149069        4.2468444247965218     
 H   6.5134726979898554        1.4847675845186918        4.6429469229740441     
 C   14.102495374714527       -1.0924069151481883        4.9905013918216818     
 H   13.563358206275074       -1.7191241077384856        4.2738885532512798     
 H   14.459801852499030       -1.6809264423755712        5.8391930085863173     
 H   14.939801007488260      -0.58930309921021107        4.4923503698575091     
 C   8.2347902115770566       0.46961420619221933        3.8355373008811604     
 C   7.8605013864728335       -1.8864026314492226        3.2886639494354002     
 H   8.2223125019363152       -2.8318360885149412        2.8942524543330705     
 C   6.5410886028818762       -1.7949307492513249        3.7456377535104899     
 H   5.9004576384208747       -2.6761429331379110        3.7273555304196790     
 C   15.989355088780814        2.7719809675616669        3.5145688655231129     
 H   16.959296361985764        2.9590902211671861        3.9702334370659771     
 Co   7.1595283728317112        14.837576850559959        12.409636864665982     
 S   9.4250041254125154        12.861651044840539        13.434665063647122     
 S   6.8050627513473039        12.838772906810430        9.9794038716795868     
 S   7.2370566813018691        17.928214416785707        11.601266268941416     
 S   5.1140667049504982        15.732674051094540        14.671230377837416     
 O   6.3795009375356688        16.433900036745122        15.002730181769442     
 O   6.0273097922416090        12.748981071596324        8.7320195265085712     
 O   10.303420468113705        12.802937661867237        14.617139230416356     
 O   8.1808130811903030        13.342534667539406        9.8666266210273417     
 N   8.0481473976385214        16.593489253618262        12.028229950980569     
 O   4.4658911352968076        15.086250710878527        15.827574472524695     
 O   7.8678919884609435        18.681225282256978        10.501551395511822     
 O   8.1766459160143175        12.090055527148456        13.510364320446270     
 O   5.8461271212494488        17.470119933540506        11.348719255814856     
 N   5.4518501152369900        14.731093371362828        13.456570099642422     
 N   8.9939475001702398        14.379136252891202        13.035715231734082     
 N   6.0846111733641308        13.737798936287488        11.127135139702467     
 C   12.102310799789658        16.513004766435202        13.203349952758900     
 H   13.146875466169345        16.441613040896087        13.495038439626853     
 C   4.7573619997903336        13.476528305690840        11.535793907314519     
 C   9.4035342271558395        16.652440490502705        12.414738692888662     
 C   10.373996875851851        12.236979758037890        12.055363046886090     
 H   11.252176400943496        12.877012993875107        11.913231647970546     
 H   9.7450500958699369        12.263523899034473        11.158609763288473     
 H   10.699592159784896        11.218851975878675        12.299206711931284     
 C   3.7827079456697623        12.752409621796660        10.820490590581400     
 H   4.0250544989105101        12.357313829027724        9.8373445264104316     
 C   4.4088368107595173        14.028329675695906        12.807426404653752     
 C   7.1385965961078375        18.977912807572793        13.031308907495280     
 H   6.7036917826946700        18.381540159718902        13.840040325225679     
 H   6.4977700602402138        19.831737975670045        12.779110224486670     
 H   8.1413410765765857        19.318522448557747        13.309746326566859     
 C   6.9040959130402246        11.196834587322076        10.658817235475118     
 H   7.3827254647864535        11.290611436249243        11.639301303955037     
 H   7.4996142056957869        10.592284600854709        9.9647132827489742     
 H   5.8968442593020409        10.779580462041014        10.763711056546498     
 C   3.1175286612559225        13.808870283517649        13.317748269006049     
 H   2.8699277507167240        14.171848070562699        14.310658245314828     
 C   2.5056017454604262        12.539451182256894        11.352581383139409     
 H   1.7769945355966452        11.958840751071708        10.790454460402261     
 C   11.289976890803150        15.378161438535756        13.295058525108495     
 H   11.703235357209056        14.457302046952892        13.693199768945522     
 C   3.9851026342819220        16.933623051798207        13.993236852555807     
 H   4.5326990542514984        17.563083056103348        13.286080021901451     
 H   3.5558580156060748        17.525865224310959        14.804674136352110     
 H   3.1982514541941627        16.381288291791705        13.465749125330900     
 C   9.9323374853476594        15.424502370801857        12.931548252791062     
 C   10.236622274365354        17.781082238503316        12.347336999363847     
 H   9.8356155480158751        18.714734101785599        11.964362839794921     
 C   11.574576822185954        17.722806040761331        12.752272338090636     
 H   12.192727283650441        18.618707779860699        12.700420767592835     
 C   2.1755011265885646        13.063436457292802        12.602573017020312     
 H   1.1994141575703992        12.872440169627740        13.043019865347130     
 Co   4.8742545001668738        6.8968302148326694        14.706968106078730     
 S   2.6090918728516890        4.9202836732619186        13.682271197459634     
 S   5.2295052457570312        4.8984999856036922        17.137279974165367     
 S   4.7963651392346343        9.9876204565158488        15.514583389670891     
 S   6.9191591516001498        7.7917913572759794        12.444910819688040     
 O   5.6535916967871378        8.4928190117805400        12.113511725130097     
 O   6.0072765948507909        4.8087874839426341        18.384660103555142     
 O   1.7305964391992401        4.8613269027266703        12.499866012670193     
 O   3.8536067434514267        5.4018145056835349        17.250091803593893     
 N   3.9854836918100016        8.6528004258619671        15.087501170463888     
 O   7.5673636850874555        7.1455512646358477        11.288465083854202     
 O   4.1652057435919474        10.740669962630674        16.614073445377691     
 O   3.8576388080311008        4.1490131301797568        13.606471200534640     
 O   6.1872533575798263        9.5295919483754048        15.767502353618017     
 N   6.5816224013820932        6.7900602561937404        13.659512168366833     
 N   3.0398495477999137        6.4378559577893588        14.081204390491299     
 N   5.9496992424290180        5.7979415183361231        15.989710907039465     
 C  -6.8793536987849305E-002   8.5712161838420826        13.912851367562521     
 H  -1.1134175256345442        8.4994756955953612        13.621432631940069     
 C   7.2768793006822436        5.5366863450763457        15.580779938446900     
 C   2.6301025234216953        8.7114289735751935        14.701000934433406     
 C   1.6603515589276054        4.2953880027686404        15.061645238423271     
 H  0.78203637988518460        4.9352133151700697        15.203875415765172     
 H   2.2893665206033309        4.3220510839243502        15.958347539539009     
 H   1.3349333918290516        3.2772004798718282        14.817825861962048     
 C   8.2518778703794826        4.8132099862683360        16.296255564679697     
 H   8.0098475765427644        4.4186627255042836        17.279701065540987     
 C   7.6249117450395714        6.0877562503882388        14.308714868547108     
 C   4.8951858890124340        11.037246687280453        14.084521004704051     
 H   5.3300394670656797        10.440773841690859        13.275841575594910     
 H   5.5361616537868361        11.890948198828847        14.336792097121306     
 H   3.8925384883878671        11.378046091446901        13.805956384394756     
 C   5.1310524306308025        3.2566558282695364        16.457561373340031     
 H   4.6523236734237425        3.3503628297496051        15.477113359938032     
 H   4.5358367372095403        2.6517460119679908        17.151581297290683     
 H   6.1384654992939485        2.8398617331202720        16.352539134436071     
 C   8.9160743147609338        5.8681467430594347        13.798092505722611     
 H   9.1632794917393969        6.2305816805257104        12.804886665815818     
 C   9.5288369686071661        4.6001027598534288        15.763882839720877     
 H   10.257722523623899        4.0199152625053154        16.326093376957033     
 C  0.74367358191022348        7.4364412159281477        13.821687213845165     
 H  0.33046684673231275        6.5152975537304778        13.424180028196350     
 C   8.0480942735147210        8.9927368322019330        13.123007426535500     
 H   7.5004518202240993        9.6222749764048547        13.830058916404495     
 H   8.4776118699188245        9.5848811048188463        12.311642258335066     
 H   8.8347898501933830        8.4403245031399496        13.650666864071944     
 C   2.1013656581763493        7.4831570335746234        14.184933827546793     
 C   1.7969062260150215        9.8400046473287510        14.767824178846944     
 H   2.1978775533772898        10.773936063606552        15.150143246250725     
 C  0.45889762650943011        9.7813421506931721        14.363123868084049     
 H -0.15928841967449175        10.677228999451362        14.414622661519155     
 C   9.8584283653131521        5.1232789073324785        14.513426859242937     
 H   10.834379689404972        4.9320667265369051        14.072778563955341     
 Co   1.0252293562021766        8.9373410315530162        5.8088006164458994     
 S   3.2276272979572140        10.964840164887761        4.7396599353552809     
 S  0.62744844319130677        11.025917098347213        8.1785021057199483     
 S   1.1826857565231055        5.8094784823761589        6.4835656660132761     
 S -0.95451490405471906        8.1070413196136997        3.4578006144248521     
 O  0.32847228719931593        7.4442495466820349        3.1193692081483331     
 O -0.13094970853535126        11.114086920408155        9.4371006517700557     
 O   4.0830209098825501        11.044890535122668        3.5416276328624239     
 O   2.0269757141734357        10.588574903648773        8.2841909647708700     
 N   1.9615876839409592        7.1872862170409748        6.1308986460107171     
 O  -1.5947742587357023        8.7999210140307014        2.3241916436827279     
 O   1.8106335831541120        5.0373391938172674        7.5707717651943440     
 O   1.9591834004675481        11.702892966210518        4.6899119519168222     
 O -0.22872770900811504        6.2143146059749652        6.7144344656814647     
 N -0.66250915329333093        9.0491173235382174        4.7301205287004882     
 N   2.8419724578115346        9.4401780153648147        5.1541332214062416     
 N  -6.7309166963208239E-002   10.058349635812080        7.0652123817364121     
 C   5.9775266197739700        7.3690978143066683        4.8340020222488249     
 H   7.0080729206803873        7.4665362777366262        4.5014053056878787     
 C  -1.3927201268521439        10.303661737341896        6.6344899970501299     
 C   3.3110222721034277        7.1637273896853673        5.7160934448860052     
 C   4.1959204192743602        11.621579711171309        6.0915775685487548     
 H   5.0855003178212099        10.994537153626450        6.2215566400713103     
 H   3.5838766348310673        11.602865354901954        7.0005608040716858     
 H   4.5028956190712881        12.638468565353564        5.8202405370393757     
 C  -2.3797320059869076        11.028035729103536        7.3316161915558009     
 H  -2.1523522972332145        11.430857599171148        8.3155315249907780     
 C  -1.7192943217833516        9.7466879293870949        5.3594884947385371     
 C   1.1530376993110119        4.8133750651807841        5.0106171932029469     
 H  0.72607490952103770        5.4329946321932230        4.2150455921821903     
 H  0.52043179252493221        3.9401751577435769        5.2116743652101594     
 H   2.1694463718560955        4.5011279347230229        4.7489776073514456     
 C  0.63554697953406425        12.650697927218760        7.4511355230441021     
 H   1.1114027310286494        12.557387654093432        6.4695614139124915     
 H   1.2046700206635212        13.300906249135856        8.1243351030106776     
 H -0.39296743490832631        13.011663568779493        7.3469800226125415     
 C  -3.0035874195868706        9.9612690753835889        4.8285667462845012     
 H  -3.2365026114185493        9.5921294990170693        3.8347542186315375     
 C  -3.6458811620476590        11.243447812916481        6.7753748912798981     
 H  -4.3817609224092644        11.831546352087322        7.3195586268723147     
 C   5.1412873328151960        8.4886514369517396        4.7919711901133084     
 H   5.5208288346876113        9.4242229419573285        4.3956370708886805     
 C  -2.0682707109866061        6.8486503409222959        4.0475642649359118     
 H  -1.5293364296257501        6.2220886357280349        4.7644717091082418     
 H  -2.4251829574041541        6.2599652559409034        3.1987976182741757     
 H  -2.9058294465233172        7.3517484786255682        4.5453171067470457     
 C   3.7992878641595524        8.4096606405305039        5.2033274532556950     
 C   4.1730436430138980        6.0536625247105453        5.7506852220660774     
 H   3.8110372874877814        5.1083990156251478        6.1453261510181774     
 C   5.4924605414734522        6.1447421934142552        5.2936571418779312     
 H   6.1329116325383097        5.2634056567572323        5.3120210258169784     
 C  -3.9552614898535965        10.712660637654274        5.5234976459365042     
 H  -4.9252365670340232        10.899564812454221        5.0678141609923086     
 N   10.310365457936891       0.40728322883531887        8.1673889418478200     
 C   8.8772884136522325       0.41539298797969570        7.6779305216956262     
 H   8.7878443663080077        1.2502642639836821        6.9740467045379049     
 H   8.2634813329624368       0.64038055829625529        8.5601873849047792     
 C   10.514427023545178      -0.64366745686508531        9.2366757327894646     
 H   10.228838042448809       -1.5965003314412731        8.7827042576238519     
 H   9.7888254300191360      -0.43946025801368438        10.031961280928943     
 C   8.4894238705583192      -0.89288381708101761        7.0035703511528435     
 H   7.4982503769015869      -0.77709134790897993        6.5446720218975809     
 H   8.4340999332023614       -1.7285889520676045        7.7064643894409421     
 H   9.1820789003593113       -1.1359309297830591        6.1882499893415108     
 C   10.746045427686665        2.7933931251121309        7.4784612587739741     
 H   11.364320307886567        3.6548846124315317        7.7606758391207178     
 H   9.7391361683995612        3.1497248167498859        7.2389973437983119     
 H   11.181616528366302        2.3863464806335486        6.5572793777975003     
 C   10.769726034285666        1.7764180738113253        8.6105815754413975     
 H   11.792653267457736        1.6497673141206601        8.9773458826041370     
 H   10.131061151096256        2.0639509232161695        9.4559337927781701     
 C   11.941853705988532      -0.69471167492882457        9.7612104992448661     
 H   12.111023338714761       -1.6616662341311677        10.254339856615456     
 H   12.141220234243789        8.7096993056315075E-002   10.502646583110298     
 H   12.667107539211544      -0.61106345971859977        8.9425144727816033     
 H   10.899664806580798       0.12862113128763222        7.3417836664237717     
 N   7.8021322180400690        15.524112733184198        17.221259832766751     
 C   9.2363693189563438        15.450909762390404        16.744417705055678     
 H   9.2993240204527812        14.605697981536574        16.050586839556452     
 H   9.8336473286865669        15.210995075592278        17.634162042463579     
 C   7.6254279914259602        16.625182547858490        18.245101348442212     
 H   7.9229932697602692        17.550109604135962        17.742201469515035     
 H   8.3543700296089387        16.445381758021679        19.043378040429968     
 C   9.6806344756359426        16.735694977236566        16.060514382126584     
 H   10.651375862949239        16.565138829206624        15.577324448896491     
 H   9.7942760536649001        17.566526609455341        16.761876655729147     
 H   8.9840425366594800        17.018408551201205        15.261082989232893     
 C   7.2848847776421808        13.136625593001446        16.601616670261770     
 H   6.6503500526237467        12.296563805678094        16.914978497674785     
 H   8.2823516432772859        12.751890054126511        16.367253481058643     
 H   6.8507077091666044        13.525556803968845        15.671889987370742     
 C   7.2941033256620669        14.186825859458047        17.704735127762980     
 H   6.2758136274188487        14.359642139623201        18.065220845202425     
 H   7.9201745794692551        13.899931482531702        18.559384414447223     
 C   6.2029282520020876        16.727819399794662        18.775504029803948     
 H   6.0514805721257501        17.724543359967321        19.211052968065975     
 H   5.9960208384457641        15.991865335348203        19.560783664081018     
 H   5.4703370614424616        16.612706624156175        17.967427196149067     
 H   7.2241524753413806        15.796437759530576        16.384990904448799     
 N   4.2310336874390337        7.5815020142333855        9.8954951535741102     
 C   2.7967879146766839        7.5067719084024311        10.372132669067037     
 H   2.7349770784510175        6.6623154781087619        11.066982433872999     
 H   2.1999991534576893        7.2647263763968644        9.4826052341143505     
 C   4.4069311798759436        8.6829884992369166        8.8719334604979565     
 H   4.1089257064846398        9.6075965729334598        9.3751940196336996     
 H   3.6779733780692925        8.5030340523749501        8.0737032243440527     
 C   2.3504241015644842        8.7917580755261451        11.054363560588646     
 H   1.3801495262584531        8.6200624533231966        11.538162674227014     
 H   2.2351246400563469        9.6215197039103675        10.351913435347672     
 H   3.0467940967657712        9.0768598740433681        11.853233558303062     
 C   4.7498580662266763        5.1941927362157081        10.514606254138203     
 H   5.3848465338308529        4.3545371285152470        10.201042022372890     
 H   3.7525214417787751        4.8089326423824570        10.748692184161673     
 H   5.1836782457293911        5.5830646732373728        11.444529384957812     
 C   4.7403635459350104        6.2447514506633652        9.4118405628365345     
 H   5.7587208451731557        6.4184652766306742        9.0519227698815197     
 H   4.1149425189467710        5.9576550492468439        8.5567784937274194     
 C   5.8293241044025574        8.7866512267377299        8.3413619220250901     
 H   5.9800810010941303        9.7836482003041407        7.9061532327033506     
 H   6.0366328037782031        8.0510621280420462        7.5558163881415572     
 H   6.5620623909890501        8.6717637603223228        9.1493330212056456     
 H   4.8086782466761093        7.8542648808130080        10.731854576017961     
 N   1.7240897900647427        8.3478843871533215       0.87114225527817346     
 C   3.1572505637109263        8.3551163923829499        1.3604164299199550     
 H   3.2474954702621019        9.1903723054940709        2.0637559890280430     
 H   3.7711438649002225        8.5789558638295862       0.47792266160522345     
 C   1.5193721802271314        7.2973135252019148      -0.19840513749013786     
 H   1.8047993002031699        6.3442366948422491       0.25518875875525393     
 H   2.2447972259448314        7.5015360373329525      -0.99384550805513316     
 C   3.5440489748801958        7.0469179746125228        2.0355721025162281     
 H   4.5355860564284569        7.1620086240009551        2.4939268841006519     
 H   3.5982457601483633        6.2106339295128175        1.3332428630061808     
 H   2.8514426081498394        6.8051987436550672        2.8513560621793146     
 C   1.2894292601157022        10.733905290054222        1.5609453247606784     
 H  0.67121081234772229        11.595626770524342        1.2792927931364908     
 H   2.2964580935512400        11.089998054209406        1.8002684500286079     
 H  0.85408074532231626        10.326584207994870        2.4821126329013694     
 C   1.2652818259807426        9.7173743201392302       0.42840742260975895     
 H  0.24227703549093432        9.5912631738201171        6.1633774124054033E-002
 H   1.9040610637385813        10.004961087552733      -0.41684532175195027     
 C   9.1767638044560368E-002   7.2469561684947976      -0.72254007686851285     
 H  -7.7817629287627657E-002   6.2803477041492615       -1.2162529624140666     
 H -0.10759515766829905        8.0292548945629107       -1.4634849915911017     
 H -0.63321452523494082        7.3303640279203890        9.6431010001391052E-002
 H   1.1347633842814380        8.0692809951502724        1.6967505237132368     
 N   1.7180304343805743        14.548097241268062        18.220032538462025     
 C  0.93251582875898742        15.717274891594966        17.672051465753992     
 H  0.75074153724352366        16.382500846772540        18.525082048392875     
 H  -3.9227540338072235E-002   15.313326071637494        17.369360394208293     
 C   3.0158216948719931        14.986489794879491        18.855745921233172     
 H   2.7671643864558200        15.852227956932968        19.486423432578718     
 H   3.6702491585178914        15.320747343099915        18.044472772117544     
 C  0.57695183413008322        12.943418395501279        16.663098344306590     
 H  0.72256172487255166        11.984040597095280        16.149671625138701     
 H  0.15665621376641214        13.637910001573946        15.926085484645185     
 H -0.17997469270302918        12.784385103069454        17.444865506109636     
 C   1.9025327198698063        13.411344744789975        17.244221384846945     
 H   2.3904133797839533        12.603677949154280        17.799782750187681     
 H   2.6134106815259184        13.746039619448991        16.480337374170212     
 C   1.5994844060337507        16.449104208204332        16.526389473891516     
 H  0.93116776923492062        17.262996558420294        16.216909956895833     
 H   1.7848297114544456        15.793620276087568        15.669067440292210     
 H   2.5521425574087178        16.898316060772483        16.830886685261820     
 C   3.6604909993648422        13.877905734012138        19.676165963823532     
 H   4.5059423083476435        14.301442287848433        20.236070747912475     
 H   4.0579904515741969        13.063293336500863        19.055944770580730     
 H   2.9644936049659338        13.443534787351222        20.406106695725267     
 H   1.1130678100729336        14.206955755317502        19.013737163868633     
 N   4.3625900339564199        1.3477569984338937        9.1465121102247071     
 C   5.0764053370213889        9.4340591652822575E-002   8.6909989721684973     
 H   5.1887906107868940      -0.52759993302522179        9.5870145514457938     
 H   6.0844230012561642       0.40583679708014347        8.3968115503077794     
 C   3.0151453280884741        1.0346632338344071        9.7551069515746107     
 H   3.1741092748950459       0.16368580080871881        10.407074630022780     
 H   2.3584403034229449       0.74049970145877531        8.9301999548180593     
 C   5.6492753619109646        2.8056204473037649        7.5476524219888947     
 H   5.5626684477705242        3.7211262905986855        6.9463608946449211     
 H   6.0731815526188040        2.0362409297434625        6.8906972699630256     
 H   6.3755109801922671        3.0033030441228585        8.3496068454527741     
 C   4.2816996566314609        2.4336461658103441        8.1010021484125456     
 H   3.8099313952344174        3.2945796496707733        8.5867030779600988     
 H   3.5850853105898111        2.0886541288274878        7.3283788644264334     
 C   4.3857634600966922      -0.65449858445737963        7.5708072313564401     
 H   5.0143397772893783       -1.5176434379064250        7.3166685635821471     
 H   4.2523970088880478       -3.3404083808993526E-002   6.6789320448975271     
 H   3.4031932595998127       -1.0320635730955516        7.8784701399618866     
 C   2.4422850754745662        2.2071004866186672        10.538774826168458     
 H   1.5336895206097005        1.8720725975247192        11.059088414914966     
 H   2.1535102997540219        3.0502870109751585        9.8968950848316286     
 H   3.1388572837152964        2.5735941598298209        11.304506589316915     
 H   4.9674518606887075        1.6818773753124996        9.9425884158930131     
 N   7.6710937819025018        9.2896772420940064      -0.10782310665780330     
 C   6.9570283365876282        8.0367173033686630       0.34841758455287136     
 H   6.8438067118999069        7.4146546729810394      -0.54738126139604604     
 H   5.9493956764852403        8.3487891915001047       0.64317895183324114     
 C   9.0181993792265924        8.9759692514700102      -0.71675642787398841     
 H   8.8587701768339002        8.1047511436211099       -1.3682507687840006     
 H   9.6751702314598003        8.6820107403780504       0.10801762060454806     
 C   6.3852247359116969        10.748877965595973        1.4902541947856893     
 H   6.4721484423269988        11.664872489881848        2.0906552610783757     
 H   5.9611065325854451        9.9802863047960919        2.1478990728060436     
 H   5.6589929123665783        10.946045307089358       0.68817297952025269     
 C   7.7526201395957264        10.375953648492045       0.93716504227079089     
 H   8.2248475321585985        11.236383170524634       0.45109190213742778     
 H   8.4490521979831392        10.030961084418291        1.7099597482685469     
 C   7.6479967809417113        7.2877826741097458        1.4683492838089889     
 H   7.0193137588261649        6.4248506142927306        1.7228932098403682     
 H   7.7819823596533402        7.9089110272446055        2.3600888986972870     
 H   8.6302884782178300        6.9098814529029040        1.1602618068703068     
 C   9.5909464131079663        10.147936778388932       -1.5011801012057064     
 H   10.499095002925328        9.8124506697394711       -2.0218902704918316     
 H   9.8803799087030857        10.991223530511908      -0.85979890453314833     
 H   8.8940396063970120        10.514442817255947       -2.2665942929408702     
 H   7.0660893045138931        9.6236400079717672      -0.90384985930545603     
 N   10.315091681173651        6.6082581886960003        8.8957454207831468     
 C   11.099766315202238        7.7783555213309690        9.4427491813043680     
 H   11.280163163489801        8.4434595332280278        8.5894229827222155     
 H   12.072188954721067        7.3756134309870056        9.7446315852985883     
 C   9.0168428598687616        7.0452933020730395        8.2601553526183782     
 H   9.2646937934077140        7.9107663772041814        7.6288644287623066     
 H   8.3624390798311783        7.3796230482254712        9.0714209801349881     
 C   11.457383470469788        5.0059952569803148        10.454245121857209     
 H   11.312356659227671        4.0473973449004319        10.969109772209867     
 H   11.877050606924154        5.7018460858400832        11.190225670296217     
 H   12.214517524496896        4.8462513227444735        9.6728385237439412     
 C   10.131564265716245        5.4721260399614025        9.8723784002163519     
 H   9.6446833550627158        4.6635474115533881        9.3173414367749174     
 H   9.4201490117284266        5.8067287500603637        10.635808376517591     
 C   10.432986303199465        8.5098119084693593        10.588767632167047     
 H   11.100527794357429        9.3246710471638554        10.897163420671070     
 H   10.249396501487697        7.8545459676549294        11.446576323964869     
 H   9.4794469123377834        8.9575525582949123        10.285086589121715     
 C   8.3727319799721318        5.9357891283987785        7.4406526139132447     
 H   7.5265859909347279        6.3582873429931883        6.8811435667976717     
 H   7.9763995818392308        5.1211432495374360        8.0614668667433538     
 H   9.0686140587060624        5.5017591106406600        6.7104228397290093     
 H   10.920143874069856        6.2669965382965325        8.1021585316284472     
         396

 Co   11.005605371857929       0.99793946491390173        3.2337072688424993     
 S   8.8021274890600587        3.0245566657634591        4.3016814045230971     
 S   11.402248821777539        3.0833250577934121       0.86177937672041927     
 S   10.849696751540934       -2.1289377804470835        2.5554616798451542     
 S   12.987418767113342       0.16556080813094548        5.5818350521769586     
 O   11.704873803520220      -0.49811699953655642        5.9202679215098017     
 O   12.161030705180984        3.1712022580746098      -0.39662088442100429     
 O   7.9462166312060889        3.1042513557364164        5.4993483829130270     
 O   10.003314263373067        2.6442794753452334       0.75619692026869556     
 N   10.070227494170236      -0.75215403306786477        2.9102690305158214     
 O   13.628085729025331       0.85712923417805165        6.7159862464047011     
 O   10.221330178167186       -2.9005094337353508        1.4680933450648090     
 O   10.070261562361189        3.7631407272133228        4.3520039635444707     
 O   12.260571273552980       -1.7228650810706070        2.3237365046411758     
 N   12.694125031180702        1.1092042723127082        4.3110742361183316     
 N   9.1885818777112132        1.4999720515110166        3.8876330575094165     
 N   12.097763616353205        2.1177979029469509        1.9761004660820871     
 C   6.0532973100520584      -0.57205050452503714        4.2038835944721615     
 H   5.0223608073942207      -0.47499194794907107        4.5352422947898230     
 C   13.423196500283691        2.3637079395752578        2.4061803924322986     
 C   8.7206699344987371      -0.77636073390808491        3.3244451030655235     
 C   7.8344562983889698        3.6806494457030254        2.9490498771688904     
 H   6.9449928738800439        3.0535107992101729        2.8187875580243045     
 H   8.4468906508503050        3.6614843931492600        2.0403582423911923     
 H   7.5272789133901714        4.6976782263294616        3.2195939850072337     
 C   14.409812081282054        3.0880405200272989        1.7084495001530988     
 H   14.181997374299373        3.4904752076465893       0.72449003660406064     
 C   13.750444492782110        1.8070083700321078        3.6811279713381273     
 C   10.881442626174268       -3.1264520403988278        4.0272486039687774     
 H   11.308969276571521       -2.5075126463231023        4.8230218767293973     
 H   11.514034850648191       -3.9992543990637990        3.8246106234736685     
 H   9.8654294352248595       -3.4392841460644310        4.2896558824657331     
 C   11.391922265359852        4.7087551160383967        1.5875301786257479     
 H   10.916031409630811        4.6157145947026681        2.5691244876608810     
 H   10.822161695615527        5.3577003236748801       0.91367247885784597     
 H   12.419924693497791        5.0711134900614177        1.6916171434041605     
 C   15.034896397482299        2.0219248737601969        4.2114847145476890     
 H   15.268273655670159        1.6530029836537847        5.2052760364423589     
 C   15.676194260596800        3.3036651428230743        2.2640663236187013     
 H   16.411814489172272        3.8916196710413606        1.7193862964931079     
 C   6.8891347846527591       0.54774380339185114        4.2470881877098758     
 H   6.5088627327576782        1.4830918579648538        4.6432414381953642     
 C   14.101462196092706       -1.0912857350009215        4.9895008358694835     
 H   13.562092983963558       -1.7180755698342232        4.2731451840609589     
 H   14.460763273880728       -1.6799123120740027        5.8371566616270307     
 H   14.937368810992666      -0.58681192241642954        4.4905414466112994     
 C   8.2315596135701661       0.46926543103594276        3.8371145543539069     
 C   7.8592153162080995       -1.8867686666525734        3.2892122332433602     
 H   8.2221154972894670       -2.8318769986567851        2.8951239221569640     
 C   6.5392861630899128       -1.7962158711610676        3.7447360009929160     
 H   5.8992795151837649       -2.6778360336453191        3.7255241262603418     
 C   15.986188612751791        2.7732577050879419        3.5159550646698108     
 H   16.956298312578493        2.9604751402313525        3.9712019236547169     
 Co   7.1562522866625669        14.838892354209444        12.405705340719813     
 S   9.4199552985490573        12.861516593573539        13.431968737147397     
 S   6.8005720573640032        12.837605999445339        9.9771515271941293     
 S   7.2360221786511296        17.930566324508899        11.601057666326337     
 S   5.1126268918215425        15.732192095405065        14.669784623934113     
 O   6.3785539210812230        16.432341120538098        15.001475587328244     
 O   6.0233575091558293        12.747855269162851        8.7294554403608426     
 O   10.297730762675837        12.802209535684788        14.614875762835263     
 O   8.1769843251812464        13.339518317876669        9.8645706771773245     
 N   8.0462079586356019        16.594638567789968        12.025960203587742     
 O   4.4646665167092729        15.084487006206958        15.825499865107105     
 O   7.8667872900736349        18.684105710768836        10.501694396860838     
 O   8.1710307893638827        12.090867075644246        13.506951517241189     
 O   5.8445222039610352        17.473959614309148        11.349106220331530     
 N   5.4491319942197336        14.732259420379458        13.453525597830575     
 N   8.9901758084730332        14.379202340964465        13.032576443608514     
 N   6.0808351683762076        13.738544221906151        11.123920049646639     
 C   12.099311813174557        16.511299027707071        13.204452444321788     
 H   13.143488528425438        16.439170958054572        13.497269319306175     
 C   4.7536403457048308        13.477710516590870        11.533199214366492     
 C   9.4014291855558927        16.652594632630343        12.413256108037402     
 C   10.369477635300886        12.235935520336360        12.053431420608966     
 H   11.247982760834924        12.875594975697652        11.911634747707472     
 H   9.7410024362072747        12.262266913483652        11.156337074741645     
 H   10.694541905563355        11.217839015947270        12.298043307292906     
 C   3.7786392722415640        12.753590558338463        10.818400599269504     
 H   4.0205646634012169        12.358289282958722        9.8352281229390268     
 C   4.4057326379435420        14.029644110649651        12.804932166764521     
 C   7.1394714422677561        18.978774296071450        13.032292624186351     
 H   6.7047828758399080        18.381756064123834        13.840656151405392     
 H   6.4988762324262632        19.833139449308586        12.781512781609599     
 H   8.1425952965930257        19.318593039650519        13.310267633334259     
 C   6.8970726629064814        11.196147453984381        10.657906840628570     
 H   7.3756217346766482        11.289913836942723        11.638422760266717     
 H   7.4918577478294726        10.590323209837022        9.9643892424259715     
 H   5.8892286035182142        10.780461298728051        10.762779160328757     
 C   3.1146229671012504        13.810314908220530        13.315832868828236     
 H   2.8674356126136362        14.173458386932653        14.308771292403714     
 C   2.5018421882159494        12.540555656173893        11.351169871216090     
 H   1.7730301671315551        11.959740100233669        10.789542152788824     
 C   11.286305040501496        15.376886635489132        13.294773488757992     
 H   11.698621606861844        14.455611275716386        13.692852293128491     
 C   3.9840900400373567        16.934738403128573        13.994236533494835     
 H   4.5314489705450409        17.564116931389446        13.286810361346982     
 H   3.5568493269884636        17.526882217530442        14.806707606226729     
 H   3.1958331543722331        16.383770032538152        13.467571501712451     
 C   9.9290988240089995        15.424148794858239        12.929941421185369     
 C   10.235328896678471        17.780714670370685        12.346775528288788     
 H   9.8354108428675584        18.714695995879254        11.963489075879608     
 C   11.572769680034980        17.721513154202729        12.753151885123419     
 H   12.191544870278058        18.617006691978801        12.702235661158342     
 C   2.1723247239527068        13.064718506096982        12.601220412896817     
 H   1.1964107554846024        12.873829760231262        13.042094872357845     
 Co   4.8775333438796427        6.8981438849303869        14.710872872842421     
 S   2.6141260677698095        4.9201818741251238        13.684922358219383     
 S   5.2339550850637773        4.8973049285385635        17.139501181512802     
 S   4.7974224584323641        9.9899620495945065        15.514807189009435     
 S   6.9206326637660185        7.7913151137034165        12.446355578482745     
 O   5.6545798072798323        8.4912768130973397        12.114759726626751     
 O   6.0111869967063996        4.8076291203868378        18.387193289717988     
 O   1.7362759047124181        4.8606449501373632        12.502080483344775     
 O   3.8574028740447277        5.3987948460075383        17.252114688572313     
 N   3.9874343208648897        8.6539446960599076        15.089792697259220     
 O   7.5686203991588892        7.1437830974357333        11.290544342820466     
 O   4.1663512609740625        10.743537931150049        16.613958128398561     
 O   3.8632288212158779        4.1498392827422377        13.609844435165268     
 O   6.1888833867342612        9.5334176469534384        15.767109925407997     
 N   6.5843605233549880        6.7912403762584486        13.662558950477321     
 N   3.0436232108896055        6.4379498603740535        14.084298945840482     
 N   5.9534487011371153        5.7986355789018731        15.992885857165348     
 C  -6.5777041810393025E-002   8.5695664880346509        13.911744553730109     
 H  -1.1100097848931516        8.4971090274197945        13.619182448930017     
 C   7.2805782468807951        5.5378164692732836        15.583349612022273     
 C   2.6322184379309923        8.7115959973418580        14.702504835297521     
 C   1.6648421461310738        4.2943888741959837        15.063527694446327     
 H  0.78620889833245522        4.9338519503734446        15.205417660459315     
 H   2.2933817354643034        4.3208325970487875        15.960573892722428     
 H   1.3399451584707749        3.2762359474035514        14.818938741825274     
 C   8.2559047021938898        4.8143031692023115        16.298310973895710     
 H   8.0142780060239307        4.4195199699069700        17.281766260264117     
 C   7.6280205852604803        6.0890592301210678        14.311208116417358     
 C   4.8943138274098139        11.038101868511013        14.083553580275694     
 H   5.3289539995853703        10.440989002881487        13.275239152209819     
 H   5.5350499835508336        11.892350229473159        14.334401808687497     
 H   3.8912816626027285        11.378099842100042        13.805458436381221     
 C   5.1380025945895405        3.2559353180164097        16.458457579955724     
 H   4.6593598305817272        3.3496357383381041        15.477975711907147     
 H   4.5435033025051972        2.6497712230114412        17.151895810722706     
 H   6.1459991057832486        2.8406836478024209        16.353463975350575     
 C   8.9189927586985611        5.8695882384058384        13.800023603428018     
 H   9.1658063559601928        6.2322190061706424        12.806805743579405     
 C   9.5325628555005881        4.6011277415881091        15.765275431549718     
 H   10.261637757459116        4.0207116231273359        16.326982119768957     
 C  0.74735554185295583        7.4352186591029739        13.821937684102023     
 H  0.33508783129779213        6.5136748177248620        13.424457722939223     
 C   8.0491421691107252        8.9938580981082801        13.122001022056642     
 H   7.5017397599170312        9.6233104171568637        13.829327710477015     
 H   8.4766406921894699        9.5859094572231935        12.309598061775374     
 H   8.8372520990012315        8.4428164685357796        13.648828221060493     
 C   2.1046115078055214        7.4828348861332961        14.186520721693794     
 C   1.7982164928143467        9.8396536339895917        14.768439087320704     
 H   2.1981011155377446        10.773898986647852        15.151106828570368     
 C  0.46072465867873080        9.7800872748045649        14.362284707584083     
 H -0.15808414240800345        10.675566747301811        14.412867755149930     
 C   9.8615993779705651        5.1245263867052877        14.514786325660607     
 H   10.837385236118811        4.9334337371404597        14.073721610094958     
 Co   1.0284763196274362        8.9386573670767540        5.8048974759801331     
 S   3.2326049157590964        10.964739411429274        4.7369721406666363     
 S  0.63188694896997266        11.024729016056149        8.1762821126642553     
 S   1.1837330155463288        5.8118258500467332        6.4833623380455272     
 S -0.95308516391730891        8.1065507656460785        3.4563803647614404     
 O  0.32941724117625037        7.4426962861846766        3.1181423580911609     
 O -0.12704821879721251        11.112948577813267        9.4345692451174319     
 O   4.0886369335033539        11.044200125138618        3.5393716381034501     
 O   2.0307554172982738        10.585546984381352        8.2821689748695366     
 N   1.9635187075755451        7.1884421062625421        6.1286278263040330     
 O  -1.5935673464519200        8.7981339033301893        2.3221376285074773     
 O   1.8117709197318206        5.0402211363354619        7.5709121953481642     
 O   1.9647090498947408        11.703707018139635        4.6864987808946763     
 O -0.22711254100455386        6.2181341287400622        6.7148397774091393     
 N -0.65981271826119048        9.0502845591834298        4.7270954419841598     
 N   2.8457060415192070        9.4402752007275943        5.1510250783199885     
 N  -6.3583084042478241E-002   10.059056086014071        7.0620423466846036     
 C   5.9805217484556810        7.3674783056833038        4.8351246550131668     
 H   7.0114588679555521        7.4642057212754711        4.5036721463045133     
 C  -1.3890418924209724        10.304817173569976        6.6319251343721968     
 C   3.3131183922800536        7.1639115701065785        5.7146078271665326     
 C   4.2003543866016173        11.620608047340875        6.0896466907467657     
 H   5.0896272827401496        10.993218539882166        6.2199659362334874     
 H   3.5878431563410036        11.601670528269889        6.9982915418205884     
 H   4.5078319806584419        12.637534823268256        5.8190690424386684     
 C  -2.3757142040310444        11.029178731425326        7.3295560594626243     
 H  -2.1479239845080595        11.431777523513151        8.3134547488641104     
 C  -1.7162183093381584        9.7479971448558516        5.3570109363690630     
 C   1.1521708553181607        4.8142337956099324        5.0116063718135671     
 H  0.72498185075451560        5.4332061723014915        4.2156712969376002     
 H  0.51934054726869572        3.9415699985656407        5.2140875014046211     
 H   2.1681997988862713        4.5012023111176287        4.7494954917729935     
 C  0.64250437092522161        12.649982600632764        7.4502363906207378     
 H   1.1184336768751661        12.556656372097004        6.4686910190291087     
 H   1.2123604322809263        13.298929324979262        8.1240104345946982     
 H -0.38542126246800257        13.012507016420768        7.3460610995777360     
 C  -3.0007026694227892        9.9627192341189215        4.8266547477097168     
 H  -3.2340203859704659        9.5937557710590138        3.8328641769186462     
 C  -3.6421630900564912        11.244530515267334        6.7739781265413894     
 H  -4.3778436143286941        11.832418436024261        7.3186592578129082     
 C   5.1449379649447460        8.4874506262539153        4.7917214315296590     
 H   5.5254108127278529        9.4226207779399065        4.3953494188040816     
 C  -2.0672612444741270        6.8497561028385219        4.0486004954618284     
 H  -1.5280836471257333        6.2231131148396637        4.7652343833627429     
 H  -2.4261899925644839        6.2609731682224652        3.2008738063676110     
 H  -2.9034068993080542        7.3542245522895353        4.5471838282702643     
 C   3.8025028922884623        8.4093525958045827        5.2017414779345197     
 C   4.1743437550268769        6.0533361804233223        5.7501013084292305     
 H   3.8112591821560113        5.1083883585611254        6.1444063174494632     
 C   5.4942767951145361        6.1435185515045436        5.2945262816823755     
 H   6.1341135599811629        5.2617809428622397        5.3138152775246699     
 C  -3.9521114487533695        10.713942926697628        5.5221470719790977     
 H  -4.9222530748071076        10.900966675425359        5.0668823503233407     
 N   10.308639463974201       0.40591476736295157        8.1678017264520459     
 C   8.8755297670834548       0.41585607394700708        7.6786979900782288     
 H   8.7868360759961899        1.2510083141377855        6.9750845437086610     
 H   8.2621892849824441       0.64128177334761460        8.5611618542115053     
 C   10.511929686004819      -0.64643597537852771        9.2358202117937989     
 H   10.226001300151967       -1.5984883924404418        8.7804831185469396     
 H   9.7862353172967929      -0.44290552453683230        10.031188632323563     
 C   8.4860697635815221      -0.89176709607391669        7.0040883743885125     
 H   7.4954698196076341      -0.77443537144867780        6.5445085252553161     
 H   8.4291039554865712       -1.7273260893950768        7.7069502305149271     
 H   9.1788305055141652       -1.1359439494088384        6.1892149458865813     
 C   10.746606152991529        2.7920622411051990        7.4808116062042664     
 H   11.365342528208933        3.6529503767535991        7.7638936306993189     
 H   9.7399607805286710        3.1491934568601727        7.2414990627545457     
 H   11.182127949889498        2.3855215267238039        6.5593862040153104     
 C   10.769371643739568        1.7741560747321556        8.6121183923319613     
 H   11.792171883122721        1.6462089411592520        8.9786971831323559     
 H   10.131067896568801        2.0616718367692606        9.4577369824554260     
 C   11.939217939578658      -0.69892852792171356        9.7605203425837903     
 H   12.107884587989451       -1.6667135283679313        10.252046512062492     
 H   12.138799951812457        8.1601583732063276E-002   10.503177532810742     
 H   12.664678006232716      -0.61441019311052503        8.9421210136906666     
 H   10.897618813001278       0.12742386253467708        7.3418980390416930     
 N   7.8004277138340230        15.522706617375968        17.220831730589556     
 C   9.2346329481316971        15.451288176128909        16.743643309519317     
 H   9.2983087116943981        14.606370001023411        16.049524172452113     
 H   9.8323626662415293        15.211764342833755        17.633178574987667     
 C   7.6229750154032709        16.622392381390092        18.245929300489966     
 H   7.9202148642608057        17.548089069694267        17.744381897121468     
 H   8.3518238680279584        16.441912411432853        19.044123035866622     
 C   9.6773604514527154        16.736724852168667        16.060020816807370     
 H   10.648663146296473        16.567671560246001        15.577498460351560     
 H   9.7894045829684782        17.567681013919564        16.761436060420863     
 H   8.9808813728961638        17.018364872938690        15.260153874804606     
 C   7.2854238815933980        13.135258898574090        16.599276539459559     
 H   6.6513307329137756        12.294610089213196        16.911775274782034     
 H   8.2831511740285819        12.751301518806667        16.364780730890075     
 H   6.8512184854770330        13.524691113227620        15.669781364718643     
 C   7.2937307984589506        14.184544040427591        17.703193094879680     
 H   6.2753106992684611        14.356092198784527        18.063842708943319     
 H   7.9201409116385726        13.897630762087720        18.557591801487671     
 C   6.2003397981000381        16.723612064810535        18.776170766134317     
 H   6.0484109151521510        17.719512647024477        19.213315484761143     
 H   5.9936350695892120        15.986389142045551        19.560235615396561     
 H   5.4679502847639885        16.609377672468582        17.967800357702359     
 H   7.2221390615677672        15.795212084959028        16.384856621482985     
 N   4.2327752134146781        7.5801976076510540        9.8958881589619399     
 C   2.7985617899532844        7.5073368660541169        10.372883337036887     
 H   2.7359663473345419        6.6631320793278341        11.067964770217465     
 H   2.2012941410196967        7.2658005621837480        9.4835529245604349     
 C   4.4094659927818505        8.6802768971059070        8.8710548694003446     
 H   4.1118104001683822        9.6056723210875194        9.3729429185707076     
 H   3.6806022522671817        8.4996518051310712        8.0729050093376653     
 C   2.3538522159250639        8.7929633307477548        11.054926306897570     
 H   1.3829904039411745        8.6228338629193768        11.538024008732860     
 H   2.2402422941072304        9.6229089293749848        10.352483644477088     
 H   3.0501216842342425        9.0768589069673062        11.854263036371213     
 C   4.7492683847889499        5.1929178697060978        10.516940842241866     
 H   5.3837900701864907        4.3526526767993738        10.204250945030573     
 H   3.7516640989108465        4.8084650746202131        10.751174795336166     
 H   5.1831367184331043        5.5822941037188505        11.446621551338826     
 C   4.7407008227063514        6.2425415481234019        9.4133574572838139     
 H   5.7591847658404793        6.4149373921013861        9.0532442136728264     
 H   4.1149048118833607        5.9554374689119527        8.5585689012219461     
 C   5.8320003290355942        8.7824654689440251        8.3406539273896065     
 H   5.9832768017043794        9.7786239002294035        7.9038305601983341     
 H   6.0390840506013976        8.0455872403675386        7.5563379465244074     
 H   6.5645287669134005        8.6684438665272729        9.1489244747998768     
 H   4.8107473036375685        7.8531165886839078        10.731948735711530     
 N   1.7257792546386816        8.3465258385836343       0.87073927543257701     
 C   3.1589680302954615        8.3556381490156859        1.3596689998347313     
 H   3.2484180954858788        9.1911536603116204        2.0627684208532169     
 H   3.7723899442943001        8.5799795223371582       0.47698139027580960     
 C   1.5218694289668215        7.2945338221245839      -0.19752533666722807     
 H   1.8076449459675805        6.3422510009210677       0.25745515134248809     
 H   2.2473970550839195        7.4980787361285994      -0.99303998091902468     
 C   3.5474211216257876        7.0480890118879858        2.0350299298918131     
 H   4.5383644585124436        7.1647578990101728        2.4940964218074022     
 H   3.6033223856175205        6.2119832646038509        1.3327015000796543     
 H   2.8547063410716018        6.8051662813235714        2.8503412061997251     
 C   1.2887753775499486        10.732589263695553        1.5585561544984197     
 H  0.67009230240934203        11.593694618179216        1.2760049568647456     
 H   2.2955336819446526        11.089494822231243        1.7977357321000129     
 H  0.85346379892894375        10.325789357129571        2.4799677921184626     
 C   1.2655689920100337        9.7151025098569601       0.42685497974866360     
 H  0.24269550327036615        9.5876650162109023        6.0267366483410550E-002
 H   1.9039807405414340        10.002669195457321      -0.41866966350070034     
 C   9.4413193707821794E-002   7.2426899765691379      -0.72184784530632162     
 H  -7.4646002706155290E-002   6.2752318456964247       -1.2139251279821996     
 H -0.10516529563608917        8.0236829238580416       -1.4640411498089021     
 H -0.63079029138258702        7.3269813073466352        9.6811266991815997E-002
 H   1.1367743516216917        8.0680903799871775        1.6966457901450060     
 N   1.7162702004671957        14.547698734608705        18.219062496786510     
 C  0.93275391928019258        15.719224556850781        17.673660045229376     
 H  0.75292346655492337        16.383248298020771        18.527887102756932     
 H  -4.0004796997694748E-002   15.317855071030646        17.371217562867862     
 C   3.0154438196056610        14.982598655310879        18.854023663755765     
 H   2.7692826772226460        15.848475950596823        19.485302653904341     
 H   3.6699340862716263        15.315749288428327        18.042374011095347     
 C  0.57113950177723338        12.947127387285379        16.660940023725200     
 H  0.71510506296003506        11.988977169050385        16.145056586231480     
 H  0.15075496705707148        13.643715612751581        15.926161238715116     
 H -0.18494111982915157        12.787013201047804        17.443260040096639     
 C   1.8978872978669858        13.412365881021602        17.241306844686491     
 H   2.3853051784573576        12.603208366306172        17.794924040492376     
 H   2.6083794406365679        13.747344926139991        16.477188808789233     
 C   1.6003734326395702        16.451521500685185        16.528698390880180     
 H  0.93317055059674070        17.266795665604381        16.220773694629202     
 H   1.7842473807374259        15.796996293413436        15.670408815990999     
 H   2.5538757331530748        16.898722698232469        16.833268764643012     
 C   3.6581155417676845        13.872229537115526        19.673408448998241     
 H   4.5053267209982248        14.293297140857469        20.232211323468466     
 H   4.0525854365238994        13.056826991643600        19.052575780364688     
 H   2.9621040471094067        13.439741938381840        20.404344057472759     
 H   1.1113092222634875        14.206750088902199        19.012831147591779     
 N   4.3608126357762664        1.3473577901054175        9.1474759409420532     
 C   5.0766132310364043        9.6273504238989990E-002   8.6894039528533007     
 H   5.1909099614087291      -0.52686971719026898        9.5842277724179077     
 H   6.0836308232753753       0.41032699707530695        8.3949924981192421     
 C   3.0147442172142074        1.0307950786914959        9.7568250795425637     
 H   3.1761949665834095       0.15996891858215123        10.408210549970573     
 H   2.3581027617911974       0.73551186097858468        8.9322987947286023     
 C   5.6434600934587626        2.8092707989747550        7.5497573846004169     
 H   5.5552193181723029        3.7259865644530730        6.9508908801346543     
 H   6.0672548315699482        2.0419554762392003        6.8905884072224195     
 H   6.3705548263908760        3.0058870265440558        8.3511431927449653     
 C   4.2770506793658649        2.4346530733415568        8.1038937347750242     
 H   3.8048495930456632        3.2941177213823134        8.5915316607766510     
 H   3.5800299542822400        2.0899486216604961        7.3315218521118259     
 C   4.3866353982783552      -0.65208810878135415        7.5684975451008309     
 H   5.0163059766039977       -1.5138780821159659        7.3128384296050584     
 H   4.2518518515129493       -3.0041440592364525E-002   6.6775748470874143     
 H   3.4048831784060853       -1.0316234105480608        7.8760580809594627     
 C   2.4398924381121687        2.2014692398438247        10.541500765381738     
 H   1.5330449221144431        1.8639927221263166        11.062911472423552     
 H   2.1481071467358919        3.0438592768365305        9.9002137735669216     
 H   3.1364469303414708        2.5698495023327919        11.306239461934018     
 H   4.9656783484298677        1.6816755728156172        9.9434844668076483     
 N   7.6728775097854207        9.2892146885094160      -0.10878589352422799     
 C   6.9568406652657480        8.0385615158724502       0.34997323378412049     
 H   6.8417540392516374        7.4153029734403830      -0.54464589254467377     
 H   5.9501866920241326        8.3531587136557004       0.64492675556276835     
 C   9.0186256574380970        8.9720718703583362      -0.71845470816670198     
 H   8.8567354962518863        8.1010184027095118       -1.3693931316217898     
 H   9.6755181727691344        8.6769822879660214       0.10594601557087895     
 C   6.3910009875013660        10.752390688946051        1.4881937339168172     
 H   6.4795409545303126        11.669567991466542        2.0862192390034524     
 H   5.9670060145937800        9.9858194589999645        2.1480141247092828     
 H   5.6639098394196701        10.948520278935096       0.68668817534582405     
 C   7.7572401162281146        10.376875701307233       0.93430348483911052     
 H   8.2298748295266204        11.235864382001031       0.44631402405826814     
 H   8.4540886794694003        10.032170754307465        1.7068372685145332     
 C   7.6471269265792081        7.2901097476078487        1.4706340412906023     
 H   7.0173555689464946        6.4285207492641954        1.7266759050522591     
 H   7.7824952143374952        7.9121883860760382        2.3614286988870115     
 H   8.6286161113439839        6.9102568874432455        1.1626725179886204     
 C   9.5933705056699097        10.142302397098854       -1.5038442117606590     
 H   10.499795887878067        9.8043931120652275       -2.0256294642184294     
 H   9.8857779217090069        10.984787097771193      -0.86302807329585185     
 H   8.8965000033032453        10.510694332685125       -2.2682829822778010     
 H   7.0678770705809839        9.6233836153725001      -0.90474761884764499     
 N   10.316891380406670        6.6078074410966741        8.8967346458623702     
 C   11.099614347708247        7.7802018565545401        9.4412140807229541     
 H   11.278143870001262        8.4441104335139467        8.5867078316675531     
 H   12.073014603049181        7.3799720691047597        9.7428928129310570     
 C   9.0172856170201605        7.0414253273930791        8.2618899454364900     
 H   9.2626851792273381        7.9070522621277144        7.6300316191376858     
 H   8.3628177192046866        7.3746441464399775        9.0735324954763854     
 C   11.463167876854881        5.0095178000672105        10.456335658583807     
 H   11.319753007245243        4.0521041430532652        10.973577146596142     
 H   11.882958838382786        5.7073897416680639        11.190139480284007     
 H   12.219444498301693        4.8487324528657059        9.6743561762416270     
 C   10.136195000453542        5.4730604719878064        9.8752664682524802     
 H   9.6497213345852124        4.6630417773803137        9.3221445414029525     
 H   9.4251954108092679        5.8079524678488648        10.638955692153997     
 C   10.432172924749812        8.5121465793593565        10.586512397718852     
 H   11.098643719616986        9.3283338266452045        10.893413571361071     
 H   10.249956964011634        7.8578272482556946        11.445261593094244     
 H   9.4778383365799215        8.9579582996423088        10.282712857785608     
 C   8.3751412994714602        5.9301872094134129        7.4433715062451338     
 H   7.5272740326903484        6.3502741557807374        6.8849423821008804     
 H   7.9817736243584303        5.1147530440314615        8.0647642896236373     
 H   9.0710438859745057        5.4980215987246517        6.7121629146045949     
 H   10.921936952931050        6.2667453084431770        8.1030771909171797     
         396

 Co   11.002341709369182       0.99925216685062213        3.2376164675414514     
 S   8.7970948998207525        3.0244208043039569        4.3043723933556022     
 S   11.397790438618619        3.0821737015915192       0.86403738705895905     
 S   10.848671139806028       -2.1265913541253032        2.5556581678382795     
 S   12.985957509957000       0.16508262157914075        5.5832842617837386     
 O   11.703899835129615      -0.49966828388114859        5.9215122693563220     
 O   12.157118352393052        3.1701207833505327      -0.39404480727513619     
 O   7.9405385078857362        3.1035120730312502        5.5016036607028571     
 O   9.9995185692608128        2.6412802598048768       0.75823901978446839     
 N   10.068299502947939      -0.75100893621477471        2.9125287204972850     
 O   13.626836430093224       0.85535535586357558        6.7180746066497763     
 O   10.220233823598145       -2.8976303761311524        1.4679353958814423     
 O   10.064666929245204        3.7639422326567975        4.3554291975175214     
 O   12.258976047710510       -1.7190326389219999        2.3233389252125161     
 N   12.691398334784576        1.1103891854567107        4.3141309701888551     
 N   9.1848194673540942        1.5000412097501050        3.8907441241288994     
 N   12.094015020187282        2.1185324990623999        1.9793037309506094     
 C   6.0503009288458776      -0.57374358369213796        4.2027432790042081     
 H   5.0189735711802852      -0.47741555172330319        4.5329632884397189     
 C   13.419497278372290        2.3648827581876493        2.4087806770632523     
 C   8.7185743728307372      -0.77620639581455109        3.3259104226415590     
 C   7.8299627554636269        3.6796294913309104        2.9509814194905375     
 H   6.9408175393660398        3.0521291413611928        2.8203755748435526     
 H   8.4428690744912753        3.6602546652935333        2.0426309201483579     
 H   7.5222653185314492        4.6966901924254767        3.2207681235256942     
 C   14.405776630064064        3.0892046056357252        1.7105509328580280     
 H   14.177552854579559        3.4914258631503752       0.72661168574663737     
 C   13.747343284003618        1.8083298816875319        3.6836389877874973     
 C   10.882320312155706       -3.1255988274755295        4.0262507654444306     
 H   11.310053311575965       -2.5073046816582698        4.8223970308175179     
 H   11.515150949533405       -3.9978569189271407        3.8221980497854657     
 H   9.8666859255473671       -3.4392270231965254        4.2891119006524026     
 C   11.384927891249442        4.7080661338809167        1.5884846797402425     
 H   10.908961217465480        4.6149928504397550        2.5700473716137071     
 H   10.814428688887508        5.3557498381569131       0.91405743764608383     
 H   12.412337023127018        5.0719930430283116        1.6925966331832283     
 C   15.031988357531652        2.0233758981846126        4.2134301421313829     
 H   15.265764633224359        1.6546276850963055        5.2071994676139139     
 C   15.672462462925207        3.3047528804471842        2.2655021016658035     
 H   16.407887000398180        3.8924928764295181        1.7203246161429431     
 C   6.8854679791321578       0.54647989191221147        4.2473319506232299     
 H   6.5042527675255011        1.4814161314110159        4.6435359534166833     
 C   14.100429017470885       -1.0901645548536545        4.9885002799172851     
 H   13.560827761652041       -1.7170270319299608        4.2724018148706380     
 H   14.461724695262426       -1.6788981817724342        5.8351203146677442     
 H   14.934936614497071      -0.58432074562264802        4.4887325233650905     
 C   8.2283290155632756       0.46891665587966619        3.8386918078266534     
 C   7.8579292459433647       -1.8871347018559241        3.2897605170513202     
 H   8.2219184926426188       -2.8319179087986290        2.8959953899808575     
 C   6.5374837232979495       -1.7975009930708103        3.7438342484753426     
 H   5.8981013919466552       -2.6795291341527268        3.7236927221010045     
 C   15.983022136722768        2.7745344426142164        3.5173412638165087     
 H   16.953300263171226        2.9618600592955193        3.9721704102434567     
 Co   7.1529762004934216        14.840207857858928        12.401773816773643     
 S   9.4149064716855975        12.861382142306539        13.429272410647673     
 S   6.7960813633807025        12.836439092080248        9.9748991827086737     
 S   7.2349876760003911        17.932918232232090        11.600849063711257     
 S   5.1111870786925868        15.731710139715590        14.668338870030810     
 O   6.3776069046267780        16.430782204331077        15.000220992887046     
 O   6.0194052260700506        12.746729466729377        8.7268913542131124     
 O   10.292041057237968        12.801481409502342        14.612612295254170     
 O   8.1731555691721880        13.336501968213932        9.8625147333273055     
 N   8.0442685196326824        16.595787881961673        12.023690456194913     
 O   4.4634418981217374        15.082723301535388        15.823425257689514     
 O   7.8656825916863253        18.686986139280695        10.501837398209855     
 O   8.1654156627134480        12.091678624140034        13.503538714036109     
 O   5.8429172866726216        17.477799295077787        11.349493184848201     
 N   5.4464138732024772        14.733425469396089        13.450481096018729     
 N   8.9864041167758248        14.379268429037728        13.029437655482948     
 N   6.0770591633882836        13.739289507524816        11.120704959590809     
 C   12.096312826559457        16.509593288978941        13.205554935884676     
 H   13.140101590681530        16.436728875213053        13.499500198985498     
 C   4.7499186916193272        13.478892727490898        11.530604521418466     
 C   9.3993241439559458        16.652748774757978        12.411773523186143     
 C   10.364958394749920        12.234891282634832        12.051499794331844     
 H   11.243789120726353        12.874176957520199        11.910037847444400     
 H   9.7369547765446143        12.261009927932831        11.154064386194817     
 H   10.689491651341815        11.216826056015865        12.296879902654529     
 C   3.7745705988133658        12.754771494880266        10.816310607957606     
 H   4.0160748278919245        12.359264736889720        9.8331117194676221     
 C   4.4026284651275667        14.030958545603394        12.802437928875293     
 C   7.1403462884276738        18.979635784570107        13.033276340877421     
 H   6.7058739689851450        18.381971968528763        13.841271977585105     
 H   6.4999824046123127        19.834540922947127        12.783915338732529     
 H   8.1438495166094675        19.318663630743295        13.310788940101661     
 C   6.8900494127727381        11.195460320646685        10.656996445782021     
 H   7.3685180045668428        11.289216237636204        11.637544216578398     
 H   7.4841012899631574        10.588361818819335        9.9640652021029705     
 H   5.8816129477343884        10.781342135415086        10.761847264111015     
 C   3.1117172729465787        13.811759532923411        13.313917468650423     
 H   2.8649434745105484        14.175068703302607        14.306884339492601     
 C   2.4980826309714730        12.541660130090891        11.349758359292769     
 H   1.7690657986664653        11.960639449395627        10.788629845175388     
 C   11.282633190199844        15.375611832442509        13.294488452407489     
 H   11.694007856514629        14.453920504479878        13.692504817311461     
 C   3.9830774457927913        16.935853754458940        13.995236214433865     
 H   4.5301988868385843        17.565150806675543        13.287540700792510     
 H   3.5578406383708527        17.527899210749926        14.808741076101347     
 H   3.1934148545503040        16.386251773284599        13.469393878094003     
 C   9.9258601626703413        15.423795218914620        12.928334589579674     
 C   10.234035518991588        17.780347102238053        12.346214057213730     
 H   9.8352061377192417        18.714657889972909        11.962615311964296     
 C   11.570962537884007        17.720220267644127        12.754031432156200     
 H   12.190362456905675        18.615305604096903        12.704050554723850     
 C   2.1691483213168490        13.066000554901162        12.599867808773320     
 H   1.1934073533988057        12.875219350834785        13.041169879368562     
 Co   4.8808121875924115        6.8994575550281043        14.714777639606110     
 S   2.6191602626879305        4.9200800749883289        13.687573518979130     
 S   5.2384049243705233        4.8961098714734348        17.141722388860238     
 S   4.7984797776300949        9.9923036426731642        15.515030988347979     
 S   6.9221061759318880        7.7908388701308535        12.447800337277450     
 O   5.6555679177725269        8.4897346144141377        12.116007728123403     
 O   6.0150973985620082        4.8064707568310414        18.389726475880835     
 O   1.7419553702255963        4.8599629975480552        12.504294954019359     
 O   3.8611990046380287        5.3957751863315409        17.254137573550729     
 N   3.9893849499197778        8.6550889662578463        15.092084224054553     
 O   7.5698771132303220        7.1420149302356188        11.292623601786730     
 O   4.1674967783561776        10.746405899669424        16.613842811419428     
 O   3.8688188344006549        4.1506654353047194        13.613217669795898     
 O   6.1905134158886961        9.5372433455314720        15.766717497197977     
 N   6.5870986453278828        6.7924204963231567        13.665605732587808     
 N   3.0473968739792969        6.4380437629587473        14.087393501189664     
 N   5.9571981598452126        5.7993296394676230        15.996060807291231     
 C  -6.2760546632936731E-002   8.5679167922272175        13.910637739897698     
 H  -1.1066020441517590        8.4947423592442277        13.616932265919965     
 C   7.2842771930793457        5.5389465934702216        15.585919285597646     
 C   2.6343343524402894        8.7117630211085224        14.704008736161637     
 C   1.6693327333345422        4.2933897456233261        15.065410150469381     
 H  0.79038141677972584        4.9324905855768204        15.206959905153456     
 H   2.2973969503252758        4.3196141101732248        15.962800245905848     
 H   1.3449569251124982        3.2752714149352746        14.820051621688501     
 C   8.2599315340082970        4.8153963521362879        16.300366383111726     
 H   8.0187084355050953        4.4203772143096565        17.283831454987247     
 C   7.6311294254813893        6.0903622098538959        14.313701364287608     
 C   4.8934417658071947        11.038957049741574        14.082586155847340     
 H   5.3278685321050601        10.441204164072115        13.274636728824726     
 H   5.5339383133148310        11.893752260117472        14.332011520253687     
 H   3.8900248368175894        11.378153592753184        13.804960488367685     
 C   5.1449527585482784        3.2552148077632830        16.459353786571413     
 H   4.6663959877397119        3.3489086469266036        15.478838063876262     
 H   4.5511698678008550        2.6477964340548921        17.152210324154730     
 H   6.1535327122725496        2.8415055624845702        16.354388816265079     
 C   8.9219112026361902        5.8710297337522412        13.801954701133425     
 H   9.1683332201809904        6.2338563318155753        12.808724821342992     
 C   9.5362887423940084        4.6021527233227904        15.766668023378559     
 H   10.265552991294333        4.0215079837493555        16.327870862580884     
 C  0.75103750179568807        7.4339961022778001        13.822188154358880     
 H  0.33970881586327151        6.5120520817192453        13.424735417682097     
 C   8.0501900647067313        8.9949793640146254        13.120994617577782     
 H   7.5030276996099632        9.6243458579088728        13.828596504549537     
 H   8.4756695144601171        9.5869378096275391        12.307553865215681     
 H   8.8397143478090801        8.4453084339316096        13.646989578049041     
 C   2.1078573574346930        7.4825127386919679        14.188107615840796     
 C   1.7995267596136719        9.8393026206504306        14.769053995794463     
 H   2.1983246776981993        10.773861909689154        15.152070410890012     
 C  0.46255169084803149        9.7788323989159593        14.361445547084116     
 H -0.15687986514151514        10.673904495152261        14.411112848780704     
 C   9.8647703906279780        5.1257738660780978        14.516145792078278     
 H   10.840390782832650        4.9348007477440143        14.074664656234578     
 Co   1.0317232830526959        8.9399737026004900        5.8009943355143658     
 S   3.2375825335609787        10.964638657970788        4.7342843459779909     
 S  0.63632545474863855        11.023540933765087        8.1740621196085623     
 S   1.1847802745695521        5.8141732177173067        6.4831590100777792     
 S -0.95165542377989876        8.1060602116784573        3.4549601150980291     
 O  0.33036219515318482        7.4411430256873183        3.1169155080339892     
 O -0.12314672905907374        11.111810235218380        9.4320378384648080     
 O   4.0942529571241577        11.043509715154567        3.5371156433444764     
 O   2.0345351204231115        10.582519065113933        8.2801469849682032     
 N   1.9654497312101311        7.1895979954841085        6.1263570065973481     
 O  -1.5923604341681379        8.7963467926296790        2.3200836133322267     
 O   1.8129082563095293        5.0431030788536564        7.5710526255019843     
 O   1.9702346993219337        11.704521070068752        4.6830856098725304     
 O -0.22549737300099271        6.2219536515051592        6.7152450891368147     
 N -0.65711628322905002        9.0514517948286404        4.7240703552678323     
 N   2.8494396252268794        9.4403723860903757        5.1479169352337362     
 N  -5.9857001121748236E-002   10.059762536216059        7.0588723116327960     
 C   5.9835168771373919        7.3658587970599392        4.8362472877775096     
 H   7.0148448152307168        7.4618751648143160        4.5059389869211479     
 C  -1.3853636579898010        10.305972609798056        6.6293602716942646     
 C   3.3152145124566790        7.1640957505277889        5.7131222094470591     
 C   4.2047883539288753        11.619636383510439        6.0877158129447766     
 H   5.0937542476590894        10.991899926137885        6.2183752323956645     
 H   3.5918096778509399        11.600475701637823        6.9960222795694911     
 H   4.5127683422455949        12.636601081182947        5.8178975478379611     
 C  -2.3716964020751816        11.030321733747117        7.3274959273694469     
 H  -2.1434956717829046        11.432697447855155        8.3113779727374411     
 C  -1.7131422968929653        9.7493063603246082        5.3545333779995890     
 C   1.1513040113253095        4.8150925260390816        5.0125955504241881     
 H  0.72388879198799361        5.4334177124097600        4.2162970016930110     
 H  0.51824930201245933        3.9429648393877046        5.2165006375990819     
 H   2.1669532259164472        4.5012766875122345        4.7500133761945422     
 C  0.64946176231637898        12.649267274046771        7.4493372581973736     
 H   1.1254646227216831        12.555925090100574        6.4678206241457259     
 H   1.2200508438983313        13.296952400822670        8.1236857661787187     
 H -0.37787509002767883        13.013350464062043        7.3451421765429297     
 C  -2.9978179192587078        9.9641693928542541        4.8247427491349324     
 H  -3.2315381605223825        9.5953820431009582        3.8309741352057549     
 C  -3.6384450180653238        11.245613217618187        6.7725813618028816     
 H  -4.3739263062481246        11.833290519961201        7.3177598887535016     
 C   5.1485885970742959        8.4862498155560893        4.7914716729460105     
 H   5.5299927907680955        9.4210186139224863        4.3950617667194836     
 C  -2.0662517779616478        6.8508618647547479        4.0496367259877450     
 H  -1.5268308646257165        6.2241375939512915        4.7659970576172439     
 H  -2.4271970277248136        6.2619810805040270        3.2029499944610467     
 H  -2.9009843520927912        7.3567006259535024        4.5490505497934839     
 C   3.8057179204173721        8.4090445510786616        5.2001555026133452     
 C   4.1756438670398568        6.0530098361360993        5.7495173947923846     
 H   3.8114810768242418        5.1083777014971030        6.1434864838807481     
 C   5.4960930487556201        6.1422949095948329        5.2953954214868197     
 H   6.1353154874240161        5.2601562289672472        5.3156095292323613     
 C  -3.9489614076531421        10.715225215740983        5.5207964980216913     
 H  -4.9192695825801920        10.902368538396498        5.0659505396543736     
 N   10.306913470011510       0.40454630589058427        8.1682145110562736     
 C   8.8737711205146770       0.41631915991431845        7.6794654584608324     
 H   8.7858277856843721        1.2517523642918886        6.9761223828794181     
 H   8.2608972370024532       0.64218298839897381        8.5621363235182315     
 C   10.509432348464461      -0.64920449389197010        9.2349646907981313     
 H   10.223164557855126       -1.6004764534396103        8.7782619794700274     
 H   9.7836452045744480      -0.44635079105998032        10.030415983718182     
 C   8.4827156566047233      -0.89065037506681577        7.0046063976241815     
 H   7.4926892623136814      -0.77177939498837578        6.5443450286130505     
 H   8.4241079777707810       -1.7260632267225491        7.7074360715889130     
 H   9.1755821106690192       -1.1359569690346174        6.1901799024316517     
 C   10.747166878296390        2.7907313570982670        7.4831619536345588     
 H   11.366364748531296        3.6510161410756665        7.7671114222779201     
 H   9.7407853926577808        3.1486620969704595        7.2440007817107794     
 H   11.182639371412696        2.3846965728140592        6.5614930302331205     
 C   10.769017253193471        1.7718940756529860        8.6136552092225269     
 H   11.791690498787709        1.6426505681978436        8.9800484836605747     
 H   10.131074642041344        2.0593927503223521        9.4595401721326819     
 C   11.936582173168782      -0.70314538091460255        9.7598301859227163     
 H   12.104745837264142       -1.6717608226046952        10.249753167509526     
 H   12.136379669381125        7.6106174407811478E-002   10.503708482511186     
 H   12.662248473253888      -0.61775692650245029        8.9417275545997299     
 H   10.895572819421757       0.12622659378172196        7.3420124116596144     
 N   7.7987232096279770        15.521300501567739        17.220403628412356     
 C   9.2328965773070522        15.451666589867415        16.742868913982957     
 H   9.2972934029360150        14.607042020510248        16.048461505347770     
 H   9.8310780037964918        15.212533610075232        17.632195107511755     
 C   7.6205220393805826        16.619602214921699        18.246757252537723     
 H   7.9174364587613422        17.546068535252573        17.746562324727901     
 H   8.3492777064469763        16.438443064844027        19.044868031303277     
 C   9.6740864272694900        16.737754727100768        16.059527251488156     
 H   10.645950429643708        16.570204291285378        15.577672471806631     
 H   9.7845331122720562        17.568835418383788        16.760995465112583     
 H   8.9777202091328476        17.018321194676176        15.259224760376318     
 C   7.2859629855446162        13.133892204146733        16.596936408657346     
 H   6.6523114132038046        12.292656372748295        16.908572051889283     
 H   8.2839507047798797        12.750712983486823        16.362307980721511     
 H   6.8517292617874617        13.523825422486395        15.667672742066543     
 C   7.2933582712558342        14.182262221397137        17.701651061996380     
 H   6.2748077711180734        14.352542257945851        18.062464572684213     
 H   7.9201072438078901        13.895330041643739        18.555799188528116     
 C   6.1977513441979877        16.719404729826412        18.776837502464687     
 H   6.0453412581785519        17.714481934081633        19.215578001456315     
 H   5.9912493007326599        15.980912948742899        19.559687566712103     
 H   5.4655635080855154        16.606048720780990        17.968173519255647     
 H   7.2201256477941529        15.793986410387479        16.384722338517172     
 N   4.2345167393903216        7.5788932010687224        9.8962811643497695     
 C   2.8003356652298850        7.5079018237058035        10.373634005006737     
 H   2.7369556162180668        6.6639486805469055        11.068947106561932     
 H   2.2025891285817041        7.2668747479706317        9.4845006150065174     
 C   4.4120008056877573        8.6775652949748974        8.8701762783027309     
 H   4.1146950938521236        9.6037480692415809        9.3706918175077156     
 H   3.6832311264650710        8.4962695578871923        8.0721067943312796     
 C   2.3572803302856440        8.7941685859693663        11.055489053206493     
 H   1.3858312816238960        8.6256052725155552        11.537885343238706     
 H   2.2453599481581143        9.6242981548396020        10.353053853606504     
 H   3.0534492717027133        9.0768579398912426        11.855292514439363     
 C   4.7486787033512234        5.1916430031964884        10.519275430345528     
 H   5.3827336065421285        4.3507682250835007        10.207459867688256     
 H   3.7508067560429179        4.8079975068579701        10.753657406510658     
 H   5.1825951911368175        5.5815235342003282        11.448713717719841     
 C   4.7410380994776933        6.2403316455834386        9.4148743517310951     
 H   5.7596486865078020        6.4114095075720972        9.0545656574641349     
 H   4.1148671048199494        5.9532198885770615        8.5603593087164747     
 C   5.8346765536686300        8.7782797111503204        8.3399459327541230     
 H   5.9864726023146284        9.7735996001546663        7.9015078876933167     
 H   6.0415352974245922        8.0401123526930309        7.5568595049072576     
 H   6.5669951428377509        8.6651239727322213        9.1485159283941098     
 H   4.8128163605990277        7.8519682965548068        10.732042895405097     
 N   1.7274687192126208        8.3451672900139471       0.87033629558698056     
 C   3.1606854968799962        8.3561599056484219        1.3589215697495078     
 H   3.2493407207096556        9.1919350151291717        2.0617808526783907     
 H   3.7736360236883777        8.5810031808447320       0.47604011894639575     
 C   1.5243666777065117        7.2917541190472530      -0.19664553584431832     
 H   1.8104905917319909        6.3402653069998856       0.25972154392972219     
 H   2.2499968842230071        7.4946214349242473      -0.99223445378291608     
 C   3.5507932683713794        7.0492600491634496        2.0344877572673981     
 H   4.5411428605964312        7.1675071740193896        2.4942659595141530     
 H   3.6083990110866773        6.2133325996948834        1.3321601371531278     
 H   2.8579700739933642        6.8051338189920747        2.8493263502201360     
 C   1.2881214949841950        10.731273237336884        1.5561669842361607     
 H  0.66897379247096167        11.591762465834089        1.2727171205930004     
 H   2.2946092703380647        11.088991590253080        1.7952030141714181     
 H  0.85284685253557124        10.324994506264272        2.4778229513355563     
 C   1.2658561580393248        9.7128306995746900       0.42530253688756819     
 H  0.24311397104979798        9.5840668586016875        5.8900958842767068E-002
 H   1.9039004173442868        10.000377303361908      -0.42049400524945046     
 C   9.7058749371083219E-002   7.2384237846434774      -0.72115561374413040     
 H  -7.1474376124682923E-002   6.2701159872435888       -1.2115972935503325     
 H -0.10273543360387929        8.0181109531531707       -1.4645973080267025     
 H -0.62836605753023334        7.3235985867728814        9.7191523982240943E-002
 H   1.1387853189619452        8.0668997648240826        1.6965410565767753     
 N   1.7145099665538170        14.547300227949350        18.218092455110998     
 C  0.93299200980139774        15.721174222106594        17.675268624704763     
 H  0.75510539586632308        16.383995749269001        18.530692157120988     
 H  -4.0782053657317262E-002   15.322384070423800        17.373074731527428     
 C   3.0150659443393284        14.978707515742267        18.852301406278354     
 H   2.7714009679894724        15.844723944260679        19.484181875229968     
 H   3.6696190140253608        15.310751233756740        18.040275250073154     
 C  0.56532716942438366        12.950836379069479        16.658781703143809     
 H  0.70764840104751836        11.993913741005487        16.140441547324262     
 H  0.14485372034773081        13.649521223929217        15.926236992785045     
 H -0.18990754695527390        12.789641299026153        17.441654574083646     
 C   1.8932418758641654        13.413387017253228        17.238392304526037     
 H   2.3801969771307618        12.602738783458063        17.790065330797074     
 H   2.6033481997472174        13.748650232830993        16.474040243408250     
 C   1.6012624592453899        16.453938793166039        16.531007307868844     
 H  0.93517333195856078        17.270594772788463        16.224637432362574     
 H   1.7836650500204065        15.800372310739304        15.671750191689787     
 H   2.5556089088974323        16.899129335692454        16.835650844024205     
 C   3.6557400841705263        13.866553340218912        19.670650934172947     
 H   4.5047111336488062        14.285151993866505        20.228351899024453     
 H   4.0471804214736027        13.050360646786336        19.049206790148641     
 H   2.9597144892528795        13.435949089412455        20.402581419220247     
 H   1.1095506344540413        14.206544422486898        19.011925131314925     
 N   4.3590352375961130        1.3469585817769414        9.1484397716593993     
 C   5.0768211250514188        9.8206416825157392E-002   8.6878089335381059     
 H   5.1930293120305642      -0.52613950135531617        9.5814409933900215     
 H   6.0828386452945864       0.41481719707047043        8.3931734459307030     
 C   3.0143431063399402        1.0269269235485845        9.7585432075105150     
 H   3.1782806582717731       0.15625203635558366        10.409346469918367     
 H   2.3577652201594499       0.73052402049839404        8.9343976346391454     
 C   5.6376448250065598        2.8129211506457454        7.5518623472119391     
 H   5.5477701885740807        3.7308468383074609        6.9554208656243874     
 H   6.0613281105210923        2.0476700227349380        6.8904795444818125     
 H   6.3655986725894849        3.0084710089652527        8.3526795400371565     
 C   4.2724017021002698        2.4356599808727695        8.1067853211375045     
 H   3.7997677908569094        3.2936557930938530        8.5963602435932032     
 H   3.5749745979746690        2.0912431144935040        7.3346648397972185     
 C   4.3875073364600192      -0.64967763310532856        7.5661878588452218     
 H   5.0182721759186180       -1.5101127263255067        7.3090082956279696     
 H   4.2513066941378508       -2.6678797375735534E-002   6.6762176492773007     
 H   3.4065730972123580       -1.0311832480005698        7.8736460219570388     
 C   2.4374998007497712        2.1958379930689822        10.544226704595017     
 H   1.5324003236191857        1.8559128467279140        11.066734529932138     
 H   2.1427039937177614        3.0374315426979024        9.9035324623022145     
 H   3.1340365769676453        2.5661048448357628        11.307972334551120     
 H   4.9639048361710278        1.6814737703187348        9.9443805177222835     
 N   7.6746612376683405        9.2887521349248257      -0.10974868039065268     
 C   6.9566529939438668        8.0404057283762356       0.35152888301536955     
 H   6.8397013666033679        7.4159512738997275      -0.54191052369330162     
 H   5.9509777075630250        8.3575282358112979       0.64667455929229556     
 C   9.0190519356495997        8.9681744892466604      -0.72015298845941556     
 H   8.8547008156698723        8.0972856617979136       -1.3705354944595789     
 H   9.6758661140784685        8.6719538355539942       0.10387441053720985     
 C   6.3967772390910342        10.755903412296130        1.4861332730479453     
 H   6.4869334667336256        11.674263493051235        2.0817832169285295     
 H   5.9729054966021158        9.9913526132038388        2.1481291766125219     
 H   5.6688267664727627        10.950995250780833       0.68520337117139540     
 C   7.7618600928605028        10.377797754122421       0.93144192740743015     
 H   8.2349021268946441        11.235345593477430       0.44153614597910851     
 H   8.4591251609556632        10.033380424196640        1.7037147887605195     
 C   7.6462570722167049        7.2924368211059525        1.4729187987722157     
 H   7.0153973790668243        6.4321908842356601        1.7304586002641500     
 H   7.7830080690216503        7.9154657449074710        2.3627684990767364     
 H   8.6269437444701378        6.9106323219835870        1.1650832291069342     
 C   9.5957945982318531        10.136668015808779       -1.5065083223156113     
 H   10.500496772830806        9.7963355543909838       -2.0293686579450276     
 H   9.8911759347149264        10.978350665030478      -0.86625724205855537     
 H   8.8989604002094804        10.506945848114301       -2.2699716716147318     
 H   7.0696648366480748        9.6231272227732347      -0.90564537838983394     
 N   10.318691079639688        6.6073566934973478        8.8977238709415936     
 C   11.099462380214254        7.7820481917781112        9.4396789801415402     
 H   11.276124576512721        8.4447613337998675        8.5839926806128926     
 H   12.073840251377295        7.3843307072225146        9.7411540405635257     
 C   9.0177283741715595        7.0375573527131197        8.2636245382546019     
 H   9.2606765650469622        7.9033381470512465        7.6311988095130650     
 H   8.3631963585781950        7.3696652446544837        9.0756440108177827     
 C   11.468952283239974        5.0130403431541062        10.458426195310407     
 H   11.327149355262815        4.0568109412060984        10.978044520982415     
 H   11.888867069841419        5.7129333974960437        11.190053290271798     
 H   12.224371472106489        4.8512135829869392        9.6758738287393147     
 C   10.140825735190838        5.4739949040142113        9.8781545362886085     
 H   9.6547593141077090        4.6625361432072392        9.3269476460309875     
 H   9.4302418098901111        5.8091761856373658        10.642103007790405     
 C   10.431359546300158        8.5144812502493554        10.584257163270658     
 H   11.096759644876540        9.3319966061265518        10.889663722051070     
 H   10.250517426535572        7.8611085288564597        11.443946862223621     
 H   9.4762297608220596        8.9583640409897072        10.280339126449501     
 C   8.3775506189707887        5.9245852904280483        7.4460903985770228     
 H   7.5279620744459690        6.3422609685682856        6.8887411974040891     
 H   7.9871476668776298        5.1083628385254869        8.0680617125039191     
 H   9.0734737132429508        5.4942840868086433        6.7139029894801814     
 H   10.923730031792243        6.2664940785898207        8.1039958502059104     
         396

 Co   10.999078046880435        1.0005648687873425        3.2415256662404035     
 S   8.7920623105814446        3.0242849428444551        4.3070633821881081     
 S   11.393332055459700        3.0810223453896266       0.86629539739749883     
 S   10.847645528071121       -2.1242449278035229        2.5558546558314048     
 S   12.984496252800660       0.16460443502733604        5.5847334713905186     
 O   11.702925866739010      -0.50121956822574076        5.9227566172028423     
 O   12.153205999605118        3.1690393086264561      -0.39146873012926808     
 O   7.9348603845653827        3.1027727903260840        5.5038589384926881     
 O   9.9957228751485570        2.6382810442645201       0.76028111930024111     
 N   10.066371511725642      -0.74986383936168466        2.9147884104787485     
 O   13.625587131161119       0.85358147754909952        6.7201629668948524     
 O   10.219137469029103       -2.8947513185269544        1.4677774466980755     
 O   10.059072296129219        3.7647437381002722        4.3588544314905713     
 O   12.257380821868038       -1.7152001967733927        2.3229413457838559     
 N   12.688671638388451        1.1115740986007132        4.3171877042593785     
 N   9.1810570569969752        1.5001103679891934        3.8938551907483823     
 N   12.090266424021356        2.1192670951778489        1.9825069958191317     
 C   6.0473045476396958      -0.57543666285923867        4.2016029635362546     
 H   5.0155863349663505      -0.47983915549753536        4.5306842820896138     
 C   13.415798056460892        2.3660575768000407        2.4113809616942059     
 C   8.7164788111627356      -0.77605205772101737        3.3273757422175949     
 C   7.8254692125382839        3.6786095369587959        2.9529129618121841     
 H   6.9366422048520366        3.0507474835122128        2.8219635916628008     
 H   8.4388474981322457        3.6590249374378070        2.0449035979055239     
 H   7.5172517236727261        4.6957021585214909        3.2219422620441547     
 C   14.401741178846075        3.0903686912441515        1.7126523655629571     
 H   14.173108334859746        3.4923765186541611       0.72873333488921399     
 C   13.744242075225127        1.8096513933429559        3.6861500042368673     
 C   10.883197998137144       -3.1247456145522312        4.0252529269200839     
 H   11.311137346580411       -2.5070967169934368        4.8217721849056385     
 H   11.516267048418619       -3.9964594387904824        3.8197854760972629     
 H   9.8679424158698730       -3.4391699003286198        4.2885679188390720     
 C   11.377933517139031        4.7073771517234366        1.5894391808547372     
 H   10.901891025300150        4.6142711061768411        2.5709702555665332     
 H   10.806695682159489        5.3537993526389451       0.91444239643432157     
 H   12.404749352756244        5.0728725959952055        1.6935761229622961     
 C   15.029080317581005        2.0248269226090283        4.2153755697150759     
 H   15.263255610778559        1.6562523865388263        5.2091228987854690     
 C   15.668730665253612        3.3058406180712940        2.2669378797129061     
 H   16.403959511624091        3.8933660818176756        1.7212629357927782     
 C   6.8818011736115556       0.54521598043257180        4.2475757135365839     
 H   6.4996428022933239        1.4797404048571781        4.6438304686380034     
 C   14.099395838849064       -1.0890433747063877        4.9874997239650867     
 H   13.559562539340524       -1.7159784940256984        4.2716584456803171     
 H   14.462686116644123       -1.6778840514708657        5.8330839677084576     
 H   14.932504418001475      -0.58182956882886661        4.4869236001188808     
 C   8.2250984175563850       0.46856788072338962        3.8402690612993999     
 C   7.8566431756786308       -1.8875007370592747        3.2903088008592802     
 H   8.2217214879957705       -2.8319588189404730        2.8968668578047514     
 C   6.5356812835059852       -1.7987861149805531        3.7429324959577692     
 H   5.8969232687095454       -2.6812222346601349        3.7218613179416677     
 C   15.979855660693746        2.7758111801404914        3.5187274629632070     
 H   16.950302213763955        2.9632449783596861        3.9731388968321966     
 Co   7.1497001143242764        14.841523361508413        12.397842292827473     
 S   9.4098576448221394        12.861247691039539        13.426576084147950     
 S   6.7915906693974009        12.835272184715155        9.9726468382232181     
 S   7.2339531733496516        17.935270139955282        11.600640461096177     
 S   5.1097472655636311        15.731228184026115        14.666893116127508     
 O   6.3766598881723331        16.429223288124053        14.998966398445848     
 O   6.0154529429842709        12.745603664295903        8.7243272680653838     
 O   10.286351351800100        12.800753283319894        14.610348827673077     
 O   8.1693268131631296        13.333485618551196        9.8604587894772884     
 N   8.0423290806297647        16.596937196133378        12.021420708802086     
 O   4.4622172795342028        15.080959596863817        15.821350650271924     
 O   7.8645778932990158        18.689866567792553        10.501980399558871     
 O   8.1598005360630115        12.092490172635824        13.500125910831029     
 O   5.8413123693842079        17.481638975846426        11.349880149364875     
 N   5.4436957521852207        14.734591518412719        13.447436594206881     
 N   8.9826324250786165        14.379334517110991        13.026298867357381     
 N   6.0732831584003604        13.740034793143481        11.117489869534980     
 C   12.093313839944356        16.507887550250807        13.206657427447563     
 H   13.136714652937624        16.434286792371534        13.501731078664818     
 C   4.7461970375338236        13.480074938390928        11.528009828470440     
 C   9.3972191023559990        16.652902916885616        12.410290938334883     
 C   10.360439154198954        12.233847044933304        12.049568168054721     
 H   11.239595480617783        12.872758939342743        11.908440947181326     
 H   9.7329071168819539        12.259752942382010        11.151791697647988     
 H   10.684441397120274        11.215813096084460        12.295716498016153     
 C   3.7705019253851679        12.755952431422070        10.814220616645709     
 H   4.0115849923826312        12.360240190820718        9.8309953159962156     
 C   4.3995242923115914        14.032272980557137        12.799943690986064     
 C   7.1412211345875924        18.980497273068764        13.034260057568490     
 H   6.7069650621303829        18.382187872933695        13.841887803764816     
 H   6.5010885767983631        19.835942396585668        12.786317895855460     
 H   8.1451037366259094        19.318734221836067        13.311310246869061     
 C   6.8830261626389948        11.194773187308988        10.656086050935471     
 H   7.3614142744570374        11.288518638329684        11.636665672890080     
 H   7.4763448320968422        10.586400427801648        9.9637411617799678     
 H   5.8739972919505616        10.782222972102121        10.760915367893272     
 C   3.1088115787919066        13.813204157626290        13.312002068472609     
 H   2.8624513364074602        14.176679019672560        14.304997386581487     
 C   2.4943230737269966        12.542764604007891        11.348346847369450     
 H   1.7651014302013754        11.961538798557587        10.787717537561953     
 C   11.278961339898192        15.374337029395885        13.294203416056986     
 H   11.689394106167416        14.452229733243373        13.692157341494429     
 C   3.9820648515482260        16.936969105789306        13.996235895372894     
 H   4.5289488031321268        17.566184681961641        13.288271040238040     
 H   3.5588319497532419        17.528916203969409        14.810774545975965     
 H   3.1909965547283745        16.388733514031046        13.471216254475554     
 C   9.9226215013316814        15.423441642971001        12.926727757973980     
 C   10.232742141304705        17.779979534105422        12.345652586138671     
 H   9.8350014325709267        18.714619784066564        11.961741548048982     
 C   11.569155395733034        17.718927381085525        12.754910979188983     
 H   12.189180043533291        18.613604516215005        12.705865448289355     
 C   2.1659719186809911        13.067282603705342        12.598515204649825     
 H   1.1904039513130089        12.876608941438308        13.040244886379277     
 Co   4.8840910313051804        6.9007712251258209        14.718682406369801     
 S   2.6241944576060514        4.9199782758515331        13.690224679738879     
 S   5.2428547636772693        4.8949148144083061        17.143943596207674     
 S   4.7995370968278248        9.9946452357518218        15.515254787686523     
 S   6.9235796880977567        7.7903626265582906        12.449245096072154     
 O   5.6565560282652214        8.4881924157309374        12.117255729620057     
 O   6.0190078004176168        4.8053123932752451        18.392259662043681     
 O   1.7476348357387745        4.8592810449587471        12.506509424693942     
 O   3.8649951352313292        5.3927555266555443        17.256160458529148     
 N   3.9913355789746658        8.6562332364557868        15.094375750849885     
 O   7.5711338273017557        7.1402467630355044        11.294702860752993     
 O   4.1686422957382927        10.749273868188800        16.613727494440298     
 O   3.8744088475854319        4.1514915878672012        13.616590904426525     
 O   6.1921434450431310        9.5410690441095038        15.766325068987957     
 N   6.5898367673007785        6.7936006163878648        13.668652514698296     
 N   3.0511705370689888        6.4381376655434419        14.090488056538847     
 N   5.9609476185533099        5.8000237000333730        15.999235757417113     
 C  -5.9744051455480431E-002   8.5662670964197858        13.909530926065287     
 H  -1.1031943034103664        8.4923756910686610        13.614682082909912     
 C   7.2879761392778972        5.5400767176671595        15.588488959173016     
 C   2.6364502669495864        8.7119300448751886        14.705512637025752     
 C   1.6738233205380106        4.2923906170506694        15.067292606492435     
 H  0.79455393522699636        4.9311292207801953        15.208502149847599     
 H   2.3014121651862482        4.3183956232976630        15.965026599089267     
 H   1.3499686917542213        3.2743068824669974        14.821164501551726     
 C   8.2639583658227025        4.8164895350702643        16.302421792327738     
 H   8.0231388649862616        4.4212344587123420        17.285896649710374     
 C   7.6342382657022982        6.0916651895867249        14.316194612157856     
 C   4.8925697042045755        11.039812230972135        14.081618731418985     
 H   5.3267830646247498        10.441419325262743        13.274034305439633     
 H   5.5328266430788284        11.895154290761784        14.329621231819878     
 H   3.8887680110324507        11.378207343406325        13.804462540354150     
 C   5.1519029225070163        3.2544942975101563        16.460249993187105     
 H   4.6734321448976957        3.3481815555151027        15.479700415845377     
 H   4.5588364330965128        2.6458216450983429        17.152524837586753     
 H   6.1610663187618506        2.8423274771667191        16.355313657179579     
 C   8.9248296465738193        5.8724712290986449        13.803885798838833     
 H   9.1708600844017862        6.2354936574605082        12.810643899106578     
 C   9.5400146292874304        4.6031777050574716        15.768060615207400     
 H   10.269468225129550        4.0223043443713760        16.328759605392808     
 C  0.75471946173842042        7.4327735454526263        13.822438624615739     
 H  0.34432980042875094        6.5104293457136286        13.425013112424971     
 C   8.0512379603027373        8.9961006299209725        13.119988213098924     
 H   7.5043156393028951        9.6253812986608818        13.827865298622060     
 H   8.4746983367307624        9.5879661620318846        12.305509668655988     
 H   8.8421765966169303        8.4478003993274395        13.645150935037588     
 C   2.1111032070638651        7.4821905912506397        14.189694509987797     
 C   1.8008370264129971        9.8389516073112713        14.769668904268224     
 H   2.1985482398586540        10.773824832730456        15.153033993209656     
 C  0.46437872301733224        9.7775775230273521        14.360606386584150     
 H -0.15567558787502683        10.672242243002710        14.409357942411479     
 C   9.8679414032853892        5.1270213454509070        14.517505258495948     
 H   10.843396329546490        4.9361677583475698        14.075607702374196     
 Co   1.0349702464779555        8.9412900381242277        5.7970911950485995     
 S   3.2425601513628610        10.964537904512301        4.7315965512893454     
 S  0.64076396052730455        11.022352851474023        8.1718421265528693     
 S   1.1858275335927753        5.8165205853878801        6.4829556821100303     
 S -0.95022568364248861        8.1055696577108360        3.4535398654346179     
 O  0.33130714913011922        7.4395897651899601        3.1156886579768170     
 O -0.11924523932093499        11.110671892623492        9.4295064318121824     
 O   4.0998689807449615        11.042819305170514        3.5348596485855026     
 O   2.0383148235479491        10.579491145846513        8.2781249950668698     
 N   1.9673807548447171        7.1907538847056758        6.1240861868906640     
 O  -1.5911535218843558        8.7945596819291687        2.3180295981569765     
 O   1.8140455928872381        5.0459850213718509        7.5711930556558036     
 O   1.9757603487491264        11.705335121997869        4.6796724388503854     
 O -0.22388220499743156        6.2257731742702562        6.7156504008644893     
 N -0.65441984819690957        9.0526190304738527        4.7210452685515047     
 N   2.8531732089345518        9.4404695714531570        5.1448087921474830     
 N  -5.6130918201018239E-002   10.060468986418050        7.0557022765809885     
 C   5.9865120058191037        7.3642392884365746        4.8373699205418523     
 H   7.0182307625058815        7.4595446083531618        4.5082058275377825     
 C  -1.3816854235586293        10.307128046026138        6.6267954090163323     
 C   3.3173106326333048        7.1642799309489993        5.7116365917275864     
 C   4.2092223212561324        11.618664719680005        6.0857849351427875     
 H   5.0978812125780282        10.990581312393603        6.2167845285578407     
 H   3.5957761993608761        11.599280875005757        6.9937530173183937     
 H   4.5177047038327487        12.635667339097640        5.8167260532372538     
 C  -2.3676786001193184        11.031464736068909        7.3254357952762694     
 H  -2.1390673590577496        11.433617372197158        8.3093011966107735     
 C  -1.7100662844477721        9.7506155757933648        5.3520558196301149     
 C   1.1504371673324583        4.8159512564682299        5.0135847290348092     
 H  0.72279573322147150        5.4336292525180294        4.2169227064484209     
 H  0.51715805675622284        3.9443596802097689        5.2189137737935436     
 H   2.1657066529466236        4.5013510639068404        4.7505312606160901     
 C  0.65641915370753645        12.648551947460776        7.4484381257740093     
 H   1.1324955685681999        12.555193808104146        6.4669502292623431     
 H   1.2277412555157363        13.294975476666076        8.1233610977627393     
 H -0.37032891758735509        13.014193911703316        7.3442232535081242     
 C  -2.9949331690946259        9.9656195515895849        4.8228307505601480     
 H  -3.2290559350742991        9.5970083151429026        3.8290840934928640     
 C  -3.6347269460741560        11.246695919969040        6.7711845970643738     
 H  -4.3700089981675543        11.834162603898140        7.3168605196940950     
 C   5.1522392292038459        8.4850490048582650        4.7912219143623611     
 H   5.5345747688083371        9.4194164499050661        4.3947741146348847     
 C  -2.0652423114491687        6.8519676266709739        4.0506729565136608     
 H  -1.5255780821256997        6.2251620730629194        4.7667597318717458     
 H  -2.4282040628851433        6.2629889927855888        3.2050261825544819     
 H  -2.8985618048775286        7.3591766996174695        4.5509172713167025     
 C   3.8089329485462819        8.4087365063527386        5.1985695272921699     
 C   4.1769439790528358        6.0526834918488763        5.7489334811555377     
 H   3.8117029714924717        5.1083670444330807        6.1425666503120331     
 C   5.4979093023967049        6.1410712676851222        5.2962645612912640     
 H   6.1365174148668684        5.2585315150722556        5.3174037809400536     
 C  -3.9458113665529151        10.716507504784337        5.5194459240642848     
 H  -4.9162860903532764        10.903770401367636        5.0650187289854056     
 N   10.305187476048818       0.40317784441821702        8.1686272956604995     
 C   8.8720124739458974       0.41678224588162982        7.6802329268434351     
 H   8.7848194953725542        1.2524964144459920        6.9771602220501752     
 H   8.2596051890224622       0.64308420345033313        8.5631107928249577     
 C   10.506935010924103      -0.65197301240541250        9.2341091698024655     
 H   10.220327815558287       -1.6024645144387790        8.7760408403931152     
 H   9.7810550918521031      -0.44979605758312824        10.029643335112803     
 C   8.4793615496279262      -0.88953365405971474        7.0051244208598504     
 H   7.4899087050197286      -0.76912341852807375        6.5441815319707848     
 H   8.4191120000549908       -1.7248003640500214        7.7079219126628979     
 H   9.1723337158238714       -1.1359699886603967        6.1911448589767222     
 C   10.747727603601254        2.7894004730913351        7.4855123010648512     
 H   11.367386968853660        3.6490819053977339        7.7703292138565212     
 H   9.7416100047868888        3.1481307370807463        7.2465025006670132     
 H   11.183150792935892        2.3838716189043145        6.5635998564509306     
 C   10.768662862647373        1.7696320765738163        8.6151920261130925     
 H   11.791209114452696        1.6390921952364355        8.9813997841887936     
 H   10.131081387513889        2.0571136638754433        9.4613433618099396     
 C   11.933946406758906      -0.70736223390749142        9.7591400292616424     
 H   12.101607086538833       -1.6768081168414588        10.247459822956563     
 H   12.133959386949790        7.0610765083559679E-002   10.504239432211630     
 H   12.659818940275059      -0.62110365989437566        8.9413340955087932     
 H   10.893526825842237       0.12502932502876682        7.3421267842775357     
 N   7.7970187054219311        15.519894385759509        17.219975526235160     
 C   9.2311602064824072        15.452045003605921        16.742094518446596     
 H   9.2962780941776337        14.607714039997083        16.047398838243431     
 H   9.8297933413514524        15.213302877316709        17.631211640035843     
 C   7.6180690633578942        16.616812048453305        18.247585204585477     
 H   7.9146580532618787        17.544048000810882        17.748742752334337     
 H   8.3467315448659942        16.434973718255197        19.045613026739936     
 C   9.6708124030862646        16.738784602032869        16.059033686168942     
 H   10.643237712990942        16.572737022324755        15.577846483261700     
 H   9.7796616415756343        17.569989822848012        16.760554869804302     
 H   8.9745590453695332        17.018277516413661        15.258295645948031     
 C   7.2865020894958343        13.132525509719377        16.594596277855135     
 H   6.6532920934938344        12.290702656283395        16.905368828996533     
 H   8.2847502355311757        12.750124448166977        16.359835230552946     
 H   6.8522400380978903        13.522959731745170        15.665564119414444     
 C   7.2929857440527179        14.179980402366681        17.700109029113079     
 H   6.2743048429676858        14.348992317107177        18.061086436425104     
 H   7.9200735759772076        13.893029321199757        18.554006575568565     
 C   6.1951628902959381        16.715197394842285        18.777504238795057     
 H   6.0422716012049520        17.709451221138792        19.217840518151483     
 H   5.9888635318761088        15.975436755440247        19.559139518027646     
 H   5.4631767314070414        16.602719769093394        17.968546680808934     
 H   7.2181122340205395        15.792760735815930        16.384588055551362     
 N   4.2362582653659659        7.5775887944863909        9.8966741697376008     
 C   2.8021095405064855        7.5084667813574901        10.374384672976586     
 H   2.7379448851015913        6.6647652817659777        11.069929442906398     
 H   2.2038841161437119        7.2679489337575154        9.4854483054526018     
 C   4.4145356185936642        8.6748536928438877        8.8692976872051172     
 H   4.1175797875358651        9.6018238173956405        9.3684407164447219     
 H   3.6858600006629598        8.4928873106433134        8.0713085793248922     
 C   2.3607084446462236        8.7953738411909761        11.056051799515417     
 H   1.3886721593066174        8.6283766821117336        11.537746677744552     
 H   2.2504776022089978        9.6256873803042176        10.353624062735921     
 H   3.0567768591711846        9.0768569728151807        11.856321992507514     
 C   4.7480890219134970        5.1903681366868781        10.521610018449190     
 H   5.3816771428977663        4.3488837733676267        10.210668790345936     
 H   3.7499494131749893        4.8075299390957271        10.756140017685151     
 H   5.1820536638405317        5.5807529646818059        11.450805884100854     
 C   4.7413753762490343        6.2381217430434743        9.4163912461783763     
 H   5.7601126071751256        6.4078816230428091        9.0558871012554416     
 H   4.1148293977565391        5.9510023082421704        8.5621497162110032     
 C   5.8373527783016668        8.7740939533566156        8.3392379381186394     
 H   5.9896684029248775        9.7685753000799291        7.8991852151883002     
 H   6.0439865442477867        8.0346374650185233        7.5573810632901077     
 H   6.5694615187621013        8.6618040789371697        9.1481073819883427     
 H   4.8148854175604869        7.8508200044257066        10.732137055098667     
 N   1.7291581837865599        8.3438087414442581       0.86993331574138411     
 C   3.1624029634645314        8.3566816622811579        1.3581741396642844     
 H   3.2502633459334325        9.1927163699467211        2.0607932845035641     
 H   3.7748821030824553        8.5820268393523040       0.47509884761698190     
 C   1.5268639264462018        7.2889744159699212      -0.19576573502140857     
 H   1.8133362374964015        6.3382796130787042       0.26198793651695634     
 H   2.2525967133620948        7.4911641337198942      -0.99142892664680760     
 C   3.5541654151169717        7.0504310864389126        2.0339455846429835     
 H   4.5439212626804180        7.1702564490286074        2.4944354972209033     
 H   3.6134756365558340        6.2146819347859159        1.3316187742266010     
 H   2.8612338069151266        6.8051013566605789        2.8483114942405470     
 C   1.2874676124184414        10.729957210978215        1.5537778139739020     
 H  0.66785528253258131        11.589830313488962        1.2694292843212551     
 H   2.2936848587314773        11.088488358274919        1.7926702962428231     
 H  0.85222990614219873        10.324199655398973        2.4756781105526500     
 C   1.2661433240686157        9.7105588892924199       0.42375009402647279     
 H  0.24353243882922979        9.5804687009924727        5.7534551202123578E-002
 H   1.9038200941471397        9.9980854112664979      -0.42231834699820053     
 C   9.9704305034344659E-002   7.2341575927178177      -0.72046338218193906     
 H  -6.8302749543210556E-002   6.2650001287907529       -1.2092694591184656     
 H -0.10030557157166942        8.0125389824483015       -1.4651534662445029     
 H -0.62594182367787954        7.3202158661991277        9.7571780972665889E-002
 H   1.1407962863021988        8.0657091496609876        1.6964363230085446     
 N   1.7127497326404384        14.546901721289995        18.217122413435483     
 C  0.93323010032260290        15.723123887362407        17.676877204180148     
 H  0.75728732517772279        16.384743200517232        18.533497211485045     
 H  -4.1559310316939782E-002   15.326913069816952        17.374931900186997     
 C   3.0146880690729962        14.974816376173653        18.850579148800943     
 H   2.7735192587562989        15.840971937924532        19.483061096555595     
 H   3.6693039417790954        15.305753179085151        18.038176489050961     
 C  0.55951483707153382        12.954545370853578        16.656623382562419     
 H  0.70019173913500166        11.998850312960590        16.135826508417040     
 H  0.13895247363839014        13.655326835106854        15.926312746854974     
 H -0.19487397408139628        12.792269397004503        17.440049108070653     
 C   1.8885964538613447        13.414408153484855        17.235477764365584     
 H   2.3750887758041657        12.602269200609953        17.785206621101771     
 H   2.5983169588578670        13.749955539521995        16.470891678027272     
 C   1.6021514858512094        16.456356085646892        16.533316224857508     
 H  0.93717611332038087        17.274393879972550        16.228501170095942     
 H   1.7830827193033869        15.803748328065170        15.673091567388575     
 H   2.5573420846417894        16.899535973152442        16.838032923405400     
 C   3.6533646265733681        13.860877143322300        19.667893419347656     
 H   4.5040955462993875        14.277006846875540        20.224492474580444     
 H   4.0417754064233051        13.043894301929072        19.045837799932599     
 H   2.9573249313963523        13.432156240443071        20.400818780967739     
 H   1.1077920466445952        14.206338756071595        19.011019115038071     
 N   4.3572578394159596        1.3465593734484651        9.1494036023767435     
 C   5.0770290190664342       0.10013932941132481        8.6862139142229093     
 H   5.1951486626523984      -0.52540928552036348        9.5786542143621354     
 H   6.0820464673137975       0.41930739706563391        8.3913543937421657     
 C   3.0139419954656730        1.0230587684056733        9.7602613354784662     
 H   3.1803663499601367       0.15253515412901608        10.410482389866159     
 H   2.3574276785277024       0.72553618001820341        8.9364964745496884     
 C   5.6318295565543579        2.8165715023167359        7.5539673098234612     
 H   5.5403210589758585        3.7357071121618488        6.9599508511141206     
 H   6.0554013894722365        2.0533845692306758        6.8903706817412065     
 H   6.3606425187880946        3.0110549913864499        8.3542158873293477     
 C   4.2677527248346747        2.4366668884039822        8.1096769074999830     
 H   3.7946859886681557        3.2931938648053927        8.6011888264097536     
 H   3.5699192416670984        2.0925376073265123        7.3378078274826111     
 C   4.3883792746416832      -0.64726715742930307        7.5638781725896118     
 H   5.0202383752332382       -1.5063473705350476        7.3051781616508809     
 H   4.2507615367627531       -2.3316154159106543E-002   6.6748604514671879     
 H   3.4082630160186302       -1.0307430854530790        7.8712339629546149     
 C   2.4351071633873738        2.1902067462941397        10.546952643808297     
 H   1.5317557251239282        1.8478329713295114        11.070557587440724     
 H   2.1373008406996314        3.0310038085592743        9.9068511510375057     
 H   3.1316262235938197        2.5623601873387334        11.309705207168221     
 H   4.9621313239121889        1.6812719678218524        9.9452765686369187     
 N   7.6764449655512594        9.2882895813402353      -0.11071146725707737     
 C   6.9564653226219857        8.0422499408800228       0.35308453224661862     
 H   6.8376486939550984        7.4165995743590720      -0.53917515484192935     
 H   5.9517687231019183        8.3618977579668954       0.64842236302182277     
 C   9.0194782138611025        8.9642771081349846      -0.72185126875212913     
 H   8.8526661350878602        8.0935529208863155       -1.3716778572973678     
 H   9.6762140553878027        8.6669253831419653       0.10180280550354075     
 C   6.4025534906807033        10.759416135646207        1.4840728121790734     
 H   6.4943259789369394        11.678958994635929        2.0773471948536062     
 H   5.9788049786104507        9.9968857674077114        2.1482442285157610     
 H   5.6737436935258545        10.953470222626569       0.68371856699696665     
 C   7.7664800694928919        10.378719806937609       0.92858036997574978     
 H   8.2399294242626677        11.234826804953826       0.43675826789994893     
 H   8.4641616424419261        10.034590094085816        1.7005923090065056     
 C   7.6453872178542017        7.2947638946040563        1.4752035562538290     
 H   7.0134391891871539        6.4358610192071239        1.7342412954760409     
 H   7.7835209237058054        7.9187431037389047        2.3641082992664608     
 H   8.6252713775962917        6.9110077565239285        1.1674939402252478     
 C   9.5982186907937965        10.131033634518703       -1.5091724328705638     
 H   10.501197657783544        9.7882779967167419       -2.0331078516716254     
 H   9.8965739477208459        10.971914232289762      -0.86948641082125888     
 H   8.9014207971157138        10.503197363543476       -2.2716603609516626     
 H   7.0714526027151665        9.6228708301739676      -0.90654313793202290     
 N   10.320490778872706        6.6069059458980224        8.8987130960208169     
 C   11.099310412720262        7.7838945270016815        9.4381438795601262     
 H   11.274105283024181        8.4454122340857865        8.5812775295582302     
 H   12.074665899705408        7.3886893453402687        9.7394152681959945     
 C   9.0181711313229584        7.0336893780331593        8.2653591310727137     
 H   9.2586679508665881        7.8996240319747786        7.6323659998884441     
 H   8.3635749979517051        7.3646863428689908        9.0777555261591818     
 C   11.474736689625066        5.0165628862410010        10.460516732037005     
 H   11.334545703280389        4.0615177393589317        10.982511895368690     
 H   11.894775301300053        5.7184770533240243        11.189967100259588     
 H   12.229298445911285        4.8536947131081716        9.6773914812370005     
 C   10.145456469928135        5.4749293360406153        9.8810426043247368     
 H   9.6597972936302057        4.6620305090341656        9.3317507506590243     
 H   9.4352882089709542        5.8103999034258669        10.645250323426811     
 C   10.430546167850503        8.5168159211393544        10.582001928822466     
 H   11.094875570136097        9.3356593856079009        10.885913872741071     
 H   10.251077889059511        7.8643898094572249        11.442632131352996     
 H   9.4746211850641977        8.9587697823371037        10.277965395113394     
 C   8.3799599384701153        5.9189833714426827        7.4488092909089119     
 H   7.5286501162015895        6.3342477813558347        6.8925400127072978     
 H   7.9925217093968293        5.1019726330195123        8.0713591353842009     
 H   9.0759035405113959        5.4905465748926350        6.7156430643557670     
 H   10.925523110653437        6.2662428487364652        8.1049145094946411     
         396

 Co   10.995814384391688        1.0018775707240630        3.2454348649393556     
 S   8.7870297213421384        3.0241490813849534        4.3097543710206132     
 S   11.388873672300782        3.0798709891877341       0.86855340773603862     
 S   10.846619916336214       -2.1218985014817426        2.5560511438245301     
 S   12.983034995644321       0.16412624847553134        5.5861826809972985     
 O   11.701951898348403      -0.50277085257033283        5.9240009650493626     
 O   12.149293646817187        3.1679578339023795      -0.38889265298339998     
 O   7.9291822612450300        3.1020335076209178        5.5061142162825192     
 O   9.9919271810363028        2.6352818287241631       0.76232321881601395     
 N   10.064443520503344      -0.74871874250859471        2.9170481004602120     
 O   13.624337832229012       0.85180759923462346        6.7222513271399276     
 O   10.218041114460064       -2.8918722609227561        1.4676194975147088     
 O   10.053477663013235        3.7655452435437473        4.3622796654636220     
 O   12.255785596025568       -1.7113677546247856        2.3225437663551962     
 N   12.685944941992325        1.1127590117447157        4.3202444383299019     
 N   9.1772946466398562        1.5001795262282818        3.8969662573678647     
 N   12.086517827855433        2.1200016912932980        1.9857102606876540     
 C   6.0443081664335150      -0.57712974202633949        4.2004626480683012     
 H   5.0121990987524150      -0.48226275927176748        4.5284052757395088     
 C   13.412098834549491        2.3672323954124321        2.4139812463251595     
 C   8.7143832494947358      -0.77589771962748355        3.3288410617936308     
 C   7.8209756696129409        3.6775895825866813        2.9548445041338312     
 H   6.9324668703380325        3.0493658256632323        2.8235516084820489     
 H   8.4348259217732160        3.6577952095820803        2.0471762756626894     
 H   7.5122381288140030        4.6947141246175059        3.2231164005626156     
 C   14.397705727628086        3.0915327768525778        1.7147537982678864     
 H   14.168663815139933        3.4933271741579470       0.73085498403179072     
 C   13.741140866446635        1.8109729049983800        3.6886610206862374     
 C   10.884075684118582       -3.1238924016289333        4.0242550883957380     
 H   11.312221381584855       -2.5068887523286043        4.8211473389937591     
 H   11.517383147303834       -3.9950619586538241        3.8173729024090601     
 H   9.8691989061923806       -3.4391127774607142        4.2880239370257414     
 C   11.370939143028622        4.7066881695659566        1.5903936819692317     
 H   10.894820833134821        4.6135493619139281        2.5718931395193594     
 H   10.798962675431470        5.3518488671209781       0.91482735522255942     
 H   12.397161682385470        5.0737521489620994        1.6945556127413637     
 C   15.026172277630359        2.0262779470334435        4.2173209972987697     
 H   15.260746588332760        1.6578770879813471        5.2110463299570249     
 C   15.664998867582019        3.3069283556954039        2.2683736577600082     
 H   16.400032022849999        3.8942392872058331        1.7222012554426134     
 C   6.8781343680909544       0.54395206895293213        4.2478194764499380     
 H   6.4950328370611459        1.4780646783033402        4.6441249838593235     
 C   14.098362660227243       -1.0879221945591206        4.9864991680128883     
 H   13.558297317029005       -1.7149299561214359        4.2709150764899970     
 H   14.463647538025821       -1.6768699211692972        5.8310476207491710     
 H   14.930072221505879      -0.57933839203508508        4.4851146768726711     
 C   8.2218678195494945       0.46821910556711305        3.8418463147721464     
 C   7.8553571054138969       -1.8878667722626254        3.2908570846672407     
 H   8.2215244833489223       -2.8319997290823169        2.8977383256286449     
 C   6.5338788437140218       -1.8000712368902958        3.7420307434401954     
 H   5.8957451454724357       -2.6829153351675425        3.7200299137823305     
 C   15.976689184664723        2.7770879176667664        3.5201136621099050     
 H   16.947304164356684        2.9646298974238530        3.9741073834209364     
 Co   7.1464240281551321        14.842838865157898        12.393910768881303     
 S   9.4048088179586795        12.861113239772537        13.423879757648224     
 S   6.7870999754141002        12.834105277350064        9.9703944937377607     
 S   7.2329186706989130        17.937622047678474        11.600431858481098     
 S   5.1083074524346754        15.730746228336642        14.665447362224207     
 O   6.3757128717178873        16.427664371917029        14.997711804004650     
 O   6.0115006598984921        12.744477861862428        8.7217631819176553     
 O   10.280661646362232        12.800025157137446        14.608085360091984     
 O   8.1654980571540712        13.330469268888461        9.8584028456272712     
 N   8.0403896416268452        16.598086510305084        12.019150961409260     
 O   4.4609926609466672        15.079195892192248        15.819276042854334     
 O   7.8634731949117072        18.692746996304408        10.502123400907887     
 O   8.1541854094125767        12.093301721131612        13.496713107625949     
 O   5.8397074520957943        17.485478656615065        11.350267113881547     
 N   5.4409776311679643        14.735757567429349        13.444392092395034     
 N   8.9788607333814099        14.379400605184253        13.023160079231813     
 N   6.0695071534124372        13.740780078762144        11.114274779479151     
 C   12.090314853329255        16.506181811522676        13.207759919010451     
 H   13.133327715193717        16.431844709530015        13.503961958344140     
 C   4.7424753834483209        13.481257149290956        11.525415135522415     
 C   9.3951140607560522        16.653057059013250        12.408808353483625     
 C   10.355919913647988        12.232802807231774        12.047636541777598     
 H   11.235401840509212        12.871340921165290        11.906844046918254     
 H   9.7288594572192935        12.258495956831187        11.149519009101159     
 H   10.679391142898735        11.214800136153055        12.294553093377775     
 C   3.7664332519569697        12.757133367963872        10.812130625333811     
 H   4.0070951568733388        12.361215644751718        9.8288789125248108     
 C   4.3964201194956170        14.033587415510882        12.797449453096833     
 C   7.1420959807475111        18.981358761567421        13.035243774259561     
 H   6.7080561552756199        18.382403777338624        13.842503629944529     
 H   6.5021947489844125        19.837343870224210        12.788720452978389     
 H   8.1463579566423494        19.318804812928839        13.311831553636463     
 C   6.8760029125052515        11.194086053971292        10.655175656088922     
 H   7.3543105443472321        11.287821039023164        11.635787129201761     
 H   7.4685883742305279        10.584439036783962        9.9634171214569651     
 H   5.8663816361667349        10.783103808789155        10.759983471675531     
 C   3.1059058846372345        13.814648782329170        13.310086668294796     
 H   2.8599591983043724        14.178289336042514        14.303110433670373     
 C   2.4905635164825202        12.543869077924889        11.346935335446132     
 H   1.7611370617362856        11.962438147719546        10.786805229948516     
 C   11.275289489596538        15.373062226349262        13.293918379706483     
 H   11.684780355820202        14.450538962006867        13.691809865677399     
 C   3.9810522573036606        16.938084457119672        13.997235576311924     
 H   4.5276987194256693        17.567218557247742        13.289001379683569     
 H   3.5598232611356311        17.529933197188896        14.812808015850583     
 H   3.1885782549064450        16.391215254777492        13.473038630857106     
 C   9.9193828399930215        15.423088067027383        12.925120926368285     
 C   10.231448763617820        17.779611965972791        12.345091115063614     
 H   9.8347967274226100        18.714581678160215        11.960867784133669     
 C   11.567348253582059        17.717634494526923        12.755790526221764     
 H   12.187997630160908        18.611903428333108        12.707680341854863     
 C   2.1627955160451333        13.068564652509522        12.597162600526330     
 H   1.1874005492272119        12.877998532041829        13.039319893389992     
 Co   4.8873698750179484        6.9020848952235383        14.722587173133492     
 S   2.6292286525241719        4.9198764767147383        13.692875840498626     
 S   5.2473046029840145        4.8937197573431774        17.146164803555106     
 S   4.8005944160255547        9.9969868288304795        15.515478587025068     
 S   6.9250532002636263        7.7898863829857277        12.450689854866859     
 O   5.6575441387579160        8.4866502170477371        12.118503731116709     
 O   6.0229182022732246        4.8041540297194487        18.394792848206528     
 O   1.7533143012519528        4.8585990923694391        12.508723895368526     
 O   3.8687912658246302        5.3897358669795477        17.258183343507564     
 N   3.9932862080295539        8.6573775066537255        15.096667277645217     
 O   7.5723905413731885        7.1384785958353891        11.296782119719257     
 O   4.1697878131204078        10.752141836708175        16.613612177461164     
 O   3.8799988607702089        4.1523177404296820        13.619964139057153     
 O   6.1937734741975659        9.5448947426875375        15.765932640777937     
 N   6.5925748892736733        6.7947807364525730        13.671699296808782     
 N   3.0549442001586806        6.4382315681281366        14.093582611888030     
 N   5.9646970772614072        5.8007177605991220        16.002410707542996     
 C  -5.6727556278024144E-002   8.5646174006123541        13.908424112232877     
 H  -1.0997865626689740        8.4900090228930942        13.612431899899860     
 C   7.2916750854764478        5.5412068418640965        15.591058632748389     
 C   2.6385661814588834        8.7120970686418531        14.707016537889865     
 C   1.6783139077414790        4.2913914884780127        15.069175062515491     
 H  0.79872645367426698        4.9297678559835711        15.210044394541740     
 H   2.3054273800472207        4.3171771364221003        15.967252952272688     
 H   1.3549804583959446        3.2733423499987206        14.822277381414953     
 C   8.2679851976371097        4.8175827180042408        16.304477201543754     
 H   8.0275692944674280        4.4220917031150284        17.287961844433504     
 C   7.6373471059232072        6.0929681693195539        14.318687860028106     
 C   4.8916976426019563        11.040667412202694        14.080651306990630     
 H   5.3256975971444396        10.441634486453371        13.273431882054540     
 H   5.5317149728428259        11.896556321406097        14.327230943386070     
 H   3.8875111852473121        11.378261094059466        13.803964592340614     
 C   5.1588530864657551        3.2537737872570296        16.461146199802794     
 H   4.6804683020556803        3.3474544641036021        15.480562767814492     
 H   4.5665029983921697        2.6438468561417934        17.152839351018777     
 H   6.1685999252511508        2.8431493918488684        16.356238498094083     
 C   8.9277480905114466        5.8739127244450486        13.805816896544240     
 H   9.1733869486225839        6.2371309831054402        12.812562976870163     
 C   9.5437405161808524        4.6042026867921519        15.769453207036243     
 H   10.273383458964767        4.0231007049933956        16.329648348204735     
 C  0.75840142168115265        7.4315509886274524        13.822689094872596     
 H  0.34895078499423032        6.5088066097080128        13.425290807167844     
 C   8.0522858558987416        8.9972218958273178        13.118981808620065     
 H   7.5056035789958271        9.6264167394128890        13.827134092694580     
 H   8.4737271590014096        9.5889945144362319        12.303465472096294     
 H   8.8446388454247789        8.4502923647232695        13.643312292026136     
 C   2.1143490566930367        7.4818684438093115        14.191281404134799     
 C   1.8021472932123224        9.8386005939721102        14.770283812741985     
 H   2.1987718020191083        10.773787755771757        15.153997575529297     
 C  0.46620575518663293        9.7763226471387465        14.359767226084184     
 H -0.15447131060853855        10.670579990853160        14.407603036042254     
 C   9.8711124159428021        5.1282688248237172        14.518864724913618     
 H   10.846401876260328        4.9375347689511244        14.076550748513815     
 Co   1.0382172099032150        8.9426063736479637        5.7931880545828331     
 S   3.2475377691647433        10.964437151053815        4.7289087566007009     
 S  0.64520246630597045        11.021164769182962        8.1696221334971746     
 S   1.1868747926159986        5.8188679530584535        6.4827523541422813     
 S -0.94879594350507845        8.1050791037432148        3.4521196157712062     
 O  0.33225210310705366        7.4380365046926027        3.1144618079196453     
 O -0.11534374958279622        11.109533550028605        9.4269750251595585     
 O   4.1054850043657645        11.042128895186464        3.5326036538265289     
 O   2.0420945266727872        10.576463226579094        8.2761030051655347     
 N   1.9693117784793033        7.1919097739272422        6.1218153671839790     
 O  -1.5899466096005734        8.7927725712286584        2.3159755829817259     
 O   1.8151829294649466        5.0488669638900463        7.5713334858096237     
 O   1.9812859981763193        11.706149173926987        4.6762592678282395     
 O -0.22226703699387040        6.2295926970353532        6.7160557125921647     
 N -0.65172341316476912        9.0537862661190651        4.7180201818351764     
 N   2.8569067926422238        9.4405667568159384        5.1417006490612307     
 N  -5.2404835280288241E-002   10.061175436620038        7.0525322415291800     
 C   5.9895071345008146        7.3626197798132091        4.8384925533061951     
 H   7.0216167097810462        7.4572140518920067        4.5104726681544172     
 C  -1.3780071891274579        10.308283482254218        6.6242305463384001     
 C   3.3194067528099302        7.1644641113702097        5.7101509740081138     
 C   4.2136562885833904        11.617693055849569        6.0838540573407975     
 H   5.1020081774969679        10.989262698649322        6.2151938247200178     
 H   3.5997427208708119        11.598086048373691        6.9914837550672964     
 H   4.5226410654199016        12.634733597012332        5.8155545586365465     
 C  -2.3636607981634556        11.032607738390700        7.3233756631830920     
 H  -2.1346390463325946        11.434537296539162        8.3072244204841041     
 C  -1.7069902720025789        9.7519247912621214        5.3495782612606417     
 C   1.1495703233396068        4.8168099868973790        5.0145739076454294     
 H  0.72170267445494951        5.4338407926262979        4.2175484112038308     
 H  0.51606681149998646        3.9457545210318328        5.2213269099880053     
 H   2.1644600799767995        4.5014254403014462        4.7510491450376389     
 C  0.66337654509869382        12.647836620874781        7.4475389933506451     
 H   1.1395265144147169        12.554462526107717        6.4660798343789612     
 H   1.2354316671331413        13.292998552509482        8.1230364293467581     
 H -0.36278274514703135        13.015037359344591        7.3433043304733188     
 C  -2.9920484189305445        9.9670697103249175        4.8209187519853636     
 H  -3.2265737096262153        9.5986345871848471        3.8271940517799727     
 C  -3.6310088740829887        11.247778622319894        6.7697878323258651     
 H  -4.3660916900869848        11.835034687835078        7.3159611506346884     
 C   5.1558898613333959        8.4838481941604407        4.7909721557787117     
 H   5.5391567468485787        9.4178142858876459        4.3944864625502857     
 C  -2.0642328449366896        6.8530733885871999        4.0517091870395774     
 H  -1.5243252996256829        6.2261865521745472        4.7675224061262469     
 H  -2.4292110980454735        6.2639969050671507        3.2071023706479171     
 H  -2.8961392576622655        7.3616527732814365        4.5527839928399212     
 C   3.8121479766751918        8.4084284616268175        5.1969835519709946     
 C   4.1782440910658147        6.0523571475616542        5.7483495675186917     
 H   3.8119248661607017        5.1083563873690583        6.1416468167433180     
 C   5.4997255560377889        6.1398476257754107        5.2971337010957082     
 H   6.1377193423097216        5.2569068011772631        5.3191980326477450     
 C  -3.9426613254526881        10.717789793827691        5.5180953501068783     
 H  -4.9133025981263607        10.905172264338775        5.0640869183164376     
 N   10.303461482086128       0.40180938294584972        8.1690400802647254     
 C   8.8702538273771196       0.41724533184894119        7.6810003952260386     
 H   8.7838112050607364        1.2532404646000954        6.9781980612209322     
 H   8.2583131410424695       0.64398541850169233        8.5640852621316821     
 C   10.504437673383743      -0.65474153091885490        9.2332536488067980     
 H   10.217491073261446       -1.6044525754379475        8.7738197013162029     
 H   9.7784649791297582      -0.45324132410627627        10.028870686507423     
 C   8.4760074426511292      -0.88841693305261382        7.0056424440955194     
 H   7.4871281477257758      -0.76646744206777162        6.5440180353285200     
 H   8.4141160223392006       -1.7235375013774936        7.7084077537368829     
 H   9.1690853209787253       -1.1359830082861757        6.1921098155217926     
 C   10.748288328906117        2.7880695890844036        7.4878626484951436     
 H   11.368409189176024        3.6471476697198018        7.7735470054351232     
 H   9.7424346169159985        3.1475993771910327        7.2490042196232469     
 H   11.183662214459090        2.3830466649945699        6.5657066826687407     
 C   10.768308472101277        1.7673700774946466        8.6167288430036564     
 H   11.790727730117682        1.6355338222750271        8.9827510847170124     
 H   10.131088132986434        2.0548345774285348        9.4631465514871955     
 C   11.931310640349031      -0.71157908690038041        9.7584498726005684     
 H   12.098468335813523       -1.6818554110782227        10.245166478403597     
 H   12.131539104518458        6.5115355759307880E-002   10.504770381912076     
 H   12.657389407296231      -0.62445039328630092        8.9409406364178583     
 H   10.891480832262715       0.12383205627581170        7.3422411568954571     
 N   7.7953142012158851        15.518488269951279        17.219547424057964     
 C   9.2294238356577605        15.452423417344427        16.741320122910235     
 H   9.2952627854192507        14.608386059483919        16.046336171139092     
 H   9.8285086789064149        15.214072144558184        17.630228172559931     
 C   7.6156160873352050        16.614021881984911        18.248413156633230     
 H   7.9118796477624151        17.542027466369188        17.750923179940770     
 H   8.3441853832850121        16.431504371666371        19.046358022176591     
 C   9.6675383789030391        16.739814476964966        16.058540120849727     
 H   10.640524996338176        16.575269753364132        15.578020494716771     
 H   9.7747901708792124        17.571144227312239        16.760114274496019     
 H   8.9713978816062170        17.018233838151147        15.257366531519745     
 C   7.2870411934470516        13.131158815292022        16.592256147052925     
 H   6.6542727737838634        12.288748939818495        16.902165606103782     
 H   8.2855497662824735        12.749535912847133        16.357362480384378     
 H   6.8527508144083189        13.522094041003944        15.663455496762346     
 C   7.2926132168496025        14.177698583336225        17.698566996229779     
 H   6.2738019148172972        14.345442376268501        18.059708300165997     
 H   7.9200399081465251        13.890728600755775        18.552213962609009     
 C   6.1925744363938886        16.710990059858162        18.778170975125427     
 H   6.0392019442313529        17.704420508195948        19.220103034846652     
 H   5.9864777630195567        15.969960562137596        19.558591469343188     
 H   5.4607899547285683        16.599390817405801        17.968919842362226     
 H   7.2160988202469252        15.791535061244382        16.384453772585548     
 N   4.2379997913416103        7.5762843879040593        9.8970671751254304     
 C   2.8038834157830861        7.5090317390091768        10.375135340946436     
 H   2.7389341539851162        6.6655818829850499        11.070911779250864     
 H   2.2051791037057193        7.2690231195443991        9.4863959958986861     
 C   4.4170704314995710        8.6721420907128781        8.8684190961075053     
 H   4.1204644812196065        9.5998995655497001        9.3661896153817299     
 H   3.6884888748608491        8.4895050633994344        8.0705103643185048     
 C   2.3641365590068038        8.7965790964125858        11.056614545824340     
 H   1.3915130369893389        8.6311480917079137        11.537608012250400     
 H   2.2555952562598818        9.6270766057688348        10.354194271865337     
 H   3.0601044466396554        9.0768560057391170        11.857351470575665     
 C   4.7474993404757706        5.1890932701772687        10.523944606552853     
 H   5.3806206792534041        4.3469993216517535        10.213877713003619     
 H   3.7490920703070603        4.8070623713334841        10.758622628859642     
 H   5.1815121365442449        5.5799823951632836        11.452898050481867     
 C   4.7417126530203761        6.2359118405035110        9.4179081406256575     
 H   5.7605765278424492        6.4043537385135210        9.0572085450467501     
 H   4.1147916906931288        5.9487847279072792        8.5639401237055317     
 C   5.8400290029347035        8.7699081955629108        8.3385299434831559     
 H   5.9928642035351265        9.7635510000051919        7.8968625426832828     
 H   6.0464377910709803        8.0291625773440156        7.5579026216729579     
 H   6.5719278946864517        8.6584841851421199        9.1476988355825757     
 H   4.8169544745219461        7.8496717122966064        10.732231214792234     
 N   1.7308476483604991        8.3424501928745709       0.86953033589578765     
 C   3.1641204300490662        8.3572034189138940        1.3574267095790609     
 H   3.2511859711572093        9.1934977247642724        2.0598057163287380     
 H   3.7761281824765334        8.5830504978598761       0.47415757628756805     
 C   1.5293611751858918        7.2861947128925904      -0.19488593419849881     
 H   1.8161818832608119        6.3362939191575220       0.26425432910419044     
 H   2.2551965425011824        7.4877068325155420      -0.99062339951069900     
 C   3.5575375618625635        7.0516021237143764        2.0334034120185684     
 H   4.5466996647644047        7.1730057240378242        2.4946050349276536     
 H   3.6185522620249913        6.2160312698769493        1.3310774113000745     
 H   2.8644975398368890        6.8050688943290822        2.8472966382609575     
 C   1.2868137298526878        10.728641184619546        1.5513886437116433     
 H  0.66673677259420094        11.587898161143835        1.2661414480495097     
 H   2.2927604471248895        11.087985126296756        1.7901375783142282     
 H  0.85161295974882634        10.323404804533672        2.4735332697697432     
 C   1.2664304900979069        9.7082870790101499       0.42219765116537739     
 H  0.24395090660866162        9.5768705433832579        5.6168143561480095E-002
 H   1.9037397709499924        9.9957935191710856      -0.42414268874695060     
 C  0.10234986069760610        7.2298914007921571      -0.71977115061974783     
 H  -6.5131122961738189E-002   6.2598842703379161       -1.2069416246865985     
 H  -9.7875709539459538E-002   8.0069670117434324       -1.4657096244623034     
 H -0.62351758982552585        7.3168331456253730        9.7952037963090835E-002
 H   1.1428072536424523        8.0645185344978909        1.6963315894403139     
 N   1.7109894987270597        14.546503214630638        18.216152371759971     
 C  0.93346819084380805        15.725073552618220        17.678485783655535     
 H  0.75946925448912239        16.385490651765458        18.536302265849102     
 H  -4.2336566976562295E-002   15.331442069210103        17.376789068846563     
 C   3.0143101938066637        14.970925236605041        18.848856891323532     
 H   2.7756375495231249        15.837219931588388        19.481940317881218     
 H   3.6689888695328299        15.300755124413564        18.036077728028769     
 C  0.55370250471868410        12.958254362637678        16.654465061981028     
 H  0.69273507722248506        12.003786884915693        16.131211469509818     
 H  0.13305122692904950        13.661132446284489        15.926388500924903     
 H -0.19984040120751861        12.794897494982852        17.438443642057660     
 C   1.8839510318585242        13.415429289716482        17.232563224205130     
 H   2.3699805744775699        12.601799617761845        17.780347911406466     
 H   2.5932857179685165        13.751260846212995        16.467743112646289     
 C   1.6030405124570288        16.458773378127741        16.535625141846172     
 H  0.93917889468220095        17.278192987156636        16.232364907829311     
 H   1.7825003885863675        15.807124345391038        15.674432943087364     
 H   2.5590752603861469        16.899942610612428        16.840415002786592     
 C   3.6509891689762104        13.855200946425686        19.665135904522366     
 H   4.5034799589499688        14.268861699884576        20.220633050136431     
 H   4.0363703913730076        13.037427957071809        19.042468809716553     
 H   2.9549353735398252        13.428363391473686        20.399056142715231     
 H   1.1060334588351490        14.206133089656294        19.010113098761217     
 N   4.3554804412358061        1.3461601651199888        9.1503674330940896     
 C   5.0772369130814488       0.10207224199749221        8.6846188949077128     
 H   5.1972680132742335      -0.52467906968541067        9.5758674353342474     
 H   6.0812542893330086       0.42379759706079734        8.3895353415536285     
 C   3.0135408845914058        1.0191906132627619        9.7619794634464192     
 H   3.1824520416485003       0.14881827190244848        10.411618309813951     
 H   2.3570901368959549       0.72054833953801278        8.9385953144602315     
 C   5.6260142881021551        2.8202218539877264        7.5560722724349834     
 H   5.5328719293776372        3.7405673860162367        6.9644808366038546     
 H   6.0494746684233798        2.0590991157264136        6.8902618190006004     
 H   6.3556863649867035        3.0136389738076468        8.3557522346215407     
 C   4.2631037475690787        2.4376737959351944        8.1125684938624634     
 H   3.7896041864794014        3.2927319365169323        8.6060174092263058     
 H   3.5648638853595274        2.0938321001595201        7.3409508151680036     
 C   4.3892512128233463      -0.64485668175327759        7.5615684863340027     
 H   5.0222045745478576       -1.5025820147445885        7.3013480276737921     
 H   4.2502163793876546       -1.9953510942477545E-002   6.6735032536570742     
 H   3.4099529348249029       -1.0303029229055880        7.8688219039521909     
 C   2.4327145260249763        2.1845754995192972        10.549678583021578     
 H   1.5311111266286710        1.8397530959311088        11.074380644949311     
 H   2.1318976876815015        3.0245760744206462        9.9101698397727986     
 H   3.1292158702199941        2.5586155298417044        11.311438079785324     
 H   4.9603578116533491        1.6810701653249700        9.9461726195515539     
 N   7.6782286934341784        9.2878270277556467      -0.11167425412350207     
 C   6.9562776513001046        8.0440941533838100       0.35464018147786769     
 H   6.8355960213068290        7.4172478748184165      -0.53643978599055708     
 H   5.9525597386408107        8.3662672801224929       0.65017016675134998     
 C   9.0199044920726053        8.9603797270233088      -0.72354954904484270     
 H   8.8506314545058462        8.0898201799747191       -1.3728202201351569     
 H   9.6765619966971368        8.6618969307299380        9.9731200469871634E-002
 C   6.4083297422703716        10.762928858996284        1.4820123513102015     
 H   6.5017184911402524        11.683654496220623        2.0729111727786829     
 H   5.9847044606187856        10.002418921611586        2.1483592804190006     
 H   5.6786606205789463        10.955945194472307       0.68223376282253800     
 C   7.7711000461252802        10.379641859752798       0.92571881254406940     
 H   8.2449567216306914        11.234308016430223       0.43198038982078929     
 H   8.4691981239281890        10.035799763974991        1.6974698292524919     
 C   7.6445173634916985        7.2970909681021601        1.4774883137354422     
 H   7.0114809993074836        6.4395311541785887        1.7380239906879318     
 H   7.7840337783899596        7.9220204625703374        2.3654480994561857     
 H   8.6235990107224474        6.9113831910642709        1.1699046513435614     
 C   9.6006427833557400        10.125399253228625       -1.5118365434255161     
 H   10.501898542736283        9.7802204390424983       -2.0368470453982237     
 H   9.9019719607267671        10.965477799549047      -0.87271557958396251     
 H   8.9038811940219471        10.499448878972654       -2.2733490502885934     
 H   7.0732403687822574        9.6226144375747005      -0.90744089747421197     
 N   10.322290478105725        6.6064551982986961        8.8997023211000403     
 C   11.099158445226269        7.7857408622252526        9.4366087789787123     
 H   11.272085989535640        8.4460631343717054        8.5785623785035696     
 H   12.075491548033522        7.3930479834580236        9.7376764958284650     
 C   9.0186138884743574        7.0298214033531998        8.2670937238908255     
 H   9.2566593366862122        7.8959099168983107        7.6335331902638233     
 H   8.3639536373252135        7.3597074410834971        9.0798670415005791     
 C   11.480521096010161        5.0200854293278967        10.462607268763605     
 H   11.341942051297961        4.0662245375117649        10.986979269754963     
 H   11.900683532758686        5.7240207091520041        11.189880910247378     
 H   12.234225419716081        4.8561758432294040        9.6789091337346864     
 C   10.150087204665430        5.4758637680670201        9.8839306723608651     
 H   9.6648352731527023        4.6615248748610911        9.3365538552870593     
 H   9.4403346080517974        5.8116236212143679        10.648397639063219     
 C   10.429732789400850        8.5191505920293515        10.579746694374272     
 H   11.092991495395653        9.3393221650892482        10.882164023431070     
 H   10.251638351583448        7.8676710900579900        11.441317400482371     
 H   9.4730126093063376        8.9591755236845003        10.275591663777288     
 C   8.3823692579694438        5.9133814524573172        7.4515281832408009     
 H   7.5293381579572101        6.3262345941433837        6.8963388280105065     
 H   7.9978957519160288        5.0955824275135386        8.0746565582644827     
 H   9.0783333677798410        5.4868090629766266        6.7173831392313534     
 H   10.927316189514629        6.2659916188831097        8.1058331687833736     
         396

 Co   10.992550721902941        1.0031902726607833        3.2493440636383077     
 S   8.7819971321028305        3.0240132199254512        4.3124453598531192     
 S   11.384415289141863        3.0787196329858411       0.87081141807457840     
 S   10.845594304601308       -2.1195520751599624        2.5562476318176555     
 S   12.981573738487979       0.16364806192372661        5.5876318906040785     
 O   11.700977929957798      -0.50432213691492500        5.9252453128958829     
 O   12.145381294029255        3.1668763591783025      -0.38631657583753187     
 O   7.9235041379246773        3.1012942249157516        5.5083694940723493     
 O   9.9881314869240487        2.6322826131838064       0.76436531833178678     
 N   10.062515529281045      -0.74757364565550466        2.9193077904416760     
 O   13.623088533296906       0.85003372092014740        6.7243396873850036     
 O   10.216944759891023       -2.8889932033185581        1.4674615483313420     
 O   10.047883029897250        3.7663467489872220        4.3657048994366718     
 O   12.254190370183096       -1.7075353124761785        2.3221461869265365     
 N   12.683218245596198        1.1139439248887182        4.3233011724004253     
 N   9.1735322362827389        1.5002486844673701        3.9000773239873476     
 N   12.082769231689507        2.1207362874087470        1.9889135255561761     
 C   6.0413117852273333      -0.57882282119344020        4.1993223326003486     
 H   5.0088118625384803      -0.48468636304599966        4.5261262693894038     
 C   13.408399612638091        2.3684072140248240        2.4165815309561132     
 C   8.7122876878267359      -0.77574338153394973        3.3303063813696667     
 C   7.8164821266875979        3.6765696282145663        2.9567760464554778     
 H   6.9282915358240293        3.0479841678142519        2.8251396253012970     
 H   8.4308043454141863        3.6565654817263540        2.0494489534198554     
 H   7.5072245339552808        4.6937260907135201        3.2242905390810761     
 C   14.393670276410097        3.0926968624610041        1.7168552309728156     
 H   14.164219295420120        3.4942778296617325       0.73297663317436745     
 C   13.738039657668143        1.8122944166538042        3.6911720371356074     
 C   10.884953370100019       -3.1230391887056350        4.0232572498713912     
 H   11.313305416589301       -2.5066807876637718        4.8205224930818797     
 H   11.518499246189048       -3.9936644785171658        3.8149603287208578     
 H   9.8704553965148882       -3.4390556545928086        4.2874799552124108     
 C   11.363944768918211        4.7059991874084766        1.5913481830837264     
 H   10.887750640969490        4.6128276176510150        2.5728160234721860     
 H   10.791229668703451        5.3498983816030110       0.91521231401079728     
 H   12.389574012014696        5.0746317019289933        1.6955351025204315     
 C   15.023264237679710        2.0277289714578592        4.2192664248824627     
 H   15.258237565886960        1.6595017894238679        5.2129697611285799     
 C   15.661267069910426        3.3080160933195137        2.2698094358071104     
 H   16.396104534075906        3.8951124925939906        1.7231395750924487     
 C   6.8744675625703531       0.54268815747329247        4.2480632393632920     
 H   6.4904228718289687        1.4763889517495024        4.6444194990806427     
 C   14.097329481605422       -1.0868010144118538        4.9854986120606899     
 H   13.557032094717488       -1.7138814182171735        4.2701717072996761     
 H   14.464608959407519       -1.6758557908677290        5.8290112737898845     
 H   14.927640025010286      -0.57684721524130356        4.4833057536264613     
 C   8.2186372215426040       0.46787033041083648        3.8434235682448934     
 C   7.8540710351491621       -1.8882328074659760        3.2914053684752007     
 H   8.2213274787020740       -2.8320406392241608        2.8986097934525388     
 C   6.5320764039220585       -1.8013563588000385        3.7411289909226220     
 H   5.8945670222353250       -2.6846084356749507        3.7181985096229933     
 C   15.973522708635700        2.7783646551930414        3.5214998612566033     
 H   16.944306114949416        2.9660148164880193        3.9750758700096762     
 Co   7.1431479419859869        14.844154368807382        12.389979244935134     
 S   9.3997599910952214        12.860978788505538        13.421183431148501     
 S   6.7826092814307986        12.832938369984973        9.9681421492523050     
 S   7.2318841680481736        17.939973955401666        11.600223255866018     
 S   5.1068676393057197        15.730264272647167        14.664001608320904     
 O   6.3747658552634423        16.426105455710008        14.996457209563452     
 O   6.0075483768127125        12.743352059428956        8.7191990957699268     
 O   10.274971940924363        12.799297030955000        14.605821892510891     
 O   8.1616693011450145        13.327452919225724        9.8563469017772540     
 N   8.0384502026239257        16.599235824476793        12.016881214016433     
 O   4.4597680423591326        15.077432187520678        15.817201435436743     
 O   7.8623684965243976        18.695627424816266        10.502266402256904     
 O   8.1485702827621420        12.094113269627401        13.493300304420869     
 O   5.8381025348073807        17.489318337383708        11.350654078398220     
 N   5.4382595101507079        14.736923616445980        13.441347590583188     
 N   8.9750890416842015        14.379466693257516        13.020021291106247     
 N   6.0657311484245140        13.741525364380809        11.111059689423321     
 C   12.087315866714157        16.504476072794546        13.208862410573339     
 H   13.129940777449809        16.429402626688496        13.506192838023463     
 C   4.7387537293628172        13.482439360190986        11.522820442574389     
 C   9.3930090191561053        16.653211201140888        12.407325768632365     
 C   10.351400673097022        12.231758569530246        12.045704915500474     
 H   11.231208200400641        12.869922902987835        11.905247146655181     
 H   9.7248117975566331        12.257238971280366        11.147246320554331     
 H   10.674340888677195        11.213787176221651        12.293389688739399     
 C   3.7623645785287714        12.758314304505676        10.810040634021915     
 H   4.0026053213640465        12.362191098682716        9.8267625090534061     
 C   4.3933159466796416        14.034901850464625        12.794955215207604     
 C   7.1429708269074297        18.982220250066074        13.036227490950631     
 H   6.7091472484208579        18.382619681743556        13.843119456124242     
 H   6.5033009211704620        19.838745343862747        12.791123010101320     
 H   8.1476121766587912        19.318875404021615        13.312352860403863     
 C   6.8689796623715074        11.193398920633596        10.654265261242374     
 H   7.3472068142374258        11.287123439716645        11.634908585513442     
 H   7.4608319163642127        10.582477645766275        9.9630930811339642     
 H   5.8587659803829091        10.783984645476190        10.759051575457789     
 C   3.1030001904825628        13.816093407032051        13.308171268116983     
 H   2.8574670602012846        14.179899652412470        14.301223480759258     
 C   2.4868039592380438        12.544973551841888        11.345523823522813     
 H   1.7571726932711955        11.963337496881506        10.785892922335080     
 C   11.271617639294885        15.371787423302639        13.293633343355982     
 H   11.680166605472987        14.448848190770361        13.691462389860368     
 C   3.9800396630590953        16.939199808450038        13.998235257250954     
 H   4.5264486357192126        17.568252432533839        13.289731719129099     
 H   3.5608145725180202        17.530950190408380        14.814841485725204     
 H   3.1861599550845159        16.393696995523939        13.474861007238658     
 C   9.9161441786543616        15.422734491083764        12.923514094762590     
 C   10.230155385930937        17.779244397840159        12.344529643988555     
 H   9.8345920222742933        18.714543572253870        11.959994020218357     
 C   11.565541111431086        17.716341607968321        12.756670073254545     
 H   12.186815216788524        18.610202340451210        12.709495235420368     
 C   2.1596191134092755        13.069846701313702        12.595809996402835     
 H   1.1843971471414152        12.879388122645352        13.038394900400709     
 Co   4.8906487187307173        6.9033985653212557        14.726491939897182     
 S   2.6342628474422929        4.9197746775779434        13.695527001258375     
 S   5.2517544422907605        4.8925247002780488        17.148386010902541     
 S   4.8016517352232846        9.9993284219091372        15.515702386363612     
 S   6.9265267124294949        7.7894101394131647        12.452134613661563     
 O   5.6585322492506096        8.4851080183645369        12.119751732613363     
 O   6.0268286041288333        4.8029956661636524        18.397326034369375     
 O   1.7589937667651310        4.8579171397801320        12.510938366043108     
 O   3.8725873964179307        5.3867162073035502        17.260206228485984     
 N   3.9952368370844420        8.6585217768516660        15.098958804440549     
 O   7.5736472554446221        7.1367104286352747        11.298861378685521     
 O   4.1709333305025229        10.755009805227550        16.613496860482034     
 O   3.8855888739549860        4.1531438929921638        13.623337373687782     
 O   6.1954035033520007        9.5487204412655693        15.765540212567915     
 N   6.5953130112465690        6.7959608565172811        13.674746078919270     
 N   3.0587178632483725        6.4383254707128303        14.096677167237214     
 N   5.9684465359695045        5.8014118211648720        16.005585657668878     
 C  -5.3711061100567850E-002   8.5629677048049206        13.907317298400466     
 H  -1.0963788219275814        8.4876423547175275        13.610181716889809     
 C   7.2953740316749993        5.5423369660610344        15.593628306323762     
 C   2.6406820959681805        8.7122640924085175        14.708520438753981     
 C   1.6828044949449474        4.2903923599053559        15.071057518538545     
 H  0.80289897212153760        4.9284064911869461        15.211586639235883     
 H   2.3094425949081931        4.3159586495465385        15.969479305456106     
 H   1.3599922250376679        3.2723778175304439        14.823390261278178     
 C   8.2720120294515169        4.8186759009382163        16.306532610759767     
 H   8.0319997239485943        4.4229489475177148        17.290027039156634     
 C   7.6404559461441162        6.0942711490523820        14.321181107898356     
 C   4.8908255809993371        11.041522593433255        14.079683882562275     
 H   5.3246121296641293        10.441849647643998        13.272829458669447     
 H   5.5306033026068233        11.897958352050409        14.324840654952261     
 H   3.8862543594621730        11.378314844712607        13.803466644327079     
 C   5.1658032504244931        3.2530532770039029        16.462042406418483     
 H   4.6875044592136641        3.3467273726921016        15.481425119783609     
 H   4.5741695636878275        2.6418720671852443        17.153153864450800     
 H   6.1761335317404518        2.8439713065310173        16.357163339008586     
 C   8.9306665344490757        5.8753542197914523        13.807747994249647     
 H   9.1759138128433797        6.2387683087503731        12.814482054633750     
 C   9.5474664030742744        4.6052276685268332        15.770845798865084     
 H   10.277298692799985        4.0238970656154160        16.330537091016659     
 C  0.76208338162388500        7.4303284318022778        13.822939565129454     
 H  0.35357176955970976        6.5071838737023961        13.425568501910718     
 C   8.0533337514947476        8.9983431617336649        13.117975404141207     
 H   7.5068915186887590        9.6274521801648980        13.826402886767102     
 H   8.4727559812720568        9.5900228668405774        12.301421275536601     
 H   8.8471010942326274        8.4527843301190995        13.641473649014685     
 C   2.1175949063222088        7.4815462963679833        14.192868298281800     
 C   1.8034575600116476        9.8382495806329509        14.770898721215746     
 H   2.1989953641795630        10.773750678813059        15.154961157848941     
 C  0.46803278735593362        9.7750677712501410        14.358928065584218     
 H -0.15326703334205025        10.668917738703609        14.405848129673027     
 C   9.8742834286002150        5.1295163041965264        14.520224191331287     
 H   10.849407422974167        4.9389017795546790        14.077493794653433     
 Co   1.0414641733284746        8.9439227091717015        5.7892849141170668     
 S   3.2525153869666261        10.964336397595329        4.7262209619120554     
 S  0.64964097208463634        11.019976686891898        8.1674021404414816     
 S   1.1879220516392219        5.8212153207290278        6.4825490261745324     
 S -0.94736620336766830        8.1045885497755936        3.4506993661077949     
 O  0.33319705708398806        7.4364832441952444        3.1132349578624736     
 O -0.11144225984465747        11.108395207433716        9.4244436185069347     
 O   4.1111010279865683        11.041438485202411        3.5303476590675551     
 O   2.0458742297976249        10.573435307311673        8.2740810152642013     
 N   1.9712428021138892        7.1930656631488095        6.1195445474772949     
 O  -1.5887396973167913        8.7909854605281481        2.3139215678064753     
 O   1.8163202660426554        5.0517489064082408        7.5714739159634439     
 O   1.9868116476035120        11.706963225856104        4.6728460968060936     
 O -0.22065186899030925        6.2334122198004502        6.7164610243198393     
 N -0.64902697813262866        9.0549535017642775        4.7149950951188488     
 N   2.8606403763498962        9.4406639421787197        5.1385925059749775     
 N  -4.8678752359558236E-002   10.061881886822027        7.0493622064773724     
 C   5.9925022631825255        7.3610002711898446        4.8396151860705370     
 H   7.0250026570562110        7.4548834954308516        4.5127395087710527     
 C  -1.3743289546962862        10.309438918482298        6.6216656836604679     
 C   3.3215028729865557        7.1646482917914200        5.7086653562886411     
 C   4.2180902559106483        11.616721392019135        6.0819231795388085     
 H   5.1061351424159076        10.987944084905038        6.2136031208821949     
 H   3.6037092423807482        11.596891221741627        6.9892144928161990     
 H   4.5275774270070555        12.633799854927023        5.8143830640358392     
 C  -2.3596429962075924        11.033750740712492        7.3213155310899154     
 H  -2.1302107336074396        11.435457220881164        8.3051476443574366     
 C  -1.7039142595573857        9.7532340067308780        5.3471007028911677     
 C   1.1487034793467557        4.8176687173265274        5.0155630862560505     
 H  0.72060961568842741        5.4340523327345664        4.2181741159592416     
 H  0.51497556624375007        3.9471493618538971        5.2237400461824661     
 H   2.1632135070069753        4.5014998166960520        4.7515670294591867     
 C  0.67033393648985118        12.647121294288787        7.4466398609272808     
 H   1.1465574602612336        12.553731244111288        6.4652094394955784     
 H   1.2431220787505464        13.291021628352889        8.1227117609307786     
 H -0.35523657270670761        13.015880806985864        7.3423854074385124     
 C  -2.9891636687664631        9.9685198690602501        4.8190067534105792     
 H  -3.2240914841781319        9.6002608592267915        3.8253040100670814     
 C  -3.6272908020918209        11.248861324670747        6.7683910675873573     
 H  -4.3621743820064145        11.835906771772018        7.3150617815752819     
 C   5.1595404934629459        8.4826473834626146        4.7907223971950623     
 H   5.5437387248888212        9.4162121218702257        4.3941988104656868     
 C  -2.0632233784242104        6.8541791505034260        4.0527454175654940     
 H  -1.5230725171256660        6.2272110312861759        4.7682850803807479     
 H  -2.4302181332058033        6.2650048173487125        3.2091785587413528     
 H  -2.8937167104470030        7.3641288469454036        4.5546507143631407     
 C   3.8153630048041016        8.4081204169008963        5.1953975766498193     
 C   4.1795442030787946        6.0520308032744312        5.7477656538818449     
 H   3.8121467608289321        5.1083457303050359        6.1407269831746030     
 C   5.5015418096788729        6.1386239838657000        5.2980028409001534     
 H   6.1389212697525748        5.2552820872822714        5.3209922843554365     
 C  -3.9395112843524607        10.719072082871044        5.5167447761494719     
 H  -4.9103191058994451        10.906574127309915        5.0631551076474706     
 N   10.301735488123438       0.40044092147348243        8.1694528648689513     
 C   8.8684951808083419       0.41770841781625256        7.6817678636086413     
 H   8.7828029147489186        1.2539845147541986        6.9792359003916893     
 H   8.2570210930624786       0.64488663355305165        8.5650597314384083     
 C   10.501940335843384      -0.65751004943229729        9.2323981278111322     
 H   10.214654330964606       -1.6064406364371162        8.7715985622392907     
 H   9.7758748664074133      -0.45668659062942424        10.028098037902042     
 C   8.4726533356743303      -0.88730021204551279        7.0061604673311884     
 H   7.4843475904318231      -0.76381146560746949        6.5438545386862543     
 H   8.4091200446234105       -1.7222746387049659        7.7088935948108679     
 H   9.1658369261335793       -1.1359960279119550        6.1930747720668631     
 C   10.748849054210979        2.7867387050774717        7.4902129959254369     
 H   11.369431409498389        3.6452134340418691        7.7767647970137244     
 H   9.7432592290451083        3.1470680173013195        7.2515059385794807     
 H   11.184173635982287        2.3822217110848252        6.5678135088865508     
 C   10.767954081555178        1.7651080784154769        8.6182656598942220     
 H   11.790246345782670        1.6319754493136189        8.9841023852452295     
 H   10.131094878458979        2.0525554909816259        9.4649497411644514     
 C   11.928674873939157      -0.71579593989326940        9.7577597159394944     
 H   12.095329585088214       -1.6869027053149863        10.242873133850633     
 H   12.129118822087126        5.9619946435056095E-002   10.505301331612520     
 H   12.654959874317402      -0.62779712667822618        8.9405471773269216     
 H   10.889434838683194       0.12263478752285657        7.3423555295133784     
 N   7.7936096970098392        15.517082154143049        17.219119321880768     
 C   9.2276874648331155        15.452801831082931        16.740545727373870     
 H   9.2942474766608676        14.609058078970756        16.045273504034753     
 H   9.8272240164613773        15.214841411799661        17.629244705084020     
 C   7.6131631113125167        16.611231715516517        18.249241108680984     
 H   7.9091012422629525        17.540006931927493        17.753103607547203     
 H   8.3416392217040318        16.428035025077545        19.047103017613246     
 C   9.6642643547198137        16.740844351897067        16.058046555530513     
 H   10.637812279685411        16.577802484403509        15.578194506171840     
 H   9.7699187001827905        17.572298631776462        16.759673679187738     
 H   8.9682367178429008        17.018190159888633        15.256437417091458     
 C   7.2875802973982697        13.129792120864666        16.589916016250715     
 H   6.6552534540738923        12.286795223353597        16.898962383211032     
 H   8.2863492970337713        12.748947377527287        16.354889730215813     
 H   6.8532615907187466        13.521228350262719        15.661346874110247     
 C   7.2922406896464862        14.175416764305769        17.697024963346475     
 H   6.2732989866669095        14.341892435429827        18.058330163906891     
 H   7.9200062403158418        13.888427880311793        18.550421349649458     
 C   6.1899859824918391        16.706782724874035        18.778837711455797     
 H   6.0361322872577539        17.699389795253104        19.222365551541824     
 H   5.9840919941630046        15.964484368834944        19.558043420658731     
 H   5.4584031780500952        16.596061865718209        17.969293003915514     
 H   7.2140854064733118        15.790309386672833        16.384319489619735     
 N   4.2397413173172538        7.5749799813217269        9.8974601805132600     
 C   2.8056572910596862        7.5095966966608634        10.375886008916286     
 H   2.7399234228686411        6.6663984842041213        11.071894115595331     
 H   2.2064740912677268        7.2700973053312827        9.4873436863447704     
 C   4.4196052444054779        8.6694304885818685        8.8675405050098917     
 H   4.1233491749033480        9.5979753137037616        9.3639385143187379     
 H   3.6911177490587384        8.4861228161555555        8.0697121493121191     
 C   2.3675646733673839        8.7977843516341956        11.057177292133265     
 H   1.3943539146720603        8.6339195013040921        11.537469346756247     
 H   2.2607129103107653        9.6284658312334521        10.354764480994753     
 H   3.0634320341081267        9.0768550386630551        11.858380948643815     
 C   4.7469096590380442        5.1878184036676585        10.526279194656516     
 H   5.3795642156090411        4.3451148699358804        10.217086635661301     
 H   3.7482347274391317        4.8065948035712411        10.761105240034135     
 H   5.1809706092479590        5.5792118256447614        11.454990216862882     
 C   4.7420499297917171        6.2337019379635477        9.4194250350729387     
 H   5.7610404485097719        6.4008258539842329        9.0585299888380568     
 H   4.1147539836297176        5.9465671475723871        8.5657305312000585     
 C   5.8427052275677394        8.7657224377692042        8.3378219488476724     
 H   5.9960600041453755        9.7585266999304547        7.8945398701782654     
 H   6.0488890378941749        8.0236876896695097        7.5584241800558081     
 H   6.5743942706108021        8.6551642913470683        9.1472902891768086     
 H   4.8190235314834053        7.8485234201675054        10.732325374485804     
 N   1.7325371129344382        8.3410916443048837       0.86912735605019120     
 C   3.1658378966336014        8.3577251755466300        1.3566792794938374     
 H   3.2521085963809861        9.1942790795818219        2.0588181481539118     
 H   3.7773742618706110        8.5840741563674499       0.47321630495815420     
 C   1.5318584239255819        7.2834150098152595      -0.19400613337558903     
 H   1.8190275290252225        6.3343082252363399       0.26652072169142460     
 H   2.2577963716402700        7.4842495313111890      -0.98981787237459051     
 C   3.5609097086081554        7.0527731609898403        2.0328612393941534     
 H   4.5494780668483914        7.1757549990470411        2.4947745726344039     
 H   3.6236288874941480        6.2173806049679818        1.3305360483735480     
 H   2.8677612727586514        6.8050364319975865        2.8462817822813684     
 C   1.2861598472869342        10.727325158260877        1.5489994734493846     
 H  0.66561826265582069        11.585966008798708        1.2628536117777645     
 H   2.2918360355183021        11.087481894318593        1.7876048603856332     
 H  0.85099601335545383        10.322609953668373        2.4713884289868369     
 C   1.2667176561271980        9.7060152687278798       0.42064520830428198     
 H  0.24436937438809345        9.5732723857740432        5.4801735920836606E-002
 H   1.9036594477528452        9.9935016270756734      -0.42596703049570073     
 C  0.10499541636086754        7.2256252088664974      -0.71907891905755661     
 H  -6.1959496380265822E-002   6.2547684118850801       -1.2046137902547316     
 H  -9.5445847507249659E-002   8.0013950410385632       -1.4662657826801038     
 H -0.62109335597317217        7.3134504250516192        9.8332294953515781E-002
 H   1.1448182209827058        8.0633279193347960        1.6962268558720834     
 N   1.7092292648136811        14.546104707971283        18.215182330084456     
 C  0.93370628136501332        15.727023217874034        17.680094363130920     
 H  0.76165118380052210        16.386238103013689        18.539107320213159     
 H  -4.3113823636184809E-002   15.335971068603257        17.378646237506128     
 C   3.0139323185403311        14.967034097036429        18.847134633846125     
 H   2.7777558402899514        15.833467925252243        19.480819539206845     
 H   3.6686737972865644        15.295757069741978        18.033978967006572     
 C  0.54789017236583426        12.961963354421780        16.652306741399638     
 H  0.68527841530996836        12.008723456870795        16.126596430602600     
 H  0.12714998021970883        13.666938057462124        15.926464254994833     
 H -0.20480682833364100        12.797525592961200        17.436838176044667     
 C   1.8793056098557037        13.416450425948108        17.229648684044676     
 H   2.3648723731509738        12.601330034913737        17.775489201711164     
 H   2.5882544770791664        13.752566152903997        16.464594547265307     
 C   1.6039295390628483        16.461190670608595        16.537934058834836     
 H  0.94118167604402103        17.281992094340719        16.236228645562683     
 H   1.7819180578693481        15.810500362716905        15.675774318786152     
 H   2.5608084361305039        16.900349248072413        16.842797082167785     
 C   3.6486137113790522        13.849524749529074        19.662378389697075     
 H   4.5028643716005510        14.260716552893612        20.216773625692422     
 H   4.0309653763227100        13.030961612214545        19.039099819500510     
 H   2.9525458156832980        13.424570542504302        20.397293504462723     
 H   1.1042748710257031        14.205927423240993        19.009207082484362     
 N   4.3537030430556527        1.3457609567915128        9.1513312638114357     
 C   5.0774448070964642       0.10400515458365961        8.6830238755925180     
 H   5.1993873638960686      -0.52394885385045786        9.5730806563063613     
 H   6.0804621113522197       0.42828779705596082        8.3877162893650912     
 C   3.0131397737171386        1.0153224581198508        9.7636975914143704     
 H   3.1845377333368639       0.14510138967588090        10.412754229761745     
 H   2.3567525952642070       0.71556049905782215        8.9406941543707745     
 C   5.6201990196499532        2.8238722056587169        7.5581772350465055     
 H   5.5254227997794150        3.7454276598706242        6.9690108220935878     
 H   6.0435479473745239        2.0648136622221513        6.8901529562599944     
 H   6.3507302111853123        3.0162229562288441        8.3572885819137319     
 C   4.2584547703034836        2.4386807034664071        8.1154600802249419     
 H   3.7845223842906477        3.2922700082284719        8.6108459920428579     
 H   3.5598085290519563        2.0951265929925285        7.3440938028533962     
 C   4.3901231510050103      -0.64244620607725211        7.5592588000783927     
 H   5.0241707738624779       -1.4988166589541294        7.2975178936967033     
 H   4.2496712220125561       -1.6590867725848554E-002   6.6721460558469614     
 H   3.4116428536311756       -1.0298627603580972        7.8664098449497670     
 C   2.4303218886625793        2.1789442527444547        10.552404522234857     
 H   1.5304665281334136        1.8316732205327064        11.078203702457898     
 H   2.1264945346633710        3.0181483402820182        9.9134885285080916     
 H   3.1268055168461686        2.5548708723446754        11.313170952402427     
 H   4.9585842993945093        1.6808683628280876        9.9470686704661890     
 N   7.6800124213170982        9.2873644741710564      -0.11263704098992676     
 C   6.9560899799782234        8.0459383658875954       0.35619583070911681     
 H   6.8335433486585595        7.4178961752777610      -0.53370441713918482     
 H   5.9533507541797031        8.3706368022780904       0.65191797048087718     
 C   9.0203307702841098        8.9564823459116329      -0.72524782933755627     
 H   8.8485967739238323        8.0860874390631210       -1.3739625829729460     
 H   9.6769099380064709        8.6568684783179108        9.7659595436202534E-002
 C   6.4141059938600407        10.766441582346362        1.4799518904413294     
 H   6.5091110033435662        11.688349997805316        2.0684751507037600     
 H   5.9906039426271214        10.007952075815460        2.1484743323222397     
 H   5.6835775476320380        10.958420166318044       0.68074895864810936     
 C   7.7757200227576684        10.380563912567986       0.92285725511238903     
 H   8.2499840189987150        11.233789227906621       0.42720251174162965     
 H   8.4742346054144502        10.037009433864165        1.6943473494984782     
 C   7.6436475091291953        7.2994180416002639        1.4797730712170556     
 H   7.0095228094278141        6.4432012891500525        1.7418066858998227     
 H   7.7845466330741147        7.9252978214017702        2.3667878996459102     
 H   8.6219266438486013        6.9117586256046124        1.1723153624618752     
 C   9.6030668759176834        10.119764871938550       -1.5145006539804686     
 H   10.502599427689022        9.7721628813682564       -2.0405862391248215     
 H   9.9073699737326866        10.959041366808332      -0.87594474834666602     
 H   8.9063415909281822        10.495700394401830       -2.2750377396255241     
 H   7.0750281348493482        9.6223580449754333      -0.90833865701640093     
 N   10.324090177338743        6.6060044506993698        8.9006915461792637     
 C   11.099006477732276        7.7875871974488238        9.4350736783972984     
 H   11.270066696047099        8.4467140346576244        8.5758472274489073     
 H   12.076317196361638        7.3974066215757786        9.7359377234609337     
 C   9.0190566456257582        7.0259534286732395        8.2688283167089374     
 H   9.2546507225058363        7.8921958018218428        7.6347003806392024     
 H   8.3643322766987236        7.3547285392980033        9.0819785568419764     
 C   11.486305502395254        5.0236079724147924        10.464697805490204     
 H   11.349338399315535        4.0709313356645982        10.991446644141238     
 H   11.906591764217318        5.7295643649799839        11.189794720235168     
 H   12.239152393520879        4.8586569733506373        9.6804267862323723     
 C   10.154717939402728        5.4767982000934250        9.8868187403969934     
 H   9.6698732526751989        4.6610192406880167        9.3413569599150943     
 H   9.4453810071326405        5.8128473390028699        10.651544954699625     
 C   10.428919410951195        8.5214852629193505        10.577491459926078     
 H   11.091107420655209        9.3429849445705972        10.878414174121071     
 H   10.252198814107386        7.8709523706587552        11.440002669611745     
 H   9.4714040335484757        8.9595812650318987        10.273217932441179     
 C   8.3847785774687722        5.9077795334719525        7.4542470755726900     
 H   7.5300261997128306        6.3182214069309328        6.9001376433137143     
 H   8.0032697944352282        5.0891922220075640        8.0779539811447645     
 H   9.0807631950482843        5.4830715510606183        6.7191232141069390     
 H   10.929109268375822        6.2657403890297534        8.1067518280721043     
         396

 Co   10.989287059414195        1.0045029745975038        3.2532532623372603     
 S   8.7769645428635243        3.0238773584659495        4.3151363486856242     
 S   11.379956905982944        3.0775682767839485       0.87306942841311819     
 S   10.844568692866401       -2.1172056488381825        2.5564441198107808     
 S   12.980112481331640       0.16316987537192190        5.5890811002108585     
 O   11.700003961567193      -0.50587342125951718        5.9264896607424031     
 O   12.141468941241323        3.1657948844542259      -0.38374049869166377     
 O   7.9178260146043238        3.1005549422105854        5.5106247718621804     
 O   9.9843357928117928        2.6292833976434498       0.76640741784755950     
 N   10.060587538058748      -0.74642854880241472        2.9215674804231395     
 O   13.621839234364799       0.84825984260567133        6.7264280476300788     
 O   10.215848405321983       -2.8861141457143598        1.4673035991479755     
 O   10.042288396781265        3.7671482544306967        4.3691301334097217     
 O   12.252595144340624       -1.7037028703275714        2.3217486074978768     
 N   12.680491549200072        1.1151288380327204        4.3263579064709488     
 N   9.1697698259256200        1.5003178427064587        3.9031883906068305     
 N   12.079020635523582        2.1214708835241960        1.9921167904246984     
 C   6.0383154040211524      -0.58051590036054090        4.1981820171323951     
 H   5.0054246263245448      -0.48710996682023178        4.5238472630392987     
 C   13.404700390726690        2.3695820326372155        2.4191818155870668     
 C   8.7101921261587361      -0.77558904344041590        3.3317717009457022     
 C   7.8119885837622549        3.6755496738424518        2.9587075887771248     
 H   6.9241162013100253        3.0466025099652718        2.8267276421205452     
 H   8.4267827690551567        3.6553357538706277        2.0517216311770210     
 H   7.5022109390965577        4.6927380568095352        3.2254646775995366     
 C   14.389634825192108        3.0938609480694299        1.7189566636777447     
 H   14.159774775700306        3.4952284851655184       0.73509828231694418     
 C   13.734938448889650        1.8136159283092284        3.6936830535849774     
 C   10.885831056081457       -3.1221859757823371        4.0222594113470445     
 H   11.314389451593746       -2.5064728229989393        4.8198976471700004     
 H   11.519615345074262       -3.9922669983805079        3.8125477550326550     
 H   9.8717118868373959       -3.4389985317249026        4.2869359733990802     
 C   11.356950394807800        4.7053102052509965        1.5923026841982211     
 H   10.880680448804160        4.6121058733881011        2.5737389074250121     
 H   10.783496661975432        5.3479478960850431       0.91559727279903513     
 H   12.381986341643923        5.0755112548958872        1.6965145922994991     
 C   15.020356197729063        2.0291799958822749        4.2212118524661557     
 H   15.255728543441162        1.6611264908663885        5.2148931923001349     
 C   15.657535272238832        3.3091038309436236        2.2712452138542130     
 H   16.392177045301818        3.8959856979821481        1.7240778947422839     
 C   6.8708007570497518       0.54142424599365291        4.2483070022766460     
 H   6.4858129065967915        1.4747132251956645        4.6447140143019627     
 C   14.096296302983601       -1.0856798342645868        4.9844980561084915     
 H   13.555766872405972       -1.7128328803129109        4.2694283381093552     
 H   14.465570380789217       -1.6748416605661605        5.8269749268305979     
 H   14.925207828514690      -0.57435603844752214        4.4814968303802525     
 C   8.2154066235357135       0.46752155525455991        3.8450008217176399     
 C   7.8527849648844281       -1.8885988426693268        3.2919536522831607     
 H   8.2211304740552258       -2.8320815493660048        2.8994812612764322     
 C   6.5302739641300942       -1.8026414807097813        3.7402272384050486     
 H   5.8933888989982153       -2.6863015361823583        3.7163671054636560     
 C   15.970356232606676        2.7796413927193164        3.5228860604033012     
 H   16.941308065542145        2.9673997355521862        3.9760443565984165     
 Co   7.1398718558168417        14.845469872456867        12.386047720988964     
 S   9.3947111642317616        12.860844337238538        13.418487104648777     
 S   6.7781185874474978        12.831771462619880        9.9658898047668476     
 S   7.2308496653974350        17.942325863124857        11.600014653250938     
 S   5.1054278261767641        15.729782316957692        14.662555854417601     
 O   6.3738188388089965        16.424546539502984        14.995202615122254     
 O   6.0035960937269337        12.742226256995481        8.7166350096221965     
 O   10.269282235486493        12.798568904772551        14.603558424929798     
 O   8.1578405451359561        13.324436569562987        9.8542909579272369     
 N   8.0365107636210080        16.600385138648498        12.014611466623606     
 O   4.4585434237715971        15.075668482849109        15.815126828019155     
 O   7.8612637981370881        18.698507853328124        10.502409403605920     
 O   8.1429551561117073        12.094924818123189        13.489887501215788     
 O   5.8364976175189671        17.493158018152347        11.351041042914892     
 N   5.4355413891334523        14.738089665462610        13.438303088771340     
 N   8.9713173499869932        14.379532781330779        13.016882502980680     
 N   6.0619551434365899        13.742270649999474        11.107844599367493     
 C   12.084316880099056        16.502770334066415        13.209964902136225     
 H   13.126553839705903        16.426960543846977        13.508423717702785     
 C   4.7350320752773145        13.483621571091014        11.520225749626363     
 C   9.3909039775561585        16.653365343268522        12.405843183781107     
 C   10.346881432546056        12.230714331828716        12.043773289223351     
 H   11.227014560292069        12.868504884810381        11.903650246392107     
 H   9.7207641378939709        12.255981985729544        11.144973632007503     
 H   10.669290634455654        11.212774216290246        12.292226284101021     
 C   3.7582959051005731        12.759495241047478        10.807950642710017     
 H   3.9981154858547532        12.363166552613714        9.8246461055820014     
 C   4.3902117738636663        14.036216285418368        12.792460977318376     
 C   7.1438456730673483        18.983081738564731        13.037211207641702     
 H   6.7102383415660949        18.382835586148488        13.843735282303955     
 H   6.5044070933565115        19.840146817501289        12.793525567224249     
 H   8.1488663966752313        19.318945995114387        13.312874167171264     
 C   6.8619564122377641        11.192711787295899        10.653354866395825     
 H   7.3401030841276205        11.286425840410125        11.634030041825124     
 H   7.4530754584978975        10.580516254748588        9.9627690408109615     
 H   5.8511503245990824        10.784865482163225        10.758119679240048     
 C   3.1000944963278907        13.817538031734930        13.306255867939168     
 H   2.8549749220981964        14.181509968782423        14.299336527848144     
 C   2.4830444019935669        12.546078025758886        11.344112311599492     
 H   1.7532083248061057        11.964236846043464        10.784980614721643     
 C   11.267945788993233        15.370512620256015        13.293348307005479     
 H   11.675552855125774        14.447157419533855        13.691114914043338     
 C   3.9790270688145299        16.940315159780404        13.999234938189984     
 H   4.5251985520127551        17.569286307819937        13.290462058574628     
 H   3.5618058839004090        17.531967183627863        14.816874955599822     
 H   3.1837416552625863        16.396178736270386        13.476683383620209     
 C   9.9129055173157035        15.422380915140145        12.921907263156896     
 C   10.228862008244054        17.778876829707528        12.343968172913495     
 H   9.8343873171259784        18.714505466347525        11.959120256303043     
 C   11.563733969280113        17.715048721409715        12.757549620287328     
 H   12.185632803416143        18.608501252569312        12.711310128985875     
 C   2.1564427107734176        13.071128750117882        12.594457392279340     
 H   1.1813937450556184        12.880777713248875        13.037469907411424     
 Co   4.8939275624434861        6.9047122354189732        14.730396706660873     
 S   2.6392970423604134        4.9196728784411485        13.698178162018122     
 S   5.2562042815975065        4.8913296432129201        17.150607218249977     
 S   4.8027090544210154        10.001670014987795        15.515926185702156     
 S   6.9280002245953645        7.7889338958406018        12.453579372456268     
 O   5.6595203597433041        8.4835658196813366        12.120999734110015     
 O   6.0307390059844419        4.8018373026078560        18.399859220532221     
 O   1.7646732322783092        4.8572351871908239        12.513152836717691     
 O   3.8763835270112317        5.3836965476275536        17.262229113464404     
 N   3.9971874661393305        8.6596660470496047        15.101250331235882     
 O   7.5749039695160549        7.1349422614351603        11.300940637651784     
 O   4.1720788478846380        10.757877773746925        16.613381543502900     
 O   3.8911788871397630        4.1539700455546447        13.626710608318410     
 O   6.1970335325064365        9.5525461398436029        15.765147784357895     
 N   6.5980511332194638        6.7971409765819892        13.677792861029758     
 N   3.0624915263380639        6.4384193732975250        14.099771722586397     
 N   5.9721959946776018        5.8021058817306219        16.008760607794763     
 C  -5.0694565923111563E-002   8.5613180089974890        13.906210484568055     
 H  -1.0929710811861888        8.4852756865419607        13.607931533879757     
 C   7.2990729778735508        5.5434670902579724        15.596197979899133     
 C   2.6427980104774780        8.7124311161751837        14.710024339618096     
 C   1.6872950821484158        4.2893932313326983        15.072939974561599     
 H  0.80707149056880823        4.9270451263903210        15.213128883930025     
 H   2.3134578097691660        4.3147401626709758        15.971705658639527     
 H   1.3650039916793910        3.2714132850621671        14.824503141141404     
 C   8.2760388612659241        4.8197690838721927        16.308588019975780     
 H   8.0364301534297589        4.4238061919204013        17.292092233879764     
 C   7.6435647863650251        6.0955741287852110        14.323674355768604     
 C   4.8899535193967179        11.042377774663816        14.078716458133918     
 H   5.3235266621838200        10.442064808834626        13.272227035284354     
 H   5.5294916323708208        11.899360382694722        14.322450366518451     
 H   3.8849975336770344        11.378368595365748        13.802968696313544     
 C   5.1727534143832310        3.2523327667507762        16.462938613034176     
 H   4.6945406163716488        3.3460002812806007        15.482287471752723     
 H   4.5818361289834844        2.6398972782286947        17.153468377882824     
 H   6.1836671382297519        2.8447932212131666        16.358088179923090     
 C   8.9335849783867047        5.8767957151378551        13.809679091955054     
 H   9.1784406770641773        6.2404056343953060        12.816401132397337     
 C   9.5511922899676964        4.6062526502615135        15.772238390693925     
 H   10.281213926635202        4.0246934262374356        16.331425833828586     
 C  0.76576534156661724        7.4291058749771040        13.823190035386311     
 H  0.35819275412518914        6.5055611376967803        13.425846196653591     
 C   8.0543816470907519        8.9994644276400120        13.116968999662348     
 H   7.5081794583816910        9.6284876209169070        13.825671680839623     
 H   8.4717848035427021        9.5910512192449229        12.299377078976908     
 H   8.8495633430404776        8.4552762955149294        13.639635006003234     
 C   2.1208407559513804        7.4812241489266551        14.194455192428801     
 C   1.8047678268109728        9.8378985672937915        14.771513629689506     
 H   2.1992189263400177        10.773713601854361        15.155924740168585     
 C  0.46985981952523431        9.7738128953615337        14.358088905084252     
 H -0.15206275607556194        10.667255486554060        14.404093223303802     
 C   9.8774544412576279        5.1307637835693365        14.521583657748957     
 H   10.852412969688006        4.9402687901582336        14.078436840793053     
 Co   1.0447111367537343        8.9452390446954375        5.7853817736513005     
 S   3.2574930047685084        10.964235644136842        4.7235331672234100     
 S  0.65407947786330234        11.018788604600834        8.1651821473857886     
 S   1.1889693106624453        5.8235626883996012        6.4823456982067835     
 S -0.94593646323025815        8.1040979958079724        3.4492791164443837     
 O  0.33414201106092251        7.4349299836978862        3.1120081078053015     
 O -0.10754077010651872        11.107256864838829        9.4219122118543108     
 O   4.1167170516073721        11.040748075218360        3.5280916643085809     
 O   2.0496539329224630        10.570407388044254        8.2720590253628679     
 N   1.9731738257484752        7.1942215523703767        6.1172737277706100     
 O  -1.5875327850330092        8.7891983498276378        2.3118675526312251     
 O   1.8174576026203639        5.0546308489264353        7.5716143461172640     
 O   1.9923372970307049        11.707777277785222        4.6694329257839486     
 O -0.21903670098674807        6.2372317425655472        6.7168663360475138     
 N -0.64633054310048821        9.0561207374094899        4.7119700084025213     
 N   2.8643739600575686        9.4407611275414993        5.1354843628887252     
 N  -4.4952669438828238E-002   10.062588337024017        7.0461921714255649     
 C   5.9954973918642374        7.3593807625664800        4.8407378188348797     
 H   7.0283886043313757        7.4525529389696974        4.5150063493876873     
 C  -1.3706507202651148        10.310594354710380        6.6191008209825348     
 C   3.3235989931631815        7.1648324722126304        5.7071797385691676     
 C   4.2225242232379054        11.615749728188700        6.0799923017368194     
 H   5.1102621073348473        10.986625471160757        6.2120124170443720     
 H   3.6076757638906845        11.595696395109561        6.9869452305651025     
 H   4.5325137885942084        12.632866112841715        5.8132115694351318     
 C  -2.3556251942517297        11.034893743034281        7.3192553989967379     
 H  -2.1257824208822846        11.436377145223167        8.3030708682307672     
 C  -1.7008382471121926        9.7545432221996347        5.3446231445216936     
 C   1.1478366353539045        4.8185274477556765        5.0165522648666716     
 H  0.71951655692190541        5.4342638728428350        4.2187998207146515     
 H  0.51388432098751358        3.9485442026759610        5.2261531823769278     
 H   2.1619669340371512        4.5015741930906579        4.7520849138807355     
 C  0.67729132788100865        12.646405967702792        7.4457407285039166     
 H   1.1535884061077506        12.552999962114859        6.4643390446121956     
 H   1.2508124903679514        13.289044704196296        8.1223870925147992     
 H -0.34769040026638387        13.016724254627139        7.3414664844037070     
 C  -2.9862789186023817        9.9699700277955827        4.8170947548357947     
 H  -3.2216092587300484        9.6018871312687359        3.8234139683541901     
 C  -3.6235727301006535        11.249944027021600        6.7669943028488486     
 H  -4.3582570739258450        11.836778855708957        7.3141624125158753     
 C   5.1631911255924958        8.4814465727647903        4.7904726386114129     
 H   5.5483207029290629        9.4146099578528037        4.3939111583810879     
 C  -2.0622139119117313        6.8552849124196520        4.0537816480914106     
 H  -1.5218197346256492        6.2282355103978038        4.7690477546352490     
 H  -2.4312251683661330        6.2660127296302743        3.2112547468347881     
 H  -2.8912941632317399        7.3666049206093707        4.5565174358863594     
 C   3.8185780329330115        8.4078123721749751        5.1938116013286439     
 C   4.1808443150917736        6.0517044589872082        5.7471817402449989     
 H   3.8123686554971621        5.1083350732410127        6.1398071496058888     
 C   5.5033580633199568        6.1374003419559893        5.2988719807045976     
 H   6.1401231971954271        5.2536573733872789        5.3227865360631279     
 C  -3.9363612432522337        10.720354371914398        5.5153942021920663     
 H  -4.9073356136725295        10.907975990281052        5.0622232969785026     
 N   10.300009494160747       0.39907246000111513        8.1698656494731772     
 C   8.8667365342395641       0.41817150378356399        7.6825353319912448     
 H   8.7817946244371008        1.2547285649083020        6.9802737395624455     
 H   8.2557290450824876       0.64578784860441096        8.5660342007451344     
 C   10.499442998303026      -0.66027856794573969        9.2315426068154647     
 H   10.211817588667765       -1.6084286974362849        8.7693774231623784     
 H   9.7732847536850702      -0.46013185715257221        10.027325389296662     
 C   8.4692992286975333      -0.88618349103841187        7.0066784905668573     
 H   7.4815670331378703      -0.76115548914716746        6.5436910420439895     
 H   8.4041240669076203       -1.7210117760324382        7.7093794358848537     
 H   9.1625885312884332       -1.1360090475377340        6.1940397286119335     
 C   10.749409779515842        2.7854078210705397        7.4925633433557293     
 H   11.370453629820753        3.6432791983639365        7.7799825885923255     
 H   9.7440838411742181        3.1465366574116063        7.2540076575357144     
 H   11.184685057505485        2.3813967571750805        6.5699203351043609     
 C   10.767599691009080        1.7628460793363072        8.6198024767847876     
 H   11.789764961447657        1.6284170763522106        8.9854536857734484     
 H   10.131101623931524        2.0502764045347175        9.4667529308417073     
 C   11.926039107529281      -0.72001279288615838        9.7570695592784187     
 H   12.092190834362905       -1.6919499995517500        10.240579789297669     
 H   12.126698539655791        5.4124537110804297E-002   10.505832281312964     
 H   12.652530341338574      -0.63114386007015144        8.9401537182359849     
 H   10.887388845103674       0.12143751876990144        7.3424699021312998     
 N   7.7919051928037932        15.515676038334819        17.218691219703572     
 C   9.2259510940084706        15.453180244821437        16.739771331837510     
 H   9.2932321679024863        14.609730098457593        16.044210836930411     
 H   9.8259393540163398        15.215610679041138        17.628261237608108     
 C   7.6107101352898283        16.608441549048123        18.250069060728741     
 H   7.9063228367634890        17.537986397485803        17.755284035153636     
 H   8.3390930601230497        16.424565678488719        19.047848013049901     
 C   9.6609903305365883        16.741874226829168        16.057552990211299     
 H   10.635099563032645        16.580335215442886        15.578368517626910     
 H   9.7650472294863668        17.573453036240686        16.759233083879458     
 H   8.9650755540795846        17.018146481626118        15.255508302663172     
 C   7.2881194013494879        13.128425426437310        16.587575885448505     
 H   6.6562341343639222        12.284841506888696        16.895759160318281     
 H   8.2871488277850673        12.748358842207443        16.352416980047249     
 H   6.8537723670291752        13.520362659521494        15.659238251458147     
 C   7.2918681624433699        14.173134945275315        17.695482930463175     
 H   6.2727960585165219        14.338342494591151        18.056952027647785     
 H   7.9199725724851593        13.886127159867812        18.548628736689903     
 C   6.1873975285897895        16.702575389889912        18.779504447786170     
 H   6.0330626302841548        17.694359082310264        19.224628068236992     
 H   5.9817062253064535        15.959008175532292        19.557495371974273     
 H   5.4560164013716212        16.592732914030613        17.969666165468801     
 H   7.2120719926996975        15.789083712101284        16.384185206653921     
 N   4.2414828432928982        7.5736755747393953        9.8978531859010896     
 C   2.8074311663362868        7.5101616543125500        10.376636676886136     
 H   2.7409126917521656        6.6672150854231935        11.072876451939797     
 H   2.2077690788297346        7.2711714911181655        9.4882913767908530     
 C   4.4221400573113856        8.6667188864508589        8.8666619139122798     
 H   4.1262338685870894        9.5960510618578212        9.3616874132557442     
 H   3.6937466232566272        8.4827405689116766        8.0689139343057317     
 C   2.3709927877279635        8.7989896068558053        11.057740038442187     
 H   1.3971947923547818        8.6366909109002705        11.537330681262093     
 H   2.2658305643616492        9.6298550566980676        10.355334690124170     
 H   3.0667596215765975        9.0768540715869932        11.859410426711966     
 C   4.7463199776003187        5.1865435371580491        10.528613782760177     
 H   5.3785077519646789        4.3432304182200072        10.220295558318982     
 H   3.7473773845712031        4.8061272358089973        10.763587851208628     
 H   5.1804290819516723        5.5784412561262382        11.457082383243895     
 C   4.7423872065630590        6.2314920354235843        9.4209419295202181     
 H   5.7615043691770955        6.3972979694549439        9.0598514326293635     
 H   4.1147162765663072        5.9443495672374960        8.5675209386945870     
 C   5.8453814522007761        8.7615366799754995        8.3371139542121888     
 H   5.9992558047556246        9.7535023998557175        7.8922171976732489     
 H   6.0513402847173694        8.0182128019950021        7.5589457384386591     
 H   6.5768606465351525        8.6518443975520185        9.1468817427710416     
 H   4.8210925884448645        7.8473751280384052        10.732419534179373     
 N   1.7342265775083772        8.3397330957351947       0.86872437620459475     
 C   3.1675553632181361        8.3582469321793660        1.3559318494086139     
 H   3.2530312216047630        9.1950604343993714        2.0578305799790857     
 H   3.7786203412646886        8.5850978148750219       0.47227503362874035     
 C   1.5343556726652721        7.2806353067379286      -0.19312633255267928     
 H   1.8218731747896328        6.3323225313151585       0.26878711427865870     
 H   2.2603962007793577        7.4807922301068359      -0.98901234523848192     
 C   3.5642818553537476        7.0539441982653033        2.0323190667697384     
 H   4.5522564689323790        7.1785042740562588        2.4949441103411543     
 H   3.6287055129633048        6.2187299400590144        1.3299946854470215     
 H   2.8710250056804139        6.8050039696660907        2.8452669263017789     
 C   1.2855059647211806        10.726009131902210        1.5466103031871257     
 H  0.66449975271744033        11.584033856453580        1.2595657755060192     
 H   2.2909116239117142        11.086978662340432        1.7850721424570382     
 H  0.85037906696208132        10.321815102803074        2.4692435882039305     
 C   1.2670048221564889        9.7037434584456097       0.41909276544318663     
 H  0.24478784216752528        9.5696742281648284        5.3435328280193123E-002
 H   1.9035791245556981        9.9912097349802629      -0.42779137224445080     
 C  0.10764097202412896        7.2213590169408377      -0.71838668749536538     
 H  -5.8787869798793455E-002   6.2496525534322434       -1.2022859558228647     
 H  -9.3015985475039781E-002   7.9958230703336941       -1.4668219408979042     
 H -0.61866912212081837        7.3100677044778655        9.8712551943940727E-002
 H   1.1468291883229595        8.0621373041717010        1.6961221223038527     
 N   1.7074690309003022        14.545706201311926        18.214212288408945     
 C  0.93394437188621848        15.728972883129847        17.681702942606307     
 H  0.76383311311192181        16.386985554261919        18.541912374577215     
 H  -4.3891080295807322E-002   15.340500067996409        17.380503406165698     
 C   3.0135544432739989        14.963142957467817        18.845412376368714     
 H   2.7798741310567774        15.829715918916099        19.479698760532468     
 H   3.6683587250402989        15.290759015070389        18.031880205984379     
 C  0.54207784001298454        12.965672346205880        16.650148420818248     
 H  0.67782175339745177        12.013660028825900        16.121981391695378     
 H  0.12124873351036816        13.672743668639761        15.926540009064762     
 H -0.20977325545976333        12.800153690939551        17.435232710031670     
 C   1.8746601878528830        13.417471562179735        17.226734143884222     
 H   2.3597641718243780        12.600860452065627        17.770630492015858     
 H   2.5832232361898160        13.753871459594997        16.461445981884328     
 C   1.6048185656686678        16.463607963089448        16.540242975823499     
 H  0.94318445740584111        17.285791201524805        16.240092383296052     
 H   1.7813357271523285        15.813876380042773        15.677115694484941     
 H   2.5625416118748614        16.900755885532398        16.845179161548977     
 C   3.6462382537818940        13.843848552632460        19.659620874871784     
 H   4.5022487842511323        14.252571405902648        20.212914201248410     
 H   4.0255603612724133        13.024495267357281        19.035730829284464     
 H   2.9501562578267708        13.420777693534919        20.395530866210215     
 H   1.1025162832162569        14.205721756825691        19.008301066207508     
 N   4.3519256448754993        1.3453617484630365        9.1522950945287800     
 C   5.0776527011114796       0.10593806716982701        8.6814288562773214     
 H   5.2015067145179028      -0.52321863801550506        9.5702938772784751     
 H   6.0796699333714308       0.43277799705112430        8.3858972371765539     
 C   3.0127386628428714        1.0114543029769394        9.7654157193823217     
 H   3.1866234250252274       0.14138450744931330        10.413890149709538     
 H   2.3564150536324595       0.71057265857763152        8.9427929942813176     
 C   5.6143837511977503        2.8275225573297069        7.5602821976580277     
 H   5.5179736701811928        3.7502879337250121        6.9735408075833210     
 H   6.0376212263256681        2.0705282087178891        6.8900440935193883     
 H   6.3457740573839212        3.0188069386500409        8.3588249292059231     
 C   4.2538057930378885        2.4396876109976198        8.1183516665874222     
 H   3.7794405821018939        3.2918080799400116        8.6156745748594084     
 H   3.5547531727443857        2.0964210858255368        7.3472367905387879     
 C   4.3909950891866734      -0.64003573040122652        7.5569491138227836     
 H   5.0261369731770973       -1.4950513031636703        7.2936877597196146     
 H   4.2491260646374576       -1.3228224509219556E-002   6.6707888580368477     
 H   3.4133327724374478       -1.0294225978106062        7.8639977859473431     
 C   2.4279292513001818        2.1733130059696122        10.555130461448137     
 H   1.5298219296381561        1.8235933451343038        11.082026759966485     
 H   2.1210913816452410        3.0117206061433901        9.9168072172433845     
 H   3.1243951634723426        2.5511262148476459        11.314903825019528     
 H   4.9568107871356695        1.6806665603312052        9.9479647213808242     
 N   7.6817961492000171        9.2869019205864660      -0.11359982785635145     
 C   6.9559023086563432        8.0477825783913826       0.35775147994036588     
 H   6.8314906760102900        7.4185444757371055      -0.53096904828781266     
 H   5.9541417697185954        8.3750063244336879       0.65366577421040439     
 C   9.0207570484956126        8.9525849647999589      -0.72694610963026984     
 H   8.8465620933418183        8.0823546981515229       -1.3751049458107352     
 H   9.6772578793158051        8.6518400259058819        9.5587990402533435E-002
 C   6.4198822454497089        10.769954305696439        1.4778914295724574     
 H   6.5165035155468791        11.693045499390010        2.0640391286288367     
 H   5.9965034246354563        10.013485230019333        2.1485893842254788     
 H   5.6884944746851298        10.960895138163780       0.67926415447368071     
 C   7.7803399993900566        10.381485965383174       0.91999569768070866     
 H   8.2550113163667369        11.233270439383018       0.42242463366247007     
 H   8.4792710869007131        10.038219103753342        1.6912248697444645     
 C   7.6427776547666921        7.3017451150983677        1.4820578286986690     
 H   7.0075646195481438        6.4468714241215173        1.7455893811117136     
 H   7.7850594877582697        7.9285751802332030        2.3681276998356351     
 H   8.6202542769747552        6.9121340601449539        1.1747260735801888     
 C   9.6054909684796268        10.114130490648474       -1.5171647645354209     
 H   10.503300312641761        9.7641053236940127       -2.0443254328514198     
 H   9.9127679867386060        10.952604934067619      -0.87917391710936954     
 H   8.9088019878344156        10.491951909831005       -2.2767264289624549     
 H   7.0768159009164391        9.6221016523761680      -0.90923641655858989     
 N   10.325889876571759        6.6055537031000435        8.9016807712584871     
 C   11.098854510238285        7.7894335326723949        9.4335385778158845     
 H   11.268047402558558        8.4473649349435451        8.5731320763942467     
 H   12.077142844689751        7.4017652596935326        9.7341989510934024     
 C   9.0194994027771571        7.0220854539932800        8.2705629095270492     
 H   9.2526421083254622        7.8884816867453758        7.6358675710145816     
 H   8.3647109160722319        7.3497496375125104        9.0840900721833755     
 C   11.492089908780347        5.0271305155016872        10.466788342216804     
 H   11.356734747333107        4.0756381338174315        10.995914018527511     
 H   11.912499995675951        5.7351080208079646        11.189708530222960     
 H   12.244079367325675        4.8611381034718697        9.6819444387300582     
 C   10.159348674140023        5.4777326321198290        9.8897068084331217     
 H   9.6749112321976956        4.6605136065149422        9.3461600645431293     
 H   9.4504274062134819        5.8140710567913709        10.654692270336033     
 C   10.428106032501542        8.5238199338093477        10.575236225477886     
 H   11.089223345914766        9.3466477240519446        10.874664324811070     
 H   10.252759276631325        7.8742336512595204        11.438687938741122     
 H   9.4697954577906138        8.9599870063792952        10.270844201105072     
 C   8.3871878969681006        5.9021776144865870        7.4569659679045799     
 H   7.5307142414684511        6.3102082197184819        6.9039364586169230     
 H   8.0086438369544268        5.0828020165015895        8.0812514040250480     
 H   9.0831930223167294        5.4793340391446099        6.7208632889825255     
 H   10.930902347237016        6.2654891591763979        8.1076704873608367     
         396

 Co   10.986023396925448        1.0058156765342241        3.2571624610362124     
 S   8.7719319536242164        3.0237414970064478        4.3178273375181293     
 S   11.375498522824024        3.0764169205820560       0.87532743875165797     
 S   10.843543081131495       -2.1148592225164022        2.5566406078039061     
 S   12.978651224175298       0.16269168882011720        5.5905303098176384     
 O   11.699029993176588      -0.50742470560410924        5.9277340085889234     
 O   12.137556588453391        3.1647134097301488      -0.38116442154579566     
 O   7.9121478912839711        3.0998156595054192        5.5128800496520114     
 O   9.9805400986995387        2.6262841821030927       0.76844951736333234     
 N   10.058659546836450      -0.74528345194932466        2.9238271704046030     
 O   13.620589935432692       0.84648596429119516        6.7285164078751549     
 O   10.214752050752942       -2.8832350881101614        1.4671456499646087     
 O   10.036693763665278        3.7679497598741714        4.3725553673827724     
 O   12.250999918498154       -1.6998704281789643        2.3213510280692171     
 N   12.677764852803946        1.1163137511767229        4.3294146405414722     
 N   9.1660074155685010        1.5003870009455471        3.9062994572263130     
 N   12.075272039357658        2.1222054796396450        1.9953200552932207     
 C   6.0353190228149716      -0.58220897952764172        4.1970417016644417     
 H   5.0020373901106101      -0.48953357059446390        4.5215682566891937     
 C   13.401001168815291        2.3707568512496069        2.4217821002180204     
 C   8.7080965644907362      -0.77543470534688219        3.3332370205217381     
 C   7.8074950408369119        3.6745297194703372        2.9606391310987714     
 H   6.9199408667960220        3.0452208521162918        2.8283156589397933     
 H   8.4227611926961270        3.6541060260149010        2.0539943089341870     
 H   7.4971973442378346        4.6917500229055493        3.2266388161179971     
 C   14.385599373974118        3.0950250336778562        1.7210580963826740     
 H   14.155330255980493        3.4961791406693044       0.73721993145952081     
 C   13.731837240111158        1.8149374399646523        3.6961940700343474     
 C   10.886708742062895       -3.1213327628590388        4.0212615728226977     
 H   11.315473486598192       -2.5062648583341067        4.8192728012581219     
 H   11.520731443959477       -3.9908695182438496        3.8101351813444522     
 H   9.8729683771599017       -3.4389414088569970        4.2863919915857487     
 C   11.349956020697389        4.7046212230935165        1.5932571853127155     
 H   10.873610256638830        4.6113841291251880        2.5746617913778382     
 H   10.775763655247411        5.3459974105670760       0.91598223158727299     
 H   12.374398671273148        5.0763908078627811        1.6974940820785669     
 C   15.017448157778416        2.0306310203066906        4.2231572800498496     
 H   15.253219520995362        1.6627511923089093        5.2168166234716900     
 C   15.653803474567239        3.3101915685677334        2.2726809919013151     
 H   16.388249556527725        3.8968589033703056        1.7250162143921191     
 C   6.8671339515291496       0.54016033451401324        4.2485507651900001     
 H   6.4812029413646135        1.4730374986418266        4.6450085295232828     
 C   14.095263124361781       -1.0845586541173200        4.9834975001562931     
 H   13.554501650094455       -1.7117843424086485        4.2686849689190343     
 H   14.466531802170914       -1.6738275302645920        5.8249385798713105     
 H   14.922775632019095      -0.57186486165374062        4.4796879071340427     
 C   8.2121760255288212       0.46717278009828328        3.8465780751903864     
 C   7.8514988946196942       -1.8889648778726773        3.2925019360911207     
 H   8.2209334694083775       -2.8321224595078487        2.9003527291003257     
 C   6.5284715243381308       -1.8039266026195240        3.7393254858874747     
 H   5.8922107757611055       -2.6879946366897665        3.7145357013043188     
 C   15.967189756577653        2.7809181302455910        3.5242722595499996     
 H   16.938310016134878        2.9687846546163530        3.9770128431871563     
 Co   7.1365957696476974        14.846785376106352        12.382116197042794     
 S   9.3896623373683035        12.860709885971538        13.415790778149052     
 S   6.7736278934641962        12.830604555254789        9.9636374602813920     
 S   7.2298151627466956        17.944677770848049        11.599806050635859     
 S   5.1039880130478084        15.729300361268217        14.661110100514298     
 O   6.3728718223545515        16.422987623295960        14.993948020681056     
 O   5.9996438106411540        12.741100454562007        8.7140709234744680     
 O   10.263592530048625        12.797840778590103        14.601294957348706     
 O   8.1540117891268977        13.321420219900251        9.8522350140772197     
 N   8.0345713246180885        16.601534452820204        12.012341719230779     
 O   4.4573188051840624        15.073904778177539        15.813052220601564     
 O   7.8601590997497794        18.701388281839982        10.502552404954937     
 O   8.1373400294612726        12.095736366618979        13.486474698010708     
 O   5.8348927002305535        17.496997698920985        11.351428007431565     
 N   5.4328232681161959        14.739255714479240        13.435258586959494     
 N   8.9675456582897866        14.379598869404042        13.013743714855112     
 N   6.0581791384486667        13.743015935618137        11.104629509311664     
 C   12.081317893483956        16.501064595338285        13.211067393699112     
 H   13.123166901961994        16.424518461005459        13.510654597382105     
 C   4.7313104211918109        13.484803781991044        11.517631056678336     
 C   9.3887989359562098        16.653519485396160        12.404360598929847     
 C   10.342362191995090        12.229670094127188        12.041841662946227     
 H   11.222820920183500        12.867086866632928        11.902053346129035     
 H   9.7167164782313105        12.254725000178723        11.142700943460675     
 H   10.664240380234114        11.211761256358841        12.291062879462645     
 C   3.7542272316723748        12.760676177589282        10.805860651398119     
 H   3.9936256503454604        12.364142006544713        9.8225297021105948     
 C   4.3871076010476910        14.037530720372112        12.789966739429145     
 C   7.1447205192272669        18.983943227063389        13.038194924332773     
 H   6.7113294347113328        18.383051490553417        13.844351108483668     
 H   6.5055132655425618        19.841548291139830        12.795928124347180     
 H   8.1501206166916731        19.319016586207162        13.313395473938664     
 C   6.8549331621040208        11.192024653958203        10.652444471549275     
 H   7.3329993540178151        11.285728241103605        11.633151498136804     
 H   7.4453190006315824        10.578554863730901        9.9624450004879588     
 H   5.8435346688152565        10.785746318850260        10.757187783022305     
 C   3.0971888021732190        13.818982656437811        13.304340467761355     
 H   2.8524827839951086        14.183120285152377        14.297449574937030     
 C   2.4792848447490905        12.547182499675886        11.342700799676173     
 H   1.7492439563410158        11.965136195205424        10.784068307108207     
 C   11.264273938691581        15.369237817209392        13.293063270654976     
 H   11.670939104778560        14.445466648297350        13.690767438226306     
 C   3.9780144745699646        16.941430511110767        14.000234619129014     
 H   4.5239484683062976        17.570320183106034        13.291192398020158     
 H   3.5627971952827981        17.532984176847346        14.818908425474440     
 H   3.1813233554406568        16.398660477016829        13.478505760001761     
 C   9.9096668559770436        15.422027339196529        12.920300431551201     
 C   10.227568630557171        17.778509261574897        12.343406701838438     
 H   9.8341826119776616        18.714467360441176        11.958246492387730     
 C   11.561926827129140        17.713755834851113        12.758429167320109     
 H   12.184450390043759        18.606800164687417        12.713125022551383     
 C   2.1532663081375598        13.072410798922062        12.593104788155843     
 H   1.1783903429698217        12.882167303852397        13.036544914422139     
 Co   4.8972064061562550        6.9060259055166897        14.734301473424564     
 S   2.6443312372785344        4.9195710793043537        13.700829322777871     
 S   5.2606541209042526        4.8901345861477914        17.152828425597413     
 S   4.8037663736187453        10.004011608066453        15.516149985040700     
 S   6.9294737367612331        7.7884576522680389        12.455024131250973     
 O   5.6605084702359987        8.4820236209981363        12.122247735606669     
 O   6.0346494078400497        4.8006789390520597        18.402392406695068     
 O   1.7703526977914874        4.8565532346015159        12.515367307392275     
 O   3.8801796576045327        5.3806768879515570        17.264251998442820     
 N   3.9991380951942186        8.6608103172475452        15.103541858031214     
 O   7.5761606835874886        7.1331740942350459        11.303019896618046     
 O   4.1732243652667531        10.760745742266298        16.613266226523770     
 O   3.8967689003245400        4.1547961981171264        13.630083842949038     
 O   6.1986635616608714        9.5563718384216365        15.764755356147875     
 N   6.6007892551923586        6.7983210966466983        13.680839643140246     
 N   3.0662651894277557        6.4385132758822197        14.102866277935579     
 N   5.9759454533856999        5.8027999422963719        16.011935557920644     
 C  -4.7678070745655270E-002   8.5596683131900573        13.905103670735643     
 H  -1.0895633404447962        8.4829090183663958        13.605681350869705     
 C   7.3027719240721014        5.5445972144549103        15.598767653474505     
 C   2.6449139249867750        8.7125981399418482        14.711528240482211     
 C   1.6917856693518845        4.2883941027600416        15.074822430584655     
 H  0.81124400901607874        4.9256837615936968        15.214671128624166     
 H   2.3174730246301385        4.3135216757954140        15.973932011822946     
 H   1.3700157583211143        3.2704487525938903        14.825616021004629     
 C   8.2800656930803296        4.8208622668061691        16.310643429191796     
 H   8.0408605829109252        4.4246634363230877        17.294157428602894     
 C   7.6466736265859341        6.0968771085180400        14.326167603638854     
 C   4.8890814577940986        11.043232955894377        14.077749033705564     
 H   5.3224411947035097        10.442279970025254        13.271624611899261     
 H   5.5283799621348182        11.900762413339034        14.320060078084643     
 H   3.8837407078918957        11.378422346018889        13.802470748300006     
 C   5.1797035783419689        3.2516122564976495        16.463834819649865     
 H   4.7015767735296325        3.3452731898691002        15.483149823721838     
 H   4.5895026942791421        2.6379224892721456        17.153782891314847     
 H   6.1912007447190529        2.8456151358953155        16.359013020837594     
 C   8.9365034223243320        5.8782372104842588        13.811610189660460     
 H   9.1809675412849732        6.2420429600402381        12.818320210160923     
 C   9.5549181768611184        4.6072776319961948        15.773630982522768     
 H   10.285129160470419        4.0254897868594552        16.332314576640510     
 C  0.76944730150934959        7.4278833181519301        13.823440505643170     
 H  0.36281373869066857        6.5039384016911637        13.426123891396465     
 C   8.0554295426867579        9.0005856935463573        13.115962595183490     
 H   7.5094673980746229        9.6295230616689160        13.824940474912145     
 H   8.4708136258133493        9.5920795716492702        12.297332882417214     
 H   8.8520255918483262        8.4577682609107594        13.637796362991780     
 C   2.1240866055805525        7.4809020014853269        14.196042086575803     
 C   1.8060780936102980        9.8375475539546304        14.772128538163265     
 H   2.1994424885004720        10.773676524895663        15.156888322488228     
 C  0.47168685169453500        9.7725580194729282        14.357249744584285     
 H -0.15085847880907363        10.665593234404509        14.402338316934575     
 C   9.8806254539150409        5.1320112629421457        14.522943124166629     
 H   10.855418516401844        4.9416358007617882        14.079379886932671     
 Co   1.0479581001789939        8.9465553802191735        5.7814786331855341     
 S   3.2624706225703908        10.964134890678356        4.7208453725347654     
 S  0.65851798364196823        11.017600522309772        8.1629621543300956     
 S   1.1900165696856684        5.8259100560701746        6.4821423702390346     
 S -0.94450672309284800        8.1036074418403530        3.4478588667809720     
 O  0.33508696503785695        7.4333767232005288        3.1107812577481297     
 O -0.10363928036837997        11.106118522243941        9.4193808052016852     
 O   4.1223330752281759        11.040057665234308        3.5258356695496071     
 O   2.0534336360473007        10.567379468776833        8.2700370354615345     
 N   1.9751048493830612        7.1953774415919431        6.1150029080639259     
 O  -1.5863258727492269        8.7874112391271275        2.3098135374559745     
 O   1.8185949391980727        5.0575127914446298        7.5717547762710833     
 O   1.9978629464578976        11.708591329714340        4.6660197547618028     
 O -0.21742153298318692        6.2410512653306442        6.7172716477751893     
 N -0.64363410806834764        9.0572879730547022        4.7089449216861938     
 N   2.8681075437652410        9.4408583129042807        5.1323762198024721     
 N  -4.1226586518098240E-002   10.063294787226006        7.0430221363737564     
 C   5.9984925205459483        7.3577612539431154        4.8418604515992225     
 H   7.0317745516065413        7.4502223825085423        4.5172731900043219     
 C  -1.3669724858339434        10.311749790938460        6.6165359583046026     
 C   3.3256951133398069        7.1650166526338408        5.7056941208496950     
 C   4.2269581905651634        11.614778064358266        6.0780614239348303     
 H   5.1143890722537870        10.985306857416475        6.2104217132065482     
 H   3.6116422854006207        11.594501568477495        6.9846759683140052     
 H   4.5374501501813622        12.631932370756408        5.8120400748344245     
 C  -2.3516073922958665        11.036036745356073        7.3171952669035605     
 H  -2.1213541081571292        11.437297069565171        8.3009940921040997     
 C  -1.6977622346669994        9.7558524376683913        5.3421455861522196     
 C   1.1469697913610533        4.8193861781848248        5.0175414434772918     
 H  0.71842349815538331        5.4344754129511044        4.2194255254700623     
 H  0.51279307573127719        3.9499390434980248        5.2285663185713895     
 H   2.1607203610673271        4.5016485694852637        4.7526027983022834     
 C  0.68424871927216602        12.645690641116797        7.4448415960805514     
 H   1.1606193519542674        12.552268680118431        6.4634686497288127     
 H   1.2585029019853564        13.287067780039703        8.1220624240988197     
 H -0.34014422782606013        13.017567702268414        7.3405475613689015     
 C  -2.9833941684383003        9.9714201865309136        4.8151827562610103     
 H  -3.2191270332819650        9.6035134033106786        3.8215239266412993     
 C  -3.6198546581094857        11.251026729372454        6.7655975381103408     
 H  -4.3543397658452747        11.837650939645895        7.3132630434564687     
 C   5.1668417577220449        8.4802457620669660        4.7902228800277644     
 H   5.5529026809693045        9.4130077938353836        4.3936235062964890     
 C  -2.0612044453992517        6.8563906743358780        4.0548178786173272     
 H  -1.5205669521256324        6.2292599895094316        4.7698104288897509     
 H  -2.4322322035264627        6.2670206419118362        3.2133309349282233     
 H  -2.8888716160164769        7.3690809942733377        4.5583841574095780     
 C   3.8217930610619213        8.4075043274490540        5.1922256260074695     
 C   4.1821444271047534        6.0513781146999852        5.7465978266081521     
 H   3.8125905501653921        5.1083244161769903        6.1388873160371737     
 C   5.5051743169610416        6.1361767000462777        5.2997411205090419     
 H   6.1413251246382803        5.2520326594922864        5.3245807877708193     
 C  -3.9332112021520063        10.721636660957753        5.5140436282346599     
 H  -4.9043521214456138        10.909377853252192        5.0612914863095355     
 N   10.298283500198055       0.39770399852874783        8.1702784340774048     
 C   8.8649778876707845       0.41863458975087536        7.6833028003738475     
 H   8.7807863341252830        1.2554726150624054        6.9813115787332025     
 H   8.2544369971024949       0.64668906365577017        8.5670086700518606     
 C   10.496945660762668      -0.66304708645918209        9.2306870858197989     
 H   10.208980846370924       -1.6104167584354534        8.7671562840854662     
 H   9.7706946409627253      -0.46357712367572018        10.026552740691281     
 C   8.4659451217207362      -0.88506677003131096        7.0071965138025263     
 H   7.4787864758439175      -0.75849951268686544        6.5435275454017239     
 H   8.3991280891918301       -1.7197489133599104        7.7098652769588387     
 H   9.1593401364432872       -1.1360220671635131        6.1950046851570031     
 C   10.749970504820705        2.7840769370636078        7.4949136907860217     
 H   11.371475850143117        3.6413449626860039        7.7832003801709266     
 H   9.7449084533033279        3.1460052975218931        7.2565093764919482     
 H   11.185196479028681        2.3805718032653358        6.5720271613221710     
 C   10.767245300462983        1.7605840802571375        8.6213392936753515     
 H   11.789283577112643        1.6248587033908022        8.9868049863016672     
 H   10.131108369404069        2.0479973180878086        9.4685561205189650     
 C   11.923403341119405      -0.72422964587904726        9.7563794026173447     
 H   12.089052083637595       -1.6969972937885138        10.238286444744704     
 H   12.124278257224459        4.8629127786552498E-002   10.506363231013408     
 H   12.650100808359745      -0.63449059346207670        8.9397602591450482     
 H   10.885342851524152       0.12024025001694630        7.3425842747492212     
 N   7.7902006885977473        15.514269922526589        17.218263117526377     
 C   9.2242147231838238        15.453558658559944        16.738996936301149     
 H   9.2922168591441032        14.610402117944430        16.043148169826072     
 H   9.8246546915713022        15.216379946282613        17.627277770132196     
 C   7.6082571592671391        16.605651382579730        18.250897012776495     
 H   7.9035444312640255        17.535965863044108        17.757464462760073     
 H   8.3365468985420677        16.421096331899889        19.048593008486559     
 C   9.6577163063533629        16.742904101761269        16.057059424892081     
 H   10.632386846379879        16.582867946482263        15.578542529081981     
 H   9.7601757587899449        17.574607440704909        16.758792488571174     
 H   8.9619143903162684        17.018102803363604        15.254579188234885     
 C   7.2886585053007051        13.127058732009953        16.585235754646291     
 H   6.6572148146539512        12.282887790423796        16.892555937425531     
 H   8.2879483585363651        12.747770306887599        16.349944229878680     
 H   6.8542831433396039        13.519496968780270        15.657129628806048     
 C   7.2914956352402536        14.170853126244859        17.693940897579875     
 H   6.2722931303661342        14.334792553752477        18.055573891388679     
 H   7.9199389046544768        13.883826439423830        18.546836123730351     
 C   6.1848090746877400        16.698368054905785        18.780171184116540     
 H   6.0299929733105557        17.689328369367420        19.226890584932161     
 H   5.9793204564499014        15.953531982229640        19.556947323289815     
 H   5.4536296246931482        16.589403962343020        17.970039327022089     
 H   7.2100585789260840        15.787858037529737        16.384050923688108     
 N   4.2432243692685416        7.5723711681570638        9.8982461912889210     
 C   2.8092050416128873        7.5107266119642366        10.377387344855986     
 H   2.7419019606356905        6.6680316866422658        11.073858788284262     
 H   2.2090640663917420        7.2722456769050492        9.4892390672369373     
 C   4.4246748702172924        8.6640072843198510        8.8657833228146661     
 H   4.1291185622708309        9.5941268100118808        9.3594363121927522     
 H   3.6963754974545164        8.4793583216677977        8.0681157192993442     
 C   2.3744209020885436        8.8001948620774151        11.058302784751112     
 H   1.4000356700375032        8.6394623204964489        11.537192015767939     
 H   2.2709482184125327        9.6312442821626849        10.355904899253586     
 H   3.0700872090450688        9.0768531045109295        11.860439904780117     
 C   4.7457302961625922        5.1852686706484388        10.530948370863840     
 H   5.3774512883203167        4.3413459665041332        10.223504480976665     
 H   3.7465200417032745        4.8056596680467543        10.766070462383121     
 H   5.1798875546553864        5.5776706866077159        11.459174549624910     
 C   4.7427244833344000        6.2292821328836210        9.4224588239674993     
 H   5.7619682898444191        6.3937700849256558        9.0611728764206720     
 H   4.1146785695028960        5.9421319869026048        8.5693113461891155     
 C   5.8480576768338128        8.7573509221817947        8.3364059595767070     
 H   6.0024516053658736        9.7484780997809803        7.8898945251682315     
 H   6.0537915315405639        8.0127379143204944        7.5594672968215093     
 H   6.5793270224595028        8.6485245037569669        9.1464731963652746     
 H   4.8231616454063237        7.8462268359093050        10.732513693872940     
 N   1.7359160420823163        8.3383745471655075       0.86832139635899830     
 C   3.1692728298026713        8.3587686888121002        1.3551844193233904     
 H   3.2539538468285403        9.1958417892169226        2.0568430118042595     
 H   3.7798664206587662        8.5861214733825939       0.47133376229932650     
 C   1.5368529214049622        7.2778556036605977      -0.19224653172976952     
 H   1.8247188205540432        6.3303368373939763       0.27105350686589286     
 H   2.2629960299184453        7.4773349289024837      -0.98820681810237343     
 C   3.5676540020993395        7.0551152355407671        2.0317768941453238     
 H   4.5550348710163657        7.1812535490654756        2.4951136480479046     
 H   3.6337821384324620        6.2200792751500478        1.3294533225204948     
 H   2.8742887386021763        6.8049715073345940        2.8442520703221899     
 C   1.2848520821554270        10.724693105543540        1.5442211329248670     
 H  0.66338124277905997        11.582101704108453        1.2562779392342740     
 H   2.2899872123051264        11.086475430362269        1.7825394245284432     
 H  0.84976212056870881        10.321020251937775        2.4670987474210238     
 C   1.2672919881857800        9.7014716481633396       0.41754032258209123     
 H  0.24520630994695708        9.5660760705556118        5.2068920639549640E-002
 H   1.9034988013585510        9.9889178428848506      -0.42961571399320087     
 C  0.11028652768739039        7.2170928250151771      -0.71769445593317416     
 H  -5.5616243217321087E-002   6.2445366949794074       -1.1999581213909976     
 H  -9.0586123442829902E-002   7.9902510996288250       -1.4673780991157046     
 H -0.61624488826846469        7.3066849839041117        9.9092808934365673E-002
 H   1.1488401556632131        8.0609466890086043        1.6960173887356220     
 N   1.7057087969869236        14.545307694652571        18.213242246733429     
 C  0.93418246240742364        15.730922548385660        17.683311522081691     
 H  0.76601504242332152        16.387733005510146        18.544717428941272     
 H  -4.4668336955429842E-002   15.345029067389561        17.382360574825263     
 C   3.0131765680076663        14.959251817899203        18.843690118891303     
 H   2.7819924218236038        15.825963912579954        19.478577981858095     
 H   3.6680436527940334        15.285760960398802        18.029781444962186     
 C  0.53626550766013470        12.969381337989979        16.647990100236857     
 H  0.67036509148493506        12.018596600781002        16.117366352788157     
 H  0.11534748680102749        13.678549279817396        15.926615763134691     
 H -0.21473968258588569        12.802781788917899        17.433627244018677     
 C   1.8700147658500625        13.418492698411361        17.223819603723769     
 H   2.3546559704977823        12.600390869217518        17.765771782320556     
 H   2.5781919953004655        13.755176766285999        16.458297416503346     
 C   1.6057075922744874        16.466025255570301        16.542551892812163     
 H  0.94518723876766120        17.289590308708892        16.243956121029420     
 H   1.7807533964353091        15.817252397368639        15.678457070183729     
 H   2.5642747876192185        16.901162522992383        16.847561240930169     
 C   3.6438627961847363        13.838172355735848        19.656863360046493     
 H   4.5016331969017136        14.244426258911684        20.209054776804400     
 H   4.0201553462221158        13.018028922500019        19.032361839068422     
 H   2.9477666999702437        13.416984844565535        20.393768227957704     
 H   1.1007576954068108        14.205516090410390        19.007395049930654     
 N   4.3501482466953458        1.3449625401345604        9.1532589252461261     
 C   5.0778605951264941       0.10787097975599443        8.6798338369621266     
 H   5.2036260651397379      -0.52248842218055225        9.5675070982505890     
 H   6.0788777553906419       0.43726819704628778        8.3840781849880166     
 C   3.0123375519686042        1.0075861478340282        9.7671338473502747     
 H   3.1887091167135910       0.13766762522274573        10.415026069657332     
 H   2.3560775120007120       0.70558481809744089        8.9448918341918606     
 C   5.6085684827455484        2.8311729090006974        7.5623871602695498     
 H   5.5105245405829715        3.7551482075794000        6.9780707930730541     
 H   6.0316945052768123        2.0762427552136269        6.8899352307787822     
 H   6.3408179035825301        3.0213909210712382        8.3603612764981143     
 C   4.2491568157722934        2.4406945185288325        8.1212432529499008     
 H   3.7743587799131397        3.2913461516515512        8.6205031576759605     
 H   3.5496978164368147        2.0977155786585446        7.3503797782241804     
 C   4.3918670273683373      -0.63762525472520104        7.5546394275671744     
 H   5.0281031724917176       -1.4912859473732114        7.2898576257425258     
 H   4.2485809072623590       -9.8655812925905646E-003   6.6694316602267349     
 H   3.4150226912437205       -1.0289824352631154        7.8615857269449192     
 C   2.4255366139377843        2.1676817591947697        10.557856400661418     
 H   1.5291773311428987        1.8155134697359012        11.085849817475070     
 H   2.1156882286271106        3.0052928720047620        9.9201259059786775     
 H   3.1219848100985170        2.5473815573506169        11.316636697636630     
 H   4.9550372748768305        1.6804647578343228        9.9488607722954594     
 N   7.6835798770829360        9.2864393670018757      -0.11456261472277614     
 C   6.9557146373344620        8.0496267908951697       0.35930712917161495     
 H   6.8294380033620206        7.4191927761964500      -0.52823367943644040     
 H   5.9549327852574878        8.3793758465892854       0.65541357793993160     
 C   9.0211833267071153        8.9486875836882831      -0.72864438992298342     
 H   8.8445274127598044        8.0786219572399247       -1.3762473086485243     
 H   9.6776058206251392        8.6468115734938547        9.3516385368864335E-002
 C   6.4256584970393780        10.773467029046516        1.4758309687035855     
 H   6.5238960277501921        11.697741000974704        2.0596031065539133     
 H   6.0024029066437912        10.019018384223207        2.1487044361287180     
 H   5.6934114017382225        10.963370110009517       0.67777935029925196     
 C   7.7849599760224457        10.382408018198362       0.91713414024902828     
 H   8.2600386137347606        11.232751650859417       0.41764675558331044     
 H   8.4843075683869760        10.039428773642516        1.6881023899904506     
 C   7.6419078004041889        7.3040721885964714        1.4843425861802824     
 H   7.0056064296684735        6.4505415590929820        1.7493720763236047     
 H   7.7855723424424239        7.9318525390646357        2.3694675000253596     
 H   8.6185819101009109        6.9125094946852954        1.1771367846985026     
 C   9.6079150610415702        10.108496109358397       -1.5198288750903735     
 H   10.504001197594501        9.7560477660197709       -2.0480646265780176     
 H   9.9181659997445255        10.946168501326904      -0.88240308587207306     
 H   8.9112623847406507        10.488203425260183       -2.2784151182993857     
 H   7.0786036669835299        9.6218452597769009      -0.91013417610077885     
 N   10.327689575804778        6.6051029555007181        8.9026699963377123     
 C   11.098702542744292        7.7912798678959660        9.4320034772344723     
 H   11.266028109070017        8.4480158352294641        8.5704169253395843     
 H   12.077968493017865        7.4061238978112875        9.7324601787258711     
 C   9.0199421599285561        7.0182174793133196        8.2722975023451610     
 H   9.2506334941450863        7.8847675716689078        7.6370347613899616     
 H   8.3650895554457421        7.3447707357270167        9.0862015875247728     
 C   11.497874315165442        5.0306530585885829        10.468878878943402     
 H   11.364131095350679        4.0803449319702647        11.000381392913786     
 H   11.918408227134584        5.7406516766359443        11.189622340210750     
 H   12.249006341130471        4.8636192335931030        9.6834620912277458     
 C   10.163979408877321        5.4786670641462338        9.8925948764692517     
 H   9.6799492117201904        4.6600079723418677        9.3509631691711643     
 H   9.4554738052943250        5.8152947745798720        10.657839585972440     
 C   10.427292654051888        8.5261546046993466        10.572980991029691     
 H   11.087339271174320        9.3503105035332936        10.870914475501070     
 H   10.253319739155263        7.8775149318602855        11.437373207870497     
 H   9.4681868820327519        8.9603927477266918        10.268470469768966     
 C   8.3895972164674291        5.8965756955012214        7.4596848602364689     
 H   7.5314022832240717        6.3021950325060301        6.9077352739201316     
 H   8.0140178794736272        5.0764118109956149        8.0845488269053298     
 H   9.0856228495851745        5.4755965272286025        6.7226033638581111     
 H   10.932695426098208        6.2652379293230425        8.1085891466495674     
         396

 Co   10.982759734436701        1.0071283784709446        3.2610716597351646     
 S   8.7668993643849102        3.0236056355469456        4.3205183263506353     
 S   11.371040139665105        3.0752655643801630       0.87758544909019776     
 S   10.842517469396588       -2.1125127961946220        2.5568370957970310     
 S   12.977189967018958       0.16221350226831249        5.5919795194244184     
 O   11.698056024785982      -0.50897598994870141        5.9289783564354437     
 O   12.133644235665459        3.1636319350060722      -0.37858834439992756     
 O   7.9064697679636176        3.0990763768002529        5.5151353274418424     
 O   9.9767444045872846        2.6232849665627360       0.77049161687910506     
 N   10.056731555614153      -0.74413835509623460        2.9260868603860666     
 O   13.619340636500587       0.84471208597671910        6.7306047681202301     
 O   10.213655696183903       -2.8803560305059634        1.4669877007812420     
 O   10.031099130549293        3.7687512653176460        4.3759806013558222     
 O   12.249404692655682       -1.6960379860303572        2.3209534486405570     
 N   12.675038156407821        1.1174986643207254        4.3324713746119947     
 N   9.1622450052113820        1.5004561591846355        3.9094105238457959     
 N   12.071523443191733        2.1229400757550940        1.9985233201617429     
 C   6.0323226416087898      -0.58390205869474243        4.1959013861964882     
 H   4.9986501538966746      -0.49195717436869607        4.5192892503390896     
 C   13.397301946903891        2.3719316698619983        2.4243823848489741     
 C   8.7060010028227364      -0.77528036725334837        3.3347023400977740     
 C   7.8030014979115689        3.6735097650982222        2.9625706734204185     
 H   6.9157655322820180        3.0438391942673113        2.8299036757590414     
 H   8.4187396163370991        3.6528762981591747        2.0562669866913525     
 H   7.4921837493791124        4.6907619890015644        3.2278129546364580     
 C   14.381563922756129        3.0961891192862825        1.7231595290876032     
 H   14.150885736260680        3.4971297961730903       0.73934158060209754     
 C   13.728736031332666        1.8162589516200764        3.6987050864837174     
 C   10.887586428044333       -3.1204795499357405        4.0202637342983509     
 H   11.316557521602638       -2.5060568936692738        4.8186479553462425     
 H   11.521847542844691       -3.9894720381071913        3.8077226076562498     
 H   9.8742248674824094       -3.4388842859890913        4.2858480097724181     
 C   11.342961646586978        4.7039322409360365        1.5942116864272102     
 H   10.866540064473501        4.6106623848622741        2.5755846753306644     
 H   10.768030648519392        5.3440469250491089       0.91636719037551073     
 H   12.366811000902375        5.0772703608296750        1.6984735718576347     
 C   15.014540117827769        2.0320820447311059        4.2251027076335426     
 H   15.250710498549562        1.6643758937514301        5.2187400546432459     
 C   15.650071676895646        3.3112793061918433        2.2741167699484177     
 H   16.384322067753637        3.8977321087584631        1.7259545340419542     
 C   6.8634671460085483       0.53889642303437357        4.2487945281033541     
 H   6.4765929761324363        1.4713617720879886        4.6453030447446020     
 C   14.094229945739960       -1.0834374739700530        4.9824969442040956     
 H   13.553236427782938       -1.7107358045043861        4.2679415997287133     
 H   14.467493223552612       -1.6728133999630235        5.8229022329120239     
 H   14.920343435523499      -0.56937368485995909        4.4778789838878330     
 C   8.2089454275219307       0.46682400494200671        3.8481553286631329     
 C   7.8502128243549603       -1.8893309130760281        3.2930502198990812     
 H   8.2207364647615293       -2.8321633696496926        2.9012241969242196     
 C   6.5266690845461675       -1.8052117245292667        3.7384237333699013     
 H   5.8910326525239958       -2.6896877371971741        3.7127042971449815     
 C   15.964023280548631        2.7821948677718660        3.5256584586966975     
 H   16.935311966727607        2.9701695736805198        3.9779813297758961     
 Co   7.1333196834785522        14.848100879755837        12.378184673096625     
 S   9.3846135105048454        12.860575434704536        13.413094451649329     
 S   6.7691371994808955        12.829437647889698        9.9613851157959346     
 S   7.2287806600959570        17.947029678571241        11.599597448020779     
 S   5.1025481999188536        15.728818405578743        14.659664346610995     
 O   6.3719248059001057        16.421428707088939        14.992693426239859     
 O   5.9956915275553753        12.739974652128533        8.7115068373267395     
 O   10.257902824610756        12.797112652407657        14.599031489767613     
 O   8.1501830331178411        13.318403870237514        9.8501790702272007     
 N   8.0326318856151691        16.602683766991909        12.010071971837952     
 O   4.4560941865965278        15.072141073505970        15.810977613183974     
 O   7.8590544013624699        18.704268710351837        10.502695406303953     
 O   8.1317249028108378        12.096547915114767        13.483061894805628     
 O   5.8332877829421399        17.500837379689624        11.351814971948237     
 N   5.4301051470989394        14.740421763495871        13.432214085147645     
 N   8.9637739665925782        14.379664957477306        13.010604926729545     
 N   6.0544031334607435        13.743761221236802        11.101414419255834     
 C   12.078318906868855        16.499358856610151        13.212169885262000     
 H   13.119779964218088        16.422076378163940        13.512885477061428     
 C   4.7275887671063082        13.485985992891072        11.515036363730310     
 C   9.3866938943562630        16.653673627523794        12.402878014078588     
 C   10.337842951444124        12.228625856425660        12.039910036669104     
 H   11.218627280074928        12.865668848455472        11.900456445865961     
 H   9.7126688185686501        12.253468014627902        11.140428254913846     
 H   10.659190126012573        11.210748296427436        12.289899474824269     
 C   3.7501585582441765        12.761857114131084        10.803770660086222     
 H   3.9891358148361680        12.365117460475711        9.8204132986391901     
 C   4.3840034282317166        14.038845155325856        12.787472501539916     
 C   7.1455953653871855        18.984804715562046        13.039178641023843     
 H   6.7124205278565698        18.383267394958349        13.844966934663381     
 H   6.5066194377286113        19.842949764778371        12.798330681470109     
 H   8.1513748367081131        19.319087177299934        13.313916780706066     
 C   6.8479099119702775        11.191337520620507        10.651534076702726     
 H   7.3258956239080097        11.285030641797086        11.632272954448485     
 H   7.4375625427652681        10.576593472713215        9.9621209601649579     
 H   5.8359190130314298        10.786627155537294        10.756255886804563     
 C   3.0942831080185469        13.820427281140690        13.302425067583542     
 H   2.8499906458920208        14.184730601522331        14.295562622025916     
 C   2.4755252875046141        12.548286973592884        11.341289287752854     
 H   1.7452795878759257        11.966035544367383        10.783155999494772     
 C   11.260602088389927        15.367963014162768        13.292778234304473     
 H   11.666325354431345        14.443775877060842        13.690419962409276     
 C   3.9770018803253988        16.942545862441133        14.001234300068043     
 H   4.5226983845998410        17.571354058392131        13.291922737465686     
 H   3.5637885066651873        17.534001170066830        14.820941895349058     
 H   3.1789050556187273        16.401142217763276        13.480328136383314     
 C   9.9064281946383836        15.421673763252910        12.918693599945508     
 C   10.226275252870286        17.778141693442265        12.342845230763379     
 H   9.8339779068293449        18.714429254534831        11.957372728472418     
 C   11.560119684978165        17.712462948292512        12.759308714352892     
 H   12.183267976671376        18.605099076805519        12.714939916116888     
 C   2.1500899055017020        13.073692847726242        12.591752184032348     
 H   1.1753869408840250        12.883556894455920        13.035619921432856     
 Co   4.9004852498690230        6.9073395756144071        14.738206240188255     
 S   2.6493654321966549        4.9194692801675579        13.703480483537618     
 S   5.2651039602109977        4.8889395290826627        17.155049632944845     
 S   4.8048236928164751        10.006353201145110        15.516373784379246     
 S   6.9309472489271018        7.7879814086954751        12.456468890045677     
 O   5.6614965807286932        8.4804814223149361        12.123495737103321     
 O   6.0385598096956583        4.7995205754962633        18.404925592857914     
 O   1.7760321633046656        4.8558712820122079        12.517581778066857     
 O   3.8839757881978332        5.3776572282755604        17.266274883421239     
 N   4.0010887242491062        8.6619545874454840        15.105833384826546     
 O   7.5774173976589214        7.1314059270349306        11.305099155584310     
 O   4.1743698826488682        10.763613710785673        16.613150909544636     
 O   3.9023589135093171        4.1556223506796073        13.633457077579665     
 O   6.2002935908153063        9.5601975369996683        15.764362927937855     
 N   6.6035273771652543        6.7995012167114064        13.683886425250732     
 N   3.0700388525174476        6.4386071784669134        14.105960833284762     
 N   5.9796949120937972        5.8034940028621218        16.015110508046526     
 C  -4.4661575568198983E-002   8.5580186173826238        13.903996856903232     
 H  -1.0861555997034036        8.4805423501908290        13.603431167859654     
 C   7.3064708702706529        5.5457273386518482        15.601337327049878     
 C   2.6470298394960721        8.7127651637085126        14.713032141346325     
 C   1.6962762565553529        4.2873949741873849        15.076704886607709     
 H  0.81541652746334936        4.9243223967970717        15.216213373318309     
 H   2.3214882394911109        4.3123031889198513        15.976158365006365     
 H   1.3750275249628376        3.2694842201256136        14.826728900867856     
 C   8.2840925248947368        4.8219554497401456        16.312698838407808     
 H   8.0452910123920915        4.4255206807257741        17.296222623326024     
 C   7.6497824668068430        6.0981800882508681        14.328660851509104     
 C   4.8882093961914785        11.044088137124938        14.076781609277209     
 H   5.3213557272231995        10.442495131215882        13.271022188514170     
 H   5.5272682918988156        11.902164443983347        14.317669789650834     
 H   3.8824838821067567        11.378476096672030        13.801972800286471     
 C   5.1866537423007069        3.2508917462445228        16.464731026265557     
 H   4.7086129306876172        3.3445460984575992        15.484012175690953     
 H   4.5971692595747999        2.6359477003155964        17.154097404746871     
 H   6.1987343512083530        2.8464370505774648        16.359937861752098     
 C   8.9394218662619611        5.8796787058306625        13.813541287365867     
 H   9.1834944055057708        6.2436802856851710        12.820239287924508     
 C   9.5586440637545405        4.6083026137308760        15.775023574351609     
 H   10.289044394305636        4.0262861474814757        16.333203319452437     
 C  0.77312926145208183        7.4266607613267563        13.823690975900027     
 H  0.36743472325614795        6.5023156656855479        13.426401586139338     
 C   8.0564774382827640        9.0017069594527044        13.114956190704630     
 H   7.5107553377675549        9.6305585024209250        13.824209268984665     
 H   8.4698424480839947        9.5931079240536157        12.295288685857521     
 H   8.8544878406561747        8.4602602263065894        13.635957719980329     
 C   2.1273324552097241        7.4805798540439996        14.197628980722804     
 C   1.8073883604096233        9.8371965406154711        14.772743446637026     
 H   2.1996660506609267        10.773639447936963        15.157851904807870     
 C  0.47351388386383569        9.7713031435843209        14.356410584084319     
 H -0.14965420154258532        10.663930982254959        14.400583410565350     
 C   9.8837964665724538        5.1332587423149558        14.524302590584298     
 H   10.858424063115683        4.9430028113653428        14.080322933072290     
 Co   1.0512050636042536        8.9478717157429113        5.7775754927197669     
 S   3.2674482403722731        10.964034137219869        4.7181575778461200     
 S  0.66295648942063412        11.016412440018708        8.1607421612744009     
 S   1.1910638287088917        5.8282574237407481        6.4819390422712857     
 S -0.94307698295543785        8.1031168878727318        3.4464386171175607     
 O  0.33603191901479135        7.4318234627031705        3.1095544076909576     
 O  -9.9737790630241213E-002   11.104980179649052        9.4168493985490613     
 O   4.1279490988489798        11.039367255250257        3.5235796747906334     
 O   2.0572133391721388        10.564351549509414        8.2680150455602011     
 N   1.9770358730176472        7.1965333308135104        6.1127320883572409     
 O  -1.5851189604654448        8.7856241284266172        2.3077595222807243     
 O   1.8197322757757812        5.0603947339628252        7.5718952064249034     
 O   2.0033885958850903        11.709405381643457        4.6626065837396578     
 O -0.21580636497962577        6.2448707880957413        6.7176769595028638     
 N -0.64093767303620719        9.0584552086999146        4.7059198349698654     
 N   2.8718411274729134        9.4409554982670620        5.1292680767162198     
 N  -3.7500503597368243E-002   10.064001237427997        7.0398521013219488     
 C   6.0014876492276592        7.3561417453197500        4.8429830843635653     
 H   7.0351604988817060        7.4478918260473872        4.5195400306209565     
 C  -1.3632942514027717        10.312905227166540        6.6139710956266704     
 C   3.3277912335164328        7.1652008330550521        5.7042085031302223     
 C   4.2313921578924205        11.613806400527830        6.0761305461328412     
 H   5.1185160371727267        10.983988243672194        6.2088310093687253     
 H   3.6156088069105570        11.593306741845430        6.9824067060629078     
 H   4.5423865117685152        12.630998628671099        5.8108685802337172     
 C  -2.3475895903400037        11.037179747677865        7.3151351348103830     
 H  -2.1169257954319742        11.438216993907174        8.2989173159774303     
 C  -1.6946862222218062        9.7571616531371479        5.3396680277827455     
 C   1.1461029473682021        4.8202449086139731        5.0185306220879129     
 H  0.71733043938886132        5.4346869530593729        4.2200512302254722     
 H  0.51170183047504081        3.9513338843200891        5.2309794547658504     
 H   2.1594737880975030        4.5017229458798687        4.7531206827238321     
 C  0.69120611066332338        12.644975314530802        7.4439424636571871     
 H   1.1676502978007843        12.551537398122001        6.4625982548454299     
 H   1.2661933136027614        13.285090855883109        8.1217377556828403     
 H -0.33259805538573639        13.018411149909687        7.3396286383340952     
 C  -2.9805094182742184        9.9728703452662462        4.8132707576862250     
 H  -3.2166448078338812        9.6051396753526230        3.8196338849284079     
 C  -3.6161365861183183        11.252109431723307        6.7642007733718330     
 H  -4.3504224577647053        11.838523023582836        7.3123636743970621     
 C   5.1704923898515949        8.4790449513691399        4.7899731214441150     
 H   5.5574846590095461        9.4114056298179634        4.3933358542118901     
 C  -2.0601949788867726        6.8574964362521040        4.0558541091432438     
 H  -1.5193141696256156        6.2302844686210594        4.7705731031442520     
 H  -2.4332392386867929        6.2680285541933980        3.2154071230216590     
 H  -2.8864490688012143        7.3715570679373048        4.5602508789327967     
 C   3.8250080891908311        8.4071962827231328        5.1906396506862942     
 C   4.1834445391177324        6.0510517704127622        5.7460139129713061     
 H   3.8128124448336225        5.1083137591129679        6.1379674824684587     
 C   5.5069905706021256        6.1349530581365670        5.3006102603134861     
 H   6.1425270520811335        5.2504079455972947        5.3263750394785117     
 C  -3.9300611610517793        10.722918950001107        5.5126930542772534     
 H  -4.9013686292186982        10.910779716223329        5.0603596756405675     
 N   10.296557506235365       0.39633553705638053        8.1706912186816307     
 C   8.8632192411020068       0.41909767571818674        7.6840702687564510     
 H   8.7797780438134669        1.2562166652165085        6.9823494179039596     
 H   8.2531449491225040       0.64759027870712949        8.5679831393585868     
 C   10.494448323222310      -0.66581560497262449        9.2298315648241314     
 H   10.206144104074085       -1.6124048194346221        8.7649351450085540     
 H   9.7681045282403804      -0.46702239019886815        10.025780092085901     
 C   8.4625910147439392      -0.88395004902420993        7.0077145370381952     
 H   7.4760059185499648      -0.75584353622656331        6.5433640487594582     
 H   8.3941321114760399       -1.7184860506873827        7.7103511180328237     
 H   9.1560917415981411       -1.1360350867892923        6.1959696417020735     
 C   10.750531230125567        2.7827460530566763        7.4972640382163140     
 H   11.372498070465481        3.6394107270080713        7.7864181717495278     
 H   9.7457330654324377        3.1454739376321799        7.2590110954481819     
 H   11.185707900551879        2.3797468493555916        6.5741339875399811     
 C   10.766890909916885        1.7583220811779678        8.6228761105659171     
 H   11.788802192777631        1.6213003304293940        8.9881562868298861     
 H   10.131115114876614        2.0457182316409002        9.4703593101962209     
 C   11.920767574709529      -0.72844649887193624        9.7556892459562707     
 H   12.085913332912286       -1.7020445880252775        10.235993100191740     
 H   12.121857974793127        4.3133718462300699E-002   10.506894180713852     
 H   12.647671275380917      -0.63783732685400207        8.9393668000541116     
 H   10.883296857944631       0.11904298126399118        7.3426986473671425     
 N   7.7884961843917013        15.512863806718359        17.217835015349181     
 C   9.2224783523591789        15.453937072298450        16.738222540764788     
 H   9.2912015503857202        14.611074137431267        16.042085502721733     
 H   9.8233700291262629        15.217149213524090        17.626294302656284     
 C   7.6058041832444507        16.602861216111336        18.251724964824248     
 H   7.9007660257645620        17.533945328602414        17.759644890366506     
 H   8.3340007369610856        16.417626985311063        19.049338003923214     
 C   9.6544422821701357        16.743933976693366        16.056565859572867     
 H   10.629674129727114        16.585400677521640        15.578716540537050     
 H   9.7553042880935230        17.575761845169136        16.758351893262894     
 H   8.9587532265529539        17.018059125101090        15.253650073806599     
 C   7.2891976092519233        13.125692037582597        16.582895623844081     
 H   6.6581954949439801        12.280934073958896        16.889352714532780     
 H   8.2887478892876629        12.747181771567753        16.347471479710116     
 H   6.8547939196500325        13.518631278039045        15.655021006153950     
 C   7.2911231080371381        14.168571307214403        17.692398864696575     
 H   6.2717902022157466        14.331242612913803        18.054195755129573     
 H   7.9199052368237943        13.881525718979848        18.545043510770796     
 C   6.1822206207856905        16.694160719921662        18.780837920446910     
 H   6.0269233163369558        17.684297656424580        19.229153101627332     
 H   5.9769346875933493        15.948055788926986        19.556399274605361     
 H   5.4512428480146751        16.586075010655428        17.970412488575381     
 H   7.2080451651524697        15.786632362958189        16.383916640722294     
 N   4.2449658952441860        7.5710667615747322        9.8986391966767506     
 C   2.8109789168894879        7.5112915696159233        10.378138012825836     
 H   2.7428912295192154        6.6688482878613380        11.074841124628728     
 H   2.2103590539537499        7.2733198626919329        9.4901867576830217     
 C   4.4272096831231993        8.6612956821888414        8.8649047317170542     
 H   4.1320032559545723        9.5922025581659405        9.3571852111297602     
 H   3.6990043716524053        8.4759760744239188        8.0673175042929568     
 C   2.3778490164491233        8.8014001172990248        11.058865531060034     
 H   1.4028765477202247        8.6422337300926291        11.537053350273785     
 H   2.2760658724634166        9.6326335076273022        10.356475108383002     
 H   3.0734147965135397        9.0768521374348676        11.861469382848266     
 C   4.7451406147248658        5.1839938041388294        10.533282958967503     
 H   5.3763948246759545        4.3394615147882600        10.226713403634347     
 H   3.7456626988353459        4.8051921002845113        10.768553073557612     
 H   5.1793460273590997        5.5769001170891936        11.461266716005923     
 C   4.7430617601057419        6.2270722303436576        9.4239757184147805     
 H   5.7624322105117427        6.3902422003963677        9.0624943202119788     
 H   4.1146408624394857        5.9399144065677136        8.5711017536836422     
 C   5.8507339014668487        8.7531651643880899        8.3356979649412235     
 H   6.0056474059761227        9.7434537997062431        7.8875718526632141     
 H   6.0562427783637576        8.0072630266459868        7.5599888552043595     
 H   6.5817933983838532        8.6452046099619153        9.1460646499595057     
 H   4.8252307023677838        7.8450785437802049        10.732607853566510     
 N   1.7376055066562555        8.3370159985958203       0.86791841651340185     
 C   3.1709902963872061        8.3592904454448362        1.3544369892381669     
 H   3.2548764720523171        9.1966231440344721        2.0558554436294334     
 H   3.7811125000528438        8.5871451318901677       0.47039249096991265     
 C   1.5393501701446524        7.2750759005832659      -0.19136673090685977     
 H   1.8275644663184538        6.3283511434727950       0.27331989945312696     
 H   2.2655958590575334        7.4738776276981307      -0.98740129096626483     
 C   3.5710261488449313        7.0562862728162301        2.0312347215209088     
 H   4.5578132731003524        7.1840028240746934        2.4952831857546549     
 H   3.6388587639016188        6.2214286102410803        1.3289119595939682     
 H   2.8775524715239387        6.8049390450030982        2.8432372143426008     
 C   1.2841981995896732        10.723377079184871        1.5418319626626082     
 H  0.66226273284067960        11.580169551763326        1.2529901029625288     
 H   2.2890628006985390        11.085972198384106        1.7800067065998482     
 H  0.84914517417533641        10.320225401072475        2.4649539066381174     
 C   1.2675791542150712        9.6991998378810695       0.41598787972099582     
 H  0.24562477772638891        9.5624779129463970        5.0702512998906157E-002
 H   1.9034184781614036        9.9866259507894384      -0.43144005574195099     
 C  0.11293208335065183        7.2128266330895174      -0.71700222437098293     
 H  -5.2444616635848720E-002   6.2394208365265706       -1.1976302869591307     
 H  -8.8156261410620024E-002   7.9846791289239558       -1.4679342573335050     
 H -0.61382065441611100        7.3033022633303579        9.9473065924790618E-002
 H   1.1508511230034666        8.0597560738455094        1.6959126551673913     
 N   1.7039485630735449        14.544909187993216        18.212272205057914     
 C  0.93442055292862880        15.732872213641473        17.684920101557079     
 H  0.76819697173472123        16.388480456758376        18.547522483305329     
 H  -4.5445593615052356E-002   15.349558066782715        17.384217743484832     
 C   3.0127986927413337        14.955360678330591        18.841967861413892     
 H   2.7841107125904303        15.822211906243810        19.477457203183722     
 H   3.6677285805477684        15.280762905727213        18.027682683939990     
 C  0.53045317530728497        12.973090329774079        16.645831779655467     
 H  0.66290842957241836        12.023533172736105        16.112751313880938     
 H  0.10944624009168685        13.684354890995033        15.926691517204620     
 H -0.21970610971200805        12.805409886896250        17.432021778005684     
 C   1.8653693438472421        13.419513834642986        17.220905063563318     
 H   2.3495477691711861        12.599921286369410        17.760913072625254     
 H   2.5731607544111150        13.756482072976999        16.455148851122367     
 C   1.6065966188803069        16.468442548051154        16.544860809800827     
 H  0.94719002012948139        17.293389415892978        16.247819858762792     
 H   1.7801710657182894        15.820628414694507        15.679798445882517     
 H   2.5660079633635759        16.901569160452368        16.849943320311361     
 C   3.6414873385875781        13.832496158839234        19.654105845221203     
 H   4.5010176095522949        14.236281111920720        20.205195352360388     
 H   4.0147503311718182        13.011562577642755        19.028992848852376     
 H   2.9453771421137165        13.413191995596151        20.392005589705196     
 H   1.0989991075973646        14.205310423995089        19.006489033653800     
 N   4.3483708485151924        1.3445633318060841        9.1542227559634721     
 C   5.0780684891415095       0.10980389234216183        8.6782388176469301     
 H   5.2057454157615730      -0.52175820634559944        9.5647203192227011     
 H   6.0780855774098530       0.44175839704145126        8.3822591327994793     
 C   3.0119364410943370        1.0037179926911168        9.7688519753182259     
 H   3.1907948084019546       0.13395074299617815        10.416161989605124     
 H   2.3557399703689645       0.70059697761725026        8.9469906741024037     
 C   5.6027532142933456        2.8348232606716879        7.5644921228810711     
 H   5.5030754109847493        3.7600084814337880        6.9826007785627882     
 H   6.0257677842279556        2.0819573017093647        6.8898263680381762     
 H   6.3358617497811389        3.0239749034924350        8.3618976237903073     
 C   4.2445078385066974        2.4417014260600447        8.1241348393123811     
 H   3.7692769777243860        3.2908842233630913        8.6253317404925127     
 H   3.5446424601292437        2.0990100714915529        7.3535227659095730     
 C   4.3927389655500013      -0.63521477904917556        7.5523297413115644     
 H   5.0300693718063378       -1.4875205915827523        7.2860274917654371     
 H   4.2480357498872605       -6.5029380759615667E-003   6.6680744624166213     
 H   3.4167126100499932       -1.0285422727156244        7.8591736679424953     
 C   2.4231439765753868        2.1620505124199272        10.560582339874697     
 H   1.5285327326476414        1.8074335943374988        11.089672874983657     
 H   2.1102850756089806        2.9988651378661340        9.9234445947139704     
 H   3.1195744567246915        2.5436368998535879        11.318369570253731     
 H   4.9532637626179907        1.6802629553374404        9.9497568232100946     
 N   7.6853636049658558        9.2859768134172853      -0.11552540158920083     
 C   6.9555269660125809        8.0514710033989569       0.36086277840286402     
 H   6.8273853307137511        7.4198410766557945      -0.52549831058506813     
 H   5.9557238007963802        8.3837453687448811       0.65716138166945881     
 C   9.0216096049186181        8.9447902025766073      -0.73034267021569699     
 H   8.8424927321777904        8.0748892163283266       -1.3773896714863134     
 H   9.6779537619344733        8.6417831210818257        9.1444780335195236E-002
 C   6.4314347486290462        10.776979752396594        1.4737705078347136     
 H   6.5312885399535059        11.702436502559397        2.0551670844789904     
 H   6.0083023886521270        10.024551538427080        2.1488194880319575     
 H   5.6983283287913142        10.965845081855255       0.67629454612482331     
 C   7.7895799526548339        10.383330071013550       0.91427258281734802     
 H   8.2650659111027842        11.232232862335813       0.41286887750415080     
 H   8.4893440498732389        10.040638443531691        1.6849799102364369     
 C   7.6410379460416857        7.3063992620945744        1.4866273436618958     
 H   7.0036482397888031        6.4542116940644458        1.7531547715354956     
 H   7.7860851971265790        7.9351298978960685        2.3708073002150845     
 H   8.6169095432270648        6.9128849292256369        1.1795474958168162     
 C   9.6103391536035137        10.102861728068321       -1.5224929856453258     
 H   10.504702082547240        9.7479902083455272       -2.0518038203046158     
 H   9.9235640127504468        10.939732068586189      -0.88563225463477657     
 H   8.9137227816468840        10.484454940689359       -2.2801038076363165     
 H   7.0803914330506208        9.6215888671776337      -0.91103193564296781     
 N   10.329489275037796        6.6046522079013918        8.9036592214169357     
 C   11.098550575250300        7.7931262031195372        9.4304683766530584     
 H   11.264008815581477        8.4486667355153831        8.5677017742849220     
 H   12.078794141345979        7.4104825359290425        9.7307214063583398     
 C   9.0203849170799550        7.0143495046333602        8.2740320951632729     
 H   9.2486248799647122        7.8810534565924399        7.6382019517653408     
 H   8.3654681948192504        7.3397918339415229        9.0883131028661701     
 C   11.503658721550535        5.0341756016754786        10.470969415670000     
 H   11.371527443368253        4.0850517301230989        11.004848767300059     
 H   11.924316458593218        5.7461953324639241        11.189536150198540     
 H   12.253933314935267        4.8661003637143354        9.6849797437254317     
 C   10.168610143614616        5.4796014961726378        9.8954829445053800     
 H   9.6849871912426870        4.6595023381687932        9.3557662737991993     
 H   9.4605202043751682        5.8165184923683730        10.660986901608847     
 C   10.426479275602235        8.5284892755893438        10.570725756581497     
 H   11.085455196433877        9.3539732830146409        10.867164626191071     
 H   10.253880201679200        7.8807962124610507        11.436058476999872     
 H   9.4665783062748901        8.9607984890740884        10.266096738432859     
 C   8.3920065359667575        5.8909737765158567        7.4624037525683580     
 H   7.5320903249796922        6.2941818452935792        6.9115340892233403     
 H   8.0193919219928258        5.0700216054896403        8.0878462497856116     
 H   9.0880526768536196        5.4718590153125941        6.7243434387336976     
 H   10.934488504959402        6.2649866994696861        8.1095078059382981     
         396

 Co   10.979496071947954        1.0084410804076651        3.2649808584341167     
 S   8.7618667751456023        3.0234697740874439        4.3232093151831403     
 S   11.366581756506186        3.0741142081782704       0.87984345942873754     
 S   10.841491857661682       -2.1101663698728417        2.5570335837901563     
 S   12.975728709862619       0.16173531571650776        5.5934287290311984     
 O   11.697082056395377      -0.51052727429329359        5.9302227042819640     
 O   12.129731882877527        3.1625504602819956      -0.37601226725405945     
 O   7.9007916446432649        3.0983370940950867        5.5173906052316726     
 O   9.9729487104750287        2.6202857510223794       0.77253371639487789     
 N   10.054803564391854      -0.74299325824314466        2.9283465503675306     
 O   13.618091337568480       0.84293820766224303        6.7326931283653062     
 O   10.212559341614861       -2.8774769729017651        1.4668297515978752     
 O   10.025504497433309        3.7695527707611207        4.3794058353288730     
 O   12.247809466813212       -1.6922055438817500        2.3205558692118973     
 N   12.672311460011695        1.1186835774647279        4.3355281086825181     
 N   9.1584825948542630        1.5005253174237239        3.9125215904652788     
 N   12.067774847025809        2.1236746718705430        2.0017265850302652     
 C   6.0293262604026090      -0.58559513786184314        4.1947610707285357     
 H   4.9952629176827399      -0.49438077814292819        4.5170102439889845     
 C   13.393602724992490        2.3731064884743898        2.4269826694799277     
 C   8.7039054411547347      -0.77512602915981454        3.3361676596738095     
 C   7.7985079549862260        3.6724898107261077        2.9645022157420651     
 H   6.9115901977680148        3.0424575364183308        2.8314916925782896     
 H   8.4147180399780694        3.6516465703034480        2.0585396644485185     
 H   7.4871701545203893        4.6897739550975786        3.2289870931549185     
 C   14.377528471538138        3.0973532048947088        1.7252609617925323     
 H   14.146441216540866        3.4980804516768758       0.74146322974467427     
 C   13.725634822554174        1.8175804632755006        3.7012161029330874     
 C   10.888464114025771       -3.1196263370124426        4.0192658957740042     
 H   11.317641556607082       -2.5058489290044412        4.8180231094343631     
 H   11.522963641729906       -3.9880745579705330        3.8053100339680470     
 H   9.8754813578049170       -3.4388271631211857        4.2853040279590875     
 C   11.335967272476568        4.7032432587785564        1.5951661875417049     
 H   10.859469872308170        4.6099406405993610        2.5765075592834905     
 H   10.760297641791373        5.3420964395311410       0.91675214916374859     
 H   12.359223330531600        5.0781499137965689        1.6994530616367023     
 C   15.011632077877122        2.0335330691555216        4.2270481352172364     
 H   15.248201476103763        1.6660005951939509        5.2206634858148009     
 C   15.646339879224051        3.3123670438159531        2.2755525479955199     
 H   16.380394578979544        3.8986053141466206        1.7268928536917896     
 C   6.8598003404879471       0.53763251155473391        4.2490382910167082     
 H   6.4719830109002592        1.4696860455341507        4.6455975599659221     
 C   14.093196767118139       -1.0823162938227862        4.9814963882518972     
 H   13.551971205471421       -1.7096872666001237        4.2671982305383924     
 H   14.468454644934310       -1.6717992696614550        5.8208658859527374     
 H   14.917911239027905      -0.56688250806617768        4.4760700606416233     
 C   8.2057148295150402       0.46647522978573014        3.8497325821358794     
 C   7.8489267540902254       -1.8896969482793786        3.2935985037070412     
 H   8.2205394601146811       -2.8322042797915365        2.9020956647481131     
 C   6.5248666447542032       -1.8064968464390094        3.7375219808523279     
 H   5.8898545292868860       -2.6913808377045823        3.7108728929856443     
 C   15.960856804519608        2.7834716052981410        3.5270446578433954     
 H   16.932313917320336        2.9715544927446862        3.9789498163646360     
 Co   7.1300435973094070        14.849416383405320        12.374253149150455     
 S   9.3795646836413855        12.860440983437536        13.410398125149605     
 S   6.7646465054975939        12.828270740524605        9.9591327713104789     
 S   7.2277461574452175        17.949381586294432        11.599388845405700     
 S   5.1011083867898979        15.728336449889268        14.658218592707692     
 O   6.3709777894456607        16.419869790881915        14.991438831798661     
 O   5.9917392444695956        12.738848849695060        8.7089427511790092     
 O   10.252213119172888        12.796384526225209        14.596768022186520     
 O   8.1463542771087827        13.315387520574777        9.8481231263771836     
 N   8.0306924466122513        16.603833081163614        12.007802224445125     
 O   4.4548695680089923        15.070377368834400        15.808903005766384     
 O   7.8579497029751613        18.707149138863695        10.502838407652970     
 O   8.1261097761604031        12.097359463610557        13.479649091600548     
 O   5.8316828656537263        17.504677060458267        11.352201936464910     
 N   5.4273870260816830        14.741587812512501        13.429169583335799     
 N   8.9600022748953716        14.379731045550569        13.007466138603977     
 N   6.0506271284728195        13.744506506855465        11.098199329200005     
 C   12.075319920253754        16.497653117882020        13.213272376824888     
 H   13.116393026474181        16.419634295322421        13.515116356740750     
 C   4.7238671130208045        13.487168203791102        11.512441670782284     
 C   9.3845888527563162        16.653827769651432        12.401395429227328     
 C   10.333323710893158        12.227581618724130        12.037978410391981     
 H   11.214433639966357        12.864250830278019        11.898859545602889     
 H   9.7086211589059896        12.252211029077081        11.138155566367018     
 H   10.654139871791033        11.209735336496031        12.288736070185891     
 C   3.7460898848159787        12.763038050672888        10.801680668774324     
 H   3.9846459793268751        12.366092914406709        9.8182968951677854     
 C   4.3808992554157413        14.040159590279600        12.784978263650686     
 C   7.1464702115471042        18.985666204060703        13.040162357714914     
 H   6.7135116210018078        18.383483299363281        13.845582760843092     
 H   6.5077256099146608        19.844351238416913        12.800733238593038     
 H   8.1526290567245550        19.319157768392706        13.314438087473466     
 C   6.8408866618365343        11.190650387282810        10.650623681856178     
 H   7.3187918937982044        11.284333042490566        11.631394410760167     
 H   7.4298060848989529        10.574632081695528        9.9617969198419551     
 H   5.8283033572476031        10.787507992224329        10.755323990586822     
 C   3.0913774138638752        13.821871905843571        13.300509667405729     
 H   2.8474985077889330        14.186340917892284        14.293675669114801     
 C   2.4717657302601377        12.549391447509883        11.339877775829533     
 H   1.7413152194108359        11.966934893529343        10.782243691881336     
 C   11.256930238088273        15.366688211116143        13.292493197953970     
 H   11.661711604084132        14.442085105824336        13.690072486592245     
 C   3.9759892860808335        16.943661213771499        14.002233981007073     
 H   4.5214483008933835        17.572387933678229        13.292653076911217     
 H   3.5647798180475765        17.535018163286313        14.822975365223677     
 H   3.1764867557967982        16.403623958509723        13.482150512764864     
 C   9.9031895332997255        15.421320187309291        12.917086768339813     
 C   10.224981875183403        17.777774125309634        12.342283759688321     
 H   9.8337732016810300        18.714391148628486        11.956498964557104     
 C   11.558312542827192        17.711170061733910        12.760188261385673     
 H   12.182085563298992        18.603397988923621        12.716754809682396     
 C   2.1469135028658441        13.074974896530424        12.590399579908853     
 H   1.1723835387982282        12.884946485059443        13.034694928443571     
 Co   4.9037640935817919        6.9086532457121246        14.742111006951944     
 S   2.6543996271147758        4.9193674810307630        13.706131644297367     
 S   5.2695537995177437        4.8877444720175340        17.157270840292281     
 S   4.8058810120142050        10.008694794223768        15.516597583717790     
 S   6.9324207610929713        7.7875051651229121        12.457913648840382     
 O   5.6624846912213878        8.4789392236317358        12.124743738599975     
 O   6.0424702115512670        4.7983622119404670        18.407458779020761     
 O   1.7817116288178438        4.8551893294229007        12.519796248741441     
 O   3.8877719187911342        5.3746375685995629        17.268297768399655     
 N   4.0030393533039943        8.6630988576434245        15.108124911621879     
 O   7.5786741117303551        7.1296377598348162        11.307178414550574     
 O   4.1755154000309833        10.766481679305048        16.613035592565506     
 O   3.9079489266940941        4.1564485032420890        13.636830312210295     
 O   6.2019236199697412        9.5640232355777020        15.763970499727835     
 N   6.6062654991381491        6.8006813367761145        13.686933207361220     
 N   3.0738125156071394        6.4387010810516081        14.109055388633944     
 N   5.9834443708018945        5.8041880634278717        16.018285458172411     
 C  -4.1645080390742689E-002   8.5563689215751921        13.902890043070821     
 H  -1.0827478589620110        8.4781756820152623        13.601180984849602     
 C   7.3101698164692035        5.5468574628487861        15.603907000625249     
 C   2.6491457540053691        8.7129321874751788        14.714536042210440     
 C   1.7007668437588213        4.2863958456147282        15.078587342630765     
 H  0.81958904591061998        4.9229610320004467        15.217755618012450     
 H   2.3255034543520834        4.3110847020442886        15.978384718189785     
 H   1.3800392916045610        3.2685196876573368        14.827841780731083     
 C   8.2881193567091440        4.8230486326741211        16.314754247623821     
 H   8.0497214418732561        4.4263779251284605        17.298287818049154     
 C   7.6528913070277520        6.0994830679836971        14.331154099379352     
 C   4.8873373345888593        11.044943318355498        14.075814184848854     
 H   5.3202702597428893        10.442710292406511        13.270419765129077     
 H   5.5261566216628131        11.903566474627659        14.315279501217026     
 H   3.8812270563216180        11.378529847325172        13.801474852272936     
 C   5.1936039062594448        3.2501712359913961        16.465627232881246     
 H   4.7156490878456019        3.3438190070460987        15.484874527660068     
 H   4.6048358248704568        2.6339729113590469        17.154411918178894     
 H   6.2062679576976540        2.8472589652596136        16.360862702666598     
 C   8.9423403101995902        5.8811202011770654        13.815472385071274     
 H   9.1860212697265666        6.2453176113301030        12.822158365688095     
 C   9.5623699506479607        4.6093275954655564        15.776416166180450     
 H   10.292959628140853        4.0270825081034953        16.334092062264361     
 C  0.77681122139481418        7.4254382045015825        13.823941446156885     
 H  0.37205570782162734        6.5006929296799312        13.426679280882212     
 C   8.0575253338787682        9.0028282253590515        13.113949786225772     
 H   7.5120432774604868        9.6315939431729340        13.823478063057188     
 H   8.4688712703546418        9.5941362764579630        12.293244489297829     
 H   8.8569500894640250        8.4627521917024175        13.634119076968878     
 C   2.1305783048388962        7.4802577066026714        14.199215874869806     
 C   1.8086986272089485        9.8368455272763100        14.773358355110787     
 H   2.1998896128213814        10.773602370978265        15.158815487127514     
 C  0.47534091603313644        9.7700482676957154        14.355571423584353     
 H -0.14844992427609702        10.662268730105408        14.398828504196123     
 C   9.8869674792298667        5.1345062216877650        14.525662057001968     
 H   10.861429609829523        4.9443698219688983        14.081265979211908     
 Co   1.0544520270295132        8.9491880512666473        5.7736723522540006     
 S   3.2724258581741554        10.963933383761381        4.7154697831574746     
 S  0.66739499519930012        11.015224357727647        8.1585221682187079     
 S   1.1921110877321150        5.8306047914113224        6.4817357143035368     
 S -0.94164724281802770        8.1026263339051106        3.4450183674541495     
 O  0.33697687299172580        7.4302702022058122        3.1083275576337859     
 O  -9.5836300892102461E-002   11.103841837054166        9.4143179918964375     
 O   4.1335651224697836        11.038676845266206        3.5213236800316596     
 O   2.0609930422969764        10.561323630241993        8.2659930556588677     
 N   1.9789668966522331        7.1976892200350768        6.1104612686505568     
 O  -1.5839120481816626        8.7838370177261069        2.3057055071054737     
 O   1.8208696123534900        5.0632766764810198        7.5720356365787236     
 O   2.0089142453122832        11.710219433572574        4.6591934127175119     
 O -0.21419119697606459        6.2486903108608383        6.7180822712305392     
 N -0.63824123800406674        9.0596224443451252        4.7028947482535379     
 N   2.8755747111805858        9.4410526836298434        5.1261599336299666     
 N  -3.3774420676638245E-002   10.064707687629985        7.0366820662701404     
 C   6.0044827779093710        7.3545222366963854        4.8441057171279072     
 H   7.0385464461568708        7.4455612695862330        4.5218068712375912     
 C  -1.3596160169716003        10.314060663394622        6.6114062329487382     
 C   3.3298873536930582        7.1653850134762624        5.7027228854107497     
 C   4.2358261252196785        11.612834736697396        6.0741996683308521     
 H   5.1226430020916656        10.982669629927910        6.2072403055309024     
 H   3.6195753284204932        11.592111915213364        6.9801374438118104     
 H   4.5473228733556690        12.630064886585791        5.8096970856330099     
 C  -2.3435717883841405        11.038322749999656        7.3130750027172065     
 H  -2.1124974827068193        11.439136918249178        8.2968405398507628     
 C  -1.6916102097766130        9.7584708686059063        5.3371904694132715     
 C   1.1452361033753509        4.8211036390431223        5.0195198006985340     
 H  0.71623738062233921        5.4348984931676414        4.2206769349808821     
 H  0.51061058521880431        3.9527287251421530        5.2333925909603121     
 H   2.1582272151276793        4.5017973222744745        4.7536385671453800     
 C  0.69816350205448074        12.644259987944809        7.4430433312338229     
 H   1.1746812436473011        12.550806116125573        6.4617278599620471     
 H   1.2738837252201665        13.283113931726517        8.1214130872668608     
 H -0.32505188294541265        13.019254597550962        7.3387097152992897     
 C  -2.9776246681101370        9.9743205040015788        4.8113587591114406     
 H  -3.2141625823857978        9.6067659473945675        3.8177438432155166     
 C  -3.6124185141271505        11.253192134074160        6.7628040086333243     
 H  -4.3465051496841349        11.839395107519774        7.3114643053376556     
 C   5.1741430219811448        8.4778441406713156        4.7897233628604656     
 H   5.5620666370497887        9.4098034658005432        4.3930482021272912     
 C  -2.0591855123742935        6.8586021981683301        4.0568903396691605     
 H  -1.5180613871255988        6.2313089477326882        4.7713357773987530     
 H  -2.4342462738471227        6.2690364664749598        3.2174833111150942     
 H  -2.8840265215859513        7.3740331416012719        4.5621176004560162     
 C   3.8282231173197410        8.4068882379972099        5.1890536753651189     
 C   4.1847446511307114        6.0507254261255392        5.7454299993344593     
 H   3.8130343395018524        5.1083031020489456        6.1370476488997436     
 C   5.5088068242432096        6.1337294162268563        5.3014794001179304     
 H   6.1437289795239867        5.2487832317023022        5.3281692911862031     
 C  -3.9269111199515523        10.724201239044461        5.5113424803198470     
 H  -4.8983851369917826        10.912181579194469        5.0594278649715996     
 N   10.294831512272674       0.39496707558401323        8.1711040032858566     
 C   8.8614605945332290       0.41956076168549811        7.6848377371390537     
 H   8.7787697535016491        1.2569607153706119        6.9833872570747166     
 H   8.2518529011425112       0.64849149375848869        8.5689576086653130     
 C   10.491950985681951      -0.66858412348606688        9.2289760438284656     
 H   10.203307361777243       -1.6143928804337906        8.7627140059316417     
 H   9.7655144155180356      -0.47046765672201613        10.025007443480522     
 C   8.4592369077671403      -0.88283332801710901        7.0082325602738642     
 H   7.4732253612560120      -0.75318755976626117        6.5432005521171934     
 H   8.3891361337602497       -1.7172231880148550        7.7108369591068096     
 H   9.1528433467529950       -1.1360481064150714        6.1969345982471440     
 C   10.751091955430431        2.7814151690497444        7.4996143856466064     
 H   11.373520290787846        3.6374764913301387        7.7896359633281289     
 H   9.7465576775615475        3.1449425777424667        7.2615128144044156     
 H   11.186219322075075        2.3789218954458469        6.5762408137577912     
 C   10.766536519370788        1.7560600820987982        8.6244129274564827     
 H   11.788320808442617        1.6177419574679857        8.9895075873581050     
 H   10.131121860349159        2.0434391451939913        9.4721624998734768     
 C   11.918131808299655      -0.73266335186482523        9.7549990892951968     
 H   12.082774582186977       -1.7070918822620413        10.233699755638774     
 H   12.119437692361792        3.7638309138048907E-002   10.507425130414296     
 H   12.645241742402089      -0.64118406024592733        8.9389733409631749     
 H   10.881250864365111       0.11784571251103604        7.3428130199850639     
 N   7.7867916801856554        15.511457690910129        17.217406913171981     
 C   9.2207419815345339        15.454315486036954        16.737448145228427     
 H   9.2901862416273389        14.611746156918104        16.041022835617390     
 H   9.8220853666812253        15.217918480765567        17.625310835180372     
 C   7.6033512072217624        16.600071049642942        18.252552916872002     
 H   7.8979876202650985        17.531924794160719        17.761825317972939     
 H   8.3314545753801053        16.414157638722237        19.050082999359869     
 C   9.6511682579869102        16.744963851625467        16.056072294253653     
 H   10.626961413074348        16.587933408561018        15.578890551992121     
 H   9.7504328173971011        17.576916249633360        16.757911297954610     
 H   8.9555920627896377        17.018015446838575        15.252720959378310     
 C   7.2897367132031414        13.124325343155242        16.580555493041871     
 H   6.6591761752340100        12.278980357493998        16.886149491640030     
 H   8.2895474200389589        12.746593236247909        16.344998729541551     
 H   6.8553046959604611        13.517765587297820        15.652912383501851     
 C   7.2907505808340218        14.166289488183949        17.690856831813274     
 H   6.2712872740653589        14.327692672075127        18.052817618870467     
 H   7.9198715689931118        13.879224998535866        18.543250897811244     
 C   6.1796321668836409        16.689953384937535        18.781504656777280     
 H   6.0238536593633567        17.679266943481736        19.231415618322501     
 H   5.9745489187367973        15.942579595624334        19.555851225920904     
 H   5.4488560713362020        16.582746058967832        17.970785650128668     
 H   7.2060317513788563        15.785406688386640        16.383782357756481     
 N   4.2467074212198295        7.5697623549924007        9.8990322020645802     
 C   2.8127527921660884        7.5118565272676099        10.378888680795686     
 H   2.7438804984027398        6.6696648890804093        11.075823460973195     
 H   2.2116540415157573        7.2743940484788165        9.4911344481291042     
 C   4.4297444960291061        8.6585840800578318        8.8640261406194405     
 H   4.1348879496383137        9.5902783063200019        9.3549341100667682     
 H   3.7016332458502945        8.4725938271800398        8.0665192892865711     
 C   2.3812771308097034        8.8026053725206364        11.059428277368959     
 H   1.4057174254029461        8.6450051396888075        11.536914684779632     
 H   2.2811835265143001        9.6340227330919177        10.357045317512418     
 H   3.0767423839820109        9.0768511703588040        11.862498860916418     
 C   4.7445509332871394        5.1827189376292191        10.535617547071164     
 H   5.3753383610315923        4.3375770630723869        10.229922326292030     
 H   3.7448053559674173        4.8047245325222683        10.771035684732105     
 H   5.1788045000628138        5.5761295475706714        11.463358882386936     
 C   4.7433990368770829        6.2248623278036934        9.4254926128620617     
 H   5.7628961311790654        6.3867143158670787        9.0638157640032873     
 H   4.1146031553760745        5.9376968262328225        8.5728921611781708     
 C   5.8534101260998854        8.7489794065943851        8.3349899703057400     
 H   6.0088432065863717        9.7384294996315059        7.8852491801581976     
 H   6.0586940251869521        8.0017881389714791        7.5605104135872097     
 H   6.5842597743082036        8.6418847161668655        9.1456561035537387     
 H   4.8272997593292430        7.8439302516511038        10.732702013260077     
 N   1.7392949712301946        8.3356574500261313       0.86751543666780540     
 C   3.1727077629717413        8.3598122020775723        1.3536895591529434     
 H   3.2557990972760940        9.1974044988520234        2.0548678754546073     
 H   3.7823585794469214        8.5881687903977397       0.46945121964049880     
 C   1.5418474188843425        7.2722961975059350      -0.19048693008394998     
 H   1.8304101120828642        6.3263654495516128       0.27558629204036111     
 H   2.2681956881966210        7.4704203264937785      -0.98659576383015635     
 C   3.5743982955905236        7.0574573100916940        2.0306925488964938     
 H   4.5605916751843401        7.1867520990839102        2.4954527234614052     
 H   3.6439353893707755        6.2227779453321128        1.3283705966674417     
 H   2.8808162044457011        6.8049065826716015        2.8422223583630113     
 C   1.2835443170239196        10.722061052826202        1.5394427924003495     
 H  0.66114422290229935        11.578237399418200        1.2497022666907835     
 H   2.2881383890919511        11.085468966405944        1.7774739886712532     
 H  0.84852822778196391        10.319430550207176        2.4628090658552111     
 C   1.2678663202443623        9.6969280275987995       0.41443543685990042     
 H  0.24604324550582074        9.5588797553371823        4.9336105358262675E-002
 H   1.9033381549642565        9.9843340586940261      -0.43326439749070106     
 C  0.11557763901391327        7.2085604411638569      -0.71630999280879160     
 H  -4.9272990054376360E-002   6.2343049780737347       -1.1953024525272635     
 H  -8.5726399378410145E-002   7.9791071582190867       -1.4684904155513054     
 H -0.61139642056375720        7.2999195427566042        9.9853322915215564E-002
 H   1.1528620903437201        8.0585654586824145        1.6958079215991606     
 N   1.7021883291601663        14.544510681333859        18.211302163382403     
 C  0.93465864344983396        15.734821878897288        17.686528681032463     
 H  0.77037890104612095        16.389227908006607        18.550327537669386     
 H  -4.6222850274674869E-002   15.354087066175866        17.386074912144398     
 C   3.0124208174750016        14.951469538761978        18.840245603936484     
 H   2.7862290033572563        15.818459899907664        19.476336424509345     
 H   3.6674135083015029        15.275764851055627        18.025583922917797     
 C  0.52464084295443514        12.976799321558179        16.643673459074076     
 H  0.65545176765990176        12.028469744691208        16.108136274973717     
 H  0.10354499338234618        13.690160502172668        15.926767271274551     
 H -0.22467253683813040        12.808037984874598        17.430416311992690     
 C   1.8607239218444214        13.420534970874613        17.217990523402865     
 H   2.3444395678445904        12.599451703521302        17.756054362929948     
 H   2.5681295135217646        13.757787379668001        16.452000285741384     
 C   1.6074856454861264        16.470859840532007        16.547169726789491     
 H  0.94919280149130147        17.297188523077061        16.251683596496161     
 H   1.7795887350012700        15.824004432020374        15.681139821581306     
 H   2.5677411391079330        16.901975797912353        16.852325399692553     
 C   3.6391118809904204        13.826819961942622        19.651348330395912     
 H   4.5004020222028762        14.228135964929756        20.201335927916379     
 H   4.0093453161215207        13.005096232785490        19.025623858636333     
 H   2.9429875842571893        13.409399146626766        20.390242951452688     
 H   1.0972405197879185        14.205104757579786        19.005583017376946     
 N   4.3465934503350390        1.3441641234776078        9.1551865866808164     
 C   5.0782763831565250       0.11173680492832923        8.6766437983317353     
 H   5.2078647663834072      -0.52102799051064663        9.5619335401948149     
 H   6.0772933994290650       0.44624859703661474        8.3804400806109420     
 C   3.0115353302200698       0.99984983754820556        9.7705701032861771     
 H   3.1928805000903182       0.13023386076961058        10.417297909552916     
 H   2.3554024287372171       0.69560913713705952        8.9490895140129467     
 C   5.5969379458411437        2.8384736123426784        7.5665970854925932     
 H   5.4956262813865271        3.7648687552881754        6.9871307640525213     
 H   6.0198410631790997        2.0876718482051024        6.8897175052975692     
 H   6.3309055959797478        3.0265588859136323        8.3634339710824985     
 C   4.2398588612411023        2.4427083335912574        8.1270264256748597     
 H   3.7641951755356322        3.2904222950746309        8.6301603233090631     
 H   3.5395871038216731        2.1003045643245608        7.3566657535949656     
 C   4.3936109037316644      -0.63280430337315008        7.5500200550559553     
 H   5.0320355711209572       -1.4837552357922932        7.2821973577883474     
 H   4.2474905925121629       -3.1402948593325757E-003   6.6667172646065085     
 H   3.4184025288562658       -1.0281021101681336        7.8567616089400714     
 C   2.4207513392129894        2.1564192656450847        10.563308279087977     
 H   1.5278881341523840        1.7993537189390962        11.093495932492244     
 H   2.1048819225908502        2.9924374037275059        9.9267632834492634     
 H   3.1171641033508659        2.5398922423565584        11.320102442870834     
 H   4.9514902503591509        1.6800611528405580        9.9506528741247298     
 N   7.6871473328487747        9.2855142598326950      -0.11648818845562552     
 C   6.9553392946906998        8.0533152159027424       0.36241842763411314     
 H   6.8253326580654816        7.4204893771151390      -0.52276294173369586     
 H   5.9565148163352735        8.3881148909004786       0.65890918539898602     
 C   9.0220358831301226        8.9408928214649315      -0.73204095050841056     
 H   8.8404580515957782        8.0711564754167284       -1.3785320343241025     
 H   9.6783017032438075        8.6367546686697985        8.9373175301526137E-002
 C   6.4372110002187153        10.780492475746671        1.4717100469658415     
 H   6.5386810521568188        11.707132004144091        2.0507310624040671     
 H   6.0142018706604619        10.030084692630954        2.1489345399351967     
 H   5.7032452558444060        10.968320053700992       0.67480974195039467     
 C   7.7941999292872222        10.384252123828738       0.91141102538566765     
 H   8.2700932084708079        11.231714073812210       0.40809099942499116     
 H   8.4943805313595000        10.041848113420867        1.6818574304824232     
 C   7.6401680916791825        7.3087263355926781        1.4889121011435091     
 H   7.0016900499091328        6.4578818290359106        1.7569374667473865     
 H   7.7865980518107341        7.9384072567275012        2.3721471004048089     
 H   8.6152371763532187        6.9132603637659784        1.1819582069351298     
 C   9.6127632461654571        10.097227346778245       -1.5251570962002783     
 H   10.505402967499979        9.7399326506712836       -2.0555430140312136     
 H   9.9289620257563662        10.933295635845473      -0.88886142339748009     
 H   8.9161831785531174        10.480706456118535       -2.2817924969732473     
 H   7.0821791991177125        9.6213324745783684      -0.91192969518515676     
 N   10.331288974270814        6.6042014603020656        8.9046484464961591     
 C   11.098398607756307        7.7949725383431083        9.4289332760716444     
 H   11.261989522092936        8.4493176358013038        8.5649866232302614     
 H   12.079619789674092        7.4148411740467965        9.7289826339908085     
 C   9.0208276742313540        7.0104815299533998        8.2757666879813847     
 H   9.2466162657843363        7.8773393415159720        7.6393691421407199     
 H   8.3658468341927605        7.3348129321560300        9.0904246182075674     
 C   11.509443127935628        5.0376981447623743        10.473059952396600     
 H   11.378923791385825        4.0897585282759321        11.009316141686334     
 H   11.930224690051849        5.7517389882919048        11.189449960186332     
 H   12.258860288740063        4.8685814938355678        9.6864973962231176     
 C   10.173240878351914        5.4805359281990427        9.8983710125415083     
 H   9.6900251707651837        4.6589967039957196        9.3605693784272344     
 H   9.4655666034560113        5.8177422101568741        10.664134217245254     
 C   10.425665897152580        8.5308239464793427        10.568470522133305     
 H   11.083571121693433        9.3576360624959900        10.863414776881070     
 H   10.254440664203138        7.8840774930618158        11.434743746129248     
 H   9.4649697305170282        8.9612042304214867        10.263723007096752     
 C   8.3944158554660842        5.8853718575304912        7.4651226449002470     
 H   7.5327783667353128        6.2861686580811282        6.9153329045265490     
 H   8.0247659645120262        5.0636313999836657        8.0911436726658934     
 H   9.0904825041220629        5.4681215033965858        6.7260835136092831     
 H   10.936281583820595        6.2647354696163307        8.1104264652270306     
         396

 Co   10.976232409459207        1.0097537823443854        3.2688900571330688     
 S   8.7568341859062961        3.0233339126279422        4.3259003040156463     
 S   11.362123373347268        3.0729628519763779       0.88210146976727732     
 S   10.840466245926775       -2.1078199435510614        2.5572300717832817     
 S   12.974267452706277       0.16125712916470306        5.5948779386379774     
 O   11.696108088004772      -0.51207855863788565        5.9314670521284842     
 O   12.125819530089595        3.1614689855579186      -0.37343619010819135     
 O   7.8951135213229113        3.0975978113899210        5.5196458830215036     
 O   9.9691530163627746        2.6172865354820223       0.77457581591065061     
 N   10.052875573169556      -0.74184816139005461        2.9306062403489941     
 O   13.616842038636374       0.84116432934776697        6.7347814886103814     
 O   10.211462987045820       -2.8745979152975671        1.4666718024145085     
 O   10.019909864317324        3.7703542762045958        4.3828310693019228     
 O   12.246214240970740       -1.6883731017331429        2.3201582897832376     
 N   12.669584763615569        1.1198684906087304        4.3385848427530416     
 N   9.1547201844971440        1.5005944756628122        3.9156326570847613     
 N   12.064026250859884        2.1244092679859921        2.0049298498987875     
 C   6.0263298791964273      -0.58728821702894396        4.1936207552605822     
 H   4.9918756814688052      -0.49680438191716031        4.5147312376388795     
 C   13.389903503081090        2.3742813070867812        2.4295829541108813     
 C   8.7018098794867349      -0.77497169106628083        3.3376329792498454     
 C   7.7940144120608830        3.6714698563539931        2.9664337580637117     
 H   6.9074148632540107        3.0410758785693508        2.8330797093975377     
 H   8.4106964636190398        3.6504168424477217        2.0608123422056845     
 H   7.4821565596616662        4.6887859211935936        3.2301612316733790     
 C   14.373493020320149        3.0985172905031351        1.7273623944974617     
 H   14.141996696821053        3.4990311071806617       0.74358487888725100     
 C   13.722533613775681        1.8189019749309248        3.7037271193824575     
 C   10.889341800007209       -3.1187731240891443        4.0182680572496583     
 H   11.318725591611528       -2.5056409643396087        4.8173982635224837     
 H   11.524079740615120       -3.9866770778338747        3.8028974602798442     
 H   9.8767378481274228       -3.4387700402532801        4.2847600461457569     
 C   11.328972898366159        4.7025542766210764        1.5961206886561994     
 H   10.852399680142840        4.6092188963364471        2.5774304432363166     
 H   10.752564635063354        5.3401459540131739       0.91713710795198644     
 H   12.351635660160827        5.0790294667634628        1.7004325514157701     
 C   15.008724037926475        2.0349840935799373        4.2289935628009294     
 H   15.245692453657963        1.6676252966364717        5.2225869169863559     
 C   15.642608081552458        3.3134547814400630        2.2769883260426225     
 H   16.376467090205455        3.8994785195347781        1.7278311733416247     
 C   6.8561335349673458       0.53636860007509424        4.2492820539300622     
 H   6.4673730456680811        1.4680103189803129        4.6458920751872421     
 C   14.092163588496318       -1.0811951136755191        4.9804958322996988     
 H   13.550705983159904       -1.7086387286958613        4.2664548613480715     
 H   14.469416066316008       -1.6707851393598865        5.8188295389934508     
 H   14.915479042532310      -0.56439133127239616        4.4742611373954135     
 C   8.2024842315081496       0.46612645462945357        3.8513098356086259     
 C   7.8476406838254915       -1.8900629834827294        3.2941467875150012     
 H   8.2203424554678328       -2.8322451899333805        2.9029671325720070     
 C   6.5230642049622398       -1.8077819683487522        3.7366202283347545     
 H   5.8886764060497763       -2.6930739382119899        3.7090414888263070     
 C   15.957690328490585        2.7847483428244160        3.5284308569900937     
 H   16.929315867913068        2.9729394118088530        3.9799183029533758     
 Co   7.1267675111402626        14.850731887054804        12.370321625204285     
 S   9.3745158567779274        12.860306532170537        13.407701798649880     
 S   6.7601558115142932        12.827103833159514        9.9568804268250215     
 S   7.2267116547944790        17.951733494017624        11.599180242790620     
 S   5.0996685736609422        15.727854494199793        14.656772838804391     
 O   6.3700307729912158        16.418310874674891        14.990184237357463     
 O   5.9877869613838168        12.737723047261586        8.7063786650312807     
 O   10.246523413735019        12.795656400042761        14.594504554605427     
 O   8.1425255210997243        13.312371170912041        9.8460671825271664     
 N   8.0287530076093319        16.604982395335323        12.005532477052299     
 O   4.4536449494214576        15.068613664162831        15.806828398348793     
 O   7.8568450045878517        18.710029567375553        10.502981409001986     
 O   8.1204946495099684        12.098171012106347        13.476236288395468     
 O   5.8300779483653127        17.508516741226906        11.352588900981582     
 N   5.4246689050644266        14.742753861529131        13.426125081523953     
 N   8.9562305831981632        14.379797133623832        13.004327350478411     
 N   6.0468511234848963        13.745251792474130        11.094984239144177     
 C   12.072320933638654        16.495947379153890        13.214374868387775     
 H   13.113006088730273        16.417192212480902        13.517347236420072     
 C   4.7201454589353009        13.488350414691132        11.509846977834259     
 C   9.3824838111563693        16.653981911779070        12.399912844376070     
 C   10.328804470342192        12.226537381022602        12.036046784114857     
 H   11.210239999857786        12.862832812100564        11.897262645339815     
 H   9.7045734992433292        12.250954043526260        11.135882877820189     
 H   10.649089617569492        11.208722376564626        12.287572665547515     
 C   3.7420212113877804        12.764218987214692        10.799590677462428     
 H   3.9801561438175823        12.367068368337709        9.8161804916963789     
 C   4.3777950825997660        14.041474025233343        12.782484025761457     
 C   7.1473450577070228        18.986527692559360        13.041146074405985     
 H   6.7146027141470448        18.383699203768209        13.846198587022805     
 H   6.5088317821007102        19.845752712055454        12.803135795715969     
 H   8.1538832767409950        19.319228359485482        13.314959394240866     
 C   6.8338634117027910        11.189963253945114        10.649713287009629     
 H   7.3116881636883981        11.283635443184046        11.630515867071848     
 H   7.4220496270326377        10.572670690677841        9.9614728795189524     
 H   5.8206877014637772        10.788388828911364        10.754392094369079     
 C   3.0884717197092031        13.823316530546451        13.298594267227914     
 H   2.8450063696858447        14.187951234262238        14.291788716203687     
 C   2.4680061730156613        12.550495921426881        11.338466263906215     
 H   1.7373508509457460        11.967834242691302        10.781331384267899     
 C   11.253258387786621        15.365413408069520        13.292208161603467     
 H   11.657097853736918        14.440394334587831        13.689725010775215     
 C   3.9749766918362681        16.944776565101865        14.003233661946103     
 H   4.5201982171869259        17.573421808964326        13.293383416356745     
 H   3.5657711294299657        17.536035156505797        14.825008835098297     
 H   3.1740684559748686        16.406105699256170        13.483972889146417     
 C   9.8999508719610656        15.420966611365673        12.915479936734119     
 C   10.223688497496520        17.777406557177002        12.341722288613262     
 H   9.8335684965327133        18.714353042722138        11.955625200641791     
 C   11.556505400676219        17.709877175175308        12.761067808418456     
 H   12.180903149926609        18.601696901041723        12.718569703247901     
 C   2.1437371002299863        13.076256945334604        12.589046975785358     
 H   1.1693801367124312        12.886336075662964        13.033769935454286     
 Co   4.9070429372945608        6.9099669158098411        14.746015773715635     
 S   2.6594338220328964        4.9192656818939682        13.708782805057115     
 S   5.2740036388244897        4.8865494149524054        17.159492047639716     
 S   4.8069383312119349        10.011036387302426        15.516821383056334     
 S   6.9338942732588400        7.7870289215503492        12.459358407635087     
 O   5.6634728017140814        8.4773970249485355        12.125991740096627     
 O   6.0463806134068747        4.7972038483846706        18.409991965183607     
 O   1.7873910943310221        4.8545073768335927        12.522010719416024     
 O   3.8915680493844351        5.3716179089235663        17.270320653378075     
 N   4.0049899823588833        8.6642431278413650        15.110416438417211     
 O   7.5799308258017879        7.1278695926347018        11.309257673516838     
 O   4.1766609174130993        10.769349647824423        16.612920275586372     
 O   3.9135389398788711        4.1572746558045708        13.640203546840922     
 O   6.2035536491241761        9.5678489341557338        15.763578071517815     
 N   6.6090036211110448        6.8018614568408227        13.689979989471707     
 N   3.0775861786968313        6.4387949836363028        14.112149943983129     
 N   5.9871938295099918        5.8048821239936208        16.021460408298292     
 C  -3.8628585213286402E-002   8.5547192257677604        13.901783229238411     
 H  -1.0793401182206186        8.4758090138396955        13.598930801839550     
 C   7.3138687626677550        5.5479875870457231        15.606476674200621     
 C   2.6512616685146662        8.7130992112418433        14.716039943074556     
 C   1.7052574309622897        4.2853967170420706        15.080469798653819     
 H  0.82376156435789050        4.9215996672038225        15.219297862706593     
 H   2.3295186692130558        4.3098662151687268        15.980611071373204     
 H   1.3850510582462841        3.2675551551890600        14.828954660594308     
 C   8.2921461885235512        4.8241418156080975        16.316809656839837     
 H   8.0541518713544225        4.4272351695311469        17.300353012772284     
 C   7.6560001472486610        6.1007860477165261        14.333647347249602     
 C   4.8864652729862401        11.045798499586057        14.074846760420499     
 H   5.3191847922625790        10.442925453597139        13.269817341743984     
 H   5.5250449514268105        11.904968505271972        14.312889212783217     
 H   3.8799702305364794        11.378583597978313        13.800976904259400     
 C   5.2005540702181836        3.2494507257382690        16.466523439496939     
 H   4.7226852450035857        3.3430919156345977        15.485736879629183     
 H   4.6125023901661146        2.6319981224024978        17.154726431610918     
 H   6.2138015641869542        2.8480808799417630        16.361787543581102     
 C   8.9452587541372175        5.8825616965234691        13.817403482776681     
 H   9.1885481339473642        6.2469549369750359        12.824077443451682     
 C   9.5660958375413827        4.6103525772002376        15.777808758009293     
 H   10.296874861976070        4.0278788687255158        16.334980805076288     
 C  0.78049318133754642        7.4242156476764078        13.824191916413744     
 H  0.37667669238710677        6.4990701936743154        13.426956975625085     
 C   8.0585732294747743        9.0039494912653968        13.112943381746913     
 H   7.5133312171534188        9.6326293839249431        13.822746857129710     
 H   8.4679000926252872        9.5951646288623085        12.291200292738134     
 H   8.8594123382718735        8.4652441570982475        13.632280433957426     
 C   2.1338241544680683        7.4799355591613432        14.200802769016807     
 C   1.8100088940082737        9.8364945139371507        14.773973263584548     
 H   2.2001131749818357        10.773565294019567        15.159779069447158     
 C  0.47716794820243713        9.7687933918071082        14.354732263084388     
 H -0.14724564700960874        10.660606477955858        14.397073597826898     
 C   9.8901384918872797        5.1357537010605743        14.527021523419638     
 H   10.864435156543362        4.9457368325724529        14.082209025351528     
 Co   1.0576989904547729        8.9505043867903851        5.7697692117882342     
 S   3.2774034759760378        10.963832630302894        4.7127819884688300     
 S  0.67183350097796601        11.014036275436583        8.1563021751630149     
 S   1.1931583467553384        5.8329521590818958        6.4815323863357879     
 S -0.94021750268061766        8.1021357799374893        3.4435981177907382     
 O  0.33792182696866019        7.4287169417084549        3.1071007075766137     
 O  -9.1934811153963694E-002   11.102703494459277        9.4117865852438118     
 O   4.1391811460905865        11.037986435282154        3.5190676852726859     
 O   2.0647727454218145        10.558295710974573        8.2639710657575343     
 N   1.9808979202868191        7.1988451092566441        6.1081904489438719     
 O  -1.5827051358978803        8.7820499070255966        2.3036514919302231     
 O   1.8220069489311987        5.0661586189992143        7.5721760667325428     
 O   2.0144398947394762        11.711033485501691        4.6557802416953660     
 O -0.21257602897250344        6.2525098336259353        6.7184875829582138     
 N -0.63554480297192628        9.0607896799903376        4.6998696615372104     
 N   2.8793082948882578        9.4411498689926248        5.1230517905437143     
 N  -3.0048337755908247E-002   10.065414137831976        7.0335120312183328     
 C   6.0074779065910819        7.3529027280730208        4.8452283498922499     
 H   7.0419323934320355        7.4432307131250779        4.5240737118542258     
 C  -1.3559377825404286        10.315216099622702        6.6088413702708060     
 C   3.3319834738696841        7.1655691938974728        5.7012372676912761     
 C   4.2402600925469356        11.611863072866962        6.0722687905288621     
 H   5.1267699670106053        10.981351016183629        6.2056496016930796     
 H   3.6235418499304290        11.590917088581300        6.9778681815607131
[truncated: 2,199,646 more chars]
