# Supplementary material for: Unraveling the Contributions to Spin–Lattice Relaxation in Kramers Single-Molecule Magnets
Source: J Am Chem Soc. 2022 Dec 9;144(50):22965–75. doi: 10.1021/jacs.2c08876 (PMC9782788; doi:10.1021/jacs.2c08876)
Supplement: Supplementary file 2 — ja2c08876_si_002.zip [file ja2c08876_si_002.zip › phonon_Co/mol-6/mode-1-10/13/Cart_disp.xyz]

         396

 Co   10.956252506510108       0.99208432035218375        3.3009832559643950     
 S   8.6649280395773989        2.9733276018332693        4.2789108515036043     
 S   11.370944823380057        3.0383719973566818       0.91175832994469963     
 S   10.892292835919763       -2.1255108779798682        2.5768728860244536     
 S   12.922646602830694       0.16966962936476954        5.6564097492477208     
 O   11.646023023168000      -0.52024180589977076        5.9666959013136625     
 O   12.161095408748491        3.1470137448337852      -0.32681680619678588     
 O   7.7761714299506508        3.0482323143088226        5.4536167957681325     
 O   9.9897023303716423        2.5546383362400125       0.77170745664738161     
 N   10.072828171443597      -0.77608706072326183        2.9440806994697537     
 O   13.538516113137305       0.84482414963673758        6.8145733750192790     
 O   10.293346911393675       -2.8996891355748855        1.4733104749505823     
 O   9.9096509641081116        3.7500545845627338        4.3544061536466803     
 O   12.292079188293394       -1.6774974421856113        2.3580419482951727     
 N   12.626217216377686        1.1396918782237373        4.4078940724023568     
 N   9.1071778063123006        1.4531417345873856        3.9002025316296645     
 N   12.064553248845376        2.1023842824187802        2.0479209377788803     
 C   6.0169602262607240      -0.70038088938773801        4.1202153278703264     
 H   4.9727611286397027      -0.63142904124475885        4.4165861795269938     
 C   13.381999088072925        2.3631247636670927        2.4923290712480251     
 C   8.7154205020683531      -0.83565933524079483        3.3255493019520590     
 C   7.7174126099402107        3.5790562233268237        2.8901477677260501     
 H   6.8446134011761579        2.9306974528425953        2.7515278819344964     
 H   8.3535303259957914        3.5557865959802046        1.9980927946002187     
 H   7.3815168345128370        4.5949693449620153        3.1297522315683817     
 C   14.380639791967011        3.0716354504994388        1.7946294547182831     
 H   14.166799651353916        3.4569238647915577       0.80042694697520278     
 C   13.691090938712753        1.8294754910466151        3.7813617990606354     
 C   10.938035652848518       -3.1408848384462873        4.0339839374785020     
 H   11.327097018381721       -2.5176216988531110        4.8471400356822922     
 H   11.607907676569848       -3.9861428366629399        3.8311448287813059     
 H   9.9291286239036189       -3.4930716693416830        4.2742151079035287     
 C   11.288916463199534        4.6651771970848470        1.6289929200848492     
 H   10.787993286849824        4.5611107608693375        2.5976907936654610     
 H   10.718710402373880        5.2943359436859616       0.93713950600092910     
 H   12.302560248532037        5.0584166029958384        1.7596218706792024     
 C   14.968257818948615        2.0508724925743960        4.3265187334969983     
 H   15.184481568589463        1.7007244575583362        5.3313929791244563     
 C   15.642687692391462        3.2882076337779886        2.3612914749863290     
 H   16.388764127100771        3.8591393568301400        1.8116429944969039     
 C   6.8205618674440114       0.44204113860573235        4.1848307139419321     
 H   6.4014719739506694        1.3680337895038652        4.5644990605665861     
 C   14.068271367438077       -1.0473391365774074        5.0405862161381227     
 H   13.546297600730306       -1.6804945709352492        4.3168169996059538     
 H   14.455854849904030       -1.6326650908951477        5.8763473810390874     
 H   14.882741683597164      -0.50712239633116729        4.5443672356333593     
 C   8.1776913387261949       0.39796570993182856        3.8192911688028817     
 C   7.8871875822536479       -1.9699051700591228        3.2730863747833974     
 H   8.2888217706994194       -2.9067406962303717        2.8976989044754600     
 C   6.5516967642504982       -1.9133432489398101        3.6855183599801942     
 H   5.9372247993509957       -2.8122316199688360        3.6515782506232322     
 C   15.934428233236602        2.7820457217617069        3.6287301284813172     
 H   16.899007813048279        2.9755101617991060        4.0942481922577780     
 Co   7.0949254158874391        14.889357112982724        12.339404230667341     
 S   9.3862387963815976        12.908300570989152        13.317873009290871     
 S   6.6810324032287323        12.842581916248271        9.9503124479997958     
 S   7.1585742452255259        18.007040205058555        11.615841139731497     
 S   5.1278427101456900        15.711590181223949        14.694441028782336     
 O   6.4043755439711472        16.401473945614786        15.005139822726855     
 O   5.8910280549801701        12.733939460079071        8.7116421273128655     
 O   10.274830830252368        12.833633147927696        14.492712508366987     
 O   8.0622452260475246        13.326424942115674        9.8104572123880569     
 N   7.9781997187836442        16.657618893312037        11.982759662831842     
 O   4.5117523323950248        15.036160902469186        15.852311725605002     
 O   7.7574740318254491        18.781593596630639        10.512517797118914     
 O   8.1416077958975315        12.131410036785852        13.393281241747015     
 O   5.7588778255823927        17.558868194332746        11.396779377299030     
 N   5.4245629681288889        14.741917164743652        13.445728007052876     
 N   8.9439153915116378        14.428425802519522        12.938996445849565     
 N   5.9871782265726949        13.778425228444490        11.086412107848510     
 C   12.034008258091468        16.582153429860298        13.159113830464154     
 H   13.078205726595300        16.513276270919540        13.455488535359295     
 C   4.6695624481862046        13.517837741079660        11.530322171492305     
 C   9.3355691247471526        16.717267109242005        12.364387403402489     
 C   10.333968167993433        12.302561345201440        11.929270780013431     
 H   11.206620058962910        12.951105561766154        11.790575916384563     
 H   9.6979162240913031        12.325570286648478        11.037168797719694     
 H   10.670074652134995        11.286752903049621        12.169024940375404     
 C   3.6711582124353690        12.809206778670374        10.832401543503154     
 H   3.8853355779891676        12.423701621027275        9.8383726871558839     
 C   4.3599552487662558        14.051907540653316        12.819045794105223     
 C   7.1125664939145938        19.022047826448862        13.073191182980306     
 H   6.7234676702949079        18.398565282010942        13.886157972306474     
 H   6.4426679067657471        19.867312775770991        12.870459417955535     
 H   8.1214202049748287        19.374254036460997        13.313600100105885     
 C   6.7631476179528693        11.215744869641286        10.667478599829323     
 H   7.2639616365930513        11.319847321857756        11.636226620806994     
 H   7.3334718409462720        10.586643869336950        9.9756641220366689     
 H   5.7495287588986130        10.822413778109656        10.798011123804045     
 C   3.0826048967680220        13.830581602335702        13.363798867077605     
 H   2.8659799689377259        14.180941177674470        14.368500095373280     
 C   2.4088957177804335        12.592827371484393        11.398608582603270     
 H   1.6630054733418487        12.021797030132751        10.848831725249157     
 C   11.230488998838196        15.439666043985447        13.223676983073259     
 H   11.649645135315597        14.513698741479745        13.603350002223165     
 C   3.9822961946983750        16.928705194182662        14.078674897683404     
 H   4.5044035772676034        17.562130483693608        13.355252517942205     
 H   3.5943985768765554        17.513735349589442        14.914497987161836     
 H   3.1680339326708884        16.388565005430468        13.582047299145552     
 C   9.8733452335377070        15.483663608284333        12.858146371791078     
 C   10.163692140757847        17.851586711738673        12.312058212289971     
 H   9.7619591878863066        18.788411171870731        11.936744519298644     
 C   11.499188385108946        17.795108056456375        12.724486924579557     
 H   12.113573726650726        18.694060411949739        12.690589723133364     
 C   2.1167034399374764        13.099264999547986        12.665817493525788     
 H   1.1519547925707012        12.905938787416357        13.131019794295771     
 Co   4.9280686126380475        6.8921770781615770        14.778364376814029     
 S   2.7518373246300820        4.8694275349096712        13.662455615414537     
 S   5.2668286809747178        4.8516823841451728        17.189110219429207     
 S   4.7563419506475508        9.9932980594511829        15.537082660602829     
 S   6.9856309637780178        7.7953658494653331        12.520697498388500     
 O   5.7135119220288297        8.4691837268869943        12.161695111427250     
 O   6.0132018312476694        4.7818086866706881        18.456254098452440     
 O   1.9064688440977315        4.8055310406755991        12.456888338389616     
 O   3.8728625498300229        5.3091277447389960        17.268089777109168     
 N   3.9862218128742848        8.6299440458351810        15.124636361025749     
 O   7.6580105505274148        7.1318517392678205        11.388424205229390     
 O   4.0963832990388802        10.743952220925376        16.620586252161569     
 O   4.0242073558351361        4.1370347124357538        13.611970773626661     
 O   6.1590690817479219        9.5788072659702692        15.801451211649894     
 N   6.6529311793228239        6.8211360981787443        13.758844256218909     
 N   3.1259196831089686        6.3914260675940060        14.097460383881550     
 N   5.9881562458703579        5.7826718946243130        16.064377766352113     
 C  -2.8352070628714629E-002   8.4419641351545263        13.829931915422758     
 H  -1.0593974371202870        8.3416266694027268        13.502558280052151     
 C   7.3230634352172093        5.5364182347714204        15.668602508370046     
 C   2.6387454193840352        8.6524848080912413        14.704990129526227     
 C   1.7826779262001593        4.1930974108334036        15.005022191198673     
 H  0.88734587044420632        4.8112536965768484        15.138736460198986     
 H   2.3876528811465216        4.2153587620682069        15.918628418108204     
 H   1.4865394785143518        3.1738358156547148        14.729413475902517     
 C   8.2864873848231184        4.7967267851767206        16.383056053720029     
 H   8.0311743857588151        4.3846194118257618        17.356265989906063     
 C   7.6882604035623388        6.1108360815011693        14.410494885098874     
 C   4.8382815085652888        11.023895664864213        14.091310701911476     
 H   5.3110431775738993        10.431293598282043        13.300046834379000     
 H   5.4418012600569980        11.905702049831568        14.341706817090001     
 H   3.8279637799506463        11.324480049432696        13.791645504339121     
 C   5.2414447108256805        3.2120217491452059        16.498910481334494     
 H   4.7877868297481143        3.2953736612023339        15.505620980639028     
 H   4.6470446974495809        2.5862081992344694        17.174179869004849     
 H   6.2635308216678300        2.8270227665463867        16.420216514743057     
 C   8.9863495801288931        5.8978994388969337        13.913690850255158     
 H   9.2500078233357232        6.2795276497399248        12.931564206411732     
 C   9.5672945198910924        4.5844677350245613        15.860613662105360     
 H   10.286005172077630        3.9868848485460311        16.417096936006914     
 C  0.81686433918751988        7.3301627900152990        13.761087176715302     
 H  0.44320339853330692        6.3994284203421259        13.346953841186593     
 C   8.0827109835205189        9.0376173713570651        13.172811512543738     
 H   7.5183164137329577        9.6600038265398478        13.873661492872536     
 H   8.4808914833936431        9.6337172364780894        12.348549444750402     
 H   8.8929343554389675        8.5222291863474187        13.701211032540989     
 C   2.1595075435297311        7.4119319136160273        14.169835286812097     
 C   1.7716476774798260        9.7567999424514138        14.754163947629982     
 H   2.1329201347688120        10.699166846475316        15.155787369350181     
 C  0.44964835140001774        9.6635154302807287        14.305072626422794     
 H -0.19462027431165582        10.541777876903053        14.341009483158508     
 C   9.9142645462964545        5.1324263652252053        14.625716415380818     
 H   10.895432807826939        4.9476173301040225        14.194570367341859     
 Co   1.0885374572214137        8.9893983242404278        5.7398591786219901     
 S   3.2642353634671508        11.012316199146149        4.6234370485026597     
 S  0.74900901450485302        11.029861711999876        8.1503998802086741     
 S   1.2606733025072774        5.8884112658320893        6.4986695352036135     
 S -0.96848381091810232        8.0861359656921472        3.4816196839107572     
 O  0.30370925506137153        7.4123827546451828        3.1227678057849331     
 O   2.6774071775461025E-003   11.099510734399473        9.4175800430198553     
 O   4.1094849077204314        11.076396066898283        3.4177955224221179     
 O   2.1431933772613236        10.573019713459296        8.2293621887737913     
 N   2.0306957322048591        7.2518372395166457        6.0862811984334009     
 O  -1.6406682805321591        8.7497886086912509        2.3493064091482920     
 O   1.9206262415384816        5.1378088156004731        7.5822183327685986     
 O   1.9917076970399270        11.744453796995408        4.5731168671598557     
 O -0.14211406774521701        6.3027844411068354        6.7629215859330518     
 N -0.63611135478076386        9.0602257983473216        4.7199349141431206     
 N   2.8904752305722345        9.4902696138331972        5.0585292545018063     
 N   2.8007097538428793E-002   10.098440882852618        7.0258033300719065     
 C   6.0449260217206628        7.4400893984787020        4.7904732704442186     
 H   7.0758542682556707        7.5404883386374655        4.4627152120849329     
 C  -1.3068706658009854        10.344465830976986        6.6297770860840508     
 C   3.3781185547416732        7.2294102487490388        5.6664227365048383     
 C   4.2334444258956392        11.688848767182147        5.9658897773612010     
 H   5.1289073880460991        11.070849815345655        6.0995026920259798     
 H   3.6285507549121392        11.666507720126699        6.8795571700811928     
 H   4.5293796137825737        12.708153773676306        5.6901997064800467     
 C  -2.2705958242733564        11.083758982402566        7.3442012625642850     
 H  -2.0155584001661921        11.495714597424556        8.3175424131447091     
 C  -1.6716706009916646        9.7702765113296692        5.3714729295681556     
 C   1.1789339421668994        4.8578324372882697        5.0528817567769080     
 H  0.70624696876605442        5.4504410970547630        4.2615831784567213     
 H  0.57541114390869486        3.9760079955219769        5.3031934427166494     
 H   2.1892941471016760        4.5572890600398370        4.7533294285799448     
 C  0.77360430566333171        12.669447070977396        7.4599859255480343     
 H   1.2272972609748705        12.586200313179093        6.4667039422302945     
 H   1.3677068189450050        13.295639046892974        8.1351559857066960     
 H -0.24867307912231609        13.053932690616925        7.3812652045290550     
 C  -2.9696558528176191        9.9831704966608203        4.8744004729520345     
 H  -3.2330182803160707        9.6017143624423227        3.8921426664826080     
 C  -3.5512747176958332        11.296028366710413        6.8214719722566493     
 H  -4.2701804628590887        11.893424425003728        7.3778911523104931     
 C   5.1995347266438818        8.5517613285608327        4.7216186525193500     
 H   5.5729091835379210        9.4824681035595564        4.3071420237232179     
 C  -2.0655860669789976        6.8436941755469203        4.1333285706088274     
 H  -1.5013078676693190        6.2213978693538756        4.8343517614215124     
 H  -2.4633313094066134        6.2475155059280798        3.3089147276859152     
 H  -2.8761079051992984        7.3588867237298503        4.6614537930419555     
 C   3.8570446958197593        8.4699119335965349        5.1308614856850472     
 C   4.2454112292624453        6.1252399064072129        5.7157165830735668     
 H   3.8843843615608988        5.1829335275905013        6.1177366428031679     
 C   5.5672691349008492        6.2186059820249886        5.2661858716844874     
 H   6.2117106119984458        5.3404672156273634        5.3022071589028972     
 C  -3.8978432212603291        10.748351847462571        5.5863594205799334     
 H  -4.8789260569052448        10.933134957609314        5.1550178580328794     
 N   10.203473158459328       0.46654961806532336        8.1451802308569725     
 C   8.7637473538049520       0.49744191395658321        7.6817410318072863     
 H   8.6747606131025954        1.3285176377530730        6.9736263280178123     
 H   8.1713803340891982       0.73977174123368683        8.5741917194267927     
 C   10.415019564138527      -0.59950386728390503        9.1981366968424574     
 H   10.117625208273692       -1.5429726722812511        8.7318760959158368     
 H   9.7024137142162221      -0.40279255513316120        10.007188813184817     
 C   8.3404922228183285      -0.80820184655267613        7.0249709516804408     
 H   7.3545596224277805      -0.67163704111198375        6.5629399083278201     
 H   8.2646759594464640       -1.6319614338694572        7.7394115610696312     
 H   9.0252581558044049       -1.0822622882673250        6.2123985060675544     
 C   10.668972967812762        2.8430316083396865        7.4543580562782559     
 H   11.285161621324294        3.7059495162599965        7.7383691555683765     
 H   9.6634753754070140        3.2002351481527400        7.2110978009167841     
 H   11.106786539179069        2.4345110187568242        6.5345489511800219     
 C   10.686823005975494        1.8268533324881635        8.5877200978183854     
 H   11.710665412873304        1.6859640404731704        8.9459167983617771     
 H   10.058604978923547        2.1231697684009436        9.4379477212150054     
 C   11.852110785937629      -0.66499687306957911        9.6955341954963856     
 H   12.026587346698017       -1.6388350907866578        10.171846563447051     
 H   12.068724618109409       0.10559479676175608        10.443680267356086     
 H   12.561225011975630      -0.57342184446847666        8.8635251611354153     
 H   10.780030090911470       0.18024123701675424        7.3127369959967581     
 N   7.8468557932130603        15.415150411721925        17.183836982888383     
 C   9.2865617991837883        15.383697678339065        16.720397661064958     
 H   9.3751795487601779        14.552719259182075        16.012133184477896     
 H   9.8788342986504105        15.140926814817703        17.612798181864704     
 C   7.6356521316446058        16.481466263343432        18.236587341832795     
 H   7.9332054159855296        17.424769383080719        17.770084127640725     
 H   8.3482905596774017        16.284767194457373        19.045617743389151     
 C   9.7103754333564982        16.689280855222385        16.063869459846270     
 H   10.696091229690099        16.552275314038980        15.601531719558146     
 H   9.7868333489455601        17.512789602390328        16.778528281548748     
 H   9.0255579718413124        16.963965977891935        15.251541023726096     
 C   7.3807848168589274        13.038672547635064        16.493458673042806     
 H   6.7644565678481197        12.175917494564658        16.777650704294331     
 H   8.3862336397865942        12.681289369601211        16.250288543602601     
 H   6.9430371472121841        13.447081039809083        15.573573111318060     
 C   7.3630890844293777        14.055078708912559        17.626609598810447     
 H   6.3392492848435413        14.196305719867588        17.984674422386465     
 H   7.9911329555867283        13.758767263403136        18.476967455078686     
 C   6.1986228186848296        16.547380141683654        18.734095661243259     
 H   6.0243598488663643        17.521387316127274        19.210121686597283     
 H   5.9819360129779966        15.777040909144409        19.482471773062443     
 H   5.4894105088969711        16.455727755885253        17.902185412668540     
 H   7.2703637031088819        15.701445265498695        16.351340251039080     
 N   4.3372240601960454        7.6419990497051833        9.8738092403635935     
 C   2.9098392464498177        7.5906325231533121        10.377105042007456     
 H   2.8474712529750019        6.7422708945541565        11.067582548818942     
 H   2.2911435949930370        7.3664331731813437        9.4979630102121284     
 C   4.5055436248752496        8.7282238562219341        8.8337389678949005     
 H   4.2198507531447289        9.6623585694331879        9.3247084175054074     
 H   3.7631780362364253        8.5409184645415301        8.0496132631064565     
 C   2.4997424999327911        8.8783250605070414        11.077324361243965     
 H   1.5243169725745664        8.7277615714775187        11.558286122491610     
 H   2.4050697763367026        9.7201952154733640        10.386597071922454     
 H   3.2044135748275648        9.1319141295775914        11.878746502049321     
 C   4.8255624253791760        5.2448327552528262        10.490796394005885     
 H   5.4624594668584567        4.4065163360789263        10.178903872697791     
 H   3.8268010589173520        4.8605712618719830        10.721239296673733     
 H   5.2573656501611428        5.6321034948436202        11.422040111431324     
 C   4.8218444939601177        6.2962206710668109        9.3892959764775838     
 H   5.8391894428951883        6.4553244525053284        9.0203860682720478     
 H   4.1855061160379394        6.0181527420537737        8.5393763243355352     
 C   5.9180645729509802        8.8168317942823258        8.2753936876100180     
 H   6.0636906766136605        9.8068067927821314        7.8231415007054279     
 H   6.1074802575759808        8.0698453508105548        7.4965761166974305     
 H   6.6672927204531005        8.7096534702969475        9.0697135830536695     
 H   4.9280755469400885        7.9068739190917032        10.703084279659686     
 N   1.6796218576657389        8.2393198691687939       0.83454438434043920     
 C   3.1072157866490819        8.2898691569391527        1.3373463383036934     
 H   3.1705339634493841        9.1388206376639314        2.0270280915445054     
 H   3.7258402414249914        8.5126505365518863       0.45778548185705831     
 C   1.5103451073584575        7.1532406137230229      -0.20550055167111334     
 H   1.7960584616912150        6.2189758396357755       0.28519081235627014     
 H   2.2522728845393090        7.3404139429186870      -0.99004842272258520     
 C   3.5163558395714904        7.0024415700458000        2.0386605449701056     
 H   4.4923644211235692        7.1523420852576134        2.5186257678260722     
 H   3.6095433997100361        6.1597306260520375        1.3487606807473957     
 H   2.8120279950888216        6.7505552033673686        2.8409199706155164     
 C   1.1921555677401596        10.636543390200229        1.4519140291877781     
 H  0.55543092682019557        11.475060168319162        1.1402438692880750     
 H   2.1910096481727206        11.020546350251434        1.6823675848681763     
 H  0.76032942639460543        10.249206703973698        2.3831170848662397     
 C   1.1955502311348245        9.5853626661800764       0.35022572753570069     
 H  0.17816841933931032        9.4267093369234534       -1.8761128345542756E-002
 H   1.8320391881392695        9.8633352687198315      -0.49961322336000802     
 C   9.7478530036092678E-002   7.0651107137697196      -0.76298230142737045     
 H  -4.8687853436894996E-002   6.0752907170253021       -1.2153830600352171     
 H  -9.2196363742749116E-002   7.8123020190679160       -1.5415259613081866     
 H -0.65120953138949089        7.1723335753520123        3.1815494907019418E-002
 H   1.0889138720624336        7.9747065249343256        1.6640063348048011     
 N   1.7129192553457957        14.479504505442931        18.218155827456478     
 C  0.97519048316276891        15.707278762564547        17.740437415274176     
 H  0.88057015915399173        16.359771161121305        18.617119681671770     
 H  -3.7406321736810771E-002   15.375444048580212        17.486973299763932     
 C   3.0418944341447141        14.830248860942589        18.842875156051463     
 H   2.8496363632247665        15.691743202855736        19.496903346056961     
 H   3.7009619734697008        15.147517430513517        18.029152144494979     
 C  0.48934133102231075        13.016651674124383        16.577863051842336     
 H  0.59500350885046194        12.098539937088120        15.985454527518947     
 H   9.8624112470682895E-002   13.785107929911744        15.900019664874243     
 H -0.27158139872698395        12.824675537688895        17.348414785650007     
 C   1.8338290765823804        13.384959700354978        17.187581572752173     
 H   2.2785598033838146        12.525370280642621        17.699673612207548     
 H   2.5641412827778898        13.722471963475092        16.442602251480601     
 C   1.6259383399958383        16.423438170495746        16.575349975326979     
 H   1.0153998385202438        17.312590894617220        16.355357691267123     
 H   1.6802863166318172        15.792759841043939        15.675046830067595     
 H   2.6437134433903311        16.760902834749722        16.823309291041692     
 C   3.6316296140778253        13.669709977581904        19.628690351905398     
 H   4.5241745268045248        14.022752084534028        20.161427500441341     
 H   3.9470402721641840        12.836773249989164        18.988270348587520     
 H   2.9336116551078830        13.281672225754670        20.381265182731028     
 H   1.1106439913906985        14.138617320703197        19.013590462353704     
 N   4.3040705161890189        1.4019245660202677        9.1797182709947478     
 C   5.0414195680171865       0.17374058714028512        8.7024026350523869     
 H   5.1357351535830471      -0.47856130579802303        9.5792697259296578     
 H   6.0541862787612812       0.50512673470359903        8.4489636254751055     
 C   2.9749788288958738        1.0517699098280149        9.8045660639950416     
 H   3.1670030057221590       0.19044736462952971        10.458901238675217     
 H   2.3158454411248353       0.73437901575224984        8.9909495168297529     
 C   5.5280138666776173        2.8638418244803199        7.5387214764880408     
 H   5.4225193823146913        3.7816199204731586        6.9457045225457215     
 H   5.9185211447776149        2.0948501425848378        6.8613070090553325     
 H   6.2890223330871864        3.0561658239462308        8.3091166386762900     
 C   4.1834655172392479        2.4961712967649143        8.1487786905513691     
 H   3.7390833810311142        3.3561133840759099        8.6606331319852021     
 H   3.4529371962389916        2.1586270197055519        7.4040132230059861     
 C   4.3905764752296301      -0.54253441544775749        7.5374454676362035     
 H   5.0007859627196609       -1.4321394457207250        7.3180157334612765     
 H   4.3368258556186889        8.7845316650830840E-002   6.6368092508956416     
 H   3.3724923890784972      -0.87934947455111667        7.7853039414742566     
 C   2.3854961384575128        2.2127379339088820        10.589959795958690     
 H   1.4927291166492394        1.8601273051770288        11.122643077907011     
 H   2.0704548787505530        3.0456073819940919        9.9492505725968492     
 H   3.0835011089927975        2.6007297774147746        11.342569076355359     
 H   4.9064663788557183        1.7428812940311862        9.9750293359443329     
 N   7.6772269444226744        9.2205480809093210      -0.10926274870622543     
 C   6.9157878379608295        8.0253509468527398       0.41581679078481820     
 H   6.7174783860407210        7.3905510781790262      -0.45665774585329216     
 H   5.9480906161285025        8.4084062374005892       0.75812925186150948     
 C   8.9938233407339521        8.8203718092579191      -0.72850309154298798     
 H   8.7788645923094801        7.9454389641553798       -1.3576334716502063     
 H   9.6456357344135064        8.5089404957360237        9.4047465035322589E-002
 C   6.4721657724532520        10.818741924741387        1.4070713343796073     
 H   6.5982454840633702        11.775177487788154        1.9300335602595067     
 H   6.0191600076273986        10.122579483116374        2.1227116938111643     
 H   5.7497724797837364        10.983633284830166       0.59408462260155925     
 C   7.8210334210314931        10.348320559280550       0.88192635938409780     
 H   8.3353072454557289        11.157894047570714       0.35305853977669810     
 H   8.4985458659586754        10.006275838299160        1.6732040264822776     
 C   7.6218686479387650        7.2612754274579512        1.5173236330707918     
 H   6.9360109295470487        6.4726211860152336        1.8598112653813941     
 H   7.8843203863113551        7.9070884911853598        2.3666397603401048     
 H   8.5402000836202365        6.7731314000918532        1.1543671812847678     
 C   9.6216984346587751        9.9413645595711646       -1.5459637061962193     
 H   10.483746918516003        9.5363625224739099       -2.0929273304885454     
 H   9.9917526848067606        10.766152586614655      -0.92374398536107127     
 H   8.9275210102003602        10.354126552179482       -2.2894492096134917     
 H   7.0698592180984230        9.5549778062597728      -0.90372286016432657     
 N   10.373636376539469        6.6614933110017152        8.9297162287030041     
 C   11.135698283405885        7.8559468121972671        9.4556415468177963     
 H   11.334587006263629        8.4911501560383407        8.5835550030908667     
 H   12.103085079846020        7.4720866279829190        9.7980059623876912     
 C   9.0573837318922195        7.0627629151362816        8.3104056545634180     
 H   9.2729979685301167        7.9378205587506852        7.6816512981441658     
 H   8.4056027401342330        7.3742740215156237        9.1329580417088678     
 C   11.577679131123578        5.0616840646723027        10.445229602146631     
 H   11.451106767112256        4.1047661531589350        10.967275561306595     
 H   12.030870190284192        5.7570160132792410        11.161630107369797     
 H   12.300142833452281        4.8972164902850235        9.6322124318987488     
 C   10.229082158980983        5.5331663602952084        9.9202032682454142     
 H   9.7144500897376886        4.7241740110424448        9.3907378545012747     
 H   9.5516542213296685        5.8750797844539617        10.711615091311680     
 C   10.429802830556619        8.6197935743852021        10.557409550261559     
 H   11.116180255715378        9.4077612098561048        10.900736731114048     
 H   10.166523237726047        7.9735086125247623        11.406229491412617     
 H   9.5119203482467967        9.1089265826393735        10.194360024897513     
 C   8.4289728691959525        5.9424481882331719        7.4923622184298724     
 H   7.5675162448177504        6.3482920182215716        6.9450303595087037     
 H   8.0579403902192261        5.1177784077965587        8.1142094307863442     
 H   9.1232309720980123        5.5292694939516664        6.7491687528012116     
 H   10.980928171599269        6.3271535693400356        8.1351518097632880     
         396

 Co   10.955946036662063       0.99349287422648203        3.3009422755024094     
 S   8.6675103111981215        2.9757735727892021        4.2823367196622089     
 S   11.368720397614851        3.0396409976069099       0.91117869107124438     
 S   10.889291261726152       -2.1236877607297155        2.5759693405096451     
 S   12.924643142461937       0.16905772973404434        5.6539128425599463     
 O   11.648137689053597      -0.52045415727451338        5.9654321979930112     
 O   12.157766673700372        3.1473039169803614      -0.32811734453400887     
 O   7.7798472851911225        3.0504048760808113        5.4578203612467329     
 O   9.9871565870262966        2.5565710599859703       0.77266771441685411     
 N   10.071059345040975      -0.77391707701536550        2.9443108525063013     
 O   13.541932689839417       0.84393160729649863        6.8114191247968643     
 O   10.288814173348666       -2.8972829515193403        1.4729153616504320     
 O   9.9129260558721786        3.7513901713222171        4.3571974930186625     
 O   12.289147850590274       -1.6765082483035452        2.3559887335981120     
 N   12.627294915181130        1.1391746741005879        4.4056513045481003     
 N   9.1080499610786951        1.4555420349367922        3.9022184645502125     
 N   12.063027460479731        2.1037793701433203        2.0470526893322845     
 C   6.0162301564250367      -0.69540348743663860        4.1234294730526573     
 H   4.9723619617955839      -0.62566724978807176        4.4205818298925461     
 C   13.380914620058773        2.3641525182830336        2.4902318792435496     
 C   8.7139017462720734      -0.83256321779465559        3.3267396136473626     
 C   7.7194452828761078        3.5832689232293364        2.8947346841715920     
 H   6.8460833404744497        2.9356637109893411        2.7562406800353476     
 H   8.3547800023333423        3.5600262171612900        2.0021378430833585     
 H   7.3845433828267897        4.5992649602120004        3.1352423369810154     
 C   14.378668272897473        3.0734451767429940        1.7921066747892136     
 H   14.163781695739347        3.4594094891125273       0.79843350322783591     
 C   13.691422588954502        1.8294754199030003        3.7784844716564745     
 C   10.935952034599028       -3.1394379675591106        4.0327990080573208     
 H   11.327112061044989       -2.5169394762615029        4.8454030087095497     
 H   11.604162719326197       -3.9856105566668232        3.8287674308809518     
 H   9.9270116812438118       -3.4903337387401008        4.2745247620903077     
 C   11.288121535313701        4.6667704581986662        1.6277311089592146     
 H   10.788385529648343        4.5632274699375284        2.5970469297251340     
 H   10.717309911317146        5.2958462499951349       0.93629336961377707     
 H   12.301978950965166        5.0597990673709772        1.7570542006276577     
 C   14.969117913917250        2.0506584823944394        4.3224206459956722     
 H   15.186538503864568        1.6997193800892514        5.3267220484861735     
 C   15.641190992780874        3.2899050862107364        2.3576506287579844     
 H   16.386578279746370        3.8615055971206349        1.8078277312990740     
 C   6.8208737286119376       0.44625194708734456        4.1881507861066805     
 H   6.4029230414436693        1.3723623253561523        4.5686865173861468     
 C   14.069052707042262       -1.0485834633734061        5.0371814745653225     
 H   13.546011930927179       -1.6814823636615750        4.3140015450169313     
 H   14.456917479277308       -1.6341654411977573        5.8726569501530905     
 H   14.883405672945683      -0.50898937236071606        4.5401383614229784     
 C   8.1776387441625360       0.40123423710419914        3.8215230035322674     
 C   7.8846958092263462       -1.9660594748116433        3.2743587089431618     
 H   8.2853190030791009       -2.9030322849722596        2.8983109030098446     
 C   6.5495441603692992       -1.9085792336741545        3.6877127523908930     
 H   5.9343261303910904       -2.8069509760839568        3.6537188508696512     
 C   15.934324747587691        2.7826915478253520        3.6242696445654352     
 H   16.899323996028610        2.9759355919252597        4.0889190924280534     
 Co   7.0952070861824215        14.887952053146122        12.339377490815721     
 S   9.3836331186560304        12.905847088541421        13.321285918158933     
 S   6.6831922960496897        12.841341249147796        9.9497399091468761     
 S   7.1615673146436780        18.005215632595785        11.614924653838422     
 S   5.1258580780698706        15.712210614596952        14.691979317722117     
 O   6.4022794988403717        16.401692225584981        15.003890205681907     
 O   5.8942850870660415        12.733678318464808        8.7103533197396938     
 O   10.271139577251354        12.831443060060471        14.496896723646472     
 O   8.0647277383965115        13.324515713690397        9.8114153333550060     
 N   7.9799516076237609        16.655446794081886        11.982990404585735     
 O   4.5083571158113322        15.037078058685241        15.849207716275155     
 O   7.7620007011086454        18.779167566572628        10.512098178252673     
 O   8.1383060879179805        12.130072704950191        13.396063872797406     
 O   5.7617958648061736        17.557886493984910        11.394724639289826     
 N   5.4234810165687639        14.742425419189580        13.443530060051692     
 N   8.9430224744170808        14.426020804304041        12.941007475830780     
 N   5.9886514694231359        13.777064670893438        11.085554678390961     
 C   12.034724297222787        16.577160831833723        13.162317878985490     
 H   13.078590969604486        16.507495234861000        13.459473822284062     
 C   4.6706029370894582        13.516836259120245        11.528260534630192     
 C   9.3370728424276344        16.714164506219912        12.365570641510665     
 C   10.331902286890484        12.298342451911886        11.933836929707653     
 H   11.205123599964226        12.946124717011893        11.795271492727098     
 H   9.6966300239838397        12.321336680272038        11.041195426305988     
 H   10.667005298718102        11.282446192752808        12.174486964778660     
 C   3.6730738930117104        12.807429763714312        10.829925003676360     
 H   3.8882806720768714        12.421260139965197        9.8364165159943457     
 C   4.3596055713315405        14.051911638863816        12.816220010532342     
 C   7.1146553605681824        19.020616415153849        13.071982414228019     
 H   6.7234608597456100        18.397908339860777        13.884406333514175     
 H   6.4464185694069149        19.866795362040630        12.868054259692730     
 H   8.1235450465697134        19.371530989049329        13.313876587519594     
 C   6.7638741075868687        11.214180935521400        10.666226176249719     
 H   7.2635064709038968        11.317757688201462        11.635589665644909     
 H   7.3347981471040642        10.585160653996919        9.9748249437815826     
 H   5.7500404437133401        10.821064865324555        10.795457413845201     
 C   3.0817359602532122        13.830796198627391        13.359772477013994     
 H   2.8639344337338963        14.181935807051840        14.363909745250355     
 C   2.4103474176444042        12.591152588548317        11.395036861899090     
 H   1.6651369948360075        12.019458630425463        10.845091785154720     
 C   11.230158728164955        15.435443490971002        13.226989527459569     
 H   11.648172271097776        14.509357212640548        13.607529762323956     
 C   3.9815251818574433        16.929954903260768        14.075302708272151     
 H   4.5046932757809870        17.563108600071583        13.352451198641143     
 H   3.5933637290571814        17.515257137223053        14.910836917508506     
 H   3.1673683389073157        16.390434736420332        13.577872529198215     
 C   9.8733800509234122        15.480387328060951        12.860370317395953     
 C   10.166174607520027        17.847730676757536        12.313316827676111     
 H   9.7654577712593014        18.784693023050764        11.937339047799675     
 C   11.501331379026920        17.790329357768879        12.726667787584613     
 H   12.116467232465567        18.688761801251580        12.692714679565293     
 C   2.1167845618977590        13.098627416358989        12.661437925989368     
 H   1.1516246989434689        12.905514488070096        13.125787304157983     
 Co   4.9283288663559803        6.8935920380830771        14.778308853364585     
 S   2.7492308274674708        4.8718787226041682        13.665832439200564     
 S   5.2689673645899040        4.8529477128594829        17.188517793778708     
 S   4.7592946973548615        9.9951216130752094        15.536159116460922     
 S   6.9836335341184066        7.7947585056405586        12.518208447368711     
 O   5.7114052102101702        8.4689775123167905        12.160409143459379     
 O   6.0164249310978732        4.7821150993340691        18.454954266254138     
 O   1.9027867428146674        4.8077070764477758        12.461030245710770     
 O   3.8753162770450640        5.3110443890778258        17.269010474913980     
 N   3.9879404729704699        8.6321167080146655        15.124841975613455     
 O   7.6546092499197060        7.1309453650561192        11.385297582230267     
 O   4.1008553869104372        10.746369279678078        16.620156826541155     
 O   4.0209099403112338        4.1383771706291874        13.614731706139626     
 O   6.1619453217785081        9.5797896288107562        15.799400583359283     
 N   6.6518300502013936        6.8206444141377309        13.756619755725744     
 N   3.1250124731242384        6.3938320744299988        14.099432684026302     
 N   5.9896079085355787        5.7840600303190781        16.063501878499775     
 C  -2.7659298286960704E-002   8.4469420113622160        13.833081755580576     
 H  -1.0590314748787466        8.3473891193543484        13.506476832937501     
 C   7.3240832800691571        5.5374487520639102        15.666524086091723     
 C   2.6402175976442854        8.6555823377554386        14.706144180549289     
 C   1.7806031363196531        4.1973127247147737        15.009547553980653     
 H  0.88583566251879875        4.8162264491895472        15.143381428202023     
 H   2.3863522564942374        4.2195967399730074        15.922618092044821     
 H   1.4834697641576375        3.1781359696441216        14.734835687082397     
 C   8.2883810577339041        4.7985348098718799        16.380565897562423     
 H   8.0340954318310622        4.3870930974721052        17.354296418938628     
 C   7.6878909268350180        6.1108547717050685        14.407649807354510     
 C   4.8403418721452880        11.025332879092529        14.090100535065586     
 H   5.3110160713162093        10.431961255524049        13.298294390393211     
 H   5.4455187765310873        11.906226184861312        14.339309821501139     
 H   3.8300613721658827        11.327206727121233        13.791912895129721     
 C   5.2421802443788010        3.2136049938736084        16.497649611888892     
 H   4.7873462133740814        3.2974687373593468        15.504971716376181     
 H   4.6483842082036704        2.5877077798102510        17.173333002507963     
 H   6.2640578013895070        2.8284044380890152        16.417665002550759     
 C   8.9854624164043617        5.8977091499168219        13.909648920963397     
 H   9.2479455845546230        6.2785539443596532        12.926957499369164     
 C   9.5687249405309753        4.5861719698272179        15.857030453632092     
 H   10.288114750106638        3.9892530938038133        16.413346626585152     
 C  0.81651856527211408        7.3343764101682849        13.764342601802966     
 H  0.44172545705218869        6.4037614146064890        13.351065075805668     
 C   8.0819232540566333        9.0363824837150197        13.169415544212354     
 H   7.5185823297811529        9.6590492807099064        13.870823278714404     
 H   8.4798534427634831        9.6322009470590384        12.344864308525910     
 H   8.8922431541037525        8.5203767210432915        13.697029045407231     
 C   2.1595217139283167        7.4152032369167618        14.172018418581132     
 C   1.7740898450259786        9.7606442656900363        14.755400376817214     
 H   2.1363692116436450        10.702871938069048        15.156372387282888     
 C  0.45175514410785900        9.6682773780016049        14.307219944055888     
 H -0.19176983203995815        10.547054406095874        14.343110726344239     
 C   9.9143266486389603        5.1330917237660980        14.621325457349828     
 H   10.895085143948295        4.9480701094688655        14.189329518698189     
 Co   1.0882943192531855        8.9879801615774202        5.7397934240939961     
 S   3.2668848162133481        11.009851719320592        4.6268291776255097     
 S  0.74692564113997506        11.028595207255286        8.1498069977341139     
 S   1.2577164583289697        5.8865772575628093        6.4977313465731230     
 S -0.96649859945126404        8.0867397348173657        3.4791505057393914     
 O  0.30579786524750974        7.4125781597994029        3.1214937108516483     
 O  -4.9260784377388317E-004   11.099215035364509        9.4162778074700029     
 O   4.1132161290872604        11.074199421323856        3.4219567326610565     
 O   2.1407842269192834        10.571072345628091        8.2302838366624442     
 N   2.0289782510627918        7.2496499886922727        6.0864683330762501     
 O  -1.6372873583869321        8.7506868293277655        2.3462020572172886     
 O   1.9161502115392008        5.1353790827776882        7.5817723915283235     
 O   1.9950545666957815        11.743108402192370        4.5758847674777732     
 O -0.14499109860515685        6.3017985198388295        6.7608620104753800     
 N -0.63500445317746579        9.0607208866875570        4.7177216168262932     
 N   2.8914103172711045        9.4878525007362811        5.0605121240694002     
 N   2.6594758942003940E-002   10.097072125682383        7.0249207511085041     
 C   6.0442516674368685        7.4350822615090726        4.7936600775223575     
 H   7.0755125534245549        7.5346932347773841        4.4666898733200515     
 C  -1.3078527278654890        10.343465518900505        6.6277043552222157     
 C   3.3766502487687240        7.2262918681749451        5.6675692159763713     
 C   4.2355587961591068        11.684610816934216        5.9704363768987880     
 H   5.1304513029619008        11.065847429889841        6.1041737559742053     
 H   3.6298869182670281        11.662250257896604        6.8835650157547299     
 H   4.5324981394754476        12.703829145383393        5.6956474028673769     
 C  -2.2724366115987569        11.082001521827227        7.3417178901300009     
 H  -2.0184126135669040        11.493299679419689        8.3155727702230102     
 C  -1.6712833758305752        9.7702753761544212        5.3686439052941477     
 C   1.1768589704305390        4.8563824260691293        5.0516587893477691     
 H  0.70625461291393365        5.4497591599091280        4.2598194334228641     
 H  0.57168005560889401        3.9754717103729145        5.3007893114163398     
 H   2.1871798426665552        4.5545479425291422        4.7535779334979127     
 C  0.77296309160890997        12.667865819862069        7.4587341862418102     
 H   1.2278303857394246        12.584101526428023        6.4660634604193596     
 H   1.3664763494865955        13.294123175264184        8.1343227399975131     
 H -0.24909624171532524        13.052578337402201        7.3787239147019044     
 C  -2.9687561560084084        9.9833805684587560        4.8703879879013519     
 H  -3.2309584939679197        9.6026987641088102        3.8875722065484521     
 C  -3.5526587751213734        11.294373771136485        6.8179100299431541     
 H  -4.2722339085640844        11.891115396901153        7.3741650938851180     
 C   5.1999079258690424        8.5475251043523350        4.7249114966737631     
 H   5.5744289463316239        9.4781138978637678        4.3113078892053514     
 C  -2.0648117793181466        6.8449371695402927        4.1299729627985071     
 H  -1.5015817915171255        6.2223544388730483        4.8315441656348996     
 H  -2.4623302234507873        6.2490451144821266        3.3052774414994199     
 H  -2.8754136897717628        7.3607582777722067        4.6573270080981075     
 C   3.8570503795527680        8.4666221286899042        5.1330574062745216     
 C   4.2429629507616990        6.1213673274638793        5.7169394927500301     
 H   3.8809167130586504        5.1791972106346131        6.1182882680020745     
 C   5.5651633335064554        6.2138115148757116        5.2683416610181588     
 H   6.2088523977240060        5.3351518951783632        5.3043126787855241     
 C  -3.8978790976997879        10.747721347111174        5.5820008152860963     
 H  -4.8785564394074594        10.932718127025584        5.1498190435787796     
 N   10.207264378866784       0.46235468327869261        8.1466621725503181     
 C   8.7678416248854152       0.49375624502831905        7.6822412278460455     
 H   8.6795073394822317        1.3252746142032963        6.9745814020974981     
 H   8.1748225408508670       0.73561327563303869        8.5743685250767463     
 C   10.417742333322538      -0.60420371342506218        9.1992936797437075     
 H   10.120632781915290       -1.5474383101385041        8.7324184788320167     
 H   9.7044031985562569      -0.40772668014802055        10.007732052827182     
 C   8.3449201089262104      -0.81143089617270237        7.0243671425661631     
 H   7.3592416585869138      -0.67451937763756165        6.5618793670282693     
 H   8.2686507781900485       -1.6356562333740896        7.7382014594547828     
 H   9.0301756376715172       -1.0849574380063129        6.2120595411218158     
 C   10.673331243580835        2.8393518885720699        7.4576785290903054     
 H   11.290039553942535        3.7016554589584341        7.7423805021667347     
 H   9.6680005659728412        3.1972314076818558        7.2147443251214707     
 H   11.110988318009307        2.4313603333318903        6.5375816161069249     
 C   10.690649205899515        1.8222957703830689        8.5902463069010437     
 H   11.714331559701014        1.6809516684902772        8.9487044230492909     
 H   10.062233858457473        2.1181576483394871        9.4404698955026944     
 C   11.854225742171286      -0.67027778085614143        9.6981968696888430     
 H   12.027984270646076       -1.6445192127669708        10.173907218007804     
 H   12.070171144727928        9.9724038184657415E-002   10.447106437874197     
 H   12.564332558656480      -0.57831598528371553        8.8671205135358822     
 H   10.784170432473367       0.17658268985263853        7.3142922648742381     
 N   7.8430855606689693        15.419333023567631        17.185322833422827     
 C   9.2824894414302346        15.387398854906287        16.720901707281769     
 H   9.3704729944622649        14.555973012837953        16.013099466837918     
 H   9.8754187539516849        15.145122568373761        17.612981254166328     
 C   7.6329332462132538        16.486140927747631        18.237758199006247     
 H   7.9301942437247490        17.429217913135957        17.770652379580230     
 H   8.3463029877510948        16.289675510705642        19.046176254134181     
 C   9.7059417637055674        16.692528448761987        16.063257497172991     
 H   10.691414016365568        16.555197947732800        15.600477966334626     
 H   9.7828211605547484        17.516515416761379        16.777299164480315     
 H   9.0206371526952367        16.966648796121135        15.251181919015979     
 C   7.3764750084541859        13.042340174918763        16.496760455181764     
 H   6.7596338543479275        12.180191465301920        16.781634193359878     
 H   8.3817591176372979        12.684289722039615        16.253911315323691     
 H   6.9388803739892913        13.450225706349968        15.576591194733806     
 C   7.3593045220082081        14.059612429312423        17.629128045663101     
 H   6.3356248666369579        14.201277594100562        17.987461420894068     
 H   7.9875547357332408        13.763754825959982        18.479474951383512     
 C   6.1965084818388476        16.552615503103493        18.736766142368630     
 H   6.0229531937530938        17.527017476670718        19.212204515696371     
 H   5.9804930622804884        15.782853556482213        19.485894123797362     
 H   5.4863087375136201        16.460580642779966        17.905783347240526     
 H   7.2662410693242538        15.705091783085894        16.352901929040335     
 N   4.3334819149362742        7.6378002320074954        9.8752472408731666     
 C   2.9057831676101014        7.5869479543022855        10.377532024533300     
 H   2.8427368862439750        6.7390080648290516        11.068436645781663     
 H   2.2877518617220765        7.3623146005503157        9.4980480428087155     
 C   4.5028943342406000        8.7235216464547740        8.8348579605372031     
 H   4.2169007251270925        9.6578886429468565        9.3252067066551287     
 H   3.7612837901061691        8.5359802214137108        8.0500993676625878     
 C   2.4953618829388975        8.8750814409574446        11.076682792889230     
 H   1.5196653901732100        8.7248708842063643        11.557155151133642     
 H   2.4011784081684802        9.7165117428133705        10.385376078310189     
 H   3.1995274296460989        9.1291605464324235        11.878397385123343     
 C   4.8212464941275979        5.2411533744423213        10.494088016305797     
 H   5.4576280029271507        4.4022213691564565        10.182898810573461     
 H   3.8223154694792876        4.8575685199114886        10.724846291105173     
 H   5.2531939053728971        5.6289580411966380        11.425047524850561     
 C   4.8180739956530694        6.2916582977606721        9.3917884107980836     
 H   5.8355835416096768        6.4503063976352362        9.0231522027646989     
 H   4.1819439998263119        6.0131320351120250        8.5418577995502041     
 C   5.9160361516932918        8.8115555838907618        8.2780549041588358     
 H   6.0623864133869079        9.8011269930909695        7.8252016820508086     
 H   6.1061440070269670        8.0639787907650717        7.5000075328142017     
 H   6.6642509423118135        8.7047710803826703        9.0733268631960780     
 H   4.9239678331922025        7.9032100042615783        10.704607538201811     
 N   1.6833657724022344        8.2435254013553010       0.83601159602628916     
 C   3.1112632454282556        8.2936010996808047        1.3378271558078052     
 H   3.1752124014914189        9.1421014403912331        2.0279756750613385     
 H   3.7292268940534226        8.5168870955725868       0.45794519664799410     
 C   1.5130439848676123        7.1579425265273695      -0.20435396022144578     
 H   1.7990565848047821        6.2234517578670356       0.28573046300473004     
 H   2.2542389478347640        7.3453584765554831      -0.98951330256671488     
 C   3.5207754284079584        7.0057193238220528        2.0380181674854385     
 H   4.4970260647644018        7.1552997597030759        2.5175434075758765     
 H   3.6135474806541938        6.1634901928070054        1.3474975632264610     
 H   2.8169360853714585        6.7532581642834071        2.8405284048120762     
 C   1.1964307580497584        10.640227061470126        1.4552153407303903     
 H  0.56021326215202960        11.479349561318807        1.1442372628359250     
 H   2.1954500999957176        11.023566026668986        1.6859831819904623     
 H  0.76446174058695571        10.252360213395987        2.3861365055633805     
 C   1.1992952603034823        9.5899186196239921       0.35273761371441775     
 H  0.18175047114838017        9.4316986869199919       -1.5971150098642049E-002
 H   1.8355679910418026        9.8683538567756059      -0.49711673585348021     
 C   9.9573985533451356E-002   7.0703634137728795      -0.76033718179345544     
 H  -4.7289878306106495E-002   6.0809392937739482       -1.2133315041654793     
 H  -9.0779427610037711E-002   7.8181348892082836       -1.5381244552183526     
 H -0.64812797061464500        7.1771906494640527        3.5388501953120446E-002
 H   1.0930162182796119        7.9783636947983370        1.6655492840388153     
 N   1.7115906037754938        14.482575486240766        18.217376625498790     
 C  0.97327103191166453        15.709533267746300        17.738465839326015     
 H  0.87604246443872813        16.361580351527273        18.615042348935479     
 H  -3.8196913660534113E-002   15.376414249186913        17.482764106279760     
 C   3.0402507094413789        14.834558882027684        18.841968662580879     
 H   2.8474192260764628        15.696390634857067        19.495370649576110     
 H   3.6991427677004713        15.151680676938408        18.028029290956134     
 C  0.48849075706013456        13.016328102798917        16.580182327942300     
 H  0.59467042393030145        12.097257884848069        15.989511847383435     
 H   9.6214595497062766E-002   13.782973083554726        15.901391134525726     
 H -0.27147084783929631        12.825026304138436        17.351792402261292     
 C   1.8330833789442131        13.387197975185192        17.187790477212502     
 H   2.2795551010098851        12.528863039504905        17.700306230380782     
 H   2.5620766359148757        13.724825122295689        16.441655298772197     
 C   1.6254157672429714        16.426897035613944        16.574979975545002     
 H   1.0129907382816157        17.313530374273050        16.351912668508593     
 H   1.6849893887276310        15.795841278389400        15.675955098707735     
 H   2.6406947572611719        16.768139469764847        16.825832032195773     
 C   3.6309347715047342        13.675011188196464        19.628582369158540     
 H   4.5227088872672043        14.029355962407882        20.161686180815288     
 H   3.9477232675894172        12.842279543943212        18.988621978492741     
 H   2.9330051505299113        13.286351789762053        20.380920883953483     
 H   1.1091824532963088        14.141849142660140        19.012782382780280     
 N   4.3053968337152506        1.3988569001453204        9.1789254106018561     
 C   5.0433559610809109       0.17151020869346267        8.7003969345245178     
 H   5.1402953420028910      -0.48035604290792544        9.5771488660803659     
 H   6.0549851547033153       0.50420341781807332        8.4447188747470552     
 C   2.9766261540686636        1.0474332363997143        9.8036394235451763     
 H   3.1692354417003306       0.18576409243457831        10.457332236195610     
 H   2.3176713967711677       0.73019599360540455        8.9898009946486575     
 C   5.5288431998323029        2.8642160721253833        7.5410624901134540     
 H   5.4228226189490831        3.7829694854483842        6.9498143280914420     
 H   5.9209201162257044        2.0970627737889331        6.8626785456341715     
 H   6.2888862270211883        3.0558482691341395        8.3125238615780876     
 C   4.1841931446698224        2.4939512569952771        8.1489922911706607     
 H   3.7380521597714012        3.3526209618960388        8.6612823538188444     
 H   3.4549947812797188        2.1562934187113560        7.4030601939938618     
 C   4.3911205688364809      -0.54596319578981567        7.5370348381921675     
 H   5.0032332328313043       -1.4330258251185970        7.3145012543879400     
 H   4.3321137716445683        8.4809225522805717E-002   6.6376939125666334     
 H   3.3755483595302085      -0.88658903318559656        7.7877913982964566     
 C   2.3861822116822076        2.2073879394470133        10.589853892761131     
 H   1.4941969982015306        1.8534526819358510        11.122906096515136     
 H   2.0697448120844095        3.0400564027183798        9.9496196180703507     
 H   3.0840995996924794        2.5960028047882009        11.342225537358829     
 H   4.9079194919144120        1.7396494758480578        9.9742137357649394     
 N   7.6785256413912935        9.2235882407424228      -0.11005727478358655     
 C   6.9176809587024763        8.0275790559319447       0.41384691478134500     
 H   6.7219473969502381        7.3923397283325372      -0.45873208966419488     
 H   5.9488677831313428        8.4093579550456035       0.75395476021667052     
 C   8.9954257930489359        8.8246440383680156      -0.72944421062298015     
 H   8.7810286590118896        7.9500451063082282       -1.3591924630609062     
 H   9.6474256064442230        8.5130684007972999        9.2881528283481674E-002
 C   6.4730173470568761        10.818410177799185        1.4093760626179266     
 H   6.5985938929595340        11.773888189319063        1.9340722254330192     
 H   6.0215668676828029        10.120444662983845        2.1240746094738236     
 H   5.7496587357606614        10.983981360604290       0.59745271669050815     
 C   7.8217707359288546        10.350532061274793       0.88211289183992014     
 H   8.3343088274220936        11.161351594047169       0.35366011762349092     
 H   8.5006040158975349        10.008598803505373        1.6722315807929786     
 C   7.6223921856626591        7.2646951559388340        1.5169311973411537     
 H   6.9384137001193018        6.4735357789034262        1.8563697882950445     
 H   7.8796650541941933        7.9101292409366115        2.3675180374287161     
 H   8.5431993731636560        6.7803067938187134        1.1568315525705268     
 C   9.6223425168869827        9.9466222273509839       -1.5461222254461506     
 H   10.485145119193934        9.5429151279303692       -2.0927407518426477     
 H   9.9910422577069049        10.771613344342875      -0.92345298320610825     
 H   8.9280612972258044        10.358768729319564       -2.2898262841830981     
 H   7.0712797118795789        9.5581801630060337      -0.90453719370935315     
 N   10.372328871080894        6.6584258820470357        8.9289079908783133     
 C   11.133764914251110        7.8537289493551663        9.4536153380188530     
 H   11.330048449985251        8.4893514351551520        8.5814047661232387     
 H   12.102283357085076        7.4711857424391024        9.7937723484024577     
 C   9.0557551697273055        7.0584082572711555        8.3094542730024674     
 H   9.2707750070116592        7.9331251461045387        7.6800624260129142     
 H   8.4037853325552376        7.3700604612441722        9.1317815524374328     
 C   11.576870313837473        5.0620699130659093        10.447561861186099     
 H   11.450825974933842        4.1061338310835600        10.971387908799406     
 H   12.028496619428960        5.7592468071524650        11.162982314505131     
 H   12.300295844428828        4.8969012490171053        9.6356096237389277     
 C   10.228373925581312        5.5309553331022823        9.9204112860764759     
 H   9.7154959345741858        4.7206876103122255        9.3913908277801887     
 H   9.5496207200223644        5.8727635787439327        10.710657339644742     
 C   10.429229963584074        8.6163956948904090        10.556947743353460     
 H   11.113701965381081        9.4069032032547053        10.897183201212899     
 H   10.171171317185674        7.9705136328219597        11.407063575256668     
 H   9.5088489582692706        9.1017230486348080        10.196759994906227     
 C   8.4283292122841580        5.9370735081546231        7.4922237413027419     
 H   7.5660889697036575        6.3415799159689472        6.9452549536460397     
 H   8.0586999880675059        5.1121954649282255        8.1145399831764493     
 H   9.1226869709700154        5.5245302140617083        6.7487975245356289     
 H   10.979502727697872        6.3239196109198401        8.1343289392164042     
         396

 Co   10.955639566814019       0.99490142810078019        3.3009012950404242     
 S   8.6700925828188424        2.9782195437451353        4.2857625878208134     
 S   11.366495971849643        3.0409099978571374       0.91059905219778925     
 S   10.886289687532539       -2.1218646434795629        2.5750657949948366     
 S   12.926639682093180       0.16844583010331912        5.6514159358721709     
 O   11.650252354939195      -0.52066650864925590        5.9641684946723608     
 O   12.154437938652256        3.1475940891269372      -0.32941788287123192     
 O   7.7835231404315941        3.0525774378527997        5.4620239267253341     
 O   9.9846108436809526        2.5585037837319282       0.77362797218632673     
 N   10.069290518638354      -0.77174709330746916        2.9445410055428489     
 O   13.545349266541526       0.84303906495625969        6.8082648745744496     
 O   10.284281435303658       -2.8948767674637952        1.4725202483502817     
 O   9.9162011476362455        3.7527257580816999        4.3599888323906448     
 O   12.286216512887153       -1.6755190544214789        2.3539355189010513     
 N   12.628372613984574        1.1386574699774386        4.4034085366938438     
 N   9.1089221158450897        1.4579423352861991        3.9042343974707605     
 N   12.061501672114087        2.1051744578678608        2.0461844408856891     
 C   6.0155000865893493      -0.69042608548553919        4.1266436182349890     
 H   4.9719627949514651      -0.61990545833138466        4.4245774802580984     
 C   13.379830152044622        2.3651802728989750        2.4881346872390737     
 C   8.7123829904757919      -0.82946710034851634        3.3279299253426662     
 C   7.7214779558120039        3.5874816231318487        2.8993216006171338     
 H   6.8475532797727405        2.9406299691360864        2.7609534781361988     
 H   8.3560296786708932        3.5642658383423753        2.0061828915664979     
 H   7.3875699311407423        4.6035605754619846        3.1407324423936496     
 C   14.376696753827934        3.0752549029865492        1.7895838948601441     
 H   14.160763740124779        3.4618951134334970       0.79644005948046892     
 C   13.691754239196252        1.8294753487593853        3.7756071442523136     
 C   10.933868416349538       -3.1379910966719344        4.0316140786361405     
 H   11.327127103708259       -2.5162572536698948        4.8436659817368080     
 H   11.600417762082547       -3.9850782766707065        3.8263900329805978     
 H   9.9248947385840047       -3.4875958081385181        4.2748344162770868     
 C   11.287326607427868        4.6683637193124854        1.6264692978335800     
 H   10.788777772446862        4.5653441790057183        2.5964030657848074     
 H   10.715909420260413        5.2973565563043090       0.93544723322662515     
 H   12.301397653398297        5.0611815317461160        1.7544865305761133     
 C   14.969978008885883        2.0504444722144828        4.3183225584943461     
 H   15.188595439139675        1.6987143026201663        5.3220511178478906     
 C   15.639694293170287        3.2916025386434842        2.3540097825296402     
 H   16.384392432391966        3.8638718374111298        1.8040124681012442     
 C   6.8211855897798639       0.45046275556895682        4.1914708582714288     
 H   6.4043741089366693        1.3766908612084396        4.5728739742057076     
 C   14.069834046646445       -1.0498277901694051        5.0337767329925223     
 H   13.545726261124052       -1.6824701563879005        4.3111860904279089     
 H   14.457980108650586       -1.6356657915003667        5.8689665192670946     
 H   14.884069662294202      -0.51085634839026495        4.5359094872125967     
 C   8.1775861495988771       0.40450276427656978        3.8237548382616531     
 C   7.8822040361990444       -1.9622137795641641        3.2756310431029259     
 H   8.2818162354587823       -2.8993238737141476        2.8989229015442293     
 C   6.5473915564881011       -1.9038152184084987        3.6899071448015914     
 H   5.9314274614311859       -2.8016703321990777        3.6558594511160702     
 C   15.934221261938783        2.7833373738889975        3.6198091606495533     
 H   16.899640179008944        2.9763610220514138        4.0835899925983297     
 Co   7.0954887564774047        14.886546993309521        12.339350750964101     
 S   9.3810274409304633        12.903393606093690        13.324698827026994     
 S   6.6853521888706471        12.840100582047322        9.9491673702939547     
 S   7.1645603840618302        18.003391060133016        11.614008167945345     
 S   5.1238734459940503        15.712831047969953        14.689517606661900     
 O   6.4001834537095972        16.401910505555175        15.002640588636957     
 O   5.8975421191519120        12.733417176850544        8.7090645121665222     
 O   10.267448324250338        12.829252972193245        14.501080938925957     
 O   8.0672102507454984        13.322606485265121        9.8123734543219534     
 N   7.9817034964638784        16.653274694851731        11.983221146339627     
 O   4.5049618992276397        15.037995214901295        15.846103706945309     
 O   7.7665273703918425        18.776741536514614        10.511678559386434     
 O   8.1350043799384277        12.128735373114532        13.398846503847796     
 O   5.7647139040299544        17.556904793637074        11.392669901280623     
 N   5.4223990650086380        14.742933673635505        13.441332113050507     
 N   8.9421295573225255        14.423615806088563        12.943018505811995     
 N   5.9901247122735759        13.775704113342385        11.084697248933415     
 C   12.035440336354107        16.572168233807151        13.165521927506827     
 H   13.078976212613671        16.501714198802460        13.463459109208831     
 C   4.6716434259927118        13.515834777160832        11.526198897768079     
 C   9.3385765601081161        16.711061903197823        12.366753879618839     
 C   10.329836405787535        12.294123558622333        11.938403079401875     
 H   11.203627140965541        12.941143872257632        11.799967069069631     
 H   9.6953438238763763        12.317103073895598        11.045222054892282     
 H   10.663935945301212        11.278139482455996        12.179948989181915     
 C   3.6749895735880513        12.805652748758249        10.827448463849564     
 H   3.8912257661645748        12.418818658903117        9.8344603448328094     
 C   4.3592558938968260        14.051915737074314        12.813394226959463     
 C   7.1167442272217718        19.019185003858837        13.070773645475731     
 H   6.7234540491963113        18.397251397710612        13.882654694721877     
 H   6.4501692320480828        19.866277948310270        12.865649101429923     
 H   8.1256698881645981        19.368807941637662        13.314153074933305     
 C   6.7646005972208672        11.212617001401512        10.664973752670114     
 H   7.2630513052147414        11.315668054545169        11.634952710482825     
 H   7.3361244532618572        10.583677438656888        9.9739857655264963     
 H   5.7505521285280681        10.819715952539454        10.792903703886356     
 C   3.0808670237384028        13.831010794919081        13.355746086950385     
 H   2.8618888985300672        14.182930436429210        14.359319395127430     
 C   2.4117991175083748        12.589477805612241        11.391465141194908     
 H   1.6672685163301664        12.017120230718174        10.841351845060283     
 C   11.229828457491715        15.431220937956557        13.230302071845879     
 H   11.646699406879957        14.505015683801350        13.611709522424746     
 C   3.9807541690165120        16.931204612338878        14.071930518860897     
 H   4.5049829742943697        17.564086716449559        13.349649879340081     
 H   3.5923288812378074        17.516778924856663        14.907175847855177     
 H   3.1667027451437431        16.392304467410195        13.573697759250880     
 C   9.8734148683091156        15.477111047837571        12.862594263000826     
 C   10.168657074282207        17.843874641776402        12.314575443062253     
 H   9.7689563546322944        18.780974874230797        11.937933576300708     
 C   11.503474372944893        17.785550659081384        12.728848650589672     
 H   12.119360738280408        18.683463190553422        12.694839635997223     
 C   2.1168656838580411        13.097989833169990        12.657058358452948     
 H   1.1512946053162367        12.905090188723836        13.120554814020196     
 Co   4.9285891200739131        6.8950069980045772        14.778253329915142     
 S   2.7466243303048601        4.8743299102986652        13.669209262986593     
 S   5.2711060482050911        4.8542130415737930        17.187925368128205     
 S   4.7622474440621732        9.9969451666992342        15.535235572319015     
 S   6.9816361044587953        7.7941511618157842        12.515719396348922     
 O   5.7092984983915107        8.4687712977465885        12.159123175491510     
 O   6.0196480309480762        4.7824215119974491        18.453654434055835     
 O   1.8991046415316033        4.8098831122199526        12.465172153031924     
 O   3.8777700042601047        5.3129610334166548        17.269931172718792     
 N   3.9896591330666551        8.6342893701941517        15.125047590201161     
 O   7.6512079493119982        7.1300389908444171        11.382170959231145     
 O   4.1053274747819941        10.748786338430781        16.619727400920745     
 O   4.0176125247873316        4.1397196288226201        13.617492638652589     
 O   6.1648215618090951        9.5807719916512415        15.797349955068670     
 N   6.6507289210799625        6.8201527300967184        13.754395255232579     
 N   3.1241052631395085        6.3962380812659916        14.101404984171054     
 N   5.9910595712007995        5.7854481660138433        16.062625990647437     
 C  -2.6966525945206776E-002   8.4519198875699040        13.836231595738395     
 H  -1.0586655126372060        8.3531515693059699        13.510395385822850     
 C   7.3251031249211049        5.5384792693564009        15.664445663813401     
 C   2.6416897759045357        8.6586798674196341        14.707298231572352     
 C   1.7785283464391470        4.2015280385961447        15.014072916762633     
 H  0.88432545459339118        4.8211992018022460        15.148026396205061     
 H   2.3850516318419528        4.2238347178778088        15.926607765981439     
 H   1.4804000498009235        3.1824361236335279        14.740257898262277     
 C   8.2902747306446880        4.8003428345670391        16.378075741404821     
 H   8.0370164779033093        4.3895667831184495        17.352326847971188     
 C   7.6875214501076981        6.1108734619089677        14.404804729610147     
 C   4.8424022357252881        11.026770093320847        14.088890368219696     
 H   5.3109889650585194        10.432628912766054        13.296541946407425     
 H   5.4492362930051774        11.906750319891058        14.336912825912277     
 H   3.8321589643811187        11.329933404809770        13.792180285920320     
 C   5.2429157779319215        3.2151882386020105        16.496388742443290     
 H   4.7869055970000494        3.2995638135163596        15.504322452113335     
 H   4.6497237189577598        2.5892073603860326        17.172486136011074     
 H   6.2645847811111830        2.8297861096316437        16.415113490358465     
 C   8.9845752526798286        5.8975188609367102        13.905606991671636     
 H   9.2458833457735246        6.2775802389793816        12.922350792326595     
 C   9.5701553611708583        4.5878762046298736        15.853447245158826     
 H   10.290224328135647        3.9916213390615956        16.409596317163391     
 C  0.81617279135670839        7.3385900303212708        13.767598026890632     
 H  0.44024751557107039        6.4080944088708520        13.355176310424742     
 C   8.0811355245927476        9.0351475960729761        13.166019575880970     
 H   7.5188482458293491        9.6580947348799651        13.867985064556271     
 H   8.4788154021333249        9.6306846576399892        12.341179172301420     
 H   8.8915519527685376        8.5185242557391643        13.692847058273472     
 C   2.1595358843269024        7.4184745602174962        14.174201550350167     
 C   1.7765320125721309        9.7644885889286588        14.756636806004446     
 H   2.1398182885184784        10.706577029662782        15.156957405215593     
 C  0.45386193681570025        9.6730393257224812        14.309367261688982     
 H -0.18891938976826048        10.552330935288694        14.345211969529968     
 C   9.9143887509814661        5.1337570823069907        14.616934499318837     
 H   10.894737480069651        4.9485228888337094        14.184088670054519     
 Co   1.0880511812849574        8.9865619989144125        5.7397276695660020     
 S   3.2695342689595455        11.007387239495035        4.6302213067483606     
 S  0.74484226777509710        11.027328702510696        8.1492141152595536     
 S   1.2547596141506621        5.8847432492935292        6.4967931579426326     
 S -0.96451338798442565        8.0873435039425843        3.4766813275680262     
 O  0.30788647543364794        7.4127735649536239        3.1202196159183635     
 O  -3.6626228650938689E-003   11.098919336329544        9.4149755719201522     
 O   4.1169473504540903        11.072002775749429        3.4261179428999955     
 O   2.1383750765772431        10.569124977796887        8.2312054845510989     
 N   2.0272607699207241        7.2474627378678997        6.0866554677191003     
 O  -1.6339064362417053        8.7515850499642784        2.3430977052862851     
 O   1.9116741815399201        5.1329493499549033        7.5813264502880484     
 O   1.9984014363516363        11.741763007389331        4.5786526677956907     
 O -0.14786812946509673        6.3008125985708237        6.7588024350177083     
 N -0.63389755157416772        9.0612159750277925        4.7155083195094667     
 N   2.8923454039699750        9.4854353876393649        5.0624949936369950     
 N   2.5182420345579090E-002   10.095703368512146        7.0240381721451026     
 C   6.0435773131530741        7.4300751245394423        4.7968468846004964     
 H   7.0751708385934391        7.5288981309173026        4.4706645345551692     
 C  -1.3088347899299926        10.342465206824023        6.6256316243603806     
 C   3.3751819427957748        7.2231734876008504        5.6687156954479043     
 C   4.2376731664225744        11.680372866686282        5.9749829764363760     
 H   5.1319952178777015        11.060845044434027        6.1088448199224308     
 H   3.6312230816219171        11.657992795666507        6.8875728614282670     
 H   4.5356166651683214        12.699504517090478        5.7010950992547063     
 C  -2.2742773989241578        11.080244061251888        7.3392345176957168     
 H  -2.0212668269676155        11.490884761414820        8.3136031273013131     
 C  -1.6708961506694857        9.7702742409791732        5.3658148810201407     
 C   1.1747839986941786        4.8549324148499888        5.0504358219186294     
 H  0.70626225706181300        5.4490772227634929        4.2580556883890068     
 H  0.56794896730909306        3.9749354252238520        5.2983851801160302     
 H   2.1850655382314348        4.5518068250184465        4.7538264384158815     
 C  0.77232187755448822        12.666284568746741        7.4574824469355852     
 H   1.2283635105039787        12.582002739676954        6.4654229786084256     
 H   1.3652458800281857        13.292607303635394        8.1334894942883320     
 H -0.24951940430833439        13.051223984187475        7.3761826248747528     
 C  -2.9678564591991976        9.9835906402566934        4.8663755028506692     
 H  -3.2288987076197686        9.6036831657752977        3.8830017466142968     
 C  -3.5540428325469140        11.292719175562556        6.8143480876296589     
 H  -4.2742873542690800        11.888806368798578        7.3704390354597429     
 C   5.2002811250942029        8.5432888801438374        4.7282043408281771     
 H   5.5759487091253259        9.4737596921679774        4.3154737546874857     
 C  -2.0640374916572961        6.8461801635336652        4.1266173549881859     
 H  -1.5018557153649317        6.2233110083922218        4.8287365698482878     
 H  -2.4613291374949613        6.2505747230361735        3.3016401553129247     
 H  -2.8747194743442273        7.3626298318145631        4.6532002231542586     
 C   3.8570560632857767        8.4633323237832716        5.1352533268639968     
 C   4.2405146722609537        6.1174947485205449        5.7181624024264943     
 H   3.8774490645564015        5.1754608936787259        6.1188398932009820     
 C   5.5630575321120608        6.2090170477264355        5.2704974503518311     
 H   6.2059941834495671        5.3298365747293639        5.3064181986681502     
 C  -3.8979149741392467        10.747090846759779        5.5776422099922591     
 H  -4.8781868219096749        10.932301296441855        5.1446202291246799     
 N   10.211055599274241       0.45815974849206181        8.1481441142436637     
 C   8.7719358959658784       0.49007057610005489        7.6827414238848055     
 H   8.6842540658618663        1.3220315906535198        6.9755364761771839     
 H   8.1782647476125376       0.73145481003239043        8.5745453307266981     
 C   10.420465102506547      -0.60890355956621933        9.2004506626449576     
 H   10.123640355556891       -1.5519039479957568        8.7329608617481966     
 H   9.7063926828962934      -0.41266080516287990        10.008275292469545     
 C   8.3493479950340923      -0.81465994579272860        7.0237633334518854     
 H   7.3639236947460462      -0.67740171416313966        6.5608188257287186     
 H   8.2726255969336311       -1.6393510328787222        7.7369913578399352     
 H   9.0350931195386313       -1.0876525877453009        6.2117205761760772     
 C   10.677689519348906        2.8356721688044537        7.4609990019023540     
 H   11.294917486560777        3.6973614016568717        7.7463918487650929     
 H   9.6725257565386666        3.1942276672109711        7.2183908493261582     
 H   11.115190096839546        2.4282096479069564        6.5406142810338279     
 C   10.694475405823535        1.8177382082779743        8.5927725159837038     
 H   11.717997706528724        1.6759392965073845        8.9514920477368065     
 H   10.065862737991399        2.1131455282780305        9.4429920697903835     
 C   11.856340698404944      -0.67555868864270385        9.7008595438813003     
 H   12.029381194594134       -1.6502033347472835        10.175967872568556     
 H   12.071617671346447        9.3853279607558737E-002   10.450532608392308     
 H   12.567440105337329      -0.58321012609895440        8.8707158659363490     
 H   10.788310774035265       0.17292414268852280        7.3158475337517181     
 N   7.8393153281248784        15.423515635413338        17.186808683957267     
 C   9.2784170836766808        15.391100031473508        16.721405753498580     
 H   9.3657664401643501        14.559226766493831        16.014065749197940     
 H   9.8720032092529575        15.149318321929819        17.613164326467952     
 C   7.6302143607819017        16.490815592151826        18.238929056179696     
 H   7.9271830714639693        17.433666443191196        17.771220631519736     
 H   8.3443154158247879        16.294583826953914        19.046734764879211     
 C   9.7015080940546365        16.695776042301585        16.062645534499715     
 H   10.686736803041036        16.558120581426625        15.599424213111106     
 H   9.7788089721639349        17.520241231132431        16.776070047411881     
 H   9.0157163335491610        16.969331614350335        15.250822814305860     
 C   7.3721652000494453        13.046007802202462        16.500062237320719     
 H   6.7548111408477354        12.184465436039181        16.785617682425425     
 H   8.3772845954879998        12.687290074478021        16.257534087044785     
 H   6.9347236007663975        13.453370372890854        15.579609278149551     
 C   7.3555199595870375        14.064146149712288        17.631646492515760     
 H   6.3320004484303745        14.206249468333535        17.990248419401670     
 H   7.9839765158797524        13.768742388516825        18.481982447688342     
 C   6.1943941449928657        16.557850864523328        18.739436623493997     
 H   6.0215465386398241        17.532647637214165        19.214287344795459     
 H   5.9790501115829802        15.788666203820016        19.489316474532277     
 H   5.4832069661302683        16.465433529674677        17.909381281812514     
 H   7.2621184355396267        15.708738300673096        16.354463607041588     
 N   4.3297397696765039        7.6336014143098065        9.8766852413827397     
 C   2.9017270887703850        7.5832633854512599        10.377959007059145     
 H   2.8380025195129481        6.7357452351039466        11.069290742744386     
 H   2.2843601284511159        7.3581960279192868        9.4981330754053026     
 C   4.5002450436059513        8.7188194366876157        8.8359769531795038     
 H   4.2139506971094551        9.6534187164605232        9.3257049958048501     
 H   3.7593895439759124        8.5310419782858915        8.0505854722187209     
 C   2.4909812659450044        8.8718378214078495        11.076041224534496     
 H   1.5150138077718536        8.7219801969352080        11.556024179775674     
 H   2.3972870400002577        9.7128282701533752        10.384155084697925     
 H   3.1946412844646335        9.1264069632872555        11.878048268197366     
 C   4.8169305628760188        5.2374739936318164        10.497379638605709     
 H   5.4527965389958446        4.3979264022339866        10.186893748449130     
 H   3.8178298800412227        4.8545657779509934        10.728453285536613     
 H   5.2490221605846523        5.6258125875496550        11.428054938269797     
 C   4.8143034973460219        6.2870959244545324        9.3942808451185851     
 H   5.8319776403241663        6.4452883427651440        9.0259183372573482     
 H   4.1783818836146835        6.0081113281702763        8.5443392747648730     
 C   5.9140077304356042        8.8062793734991978        8.2807161207076554     
 H   6.0610821501601562        9.7954471933998057        7.8272618633961892     
 H   6.1048077564779533        8.0581122307195905        7.5034389489309739     
 H   6.6612091641705264        8.6998886904683932        9.0769401433384864     
 H   4.9198601194443174        7.8995460894314533        10.706130796743937     
 N   1.6871096871387297        8.2477309335418081       0.83747880771213901     
 C   3.1153107042074293        8.2973330424224567        1.3383079733119172     
 H   3.1798908395334542        9.1453822431185348        2.0289232585781720     
 H   3.7326135466818542        8.5211236545932874       0.45810491143892990     
 C   1.5157428623767670        7.1626444393317161      -0.20320736877177822     
 H   1.8020547079183493        6.2279276760982949       0.28627011365318999     
 H   2.2562050111302190        7.3503030101922784      -0.98897818241084468     
 C   3.5251950172444269        7.0089970775983064        2.0373757900007714     
 H   4.5016877084052345        7.1582574341485392        2.5164610473256808     
 H   3.6175515615983516        6.1672497595619742        1.3462344457055264     
 H   2.8218441756540957        6.7559611251994447        2.8401368390086357     
 C   1.2007059483593574        10.643910732740025        1.4585166522730024     
 H  0.56499559748386363        11.483638954318451        1.1482306563837752     
 H   2.1998905518187146        11.026585703086539        1.6895987791127485     
 H  0.76859405477930598        10.255513722818277        2.3891559262605209     
 C   1.2030402894721401        9.5944745730679060       0.35524949989313481     
 H  0.18533252295745001        9.4366880369165322       -1.3181171851741350E-002
 H   1.8390967939443357        9.8733724448313804      -0.49462024834695240     
 C  0.10166944103081002        7.0756161137760394      -0.75769206215954044     
 H  -4.5891903175317994E-002   6.0865878705225933       -1.2112799482957415     
 H  -8.9362491477326320E-002   7.8239677593486512       -1.5347229491285188     
 H -0.64504640983979911        7.1820477235760931        3.8961508999221475E-002
 H   1.0971185644967905        7.9820208646623483        1.6670922332728295     
 N   1.7102619522051918        14.485646467038602        18.216597423541106     
 C  0.97135158066056004        15.711787772928053        17.736494263377853     
 H  0.87151476972346442        16.363389541933241        18.612965016199183     
 H  -3.8987505584257447E-002   15.377384449793615        17.478554912795587     
 C   3.0386069847380437        14.838868903112777        18.841062169110295     
 H   2.8452020889281591        15.701038066858398        19.493837953095259     
 H   3.6973235619312423        15.155843923363300        18.026906437417288     
 C  0.48764018309795837        13.016004531473452        16.582501604042260     
 H  0.59433733901014096        12.095975832608021        15.993569167247925     
 H   9.3805078523442637E-002   13.780838237197708        15.902762604177211     
 H -0.27136029695160874        12.825377070587979        17.355170018872581     
 C   1.8323376813060459        13.389436250015406        17.187999381672835     
 H   2.2805503986359557        12.532355798367190        17.700938848554014     
 H   2.5600119890518620        13.727178281116284        16.440708346063793     
 C   1.6248931944901046        16.430355900732138        16.574609975763028     
 H   1.0105816380429877        17.314469853928880        16.348467645750059     
 H   1.6896924608234449        15.798922715734863        15.676863367347876     
 H   2.6376760711320131        16.775376104779973        16.828354773349854     
 C   3.6302399289316427        13.680312398811024        19.628474386411686     
 H   4.5212432477298830        14.035959840281734        20.161944861189234     
 H   3.9484062630146499        12.847785837897261        18.988973608397963     
 H   2.9323986459519391        13.291031353769434        20.380576585175934     
 H   1.1077209152019190        14.145080964617085        19.011974303206859     
 N   4.3067231512414823        1.3957892342703730        9.1781325502089661     
 C   5.0452923541446344       0.16927983024664020        8.6983912339966469     
 H   5.1448555304227348      -0.48215078001782785        9.5750280062310758     
 H   6.0557840306453494       0.50328010093254771        8.4404741240190049     
 C   2.9782734792414534        1.0430965629714137        9.8027127830953127     
 H   3.1714678776785021       0.18108082023962696        10.455763233716000     
 H   2.3194973524175007       0.72601297145855925        8.9886524724675603     
 C   5.5296725329869885        2.8645903197704472        7.5434035037388663     
 H   5.4231258555834749        3.7843190504236097        6.9539241336371616     
 H   5.9233190876737929        2.0992754049930284        6.8640500822130104     
 H   6.2887501209551901        3.0555307143220483        8.3159310844798835     
 C   4.1849207721003969        2.4917312172256398        8.1492058917899506     
 H   3.7370209385116877        3.3491285397161676        8.6619315756524848     
 H   3.4570523663204460        2.1539598177171602        7.4021071649817367     
 C   4.3916646624433309      -0.54939197613187385        7.5366242087481305     
 H   5.0056805029429485       -1.4339122045164687        7.3109867753146043     
 H   4.3274016876704477        8.1773134394780594E-002   6.6385785742376262     
 H   3.3786043299819193      -0.89382859182007657        7.7902788551186566     
 C   2.3868682849069027        2.2020379449851442        10.589747989563570     
 H   1.4956648797538221        1.8467780586946732        11.123169115123261     
 H   2.0690347454182656        3.0345054234426678        9.9499886635438539     
 H   3.0846980903921613        2.5912758321616267        11.341881998362298     
 H   4.9093726049731066        1.7364176576649293        9.9733981355855441     
 N   7.6798243383599116        9.2266284005755264      -0.11085180086094767     
 C   6.9195740794441241        8.0298071650111478       0.41187703877787185     
 H   6.7264164078597544        7.3941283784860472      -0.46080643347509753     
 H   5.9496449501341830        8.4103096726906159       0.74978026857183155     
 C   8.9970282453639214        8.8289162674781121      -0.73038532970297243     
 H   8.7831927257142972        7.9546512484610767       -1.3607514544716062     
 H   9.6492154784749378        8.5171963058585760        9.1715591531640744E-002
 C   6.4738689216605003        10.818078430856984        1.4116807908562459     
 H   6.5989423018556979        11.772598890849972        1.9381108906065319     
 H   6.0239737277382064        10.118309842851318        2.1254375251364830     
 H   5.7495449917375856        10.984329436378411       0.60082081077945704     
 C   7.8225080508262161        10.352743563269037       0.88229942429574248     
 H   8.3333104093884582        11.164809140523621       0.35426169547028374     
 H   8.5026621658363943        10.010921768711588        1.6712591351036798     
 C   7.6229157233865532        7.2681148844197168        1.5165387616115156     
 H   6.9408164706915541        6.4744503717916189        1.8529283112086952     
 H   7.8750097220770323        7.9131699906878632        2.3683963145173275     
 H   8.5461986627070736        6.7874821875455735        1.1592959238562861     
 C   9.6229865991151922        9.9518798951308032       -1.5462807446960822     
 H   10.486543319871865        9.5494677333868285       -2.0925541731967505     
 H   9.9903318306070492        10.777074102071094      -0.92316198105114533     
 H   8.9286015842512469        10.363410906459647       -2.2902033587527049     
 H   7.0727002056607340        9.5613825197522928      -0.90535152725437973     
 N   10.371021365622321        6.6553584530923571        8.9280997530536208     
 C   11.131831545096334        7.8515110865130655        9.4515891292199097     
 H   11.325509893706872        8.4875527142719651        8.5792545291556106     
 H   12.101481634324131        7.4702848568952858        9.7895387344172242     
 C   9.0541266075623916        7.0540535994060294        8.3085028914415151     
 H   9.2685520454932018        7.9284297334583931        7.6784735538816626     
 H   8.4019679249762440        7.3658469009727208        9.1306050631659961     
 C   11.576061496551366        5.0624557614595158        10.449894120225567     
 H   11.450545182755429        4.1075015090081850        10.975500256292216     
 H   12.026123048573728        5.7614776010256890        11.164334521640463     
 H   12.300448855405374        4.8965860077491872        9.6390068155791049     
 C   10.227665692181644        5.5287443059093553        9.9206193039075394     
 H   9.7165417794106848        4.7172012095820053        9.3920438010591027     
 H   9.5475872187150603        5.8704473730339037        10.709699587977804     
 C   10.428657096611527        8.6129978153956142        10.556485936445359     
 H   11.111223675046784        9.4060451966533059        10.893629671311750     
 H   10.175819396645300        7.9675186531191562        11.407897659100719     
 H   9.5057775682917445        9.0945195146302424        10.199159964914941     
 C   8.4276855553723617        5.9316988280760752        7.4920852641756106     
 H   7.5646616945895655        6.3348678137163219        6.9454795477833757     
 H   8.0594595859157856        5.1066125220598924        8.1148705355665545     
 H   9.1221429698420184        5.5197909341717510        6.7484262962700461     
 H   10.978077283796475        6.3206856524996446        8.1335060686695204     
         396

 Co   10.955333096965976       0.99630998197507847        3.3008603145784385     
 S   8.6726748544395651        2.9806655147010681        4.2891884559794171     
 S   11.364271546084437        3.0421789981073650       0.91001941332433400     
 S   10.883288113338928       -2.1200415262294108        2.5741622494800280     
 S   12.928636221724423       0.16783393047259393        5.6489190291843956     
 O   11.652367020824791      -0.52087886002399852        5.9629047913517095     
 O   12.151109203604138        3.1478842612735130      -0.33071842120845496     
 O   7.7871989956720666        3.0547499996247880        5.4662274922039353     
 O   9.9820651003356069        2.5604365074778861       0.77458822995579935     
 N   10.067521692235733      -0.76957710959957271        2.9447711585793965     
 O   13.548765843243638       0.84214652261602074        6.8051106243520350     
 O   10.279748697258649       -2.8924705834082500        1.4721251350501312     
 O   9.9194762394003124        3.7540613448411828        4.3627801717626271     
 O   12.283285175184032       -1.6745298605394126        2.3518823042039907     
 N   12.629450312788018        1.1381402658542892        4.4011657688395873     
 N   9.1097942706114843        1.4603426356356057        3.9062503303913081     
 N   12.059975883748443        2.1065695455924009        2.0453161924390932     
 C   6.0147700167536620      -0.68544868353443977        4.1298577634173208     
 H   4.9715636281073463      -0.61414366687469757        4.4285731306236507     
 C   13.378745684030470        2.3662080275149160        2.4860374952345978     
 C   8.7108642346795104      -0.82637098290237720        3.3291202370379702     
 C   7.7235106287479001        3.5916943230343614        2.9039085170626757     
 H   6.8490232190710314        2.9455962272828322        2.7656662762370501     
 H   8.3572793550084423        3.5685054595234602        2.0102279400496377     
 H   7.3905964794546941        4.6078561907119697        3.1462225478062837     
 C   14.374725234758396        3.0770646292301045        1.7870611149310749     
 H   14.157745784510210        3.4643807377544662       0.79444661573310205     
 C   13.692085889438001        1.8294752776157706        3.7727298168481527     
 C   10.931784798100047       -3.1365442257847578        4.0304291492149593     
 H   11.327142146371527       -2.5155750310782863        4.8419289547640654     
 H   11.596672804838896       -3.9845459966745902        3.8240126350802432     
 H   9.9227777959241976       -3.4848578775369359        4.2751440704638659     
 C   11.286531679542035        4.6699569804263055        1.6252074867079451     
 H   10.789170015245380        4.5674608880739083        2.5957592018444808     
 H   10.714508929203678        5.2988668626134823       0.93460109683947312     
 H   12.300816355831428        5.0625639961212547        1.7519188605245688     
 C   14.970838103854518        2.0502304620345257        4.3142244709930200     
 H   15.190652374414780        1.6977092251510815        5.3173801872096078     
 C   15.638197593559699        3.2932999910762319        2.3503689363012956     
 H   16.382206585037565        3.8662380777016248        1.8001972049034143     
 C   6.8214974509477893       0.45467356405056902        4.1947909304361772     
 H   6.4058251764296683        1.3810193970607267        4.5770614310252684     
 C   14.070615386250630       -1.0510721169654038        5.0303719914197211     
 H   13.545440591320924       -1.6834579491142261        4.3083706358388865     
 H   14.459042738023864       -1.6371661418029764        5.8652760883810977     
 H   14.884733651642721      -0.51272332441981383        4.5316806130022158     
 C   8.1775335550352199       0.40777129144894042        3.8259866729910392     
 C   7.8797122631717436       -1.9583680843166846        3.2769033772626903     
 H   8.2783134678384638       -2.8956154624560355        2.8995349000786144     
 C   6.5452389526069030       -1.8990512031428428        3.6921015372122903     
 H   5.9285287924712806       -2.7963896883141985        3.6580000513624888     
 C   15.934117776289872        2.7839831999526430        3.6153486767336713     
 H   16.899956361989275        2.9767864521775680        4.0782608927686050     
 Co   7.0957704267723880        14.885141933472918        12.339324011112479     
 S   9.3784217632048961        12.900940123645958        13.328111735895055     
 S   6.6875120816916045        12.838859914946847        9.9485948314410333     
 S   7.1675534534799814        18.001566487670246        11.613091682052270     
 S   5.1218888139182308        15.713451481342956        14.687055895601681     
 O   6.3980874085788226        16.402128785525374        15.001390971592009     
 O   5.9007991512377824        12.733156035236281        8.7077757045933524     
 O   10.263757071249325        12.827062884326018        14.505265154205441     
 O   8.0696927630944852        13.320697256839845        9.8133315752889025     
 N   7.9834553853039951        16.651102595621577        11.983451888093519     
 O   4.5015666826439480        15.038912371117350        15.842999697615461     
 O   7.7710540396750387        18.774315506456603        10.511258940520193     
 O   8.1317026719588750        12.127398041278871        13.401629134898188     
 O   5.7676319432537344        17.555923093289238        11.390615163271420     
 N   5.4213171134485121        14.743441928081431        13.439134166049323     
 N   8.9412366402279684        14.421210807873083        12.945029535793211     
 N   5.9915979551240168        13.774343555791333        11.083839819475866     
 C   12.036156375485426        16.567175635780579        13.168725976028162     
 H   13.079361455622857        16.495933162743924        13.467444396133597     
 C   4.6726839148959654        13.514833295201417        11.524137260905967     
 C   9.3400802777885978        16.707959300175730        12.367937117727015     
 C   10.327770524684587        12.289904665332779        11.942969229096096     
 H   11.202130681966857        12.936163027503371        11.804662645412165     
 H   9.6940576237689129        12.312869467519160        11.049248683478575     
 H   10.660866591884320        11.273832772159185        12.185411013585169     
 C   3.6769052541643927        12.803875733802185        10.824971924022769     
 H   3.8941708602522787        12.416377177841039        9.8325041736712713     
 C   4.3589062164621115        14.051919835284814        12.810568443386583     
 C   7.1188330938753603        19.017753592563825        13.069564876723444     
 H   6.7234472386470134        18.396594455560450        13.880903055929579     
 H   6.4539198946892506        19.865760534579909        12.863243943167117     
 H   8.1277947297594828        19.366084894225995        13.314429562347014     
 C   6.7653270868548656        11.211053067281625        10.663721329090510     
 H   7.2625961395255869        11.313578420888875        11.634315755320738     
 H   7.3374507594196494        10.582194223316860        9.9731465872714100     
 H   5.7510638133427960        10.818367039754353        10.790349993927510     
 C   3.0799980872235930        13.831225391210770        13.351719696886775     
 H   2.8598433633262381        14.183925065806580        14.354729045004504     
 C   2.4132508173723459        12.587803022676166        11.387893420490729     
 H   1.6694000378243252        12.014781831010884        10.837611904965845     
 C   11.229498186818475        15.426998384942110        13.233614616232188     
 H   11.645226542662138        14.500674154962152        13.615889282525536     
 C   3.9799831561755803        16.932454321416984        14.068558329449646     
 H   4.5052726728077532        17.565064832827531        13.346848560039021     
 H   3.5912940334184338        17.518300712490277        14.903514778201847     
 H   3.1660371513801699        16.394174198400059        13.569522989303543     
 C   9.8734496856948208        15.473834767614191        12.864818208605701     
 C   10.171139541044388        17.840018606795265        12.315834058448393     
 H   9.7724549380052892        18.777256725410826        11.938528104801740     
 C   11.505617366862868        17.780771960393892        12.731029513594729     
 H   12.122254244095249        18.678164579855260        12.696964592429152     
 C   2.1169468058183236        13.097352249980993        12.652678790916529     
 H   1.1509645116890046        12.904665889377574        13.115322323882408     
 Co   4.9288493737918468        6.8964219579260773        14.778197806465698     
 S   2.7440178331422489        4.8767810979931614        13.672586086772620     
 S   5.2732447318202782        4.8554783702881030        17.187332942477706     
 S   4.7652001907694848        9.9987687203232589        15.534312028177109     
 S   6.9796386747991841        7.7935438179910097        12.513230345329134     
 O   5.7071917865728512        8.4685650831763848        12.157837207523640     
 O   6.0228711307982801        4.7827279246608301        18.452354601857532     
 O   1.8954225402485390        4.8120591479921284        12.469314060353078     
 O   3.8802237314751458        5.3148776777554847        17.270851870523604     
 N   3.9913777931628402        8.6364620323736361        15.125253204788867     
 O   7.6478066487042904        7.1291326166327149        11.379044336232024     
 O   4.1097995626535511        10.751203397183483        16.619297975300331     
 O   4.0143151092634293        4.1410620870160537        13.620253571165554     
 O   6.1676978018396813        9.5817543544917285        15.795299326778059     
 N   6.6496277919585314        6.8196610460557059        13.752170754739414     
 N   3.1231980531547783        6.3986440881019844        14.103377284315807     
 N   5.9925112338660202        5.7868363017086084        16.061750102795099     
 C  -2.6273753603452847E-002   8.4568977637775919        13.839381435896213     
 H  -1.0582995503956656        8.3589140192575915        13.514313938708199     
 C   7.3261229697730528        5.5395097866488907        15.662367241535078     
 C   2.6431619541647864        8.6617773970838297        14.708452282595413     
 C   1.7764535565586410        4.2057433524775147        15.018598279544610     
 H  0.88281524666798361        4.8261719544149448        15.152671364208098     
 H   2.3837510071896686        4.2280726957826102        15.930597439918056     
 H   1.4773303354442096        3.1867362776229347        14.745680109442157     
 C   8.2921684035554719        4.8021508592621984        16.375585585247215     
 H   8.0399375239755546        4.3920404687647929        17.350357277003752     
 C   7.6871519733803773        6.1108921521128670        14.401959651865782     
 C   4.8444625993052881        11.028207307549163        14.087680201373804     
 H   5.3109618588008285        10.433296570008061        13.294789502421636     
 H   5.4529538094792667        11.907274454920802        14.334515830323413     
 H   3.8342565565963547        11.332660082498307        13.792447676710919     
 C   5.2436513114850420        3.2167714833304131        16.495127872997688     
 H   4.7864649806260164        3.3016588896733725        15.503673187850490     
 H   4.6510632297118502        2.5907069409618146        17.171639269514188     
 H   6.2651117608328599        2.8311677811742721        16.412561978166167     
 C   8.9836880889552955        5.8973285719565984        13.901565062379875     
 H   9.2438211069924261        6.2766065335991108        12.917744085284028     
 C   9.5715857818107430        4.5895804394325301        15.849864036685560     
 H   10.292333906164657        3.9939895843193778        16.405846007741630     
 C  0.81582701744130259        7.3428036504742566        13.770853451978297     
 H  0.43876957408995215        6.4124274031352151        13.359287545043815     
 C   8.0803477951288638        9.0339127084309307        13.162623607549584     
 H   7.5191141618775452        9.6571401890500237        13.865146850398137     
 H   8.4777773615031649        9.6291683682209381        12.337494036076929     
 H   8.8908607514333227        8.5166717904350389        13.688665071139713     
 C   2.1595500547254880        7.4217458835182315        14.176384682119204     
 C   1.7789741801182835        9.7683329121672813        14.757873235191679     
 H   2.1432673653933114        10.710282121256515        15.157542423148300     
 C  0.45596872952354150        9.6778012734433574        14.311514579322074     
 H -0.18606894749656280        10.557607464481514        14.347313212715697     
 C   9.9144508533239737        5.1344224408478825        14.612543541287847     
 H   10.894389816191008        4.9489756681985524        14.178847821410852     
 Co   1.0878080433167292        8.9851438362514049        5.7396619150380070     
 S   3.2721837217057428        11.004922759669476        4.6336134358712107     
 S  0.74275889441021914        11.026062197766107        8.1486212327849934     
 S   1.2518027699723544        5.8829092410242492        6.4958549693121412     
 S -0.96252817651758737        8.0879472730678028        3.4742121493966605     
 O  0.30997508561978615        7.4129689701078441        3.1189455209850787     
 O  -6.8326378864138615E-003   11.098623637294580        9.4136733363702998     
 O   4.1206785718209193        11.069806130175001        3.4302791531389345     
 O   2.1359659262352029        10.567177609965682        8.2321271324397518     
 N   2.0255432887786564        7.2452754870435259        6.0868426023619504     
 O  -1.6305255140964785        8.7524832706007913        2.3399933533552812     
 O   1.9071981515406395        5.1305196171321183        7.5808805090477742     
 O   2.0017483060074905        11.740417612586292        4.5814205681136073     
 O -0.15074516032503657        6.2998266773028169        6.7567428595600365     
 N -0.63279064997086965        9.0617110633680298        4.7132950221926402     
 N   2.8932804906688450        9.4830182745424487        5.0644778632045888     
 N   2.3770081749154237E-002   10.094334611341909        7.0231555931817011     
 C   6.0429029588692789        7.4250679875698120        4.8000336916786344     
 H   7.0748291237623233        7.5231030270572212        4.4746391957902878     
 C  -1.3098168519944962        10.341464894747540        6.6235588934985454     
 C   3.3737136368228255        7.2200551070267567        5.6698621749194364     
 C   4.2397875366860429        11.676134916438349        5.9795295759739631     
 H   5.1335391327935032        11.055842658978213        6.1135158838706571     
 H   3.6325592449768060        11.653735333436410        6.8915807071018040     
 H   4.5387351908611953        12.695179888797563        5.7065427956420365     
 C  -2.2761181862495588        11.078486600676547        7.3367511452614336     
 H  -2.0241210403683270        11.488469843409954        8.3116334843796142     
 C  -1.6705089255083960        9.7702731058039252        5.3629858567461328     
 C   1.1727090269578180        4.8534824036308484        5.0492128544894905     
 H  0.70626990120969235        5.4483952856178579        4.2562919433551496     
 H  0.56421787900929221        3.9743991400747896        5.2959810488157215     
 H   2.1829512337963140        4.5490657075077507        4.7540749433338503     
 C  0.77168066350006659        12.664703317631416        7.4562307076293610     
 H   1.2288966352685329        12.579903952925886        6.4647824967974907     
 H   1.3640154105697762        13.291091432006604        8.1326562485791491     
 H -0.24994256690134353        13.049869630972751        7.3736413350476022     
 C  -2.9669567623899868        9.9838007120546308        4.8623630177999866     
 H  -3.2268389212716171        9.6046675674417852        3.8784312866801414     
 C  -3.5554268899724546        11.291064579988628        6.8107861453161647     
 H  -4.2763407999740766        11.886497340696003        7.3667129770343678     
 C   5.2006543243193635        8.5390526559353415        4.7314971849825911     
 H   5.5774684719190279        9.4694054864721871        4.3196396201696201     
 C  -2.0632632039964451        6.8474231575270368        4.1232617471778648     
 H  -1.5021296392127381        6.2242675779113954        4.8259289740616751     
 H  -2.4603280515391353        6.2521043315902203        3.2980028691264298     
 H  -2.8740252589166917        7.3645013858569195        4.6490734382104097     
 C   3.8570617470187849        8.4600425188766408        5.1374492474534712     
 C   4.2380663937602074        6.1136221695772113        5.7193853121029576     
 H   3.8739814160541526        5.1717245767228377        6.1193915183998886     
 C   5.5609517307176670        6.2042225805771585        5.2726532396855035     
 H   6.2031359691751282        5.3245212542803646        5.3085237185507772     
 C  -3.8979508505787059        10.746460346408382        5.5732836046984220     
 H  -4.8778172044118895        10.931884465858124        5.1394214146705810     
 N   10.214846819681696       0.45396481370543101        8.1496260559370093     
 C   8.7760301670463416       0.48638490717179078        7.6832416199235656     
 H   8.6890007922415009        1.3187885671037434        6.9764915502568696     
 H   8.1817069543742065       0.72729634443174218        8.5747221363766517     
 C   10.423187871690557      -0.61360340570737659        9.2016076455462077     
 H   10.126647929198489       -1.5563695858530098        8.7335032446643766     
 H   9.7083821672363282      -0.41759493017773919        10.008818532111910     
 C   8.3537758811419742      -0.81788899541275473        7.0231595243376068     
 H   7.3686057309051787      -0.68028405068871756        6.5597582844291678     
 H   8.2766004156772155       -1.6430458323833546        7.7357812562250876     
 H   9.0400106014057453       -1.0903477374842887        6.2113816112303377     
 C   10.682047795116977        2.8319924490368371        7.4643194747144035     
 H   11.299795419179018        3.6930673443553093        7.7504031953634511     
 H   9.6770509471044921        3.1912239267400864        7.2220373735308447     
 H   11.119391875669786        2.4250589624820220        6.5436469459607309     
 C   10.698301605747556        1.8131806461728797        8.5952987250663622     
 H   11.721663853356434        1.6709269245244913        8.9542796724243203     
 H   10.069491617525326        2.1081334082165739        9.4455142440780726     
 C   11.858455654638600      -0.68083959642926617        9.7035222180737559     
 H   12.030778118542193       -1.6558874567275965        10.178028527129309     
 H   12.073064197964966        8.7982521030460073E-002   10.453958778910417     
 H   12.570547652018181      -0.58810426691419337        8.8743112183368158     
 H   10.792451115597164       0.16926559552440709        7.3174028026291982     
 N   7.8355450955807875        15.427698247259045        17.188294534491710     
 C   9.2743447259231289        15.394801208040731        16.721909799715391     
 H   9.3610598858664371        14.562480520149709        16.015032031557961     
 H   9.8685876645542319        15.153514075485877        17.613347398769573     
 C   7.6274954753505497        16.495490256556025        18.240099913353145     
 H   7.9241718992031895        17.438114973246435        17.771788883459241     
 H   8.3423278438984809        16.299492143202187        19.047293275624245     
 C   9.6970744244037057        16.699023635841183        16.062033571826436     
 H   10.682059589716504        16.561043215120446        15.598370459887585     
 H   9.7747967837731213        17.523967045503486        16.774840930343448     
 H   9.0107955144030853        16.972014432579535        15.250463709595742     
 C   7.3678553916447038        13.049675429486161        16.503364019459678     
 H   6.7499884273475423        12.188739406776444        16.789601171490972     
 H   8.3728100733387016        12.690290426916425        16.261156858765879     
 H   6.9305668275435046        13.456515039431739        15.582627361565295     
 C   7.3517353971658679        14.068679870112152        17.634164939368414     
 H   6.3283760302237910        14.211221342566509        17.993035417909272     
 H   7.9803982960262640        13.773729951073671        18.484489943993172     
 C   6.1922798081468837        16.563086225943167        18.742107104619365     
 H   6.0201398835265545        17.538277797757608        19.216370173894546     
 H   5.9776071608854719        15.794478851157818        19.492738825267196     
 H   5.4801051947469173        16.470286416569387        17.912979216384500     
 H   7.2579958017549995        15.712384818260295        16.356025285042843     
 N   4.3259976244167326        7.6294025966121186        9.8781232418923128     
 C   2.8976710099306686        7.5795788166002334        10.378385989584988     
 H   2.8332681527819212        6.7324824053788417        11.070144839707108     
 H   2.2809683951801554        7.3540774552882580        9.4982181080018879     
 C   4.4975957529713018        8.7141172269204556        8.8370959458218046     
 H   4.2110006690918178        9.6489487899741917        9.3262032849545715     
 H   3.7574952978456562        8.5261037351580704        8.0510715767748522     
 C   2.4866006489511108        8.8685942018582526        11.075399656179760     
 H   1.5103622253704974        8.7190895096640535        11.554893208417706     
 H   2.3933956718320353        9.7091447974933800        10.382934091085660     
 H   3.1897551392831676        9.1236533801420894        11.877699151271388     
 C   4.8126146316244398        5.2337946128213115        10.500671260905621     
 H   5.4479650750645376        4.3936314353115167        10.190888686324797     
 H   3.8133442906031583        4.8515630359904982        10.732060279968055     
 H   5.2448504157964067        5.6226671339026728        11.431062351689034     
 C   4.8105329990389736        6.2825335511483926        9.3967732794390848     
 H   5.8283717390386558        6.4402702878950517        9.0286844717499992     
 H   4.1748197674030552        6.0030906212285275        8.5468207499795419     
 C   5.9119793091779158        8.8010031631076320        8.2833773372564732     
 H   6.0597778869334036        9.7897673937086438        7.8293220447415699     
 H   6.1034715059289386        8.0522456706741075        7.5068703650477451     
 H   6.6581673860292385        8.6950063005541161        9.0805534234808949     
 H   4.9157524056964315        7.8958821746013284        10.707654055286064     
 N   1.6908536018752252        8.2519364657283170       0.83894601939798896     
 C   3.1193581629866030        8.3010649851641087        1.3387887908160292     
 H   3.1845692775754895        9.1486630458458382        2.0298708420950051     
 H   3.7360001993102858        8.5253602136139879       0.45826462622986569     
 C   1.5184417398859220        7.1673463521360627      -0.20206077732211067     
 H   1.8050528310319165        6.2324035943295550       0.28680976430164989     
 H   2.2581710744256740        7.3552475438290745      -0.98844306225497436     
 C   3.5296146060808948        7.0122748313745600        2.0367334125161038     
 H   4.5063493520460671        7.1612151085940017        2.5153786870754851     
 H   3.6215556425425088        6.1710093263169430        1.3449713281845916     
 H   2.8267522659367326        6.7586640861154832        2.8397452732051951     
 C   1.2049811386689562        10.647594404009922        1.4618179638156146     
 H  0.56977793281569766        11.487928347318096        1.1522240499316252     
 H   2.2043310036417116        11.029605379504092        1.6932143762350345     
 H  0.77272636897165625        10.258667232240565        2.3921753469576617     
 C   1.2067853186407980        9.5990305265118199       0.35776138607185187     
 H  0.18891457476651985        9.4416773869130726       -1.0391193604840650E-002
 H   1.8426255968468688        9.8783910328871549      -0.49212376084042458     
 C  0.10376489652816870        7.0808688137791993      -0.75504694252562543     
 H  -4.4493928044529507E-002   6.0922364472712385       -1.2092283924260037     
 H  -8.7945555344614929E-002   7.8298006294890179       -1.5313214430386850     
 H -0.64196484906495332        7.1869047976881335        4.2534516045322511E-002
 H   1.1012209107139688        7.9856780345263596        1.6686351825068437     
 N   1.7089333006348901        14.488717447836439        18.215818221583422     
 C  0.96943212940945567        15.714042278109806        17.734522687429692     
 H  0.86698707500820071        16.365198732339209        18.610887683462892     
 H  -3.9778097507980781E-002   15.378354650400315        17.474345719311419     
 C   3.0369632600347085        14.843178924197870        18.840155675639711     
 H   2.8429849517798558        15.705685498859729        19.492305256614411     
 H   3.6955043561620129        15.160007169788191        18.025783583878439     
 C  0.48678960913578218        13.015680960147987        16.584820880142221     
 H  0.59400425408998048        12.094693780367972        15.997626487112413     
 H   9.1395561549822507E-002   13.778703390840692        15.904134073828693     
 H -0.27124974606392110        12.825727837037523        17.358547635483866     
 C   1.8315919836678787        13.391674524845619        17.188208286133165     
 H   2.2815456962620262        12.535848557229475        17.701571466727248     
 H   2.5579473421888479        13.729531439936880        16.439761393355393     
 C   1.6243706217372378        16.433814765850336        16.574239975981051     
 H   1.0081725378043596        17.315409333584711        16.345022622991529     
 H   1.6943955329192588        15.802004153080325        15.677771635988016     
 H   2.6346573850028538        16.782612739795095        16.830877514503932     
 C   3.6295450863585512        13.685613609425584        19.628366403664831     
 H   4.5197776081925625        14.042563718155586        20.162203541563184     
 H   3.9490892584398831        12.853292131851308        18.989325238303184     
 H   2.9317921413739674        13.295710917776816        20.380232286398389     
 H   1.1062593771075293        14.148312786574028        19.011166223633438     
 N   4.3080494687677149        1.3927215683954259        9.1773396898160744     
 C   5.0472287472083579       0.16704945179981773        8.6963855334687761     
 H   5.1494157188425786      -0.48394551712773026        9.5729071463817839     
 H   6.0565829065873835       0.50235678404702211        8.4362293732909546     
 C   2.9799208044142427        1.0387598895431132        9.8017861426454473     
 H   3.1737003136566737       0.17639754804467561        10.454194231236393     
 H   2.3213233080638331       0.72182994931171396        8.9875039502864649     
 C   5.5305018661416732        2.8649645674155106        7.5457445173642785     
 H   5.4234290922178667        3.7856686153988348        6.9580339391828820     
 H   5.9257180591218823        2.1014880361971233        6.8654216187918493     
 H   6.2886140148891929        3.0552131595099570        8.3193383073816793     
 C   4.1856483995309723        2.4895111774560030        8.1494194924092405     
 H   3.7359897172519743        3.3456361175362965        8.6625807974861253     
 H   3.4591099513611732        2.1516262167229643        7.4011541359696125     
 C   4.3922087560501817      -0.55282075647393192        7.5362135793040936     
 H   5.0081277730545919       -1.4347985839143405        7.3074722962412677     
 H   4.3226896036963272        7.8737043266755471E-002   6.6394632359086190     
 H   3.3816603004336305      -0.90106815045455646        7.7927663119408566     
 C   2.3875543581315974        2.1966879505232750        10.589642086366011     
 H   1.4971327613061134        1.8401034354534955        11.123432133731388     
 H   2.0683246787521221        3.0289544441669558        9.9503577090173572     
 H   3.0852965810918431        2.5865488595350530        11.341538459365768     
 H   4.9108257180318002        1.7331858394818007        9.9725825354061506     
 N   7.6811230353285307        9.2296685604086299      -0.11164632693830878     
 C   6.9214672001857709        8.0320352740903527       0.40990716277439870     
 H   6.7308854187692715        7.3959170286395581      -0.46288077728600019     
 H   5.9504221171370233        8.4112613903356284       0.74560577692699270     
 C   8.9986306976789070        8.8331884965882104      -0.73132644878296471     
 H   8.7853567924167066        7.9592573906139252       -1.3623104458823059     
 H   9.6510053505056526        8.5213242109198521        9.0549654779799829E-002
 C   6.4747204962641245        10.817746683914784        1.4139855190945652     
 H   6.5992907107518608        11.771309592380881        1.9421495557800443     
 H   6.0263805877936107        10.116175022718789        2.1268004407991423     
 H   5.7494312477145106        10.984677512152535       0.60418890486840593     
 C   7.8232453657235776        10.354955065263281       0.88248595675156483     
 H   8.3323119913548229        11.168266687000076       0.35486327331707657     
 H   8.5047203157752538        10.013244733917803        1.6702866894143809     
 C   7.6234392611104482        7.2715346129006004        1.5161463258818775     
 H   6.9432192412638072        6.4753649646798115        1.8494868341223456     
 H   7.8703543899598705        7.9162107404391158        2.3692745916059388     
 H   8.5491979522504931        6.7946575812724337        1.1617602951420454     
 C   9.6236306813434016        9.9571375629106242       -1.5464392639460138     
 H   10.487941520549796        9.5560203388432878       -2.0923675945508529     
 H   9.9896214035071935        10.782534859799313      -0.92287097889618230     
 H   8.9291418712766895        10.368053083599728       -2.2905804333223116     
 H   7.0741206994418890        9.5645848764985519      -0.90616586079940620     
 N   10.369713860163746        6.6522910241376776        8.9272915152289301     
 C   11.129898175941559        7.8492932236709638        9.4495629204209663     
 H   11.320971337428494        8.4857539933887765        8.5771042921879825     
 H   12.100679911563185        7.4693839713514691        9.7853051204319925     
 C   9.0524980453974777        7.0496989415409033        8.3075515098805646     
 H   9.2663290839747425        7.9237343208122466        7.6768846817504111     
 H   8.4001505173972486        7.3616333407012684        9.1294285738945611     
 C   11.575252679265262        5.0628416098531224        10.452226379265035     
 H   11.450264390577015        4.1088691869328091        10.979612603785027     
 H   12.023749477718496        5.7637083948989130        11.165686728775794     
 H   12.300601866381923        4.8962707664812690        9.6424040074192821     
 C   10.226957458781973        5.5265332787164292        9.9208273217386012     
 H   9.7175876242471819        4.7137148088517860        9.3926967743380168     
 H   9.5455537174077563        5.8681311673238747        10.708741836310866     
 C   10.428084229638982        8.6095999359008211        10.556024129537260     
 H   11.108745384712487        9.4051871900519064        10.890076141410601     
 H   10.180467476104928        7.9645236734163536        11.408731742944768     
 H   9.5027061783142184        9.0873159806256769        10.201559934923655     
 C   8.4270418984605655        5.9263241479975264        7.4919467870484793     
 H   7.5632344194754726        6.3281557114636966        6.9457041419207117     
 H   8.0602191837640653        5.1010295791915601        8.1152010879566578     
 H   9.1215989687140215        5.5150516542817929        6.7480550680044642     
 H   10.976651839895078        6.3174516940794492        8.1326831981226366     
         396

 Co   10.955026627117933       0.99771853584937675        3.3008193341164533     
 S   8.6752571260602878        2.9831114856570009        4.2926143241380217     
 S   11.362047120319229        3.0434479983575931       0.90943977445087876     
 S   10.880286539145315       -2.1182184089792582        2.5732587039652199     
 S   12.930632761355666       0.16722203084186871        5.6464221224966202     
 O   11.654481686710387      -0.52109121139874115        5.9616410880310591     
 O   12.147780468556020        3.1481744334200892      -0.33201895954567801     
 O   7.7908748509125383        3.0569225613967763        5.4704310576825357     
 O   9.9795193569902612        2.5623692312238435       0.77554848772527185     
 N   10.065752865833112      -0.76740712589167637        2.9450013116159437     
 O   13.552182419945749       0.84125398027578169        6.8019563741296203     
 O   10.275215959213639       -2.8900643993527049        1.4717300217499809     
 O   9.9227513311643776        3.7553969316006661        4.3655715111346094     
 O   12.280353837480909       -1.6735406666573462        2.3498290895069300     
 N   12.630528011591462        1.1376230617311398        4.3989230009853308     
 N   9.1106664253778789        1.4627429359850124        3.9082662633118561     
 N   12.058450095382797        2.1079646333169411        2.0444479439924974     
 C   6.0140399469179746      -0.68047128158334047        4.1330719085996517     
 H   4.9711644612632275      -0.60838187541801059        4.4325687809892029     
 C   13.377661216016318        2.3672357821308569        2.4839403032301224     
 C   8.7093454788832307      -0.82327486545623796        3.3303105487332738     
 C   7.7255433016837962        3.5959070229368741        2.9084954335082176     
 H   6.8504931583693232        2.9505624854295780        2.7703790743379018     
 H   8.3585290313459932        3.5727450807045456        2.0142729885327770     
 H   7.3936230277686468        4.6121518059619540        3.1517126532189179     
 C   14.372753715688857        3.0788743554736597        1.7845383350020054     
 H   14.154727828895641        3.4668663620754359       0.79245317198573517     
 C   13.692417539679751        1.8294752064721556        3.7698524894439918     
 C   10.929701179850557       -3.1350973548975816        4.0292442197937781     
 H   11.327157189034795       -2.5148928084866782        4.8401919277913237     
 H   11.592927847595245       -3.9840137166784735        3.8216352371798892     
 H   9.9206608532643905       -3.4821199469353536        4.2754537246506450     
 C   11.285736751656202        4.6715502415401247        1.6239456755823105     
 H   10.789562258043899        4.5695775971420982        2.5951153379041538     
 H   10.713108438146945        5.3003771689226564       0.93375496045232109     
 H   12.300235058264557        5.0639464604963935        1.7493511904730243     
 C   14.971698198823152        2.0500164518545692        4.3101263834916939     
 H   15.192709309689885        1.6967041476819966        5.3127092565713250     
 C   15.636700893949111        3.2949974435089793        2.3467280900729515     
 H   16.380020737683161        3.8686043179921192        1.7963819417055844     
 C   6.8218093121157155       0.45888437253218128        4.1981110026009247     
 H   6.4072762439226683        1.3853479329130141        4.5812488878448292     
 C   14.071396725854813       -1.0523164437614025        5.0269672498469209     
 H   13.545154921517797       -1.6844457418405518        4.3055551812498640     
 H   14.460105367397142       -1.6386664921055860        5.8615856574951009     
 H   14.885397640991240      -0.51459030044936271        4.5274517387918349     
 C   8.1774809604715610       0.41103981862131100        3.8282185077204249     
 C   7.8772204901444418       -1.9545223890692052        3.2781757114224543     
 H   8.2748107002181452       -2.8919070511979235        2.9001468986129990     
 C   6.5430863487257040       -1.8942871878771870        3.6942959296229887     
 H   5.9256301235113762       -2.7911090444293194        3.6601406516089079     
 C   15.934014290640961        2.7846290260162885        3.6108881928177894     
 H   16.900272544969607        2.9772118823037221        4.0729317929388813     
 Co   7.0960520970673713        14.883736873636316        12.339297271260859     
 S   9.3758160854793289        12.898486641198227        13.331524644763116     
 S   6.6896719745125628        12.837619247846373        9.9480222925881119     
 S   7.1705465228981335        17.999741915207476        11.612175196159194     
 S   5.1199041818424114        15.714071914715959        14.684594184541464     
 O   6.3959913634480481        16.402347065495569        15.000141354547059     
 O   5.9040561833236529        12.732894893622015        8.7064868970201807     
 O   10.260065818248309        12.824872796458793        14.509449369484926     
 O   8.0721752754434721        13.318788028414568        9.8142896962558517     
 N   7.9852072741441118        16.648930496391426        11.983682629847412     
 O   4.4981714660602554        15.039829527333405        15.839895688285615     
 O   7.7755807089582349        18.771889476398592        10.510839321653954     
 O   8.1284009639793240        12.126060709443212        13.404411765948579     
 O   5.7705499824775153        17.554941392941402        11.388560425262217     
 N   5.4202351618883871        14.743950182527357        13.436936219048137     
 N   8.9403437231334113        14.418805809657604        12.947040565774426     
 N   5.9930711979744578        13.772982998240280        11.082982390018318     
 C   12.036872414616745        16.562183037754007        13.171930024549498     
 H   13.079746698632043        16.490152126685384        13.471429683058366     
 C   4.6737244037992189        13.513831813242001        11.522075624043854     
 C   9.3415839954690796        16.704856697153637        12.369120355835191     
 C   10.325704643581638        12.285685772043227        11.947535378790318     
 H   11.200634222968171        12.931182182749110        11.809358221754698     
 H   9.6927714236614513        12.308635861142720        11.053275312064869     
 H   10.657797238467429        11.269526061862374        12.190873037988425     
 C   3.6788209347407341        12.802098718846123        10.822495384195973     
 H   3.8971159543399820        12.413935696778958        9.8305480025097349     
 C   4.3585565390273970        14.051923933495312        12.807742659813703     
 C   7.1209219605289489        19.016322181268812        13.068356107971155     
 H   6.7234404280977156        18.395937513410285        13.879151417137280     
 H   6.4576705573304185        19.865243120849549        12.860838784904310     
 H   8.1299195713543675        19.363361846814332        13.314706049760723     
 C   6.7660535764888641        11.209489133161737        10.662468905510906     
 H   7.2621409738364324        11.311488787232582        11.633678800158654     
 H   7.3387770655774416        10.580711007976829        9.9723074090163220     
 H   5.7515754981575231        10.817018126969254        10.787796283968666     
 C   3.0791291507087832        13.831439987502460        13.347693306823166     
 H   2.8577978281224090        14.184919695183950        14.350138694881579     
 C   2.4147025172363166        12.586128239740090        11.384321699786549     
 H   1.6715315593184843        12.012443431303597        10.833871964871408     
 C   11.229167916145236        15.422775831927664        13.236927160618496     
 H   11.643753678444318        14.496332626122953        13.620069042626326     
 C   3.9792121433346490        16.933704030495090        14.065186140038392     
 H   4.5055623713211368        17.566042949205507        13.344047240737959     
 H   3.5902591855990598        17.519822500123887        14.899853708548518     
 H   3.1653715576165973        16.396043929389922        13.565348219356208     
 C   9.8734845030805243        15.470558487390811        12.867042154210575     
 C   10.173622007806568        17.836162571814128        12.317092673834535     
 H   9.7759535213782822        18.773538576590859        11.939122633302773     
 C   11.507760360780843        17.775993261706397        12.733210376599787     
 H   12.125147749910090        18.672865969157101        12.699089548861084     
 C   2.1170279277786057        13.096714666791996        12.648299223380109     
 H   1.1506344180617722        12.904241590031313        13.110089833744619     
 Co   4.9291096275097797        6.8978369178475774        14.778142283016255     
 S   2.7414113359796382        4.8792322856876584        13.675962910558649     
 S   5.2753834154354653        4.8567436990024131        17.186740516827207     
 S   4.7681529374767955        10.000592273947284        15.533388484035202     
 S   6.9776412451395728        7.7929364741662361        12.510741294309344     
 O   5.7050850747541908        8.4683588686061810        12.156551239555769     
 O   6.0260942306484839        4.7830343373242110        18.451054769659230     
 O   1.8917404389654748        4.8142351837643051        12.473455967674232     
 O   3.8826774586901869        5.3167943220943146        17.271772568328416     
 N   3.9930964532590254        8.6386346945531205        15.125458819376572     
 O   7.6444053480965826        7.1282262424210137        11.375917713232901     
 O   4.1142716505251080        10.753620455936185        16.618868549679920     
 O   4.0110176937395261        4.1424045452094873        13.623014503678519     
 O   6.1705740418702684        9.5827367173322155        15.793248698487446     
 N   6.6485266628371003        6.8191693620146934        13.749946254246249     
 N   3.1222908431700480        6.4010500949379763        14.105349584460559     
 N   5.9939628965312410        5.7882244374033744        16.060874214942761     
 C  -2.5580981261698922E-002   8.4618756399852817        13.842531276054030     
 H  -1.0579335881541252        8.3646764692092148        13.518232491593549     
 C   7.3271428146250006        5.5405403039413814        15.660288819256756     
 C   2.6446341324250366        8.6648749267480270        14.709606333618476     
 C   1.7743787666781348        4.2099586663588857        15.023123642326590     
 H  0.88130503874257604        4.8311447070276436        15.157316332211135     
 H   2.3824503825373844        4.2323106736874108        15.934587113854676     
 H   1.4742606210874953        3.1910364316123410        14.751102320622037     
 C   8.2940620764662558        4.8039588839573577        16.373095429089613     
 H   8.0428585700478017        4.3945141544111372        17.348387706036316     
 C   7.6867824966530574        6.1109108423167671        14.399114574121418     
 C   4.8465229628852882        11.029644521777479        14.086470034527913     
 H   5.3109347525431385        10.433964227250067        13.293037058435848     
 H   5.4566713259533568        11.907798589950549        14.332118834734551     
 H   3.8363541488115911        11.335386760186845        13.792715067501520     
 C   5.2443868450381617        3.2183547280588156        16.493867003552090     
 H   4.7860243642519835        3.3037539658303854        15.503023923587643     
 H   4.6524027404659396        2.5922065215375962        17.170792403017302     
 H   6.2656387405545360        2.8325494527169006        16.410010465973869     
 C   8.9828009252307641        5.8971382829764867        13.897523133088114     
 H   9.2417588682113259        6.2756328282188392        12.913137378241460     
 C   9.5730162024506260        4.5912846742351858        15.846280828212292     
 H   10.294443484193666        3.9963578295771600        16.402095698319869     
 C  0.81548124352589690        7.3470172706272425        13.774108877065961     
 H  0.43729163260883391        6.4167603973995782        13.363398779662889     
 C   8.0795600656649782        9.0326778207888854        13.159227639218200     
 H   7.5193800779257405        9.6561856432200823        13.862308636240005     
 H   8.4767393208730066        9.6276520788018871        12.333808899852439     
 H   8.8901695500981077        8.5148193251309117        13.684483084005954     
 C   2.1595642251240736        7.4250172068189659        14.178567813888240     
 C   1.7814163476644360        9.7721772354059038        14.759109664378911     
 H   2.1467164422681444        10.713987212850249        15.158127441081005     
 C  0.45807552223138276        9.6825632211642336        14.313661896955168     
 H -0.18321850522486513        10.562883993674335        14.349414455901426     
 C   9.9145129556664795        5.1350877993887751        14.608152583256855     
 H   10.894042152312364        4.9494284475633954        14.173606972767182     
 Co   1.0875649053485010        8.9837256735883990        5.7395961605100130     
 S   3.2748331744519401        11.002458279843919        4.6370055649940616     
 S  0.74067552104534118        11.024795693021517        8.1480283503104332     
 S   1.2488459257940470        5.8810752327549682        6.4949167806816508     
 S -0.96054296505074910        8.0885510421930213        3.4717429712252947     
 O  0.31206369580592436        7.4131643752620642        3.1176714260517939     
 O  -1.0002652907733847E-002   11.098327938259613        9.4123711008204474     
 O   4.1244097931877484        11.067609484600576        3.4344403633778731     
 O   2.1335567758931626        10.565230242134479        8.2330487803284065     
 N   2.0238258076365887        7.2430882362191529        6.0870297370047997     
 O  -1.6271445919512517        8.7533814912373042        2.3368890014242778     
 O   1.9027221215413588        5.1280898843093334        7.5804345678074991     
 O   2.0050951756633455        11.739072217783253        4.5841884684315248     
 O -0.15362219118497644        6.2988407560348110        6.7546832841023638     
 N -0.63168374836757168        9.0622061517082653        4.7110817248758137     
 N   2.8942155773677150        9.4806011614455326        5.0664607327721836     
 N   2.2357743152729384E-002   10.092965854171673        7.0222730142182987     
 C   6.0422286045854845        7.4200608506001826        4.8032204987567733     
 H   7.0744874089312075        7.5173079231971398        4.4786138570254064     
 C  -1.3107989140589997        10.340464582671059        6.6214861626367103     
 C   3.3722453308498763        7.2169367264526620        5.6710086543909695     
 C   4.2419019069495105        11.671896966190415        5.9840761755115501     
 H   5.1350830477093039        11.050840273522399        6.1181869478188826     
 H   3.6338954083316950        11.649477871206315        6.8955885527753411     
 H   4.5418537165540691        12.690855260504648        5.7119904920293667     
 C  -2.2779589735749597        11.076729140101207        7.3342677728271495     
 H  -2.0269752537690389        11.486054925405087        8.3096638414579154     
 C  -1.6701217003473066        9.7702719706286789        5.3601568324721258     
 C   1.1706340552214576        4.8520323924117079        5.0479898870603508     
 H  0.70627754535757170        5.4477133484722229        4.2545281983212924     
 H  0.56048679070949126        3.9738628549257276        5.2935769175154119     
 H   2.1808369293611931        4.5463245899970550        4.7543234482518191     
 C  0.77103944944564484        12.663122066516088        7.4549789683231360     
 H   1.2294297600330870        12.577805166174816        6.4641420149865567     
 H   1.3627849411113664        13.289575560377815        8.1318230028699663     
 H -0.25036572949435265        13.048515277758026        7.3711000452204516     
 C  -2.9660570655807761        9.9840107838525682        4.8583505327493040     
 H  -3.2247791349234660        9.6056519691082727        3.8738608267459855     
 C  -3.5568109473979952        11.289409984414698        6.8072242030026695     
 H  -4.2783942456790722        11.884188312593428        7.3629869186089936     
 C   5.2010275235445240        8.5348164317268438        4.7347900291370042     
 H   5.5789882347127300        9.4650512807763967        4.3238054856517545     
 C  -2.0624889163355942        6.8486661515204093        4.1199061393675436     
 H  -1.5024035630605446        6.2252241474305681        4.8231213782750624     
 H  -2.4593269655833092        6.2536339401442671        3.2943655829399345     
 H  -2.8733310434891561        7.3663729398992759        4.6449466532665618     
 C   3.8570674307517936        8.4567527139700100        5.1396451680429465     
 C   4.2356181152594612        6.1097495906338768        5.7206082217794210     
 H   3.8705137675519037        5.1679882597669495        6.1199431435987961     
 C   5.5588459293232733        6.1994281134278824        5.2748090290191758     
 H   6.2002777549006893        5.3192059338313653        5.3106292384334033     
 C  -3.8979867270181647        10.745829846056987        5.5689249994045849     
 H  -4.8774475869141041        10.931467635274394        5.1342226002164812     
 N   10.218638040089154       0.44976987891880021        8.1511079976303566     
 C   8.7801244381268067       0.48269923824352667        7.6837418159623248     
 H   8.6937475186211355        1.3155455435539667        6.9774466243365554     
 H   8.1851491611358753       0.72313787883109393        8.5748989420266035     
 C   10.425910640874566      -0.61830325184853374        9.2027646284474578     
 H   10.129655502840089       -1.5608352237102625        8.7340456275805565     
 H   9.7103716515763647      -0.42252905519259853        10.009361771754273     
 C   8.3582037672498561      -0.82111804503278096        7.0225557152233291     
 H   7.3732877670643120      -0.68316638721429546        6.5586977431296170     
 H   8.2805752344207981       -1.6467406318879869        7.7345711546102400     
 H   9.0449280832728594       -1.0930428872232767        6.2110426462845991     
 C   10.686406070885049        2.8283127292692205        7.4676399475264521     
 H   11.304673351797259        3.6887732870537464        7.7544145419618093     
 H   9.6815761376703176        3.1882201862692017        7.2256838977355313     
 H   11.123593654500024        2.4219082770570881        6.5466796108876339     
 C   10.702127805671577        1.8086230840677848        8.5978249341490223     
 H   11.725330000184144        1.6659145525415984        8.9570672971118359     
 H   10.073120497059252        2.1031212881551173        9.4480364183657617     
 C   11.860570610872259      -0.68612050421582849        9.7061848922662133     
 H   12.032175042490252       -1.6615715787079093        10.180089181690059     
 H   12.074510724583487        8.2111762453361409E-002   10.457384949428528     
 H   12.573655198699031      -0.59299840772943224        8.8779065707372826     
 H   10.796591457159060       0.16560704836029136        7.3189580715066782     
 N   7.8317748630366966        15.431880859104751        17.189780385026150     
 C   9.2702723681695751        15.398502384607953        16.722413845932202     
 H   9.3563533315685223        14.565734273805587        16.015998313917983     
 H   9.8651721198555062        15.157709829041934        17.613530471071197     
 C   7.6247765899191977        16.500164920960223        18.241270770526597     
 H   7.9211607269424089        17.442563503301670        17.772357135398750     
 H   8.3403402719721740        16.304400459450456        19.047851786369275     
 C   9.6926407547527749        16.702271229380784        16.061421609153161     
 H   10.677382376391972        16.563965848814266        15.597316706664065     
 H   9.7707845953823096        17.527692859874538        16.773611813275014     
 H   9.0058746952570097        16.974697250808738        15.250104604885623     
 C   7.3635455832399623        13.053343056769860        16.506665801598636     
 H   6.7451657138473502        12.193013377513706        16.793584660556522     
 H   8.3683355511894035        12.693290779354831        16.264779630486970     
 H   6.9264100543206109        13.459659705972626        15.585645444981040     
 C   7.3479508347446973        14.073213590512017        17.636683386221069     
 H   6.3247516120172067        14.216193216799482        17.995822416416875     
 H   7.9768200761727766        13.778717513630516        18.486997440298001     
 C   6.1901654713009027        16.568321587363005        18.744777585744732     
 H   6.0187332284132840        17.543907958301052        19.218453002993634     
 H   5.9761642101879637        15.800291498495621        19.496161176002115     
 H   5.4770034233635654        16.475139303464100        17.916577150956485     
 H   7.2538731679703714        15.716031335847497        16.357586963044096     
 N   4.3222554791569614        7.6252037789144298        9.8795612424018859     
 C   2.8936149310909527        7.5758942477492077        10.378812972110833     
 H   2.8285337860508939        6.7292195756537367        11.070998936669831     
 H   2.2775766619091948        7.3499588826572291        9.4983031405984750     
 C   4.4949464623366531        8.7094150171532956        8.8382149384641053     
 H   4.2080506410741814        9.6444788634878584        9.3267015741042929     
 H   3.7556010517153995        8.5211654920302511        8.0515576813309835     
 C   2.4822200319572172        8.8653505823086576        11.074758087825026     
 H   1.5057106429691409        8.7161988223928990        11.553762237059738     
 H   2.3895043036638128        9.7054613248333848        10.381713097473396     
 H   3.1848689941017021        9.1208997969969214        11.877350034345412     
 C   4.8082987003728617        5.2301152320108066        10.503962883205533     
 H   5.4431336111332316        4.3893364683890468        10.194883624200466     
 H   3.8088587011650938        4.8485602940300030        10.735667274399495     
 H   5.2406786710081610        5.6195216802556907        11.434069765108271     
 C   4.8067625007319252        6.2779711778422538        9.3992657137595845     
 H   5.8247658377531453        6.4352522330249595        9.0314506062426485     
 H   4.1712576511914277        5.9980699142867788        8.5493022251942126     
 C   5.9099508879202274        8.7957269527160680        8.2860385538052928     
 H   6.0584736237066510        9.7840875940174801        7.8313822260869506     
 H   6.1021352553799248        8.0463791106286262        7.5103017811645163     
 H   6.6551256078879515        8.6901239106398389        9.0841667036233034     
 H   4.9116446919485464        7.8922182597712025        10.709177313828189     
 N   1.6945975166117204        8.2561419979148241       0.84041323108383881     
 C   3.1234056217657771        8.3047969279057607        1.3392696083201410     
 H   3.1892477156175243        9.1519438485731399        2.0308184256118387     
 H   3.7393868519387170        8.5295967726346884       0.45842434102080148     
 C   1.5211406173950768        7.1720482649404094      -0.20091418587244309     
 H   1.8080509541454837        6.2368795125608152       0.28734941495010979     
 H   2.2601371377211290        7.3601920774658707      -0.98790794209910404     
 C   3.5340341949173628        7.0155525851508127        2.0360910350314367     
 H   4.5110109956868998        7.1641727830394641        2.5142963268252894     
 H   3.6255597234866666        6.1747688930719109        1.3437082106636571     
 H   2.8316603562193698        6.7613670470315217        2.8393537074017550     
 C   1.2092563289785552        10.651278075279819        1.4651192753582267     
 H  0.57456026814753169        11.492217740317741        1.1562174434794752     
 H   2.2087714554647087        11.032625055921644        1.6968299733573207     
 H  0.77685868316400664        10.261820741662854        2.3951947676548024     
 C   1.2105303478094558        9.6035864799557356       0.36027327225056893     
 H  0.19249662657558969        9.4466667369096111       -7.6012153579399430E-003
 H   1.8461543997494019        9.8834096209429294      -0.48962727333389677     
 C  0.10586035202552738        7.0861215137823592      -0.75240182289171043     
 H  -4.3095952913741006E-002   6.0978850240198836       -1.2071768365562658     
 H  -8.6528619211903537E-002   7.8356334996293855       -1.5279199369488512     
 H -0.63888328829010743        7.1917618718001739        4.6107523091423547E-002
 H   1.1053232569311473        7.9893352043903718        1.6701781317408577     
 N   1.7076046490645882        14.491788428634276        18.215039019625738     
 C  0.96751267815835129        15.716296783291559        17.732551111481531     
 H  0.86245938029293712        16.367007922745181        18.608810350726596     
 H  -4.0568689431704122E-002   15.379324851007016        17.470136525827247     
 C   3.0353195353313733        14.847488945282965        18.839249182169130     
 H   2.8407678146315520        15.710332930861060        19.490772560133561     
 H   3.6936851503927834        15.164170416213082        18.024660730339594     
 C  0.48593903517360604        13.015357388822522        16.587140156242182     
 H  0.59367116916981988        12.093411728127922        16.001683806976903     
 H   8.8986044576202378E-002   13.776568544483673        15.905505543480176     
 H -0.27113919517623347        12.826078603487064        17.361925252095155     
 C   1.8308462860297117        13.393912799675832        17.188417190593494     
 H   2.2825409938880972        12.539341316091761        17.702204084900483     
 H   2.5558826953258338        13.731884598757476        16.438814440646990     
 C   1.6238480489843710        16.437273630968534        16.573869976199077     
 H   1.0057634375657314        17.316348813240541        16.341577600232998     
 H   1.6990986050150727        15.805085590425787        15.678679904628156     
 H   2.6316386988736946        16.789849374810220        16.833400255658013     
 C   3.6288502437854602        13.690914820040144        19.628258420917977     
 H   4.5183119686552420        14.049167596029440        20.162462221937130     
 H   3.9497722538651163        12.858798425805356        18.989676868208402     
 H   2.9311856367959956        13.300390481784198        20.379887987620844     
 H   1.1047978390131394        14.151544608530973        19.010358144060014     
 N   4.3093757862939466        1.3896539025204786        9.1765468294231827     
 C   5.0491651402720814       0.16481907335299528        8.6943798329409052     
 H   5.1539759072624225      -0.48574025423763267        9.5707862865324937     
 H   6.0573817825294176       0.50143346716149639        8.4319846225629043     
 C   2.9815681295870324        1.0344232161148126        9.8008595021955820     
 H   3.1759327496348457       0.17171427584972421        10.452625228756785     
 H   2.3231492637101661       0.71764692716486866        8.9863554281053695     
 C   5.5313311992963587        2.8653388150605741        7.5480855309896917     
 H   5.4237323288522585        3.7870181803740603        6.9621437447286016     
 H   5.9281170305699709        2.1037006674012186        6.8667931553706882     
 H   6.2884779088231948        3.0548956046978657        8.3227455302834770     
 C   4.1863760269615469        2.4872911376863658        8.1496330930285303     
 H   3.7349584959922608        3.3421436953564254        8.6632300193197675     
 H   3.4611675364019003        2.1492926157287684        7.4002011069574882     
 C   4.3927528496570316      -0.55624953681599010        7.5358029498600576     
 H   5.0105750431662361       -1.4356849633122124        7.3039578171679311     
 H   4.3179775197222066        7.5700952138730349E-002   6.6403478975796109     
 H   3.3847162708853418      -0.90830770908903635        7.7952537687630565     
 C   2.3882404313562926        2.1913379560614064        10.589536183168452     
 H   1.4986006428584049        1.8334288122123177        11.123695152339513     
 H   2.0676146120859782        3.0234034648912438        9.9507267544908586     
 H   3.0858950717915250        2.5818218869084792        11.341194920369238     
 H   4.9122788310904939        1.7299540212986724        9.9717669352267553     
 N   7.6824217322971489        9.2327087202417335      -0.11244085301566990     
 C   6.9233603209274177        8.0342633831695558       0.40793728677092550     
 H   6.7353544296787886        7.3977056787930691      -0.46495512109690290     
 H   5.9511992841398635        8.4122131079806426       0.74143128528215374     
 C   9.0002331499938908        8.8374607256983069      -0.73226756786295688     
 H   8.7875208591191143        7.9638635327667737       -1.3638694372930058     
 H   9.6527952225363691        8.5254521159811283        8.9383718027958914E-002
 C   6.4755720708677487        10.817414936972582        1.4162902473328844     
 H   6.5996391196480246        11.770020293911790        1.9461882209535570     
 H   6.0287874478490142        10.114040202586262        2.1281633564618017     
 H   5.7493175036914357        10.985025587926657       0.60755699895735482     
 C   7.8239826806209383        10.357166567257526       0.88267248920738717     
 H   8.3313135733211876        11.171724233476528       0.35546485116386939     
 H   8.5067784657141114        10.015567699124016        1.6693142437250821     
 C   7.6239627988343424        7.2749543413814832        1.5157538901522394     
 H   6.9456220118360594        6.4762795575680050        1.8460453570359960     
 H   7.8656990578427095        7.9192514901903674        2.3701528686945501     
 H   8.5521972417939107        6.8018329749992938        1.1642246664278046     
 C   9.6242747635716093        9.9623952306904435       -1.5465977831959454     
 H   10.489339721227728        9.5625729442997471       -2.0921810159049552     
 H   9.9889109764073378        10.787995617527532      -0.92257997674121939     
 H   8.9296821583021337        10.372695260739810       -2.2909575078919180     
 H   7.0755411932230450        9.5677872332448128      -0.90698019434443278     
 N   10.368406354705170        6.6492235951829981        8.9264832774042375     
 C   11.127964806786784        7.8470753608288630        9.4475367116220212     
 H   11.316432781150118        8.4839552725055878        8.5749540552203545     
 H   12.099878188802240        7.4684830858076525        9.7810715064467590     
 C   9.0508694832325656        7.0453442836757771        8.3066001283196123     
 H   9.2641061224562851        7.9190389081661010        7.6752958096191595     
 H   8.3983331098182550        7.3574197804298169        9.1282520846231243     
 C   11.574443861979155        5.0632274582467289        10.454558638304503     
 H   11.449983598398601        4.1102368648574341        10.983724951277836     
 H   12.021375906863263        5.7659391887721378        11.167038935911128     
 H   12.300754877358470        4.8959555252133509        9.6458011992594592     
 C   10.226249225382302        5.5243222515235031        9.9210353395696629     
 H   9.7186334690836809        4.7102284081215657        9.3933497476169308     
 H   9.5435202161004540        5.8658149616138457        10.707784084643928     
 C   10.427511362666435        8.6062020564060262        10.555562322629161     
 H   11.106267094378190        9.4043291834505069        10.886522611509452     
 H   10.185115555564554        7.9615286937135501        11.409565826788819     
 H   9.4996347883366923        9.0801124466211114        10.203959904932368     
 C   8.4263982415487710        5.9209494679189785        7.4918083099213479     
 H   7.5618071443613797        6.3214436092110713        6.9459287360580477     
 H   8.0609787816123450        5.0954466363232269        8.1155316403467630     
 H   9.1210549675860229        5.5103123743918356        6.7476838397388814     
 H   10.975226395993682        6.3142177356592537        8.1318603275757528     
         396

 Co   10.954720157269890       0.99912708972367503        3.3007783536544677     
 S   8.6778393976810086        2.9855574566129337        4.2960401922966263     
 S   11.359822694554023        3.0447169986078206       0.90886013557742362     
 S   10.877284964951704       -2.1163952917291060        2.5723551584504114     
 S   12.932629300986909       0.16661013121114349        5.6439252158088449     
 O   11.656596352595983      -0.52130356277348378        5.9603773847104078     
 O   12.144451733507903        3.1484646055666650      -0.33331949788290105     
 O   7.7945507061530099        3.0590951231687651        5.4746346231611369     
 O   9.9769736136449154        2.5643019549698014       0.77650874549474447     
 N   10.063984039430490      -0.76523714218378003        2.9452314646524913     
 O   13.555598996647859       0.84036143793554274        6.7988021239072056     
 O   10.270683221168630       -2.8876582152971597        1.4713349084498304     
 O   9.9260264229284445        3.7567325183601490        4.3683628505065917     
 O   12.277422499777789       -1.6725514727752799        2.3477758748098694     
 N   12.631605710394906        1.1371058576079904        4.3966802331310744     
 N   9.1115385801442734        1.4651432363344190        3.9102821962324041     
 N   12.056924307017153        2.1093597210414812        2.0435796955459016     
 C   6.0133098770822873      -0.67549387963224106        4.1362860537819834     
 H   4.9707652944191079      -0.60262008396132349        4.4365644313547552     
 C   13.376576748002167        2.3682635367467979        2.4818431112256465     
 C   8.7078267230869493      -0.82017874801009871        3.3315008604285774     
 C   7.7275759746196933        3.6001197228393864        2.9130823499537590     
 H   6.8519630976676140        2.9555287435763238        2.7750918724387530     
 H   8.3597787076835441        3.5769847018856309        2.0183180370159168     
 H   7.3966495760825994        4.6164474212119391        3.1572027586315521     
 C   14.370782196619318        3.0806840817172150        1.7820155550729360     
 H   14.151709873281073        3.4693519863964055       0.79045972823836819     
 C   13.692749189921500        1.8294751353285408        3.7669751620398308     
 C   10.927617561601068       -3.1336504840104054        4.0280592903725978     
 H   11.327172231698064       -2.5142105858950701        4.8384549008185811     
 H   11.589182890351594       -3.9834814366823568        3.8192578392795351     
 H   9.9185439106045834       -3.4793820163337710        4.2757633788374241     
 C   11.284941823770369        4.6731435026539438        1.6226838644566759     
 H   10.789954500842418        4.5716943062102882        2.5944714739638273     
 H   10.711707947090211        5.3018874752318297       0.93290882406516906     
 H   12.299653760697687        5.0653289248715323        1.7467835204214797     
 C   14.972558293791787        2.0498024416746126        4.3060282959903677     
 H   15.194766244964990        1.6956990702129116        5.3080383259330421     
 C   15.635204194338524        3.2966948959417270        2.3430872438446069     
 H   16.377834890328760        3.8709705582826142        1.7925666785077545     
 C   6.8221211732836418       0.46309518101379354        4.2014310747656731     
 H   6.4087273114156673        1.3896764687653014        4.5854363446643900     
 C   14.072178065458996       -1.0535607705574015        5.0235625082741207     
 H   13.544869251714671       -1.6854335345668774        4.3027397266608416     
 H   14.461167996770421       -1.6401668424081954        5.8578952266091049     
 H   14.886061630339759      -0.51645727647891149        4.5232228645814541     
 C   8.1774283659079021       0.41430834579368164        3.8304503424498106     
 C   7.8747287171171401       -1.9506766938217257        3.2794480455822188     
 H   8.2713079325978267       -2.8881986399398119        2.9007588971473837     
 C   6.5409337448445060       -1.8895231726115311        3.6964903220336871     
 H   5.9227314545514709       -2.7858284005444403        3.6622812518553265     
 C   15.933910804992053        2.7852748520799340        3.6064277089019074     
 H   16.900588727949938        2.9776373124298758        4.0676026931091576     
 Co   7.0963337673623545        14.882331813799714        12.339270531409239     
 S   9.3732104077537617        12.896033158750496        13.334937553631176     
 S   6.6918318673335202        12.836378580745897        9.9474497537351905     
 S   7.1735395923162857        17.997917342744707        11.611258710266119     
 S   5.1179195497665919        15.714692348088960        14.682132473481245     
 O   6.3938953183172735        16.402565345465764        14.998891737502111     
 O   5.9073132154095234        12.732633752007752        8.7051980894470109     
 O   10.256374565247294        12.822682708591568        14.513633584764412     
 O   8.0746577877924590        13.316878799989292        9.8152478172227990     
 N   7.9869591629842285        16.646758397161271        11.983913371601302     
 O   4.4947762494765628        15.040746683549459        15.836791678955770     
 O   7.7801073782414312        18.769463446340581        10.510419702787713     
 O   8.1250992559997712        12.124723377607554        13.407194396998969     
 O   5.7734680217012961        17.553959692593565        11.386505687253013     
 N   5.4191532103282611        14.744458436973284        13.434738272046951     
 N   8.9394508060388542        14.416400811442124        12.949051595755643     
 N   5.9945444408248987        13.771622440689228        11.082124960560769     
 C   12.037588453748064        16.557190439727432        13.175134073070835     
 H   13.080131941641229        16.484371090626844        13.475414969983133     
 C   4.6747648927024725        13.512830331282586        11.520013987181741     
 C   9.3430877131495613        16.701754094131545        12.370303593943365     
 C   10.323638762478691        12.281466878753672        11.952101528484540     
 H   11.199137763969487        12.926201337994849        11.814053798097230     
 H   9.6914852235539879        12.304402254766281        11.057301940651161     
 H   10.654727885050539        11.265219351565563        12.196335062391679     
 C   3.6807366153170755        12.800321703890059        10.820018844369178     
 H   3.9000610484276859        12.411494215716880        9.8285918313481968     
 C   4.3582068615926826        14.051928031705810        12.804916876240823     
 C   7.1230108271825383        19.014890769973800        13.067147339218867     
 H   6.7234336175484168        18.395280571260120        13.877399778344982     
 H   6.4614212199715872        19.864725707119188        12.858433626641505     
 H   8.1320444129492540        19.360638799402665        13.314982537174432     
 C   6.7667800661228634        11.207925199041851        10.661216481931302     
 H   7.2616858081472770        11.309399153576289        11.633041844996569     
 H   7.3401033717352338        10.579227792636798        9.9714682307612357     
 H   5.7520871829722511        10.815669214184153        10.785242574009819     
 C   3.0782602141939734        13.831654583794149        13.343666916759556     
 H   2.8557522929185795        14.185914324561320        14.345548344758654     
 C   2.4161542171002872        12.584453456804013        11.380749979082367     
 H   1.6736630808126431        12.010105031596307        10.830132024776971     
 C   11.228837645471996        15.418553278913219        13.240239705004806     
 H   11.642280814226499        14.491991097283755        13.624248802727116     
 C   3.9784411304937173        16.934953739573196        14.061813950627139     
 H   4.5058520698345195        17.567021065583482        13.341245921436897     
 H   3.5892243377796862        17.521344287757497        14.896192638895188     
 H   3.1647059638530246        16.397913660379785        13.561173449408871     
 C   9.8735193204662277        15.467282207167431        12.869266099815450     
 C   10.176104474568747        17.832306536832991        12.318351289220676     
 H   9.7794521047512770        18.769820427770892        11.939717161803804     
 C   11.509903354698817        17.771214563018901        12.735391239604844     
 H   12.128041255724931        18.667567358458943        12.701214505293013     
 C   2.1171090497388882        13.096077083602999        12.643919655843689     
 H   1.1503043244345401        12.903817290685053        13.104857343606831     
 Co   4.9293698812277125        6.8992518777690774        14.778086759566811     
 S   2.7388048388170270        4.8816834733821555        13.679339734344676     
 S   5.2775220990506524        4.8580090277167232        17.186148091176705     
 S   4.7711056841841071        10.002415827571308        15.532464939893295     
 S   6.9756438154799616        7.7923291303414617        12.508252243289556     
 O   5.7029783629355313        8.4681526540359791        12.155265271587901     
 O   6.0293173304986878        4.7833407499875911        18.449754937460927     
 O   1.8880583376824105        4.8164112195364819        12.477597874995384     
 O   3.8851311859052275        5.3187109664331444        17.272693266133231     
 N   3.9948151133552106        8.6408073567326067        15.125664433964278     
 O   7.6410040474888739        7.1273198682093115        11.372791090233779     
 O   4.1187437383966650        10.756037514688888        16.618439124059506     
 O   4.0077202782156238        4.1437470034029209        13.625775436191482     
 O   6.1734502819008554        9.5837190801727008        15.791198070196835     
 N   6.6474255337156700        6.8186776779736800        13.747721753753083     
 N   3.1213836331853178        6.4034561017739691        14.107321884605311     
 N   5.9954145591964618        5.7896125730981396        16.059998327090423     
 C  -2.4888208919944990E-002   8.4668535161929697        13.845681116211850     
 H  -1.0575676259125848        8.3704389191608364        13.522151044478898     
 C   7.3281626594769484        5.5415708212338712        15.658210396978435     
 C   2.6461063106852869        8.6679724564122225        14.710760384641539     
 C   1.7723039767976287        4.2141739802402558        15.027649005108570     
 H  0.87979483081716847        4.8361174596403425        15.161961300214173     
 H   2.3811497578851002        4.2365486515922122        15.938576787791293     
 H   1.4711909067307813        3.1953365856017477        14.756524531801917     
 C   8.2959557493770415        4.8057669086525170        16.370605272932007     
 H   8.0457796161200488        4.3969878400574807        17.346418135068877     
 C   7.6864130199257366        6.1109295325206663        14.396269496377055     
 C   4.8485833264652882        11.031081736005795        14.085259867682023     
 H   5.3109076462854485        10.434631884492072        13.291284614450060     
 H   5.4603888424274460        11.908322724980293        14.329721839145687     
 H   3.8384517410268271        11.338113437875382        13.792982458292119     
 C   5.2451223785912822        3.2199379727872182        16.492606134106488     
 H   4.7855837478779506        3.3058490419873983        15.502374659324797     
 H   4.6537422512200290        2.5937061021133778        17.169945536520412     
 H   6.2661657202762129        2.8339311242595291        16.407458953781575     
 C   8.9819137615062310        5.8969479939963749        13.893481203796354     
 H   9.2396966294302274        6.2746591228385675        12.908530671198891     
 C   9.5744466230905090        4.5929889090378424        15.842697619739026     
 H   10.296553062222674        3.9987260748349422        16.398345388898107     
 C  0.81513546961049110        7.3512308907802284        13.777364302153627     
 H  0.43581369112771567        6.4210933916639403        13.367510014281963     
 C   8.0787723362010926        9.0314429331468400        13.155831670886815     
 H   7.5196459939739366        9.6552310973901392        13.859470422081872     
 H   8.4757012802428466        9.6261357893828361        12.330123763627949     
 H   8.8894783487628928        8.5129668598267845        13.680301096872196     
 C   2.1595783955226593        7.4282885301197004        14.180750945657277     
 C   1.7838585152105884        9.7760215586445280        14.760346093566143     
 H   2.1501655191429774        10.717692304443981        15.158712459013712     
 C  0.46018231493922401        9.6873251688851099        14.315809214588260     
 H -0.18036806295316746        10.568160522867155        14.351515699087155     
 C   9.9145750580089853        5.1357531579296669        14.603761625225864     
 H   10.893694488433722        4.9498812269282393        14.168366124123514     
 Co   1.0873217673802726        8.9823075109253914        5.7395304059820189     
 S   3.2774826271981374        10.999993800018363        4.6403976941169116     
 S  0.73859214768046322        11.023529188276926        8.1474354678358729     
 S   1.2458890816157393        5.8792412244856882        6.4939785920511595     
 S -0.95855775358391082        8.0891548113182399        3.4692737930539295     
 O  0.31415230599206256        7.4133597804162843        3.1163973311185091     
 O  -1.3172667929053833E-002   11.098032239224649        9.4110688652705949     
 O   4.1281410145545774        11.065412839026148        3.4386015736168121     
 O   2.1311476255511219        10.563282874303274        8.2339704282170594     
 N   2.0221083264945210        7.2409009853947799        6.0872168716476498     
 O  -1.6237636698060249        8.7542797118738171        2.3337846494932739     
 O   1.8982460915420782        5.1256601514865476        7.5799886265672241     
 O   2.0084420453192000        11.737726822980214        4.5869563687494423     
 O -0.15649922204491629        6.2978548347668042        6.7526237086446921     
 N -0.63057684676427361        9.0627012400485008        4.7088684275589872     
 N   2.8951506640665849        9.4781840483486164        5.0684436023397774     
 N   2.0945404556304531E-002   10.091597097001436        7.0213904352548973     
 C   6.0415542503016901        7.4150537136305523        4.8064073058349113     
 H   7.0741456941000918        7.5115128193370593        4.4825885182605250     
 C  -1.3117809761235033        10.339464270594577        6.6194134317748752     
 C   3.3707770248769271        7.2138183458785683        5.6721551338625025     
 C   4.2440162772129781        11.667659015942482        5.9886227750491381     
 H   5.1366269626251055        11.045837888066584        6.1228580117671081     
 H   3.6352315716865840        11.645220408976218        6.8995963984488782     
 H   4.5449722422469430        12.686530632211735        5.7174381884166960     
 C  -2.2797997609003606        11.074971679525868        7.3317844003928663     
 H  -2.0298294671697503        11.483640007400219        8.3076941985362183     
 C  -1.6697344751862171        9.7702708354534309        5.3573278081981179     
 C   1.1685590834850970        4.8505823811925675        5.0467669196312119     
 H  0.70628518950545105        5.4470314113265879        4.2527644532874342     
 H  0.55675570240969030        3.9733265697766651        5.2911727862151032     
 H   2.1787226249260727        4.5435834724863602        4.7545719531697870     
 C  0.77039823539122310        12.661540815400761        7.4537272290169119     
 H   1.2299628847976412        12.575706379423748        6.4635015331756218     
 H   1.3615544716529568        13.288059688749025        8.1309897571607834     
 H -0.25078889208736183        13.047160924543300        7.3685587553933010     
 C  -2.9651573687715653        9.9842208556505057        4.8543380476986213     
 H  -3.2227193485753149        9.6066363707747584        3.8692903668118301     
 C  -3.5581950048235353        11.287755388840770        6.8036622606891743     
 H  -4.2804476913840679        11.881879284490852        7.3592608601836185     
 C   5.2014007227696846        8.5305802075183479        4.7380828732914182     
 H   5.5805079975064320        9.4606970750806081        4.3279713511338889     
 C  -2.0617146286747436        6.8499091455137817        4.1165505315572233     
 H  -1.5026774869083510        6.2261807169497416        4.8203137824884505     
 H  -2.4583258796274827        6.2551635486983139        3.2907282967534393     
 H  -2.8726368280616206        7.3682444939416323        4.6408198683227129     
 C   3.8570731144848018        8.4534629090633793        5.1418410886324208     
 C   4.2331698367587158        6.1058770116905432        5.7218311314558852     
 H   3.8670461190496552        5.1642519428110614        6.1204947687977027     
 C   5.5567401279288786        6.1946336462786054        5.2769648183528481     
 H   6.1974195406262496        5.3138906133823651        5.3127347583160303     
 C  -3.8980226034576235        10.745199345705590        5.5645663941107468     
 H  -4.8770779694163195        10.931050804690665        5.1290237857623824     
 N   10.222429260496611       0.44557494413216947        8.1525899393237022     
 C   8.7842187092072699       0.47901356931526251        7.6842420120010848     
 H   8.6984942450007701        1.3123025200041902        6.9784016984162411     
 H   8.1885913678975459       0.71897941323044567        8.5750757476765571     
 C   10.428633410058577      -0.62300309798969089        9.2039216113487079     
 H   10.132663076481688       -1.5653008615675155        8.7345880104967364     
 H   9.7123611359163995      -0.42746318020745788        10.009905011396638     
 C   8.3626316533577381      -0.82434709465280720        7.0219519061090514     
 H   7.3779698032234444      -0.68604872373987347        6.5576372018300662     
 H   8.2845500531643825       -1.6504354313926193        7.7333610529953924     
 H   9.0498455651399734       -1.0957380369622647        6.2107036813388605     
 C   10.690764346653120        2.8246330095016043        7.4709604203385016     
 H   11.309551284415502        3.6844792297521840        7.7584258885601676     
 H   9.6861013282361448        3.1852164457983170        7.2293304219402179     
 H   11.127795433330263        2.4187575916321542        6.5497122758145370     
 C   10.705954005595599        1.8040655219626902        8.6003511432316806     
 H   11.728996147011852        1.6609021805587054        8.9598549217993515     
 H   10.076749376593177        2.0981091680936608        9.4505585926534508     
 C   11.862685567105917      -0.69140141200239080        9.7088475664586706     
 H   12.033571966438311       -1.6672557006882220        10.182149836250812     
 H   12.075957251202006        7.6241003876262745E-002   10.460811119946639     
 H   12.576762745379881      -0.59789254854467122        8.8815019231377494     
 H   10.800731798720959       0.16194850119617565        7.3205133403841574     
 N   7.8280046304926056        15.436063470950458        17.191266235560594     
 C   9.2662000104160214        15.402203561175176        16.722917892149013     
 H   9.3516467772706076        14.568988027461463        16.016964596278005     
 H   9.8617565751567788        15.161905582597990        17.613713543372821     
 C   7.6220577044878457        16.504839585364422        18.242441627700046     
 H   7.9181495546816292        17.447012033356909        17.772925387338255     
 H   8.3383527000458688        16.309308775698728        19.048410297114305     
 C   9.6882070851018440        16.705518822920382        16.060809646479882     
 H   10.672705163067439        16.566888482508087        15.596262953440545     
 H   9.7667724069914961        17.531418674245590        16.772382696206581     
 H   9.0009538761109340        16.977380069037938        15.249745500175505     
 C   7.3592357748352208        13.057010684053559        16.509967583737595     
 H   6.7403430003471581        12.197287348250969        16.797568149622069     
 H   8.3638610290401054        12.696291131793235        16.268402402208064     
 H   6.9222532810977180        13.462804372513512        15.588663528396786     
 C   7.3441662723235277        14.077747310911882        17.639201833073727     
 H   6.3211271938106233        14.221165091032455        17.998609414924477     
 H   7.9732418563192882        13.783705076187360        18.489504936602827     
 C   6.1880511344549207        16.573556948782841        18.747448066870099     
 H   6.0173265733000143        17.549538118844495        19.220535832092718     
 H   5.9747212594904555        15.806104145833423        19.499583526737030     
 H   5.4739016519802135        16.479992190358811        17.920175085528474     
 H   7.2497505341857442        15.719677853434696        16.359148641045351     
 N   4.3185133338971902        7.6210049612167410        9.8809992429114573     
 C   2.8895588522512363        7.5722096788981812        10.379239954636676     
 H   2.8237994193198670        6.7259567459286318        11.071853033632554     
 H   2.2741849286382338        7.3458403100262002        9.4983881731950621     
 C   4.4922971717020044        8.7047128073861373        8.8393339311064079     
 H   4.2051006130565440        9.6400089370015269        9.3271998632540143     
 H   3.7537068055851432        8.5162272489024300        8.0520437858871148     
 C   2.4778394149633240        8.8621069627590625        11.074116519470291     
 H   1.5010590605677847        8.7133081351217445        11.552631265701772     
 H   2.3856129354955904        9.7017778521733913        10.380492103861132     
 H   3.1799828489202362        9.1181462138517535        11.877000917419434     
 C   4.8039827691212826        5.2264358512003017        10.507254505505445     
 H   5.4383021472019255        4.3850415014665769        10.198878562076136     
 H   3.8043731117270290        4.8455575520695078        10.739274268830934     
 H   5.2365069262199162        5.6163762266087076        11.437077178527508     
 C   4.8029920024248769        6.2734088045361140        9.4017581480800860     
 H   5.8211599364676347        6.4302341781548673        9.0342167407352996     
 H   4.1676955349797993        5.9930492073450301        8.5517837004088815     
 C   5.9079224666625390        8.7904507423245040        8.2886997703541105     
 H   6.0571693604798993        9.7784077943263163        7.8334424074323312     
 H   6.1007990048309111        8.0405125505831432        7.5137331972812884     
 H   6.6520838297466645        8.6852415207255618        9.0877799837657118     
 H   4.9075369782006604        7.8885543449410775        10.710700572370314     
 N   1.6983414313482159        8.2603475301013312       0.84188044276968876     
 C   3.1274530805449507        8.3085288706474127        1.3397504258242530     
 H   3.1939261536595596        9.1552246513004416        2.0317660091286718     
 H   3.7427735045671486        8.5338333316553889       0.45858405581173728     
 C   1.5238394949042315        7.1767501777447560      -0.19976759442277553     
 H   1.8110490772590508        6.2413554307920753       0.28788906559856969     
 H   2.2621032010165840        7.3651366111026659      -0.98737282194323384     
 C   3.5384537837538308        7.0188303389270663        2.0354486575467692     
 H   4.5156726393277324        7.1671304574849266        2.5132139665750937     
 H   3.6295638044308243        6.1785284598268797        1.3424450931427223     
 H   2.8365684465020067        6.7640700079475602        2.8389621415983144     
 C   1.2135315192881539        10.654961746549718        1.4684205869008389     
 H  0.57934260347936573        11.496507133317385        1.1602108370273252     
 H   2.2132119072877057        11.035644732339197        1.7004455704796066     
 H  0.78099099735635691        10.264974251085144        2.3982141883519428     
 C   1.2142753769781138        9.6081424333996495       0.36278515842928599     
 H  0.19607867838465953        9.4516560869061514       -4.8112371110392363E-003
 H   1.8496832026519350        9.8884282089987039      -0.48713078582736896     
 C  0.10795580752288605        7.0913742137855191      -0.74975670325779542     
 H  -4.1697977782952506E-002   6.1035336007685288       -1.2051252806865280     
 H  -8.5111683079192146E-002   7.8414663697697531       -1.5245184308590172     
 H -0.63580172751526154        7.1966189459122143        4.9680530137524583E-002
 H   1.1094256031483256        7.9929923742543831        1.6717210809748719     
 N   1.7062759974942863        14.494859409432111        18.214259817668051     
 C  0.96559322690724680        15.718551288473313        17.730579535533369     
 H  0.85793168557767341        16.368817113151149        18.606733017990305     
 H  -4.1359281355427456E-002   15.380295051613718        17.465927332343075     
 C   3.0336758106280381        14.851798966368058        18.838342688698546     
 H   2.8385506774832483        15.714980362862393        19.489239863652713     
 H   3.6918659446235540        15.168333662637973        18.023537876800749     
 C  0.48508846121142984        13.015033817497057        16.589459432342142     
 H  0.59333808424965939        12.092129675887874        16.005741126841393     
 H   8.6576527602582234E-002   13.774433698126655        15.906877013131661     
 H -0.27102864428854584        12.826429369936607        17.365302868706440     
 C   1.8301005883915444        13.396151074506045        17.188626095053827     
 H   2.2835362915141677        12.542834074954046        17.702836703073714     
 H   2.5538180484628201        13.734237757578072        16.437867487938590     
 C   1.6233254762315041        16.440732496086731        16.573499976417100     
 H   1.0033543373271034        17.317288292896372        16.338132577474465     
 H   1.7038016771108864        15.808167027771249        15.679588173268296     
 H   2.6286200127445354        16.797086009825346        16.835922996812091     
 C   3.6281554012123687        13.696216030654703        19.628150438171122     
 H   4.5168463291179206        14.055771473903292        20.162720902311076     
 H   3.9504552492903491        12.864304719759403        18.990028498113624     
 H   2.9305791322180235        13.305070045791581        20.379543688843299     
 H   1.1033363009187498        14.154776430487916        19.009550064486593     
 N   4.3107021038201783        1.3865862366455313        9.1757539690302927     
 C   5.0511015333358049       0.16258869490617281        8.6923741324130344     
 H   5.1585360956822655      -0.48753499134753514        9.5686654266832019     
 H   6.0581806584714517       0.50051015027597079        8.4277398718348557     
 C   2.9832154547598217        1.0300865426865122        9.7999328617457167     
 H   3.1781651856130173       0.16703100365477286        10.451056226277176     
 H   2.3249752193564985       0.71346390501802337        8.9852069059242723     
 C   5.5321605324510443        2.8657130627056380        7.5504265446151040     
 H   5.4240355654866512        3.7883677453492854        6.9662535502743221     
 H   5.9305160020180603        2.1059132986053140        6.8681646919495281     
 H   6.2883418027571967        3.0545780498857744        8.3261527531852728     
 C   4.1871036543921214        2.4850710979167285        8.1498466936478220     
 H   3.7339272747325474        3.3386512731765543        8.6638792411534080     
 H   3.4632251214426275        2.1469590147345725        7.3992480779453640     
 C   4.3932969432638824      -0.55967831715804828        7.5353923204160207     
 H   5.0130223132778795       -1.4365713427100841        7.3004433380945946     
 H   4.3132654357480860        7.2664861010705226E-002   6.6412325592506036     
 H   3.3877722413370526      -0.91554726772351636        7.7977412255852565     
 C   2.3889265045809878        2.1859879615995372        10.589430279970891     
 H   1.5000685244106964        1.8267541889711398        11.123958170947638     
 H   2.0669045454198347        3.0178524856155318        9.9510957999643619     
 H   3.0864935624912073        2.5770949142819051        11.340851381372708     
 H   4.9137319441491876        1.7267222031155438        9.9709513350473618     
 N   7.6837204292657679        9.2357488800748353      -0.11323537909303101     
 C   6.9252534416690645        8.0364914922487607       0.40596741076745235     
 H   6.7398234405883048        7.3994943289465791      -0.46702946490780556     
 H   5.9519764511427038        8.4131648256256550       0.73725679363731478     
 C   9.0018356023088764        8.8417329548084034      -0.73320868694294916     
 H   8.7896849258215237        7.9684696749196222       -1.3654284287037057     
 H   9.6545850945670839        8.5295800210424044        8.8217781276117985E-002
 C   6.4764236454713719        10.817083190030383        1.4185949755712040     
 H   6.5999875285441876        11.768730995442699        1.9502268861270695     
 H   6.0311943079044186        10.111905382453733        2.1295262721244610     
 H   5.7492037596683607        10.985373663700781       0.61092509304630360     
 C   7.8247199955182998        10.359378069251770       0.88285902166320951     
 H   8.3303151552875523        11.175181779952982       0.35606642901066221     
 H   8.5088366156529709        10.017890664330231        1.6683417980357831     
 C   7.6244863365582365        7.2783740698623660        1.5153614544226013     
 H   6.9480247824083126        6.4771941504561976        1.8426038799496467     
 H   7.8610437257255477        7.9222922399416191        2.3710311457831614     
 H   8.5551965313373302        6.8090083687261540        1.1666890377135639     
 C   9.6249188457998187        9.9676528984702628       -1.5467563024458768     
 H   10.490737921905659        9.5691255497562064       -2.0919944372590580     
 H   9.9882005493074821        10.793456375255751      -0.92228897458625647     
 H   8.9302224453275763        10.377337437879891       -2.2913345824615248     
 H   7.0769616870042000        9.5709895899910720      -0.90779452788945936     
 N   10.367098849246597        6.6461561662283195        8.9256750395795450     
 C   11.126031437632008        7.8448574979867622        9.4455105028230779     
 H   11.311894224871740        8.4821565516223991        8.5728038182527264     
 H   12.099076466041295        7.4675822002638359        9.7768378924615256     
 C   9.0492409210676517        7.0409896258106510        8.3056487467586617     
 H   9.2618831609378276        7.9143434955199545        7.6737069374879079     
 H   8.3965157022392596        7.3532062201583654        9.1270755953516876     
 C   11.573635044693050        5.0636133066403355        10.456890897343971     
 H   11.449702806220188        4.1116045427820591        10.987837298770646     
 H   12.019002336008031        5.7681699826453618        11.168391143046460     
 H   12.300907888335018        4.8956402839454336        9.6491983910996364     
 C   10.225540991982633        5.5221112243305770        9.9212433574007264     
 H   9.7196793139201780        4.7067420073913464        9.3940027208958430     
 H   9.5414867147931499        5.8634987559038168        10.706826332976989     
 C   10.426938495693889        8.6028041769112331        10.555100515721060     
 H   11.103788804043893        9.4034711768491093        10.882969081608303     
 H   10.189763635024180        7.9585337140107475        11.410399910632870     
 H   9.4965633983591662        9.0729089126165459        10.206359874941082     
 C   8.4257545846369748        5.9155747878404297        7.4916698327942166     
 H   7.5603798692472868        6.3147315069584460        6.9461533301953837     
 H   8.0617383794606248        5.0898636934548938        8.1158621927368664     
 H   9.1205109664580259        5.5055730945018775        6.7473126114732986     
 H   10.973800952092285        6.3109837772390591        8.1310374570288690     
         396

 Co   10.954413687421846        1.0005356435979733        3.3007373731924825     
 S   8.6804216693017313        2.9880034275688665        4.2994660604552299     
 S   11.357598268788815        3.0459859988580482       0.90828049670396838     
 S   10.874283390758091       -2.1145721744789534        2.5714516129356029     
 S   12.934625840618153       0.16599823158041829        5.6414283091210695     
 O   11.658711018481579      -0.52151591414822640        5.9591136813897574     
 O   12.141122998459785        3.1487547777132412      -0.33462003622012404     
 O   7.7982265613934816        3.0612676849407534        5.4788381886397381     
 O   9.9744278702995715        2.5662346787157593       0.77746900326421697     
 N   10.062215213027869      -0.76306715847588369        2.9454616176890389     
 O   13.559015573349971       0.83946889559530380        6.7956478736847910     
 O   10.266150483123623       -2.8852520312416146        1.4709397951496801     
 O   9.9293015146925114        3.7580681051196319        4.3711541898785740     
 O   12.274491162074668       -1.6715622788932136        2.3457226601128087     
 N   12.632683409198350        1.1365886534848411        4.3944374652768179     
 N   9.1124107349106680        1.4675435366838259        3.9122981291529522     
 N   12.055398518651510        2.1107548087660213        2.0427114470993057     
 C   6.0125798072465999      -0.67051647768114164        4.1395001989643152     
 H   4.9703661275749891      -0.59685829250463640        4.4405600817203075     
 C   13.375492279988014        2.3692912913627389        2.4797459192211710     
 C   8.7063079672906678      -0.81708263056395947        3.3326911721238810     
 C   7.7296086475555894        3.6043324227418991        2.9176692663993009     
 H   6.8534330369659049        2.9604950017230691        2.7798046705396042     
 H   8.3610283840210951        3.5812243230667162        2.0223630854990562     
 H   7.3996761243965512        4.6207430364619242        3.1626928640441863     
 C   14.368810677549780        3.0824938079607707        1.7794927751438667     
 H   14.148691917666506        3.4718376107173747       0.78846628449100131     
 C   13.693080840163249        1.8294750641849258        3.7640978346356699     
 C   10.925533943351576       -3.1322036131232287        4.0268743609514166     
 H   11.327187274361332       -2.5135283633034620        4.8367178738458394     
 H   11.585437933107944       -3.9829491566862401        3.8168804413791810     
 H   9.9164269679447763       -3.4766440857321887        4.2760730330242032     
 C   11.284146895884536        4.6747367637677639        1.6214220533310413     
 H   10.790346743640937        4.5738110152784781        2.5938276100235003     
 H   10.710307456033476        5.3033977815410029       0.93206268767801714     
 H   12.299072463130816        5.0667113892466711        1.7442158503699352     
 C   14.973418388760420        2.0495884314946555        4.3019302084890416     
 H   15.196823180240095        1.6946939927438267        5.3033673952947593     
 C   15.633707494727936        3.2983923483744748        2.3394463976162627     
 H   16.375649042974359        3.8733367985731091        1.7887514153099247     
 C   6.8224330344515680       0.46730598949540575        4.2047511469304215     
 H   6.4101783789086673        1.3940050046175885        4.5896238014839508     
 C   14.072959405063180       -1.0548050973534002        5.0201577667013195     
 H   13.544583581911544       -1.6864213272932029        4.2999242720718192     
 H   14.462230626143699       -1.6416671927108051        5.8542047957231080     
 H   14.886725619688280      -0.51832425250846037        4.5189939903710723     
 C   8.1773757713442432       0.41757687296605228        3.8326821771791968     
 C   7.8722369440898383       -1.9468309985742465        3.2807203797419828     
 H   8.2678051649775082       -2.8844902286816998        2.9013708956817688     
 C   6.5387811409633079       -1.8847591573458753        3.6986847144443860     
 H   5.9198327855915664       -2.7805477566595611        3.6644218521017455     
 C   15.933807319343142        2.7859206781435790        3.6019672249860255     
 H   16.900904910930269        2.9780627425560300        4.0622735932794329     
 Co   7.0966154376573378        14.880926753963111        12.339243791557617     
 S   9.3706047300281945        12.893579676302766        13.338350462499237     
 S   6.6939917601544776        12.835137913645424        9.9468772148822691     
 S   7.1765326617344378        17.996092770281937        11.610342224373042     
 S   5.1159349176907716        15.715312781461963        14.679670762421026     
 O   6.3917992731864990        16.402783625435962        14.997642120457163     
 O   5.9105702474953938        12.732372610393488        8.7039092818738393     
 O   10.252683312246280        12.820492620724341        14.517817800043895     
 O   8.0771403001414459        13.314969571564015        9.8162059381897482     
 N   7.9887110518243452        16.644586297931117        11.984144113355194     
 O   4.4913810328928703        15.041663839765512        15.833687669625922     
 O   7.7846340475246283        18.767037416282569        10.510000083921474     
 O   8.1217975480202202        12.123386045771893        13.409977028049360     
 O   5.7763860609250761        17.552977992245729        11.384450949243810     
 N   5.4180712587681352        14.744966691419210        13.432540325045768     
 N   8.9385578889442971        14.413995813226645        12.951062625736858     
 N   5.9960176836753387        13.770261883138176        11.081267531103220     
 C   12.038304492879384        16.552197841700860        13.178338121592171     
 H   13.080517184650414        16.478590054568304        13.479400256907899     
 C   4.6758053816057261        13.511828849323171        11.517952350319629     
 C   9.3445914308300448        16.698651491109452        12.371486832051541     
 C   10.321572881375742        12.277247985464120        11.956667678178762     
 H   11.197641304970803        12.921220493240588        11.818749374439765     
 H   9.6901990234465245        12.300168648389841        11.061328569237455     
 H   10.651658531633647        11.260912641268751        12.201797086794933     
 C   3.6826522958934165        12.798544688933996        10.817542304542382     
 H   3.9030061425153897        12.409052734654802        9.8266356601866605     
 C   4.3578571841579681        14.051932129916310        12.802091092667943     
 C   7.1250996938361268        19.013459358678787        13.065938570466580     
 H   6.7234268069991190        18.394623629109955        13.875648139552684     
 H   6.4651718826127551        19.864208293388828        12.856028468378698     
 H   8.1341692545441386        19.357915751990998        13.315259024588142     
 C   6.7675065557568619        11.206361264921963        10.659964058351697     
 H   7.2612306424581226        11.307309519919997        11.632404889834485     
 H   7.3414296778930259        10.577744577296768        9.9706290525061494     
 H   5.7525988677869790        10.814320301399052        10.782688864050975     
 C   3.0773912776791637        13.831869180085839        13.339640526695945     
 H   2.8537067577147504        14.186908953938691        14.340957994635728     
 C   2.4176059169642583        12.582778673867937        11.377178258378187     
 H   1.6757946023068020        12.007766631889019        10.826392084682533     
 C   11.228507374798756        15.414330725898774        13.243552249391115     
 H   11.640807950008679        14.487649568444557        13.628428562827906     
 C   3.9776701176527860        16.936203448651302        14.058441761215885     
 H   4.5061417683479030        17.567999181961458        13.338444602135837     
 H   3.5881894899603122        17.522866075391107        14.892531569241859     
 H   3.1640403700894519        16.399783391369649        13.556998679461536     
 C   9.8735541378519329        15.464005926944051        12.871490045420323     
 C   10.178586941330929        17.828450501851858        12.319609904606818     
 H   9.7829506881242700        18.766102278950925        11.940311690304837     
 C   11.512046348616790        17.766435864331410        12.737572102609903     
 H   12.130934761539772        18.662268747760780        12.703339461724942     
 C   2.1171901716991708        13.095439500414003        12.639540088307269     
 H   1.1499742308073080        12.903392991338793        13.099624853469043     
 Co   4.9296301349456462        6.9006668376905775        14.778031236117368     
 S   2.7361983416544162        4.8841346610766525        13.682716558130705     
 S   5.2796607826658395        4.8592743564310332        17.185555665526206     
 S   4.7740584308914178        10.004239381195335        15.531541395751388     
 S   6.9736463858203503        7.7917217865166872        12.505763192269768     
 O   5.7008716511168718        8.4679464394657753        12.153979303620030     
 O   6.0325404303488908        4.7836471626509720        18.448455105262624     
 O   1.8843762363993464        4.8185872553086586        12.481739782316538     
 O   3.8875849131202687        5.3206276107719743        17.273613963938043     
 N   3.9965337734513957        8.6429800189120911        15.125870048551985     
 O   7.6376027468811660        7.1264134939976103        11.369664467234657     
 O   4.1232158262682219        10.758454573441590        16.618009698439092     
 O   4.0044228626917215        4.1450894615963536        13.628536368704447     
 O   6.1763265219314416        9.5847014430131878        15.789147441906222     
 N   6.6463244045942389        6.8181859939326674        13.745497253259918     
 N   3.1204764232005875        6.4058621086099619        14.109294184750063     
 N   5.9968662218616817        5.7910007087929047        16.059122439238084     
 C  -2.4195436578191065E-002   8.4718313924006594        13.848830956369667     
 H  -1.0572016636710442        8.3762013691124579        13.526069597364247     
 C   7.3291825043288963        5.5426013385263619        15.656131974700111     
 C   2.6475784889455376        8.6710699860764180        14.711914435664601     
 C   1.7702291869171225        4.2183892941216268        15.032174367890550     
 H  0.87828462289176101        4.8410902122530413        15.166606268217210     
 H   2.3798491332328160        4.2407866294970127        15.942566461727910     
 H   1.4681211923740674        3.1996367395911540        14.761946742981795     
 C   8.2978494222878254        4.8075749333476763        16.368115116774405     
 H   8.0487006621922959        4.3994615257038241        17.344448564101441     
 C   7.6860435431984166        6.1109482227245655        14.393424418632691     
 C   4.8506436900452874        11.032518950234111        14.084049700836131     
 H   5.3108805400277586        10.435299541734079        13.289532170464273     
 H   5.4641063589015353        11.908846860010039        14.327324843556825     
 H   3.8405493332420630        11.340840115563919        13.793249849082720     
 C   5.2458579121444027        3.2215212175156207        16.491345264660886     
 H   4.7851431315039186        3.3079441181444116        15.501725395061952     
 H   4.6550817619741185        2.5952056826891594        17.169098670023526     
 H   6.2666926999978889        2.8353127958021576        16.404907441589277     
 C   8.9810265977816996        5.8967577050162623        13.889439274504593     
 H   9.2376343906491272        6.2736854174582959        12.903923964156323     
 C   9.5758770437303919        4.5946931438404981        15.839114411265760     
 H   10.298662640251683        4.0010943200927240        16.394595079476346     
 C  0.81478969569508541        7.3554445109332143        13.780619727241293     
 H  0.43433574964659744        6.4254263859283034        13.371621248901038     
 C   8.0779846067372088        9.0302080455047964        13.152435702555429     
 H   7.5199119100221319        9.6542765515601978        13.856632207923740     
 H   8.4746632396126866        9.6246194999637869        12.326438627403459     
 H   8.8887871474276778        8.5111143945226591        13.676119109738437     
 C   2.1595925659212449        7.4315598534204348        14.182934077426312     
 C   1.7863006827567409        9.7798658818831505        14.761582522753375     
 H   2.1536145960178104        10.721397396037714        15.159297476946419     
 C  0.46228910764706521        9.6920871166059879        14.317956532221354     
 H -0.17751762068146976        10.573437052059974        14.353616942272884     
 C   9.9146371603514929        5.1364185164705596        14.599370667194874     
 H   10.893346824555078        4.9503340062930823        14.163125275479844     
 Co   1.0870786294120445        8.9808893482623837        5.7394646514540240     
 S   3.2801320799443348        10.997529320192806        4.6437898232397625     
 S  0.73650877431558515        11.022262683532336        8.1468425853613127     
 S   1.2429322374374316        5.8774072162164082        6.4930404034206690     
 S -0.95657254211707254        8.0897585804434584        3.4668046148825638     
 O  0.31624091617820077        7.4135551855705053        3.1151232361852248     
 O  -1.6342682950373826E-002   11.097736540189684        9.4097666297207443     
 O   4.1318722359214073        11.063216193451721        3.4427627838557511     
 O   2.1287384752090817        10.561335506472071        8.2348920761057141     
 N   2.0203908453524537        7.2387137345704060        6.0874040062904990     
 O  -1.6203827476607982        8.7551779325103301        2.3306802975622705     
 O   1.8937700615427975        5.1232304186637627        7.5795426853269490     
 O   2.0117889149750545        11.736381428177175        4.5897242690673599     
 O -0.15937625290485616        6.2968689134987983        6.7505641331870203     
 N -0.62946994516097554        9.0631963283887362        4.7066551302421606     
 N   2.8960857507654554        9.4757669352517002        5.0704264719073722     
 N   1.9533065959879678E-002   10.090228339831199        7.0205078562914949     
 C   6.0408798960178958        7.4100465766609220        4.8095941129130502     
 H   7.0738039792689760        7.5057177154769779        4.4865631794956435     
 C  -1.3127630381880069        10.338463958518096        6.6173407009130401     
 C   3.3693087189039779        7.2106999653044745        5.6733016133340346     
 C   4.2461306474764466        11.663421065694548        5.9931693745867252     
 H   5.1381708775409063        11.040835502610770        6.1275290757153336     
 H   3.6365677350414729        11.640962946746122        6.9036042441224152     
 H   4.5480907679398168        12.682206003918820        5.7228858848040263     
 C  -2.2816405482257616        11.073214218950529        7.3293010279585822     
 H  -2.0326836805704618        11.481225089395352        8.3057245556145194     
 C  -1.6693472500251276        9.7702697002781829        5.3544987839241109     
 C   1.1664841117487366        4.8491323699734270        5.0455439522020722     
 H  0.70629283365333029        5.4463494741809528        4.2510007082535770     
 H  0.55302461410988935        3.9727902846276026        5.2887686549147936     
 H   2.1766083204909519        4.5408423549756645        4.7548204580877558     
 C  0.76975702133680135        12.659959564285433        7.4524754897106877     
 H   1.2304960095621953        12.573607592672678        6.4628610513646869     
 H   1.3603240021945471        13.286543817120235        8.1301565114516006     
 H -0.25121205468037100        13.045806571328576        7.3660174655661494     
 C  -2.9642576719623546        9.9844309274484431        4.8503255626479387     
 H  -3.2206595622271634        9.6076207724412459        3.8647199068776743     
 C  -3.5595790622490759        11.286100793266842        6.8001003183756801     
 H  -4.2825011370890635        11.879570256388277        7.3555348017582434     
 C   5.2017739219948451        8.5263439833098502        4.7413757174458322     
 H   5.5820277603001349        9.4563428693848177        4.3321372166160224     
 C  -2.0609403410138927        6.8511521395071533        4.1131949237469021     
 H  -1.5029514107561575        6.2271372864689152        4.8175061867018378     
 H  -2.4573247936716567        6.2566931572523607        3.2870910105669444     
 H  -2.8719426126340846        7.3701160479839887        4.6366930833788649     
 C   3.8570787982178105        8.4501731041567485        5.1440370092218961     
 C   4.2307215582579696        6.1020044327472087        5.7230540411323485     
 H   3.8635784705474063        5.1605156258551741        6.1210463939966102     
 C   5.5546343265344849        6.1898391791293292        5.2791206076865196     
 H   6.1945613263518107        5.3085752929333658        5.3148402781986563     
 C  -3.8980584798970828        10.744568845354193        5.5602077888169097     
 H  -4.8767083519185341        10.930633974106934        5.1238249713082826     
 N   10.226220480904066       0.44138000934553867        8.1540718810170478     
 C   8.7883129802877331       0.47532790038699835        7.6847422080398449     
 H   8.7032409713804046        1.3090594964544136        6.9793567724959269     
 H   8.1920335746592148       0.71482094762979753        8.5752525533265089     
 C   10.431356179242586      -0.62770294413084804        9.2050785942499598     
 H   10.135670650123288       -1.5697664994247682        8.7351303934129163     
 H   9.7143506202564360      -0.43239730522231723        10.010448251039001     
 C   8.3670595394656200      -0.82757614427283333        7.0213480969947737     
 H   7.3826518393825777      -0.68893106026545137        6.5565766605305154     
 H   8.2885248719079669       -1.6541302308972519        7.7321509513805440     
 H   9.0547630470070857       -1.0984331867012527        6.2103647163931219     
 C   10.695122622421191        2.8209532897339877        7.4742808931505511     
 H   11.314429217033743        3.6801851724506216        7.7624372351585258     
 H   9.6906265188019702        3.1822127053274323        7.2329769461449045     
 H   11.131997212160503        2.4156069062072203        6.5527449407414400     
 C   10.709780205519619        1.7995079598575956        8.6028773523143407     
 H   11.732662293839562        1.6558898085758125        8.9626425464868653     
 H   10.080378256127103        2.0930970480322042        9.4530807669411399     
 C   11.864800523339573      -0.69668231978895312        9.7115102406511280     
 H   12.034968890386368       -1.6729398226685350        10.184210490811564     
 H   12.077403777820525        7.0370245299164080E-002   10.464237290464750     
 H   12.579870292060731      -0.60278668935991009        8.8850972755382163     
 H   10.804872140282855       0.15828995403205992        7.3220686092616374     
 N   7.8242343979485147        15.440246082796165        17.192752086095034     
 C   9.2621276526624694        15.405904737742397        16.723421938365824     
 H   9.3469402229726946        14.572241781117341        16.017930878638026     
 H   9.8583410304580532        15.166101336154048        17.613896615674442     
 C   7.6193388190564937        16.509514249768621        18.243612484873495     
 H   7.9151383824208494        17.451460563412148        17.773493639277760     
 H   8.3363651281195619        16.314217091946997        19.048968807859335     
 C   9.6837734154509132        16.708766416459980        16.060197683806607     
 H   10.668027949742907        16.569811116201912        15.595209200217026     
 H   9.7627602186006825        17.535144488616641        16.771153579138147     
 H   8.9960330569648566        16.980062887267138        15.249386395465386     
 C   7.3549259664304802        13.060678311337258        16.513269365876553     
 H   6.7355202868469659        12.201561318988229        16.801551638687616     
 H   8.3593865068908073        12.699291484231640        16.272025173929158     
 H   6.9180965078748242        13.465949039054397        15.591681611812531     
 C   7.3403817099023572        14.082281031311746        17.641720279926382     
 H   6.3175027756040398        14.226136965265429        18.001396413432079     
 H   7.9696636364658007        13.788692638744205        18.492012432907657     
 C   6.1859367976089388        16.578792310202680        18.750118547995466     
 H   6.0159199181867438        17.555168279387939        19.222618661191806     
 H   5.9732783087929473        15.811916793171227        19.503005877471949     
 H   5.4707998805968625        16.484845077253524        17.923773020100459     
 H   7.2456279004011170        15.723324371021898        16.360710319046607     
 N   4.3147711886374198        7.6168061435190531        9.8824372434210304     
 C   2.8855027734115200        7.5685251100471547        10.379666937162520     
 H   2.8190650525888401        6.7226939162035269        11.072707130595276     
 H   2.2707931953672733        7.3417217373951713        9.4984732057916474     
 C   4.4896478810673548        8.7000105976189772        8.8404529237487086     
 H   4.2021505850389067        9.6355390105151937        9.3276981524037357     
 H   3.7518125594548866        8.5112890057746107        8.0525298904432461     
 C   2.4734587979694305        8.8588633432094657        11.073474951115557     
 H   1.4964074781664283        8.7104174478505882        11.551500294343803     
 H   2.3817215673273679        9.6980943795133960        10.379271110248867     
 H   3.1750967037387703        9.1153926307065856        11.876651800493457     
 C   4.7996668378697045        5.2227564703897968        10.510546127805357     
 H   5.4334706832706194        4.3807465345441070        10.202873499951805     
 H   3.7998875222889645        4.8425548101090126        10.742881263262374     
 H   5.2323351814316705        5.6132307729617255        11.440084591946745     
 C   4.7992215041178294        6.2688464312299743        9.4042505824005858     
 H   5.8175540351821242        6.4252161232847751        9.0369828752279489     
 H   4.1641334187681709        5.9880285004032814        8.5542651756235504     
 C   5.9058940454048505        8.7851745319329400        8.2913609869029301     
 H   6.0558650972531467        9.7727279946351544        7.8355025887777128     
 H   6.0994627542818973        8.0346459905376619        7.5171646133980596     
 H   6.6490420516053774        8.6803591308112846        9.0913932639081185     
 H   4.9034292644527753        7.8848904301109526        10.712223830912439     
 N   1.7020853460847112        8.2645530622878383       0.84334765445553872     
 C   3.1315005393241244        8.3122608133890648        1.3402312433283650     
 H   3.1986045917015944        9.1585054540277433        2.0327135926455053     
 H   3.7461601571955803        8.5380698906760895       0.45874377060267307     
 C   1.5265383724133863        7.1814520905491026      -0.19862100297310797     
 H   1.8140472003726180        6.2458313490233355       0.28842871624702959     
 H   2.2640692643120395        7.3700811447394621      -0.98683770178736352     
 C   3.5428733725902988        7.0221080927033190        2.0348062800621021     
 H   4.5203342829685651        7.1700881319303891        2.5121316063248980     
 H   3.6335678853749815        6.1822880265818485        1.3411819756217878     
 H   2.8414765367846440        6.7667729688635987        2.8385705757948743     
 C   1.2178067095977529        10.658645417819615        1.4717218984434508     
 H  0.58412493881119976        11.500796526317030        1.1642042305751754     
 H   2.2176523591107031        11.038664408756748        1.7040611676018929     
 H  0.78512331154870718        10.268127760507433        2.4012336090490836     
 C   1.2180204061467717        9.6126983868435634       0.36529704460800305     
 H  0.19966073019372937        9.4566454369026918       -2.0212588641385365E-003
 H   1.8532120055544681        9.8934467970544784      -0.48463429832084115     
 C  0.11005126302024473        7.0966269137886790      -0.74711158362388042     
 H  -4.0300002652164019E-002   6.1091821775171740       -1.2030737248167902     
 H  -8.3694746946480755E-002   7.8472992399101198       -1.5211169247691834     
 H -0.63272016674041576        7.2014760200242538        5.3253537183625611E-002
 H   1.1135279493655041        7.9966495441183945        1.6732640302088861     
 N   1.7049473459239843        14.497930390229948        18.213480615710367     
 C  0.96367377565614243        15.720805793655066        17.728607959585204     
 H  0.85340399086240970        16.370626303557117        18.604655685254009     
 H  -4.2149873279150790E-002   15.381265252220420        17.461718138858902     
 C   3.0320320859247030        14.856108987453153        18.837436195227962     
 H   2.8363335403349446        15.719627794863724        19.487707167171862     
 H   3.6900467388543250        15.172496909062863        18.022415023261900     
 C  0.48423788724925365        13.014710246171592        16.591778708442106     
 H  0.59300499932949891        12.090847623647823        16.009798446705883     
 H   8.4167010628962105E-002   13.772298851769637        15.908248482783144     
 H -0.27091809340085826        12.826780136386150        17.368680485317729     
 C   1.8293548907533772        13.398389349336259        17.188834999514157     
 H   2.2845315891402382        12.546326833816330        17.703469321246949     
 H   2.5517534015998060        13.736590916398669        16.436920535230186     
 C   1.6228029034786373        16.444191361204926        16.573129976635126     
 H   1.0009452370884753        17.318227772552202        16.334687554715934     
 H   1.7085047492067003        15.811248465116710        15.680496441908437     
 H   2.6256013266153766        16.804322644840472        16.838445737966172     
 C   3.6274605586392772        13.701517241269263        19.628042455424264     
 H   4.5153806895806001        14.062375351777144        20.162979582685022     
 H   3.9511382447155823        12.869811013713450        18.990380128018845     
 H   2.9299726276400517        13.309749609798962        20.379199390065750     
 H   1.1018747628243599        14.158008252444860        19.008741984913172     
 N   4.3120284213464108        1.3835185707705839        9.1749611086374010     
 C   5.0530379263995284       0.16035831645935034        8.6903684318851635     
 H   5.1630962841021093      -0.48932972845743755        9.5665445668339100     
 H   6.0589795344134858       0.49958683339044513        8.4234951211068054     
 C   2.9848627799326115        1.0257498692582117        9.7990062212958531     
 H   3.1803976215911889       0.16234773145982148        10.449487223797568     
 H   2.3268011750028315       0.70928088287117796        8.9840583837431769     
 C   5.5329898656057290        2.8660873103507014        7.5527675582405163     
 H   5.4243388021210430        3.7897173103245110        6.9703633558200417     
 H   5.9329149734661488        2.1081259298094093        6.8695362285283670     
 H   6.2882056966911986        3.0542604950736831        8.3295599760870704     
 C   4.1878312818226959        2.4828510581470913        8.1500602942671119     
 H   3.7328960534728339        3.3351588509966832        8.6645284629870503     
 H   3.4652827064833547        2.1446254137403766        7.3982950489332397     
 C   4.3938410368707324      -0.56310709750010635        7.5349816909719838     
 H   5.0154695833895238       -1.4374577221079561        7.2969288590212580     
 H   4.3085533517739654        6.9628769882680103E-002   6.6421172209215955     
 H   3.3908282117887638      -0.92278682635799625        7.8002286824074565     
 C   2.3896125778056825        2.1806379671376681        10.589324376773332     
 H   1.5015364059629877        1.8200795657299620        11.124221189555763     
 H   2.0661944787536908        3.0123015063398202        9.9514648454378634     
 H   3.0870920531908892        2.5723679416553313        11.340507842376176     
 H   4.9151850572078812        1.7234903849324152        9.9701357348679664     
 N   7.6850191262343861        9.2387890399079389      -0.11402990517039213     
 C   6.9271465624107122        8.0387196013279656       0.40399753476397920     
 H   6.7442924514978220        7.4012829791000900      -0.46910380871870827     
 H   5.9527536181455440        8.4141165432706693       0.73308230199247593     
 C   9.0034380546238619        8.8460051839184999      -0.73414980602294133     
 H   8.7918489925239331        7.9730758170724698       -1.3669874201144057     
 H   9.6563749665977987        8.5337079261036806        8.7051844524277069E-002
 C   6.4772752200749961        10.816751443088181        1.4208997038095232     
 H   6.6003359374403514        11.767441696973608        1.9542655513005822     
 H   6.0336011679598229        10.109770562321206        2.1308891877871199     
 H   5.7490900156452858        10.985721739474904       0.61429318713525249     
 C   7.8254573104156613        10.361589571246014       0.88304555411903174     
 H   8.3293167372539152        11.178639326429437       0.35666800685745503     
 H   8.5108947655918303        10.020213629536444        1.6673693523464841     
 C   7.6250098742821306        7.2817937983432488        1.5149690186929632     
 H   6.9504275529805648        6.4781087433443902        1.8391624028632971     
 H   7.8563883936083867        7.9253329896928708        2.3719094228717728     
 H   8.5581958208807478        6.8161837624530133        1.1691534089993232     
 C   9.6255629280280264        9.9729105662500821       -1.5469148216958084     
 H   10.492136122583590        9.5756781552126657       -2.0918078586131603     
 H   9.9874901222076264        10.798917132983972      -0.92199797243129344     
 H   8.9307627323530188        10.381979615019974       -2.2917116570311316     
 H   7.0783821807853560        9.5741919467373311      -0.90860886143448583     
 N   10.365791343788022        6.6430887372736400        8.9248668017548543     
 C   11.124098068477233        7.8426396351446614        9.4434842940241346     
 H   11.307355668593361        8.4803578307392122        8.5706535812850984     
 H   12.098274743280349        7.4666813147200202        9.7726042784762921     
 C   9.0476123589027377        7.0366349679455249        8.3046973651977094     
 H   9.2596601994193701        7.9096480828738081        7.6721180653566563     
 H   8.3946982946602660        7.3489926598869131        9.1258991060802526     
 C   11.572826227406946        5.0639991550339420        10.459223156383439     
 H   11.449422014041774        4.1129722207066841        10.991949646263457     
 H   12.016628765152799        5.7704007765185859        11.169743350181792     
 H   12.301060899311565        4.8953250426775154        9.6525955829398136     
 C   10.224832758582963        5.5199001971376509        9.9214513752317881     
 H   9.7207251587566770        4.7032556066611262        9.3946556941747570     
 H   9.5394532134858459        5.8611825501937886        10.705868581310051     
 C   10.426365628721342        8.5994062974164400        10.554638708812961     
 H   11.101310513709596        9.4026131702477098        10.879415551707154     
 H   10.194411714483808        7.9555387343079440        11.411233994476920     
 H   9.4934920083816401        9.0657053786119803        10.208759844949796     
 C   8.4251109277251786        5.9102001077618818        7.4915313556670862     
 H   7.5589525941331948        6.3080194047058207        6.9463779243327197     
 H   8.0624979773089045        5.0842807505865606        8.1161927451269715     
 H   9.1199669653300290        5.5008338146119193        6.7469413832077159     
 H   10.972375508190888        6.3077498188188637        8.1302145864819853     
         396

 Co   10.954107217573801        1.0019441974722716        3.3006963927304969     
 S   8.6830039409224540        2.9904493985247997        4.3028919286138345     
 S   11.355373843023608        3.0472549991082758       0.90770085783051324     
 S   10.871281816564480       -2.1127490572288012        2.5705480674207943     
 S   12.936622380249396       0.16538633194969307        5.6389314024332950     
 O   11.660825684367175      -0.52172826552296891        5.9578499780691070     
 O   12.137794263411667        3.1490449498598170      -0.33592057455734708     
 O   7.8019024166339532        3.0634402467127417        5.4830417541183385     
 O   9.9718821269542257        2.5681674024617172       0.77842926103368959     
 N   10.060446386625248      -0.76089717476798724        2.9456917707255861     
 O   13.562432150052082       0.83857635325506485        6.7924936234623763     
 O   10.261617745078613       -2.8828458471860690        1.4705446818495296     
 O   9.9325766064565784        3.7594036918791147        4.3739455292505562     
 O   12.271559824371547       -1.6705730850111475        2.3436694454157481     
 N   12.633761108001792        1.1360714493616917        4.3921946974225614     
 N   9.1132828896770626        1.4699438370332325        3.9143140620735002     
 N   12.053872730285864        2.1121498964905618        2.0418431986527104     
 C   6.0118497374109126      -0.66553907573004223        4.1427143441466470     
 H   4.9699669607308703      -0.59109650104794931        4.4445557320858597     
 C   13.374407811973862        2.3703190459786798        2.4776487272166952     
 C   8.7047892114943863      -0.81398651311782033        3.3338814838191846     
 C   7.7316413204914856        3.6085451226444119        2.9222561828448428     
 H   6.8549029762641966        2.9654612598698149        2.7845174686404555     
 H   8.3622780603586460        3.5854639442478016        2.0264081339821960     
 H   7.4027026727105039        4.6250386517119084        3.1681829694568204     
 C   14.366839158480239        3.0843035342043259        1.7769699952147973     
 H   14.145673962051937        3.4743232350383444       0.78647284074363444     
 C   13.693412490405001        1.8294749930413110        3.7612205072315090     
 C   10.923450325102086       -3.1307567422360525        4.0256894315302363     
 H   11.327202317024600       -2.5128461407118539        4.8349808468730968     
 H   11.581692975864293       -3.9824168766901238        3.8145030434788270     
 H   9.9143100252849692       -3.4739061551306065        4.2763826872109822     
 C   11.283351967998703        4.6763300248815831        1.6201602422054067     
 H   10.790738986439456        4.5759277243466689        2.5931837460831737     
 H   10.708906964976743        5.3049080878501771       0.93121655129086511     
 H   12.298491165563947        5.0680938536218099        1.7416481803183907     
 C   14.974278483729055        2.0493744213146989        4.2978321209877155     
 H   15.198880115515200        1.6936889152747419        5.2986964646564765     
 C   15.632210795117349        3.3000898008072226        2.3358055513879181     
 H   16.373463195619955        3.8757030388636040        1.7849361521120948     
 C   6.8227448956194943       0.47151679797701801        4.2080712190951699     
 H   6.4116294464016672        1.3983335404698758        4.5938112583035107     
 C   14.073740744667363       -1.0560494241493992        5.0167530251285193     
 H   13.544297912108417       -1.6874091200195287        4.2971088174827967     
 H   14.463293255516975       -1.6431675430134145        5.8505143648371121     
 H   14.887389609036799      -0.52019122853800925        4.5147651161606914     
 C   8.1773231767805843       0.42084540013842286        3.8349140119085825     
 C   7.8697451710625375       -1.9429853033267670        3.2819927139017473     
 H   8.2643023973571896       -2.8807818174235877        2.9019828942161534     
 C   6.5366285370821089       -1.8799951420802195        3.7008791068550844     
 H   5.9169341166316611       -2.7752671127746820        3.6665624523481641     
 C   15.933703833694231        2.7865665042072245        3.5975067410701436     
 H   16.901221093910600        2.9784881726821841        4.0569444934497092     
 Co   7.0968971079523211        14.879521694126510        12.339217051705997     
 S   9.3679990523026273        12.891126193855035        13.341763371367298     
 S   6.6961516529754350        12.833897246544948        9.9463046760293476     
 S   7.1795257311525900        17.994268197819167        11.609425738479967     
 S   5.1139502856149521        15.715933214834966        14.677209051360808     
 O   6.3897032280557235        16.403001905406157        14.996392503412213     
 O   5.9138272795812652        12.732111468779225        8.7026204743006694     
 O   10.248992059245264        12.818302532857116        14.522002015323380     
 O   8.0796228124904328        13.313060343138741        9.8171640591566973     
 N   7.9904629406644627        16.642414198700965        11.984374855109087     
 O   4.4879858163091777        15.042580995981567        15.830583660296076     
 O   7.7891607168078245        18.764611386224558        10.509580465055235     
 O   8.1184958400406675        12.122048713936234        13.412759659099750     
 O   5.7793041001488570        17.551996291897893        11.382396211234607     
 N   5.4169893072080093        14.745474945865135        13.430342378044582     
 N   8.9376649718497401        14.411590815011166        12.953073655718073     
 N   5.9974909265257796        13.768901325587123        11.080410101645672     
 C   12.039020532010703        16.547205243674288        13.181542170113506     
 H   13.080902427659600        16.472809018509764        13.483385543832668     
 C   4.6768458705089788        13.510827367363756        11.515890713457516     
 C   9.3460951485105266        16.695548888087359        12.372670070159717     
 C   10.319507000272793        12.273029092174566        11.961233827872984     
 H   11.196144845972118        12.916239648486327        11.823444950782298     
 H   9.6889128233390611        12.295935042013403        11.065355197823749     
 H   10.648589178216756        11.256605930971940        12.207259111198189     
 C   3.6845679764697579        12.796767673977934        10.815065764715587     
 H   3.9059512366030931        12.406611253592722        9.8246794890251223     
 C   4.3575075067232536        14.051936228126808        12.799265309095063     
 C   7.1271885604897154        19.012027947383775        13.064729801714291     
 H   6.7234199964498211        18.393966686959793        13.873896500760384     
 H   6.4689225452539230        19.863690879658467        12.853623310115891     
 H   8.1362940961390233        19.355192704579331        13.315535512001851     
 C   6.7682330453908603        11.204797330802077        10.658711634772093     
 H   7.2607754767689672        11.305219886263703        11.631767934672400     
 H   7.3427559840508190        10.576261361956739        9.9697898742510631     
 H   5.7531105526017061        10.812971388613951        10.780135154092131     
 C   3.0765223411643543        13.832083776377528        13.335614136632335     
 H   2.8516612225109212        14.187903583316061        14.336367644512803     
 C   2.4190576168282290        12.581103890931860        11.373606537674007     
 H   1.6779261238009608        12.005428232181730        10.822652144588096     
 C   11.228177104125516        15.410108172884327        13.246864793777425     
 H   11.639335085790860        14.483308039605358        13.632608322928697     
 C   3.9768991048118543        16.937453157729408        14.055069571804632     
 H   4.5064314668612866        17.568977298339433        13.335643282834775     
 H   3.5871546421409382        17.524387863024721        14.888870499588529     
 H   3.1633747763258793        16.401653122359512        13.552823909514199     
 C   9.8735889552376364        15.460729646720669        12.873713991025198     
 C   10.181069408093109        17.824594466870721        12.320868519992958     
 H   9.7864492714972648        18.762384130130954        11.940906218805869     
 C   11.514189342534765        17.761657165643914        12.739752965614960     
 H   12.133828267354613        18.656970137062622        12.705464418156872     
 C   2.1172712936594529        13.094801917225006        12.635160520770850     
 H   1.1496441371800756        12.902968691992532        13.094392363331256     
 Co   4.9298903886635790        6.9020817976120776        14.777975712667924     
 S   2.7335918444918050        4.8865858487711487        13.686093381916733     
 S   5.2817994662810257        4.8605396851453442        17.184963239875703     
 S   4.7770111775987294        10.006062934819360        15.530617851609481     
 S   6.9716489561607391        7.7911144426919128        12.503274141249978     
 O   5.6987649392982123        8.4677402248955715        12.152693335652160     
 O   6.0357635301990946        4.7839535753143521        18.447155273064318     
 O   1.8806941351162823        4.8207632910808353        12.485881689637692     
 O   3.8900386403353093        5.3225442551108042        17.274534661742855     
 N   3.9982524335475809        8.6451526810915755        15.126075663139691     
 O   7.6342014462734582        7.1255071197859081        11.366537844235534     
 O   4.1276879141397789        10.760871632194291        16.617580272818682     
 O   4.0011254471678193        4.1464319197897872        13.631297301217412     
 O   6.1792027619620287        9.5856838058536749        15.787096813615610     
 N   6.6452232754728078        6.8176943098916549        13.743272752766753     
 N   3.1195692132158577        6.4082681154459538        14.111266484894815     
 N   5.9983178845269025        5.7923888444876699        16.058246551385746     
 C  -2.3502664236437137E-002   8.4768092686083474        13.851980796527485     
 H  -1.0568357014295038        8.3819638190640795        13.529988150249597     
 C   7.3302023491808441        5.5436318558188518        15.654053552421789     
 C   2.6490506672057879        8.6741675157406153        14.713068486687664     
 C   1.7681543970366165        4.2226046080029978        15.036699730672527     
 H  0.87677441496635344        4.8460629648657401        15.171251236220247     
 H   2.3785485085805318        4.2450246074018141        15.946556135664530     
 H   1.4650514780173531        3.2039368935805608        14.767368954161675     
 C   8.2997430951986093        4.8093829580428356        16.365624960616799     
 H   8.0516217082645429        4.4019352113501684        17.342478993134002     
 C   7.6856740664710967        6.1109669129284647        14.390579340888326     
 C   4.8527040536252875        11.033956164462428        14.082839533990240     
 H   5.3108534337700686        10.435967198976085        13.287779726478485     
 H   5.4678238753756254        11.909370995039785        14.324927847967961     
 H   3.8426469254572995        11.343566793252457        13.793517239873319     
 C   5.2465934456975232        3.2231044622440232        16.490084395215284     
 H   4.7847025151298856        3.3100391943014245        15.501076130799104     
 H   4.6564212727282088        2.5967052632649414        17.168251803526640     
 H   6.2672196797195658        2.8366944673447860        16.402355929396983     
 C   8.9801394340571665        5.8965674160361505        13.885397345212832     
 H   9.2355721518680287        6.2727117120780251        12.899317257113756     
 C   9.5773074643702749        4.5963973786431547        15.835531202792492     
 H   10.300772218280692        4.0034625653505067        16.390844770054585     
 C  0.81444392177967961        7.3596581310862002        13.783875152328958     
 H  0.43285780816547920        6.4297593801926665        13.375732483520110     
 C   8.0771968772733231        9.0289731578627510        13.149039734224045     
 H   7.5201778260703280        9.6533220057302564        13.853793993765606     
 H   8.4736251989825284        9.6231032105447358        12.322753491178966     
 H   8.8880959460924629        8.5092619292185319        13.671937122604678     
 C   2.1596067363198306        7.4348311767211692        14.185117209195347     
 C   1.7887428503028933        9.7837102051217730        14.762818951940609     
 H   2.1570636728926433        10.725102487631448        15.159882494879124     
 C  0.46439590035490647        9.6968490643268641        14.320103849854448     
 H -0.17466717840977208        10.578713581252794        14.355718185458613     
 C   9.9146992626939987        5.1370838750114514        14.594979709163882     
 H   10.892999160676435        4.9507867856579262        14.157884426836175     
 Co   1.0868354914438163        8.9794711855993761        5.7393988969260299     
 S   3.2827815326905321        10.995064840367247        4.6471819523626126     
 S  0.73442540095070719        11.020996178787748        8.1462497028867524     
 S   1.2399753932591240        5.8755732079471281        6.4921022147901777     
 S -0.95458733065023427        8.0903623495686769        3.4643354367111985     
 O  0.31832952636433898        7.4137505907247254        3.1138491412519400     
 O  -1.9512697971693811E-002   11.097440841154720        9.4084643941708919     
 O   4.1356034572882363        11.061019547877294        3.4469239940946901     
 O   2.1263293248670414        10.559388138640866        8.2358137239943670     
 N   2.0186733642103860        7.2365264837460330        6.0875911409333492     
 O  -1.6170018255155714        8.7560761531468430        2.3275759456312666     
 O   1.8892940315435167        5.1208006858409778        7.5790967440866748     
 O   2.0151357846309090        11.735036033374136        4.5924921693852765     
 O -0.16225328376479600        6.2958829922307924        6.7485045577293485     
 N -0.62836304355767747        9.0636914167289717        4.7044418329253341     
 N   2.8970208374643254        9.4733498221547841        5.0724093414749660     
 N   1.8120727363454828E-002   10.088859582660964        7.0196252773280934     
 C   6.0402055417341014        7.4050394396912926        4.8127809199911891     
 H   7.0734622644378602        7.4999226116168964        4.4905378407307621     
 C  -1.3137451002525105        10.337463646441613        6.6152679700512049     
 C   3.3678404129310286        7.2075815847303799        5.6744480928055676     
 C   4.2482450177399143        11.659183115446615        5.9977159741243122     
 H   5.1397147924567070        11.035833117154956        6.1322001396635599     
 H   3.6379038983963619        11.636705484516026        6.9076120897959523     
 H   4.5512092936326907        12.677881375625905        5.7283335811913565     
 C  -2.2834813355511621        11.071456758375190        7.3268176555242990     
 H  -2.0355378939711732        11.478810171390485        8.3037549126928223     
 C  -1.6689600248640382        9.7702685651029348        5.3516697596501031     
 C   1.1644091400123759        4.8476823587542865        5.0443209847729324     
 H  0.70630047780120964        5.4456675370353169        4.2492369632197198     
 H  0.54929352581008850        3.9722539994785402        5.2863645236144849     
 H   2.1744940160558315        4.5381012374649687        4.7550689630057246     
 C  0.76911580728237972        12.658378313170108        7.4512237504044627     
 H   1.2310291343267494        12.571508805921610        6.4622205695537529     
 H   1.3590935327361375        13.285027945491445        8.1293232657424195     
 H -0.25163521727338012        13.044452218113852        7.3634761757389988     
 C  -2.9633579751531438        9.9846409992463805        4.8463130775972552     
 H  -3.2185997758790124        9.6086051741077334        3.8601494469435189     
 C  -3.5609631196746165        11.284446197692914        6.7965383760621849     
 H  -4.2845545827940601        11.877261228285702        7.3518087433328692     
 C   5.2021471212200057        8.5221077591013525        4.7446685616002453     
 H   5.5835475230938370        9.4519886636890273        4.3363030820981567     
 C  -2.0601660533530417        6.8523951335005258        4.1098393159365809     
 H  -1.5032253346039639        6.2280938559880878        4.8146985909152251     
 H  -2.4563237077158306        6.2582227658064076        3.2834537243804491     
 H  -2.8712483972065490        7.3719876020263451        4.6325662984350160     
 C   3.8570844819508188        8.4468832992501177        5.1462329298113705     
 C   4.2282732797572233        6.0981318538038751        5.7242769508088127     
 H   3.8601108220451574        5.1567793088992859        6.1215980191955177     
 C   5.5525285251400902        6.1850447119800522        5.2812763970201919     
 H   6.1917031120773718        5.3032599724843665        5.3169457980812833     
 C  -3.8980943563365416        10.743938345002798        5.5558491835230726     
 H  -4.8763387344207487        10.930217143523205        5.1186261568541838     
 N   10.230011701311524       0.43718507455890787        8.1555538227103952     
 C   8.7924072513681963       0.47164223145873424        7.6852424040786049     
 H   8.7079876977600392        1.3058164729046371        6.9803118465756127     
 H   8.1954757814208836       0.71066248202914928        8.5754293589764625     
 C   10.434078948426595      -0.63240279027200519        9.2062355771512099     
 H   10.138678223764888       -1.5742321372820212        8.7356727763290944     
 H   9.7163401045964708      -0.43733143023717658        10.010991490681366     
 C   8.3714874255735001      -0.83080519389285956        7.0207442878804960     
 H   7.3873338755417102      -0.69181339679102927        6.5555161192309646     
 H   8.2924996906515496       -1.6578250304018842        7.7309408497656964     
 H   9.0596805288741997       -1.1011283364402404        6.2100257514473824     
 C   10.699480898189265        2.8172735699663716        7.4776013659625997     
 H   11.319307149651983        3.6758911151490592        7.7664485817568840     
 H   9.6951517093677957        3.1792089648565476        7.2366234703495920     
 H   11.136198990990742        2.4124562207822864        6.5557776056683430     
 C   10.713606405443640        1.7949503977525010        8.6054035613969990     
 H   11.736328440667272        1.6508774365929195        8.9654301711743809     
 H   10.084007135661029        2.0880849279707481        9.4556029412288289     
 C   11.866915479573231      -0.70196322757551544        9.7141729148435854     
 H   12.036365814334427       -1.6786239446488478        10.186271145372316     
 H   12.078850304439044        6.4499486722065402E-002   10.467663460982859     
 H   12.582977838741581      -0.60768083017514907        8.8886926279386831     
 H   10.809012481844753       0.15463140686794422        7.3236238781391174     
 N   7.8204641654044238        15.444428694641871        17.194237936629474     
 C   9.2580552949089157        15.409605914309619        16.723925984582635     
 H   9.3422336686747798        14.575495534773220        16.018897160998048     
 H   9.8549254857593258        15.170297089710106        17.614079687976066     
 C   7.6166199336251408        16.514188914172820        18.244783342046947     
 H   7.9121272101600688        17.455909093467387        17.774061891217265     
 H   8.3343775561932549        16.319125408195269        19.049527318604369     
 C   9.6793397457999824        16.712014009999582        16.059585721133327     
 H   10.663350736418375        16.572733749895733        15.594155446993506     
 H   9.7587480302098708        17.538870302987696        16.769924462069714     
 H   8.9911122378187809        16.982745705496338        15.249027290755269     
 C   7.3506161580257388        13.064345938620955        16.516571148015512     
 H   6.7306975733467738        12.205835289725492        16.805535127753163     
 H   8.3549119847415092        12.702291836670044        16.275647945650249     
 H   6.9139397346519313        13.469093705595283        15.594699695228275     
 C   7.3365971474811875        14.086814751711611        17.644238726779037     
 H   6.3138783573974564        14.231108839498402        18.004183411939682     
 H   7.9660854166123123        13.793680201301051        18.494519929212487     
 C   6.1838224607629568        16.584027671622518        18.752789029120834     
 H   6.0145132630734741        17.560798439931382        19.224701490290894     
 H   5.9718353580954391        15.817729440509028        19.506428228206865     
 H   5.4676981092135106        16.489697964148235        17.927370954672444     
 H   7.2415052666164890        15.726970888609097        16.362271997047859     
 N   4.3110290433776486        7.6126073258213642        9.8838752439306035     
 C   2.8814466945718036        7.5648405411961290        10.380093919688365     
 H   2.8143306858578132        6.7194310864784219        11.073561227557999     
 H   2.2674014620963128        7.3376031647641424        9.4985582383882345     
 C   4.4869985904327061        8.6953083878518189        8.8415719163910094     
 H   4.1992005570212694        9.6310690840288622        9.3281964415534571     
 H   3.7499183133246303        8.5063507626467896        8.0530159949993774     
 C   2.4690781809755373        8.8556197236598706        11.072833382760821     
 H   1.4917558957650718        8.7075267605794338        11.550369322985835     
 H   2.3778301991591455        9.6944109068534008        10.378050116636603     
 H   3.1702105585573048        9.1126390475614194        11.876302683567479     
 C   4.7953509066181255        5.2190770895792928        10.513837750105269     
 H   5.4286392193393134        4.3764515676216362        10.206868437827474     
 H   3.7954019328508997        4.8395520681485173        10.746488257693814     
 H   5.2281634366434258        5.6100853193147424        11.443092005365981     
 C   4.7954510058107811        6.2642840579238355        9.4067430167210855     
 H   5.8139481338966137        6.4201980684146829        9.0397490097205999     
 H   4.1605713025565434        5.9830077934615327        8.5567466508382211     
 C   5.9038656241471621        8.7798983215413759        8.2940222034517479     
 H   6.0545608340263941        9.7670481949439907        7.8375627701230934     
 H   6.0981265037328827        8.0287794304921789        7.5205960295148317     
 H   6.6460002734640904        8.6754767408970075        9.0950065440505270     
 H   4.8993215507048893        7.8812265152808276        10.713747089454564     
 N   1.7058292608212067        8.2687585944743454       0.84481486614138857     
 C   3.1355479981032981        8.3159927561307168        1.3407120608324770     
 H   3.2032830297436297        9.1617862567550468        2.0336611761623384     
 H   3.7495468098240115        8.5423064496967882       0.45890348539360887     
 C   1.5292372499225413        7.1861540033534492      -0.19747441152344042     
 H   1.8170453234861852        6.2503072672545956       0.28896836689548949     
 H   2.2660353276074945        7.3750256783762582      -0.98630258163149320     
 C   3.5472929614267668        7.0253858464795726        2.0341639025774345     
 H   4.5249959266093978        7.1730458063758515        2.5110492460747023     
 H   3.6375719663191393        6.1860475933368173        1.3399188581008532     
 H   2.8463846270672808        6.7694759297796372        2.8381790099914337     
 C   1.2220818999073517        10.662329089089512        1.4750232099860630     
 H  0.58890727414303390        11.505085919316675        1.1681976241230254     
 H   2.2220928109337001        11.041684085174301        1.7076767647241788     
 H  0.78925562574105756        10.271281269929723        2.4042530297462243     
 C   1.2217654353154295        9.6172543402874791       0.36780893078672011     
 H  0.20324278200279922        9.4616347868992303        7.6871938276216328E-004
 H   1.8567408084570012        9.8984653851102529      -0.48213781081431334     
 C  0.11214671851760340        7.1018796137918381      -0.74446646398996541     
 H  -3.8902027521375518E-002   6.1148307542658191       -1.2010221689470524     
 H  -8.2277810813769364E-002   7.8531321100504874       -1.5177154186793496     
 H -0.62963860596556986        7.2063330941362942        5.6826544229726647E-002
 H   1.1176302955826827        8.0003067139824058        1.6748069794429004     
 N   1.7036186943536824        14.501001371027785        18.212701413752683     
 C  0.96175432440503794        15.723060298836819        17.726636383637043     
 H  0.84887629614714610        16.372435493963085        18.602578352517718     
 H  -4.2940465202874131E-002   15.382235452827121        17.457508945374730     
 C   3.0303883612213678        14.860419008538246        18.836529701757378     
 H   2.8341164031866408        15.724275226865055        19.486174470691015     
 H   3.6882275330850955        15.176660155487754        18.021292169723054     
 C  0.48338731328707746        13.014386674846127        16.594097984542067     
 H  0.59267191440933842        12.089565571407775        16.013855766570369     
 H   8.1757493655341962E-002   13.770164005412621        15.909619952434628     
 H -0.27080754251317063        12.827130902835691        17.372058101929014     
 C   1.8286091931152100        13.400627624166473        17.189043903974486     
 H   2.2855268867663088        12.549819592678617        17.704101939420184     
 H   2.5496887547367924        13.738944075219264        16.435973582521786     
 C   1.6222803307257705        16.447650226323123        16.572759976853149     
 H  0.99853613684984721        17.319167252208032        16.331242531957400     
 H   1.7132078213025141        15.814329902462173        15.681404710548577     
 H   2.6225826404862174        16.811559279855597        16.840968479120253     
 C   3.6267657160661857        13.706818451883825        19.627934472677410     
 H   4.5139150500432796        14.068979229650997        20.163238263058968     
 H   3.9518212401408155        12.875317307667498        18.990731757924063     
 H   2.9293661230620796        13.314429173806344        20.378855091288205     
 H   1.1004132247299703        14.161240074401803        19.007933905339748     
 N   4.3133547388726425        1.3804509048956368        9.1741682482445110     
 C   5.0549743194632528       0.15812793801252789        8.6883627313572926     
 H   5.1676564725219531      -0.49112446556733996        9.5644237069846199     
 H   6.0597784103555208       0.49866351650491947        8.4192503703787551     
 C   2.9865101051054008        1.0214131958299111        9.7980795808459877     
 H   3.1826300575693605       0.15766445926487010        10.447918221317961     
 H   2.3286271306491639       0.70509786072433267        8.9829098615620815     
 C   5.5338191987604146        2.8664615579957649        7.5551085718659294     
 H   5.4246420387554348        3.7910668752997361        6.9744731613657613     
 H   5.9353139449142382        2.1103385610135046        6.8709077651072059     
 H   6.2880695906252004        3.0539429402615923        8.3329671989888663     
 C   4.1885589092532713        2.4806310183774540        8.1502738948864017     
 H   3.7318648322131209        3.3316664288168121        8.6651776848206907     
 H   3.4673402915240819        2.1422918127461807        7.3973420199211146     
 C   4.3943851304775832      -0.56653587784216453        7.5345710615279469     
 H   5.0179168535011671       -1.4383441015058278        7.2934143799479223     
 H   4.3038412677998448        6.6592678754654980E-002   6.6430018825925883     
 H   3.3938841822404746      -0.93002638499247614        7.8027161392296565     
 C   2.3902986510303776        2.1752879726757994        10.589218473575773     
 H   1.5030042875152791        1.8134049424887844        11.124484208163890     
 H   2.0654844120875469        3.0067505270641082        9.9518338909113666     
 H   3.0876905438905711        2.5676409690287572        11.340164303379646     
 H   4.9166381702665758        1.7202585667492867        9.9693201346885729     
 N   7.6863178232030052        9.2418291997410424      -0.11482443124775324     
 C   6.9290396831523591        8.0409477104071687       0.40202765876050600     
 H   6.7487614624073382        7.4030716292536001      -0.47117815252961093     
 H   5.9535307851483843        8.4150682609156817       0.72890781034763696     
 C   9.0050405069388457        8.8502774130285964      -0.73509092510293361     
 H   8.7940130592263408        7.9776819592253183       -1.3685464115251056     
 H   9.6581648386285153        8.5378358311649567        8.5885907772436154E-002
 C   6.4781267946786203        10.816419696145980        1.4232044320478425     
 H   6.6006843463365144        11.766152398504516        1.9583042164740947     
 H   6.0360080280152264        10.107635742188679        2.1322521034497792     
 H   5.7489762716222099        10.986069815249026       0.61766128122420139     
 C   7.8261946253130228        10.363801073240259       0.88323208657485408     
 H   8.3283183192202799        11.182096872905889       0.35726958470424786     
 H   8.5129529155306898        10.022536594742659        1.6663969066571853     
 C   7.6255334120060256        7.2852135268241325        1.5145765829633251     
 H   6.9528303235528170        6.4790233362325838        1.8357209257769478     
 H   7.8517330614912249        7.9283737394441225        2.3727876999603841     
 H   8.5611951104241673        6.8233591561798734        1.1716177802850825     
 C   9.6262070102562358        9.9781682340299032       -1.5470733409457400     
 H   10.493534323261521        9.5822307606691250       -2.0916212799672631     
 H   9.9867796951077707        10.804377890712191      -0.92170697027633053     
 H   8.9313030193784630        10.386621792160057       -2.2920887316007379     
 H   7.0798026745665110        9.5773943034835920      -0.90942319497951241     
 N   10.364483838329447        6.6400213083189605        8.9240585639301617     
 C   11.122164699322457        7.8404217723025607        9.4414580852251913     
 H   11.302817112314983        8.4785591098560236        8.5685033443174703     
 H   12.097473020519406        7.4657804291762035        9.7683706644910586     
 C   9.0459837967378238        7.0322803100803988        8.3037459836367589     
 H   9.2574372379009109        7.9049526702276625        7.6705291932254047     
 H   8.3928808870812706        7.3447790996154616        9.1247226168088158     
 C   11.572017410120839        5.0643850034275486        10.461555415422907     
 H   11.449141221863359        4.1143398986313091        10.996061993756268     
 H   12.014255194297567        5.7726315703918107        11.171095557317125     
 H   12.301213910288114        4.8950098014095973        9.6559927747799907     
 C   10.224124525183292        5.5176891699447239        9.9216593930628516     
 H   9.7217710035931759        4.6997692059309069        9.3953086674536710     
 H   9.5374197121785418        5.8588663444837596        10.704910829643113     
 C   10.425792761748797        8.5960084179216452        10.554176901904860     
 H   11.098832223375299        9.4017551636463104        10.875862021806006     
 H   10.199059793943434        7.9525437546051414        11.412068078320971     
 H   9.4904206184041140        9.0585018446074148        10.211159814958510     
 C   8.4244672708133823        5.9048254276833330        7.4913928785399548     
 H   7.5575253190191019        6.3013073024531954        6.9466025184700566     
 H   8.0632575751571842        5.0786978077182274        8.1165232975170767     
 H   9.1194229642020304        5.4960945347219621        6.7465701549421331     
 H   10.970950064289491        6.3045158603986682        8.1293917159351015     
         396

 Co   10.953800747725758        1.0033527513465696        3.3006554122685117     
 S   8.6855862125431749        2.9928953694807325        4.3063177967724382     
 S   11.353149417258400        3.0485239993585038       0.90712121895705800     
 S   10.868280242370867       -2.1109259399786486        2.5696445219059858     
 S   12.938618919880639       0.16477443231896788        5.6364344957455197     
 O   11.662940350252773      -0.52194061689771154        5.9565862747484557     
 O   12.134465528363549        3.1493351220063928      -0.33722111289457013     
 O   7.8055782718744258        3.0656128084847301        5.4872453195969397     
 O   9.9693363836088800        2.5701001262076750       0.77938951880316210     
 N   10.058677560222627      -0.75872719106009090        2.9459219237621337     
 O   13.565848726754192       0.83768381091482591        6.7893393732399616     
 O   10.257085007033604       -2.8804396631305238        1.4701495685493793     
 O   9.9358516982206453        3.7607392786385980        4.3767368686225376     
 O   12.268628486668426       -1.6695838911290812        2.3416162307186874     
 N   12.634838806805236        1.1355542452385423        4.3899519295683049     
 N   9.1141550444434589        1.4723441373826391        3.9163299949940482     
 N   12.052346941920220        2.1135449842151020        2.0409749502061145     
 C   6.0111196675752261      -0.66056167377894282        4.1459284893289778     
 H   4.9695677938867515      -0.58533470959126221        4.4485513824514129     
 C   13.373323343959711        2.3713468005946208        2.4755515352122193     
 C   8.7032704556981066      -0.81089039567168109        3.3350717955144882     
 C   7.7336739934273826        3.6127578225469246        2.9268430992903847     
 H   6.8563729155624875        2.9704275180165607        2.7892302667413067     
 H   8.3635277366961951        3.5897035654288869        2.0304531824653358     
 H   7.4057292210244556        4.6293342669618935        3.1736730748694546     
 C   14.364867639410701        3.0861132604478811        1.7744472152857278     
 H   14.142656006437369        3.4768088593593141       0.78447939699626756     
 C   13.693744140646750        1.8294749218976962        3.7583431798273481     
 C   10.921366706852595       -3.1293098713488758        4.0245045021090551     
 H   11.327217359687870       -2.5121639181202458        4.8332438199003551     
 H   11.577948018620642       -3.9818845966940071        3.8121256455784724     
 H   9.9121930826251639       -3.4711682245290238        4.2766923413977613     
 C   11.282557040112870        4.6779232859954023        1.6188984310797720     
 H   10.791131229237974        4.5780444334148589        2.5925398821428471     
 H   10.707506473920008        5.3064183941593503       0.93037041490371308     
 H   12.297909867997078        5.0694763179969486        1.7390805102668461     
 C   14.975138578697688        2.0491604111347423        4.2937340334863894     
 H   15.200937050790305        1.6926838378056570        5.2940255340181936     
 C   15.630714095506761        3.3017872532399699        2.3321647051595740     
 H   16.371277348265554        3.8780692791540989        1.7811208889142649     
 C   6.8230567567874205       0.47572760645863021        4.2113912912599174     
 H   6.4130805138946663        1.4026620763221631        4.5979987151230715     
 C   14.074522084271546       -1.0572937509453979        5.0133482835557182     
 H   13.544012242305291       -1.6883969127458542        4.2942933628937743     
 H   14.464355884890253       -1.6446678933160241        5.8468239339511152     
 H   14.888053598385317      -0.52205820456755803        4.5105362419503106     
 C   8.1772705822169272       0.42411392731079350        3.8371458466379682     
 C   7.8672533980352357       -1.9391396080792875        3.2832650480615113     
 H   8.2607996297368711       -2.8770734061654757        2.9025948927505385     
 C   6.5344759332009108       -1.8752311268145636        3.7030734992657828     
 H   5.9140354476717567       -2.7699864688898028        3.6687030525945832     
 C   15.933600348045323        2.7872123302708700        3.5930462571542616     
 H   16.901537276890931        2.9789136028083383        4.0516153936199846     
 Co   7.0971787782473044        14.878116634289908        12.339190311854376     
 S   9.3653933745770601        12.888672711407304        13.345176280235359     
 S   6.6983115457963924        12.832656579444475        9.9457321371764262     
 S   7.1825188005707421        17.992443625356398        11.608509252586892     
 S   5.1119656535391327        15.716553648207967        14.674747340300589     
 O   6.3876071829249490        16.403220185376355        14.995142886367265     
 O   5.9170843116671357        12.731850327164960        8.7013316667274978     
 O   10.245300806244249        12.816112444989891        14.526186230602866     
 O   8.0821053248394197        13.311151114713464        9.8181221801236447     
 N   7.9922148295045794        16.640242099470811        11.984605596862979     
 O   4.4845905997254860        15.043498152197621        15.827479650966231     
 O   7.7936873860910207        18.762185356166547        10.509160846188994     
 O   8.1151941320611147        12.120711382100573        13.415542290150141     
 O   5.7822221393726378        17.551014591550057        11.380341473225403     
 N   5.4159073556478843        14.745983200311063        13.428144431043396     
 N   8.9367720547551830        14.409185816795686        12.955084685699289     
 N   5.9989641693762206        13.767540768036072        11.079552672188123     
 C   12.039736571142022        16.542212645647712        13.184746218634842     
 H   13.081287670668786        16.467027982451228        13.487370830757435     
 C   4.6778863594122324        13.509825885404341        11.513829076595403     
 C   9.3475988661910083        16.692446285065266        12.373853308267892     
 C   10.317441119169844        12.268810198885012        11.965799977567206     
 H   11.194648386973434        12.911258803732064        11.828140527124830     
 H   9.6876266232315977        12.291701435636963        11.069381826410043     
 H   10.645519824799864        11.252299220675129        12.212721135601443     
 C   3.6864836570460993        12.794990659021870        10.812589224888791     
 H   3.9088963306907969        12.404169772530643        9.8227233178635842     
 C   4.3571578292885391        14.051940326337307        12.796439525522183     
 C   7.1292774271433048        19.010596536088762        13.063521032962003     
 H   6.7234131859005224        18.393309744809628        13.872144861968087     
 H   6.4726732078950908        19.863173465928107        12.851218151853084     
 H   8.1384189377339080        19.352469657167667        13.315811999415560     
 C   6.7689595350248588        11.203233396682188        10.657459211192489     
 H   7.2603203110798127        11.303130252607410        11.631130979510315     
 H   7.3440822902086111        10.574778146616708        9.9689506959959768     
 H   5.7536222374164341        10.811622475828850        10.777581444133284     
 C   3.0756534046495445        13.832298372669218        13.331587746568726     
 H   2.8496156873070921        14.188898212693429        14.331777294389878     
 C   2.4205093166921996        12.579429107995784        11.370034816969826     
 H   1.6800576452951197        12.003089832474441        10.818912204493659     
 C   11.227846833452276        15.405885619869881        13.250177338163734     
 H   11.637862221573041        14.478966510766160        13.636788083029487     
 C   3.9761280919709230        16.938702866807514        14.051697382393378     
 H   4.5067211653746693        17.569955414717406        13.332841963533715     
 H   3.5861197943215646        17.525909650658331        14.885209429935200     
 H   3.1627091825623062        16.403522853349376        13.548649139566864     
 C   9.8736237726233398        15.457453366497289        12.875937936630072     
 C   10.183551874855288        17.820738431889584        12.322127135379100     
 H   9.7899478548702579        18.758665981310987        11.941500747306900     
 C   11.516332336452740        17.756878466956419        12.741933828620018     
 H   12.136721773169452        18.651671526364460        12.707589374588801     
 C   2.1173524156197354        13.094164334036009        12.630780953234430     
 H   1.1493140435528435        12.902544392646272        13.089159873193468     
 Co   4.9301506423815127        6.9034967575335777        14.777920189218481     
 S   2.7309853473291943        4.8890370364656457        13.689470205702762     
 S   5.2839381498962128        4.8618050138596542        17.184370814225204     
 S   4.7799639243060410        10.007886488443384        15.529694307467572     
 S   6.9696515265011278        7.7905070988671383        12.500785090230190     
 O   5.6966582274795527        8.4675340103253696        12.151407367684289     
 O   6.0389866300492985        4.7842599879777330        18.445855440866016     
 O   1.8770120338332179        4.8229393268530112        12.490023596958846     
 O   3.8924923675503504        5.3244608994496341        17.275455359547667     
 N   3.9999710936437660        8.6473253432710617        15.126281277727397     
 O   7.6308001456657504        7.1246007455742060        11.363411221236413     
 O   4.1321600020113358        10.763288690946995        16.617150847198268     
 O   3.9978280316439165        4.1477743779832208        13.634058233730375     
 O   6.1820790019926157        9.5866661686941601        15.785046185324997     
 N   6.6441221463513767        6.8172026258506415        13.741048252273588     
 N   3.1186620032311274        6.4106741222819466        14.113238785039567     
 N   5.9997695471921233        5.7937769801824350        16.057370663533408     
 C  -2.2809891894683208E-002   8.4817871448160371        13.855130636685304     
 H  -1.0564697391879634        8.3877262690157011        13.533906703134946     
 C   7.3312221940327911        5.5446623731113425        15.651975130143466     
 C   2.6505228454660381        8.6772650454048108        14.714222537710725     
 C   1.7660796071561102        4.2268199218843678        15.041225093454507     
 H  0.87526420704094587        4.8510357174784389        15.175896204223283     
 H   2.3772478839282472        4.2492625853066155        15.950545809601147     
 H   1.4619817636606391        3.2082370475699671        14.772791165341555     
 C   8.3016367681093932        4.8111909827379948        16.363134804459197     
 H   8.0545427543367882        4.4044088969965118        17.340509422166566     
 C   7.6853045897437759        6.1109856031323639        14.387734263143964     
 C   4.8547644172052875        11.035393378690745        14.081629367144348     
 H   5.3108263275123786        10.436634856218090        13.286027282492697     
 H   5.4715413918497147        11.909895130069529        14.322530852379099     
 H   3.8447445176725354        11.346293470940994        13.793784630663920     
 C   5.2473289792506437        3.2246877069724258        16.488823525769682     
 H   4.7842618987558527        3.3121342704584373        15.500426866536259     
 H   4.6577607834822983        2.5982048438407230        17.167404937029751     
 H   6.2677466594412419        2.8380761388874145        16.399804417204685     
 C   8.9792522703326352        5.8963771270560388        13.881355415921069     
 H   9.2335099130869285        6.2717380066977535        12.894710550071188     
 C   9.5787378850101579        4.5981016134458113        15.831947994319226     
 H   10.302881796309700        4.0058308106082885        16.387094460632824     
 C  0.81409814786427392        7.3638717512391860        13.787130577416622     
 H  0.43137986668436096        6.4340923744570295        13.379843718139185     
 C   8.0764091478094375        9.0277382702207056        13.145643765892661     
 H   7.5204437421185242        9.6523674599003151        13.850955779607474     
 H   8.4725871583523684        9.6215869211256848        12.319068354954476     
 H   8.8874047447572480        8.5074094639144064        13.667755135470919     
 C   2.1596209067184158        7.4381025000219037        14.187300340964384     
 C   1.7911850178490458        9.7875545283603955        14.764055381127841     
 H   2.1605127497674763        10.728807579225181        15.160467512811831     
 C  0.46650269306274772        9.7016110120477403        14.322251167487540     
 H -0.17181673613807441        10.583990110445615        14.357819428644342     
 C   9.9147613650365045        5.1377492335523440        14.590588751132891     
 H   10.892651496797791        4.9512395650227692        14.152643578192507     
 Co   1.0865923534755881        8.9780530229363684        5.7393331423980349     
 S   3.2854309854367294        10.992600360541690        4.6505740814854626     
 S  0.73234202758582922        11.019729674043157        8.1456568204121922     
 S   1.2370185490808163        5.8737391996778481        6.4911640261596872     
 S -0.95260211918339599        8.0909661186938973        3.4618662585398328     
 O  0.32041813655047718        7.4139459958789455        3.1125750463186552     
 O  -2.2682712993013797E-002   11.097145142119755        9.4071621586210394     
 O   4.1393346786550653        11.058822902302866        3.4510852043336286     
 O   2.1239201745250011        10.557440770809663        8.2367353718830216     
 N   2.0169558830683183        7.2343392329216591        6.0877782755761984     
 O  -1.6136209033703446        8.7569743737833559        2.3244715937002631     
 O   1.8848180015442362        5.1183709530181929        7.5786508028463997     
 O   2.0184826542867635        11.733690638571096        4.5952600697031940     
 O -0.16513031462473587        6.2948970709627856        6.7464449822716768     
 N -0.62725614195437940        9.0641865050692072        4.7022285356085076     
 N   2.8979559241631954        9.4709327090578679        5.0743922110425608     
 N   1.6708388767029975E-002   10.087490825490727        7.0187426983646919     
 C   6.0395311874503061        7.4000323027216623        4.8159677270693271     
 H   7.0731205496067444        7.4941275077568150        4.4945125019658807     
 C  -1.3147271623170138        10.336463334365131        6.6131952391893689     
 C   3.3663721069580794        7.2044632041562862        5.6755945722771006     
 C   4.2503593880033819        11.654945165198681        6.0022625736619002     
 H   5.1412587073725087        11.030830731699142        6.1368712036117854     
 H   3.6392400617512508        11.632448022285930        6.9116199354694903     
 H   4.5543278193255645        12.673556747332992        5.7337812775786858     
 C  -2.2853221228765630        11.069699297799851        7.3243342830900149     
 H  -2.0383921073718851        11.476395253385617        8.3017852697711234     
 C  -1.6685727997029485        9.7702674299276868        5.3488407353760961     
 C   1.1623341682760155        4.8462323475351461        5.0430980173437936     
 H  0.70630812194908899        5.4449855998896819        4.2474732181858625     
 H  0.54556243751028755        3.9717177143294777        5.2839603923141754     
 H   2.1723797116207106        4.5353601199542730        4.7553174679236925     
 C  0.76847459322795797        12.656797062054780        7.4499720110982386     
 H   1.2315622590913036        12.569410019170540        6.4615800877428180     
 H   1.3578630632777278        13.283512073862655        8.1284900200332366     
 H -0.25205837986638929        13.043097864899126        7.3609348859118482     
 C  -2.9624582783439330        9.9848510710443179        4.8423005925465725     
 H  -3.2165399895308608        9.6095895757742209        3.8555789870093631     
 C  -3.5623471771001567        11.282791602118984        6.7929764337486898     
 H  -4.2866080284990558        11.874952200183127        7.3480826849074941     
 C   5.2025203204451662        8.5178715348928566        4.7479614057546593     
 H   5.5850672858875390        9.4476344579932370        4.3404689475802911     
 C  -2.0593917656921912        6.8536381274938973        4.1064837081262606     
 H  -1.5034992584517703        6.2290504255072614        4.8118909951286133     
 H  -2.4553226217600046        6.2597523743604544        3.2798164381939543     
 H  -2.8705541817790134        7.3738591560687006        4.6284395134911680     
 C   3.8570901656838275        8.4435934943434869        5.1484288504008457     
 C   4.2258250012564771        6.0942592748605406        5.7254998604852760     
 H   3.8566431735429090        5.1530429919433978        6.1221496443944243     
 C   5.5504227237456965        6.1802502448307761        5.2834321863538642     
 H   6.1888448978029320        5.2979446520353664        5.3190513179639094     
 C  -3.8981302327760003        10.743307844651401        5.5514905782292354     
 H  -4.8759691169229642        10.929800312939475        5.1134273424000840     
 N   10.233802921718979       0.43299013977227707        8.1570357644037408     
 C   8.7965015224486596       0.46795656253047013        7.6857426001173641     
 H   8.7127344241396738        1.3025734493548604        6.9812669206552984     
 H   8.1989179881825542       0.70650401642850102        8.5756061646264143     
 C   10.436801717610606      -0.63710263641316245        9.2073925600524600     
 H   10.141685797406486       -1.5786977751392739        8.7362151592452744     
 H   9.7183295889365073      -0.44226555525203587        10.011534730323730     
 C   8.3759153116813820      -0.83403424351288580        7.0201404787662183     
 H   7.3920159117008435      -0.69469573331660728        6.5544555779314146     
 H   8.2964745093951340       -1.6615198299065166        7.7297307481508488     
 H   9.0645980107413138       -1.1038234861792284        6.2096867865016439     
 C   10.703839173957336        2.8135938501987550        7.4809218387746492     
 H   11.324185082270226        3.6715970578474963        7.7704599283552422     
 H   9.6996768999336229        3.1762052243856629        7.2402699945542786     
 H   11.140400769820980        2.4093055353573525        6.5588102705952460     
 C   10.717432605367661        1.7903928356474064        8.6079297704796573     
 H   11.739994587494982        1.6458650646100266        8.9682177958618947     
 H   10.087636015194954        2.0830728079092915        9.4581251155165162     
 C   11.869030435806888      -0.70724413536207775        9.7168355890360427     
 H   12.037762738282487       -1.6843080666291605        10.188331799933069     
 H   12.080296831057563        5.8628728144966738E-002   10.471089631500970     
 H   12.586085385422432      -0.61257497099038793        8.8922879803391481     
 H   10.813152823406650       0.15097285970382848        7.3251791470165974     
 N   7.8166939328603329        15.448611306487578        17.195723787163917     
 C   9.2539829371553619        15.413307090876842        16.724430030799443     
 H   9.3375271143768650        14.578749288429098        16.019863443358069     
 H   9.8515099410606002        15.174492843266163        17.614262760277690     
 C   7.6139010481937888        16.518863578577015        18.245954199220396     
 H   7.9091160378992891        17.460357623522626        17.774630143156774     
 H   8.3323899842669480        16.324033724443542        19.050085829349399     
 C   9.6749060761490515        16.715261603539179        16.058973758460052     
 H   10.658673523093842        16.575656383589553        15.593101693769986     
 H   9.7547358418190573        17.542596117358748        16.768695345001280     
 H   8.9861914186727052        16.985428523725542        15.248668186045149     
 C   7.3463063496209973        13.068013565904653        16.519872930154470     
 H   6.7258748598465807        12.210109260462755        16.809518616818711     
 H   8.3504374625922111        12.705292189108450        16.279270717371343     
 H   6.9097829614290376        13.472238372136168        15.597717778644022     
 C   7.3328125850600170        14.091348472111475        17.646757173631695     
 H   6.3102539391908721        14.236080713731374        18.006970410447284     
 H   7.9625071967588239        13.798667763857894        18.497027425517317     
 C   6.1817081239169749        16.589263033042357        18.755459510246201     
 H   6.0131066079602036        17.566428600474826        19.226784319389981     
 H   5.9703924073979300        15.823542087846832        19.509850578941784     
 H   5.4645963378301596        16.494550851042948        17.930968889244433     
 H   7.2373826328318618        15.730617406196298        16.363833675049115     
 N   4.3072868981178773        7.6084085081236763        9.8853132444401766     
 C   2.8773906157320877        7.5611559723451025        10.380520902214208     
 H   2.8095963191267863        6.7161682567533170        11.074415324520722     
 H   2.2640097288253522        7.3334845921331135        9.4986432709848216     
 C   4.4843492997980574        8.6906061780846589        8.8426909090333101     
 H   4.1962505290036329        9.6265991575425307        9.3286947307031785     
 H   3.7480240671943736        8.5014125195189703        8.0535020995555087     
 C   2.4646975639816437        8.8523761041102755        11.072191814406088     
 H   1.4871043133637156        8.7046360733082793        11.549238351627867     
 H   2.3739388309909231        9.6907274341934055        10.376829123024338     
 H   3.1653244133758389        9.1098854644162515        11.875953566641501     
 C   4.7910349753665464        5.2153977087687879        10.517129372405181     
 H   5.4238077554080073        4.3721566006991663        10.210863375703141     
 H   3.7909163434128352        4.8365493261880221        10.750095252125256     
 H   5.2239916918551801        5.6069398656677603        11.446099418785218     
 C   4.7916805075037328        6.2597216846176957        9.4092354510415870     
 H   5.8103422326111032        6.4151800135445907        9.0425151442132510     
 H   4.1570091863449150        5.9779870865197839        8.5592281260528900     
 C   5.9018372028894737        8.7746221111498119        8.2966834200005675     
 H   6.0532565707996415        9.7613683952528270        7.8396229514684741     
 H   6.0967902531838689        8.0229128704466977        7.5240274456316030     
 H   6.6429584953228034        8.6705943509827303        9.0986198241929355     
 H   4.8952138369570033        7.8775626004507027        10.715270347996690     
 N   1.7095731755577019        8.2729641266608525       0.84628207782723852     
 C   3.1395954568824718        8.3197246988723688        1.3411928783365887     
 H   3.2079614677856649        9.1650670594823485        2.0346087596791720     
 H   3.7529334624524431        8.5465430087174887       0.45906320018454466     
 C   1.5319361274316960        7.1908559161577958      -0.19632782007377286     
 H   1.8200434465997524        6.2547831854858558       0.28950801754394939     
 H   2.2680013909029495        7.3799702120130535      -0.98576746147562289     
 C   3.5517125502632347        7.0286636002558263        2.0335215250927674     
 H   4.5296575702502304        7.1760034808213140        2.5099668858245066     
 H   3.6415760472632970        6.1898071600917852        1.3386557405799184     
 H   2.8512927173499181        6.7721788906956757        2.8377874441879931     
 C   1.2263570902169507        10.666012760359411        1.4783245215286751     
 H  0.59368960947486782        11.509375312316321        1.1721910176708754     
 H   2.2265332627566972        11.044703761591853        1.7112923618464650     
 H  0.79338793993340784        10.274434779352012        2.4072724504433647     
 C   1.2255104644840873        9.6218102937313930       0.37032081696543717     
 H  0.20682483381186906        9.4666241368957706        3.5586976296628700E-003
 H   1.8602696113595343        9.9034839731660274      -0.47964132330778553     
 C  0.11424217401496208        7.1071323137949980      -0.74182134435605041     
 H  -3.7504052390587017E-002   6.1204793310144643       -1.1989706130773146     
 H  -8.0860874681057959E-002   7.8589649801908550       -1.5143139125895155     
 H -0.62655704519072397        7.2111901682483346        6.0399551275827676E-002
 H   1.1217326417998610        8.0039638838464171        1.6763499286769146     
 N   1.7022900427833807        14.504072351825622        18.211922211794999     
 C  0.95983487315393357        15.725314804018572        17.724664807688882     
 H  0.84434860143188240        16.374244684369053        18.600501019781422     
 H  -4.3731057126597465E-002   15.383205653433823        17.453299751890562     
 C   3.0287446365180322        14.864729029623341        18.835623208286794     
 H   2.8318992660383371        15.728922658866386        19.484641774210164     
 H   3.6864083273158661        15.180823401912646        18.020169316184209     
 C  0.48253673932490126        13.014063103520661        16.596417260642028     
 H  0.59233882948917793        12.088283519167726        16.017913086434859     
 H   7.9347976681721832E-002   13.768029159055603        15.910991422086111     
 H -0.27069699162548300        12.827481669285234        17.375435718540302     
 C   1.8278634954770427        13.402865898996687        17.189252808434816     
 H   2.2865221843923793        12.553312351540901        17.704734557593415     
 H   2.5476241078737782        13.741297234039859        16.435026629813382     
 C   1.6217577579729037        16.451109091441321        16.572389977071175     
 H  0.99612703661121915        17.320106731863866        16.327797509198870     
 H   1.7179108933983280        15.817411339807634        15.682312979188717     
 H   2.6195639543570581        16.818795914870723        16.843491220274331     
 C   3.6260708734930946        13.712119662498385        19.627826489930555     
 H   4.5124494105059583        14.075583107524849        20.163496943432918     
 H   3.9525042355660482        12.880823601621547        18.991083387829285     
 H   2.9287596184841078        13.319108737813727        20.378510792510660     
 H   1.0989516866355804        14.164471896358748        19.007125825766327     
 N   4.3146810563988742        1.3773832390206895        9.1733753878516193     
 C   5.0569107125269763       0.15589755956570542        8.6863570308294218     
 H   5.1722166609417970      -0.49291920267724237        9.5623028471353280     
 H   6.0605772862975549       0.49774019961939381        8.4150056196507048     
 C   2.9881574302781906        1.0170765224016105        9.7971529403961224     
 H   3.1848624935475320       0.15298118706991876        10.446349218838352     
 H   2.3304530862954969       0.70091483857748738        8.9817613393809843     
 C   5.5346485319150993        2.8668358056408287        7.5574495854913417     
 H   5.4249452753898266        3.7924164402749616        6.9785829669114818     
 H   5.9377129163623268        2.1125511922175995        6.8722793016860448     
 H   6.2879334845592032        3.0536253854495010        8.3363744218906639     
 C   4.1892865366838459        2.4784109786078168        8.1504874955056916     
 H   3.7308336109534075        3.3281740066369410        8.6658269066543330     
 H   3.4693978765648090        2.1399582117519849        7.3963889909089904     
 C   4.3949292240844331      -0.56996465818422271        7.5341604320839108     
 H   5.0203641236128114       -1.4392304809036995        7.2898999008745857     
 H   4.2991291838257242        6.3556587626629857E-002   6.6438865442635802     
 H   3.3969401526921859      -0.93726594362695614        7.8052035960518573     
 C   2.3909847242550728        2.1699379782139303        10.589112570378212     
 H   1.5044721690675706        1.8067303192476065        11.124747226772016     
 H   2.0647743454214034        3.0011995477883961        9.9522029363848681     
 H   3.0882890345902529        2.5629139964021834        11.339820764383116     
 H   4.9180912833252695        1.7170267485661583        9.9685045345091776     
 N   7.6876165201716233        9.2448693595741460      -0.11561895732511436     
 C   6.9309328038940059        8.0431758194863736       0.40005778275703285     
 H   6.7532304733168553        7.4048602794071110      -0.47325249634051358     
 H   5.9543079521512237        8.4160199785606959       0.72473331870279800     
 C   9.0066429592538313        8.8545496421386929      -0.73603204418292578     
 H   8.7961771259287502        7.9822881013781668       -1.3701054029358055     
 H   9.6599547106592301        8.5419637362262328        8.4719971020595239E-002
 C   6.4789783692822445        10.816087949203780        1.4255091602861618     
 H   6.6010327552326782        11.764863100035425        1.9623428816476074     
 H   6.0384148880706308        10.105500922056150        2.1336150191124386     
 H   5.7488625275991350        10.986417891023150       0.62102937531315028     
 C   7.8269319402103834        10.366012575234503       0.88341861903067642     
 H   8.3273199011866446        11.185554419382344       0.35787116255104068     
 H   8.5150110654695492        10.024859559948874        1.6654244609678863     
 C   7.6260569497299198        7.2886332553050153        1.5141841472336870     
 H   6.9552330941250702        6.4799379291207764        1.8322794486905982     
 H   7.8470777293740639        7.9314144891953742        2.3736659770489954     
 H   8.5641943999675849        6.8305345499067336        1.1740821515708417     
 C   9.6268510924844453        9.9834259018097224       -1.5472318601956714     
 H   10.494932523939454        9.5887833661255844       -2.0914347013213654     
 H   9.9860692680079151        10.809838648440410      -0.92141596812136750     
 H   8.9318433064039056        10.391263969300137       -2.2924658061703447     
 H   7.0812231683476661        9.5805966602298511      -0.91023752852453899     
 N   10.363176332870873        6.6369538793642819        8.9232503261054710     
 C   11.120231330167682        7.8382039094604590        9.4394318764262461     
 H   11.298278556036605        8.4767603889728349        8.5663531073498422     
 H   12.096671297758460        7.4648795436323869        9.7641370505058269     
 C   9.0443552345729099        7.0279256522152727        8.3027946020758066     
 H   9.2552142763824534        7.9002572575815160        7.6689403210941531     
 H   8.3910634795022769        7.3405655393440101        9.1235461275373808     
 C   11.571208592834735        5.0647708518211552        10.463887674462375     
 H   11.448860429684945        4.1157075765559332        11.000174341249078     
 H   12.011881623442335        5.7748623642650347        11.172447764452457     
 H   12.301366921264661        4.8946945601416791        9.6593899666201679     
 C   10.223416291783622        5.5154781427517978        9.9218674108939133     
 H   9.7228168484296731        4.6962828052006875        9.3959616407325850     
 H   9.5353862108712395        5.8565501387737307        10.703953077976175     
 C   10.425219894776250        8.5926105384268521        10.553715094996761     
 H   11.096353933041001        9.4008971570449109        10.872308491904857     
 H   10.203707873403060        7.9495487749023379        11.412902162165020     
 H   9.4873492284265879        9.0512983106028475        10.213559784967224     
 C   8.4238236139015878        5.8994507476047851        7.4912544014128235     
 H   7.5560980439050089        6.2945952002005701        6.9468271126073926     
 H   8.0640171730054639        5.0731148648498943        8.1168538499071801     
 H   9.1188789630740335        5.4913552548320039        6.7461989266765503     
 H   10.969524620388095        6.3012819019784727        8.1285688453882177     
         396

 Co   10.953494277877715        1.0047613052208679        3.3006144318065260     
 S   8.6881684841638975        2.9953413404366653        4.3097436649310428     
 S   11.350924991493194        3.0497929996087314       0.90654158008360275     
 S   10.865278668177256       -2.1091028227284960        2.5687409763911773     
 S   12.940615459511882       0.16416253268824266        5.6339375890577443     
 O   11.665055016138369      -0.52215296827245417        5.9553225714278053     
 O   12.131136793315433        3.1496252941529690      -0.33852165123179317     
 O   7.8092541271148974        3.0677853702567184        5.4914488850755401     
 O   9.9667906402635342        2.5720328499536325       0.78034977657263471     
 N   10.056908733820006      -0.75655720735219456        2.9461520767986813     
 O   13.569265303456303       0.83679126857458697        6.7861851230175469     
 O   10.252552268988595       -2.8780334790749786        1.4697544552492290     
 O   9.9391267899847104        3.7620748653980809        4.3795282079945199     
 O   12.265697148965303       -1.6685946972470149        2.3395630160216268     
 N   12.635916505608680        1.1350370411153929        4.3877091617140485     
 N   9.1150271992098535        1.4747444377320460        3.9183459279145962     
 N   12.050821153554576        2.1149400719396421        2.0401067017595187     
 C   6.0103895977395387      -0.65558427182784340        4.1491426345113096     
 H   4.9691686270426327      -0.57957291813457523        4.4525470328169652     
 C   13.372238875945559        2.3723745552105617        2.4734543432077438     
 C   8.7017516999018252      -0.80779427822554184        3.3362621072097918     
 C   7.7357066663632787        3.6169705224494368        2.9314300157359265     
 H   6.8578428548607784        2.9753937761633065        2.7939430648421584     
 H   8.3647774130337460        3.5939431866099723        2.0344982309484752     
 H   7.4087557693384083        4.6336298822118778        3.1791631802820883     
 C   14.362896120341162        3.0879229866914364        1.7719244353566586     
 H   14.139638050822800        3.4792944836802833       0.78248595324890058     
 C   13.694075790888499        1.8294748507540812        3.7554658524231872     
 C   10.919283088603105       -3.1278630004616996        4.0233195726878748     
 H   11.327232402351138       -2.5114816955286376        4.8315067929276125     
 H   11.574203061376991       -3.9813523166978904        3.8097482476781184     
 H   9.9100761399653567       -3.4684302939274416        4.2770019955845404     
 C   11.281762112227037        4.6795165471092224        1.6176366199541374     
 H   10.791523472036493        4.5801611424830488        2.5918960182025201     
 H   10.706105982863274        5.3079287004685245       0.92952427851656105     
 H   12.297328570430206        5.0708587823720883        1.7365128402153016     
 C   14.975998673666323        2.0489464009547853        4.2896359459850633     
 H   15.202993986065412        1.6916787603365719        5.2893546033799108     
 C   15.629217395896173        3.3034847056727177        2.3285238589312294     
 H   16.369091500911150        3.8804355194445939        1.7773056257164350     
 C   6.8233686179553468       0.47993841494024247        4.2147113634246658     
 H   6.4145315813876662        1.4069906121744502        4.6021861719426322     
 C   14.075303423875731       -1.0585380777413969        5.0099435419829179     
 H   13.543726572502164       -1.6893847054721798        4.2914779083047518     
 H   14.465418514263531       -1.6461682436186338        5.8431335030651184     
 H   14.888717587733836      -0.52392518059710691        4.5063073677399297     
 C   8.1772179876532682       0.42738245448316414        3.8393776813673539     
 C   7.8647616250079340       -1.9352939128318081        3.2845373822212758     
 H   8.2572968621165508       -2.8733649949073636        2.9032068912849232     
 C   6.5323233293197127       -1.8704671115489080        3.7052678916764816     
 H   5.9111367787118514       -2.7647058250049237        3.6708436528410022     
 C   15.933496862396412        2.7878581563345155        3.5885857732383797     
 H   16.901853459871266        2.9793390329344920        4.0462862937902608     
 Co   7.0974604485422876        14.876711574453305        12.339163572002755     
 S   9.3627876968514929        12.886219228959574        13.348589189103420     
 S   6.7004714386173507        12.831415912343999        9.9451595983235048     
 S   7.1855118699888942        17.990619052893628        11.607592766693816     
 S   5.1099810214633132        15.717174081580970        14.672285629240372     
 O   6.3855111377941745        16.403438465346550        14.993893269322315     
 O   5.9203413437530061        12.731589185550696        8.7000428591543280     
 O   10.241609553243235        12.813922357122665        14.530370445882349     
 O   8.0845878371884066        13.309241886288188        9.8190803010905938     
 N   7.9939667183446961        16.638070000240656        11.984836338616871     
 O   4.4811953831417934        15.044415308413676        15.824375641636383     
 O   7.7982140553742170        18.759759326108536        10.508741227322755     
 O   8.1118924240815637        12.119374050264915        13.418324921200531     
 O   5.7851401785964178        17.550032891202221        11.378286735216198     
 N   5.4148254040877584        14.746491454756988        13.425946484042212     
 N   8.9358791376606277        14.406780818580208        12.957095715680504     
 N   6.0004374122266615        13.766180210485020        11.078695242730575     
 C   12.040452610273341        16.537220047621140        13.187950267156179     
 H   13.081672913677972        16.461246946392688        13.491356117682203     
 C   4.6789268483154860        13.508824403444928        11.511767439733291     
 C   9.3491025838714901        16.689343682043177        12.375036546376068     
 C   10.315375238066895        12.264591305595459        11.970366127261428     
 H   11.193151927974748        12.906277958977803        11.832836103467365     
 H   9.6863404231241361        12.287467829260523        11.073408454996335     
 H   10.642450471382974        11.247992510378316        12.218183160004697     
 C   3.6883993376224407        12.793213644065808        10.810112685061997     
 H   3.9118414247785003        12.401728291468563        9.8207671467020479     
 C   4.3568081518538246        14.051944424547806        12.793613741949303     
 C   7.1313662937968934        19.009165124793750        13.062312264209716     
 H   6.7234063753512245        18.392652802659462        13.870393223175789     
 H   6.4764238705362596        19.862656052197746        12.848812993590277     
 H   8.1405437793287927        19.349746609756000        13.316088486829269     
 C   6.7696860246588573        11.201669462562302        10.656206787612884     
 H   7.2598651453906582        11.301040618951117        11.630494024348231     
 H   7.3454085963664033        10.573294931276678        9.9681115177408888     
 H   5.7541339222311620        10.810273563043751        10.775027734174440     
 C   3.0747844681347347        13.832512968960907        13.327561356505116     
 H   2.8475701521032630        14.189892842070799        14.327186944266954     
 C   2.4219610165561707        12.577754325059708        11.366463096265646     
 H   1.6821891667892788        12.000751432767153        10.815172264399221     
 C   11.227516562779037        15.401663066855436        13.253489882550044     
 H   11.636389357355220        14.474624981926963        13.640967843130277     
 C   3.9753570791299913        16.939952575885620        14.048325192982125     
 H   4.5070108638880528        17.570933531095381        13.330040644232653     
 H   3.5850849465021906        17.527431438291941        14.881548360281871     
 H   3.1620435887987335        16.405392584339239        13.544474369619527     
 C   9.8736585900090450        15.454177086273909        12.878161882234947     
 C   10.186034341617470        17.816882396908447        12.323385750765240     
 H   9.7934464382432527        18.754947832491020        11.942095275807933     
 C   11.518475330370714        17.752099768268927        12.744114691625075     
 H   12.139615278984293        18.646372915666301        12.709714331020731     
 C   2.1174335375800175        13.093526750847012        12.626401385698010     
 H   1.1489839499256114        12.902120093300011        13.083927383055679     
 Co   4.9304108960994455        6.9049117174550778        14.777864665769037     
 S   2.7283788501665831        4.8914882241601427        13.692847029488789     
 S   5.2860768335113999        4.8630703425739643        17.183778388574702     
 S   4.7829166710133517        10.009710042067409        15.528770763325666     
 S   6.9676540968415166        7.7898997550423639        12.498296039210400     
 O   5.6945515156608932        8.4673277957551658        12.150121399716420     
 O   6.0422097298995023        4.7845664006411130        18.444555608667713     
 O   1.8733299325501538        4.8251153626251879        12.494165504279998     
 O   3.8949460947653911        5.3263775437884640        17.276376057352479     
 N   4.0016897537399512        8.6494980054505461        15.126486892315103     
 O   7.6273988450580417        7.1236943713625047        11.360284598237291     
 O   4.1366320898828928        10.765705749699697        16.616721421577857     
 O   3.9945306161200143        4.1491168361766544        13.636819166243340     
 O   6.1849552420232019        9.5876485315346471        15.782995557034386     
 N   6.6430210172299455        6.8167109418096290        13.738823751780423     
 N   3.1177547932463971        6.4130801291179393        14.115211085184319     
 N   6.0012212098573441        5.7951651158772011        16.056494775681070     
 C  -2.2117119552929283E-002   8.4867650210237251        13.858280476843122     
 H  -1.0561037769464230        8.3934887189673226        13.537825256020295     
 C   7.3322420388847389        5.5456928904038323        15.649896707865144     
 C   2.6519950237262888        8.6803625750690063        14.715376588733788     
 C   1.7640048172756042        4.2310352357657388        15.045750456236487     
 H  0.87375399911553830        4.8560084700911377        15.180541172226322     
 H   2.3759472592759630        4.2535005632114160        15.954535483537764     
 H   1.4589120493039249        3.2125372015593738        14.778213376521435     
 C   8.3035304410201771        4.8129990074331541        16.360644648301591     
 H   8.0574638004090353        4.4068825826428561        17.338539851199130     
 C   7.6849351130164560        6.1110042933362632        14.384889185399599     
 C   4.8568247807852876        11.036830592919062        14.080419200298458     
 H   5.3107992212546886        10.437302513460097        13.284274838506908     
 H   5.4752589083238048        11.910419265099275        14.320133856790237     
 H   3.8468421098877714        11.349020148629531        13.794052021454519     
 C   5.2480645128037642        3.2262709517008279        16.487562656324080     
 H   4.7838212823818198        3.3142293466154502        15.499777602273412     
 H   4.6591002942363877        2.5997044244165046        17.166558070532865     
 H   6.2682736391629188        2.8394578104300430        16.397252905012387     
 C   8.9783651066081021        5.8961868380759270        13.877313486629308     
 H   9.2314476743058300        6.2707643013174819        12.890103843028619     
 C   9.5801683056500408        4.5998058482484669        15.828364785845960     
 H   10.304991374338709        4.0081990558660712        16.383344151211066     
 C  0.81375237394886812        7.3680853713921719        13.790386002504288     
 H  0.42990192520324266        6.4384253687213926        13.383954952758259     
 C   8.0756214183455537        9.0265033825786620        13.142247797561275     
 H   7.5207096581667194        9.6514129140703719        13.848117565449341     
 H   8.4715491177222102        9.6200706317066338        12.315383218729986     
 H   8.8867135434220330        8.5055569986102793        13.663573148337159     
 C   2.1596350771170014        7.4413738233226381        14.189483472733420     
 C   1.7936271853951984        9.7913988515990180        14.765291810315073     
 H   2.1639618266423093        10.732512670818913        15.161052530744536     
 C  0.46860948577058897        9.7063729597686166        14.324398485120634     
 H -0.16896629386637674        10.589266639638435        14.359920671830071     
 C   9.9148234673790103        5.1384145920932367        14.586197793101901     
 H   10.892303832919149        4.9516923443876131        14.147402729548837     
 Co   1.0863492155073600        8.9766348602733608        5.7392673878700409     
 S   3.2880804381829267        10.990135880716133        4.6539662106083135     
 S  0.73025865422095126        11.018463169298567        8.1450639379376319     
 S   1.2340617049025087        5.8719051914085671        6.4902258375291968     
 S -0.95061690771655771        8.0915698878191158        3.4593970803684675     
 O  0.32250674673661539        7.4141414010331665        3.1113009513853704     
 O  -2.5852728014333790E-002   11.096849443084789        9.4058599230711888     
 O   4.1430659000218943        11.056626256728439        3.4552464145725676     
 O   2.1215110241829609        10.555493402978458        8.2376570197716745     
 N   2.0152384019262506        7.2321519820972862        6.0879654102190486     
 O  -1.6102399812251178        8.7578725944198705        2.3213672417692597     
 O   1.8803419715449554        5.1159412201954080        7.5782048616061246     
 O   2.0218295239426181        11.732345243768057        4.5980279700211115     
 O -0.16800734548467572        6.2939111496947797        6.7443854068140041     
 N -0.62614924035108133        9.0646815934094427        4.7000152382916802     
 N   2.8988910108620654        9.4685155959609517        5.0763750806101546     
 N   1.5296050170605124E-002   10.086122068320490        7.0178601194012895     
 C   6.0388568331665118        7.3950251657520321        4.8191545341474660     
 H   7.0727788347756286        7.4883324038967336        4.4984871632009993     
 C  -1.3157092243815174        10.335463022288650        6.6111225083275338     
 C   3.3649038009851302        7.2013448235821915        5.6767410517486327     
 C   4.2524737582668504        11.650707214950749        6.0068091731994873     
 H   5.1428026222883094        11.025828346243328        6.1415422675600109     
 H   3.6405762251061398        11.628190560055833        6.9156277811430273     
 H   4.5574463450184384        12.669232119040077        5.7392289739660161     
 C  -2.2871629102019639        11.067941837224511        7.3218509106557317     
 H  -2.0412463207725966        11.473980335380750        8.2998156268494245     
 C  -1.6681855745418590        9.7702662947524406        5.3460117111020882     
 C   1.1602591965396551        4.8447823363160056        5.0418750499146539     
 H  0.70631576609696833        5.4443036627440469        4.2457094731520053     
 H  0.54183134921048659        3.9711814291804153        5.2815562610138658     
 H   2.1702654071855898        4.5326190024435773        4.7555659728416613     
 C  0.76783337917353622        12.655215810939453        7.4487202717920136     
 H   1.2320953838558577        12.567311232419470        6.4609396059318840     
 H   1.3566325938193182        13.281996202233865        8.1276567743240538     
 H -0.25248154245939841        13.041743511684402        7.3583935960846976     
 C  -2.9615585815347223        9.9850611428422553        4.8382881074958899     
 H  -3.2144802031827098        9.6105739774407066        3.8510085270752077     
 C  -3.5637312345256973        11.281137006545055        6.7894144914351955     
 H  -4.2886614742040514        11.872643172080553        7.3443566264821190     
 C   5.2028935196703268        8.5136353106843590        4.7512542499090724     
 H   5.5865870486812410        9.4432802522974466        4.3446348130624255     
 C  -2.0586174780313402        6.8548811214872698        4.1031281003159394     
 H  -1.5037731822995768        6.2300069950264350        4.8090833993420006     
 H  -2.4543215358041786        6.2612819829145012        3.2761791520074590     
 H  -2.8698599663514779        7.3757307101110570        4.6243127285473191     
 C   3.8570958494168361        8.4403036894368562        5.1506247709903201     
 C   4.2233767227557317        6.0903866959172070        5.7267227701617403     
 H   3.8531755250406601        5.1493066749875105        6.1227012695933318     
 C   5.5483169223513027        6.1754557776814991        5.2855879756875366     
 H   6.1859866835284931        5.2926293315863671        5.3211568378465364     
 C  -3.8981661092154591        10.742677344300006        5.5471319729353983     
 H  -4.8755994994251788        10.929383482355744        5.1082285279459843     
 N   10.237594142126436       0.42879520498564627        8.1585177060970864     
 C   8.8005957935291246       0.46427089360220597        7.6862427961561242     
 H   8.7174811505193084        1.2993304258050840        6.9822219947349842     
 H   8.2023601949442231       0.70234555082785277        8.5757829702763679     
 C   10.439524486794616      -0.64180248255431960        9.2085495429537101     
 H   10.144693371048087       -1.5831634129965269        8.7367575421614543     
 H   9.7203190732765421      -0.44719968026689522        10.012077969966095     
 C   8.3803431977892640      -0.83726329313291203        7.0195366696519406     
 H   7.3966979478599759      -0.69757806984218518        6.5533950366318638     
 H   8.3004493281387166       -1.6652146294111489        7.7285206465360012     
 H   9.0695154926084278       -1.1065186359182164        6.2093478215559053     
 C   10.708197449725407        2.8099141304311388        7.4842423115866987     
 H   11.329063014888467        3.6673030005459339        7.7744712749536005     
 H   9.7042020904994484        3.1732014839147782        7.2439165187589651     
 H   11.144602548651219        2.4061548499324186        6.5618429355221490     
 C   10.721258805291681        1.7858352735423118        8.6104559795623175     
 H   11.743660734322692        1.6408526926271336        8.9710054205494103     
 H   10.091264894728880        2.0780606878478349        9.4606472898042053     
 C   11.871145392040546      -0.71252504314864007        9.7194982632285001     
 H   12.039159662230546       -1.6899921886094735        10.190392454493821     
 H   12.081743357676082        5.2757969567868074E-002   10.474515802019081     
 H   12.589192932103282      -0.61746911180562680        8.8958833327396150     
 H   10.817293164968548       0.14731431253971278        7.3267344158940775     
 N   7.8129237003162419        15.452793918333285        17.197209637698357     
 C   9.2499105794018099        15.417008267444062        16.724934077016254     
 H   9.3328205600789520        14.582003042084976        16.020829725718091     
 H   9.8480943963618728        15.178688596822221        17.614445832579314     
 C   7.6111821627624368        16.523538242981214        18.247125056393845     
 H   7.9061048656385084        17.464806153577861        17.775198395096279     
 H   8.3304024123406428        16.328942040691810        19.050644340094429     
 C   9.6704724064981207        16.718509197078777        16.058361795786773     
 H   10.653996309769310        16.578579017283374        15.592047940546466     
 H   9.7507236534282438        17.546321931729800        16.767466227932847     
 H   8.9812705995266295        16.988111341954742        15.248309081335032     
 C   7.3419965412162558        13.071681193188352        16.523174712293429     
 H   6.7210521463463886        12.214383231200017        16.813502105884258     
 H   8.3459629404429130        12.708292541546854        16.282893489092437     
 H   6.9056261882061447        13.475383038677053        15.600735862059766     
 C   7.3290280226388473        14.095882192511340        17.649275620484350     
 H   6.3066295209842886        14.241052587964347        18.009757408954886     
 H   7.9589289769053364        13.803655326414740        18.499534921822143     
 C   6.1795937870709938        16.594498394462192        18.758129991371568     
 H   6.0116999528469339        17.572058761018269        19.228867148489069     
 H   5.9689494567004218        15.829354735184635        19.513272929676699     
 H   5.4614945664468078        16.499403737937659        17.934566823816418     
 H   7.2332599990472346        15.734263923783498        16.365395353050367     
 N   4.3035447528581061        7.6042096904259875        9.8867512449497497     
 C   2.8733345368923713        7.5574714034940769        10.380947884740053     
 H   2.8048619523957594        6.7129054270282120        11.075269421483442     
 H   2.2606179955543917        7.3293660195020855        9.4987283035814087     
 C   4.4817000091634078        8.6859039683174988        8.8438099016756109     
 H   4.1933005009859956        9.6221292310561974        9.3291930198528998     
 H   3.7461298210641174        8.4964742763911509        8.0539882041116417     
 C   2.4603169469877502        8.8491324845606787        11.071550246051352     
 H   1.4824527309623592        8.7017453860371230        11.548107380269899     
 H   2.3700474628227006        9.6870439615334103        10.375608129412074     
 H   3.1604382681943735        9.1071318812710835        11.875604449715524     
 C   4.7867190441149683        5.2117183279582830        10.520420994705093     
 H   5.4189762914767012        4.3678616337766965        10.214858313578810     
 H   3.7864307539747704        4.8335465842275269        10.753702246556696     
 H   5.2198199470669353        5.6037944120207772        11.449106832204455     
 C   4.7879100091966844        6.2551593113115560        9.4117278853620867     
 H   5.8067363313255926        6.4101619586744985        9.0452812787059003     
 H   4.1534470701332866        5.9729663795780352        8.5617096012675589     
 C   5.8998087816317852        8.7693459007582479        8.2993446365493853     
 H   6.0519523075728898        9.7556885955616650        7.8416831328138548     
 H   6.0954540026348552        8.0170463104012146        7.5274588617483742     
 H   6.6399167171815163        8.6657119610684532        9.1022331043353439     
 H   4.8911061232091182        7.8738986856205768        10.716793606538815     
 N   1.7133170902941974        8.2771696588473596       0.84774928951308837     
 C   3.1436429156616454        8.3234566416140225        1.3416736958407007     
 H   3.2126399058276998        9.1683478622096501        2.0355563431960051     
 H   3.7563201150808747        8.5507795677381893       0.45922291497548046     
 C   1.5346350049408508        7.1955578289621425      -0.19518122862410531     
 H   1.8230415697133195        6.2592591037171159       0.29004766819240929     
 H   2.2699674541984045        7.3849147456498496      -0.98523234131975268     
 C   3.5561321390997032        7.0319413540320790        2.0328791476080998     
 H   4.5343192138910631        7.1789611552667765        2.5088845255743109     
 H   3.6455801282074543        6.1935667268467540        1.3373926230589839     
 H   2.8562008076325549        6.7748818516117142        2.8373958783845530     
 C   1.2306322805265495        10.669696431629308        1.4816258330712873     
 H  0.59847194480670196        11.513664705315964        1.1761844112187254     
 H   2.2309737145796942        11.047723438009406        1.7149079589687510     
 H  0.79752025412575811        10.277588288774300        2.4102918711405055     
 C   1.2292554936527453        9.6263662471753069       0.37283270314415423     
 H  0.21040688562093890        9.4716134868923110        6.3486758765635733E-003
 H   1.8637984142620674        9.9085025612218018      -0.47714483580125772     
 C  0.11633762951232075        7.1123850137981579      -0.73917622472213540     
 H  -3.6106077259798523E-002   6.1261279077631103       -1.1969190572075767     
 H  -7.9443938548346568E-002   7.8647978503312226       -1.5109124064996817     
 H -0.62347548441587808        7.2160472423603750        6.3972558321928719E-002
 H   1.1258349880170395        8.0076210537104284        1.6778928779109286     
 N   1.7009613912130788        14.507143332623459        18.211143009837311     
 C  0.95791542190282919        15.727569309200323        17.722693231740720     
 H  0.83982090671661869        16.376053874775021        18.598423687045130     
 H  -4.4521649050320806E-002   15.384175854040524        17.449090558406390     
 C   3.0271009118146970        14.869039050708434        18.834716714816210     
 H   2.8296821288900333        15.733570090867717        19.483109077729317     
 H   3.6845891215466366        15.184986648337537        18.019046462645363     
 C  0.48168616536272513        13.013739532195196        16.598736536741988     
 H  0.59200574456901733        12.087001466927676        16.021970406299349     
 H   7.6938459708101703E-002   13.765894312698585        15.912362891737596     
 H -0.27058644073779542        12.827832435734777        17.378813335151587     
 C   1.8271177978388755        13.405104173826901        17.189461712895149     
 H   2.2875174820184503        12.556805110403186        17.705367175766650     
 H   2.5455594610107641        13.743650392860456        16.434079677104979     
 C   1.6212351852200368        16.454567956559519        16.572019977289198     
 H  0.99371793637259109        17.321046211519697        16.324352486440340     
 H   1.7226139654941419        15.820492777153097        15.683221247828858     
 H   2.6165452682278989        16.826032549885849        16.846013961428412     
 C   3.6253760309200032        13.717420873112944        19.627718507183701     
 H   4.5109837709686378        14.082186985398701        20.163755623806864     
 H   3.9531872309912814        12.886329895575594        18.991435017734506     
 H   2.9281531139061356        13.323788301821109        20.378166493733115     
 H   1.0974901485411908        14.167703718315691        19.006317746192906     
 N   4.3160073739251068        1.3743155731457422        9.1725825274587276     
 C   5.0588471055906998       0.15366718111888297        8.6843513303015509     
 H   5.1767768493616400      -0.49471393978714484        9.5601819872860379     
 H   6.0613761622395890       0.49681688273386815        8.4107608689226545     
 C   2.9898047554509803        1.0127398489733099        9.7962262999462570     
 H   3.1870949295257036       0.14829791487496738        10.444780216358744     
 H   2.3322790419418293       0.69673181643064208        8.9806128171998889     
 C   5.5354778650697849        2.8672100532858922        7.5597905991167540     
 H   5.4252485120242184        3.7937660052501871        6.9826927724572014     
 H   5.9401118878104162        2.1147638234216948        6.8736508382648838     
 H   6.2877973784932051        3.0533078306374097        8.3397816447924598     
 C   4.1900141641144204        2.4761909388381795        8.1507010961249815     
 H   3.7298023896936940        3.3246815844570698        8.6664761284879734     
 H   3.4714554616055362        2.1376246107577890        7.3954359618968661     
 C   4.3954733176912839      -0.57339343852628077        7.5337498026398739     
 H   5.0228113937244547       -1.4401168603015715        7.2863854218012492     
 H   4.2944170998516036        6.0520496498604734E-002   6.6447712059345729     
 H   3.3999961231438967      -0.94450550226143604        7.8076910528740573     
 C   2.3916707974797675        2.1645879837520612        10.589006667180653     
 H   1.5059400506198619        1.8000556960064287        11.125010245380141     
 H   2.0640642787552594        2.9956485685126841        9.9525719818583713     
 H   3.0888875252899348        2.5581870237756092        11.339477225386586     
 H   4.9195443963839631        1.7137949303830298        9.9676889343297841     
 N   7.6889152171402424        9.2479095194072496      -0.11641348340247548     
 C   6.9328259246356536        8.0454039285655767       0.39808790675355971     
 H   6.7576994842263725        7.4066489295606219      -0.47532684015141630     
 H   5.9550851191540639        8.4169716962057084       0.72055882705795904     
 C   9.0082454115688169        8.8588218712487894      -0.73697316326291806     
 H   8.7983411926311579        7.9868942435310153       -1.3716643943465054     
 H   9.6617445826899448        8.5460916412875090        8.3554034268754324E-002
 C   6.4798299438858686        10.815756202261579        1.4278138885244813     
 H   6.6013811641288411        11.763573801566334        1.9663815468211199     
 H   6.0408217481260342        10.103366101923623        2.1349779347750979     
 H   5.7487487835760600        10.986765966797272       0.62439746940209906     
 C   7.8276692551077449        10.368224077228746       0.88360515148649876     
 H   8.3263214831530092        11.189011965858796       0.35847274039783350     
 H   8.5170692154084087        10.027182525155087        1.6644520152785875     
 C   7.6265804874538139        7.2920529837858981        1.5137917115040489     
 H   6.9576358646973224        6.4808525220089690        1.8288379716042487     
 H   7.8424223972569020        7.9344552389466259        2.3745442541376067     
 H   8.5671936895110044        6.8377099436335937        1.1765465228566010     
 C   9.6274951747126529        9.9886835695895417       -1.5473903794456030     
 H   10.496330724617385        9.5953359715820437       -2.0912481226754678     
 H   9.9853588409080594        10.815299406168629      -0.92112496596640459     
 H   8.9323835934293498        10.395906146440220       -2.2928428807399515     
 H   7.0826436621288220        9.5837990169761103      -0.91105186206956557     
 N   10.361868827412298        6.6338864504096025        8.9224420882807784     
 C   11.118297961012907        7.8359860466183582        9.4374056676273028     
 H   11.293739999758227        8.4749616680896480        8.5642028703822142     
 H   12.095869574997515        7.4639786580885703        9.7599034365205934     
 C   9.0427266724079978        7.0235709943501465        8.3018432205148560     
 H   9.2529913148639960        7.8955618449353704        7.6673514489629016     
 H   8.3892460719232815        7.3363519790725578        9.1223696382659440     
 C   11.570399775548628        5.0651567002147617        10.466219933501844     
 H   11.448579637506532        4.1170752544805582        11.004286688741887     
 H   12.009508052587101        5.7770931581382587        11.173799971587789     
 H   12.301519932241208        4.8943793188737610        9.6627871584603451     
 C   10.222708058383953        5.5132671155588717        9.9220754287249768     
 H   9.7238626932661720        4.6927964044704673        9.3966146140114990     
 H   9.5333527095639354        5.8542339330637017        10.702995326309237     
 C   10.424647027803704        8.5892126589320572        10.553253288088662     
 H   11.093875642706704        9.4000391504435132        10.868754962003708     
 H   10.208355952862687        7.9465537951995353        11.413736246009071     
 H   9.4842778384490618        9.0440947765982820        10.215959754975938     
 C   8.4231799569897916        5.8940760675262363        7.4911159242856922     
 H   7.5546707687909160        6.2878830979479456        6.9470517067447286     
 H   8.0647767708537437        5.0675319219815611        8.1171844022972852     
 H   9.1183349619460365        5.4866159749420467        6.7458276984109675     
 H   10.968099176486698        6.2980479435582772        8.1277459748413339     
         396

 Co   10.953187808029671        1.0061698590951662        3.3005734513445408     
 S   8.6907507557846202        2.9977873113925981        4.3131695330896473     
 S   11.348700565727986        3.0510619998589590       0.90596194121014761     
 S   10.862277093983643       -2.1072797054783439        2.5678374308763687     
 S   12.942611999143125       0.16355063305751746        5.6314406823699690     
 O   11.667169682023966      -0.52236531964719679        5.9540588681071540     
 O   12.127808058267314        3.1499154662995448      -0.33982218956901616     
 O   7.8129299823553691        3.0699579320287071        5.4956524505541413     
 O   9.9642448969181903        2.5739655736995903       0.78131003434210722     
 N   10.055139907417384      -0.75438722364429822        2.9463822298352285     
 O   13.572681880158413       0.83589872623434802        6.7830308727951323     
 O   10.248019530943587       -2.8756272950194335        1.4693593419490785     
 O   9.9424018817487774        3.7634104521575638        4.3823195473665022     
 O   12.262765811262183       -1.6676055033649486        2.3375098013245661     
 N   12.636994204412124        1.1345198369922436        4.3854663938597920     
 N   9.1158993539762481        1.4771447380814526        3.9203618608351438     
 N   12.049295365188931        2.1163351596641822        2.0392384533129229     
 C   6.0096595279038514      -0.65060686987674399        4.1523567796936414     
 H   4.9687694601985140      -0.57381112667788814        4.4565426831825175     
 C   13.371154407931408        2.3734023098265031        2.4713571512032679     
 C   8.7002329441055437      -0.80469816077940259        3.3374524189050954     
 C   7.7377393392991749        3.6211832223519496        2.9360169321814684     
 H   6.8593127941590701        2.9803600343100518        2.7986558629430096     
 H   8.3660270893712969        3.5981828077910571        2.0385432794316150     
 H   7.4117823176523610        4.6379254974618629        3.1846532856947225     
 C   14.360924601271623        3.0897327129349916        1.7694016554275891     
 H   14.136620095208231        3.4817801080012529       0.78049250950153370     
 C   13.694407441130249        1.8294747796104665        3.7525885250190263     
 C   10.917199470353616       -3.1264161295745230        4.0221346432666936     
 H   11.327247445014406       -2.5107994729370291        4.8297697659548700     
 H   11.570458104133341       -3.9808200367017741        3.8073708497777643     
 H   9.9079591973055496       -3.4656923633258589        4.2773116497713195     
 C   11.280967184341204        4.6811098082230416        1.6163748088285028     
 H   10.791915714835012        4.5822778515512388        2.5912521542621936     
 H   10.704705491806541        5.3094390067776978       0.92867814212940913     
 H   12.296747272863337        5.0722412467472271        1.7339451701637572     
 C   14.976858768634957        2.0487323907748287        4.2855378584837371     
 H   15.205050921340517        1.6906736828674871        5.2846836727416280     
 C   15.627720696285586        3.3051821581054655        2.3248830127028848     
 H   16.366905653556749        3.8828017597350888        1.7734903625186051     
 C   6.8236804791232721       0.48414922342185474        4.2180314355894142     
 H   6.4159826488806662        1.4113191480267375        4.6063736287621930     
 C   14.076084763479914       -1.0597824045373956        5.0065388004101177     
 H   13.543440902699036       -1.6903724981985055        4.2886624537157294     
 H   14.466481143636809       -1.6476685939212432        5.8394430721791224     
 H   14.889381577082355      -0.52579215662665579        4.5020784935295479     
 C   8.1771653930896093       0.43065098165553473        3.8416095160967401     
 C   7.8622698519806331       -1.9314482175843288        3.2858097163810398     
 H   8.2537940944962322       -2.8696565836492516        2.9038188898193078     
 C   6.5301707254385137       -1.8657030962832521        3.7074622840871800     
 H   5.9082381097519461       -2.7594251811200445        3.6729842530874208     
 C   15.933393376747501        2.7885039823981610        3.5841252893224977     
 H   16.902169642851597        2.9797644630606461        4.0409571939605362     
 Co   7.0977421188372709        14.875306514616703        12.339136832151135     
 S   9.3601820191259257        12.883765746511843        13.352002097971480     
 S   6.7026313314383081        12.830175245243526        9.9445870594705834     
 S   7.1885049394070464        17.988794480430858        11.606676280800739     
 S   5.1079963893874929        15.717794514953972        14.669823918180153     
 O   6.3834150926633999        16.403656745316745        14.992643652277367     
 O   5.9235983758388766        12.731328043936433        8.6987540515811563     
 O   10.237918300242219        12.811732269255439        14.534554661161835     
 O   8.0870703495373935        13.307332657862911        9.8200384220575430     
 N   7.9957186071848128        16.635897901010505        11.985067080370763     
 O   4.4778001665581009        15.045332464629730        15.821271632306537     
 O   7.8027407246574141        18.757333296050525        10.508321608456514     
 O   8.1085907161020110        12.118036718429254        13.421107552250922     
 O   5.7880582178201987        17.549051190854385        11.376231997206995     
 N   5.4137434525276324        14.746999709202914        13.423748537041027     
 N   8.9349862205660706        14.404375820364727        12.959106745661719     
 N   6.0019106550771015        13.764819652933967        11.077837813273026     
 C   12.041168649404661        16.532227449594568        13.191154315677515     
 H   13.082058156687157        16.455465910334148        13.495341404606970     
 C   4.6799673372187396        13.507822921485513        11.509705802871178     
 C   9.3506063015519718        16.686241079021084        12.376219784484244     
 C   10.313309356963947        12.260372412305905        11.974932276955650     
 H   11.191655468976064        12.901297114223542        11.837531679809898     
 H   9.6850542230166727        12.283234222884083        11.077435083582628     
 H   10.639381117966082        11.243685800081504        12.223645184407953     
 C   3.6903150181987816        12.791436629109745        10.807636145235202     
 H   3.9147865188662041        12.399286810406485        9.8188109755405097     
 C   4.3564584744191102        14.051948522758305        12.790787958376422     
 C   7.1334551604504819        19.007733713498737        13.061103495457427     
 H   6.7233995648019267        18.391995860509297        13.868641584383489     
 H   6.4801745331774274        19.862138638467385        12.846407835327472     
 H   8.1426686209236774        19.347023562344333        13.316364974242980     
 C   6.7704125142928566        11.200105528442416        10.654954364033280     
 H   7.2594099797015028        11.298950985294823        11.629857069186146     
 H   7.3467349025241955        10.571811715936647        9.9672723394858025     
 H   5.7546456070458891        10.808924650258650        10.772474024215596     
 C   3.0739155316199249        13.832727565252597        13.323534966441505     
 H   2.8455246168994335        14.190887471448169        14.322596594144027     
 C   2.4234127164201413        12.576079542123633        11.362891375561464     
 H   1.6843206882834376        11.998413033059864        10.811432324304784     
 C   11.227186292105797        15.397440513840991        13.256802426936353     
 H   11.634916493137402        14.470283453087765        13.645147603231067     
 C   3.9745860662890600        16.941202284963726        14.044953003570873     
 H   4.5073005624014364        17.571911647473357        13.327239324931591     
 H   3.5840500986828165        17.528953225925552        14.877887290628541     
 H   3.1613779950351608        16.407262315329103        13.540299599672190     
 C   9.8736934073947484        15.450900806050528        12.880385827839820     
 C   10.188516808379649        17.813026361927314        12.324644366151382     
 H   9.7969450216162457        18.751229683671053        11.942689804308966     
 C   11.520618324288687        17.747321069581432        12.746295554630134     
 H   12.142508784799134        18.641074304968143        12.711839287452660     
 C   2.1175146595403000        13.092889167658015        12.622021818161590     
 H   1.1486538562983790        12.901695793953751        13.078694892917891     
 Co   4.9306711498173783        6.9063266773765779        14.777809142319594     
 S   2.7257723530039724        4.8939394118546398        13.696223853274818     
 S   5.2882155171265870        4.8643356712882744        17.183185962924203     
 S   4.7858694177206633        10.011533595691436        15.527847219183759     
 S   6.9656566671819053        7.7892924112175894        12.495806988190612     
 O   5.6924448038422337        8.4671215811849621        12.148835431748550     
 O   6.0454328297497053        4.7848728133044940        18.443255776469410     
 O   1.8696478312670897        4.8272913983973647        12.498307411601152     
 O   3.8973998219804322        5.3282941881272938        17.277296755157291     
 N   4.0034084138361363        8.6516706676300323        15.126692506902808     
 O   7.6239975444503338        7.1227879971508026        11.357157975238168     
 O   4.1411041777544497        10.768122808452398        16.616291995957443     
 O   3.9912332005961120        4.1504592943700871        13.639580098756305     
 O   6.1878314820537890        9.5886308943751342        15.780944928743773     
 N   6.6419198881085153        6.8162192577686165        13.736599251287258     
 N   3.1168475832616669        6.4154861359539321        14.117183385329071     
 N   6.0026728725225649        5.7965532515719662        16.055618887828732     
 C  -2.1424347211175351E-002   8.4917428972314148        13.861430317000940     
 H  -1.0557378147048824        8.3992511689189442        13.541743808905645     
 C   7.3332618837366867        5.5467234076963230        15.647818285586821     
 C   2.6534672019865391        8.6834601047332036        14.716530639756851     
 C   1.7619300273950980        4.2352505496471089        15.050275819018466     
 H  0.87224379119013074        4.8609812227038365        15.185186140229359     
 H   2.3746466346236788        4.2577385411162174        15.958525157474382     
 H   1.4558423349472109        3.2168373555487806        14.783635587701315     
 C   8.3054241139309628        4.8148070321283134        16.358154492143989     
 H   8.0603848464812824        4.4093562682891996        17.336570280231690     
 C   7.6845656362891352        6.1110229835401624        14.382044107655235     
 C   4.8588851443652867        11.038267807147378        14.079209033452567     
 H   5.3107721149969986        10.437970170702103        13.282522394521122     
 H   5.4789764247978940        11.910943400129019        14.317736861201373     
 H   3.8489397021030078        11.351746826318069        13.794319412245120     
 C   5.2488000463568847        3.2278541964292304        16.486301786878478     
 H   4.7833806660077878        3.3163244227724631        15.499128338010566     
 H   4.6604398049904772        2.6012040049922862        17.165711204035979     
 H   6.2688006188845948        2.8408394819726714        16.394701392820092     
 C   8.9774779428835707        5.8959965490958153        13.873271557337548     
 H   9.2293854355247298        6.2697905959372102        12.885497135986052     
 C   9.5815987262899256        4.6015100830511235        15.824781577372692     
 H   10.307100952367719        4.0105673011238530        16.379593841789305     
 C  0.81340660003346243        7.3722989915451578        13.793641427591954     
 H  0.42842398372212442        6.4427583629857557        13.388066187377333     
 C   8.0748336888816681        9.0252684949366166        13.138851829229891     
 H   7.5209755742149156        9.6504583682404306        13.845279351291209     
 H   8.4705110770920502        9.6185543422875845        12.311698082505496     
 H   8.8860223420868181        8.5037045333061521        13.659391161203400     
 C   2.1596492475155871        7.4446451466233734        14.191666604502457     
 C   1.7960693529413507        9.7952431748376405        14.766528239502305     
 H   2.1674109035171423        10.736217762412647        15.161637548677243     
 C  0.47071627847843023        9.7111349074894928        14.326545802753726     
 H -0.16611585159467906        10.594543168831255        14.362021915015800     
 C   9.9148855697215179        5.1390799506341285        14.581806835070909     
 H   10.891956169040505        4.9521451237524561        14.142161880905167     
 Co   1.0861060775391318        8.9752166976103531        5.7392016333420468     
 S   3.2907298909291240        10.987671400890576        4.6573583397311635     
 S  0.72817528085607330        11.017196664553977        8.1444710554630717     
 S   1.2311048607242010        5.8700711831392871        6.4892876488987055     
 S -0.94863169624971933        8.0921736569443343        3.4569279021971018     
 O  0.32459535692275360        7.4143368061873867        3.1100268564520857     
 O  -2.9022743035653775E-002   11.096553744049825        9.4045576875213364     
 O   4.1467971213887242        11.054429611154013        3.4594076248115067     
 O   2.1191018738409206        10.553546035147255        8.2385786676603292     
 N   2.0135209207841833        7.2299647312729132        6.0881525448618978     
 O  -1.6068590590798910        8.7587708150563834        2.3182628898382558     
 O   1.8758659415456747        5.1135114873726231        7.5777589203658504     
 O   2.0251763935984730        11.730999848965018        4.6007958703390290     
 O -0.17088437634461559        6.2929252284267738        6.7423258313563323     
 N -0.62504233874778325        9.0651766817496782        4.6978019409748537     
 N   2.8998260975609358        9.4660984828640355        5.0783579501777494     
 N   1.3883711574180271E-002   10.084753311150255        7.0169775404378880     
 C   6.0381824788827174        7.3900180287824027        4.8223413412256049     
 H   7.0724371199445129        7.4825373000366522        4.5024618244361179     
 C  -1.3166912864460210        10.334462710212168        6.6090497774656987     
 C   3.3634354950121810        7.1982264430080978        5.6778875312201658     
 C   4.2545881285303180        11.646469264702816        6.0113557727370743     
 H   5.1443465372041111        11.020825960787514        6.1462133315082372     
 H   3.6419123884610287        11.623933097825738        6.9196356268165644     
 H   4.5605648707113122        12.664907490747161        5.7446766703533463     
 C  -2.2890036975273649        11.066184376649170        7.3193675382214476     
 H  -2.0441005341733081        11.471565417375881        8.2978459839277274     
 C  -1.6677983493807695        9.7702651595771925        5.3431826868280803     
 C   1.1581842248032945        4.8433323250968652        5.0406520824855150     
 H  0.70632341024484757        5.4436217255984118        4.2439457281181481     
 H  0.53810026091068575        3.9706451440313528        5.2791521297135571     
 H   2.1681511027504694        4.5298778849328825        4.7558144777596301     
 C  0.76719216511911448        12.653634559824125        7.4474685324857894     
 H   1.2326285086204118        12.565212445668402        6.4602991241209491     
 H   1.3554021243609085        13.280480330605075        8.1268235286148709     
 H -0.25290470505240759        13.040389158469678        7.3558523062575460     
 C  -2.9606588847255115        9.9852712146401927        4.8342756224452073     
 H  -3.2124204168345587        9.6115583791071941        3.8464380671410519     
 C  -3.5651152919512379        11.279482410971127        6.7858525491217003     
 H  -4.2907149199090471        11.870334143977978        7.3406305680567447     
 C   5.2032667188954873        8.5093990864758613        4.7545470940634864     
 H   5.5881068114749430        9.4389260466016580        4.3488006785445599     
 C  -2.0578431903704892        6.8561241154806423        4.0997724925056183     
 H  -1.5040471061473830        6.2309635645456076        4.8062758035553879     
 H  -2.4533204498483525        6.2628115914685480        3.2725418658209637     
 H  -2.8691657509239423        7.3776022641534134        4.6201859436034711     
 C   3.8571015331498444        8.4370138845302254        5.1528206915797945     
 C   4.2209284442549855        6.0865141169738726        5.7279456798382036     
 H   3.8497078765384112        5.1455703580316223        6.1232528947922384     
 C   5.5462111209569080        6.1706613105322230        5.2877437650212080     
 H   6.1831284692540542        5.2873140111373678        5.3232623577291625     
 C  -3.8982019856549184        10.742046843948609        5.5427733676415611     
 H  -4.8752298819273943        10.928966651772015        5.1030297134918854     
 N   10.241385362533892       0.42460027019901547        8.1599996477904320     
 C   8.8046900646095878       0.46058522467394186        7.6867429921948842     
 H   8.7222278768989430        1.2960874022553073        6.9831770688146708     
 H   8.2058024017058937       0.69818708522720452        8.5759597759263198     
 C   10.442247255978625      -0.64650232869547675        9.2097065258549602     
 H   10.147700944689685       -1.5876290508537798        8.7372999250776342     
 H   9.7223085576165786      -0.45213380528175456        10.012621209608458     
 C   8.3847710838971459      -0.84049234275293827        7.0189328605376620     
 H   7.4013799840191092      -0.70046040636776308        6.5523344953323130     
 H   8.3044241468823010       -1.6689094289157815        7.7273105449211537     
 H   9.0744329744755419       -1.1092137856572044        6.2090088566101658     
 C   10.712555725493479        2.8062344106635222        7.4875627843987473     
 H   11.333940947506710        3.6630089432443715        7.7784826215519587     
 H   9.7087272810652738        3.1701977434438935        7.2475630429636517     
 H   11.148804327481459        2.4030041645074847        6.5648756004490521     
 C   10.725085005215702        1.7812777114372171        8.6129821886449758     
 H   11.747326881150402        1.6358403206442407        8.9737930452369241     
 H   10.094893774262806        2.0730485677863784        9.4631694640918944     
 C   11.873260348274203      -0.71780595093520250        9.7221609374209557     
 H   12.040556586178603       -1.6956763105897863        10.192453109054574     
 H   12.083189884294601        4.6887210990769410E-002   10.477941972537192     
 H   12.592300478784132      -0.62236325262086578        8.8994786851400818     
 H   10.821433506530445       0.14365576537559704        7.3282896847715575     
 N   7.8091534677721510        15.456976530178993        17.198695488232801     
 C   9.2458382216482562        15.420709444011285        16.725438123233065     
 H   9.3281140057810372        14.585256795740854        16.021796008078113     
 H   9.8446788516631472        15.182884350378279        17.614628904880934     
 C   7.6084632773310847        16.528212907385413        18.248295913567297     
 H   7.9030936933777287        17.469254683633100        17.775766647035784     
 H   8.3284148404143359        16.333850356940083        19.051202850839463     
 C   9.6660387368471898        16.721756790618379        16.057749833113494     
 H   10.649319096444778        16.581501650977199        15.590994187322947     
 H   9.7467114650374320        17.550047746100851        16.766237110864413     
 H   8.9763497803805539        16.990794160183942        15.247949976624913     
 C   7.3376867328115152        13.075348820472051        16.526476494432387     
 H   6.7162294328461964        12.218657201937278        16.817485594949805     
 H   8.3414884182936149        12.711292893985259        16.286516260813528     
 H   6.9014694149832509        13.478527705217939        15.603753945475511     
 C   7.3252434602176777        14.100415912911204        17.651794067337008     
 H   6.3030051027777052        14.246024462197321        18.012544407462489     
 H   7.9553507570518480        13.808642888971585        18.502042418126972     
 C   6.1774794502250119        16.599733755882031        18.760800472496935     
 H   6.0102932977336634        17.577688921561712        19.230949977588157     
 H   5.9675065060029135        15.835167382522437        19.516695280411618     
 H   5.4583927950634568        16.504256624832372        17.938164758388403     
 H   7.2291373652626065        15.737910441370699        16.366957031051623     
 N   4.2998026075983358        7.6000108727282996        9.8881892454593228     
 C   2.8692784580526549        7.5537868346430503        10.381374867265897     
 H   2.8001275856647325        6.7096425973031071        11.076123518446165     
 H   2.2572262622834312        7.3252474468710567        9.4988133361779941     
 C   4.4790507185287591        8.6812017585503405        8.8449288943179134     
 H   4.1903504729683583        9.6176593045698660        9.3296913090026212     
 H   3.7442355749338612        8.4915360332633298        8.0544743086677730     
 C   2.4559363299938570        8.8458888650110836        11.070908677696618     
 H   1.4778011485610028        8.6988546987659685        11.546976408911931     
 H   2.3661560946544782        9.6833604888734168        10.374387135799809     
 H   3.1555521230129076        9.1043782981259156        11.875255332789546     
 C   4.7824031128633893        5.2080389471477782        10.523712617005005     
 H   5.4141448275453943        4.3635666668542266        10.218853251454480     
 H   3.7819451645367059        4.8305438422670317        10.757309240988135     
 H   5.2156482022786896        5.6006489583737951        11.452114245623692     
 C   4.7841395108896370        6.2505969380054172        9.4142203196825864     
 H   5.8031304300400821        6.4051439038044062        9.0480474131985513     
 H   4.1498849539216591        5.9679456726362865        8.5641910764822278     
 C   5.8977803603740968        8.7640696903666822        8.3020058530982048     
 H   6.0506480443461372        9.7500087958705013        7.8437433141592354     
 H   6.0941177520858414        8.0111797503557334        7.5308902778651463     
 H   6.6368749390402284        8.6608295711541761        9.1058463844777524     
 H   4.8869984094612322        7.8702347707904519        10.718316865080942     
 N   1.7170610050306927        8.2813751910338684       0.84921650119893832     
 C   3.1476903744408191        8.3271885843556745        1.3421545133448127     
 H   3.2173183438697350        9.1716286649369518        2.0365039267128382     
 H   3.7597067677093059        8.5550161267588898       0.45938262976641625     
 C   1.5373338824500056        7.2002597417664891      -0.19403463717443775     
 H   1.8260396928268867        6.2637350219483761       0.29058731884086919     
 H   2.2719335174938595        7.3898592792866458      -0.98469722116388236     
 C   3.5605517279361711        7.0352191078083326        2.0322367701234327     
 H   4.5389808575318957        7.1819188297122398        2.5078021653241152     
 H   3.6495842091516120        6.1973262936017228        1.3361295055380491     
 H   2.8611088979151922        6.7775848125277527        2.8370043125811124     
 C   1.2349074708361483        10.673380102899205        1.4849271446138994     
 H  0.60325428013853599        11.517954098315609        1.1801778047665756     
 H   2.2354141664026912        11.050743114426957        1.7185235560910372     
 H  0.80165256831810849        10.280741798196591        2.4133112918376463     
 C   1.2330005228214032        9.6309222006192226       0.37534458932287129     
 H  0.21398893743000874        9.4766028368888495        9.1386541234642765E-003
 H   1.8673272171646005        9.9135211492775763      -0.47464834829472990     
 C  0.11843308500967942        7.1176377138013178      -0.73653110508822039     
 H  -3.4708102129010029E-002   6.1317764845117555       -1.1948675013378389     
 H  -7.8027002415635177E-002   7.8706307204715893       -1.5075109004098479     
 H -0.62039392364103230        7.2209043164724154        6.7545565368029747E-002
 H   1.1299373342342178        8.0112782235744397        1.6794358271449428     
 N   1.6996327396427768        14.510214313421294        18.210363807879627     
 C  0.95599597065172470        15.729823814382076        17.720721655792559     
 H  0.83529321200135509        16.377863065180989        18.596346354308835     
 H  -4.5312240974044141E-002   15.385146054647224        17.444881364922217     
 C   3.0254571871113618        14.873349071793529        18.833810221345630     
 H   2.8274649917417300        15.738217522869048        19.481576381248466     
 H   3.6827699157774076        15.189149894762428        18.017923609106514     
 C  0.48083559140054893        13.013415960869731        16.601055812841949     
 H  0.59167265964885685        12.085719414687627        16.026027726163839     
 H   7.4528942734481574E-002   13.763759466341567        15.913734361389078     
 H -0.27047588985010779        12.828183202184318        17.382190951762876     
 C   1.8263721002007083        13.407342448657113        17.189670617355478     
 H   2.2885127796445208        12.560297869265471        17.705999793939885     
 H   2.5434948141477505        13.746003551681051        16.433132724396579     
 C   1.6207126124671702        16.458026821677713        16.571649977507224     
 H  0.99130883613396303        17.321985691175527        16.320907463681806     
 H   1.7273170375899558        15.823574214498558        15.684129516468998     
 H   2.6135265820987401        16.833269184900971        16.848536702582489     
 C   3.6246811883469117        13.722722083727504        19.627610524436843     
 H   4.5095181314313173        14.088790863272555        20.164014304180810     
 H   3.9538702264165146        12.891836189529641        18.991786647639728     
 H   2.9275466093281639        13.328467865828490        20.377822194955566     
 H   1.0960286104468011        14.170935540272634        19.005509666619481     
 N   4.3173336914513385        1.3712479072707948        9.1717896670658376     
 C   5.0607834986544233       0.15143680267206050        8.6823456297736801     
 H   5.1813370377814838      -0.49650867689704725        9.5580611274367460     
 H   6.0621750381816231       0.49589356584834249        8.4065161181946042     
 C   2.9914520806237697        1.0084031755450094        9.7952996594963935     
 H   3.1893273655038752       0.14361464268001600        10.443211213879135     
 H   2.3341049975881623       0.69254879428379679        8.9794642950187935     
 C   5.5363071982244705        2.8675843009309556        7.5621316127421672     
 H   5.4255517486586102        3.7951155702254122        6.9868025780029219     
 H   5.9425108592585056        2.1169764546257901        6.8750223748437227     
 H   6.2876612724272070        3.0529902758253185        8.3431888676942574     
 C   4.1907417915449958        2.4739708990685427        8.1509146967442732     
 H   3.7287711684339806        3.3211891622771992        8.6671253503216157     
 H   3.4735130466462634        2.1352910097635931        7.3944829328847419     
 C   4.3960174112981338      -0.57682221886833895        7.5333391731958370     
 H   5.0252586638360990       -1.4410032396994432        7.2828709427279126     
 H   4.2897050158774830        5.7484405370579604E-002   6.6456558676055648     
 H   3.4030520935956079      -0.95174506089591593        7.8101785096962573     
 C   2.3923568707044627        2.1592379892901925        10.588900763983093     
 H   1.5074079321721534        1.7933810727652510        11.125273263988266     
 H   2.0633542120891160        2.9900975892369721        9.9529410273318728     
 H   3.0894860159896167        2.5534600511490355        11.339133686390056     
 H   4.9209975094426568        1.7105631121999012        9.9668733341503906     
 N   7.6902139141088606        9.2509496792403514      -0.11720800947983659     
 C   6.9347190453773004        8.0476320376447816       0.39611803075008650     
 H   6.7621684951358887        7.4084375797141320      -0.47740118396231895     
 H   5.9558622861569042        8.4179234138507226       0.71638433541312008     
 C   9.0098478638838007        8.8630941003588859      -0.73791428234291023     
 H   8.8005052593335673        7.9915003856838638       -1.3732233857572054     
 H   9.6635344547206614        8.5502195463487851        8.2388097516913394E-002
 C   6.4806815184894928        10.815424455319377        1.4301186167628006     
 H   6.6017295730250050        11.762284503097243        1.9704202119946326     
 H   6.0432286081814386        10.101231281791094        2.1363408504377572     
 H   5.7486350395529850        10.987114042571395       0.62776556349104795     
 C   7.8284065700051064        10.370435579222990       0.88379168394232110     
 H   8.3253230651193739        11.192469512335251       0.35907431824462632     
 H   8.5191273653472681        10.029505490361302        1.6634795695892886     
 C   7.6271040251777089        7.2954727122667808        1.5133992757744106     
 H   6.9600386352695756        6.4817671148971616        1.8253964945178993     
 H   7.8377670651397411        7.9374959886978784        2.3754225312262180     
 H   8.5701929790544238        6.8448853373604539        1.1790108941423603     
 C   9.6281392569408624        9.9939412373693610       -1.5475488986955346     
 H   10.497728925295316        9.6018885770385030       -2.0910615440295706     
 H   9.9846484138082037        10.820760163896848      -0.92083396381144156     
 H   8.9329238804547924        10.400548323580303       -2.2932199553095578     
 H   7.0840641559099771        9.5870013737223712      -0.91186619561459203     
 N   10.360561321953725        6.6308190214549230        8.9216338504560877     
 C   11.116364591858131        7.8337681837762574        9.4353794588283595     
 H   11.289201443479850        8.4731629472064594        8.5620526334145861     
 H   12.095067852236570        7.4630777725447537        9.7556698225353600     
 C   9.0410981102430839        7.0192163364850204        8.3008918389539037     
 H   9.2507683533455385        7.8908664322892239        7.6657625768316491     
 H   8.3874286643442879        7.3321384188011063        9.1211931489945091     
 C   11.569590958262523        5.0655425486083683        10.468552192541312     
 H   11.448298845328118        4.1184429324051832        11.008399036234698     
 H   12.007134481731869        5.7793239520114827        11.175152178723122     
 H   12.301672943217756        4.8940640776058428        9.6661843503005223     
 C   10.221999824984282        5.5110560883659456        9.9222834465560386     
 H   9.7249085381026692        4.6893100037402480        9.3972675872904130     
 H   9.5313192082566314        5.8519177273536727        10.702037574642299     
 C   10.424074160831157        8.5858147794372641        10.552791481180561     
 H   11.091397352372407        9.3991811438421138        10.865201432102559     
 H   10.213004032322313        7.9435588154967327        11.414570329853122     
 H   9.4812064484715357        9.0368912425937165        10.218359724984651     
 C   8.4225363000779954        5.8887013874476875        7.4909774471585608     
 H   7.5532434936768240        6.2811709956953203        6.9472763008820646     
 H   8.0655363687020234        5.0619489791132279        8.1175149546873886     
 H   9.1177909608180396        5.4818766950520885        6.7454564701453847     
 H   10.966673732585301        6.2948139851380818        8.1269231042944501     
         396

 Co   10.952881338181628        1.0075784129694645        3.3005324708825552     
 S   8.6933330274053411        3.0002332823485309        4.3165954012482510     
 S   11.346476139962780        3.0523310001091866       0.90538230233669237     
 S   10.859275519790032       -2.1054565882281913        2.5669338853615602     
 S   12.944608538774368       0.16293873342679224        5.6289437756821936     
 O   11.669284347909562      -0.52257767102193942        5.9527951647865036     
 O   12.124479323219196        3.1502056384461210      -0.34112272790623921     
 O   7.8166058375958407        3.0721304938006955        5.4998560160327425     
 O   9.9616991535728445        2.5758982974455482       0.78227029211157983     
 N   10.053371081014763      -0.75221723993640177        2.9466123828717761     
 O   13.576098456860525       0.83500618389410897        6.7798766225727176     
 O   10.243486792898578       -2.8732211109638883        1.4689642286489282     
 O   9.9456769735128443        3.7647460389170471        4.3851108867384845     
 O   12.259834473559062       -1.6666163094828823        2.3354565866275054     
 N   12.638071903215568        1.1340026328690942        4.3832236260055364     
 N   9.1167715087426426        1.4795450384308593        3.9223777937556918     
 N   12.047769576823287        2.1177302473887223        2.0383702048663270     
 C   6.0089294580681640      -0.64562946792564457        4.1555709248759731     
 H   4.9683702933543943      -0.56804933522120105        4.4605383335480697     
 C   13.370069939917256        2.3744300644424441        2.4692599591987925     
 C   8.6987141883092640      -0.80160204333326346        3.3386427306003990     
 C   7.7397720122350711        3.6253959222544623        2.9406038486270099     
 H   6.8607827334573610        2.9853262924567976        2.8033686610438608     
 H   8.3672767657088478        3.6024224289721425        2.0425883279147543     
 H   7.4148088659663127        4.6422211127118480        3.1901433911073567     
 C   14.358953082202085        3.0915424391785469        1.7668788754985196     
 H   14.133602139593663        3.4842657323222226       0.77849906575416683     
 C   13.694739091371998        1.8294747084668515        3.7497111976148654     
 C   10.915115852104124       -3.1249692586873468        4.0209497138455124     
 H   11.327262487677674       -2.5101172503454210        4.8280327389821283     
 H   11.566713146889690       -3.9802877567056574        3.8049934518774102     
 H   9.9058422546457425       -3.4629544327242767        4.2776213039580986     
 C   11.280172256455371        4.6827030693368608        1.6151129977028682     
 H   10.792307957633531        4.5843945606194287        2.5906082903218670     
 H   10.703305000749806        5.3109493130868719       0.92783200574225710     
 H   12.296165975296466        5.0736237111223659        1.7313775001122127     
 C   14.977718863603592        2.0485183805948721        4.2814397709824110     
 H   15.207107856615622        1.6896686053984022        5.2800127421033451     
 C   15.626223996674998        3.3068796105382132        2.3212421664745406     
 H   16.364719806202348        3.8851680000255837        1.7696750993207753     
 C   6.8239923402911984       0.48836003190346694        4.2213515077541617     
 H   6.4174337163736652        1.4156476838790246        4.6105610855817538     
 C   14.076866103084098       -1.0610267313333943        5.0031340588373165     
 H   13.543155232895909       -1.6913602909248311        4.2858469991267070     
 H   14.467543773010087       -1.6491689442238529        5.8357526412931255     
 H   14.890045566430874      -0.52765913265620468        4.4978496193191670     
 C   8.1771127985259504       0.43391950882790536        3.8438413508261258     
 C   7.8597780789533314       -1.9276025223368494        3.2870820505408043     
 H   8.2502913268759137       -2.8659481723911400        2.9044308883536929     
 C   6.5280181215573156       -1.8609390810175963        3.7096566764978789     
 H   5.9053394407920416       -2.7541445372351654        3.6751248533338399     
 C   15.933289891098593        2.7891498084618065        3.5796648054066158     
 H   16.902485825831928        2.9801898931868003        4.0356280941308125     
 Co   7.0980237891322542        14.873901454780102        12.339110092299514     
 S   9.3575763414003585        12.881312264064112        13.355415006839541     
 S   6.7047912242592655        12.828934578143050        9.9440145206176620     
 S   7.1914980088251985        17.986969907968085        11.605759794907664     
 S   5.1060117573116734        15.718414948326975        14.667362207119934     
 O   6.3813190475326254        16.403875025286943        14.991394035232418     
 O   5.9268554079247471        12.731066902322169        8.6974652440079865     
 O   10.234227047241205        12.809542181388213        14.538738876441320     
 O   8.0895528618863803        13.305423429437635        9.8209965430244903     
 N   7.9974704960249294        16.633725801780351        11.985297822124654     
 O   4.4744049499744083        15.046249620845785        15.818167622976690     
 O   7.8072673939406103        18.754907265992514        10.507901989590275     
 O   8.1052890081224582        12.116699386593595        13.423890183301312     
 O   5.7909762570439796        17.548069490506549        11.374177259197792     
 N   5.4126615009675065        14.747507963648840        13.421550590039843     
 N   8.9340933034715135        14.401970822149249        12.961117775642935     
 N   6.0033838979275425        13.763459095382915        11.076980383815478     
 C   12.041884688535980        16.527234851567997        13.194358364198850     
 H   13.082443399696343        16.449684874275608        13.499326691531738     
 C   4.6810078261219932        13.506821439526098        11.507644166009065     
 C   9.3521100192324536        16.683138475998991        12.377403022592418     
 C   10.311243475861000        12.256153519016353        11.979498426649872     
 H   11.190159009977380        12.896316269469281        11.842227256152432     
 H   9.6837680229092093        12.279000616507645        11.081461712168922     
 H   10.636311764549191        11.239379089784693        12.229107208811207     
 C   3.6922306987751230        12.789659614153681        10.805159605408406     
 H   3.9177316129539075        12.396845329344407        9.8168548043789734     
 C   4.3561087969843957        14.051952620968803        12.787962174803543     
 C   7.1355440271040713        19.006302302203725        13.059894726705140     
 H   6.7233927542526279        18.391338918359136        13.866889945591192     
 H   6.4839251958185953        19.861621224737025        12.844002677064665     
 H   8.1447934625185621        19.344300514932666        13.316641461656689     
 C   6.7711390039268551        11.198541594322528        10.653701940453676     
 H   7.2589548140123483        11.296861351638530        11.629220114024061     
 H   7.3480612086819876        10.570328500596618        9.9664331612307162     
 H   5.7551572918606171        10.807575737473549        10.769920314256749     
 C   3.0730465951051151        13.832942161544286        13.319508576377896     
 H   2.8434790816956044        14.191882100825540        14.318006244021102     
 C   2.4248644162841120        12.574404759187557        11.359319654857284     
 H   1.6864522097775965        11.996074633352576        10.807692384210347     
 C   11.226856021432557        15.393217960826544        13.260114971322661     
 H   11.633443628919581        14.465941924248567        13.649327363331857     
 C   3.9738150534481282        16.942451994041832        14.041580814159619     
 H   4.5075902609148191        17.572889763851332        13.324438005630531     
 H   3.5830152508634430        17.530475013559165        14.874226220975212     
 H   3.1607124012715881        16.409132046318966        13.536124829724855     
 C   9.8737282247804536        15.447624525827148        12.882609773444695     
 C   10.190999275141829        17.809170326946177        12.325902981537523     
 H   9.8004436049892405        18.747511534851082        11.943284332809998     
 C   11.522761318206662        17.742542370893936        12.748476417635191     
 H   12.145402290613974        18.635775694269981        12.713964243884590     
 C   2.1175957815005826        13.092251584469018        12.617642250625170     
 H   1.1483237626711469        12.901271494607490        13.073462402780104     
 Co   4.9309314035353120        6.9077416372980780        14.777753618870150     
 S   2.7231658558413612        4.8963905995491359        13.699600677060845     
 S   5.2903542007417741        4.8656010000025844        17.182593537273700     
 S   4.7888221644279749        10.013357149315461        15.526923675041852     
 S   6.9636592375222941        7.7886850673928150        12.493317937170824     
 O   5.6903380920235733        8.4669153666147601        12.147549463780679     
 O   6.0486559295999092        4.7851792259678740        18.441955944271108     
 O   1.8659657299840253        4.8294674341695414        12.502449318922306     
 O   3.8998535491954733        5.3302108324661237        17.278217452962107     
 N   4.0051270739323215        8.6538433298095168        15.126898121490514     
 O   7.6205962438426260        7.1218816229391004        11.354031352239046     
 O   4.1455762656260067        10.770539867205102        16.615862570337029     
 O   3.9879357850722092        4.1518017525635207        13.642341031269268     
 O   6.1907077220843751        9.5896132572156194        15.778894300453162     
 N   6.6408187589870842        6.8157275737276040        13.734374750794093     
 N   3.1159403732769366        6.4178921427899240        14.119155685473823     
 N   6.0041245351877857        5.7979413872667314        16.054742999976394     
 C  -2.0731574869421426E-002   8.4967207734391028        13.864580157158759     
 H  -1.0553718524633420        8.4050136188705675        13.545662361790994     
 C   7.3342817285886346        5.5477539249888128        15.645739863308499     
 C   2.6549393802467893        8.6865576343973991        14.717684690779913     
 C   1.7598552375145919        4.2394658635284799        15.054801181800444     
 H  0.87073358326472317        4.8659539753165353        15.189831108232395     
 H   2.3733460099713946        4.2619765190210179        15.962514831411001     
 H   1.4527726205904969        3.2211375095381869        14.789057798881196     
 C   8.3073177868417467        4.8166150568234727        16.355664335986383     
 H   8.0633058925535295        4.4118299539355430        17.334600709264254     
 C   7.6841961595618153        6.1110416737440616        14.379199029910872     
 C   4.8609455079452868        11.039705021375694        14.077998866606675     
 H   5.3107450087393087        10.438637827944108        13.280769950535333     
 H   5.4826939412719833        11.911467535158765        14.315339865612511     
 H   3.8510372943182438        11.354473504006606        13.794586803035719     
 C   5.2495355799100043        3.2294374411576330        16.485040917432876     
 H   4.7829400496337549        3.3184194989294760        15.498479073747720     
 H   4.6617793157445675        2.6027035855680682        17.164864337539090     
 H   6.2693275986062718        2.8422211535152995        16.392149880627795     
 C   8.9765907791590376        5.8958062601157035        13.869229628045787     
 H   9.2273231967436313        6.2688168905569395        12.880890428943484     
 C   9.5830291469298086        4.6032143178537792        15.821198368899426     
 H   10.309210530396728        4.0129355463816356        16.375843532367544     
 C  0.81306082611805663        7.3765126116981437        13.796896852679620     
 H  0.42694604224100619        6.4470913572501178        13.392177421996406     
 C   8.0740459594177825        9.0240336072945713        13.135455860898507     
 H   7.5212414902631108        9.6495038224104892        13.842441137133076     
 H   8.4694730364618920        9.6170380528685335        12.308012946281005     
 H   8.8853311407516031        8.5018520680020266        13.655209174069642     
 C   2.1596634179141727        7.4479164699241078        14.193849736271492     
 C   1.7985115204875033        9.7990874980762648        14.767764668689539     
 H   2.1708599803919753        10.739922854006380        15.162222566609948     
 C  0.47282307118627148        9.7158968552103708        14.328693120386820     
 H -0.16326540932298139        10.599819698024074        14.364123158201529     
 C   9.9149476720640237        5.1397453091750211        14.577415877039918     
 H   10.891608505161862        4.9525979031173000        14.136921032261499     
 Co   1.0858629395709036        8.9737985349473455        5.7391358788140518     
 S   3.2933793436753214        10.985206921065018        4.6607504688540144     
 S  0.72609190749119534        11.015930159809388        8.1438781729885115     
 S   1.2281480165458933        5.8682371748700071        6.4883494602682150     
 S -0.94664648478288105        8.0927774260695529        3.4544587240257365     
 O  0.32668396710889180        7.4145322113416068        3.1087527615188009     
 O  -3.2192758056973761E-002   11.096258045014860        9.4032554519714839     
 O   4.1505283427555533        11.052232965579586        3.4635688350504452     
 O   2.1166927234988799        10.551598667316050        8.2395003155489821     
 N   2.0118034396421156        7.2277774804485393        6.0883396795047480     
 O  -1.6034781369346642        8.7596690356928963        2.3151585379072523     
 O   1.8713899115463941        5.1110817545498373        7.5773129791255753     
 O   2.0285232632543275        11.729654454161979        4.6035637706569457     
 O -0.17376140720455543        6.2919393071587670        6.7402662558986606     
 N -0.62393543714448518        9.0656717700899137        4.6955886436580272     
 N   2.9007611842598058        9.4636813697671194        5.0803408197453432     
 N   1.2471372977755420E-002   10.083384553980018        7.0160949614744865     
 C   6.0375081245989231        7.3850108918127724        4.8255281483037429     
 H   7.0720954051133971        7.4767421961765717        4.5064364856712364     
 C  -1.3176733485105245        10.333462398135685        6.6069770466038635     
 C   3.3619671890392318        7.1951080624340040        5.6790340106916988     
 C   4.2567024987937856        11.642231314454882        6.0159023722746623     
 H   5.1458904521199118        11.015823575331700        6.1508843954564627     
 H   3.6432485518159181        11.619675635595641        6.9236434724901015     
 H   4.5636833964041861        12.660582862454246        5.7501243667406756     
 C  -2.2908444848527658        11.064426916073831        7.3168841657871644     
 H  -2.0469547475740195        11.469150499371015        8.2958763410060286     
 C  -1.6674111242196801        9.7702640244019445        5.3403536625540733     
 C   1.1561092530669341        4.8418823138777247        5.0394291150563753     
 H  0.70633105439272692        5.4429397884527768        4.2421819830842908     
 H  0.53436917261088479        3.9701088588822908        5.2767479984132475     
 H   2.1660367983153486        4.5271367674221867        4.7560629826775989     
 C  0.76655095106469284        12.652053308708799        7.4462167931795653     
 H   1.2331616333849660        12.563113658917333        6.4596586423100142     
 H   1.3541716549024989        13.278964458976285        8.1259902829056880     
 H -0.25332786764541670        13.039034805254952        7.3533110164303954     
 C  -2.9597591879163008        9.9854812864381302        4.8302631373945246     
 H  -3.2103606304864072        9.6125427807736816        3.8418676072068965     
 C  -3.5664993493767785        11.277827815397197        6.7822906068082052     
 H  -4.2927683656140436        11.868025115875401        7.3369045096313696     
 C   5.2036399181206479        8.5051628622673654        4.7578399382179004     
 H   5.5896265742686451        9.4345718409058676        4.3529665440266943     
 C  -2.0570689027096387        6.8573671094740138        4.0964168846952971     
 H  -1.5043210299951895        6.2319201340647812        4.8034682077687760     
 H  -2.4523193638925260        6.2643412000225958        3.2689045796344689     
 H  -2.8684715354964068        7.3794738181957698        4.6160591586596222     
 C   3.8571072168828531        8.4337240796235946        5.1550166121692698     
 C   4.2184801657542392        6.0826415380305390        5.7291685895146678     
 H   3.8462402280361623        5.1418340410757342        6.1238045199911459     
 C   5.5441053195625143        6.1658668433829460        5.2898995543548804     
 H   6.1802702549796154        5.2819986906883685        5.3253678776117894     
 C  -3.8982378620943772        10.741416343597212        5.5384147623477240     
 H  -4.8748602644296088        10.928549821188286        5.0978308990377856     
 N   10.245176582941349       0.42040533541238467        8.1614815894837793     
 C   8.8087843356900510       0.45689955574567770        7.6872431882336434     
 H   8.7269746032785775        1.2928443787055308        6.9841321428943566     
 H   8.2092446084675625       0.69402861962655626        8.5761365815762733     
 C   10.444970025162634      -0.65120217483663390        9.2108635087562103     
 H   10.150708518331285       -1.5920946887110325        8.7378423079938141     
 H   9.7242980419566134      -0.45706793029661386        10.013164449250823     
 C   8.3891989700050278      -0.84372139237296440        7.0183290514233843     
 H   7.4060620201782417      -0.70334274289334109        6.5512739540327622     
 H   8.3083989656258854       -1.6726042284204139        7.7261004433063061     
 H   9.0793504563426559       -1.1119089353961922        6.2086698916644272     
 C   10.716914001261550        2.8025546908959056        7.4908832572107968     
 H   11.338818880124951        3.6587148859428087        7.7824939681503169     
 H   9.7132524716310993        3.1671940029730088        7.2512095671683383     
 H   11.153006106311697        2.3998534790825508        6.5679082653759542     
 C   10.728911205139722        1.7767201493321225        8.6155083977276359     
 H   11.750993027978112        1.6308279486613477        8.9765806699244397     
 H   10.098522653796731        2.0680364477249218        9.4656916383795835     
 C   11.875375304507861      -0.72308685872176481        9.7248236116134130     
 H   12.041953510126662       -1.7013604325700993        10.194513763615324     
 H   12.084636410913122        4.1016452413670738E-002   10.481368143055301     
 H   12.595408025464982      -0.62725739343610465        8.9030740375405486     
 H   10.825573848092343       0.13999721821148134        7.3298449536490367     
 N   7.8053832352280601        15.461159142024700        17.200181338767241     
 C   9.2417658638947024        15.424410620578508        16.725942169449876     
 H   9.3234074514831242        14.588510549396732        16.022762290438138     
 H   9.8412633069644215        15.187080103934337        17.614811977182558     
 C   7.6057443918997327        16.532887571789612        18.249466770740746     
 H   7.9000825211169490        17.473703213688339        17.776334898975293     
 H   8.3264272684880289        16.338758673188355        19.051761361584493     
 C   9.6616050671962590        16.725004384157977        16.057137870440219     
 H   10.644641883120245        16.584424284671019        15.589940434099427     
 H   9.7426992766466185        17.553773560471907        16.765007993795980     
 H   8.9714289612344782        16.993476978413142        15.247590871914795     
 C   7.3333769244067737        13.079016447755750        16.529778276571346     
 H   6.7114067193460043        12.222931172674540        16.821469084015352     
 H   8.3370138961443168        12.714293246423663        16.290139032534622     
 H   6.8973126417603581        13.481672371758824        15.606772028891255     
 C   7.3214588977965072        14.104949633311069        17.654312514189662     
 H   6.2993806845711209        14.250996336430294        18.015331405970091     
 H   7.9517725371983605        13.813630451528429        18.504549914431802     
 C   6.1753651133790299        16.604969117301870        18.763470953622303     
 H   6.0088866426203937        17.583319082105156        19.233032806687241     
 H   5.9660635553054053        15.840980029860241        19.520117631146533     
 H   5.4552910236801049        16.509109511727083        17.941762692960392     
 H   7.2250147314779793        15.741556958957899        16.368518709052875     
 N   4.2960604623385645        7.5958120550306107        9.8896272459688941     
 C   2.8652223792129390        7.5501022657920238        10.381801849791740     
 H   2.7953932189337052        6.7063797675780021        11.076977615408888     
 H   2.2538345290124706        7.3211288742400278        9.4988983687745812     
 C   4.4764014278941096        8.6764995487831804        8.8460478869602142     
 H   4.1874004449507218        9.6131893780835327        9.3301895981523426     
 H   3.7423413288036045        8.4865977901355105        8.0549604132239043     
 C   2.4515557129999634        8.8426452454614868        11.070267109341883     
 H   1.4731495661596465        8.6959640114948140        11.545845437553963     
 H   2.3622647264862557        9.6796770162134216        10.373166142187545     
 H   3.1506659778314416        9.1016247149807494        11.874906215863570     
 C   4.7780871816118111        5.2043595663372733        10.527004239304917     
 H   5.4093133636140882        4.3592716999317567        10.222848189330149     
 H   3.7774595750986415        4.8275411003065365        10.760916235419575     
 H   5.2114764574904440        5.5975035047268129        11.455121659042929     
 C   4.7803690125825886        6.2460345646992774        9.4167127540030862     
 H   5.7995245287545716        6.4001258489343140        9.0508135476912006     
 H   4.1463228377100307        5.9629249656945378        8.5666725516968985     
 C   5.8957519391164084        8.7587934799751181        8.3046670696470226     
 H   6.0493437811193846        9.7443289961793393        7.8458034955046161     
 H   6.0927815015368267        8.0053131903102503        7.5343216939819175     
 H   6.6338331608989414        8.6559471812399007        9.1094596646201609     
 H   4.8828906957133471        7.8665708559603269        10.719840123623067     
 N   1.7208049197671882        8.2855807232203755       0.85068371288478828     
 C   3.1517378332199928        8.3309205270973266        1.3426353308489245     
 H   3.2219967819117699        9.1749094676642553        2.0374515102296717     
 H   3.7630934203377375        8.5592526857795903       0.45954234455735204     
 C   1.5400327599591606        7.2049616545708357      -0.19288804572477017     
 H   1.8290378159404539        6.2682109401796362       0.29112696948932909     
 H   2.2738995807893145        7.3948038129234410      -0.98416210100801205     
 C   3.5649713167726391        7.0384968615845862        2.0315943926387652     
 H   4.5436425011727284        7.1848765041577023        2.5067198050739194     
 H   3.6535882900957697        6.2010858603566916        1.3348663880171145     
 H   2.8660169881978290        6.7802877734437912        2.8366127467776723     
 C   1.2391826611457473        10.677063774169103        1.4882284561565116     
 H  0.60803661547037002        11.522243491315255        1.1841711983144256     
 H   2.2398546182256882        11.053762790844511        1.7221391532133232     
 H  0.80578488251045877        10.283895307618879        2.4163307125347870     
 C   1.2367455519900610        9.6354781540631365       0.37785647550158835     
 H  0.21757098923907858        9.4815921868853899        1.1928632370364980E-002
 H   1.8708560200671336        9.9185397373333508      -0.47215186078820209     
 C  0.12052854050703810        7.1228904138044777      -0.73388598545430550     
 H  -3.3310126998221529E-002   6.1374250612604007       -1.1928159454681011     
 H  -7.6610066282923786E-002   7.8764635906119569       -1.5041093943200141     
 H -0.61731236286618640        7.2257613905844558        7.1118572414130776E-002
 H   1.1340396804513964        8.0149353934384511        1.6809787763789570     
 N   1.6983040880724749        14.513285294219131        18.209584605921943     
 C  0.95407651940062033        15.732078319563829        17.718750079844398     
 H  0.83076551728609138        16.379672255586957        18.594269021572543     
 H  -4.6102832897767482E-002   15.386116255253926        17.440672171438045     
 C   3.0238134624080266        14.877659092878622        18.832903727875046     
 H   2.8252478545934263        15.742864954870381        19.480043684767619     
 H   3.6809507100081782        15.193313141187319        18.016800755567669     
 C  0.47998501743837274        13.013092389544266        16.603375088941910     
 H  0.59133957472869636        12.084437362447577        16.030085046028329     
 H   7.2119425760861430E-002   13.761624619984550        15.915105831040563     
 H -0.27036533896242015        12.828533968633861        17.385568568374161     
 C   1.8256264025625413        13.409580723487327        17.189879521815808     
 H   2.2895080772705914        12.563790628127757        17.706632412113116     
 H   2.5414301672847364        13.748356710501646        16.432185771688175     
 C   1.6201900397143034        16.461485686795911        16.571279977725247     
 H  0.98889973589533497        17.322925170831358        16.317462440923276     
 H   1.7320201096857697        15.826655651844021        15.685037785109138     
 H   2.6105078959695809        16.840505819916096        16.851059443736570     
 C   3.6239863457738202        13.728023294342064        19.627502541689989     
 H   4.5080524918939959        14.095394741146407        20.164272984554756     
 H   3.9545532218417474        12.897342483483689        18.992138277544946     
 H   2.9269401047501917        13.333147429835872        20.377477896178021     
 H   1.0945670723524112        14.174167362229579        19.004701587046060     
 N   4.3186600089775702        1.3681802413958477        9.1709968066729459     
 C   5.0627198917181468       0.14920642422523805        8.6803399292458092     
 H   5.1858972262013276      -0.49830341400694966        9.5559402675874558     
 H   6.0629739141236572       0.49497024896281683        8.4022713674665557     
 C   2.9930994057965594        1.0040665021167090        9.7943730190465281     
 H   3.1915598014820468       0.13893137048506463        10.441642211399527     
 H   2.3359309532344947       0.68836577213695149        8.9783157728376981     
 C   5.5371365313791552        2.8679585485760195        7.5644726263675794     
 H   5.4258549852930029        3.7964651352006378        6.9909123835486415     
 H   5.9449098307065942        2.1191890858298854        6.8763939114225625     
 H   6.2875251663612088        3.0526727210132272        8.3465960905960532     
 C   4.1914694189755703        2.4717508592989055        8.1511282973635630     
 H   3.7277399471742672        3.3176967400973281        8.6677745721552562     
 H   3.4755706316869905        2.1329574087693972        7.3935299038726177     
 C   4.3965615049049847      -0.58025099921039713        7.5329285437518001     
 H   5.0277059339477423       -1.4418896190973149        7.2793564636545760     
 H   4.2849929319033624        5.4448314242554481E-002   6.6465405292765576     
 H   3.4061080640473191      -0.95898461953039593        7.8126659665184572     
 C   2.3930429439291574        2.1538879948283234        10.588794860785534     
 H   1.5088758137244447        1.7867064495240732        11.125536282596393     
 H   2.0626441454229720        2.9845466099612601        9.9533100728053761     
 H   3.0900845066892986        2.5487330785224613        11.338790147393526     
 H   4.9224506225013505        1.7073312940167729        9.9660577339709953     
 N   7.6915126110774796        9.2539898390734550      -0.11800253555719771     
 C   6.9366121661189473        8.0498601467239865       0.39414815474661336     
 H   6.7666375060454058        7.4102262298676429      -0.47947552777322167     
 H   5.9566394531597444        8.4188751314957351       0.71220984376828123     
 C   9.0114503161987862        8.8673663294689824      -0.73885540142290251     
 H   8.8026693260359767        7.9961065278367123       -1.3747823771679053     
 H   9.6653243267513762        8.5543474514100613        8.1222160765072479E-002
 C   6.4815330930931161        10.815092708377177        1.4324233450011199     
 H   6.6020779819211679        11.760995204628152        1.9744588771681451     
 H   6.0456354682368429        10.099096461658567        2.1377037661004166     
 H   5.7485212955299101        10.987462118345519       0.63113365757999684     
 C   7.8291438849024670        10.372647081217234       0.88397821639814345     
 H   8.3243246470857386        11.195927058811705       0.35967589609141914     
 H   8.5211855152861276        10.031828455567515        1.6625071238999896     
 C   7.6276275629016030        7.2988924407476645        1.5130068400447725     
 H   6.9624414058418278        6.4826817077853551        1.8219550174315498     
 H   7.8331117330225792        7.9405367384491301        2.3763008083148294     
 H   8.5731922685978414        6.8520607310873141        1.1814752654281195     
 C   9.6287833391690718        9.9991989051491821       -1.5477074179454662     
 H   10.499127125973247        9.6084411824949640       -2.0908749653836729     
 H   9.9839379867083480        10.826220921625067      -0.92054296165647864     
 H   8.9334641674802349        10.405190500720384       -2.2935970298791646     
 H   7.0854846496911321        9.5902037304686303      -0.91268052915961861     
 N   10.359253816495150        6.6277515925002444        8.9208256126313952     
 C   11.114431222703356        7.8315503209341566        9.4333532500294144     
 H   11.284662887201472        8.4713642263232707        8.5599023964469598     
 H   12.094266129475624        7.4621768870009371        9.7514362085501265     
 C   9.0394695480781699        7.0148616786198952        8.2999404573929532     
 H   9.2485453918270792        7.8861710196430774        7.6641737047003975     
 H   8.3856112567652925        7.3279248585296548        9.1200166597230723     
 C   11.568782140976419        5.0659283970019748        10.470884451580780     
 H   11.448018053149704        4.1198106103298082        11.012511383727508     
 H   12.004760910876637        5.7815547458847076        11.176504385858454     
 H   12.301825954194303        4.8937488363379256        9.6695815421406994     
 C   10.221291591584611        5.5088450611730195        9.9224914643871021     
 H   9.7259543829391681        4.6858236030100278        9.3979205605693252     
 H   9.5292857069493291        5.8496015216436437        10.701079822975361     
 C   10.423501293858612        8.5824168999424710        10.552329674272462     
 H   11.088919062038110        9.3983231372407143        10.861647902201410     
 H   10.217652111781941        7.9405638357939292        11.415404413697171     
 H   9.4781350584940096        9.0296877085891509        10.220759694993365     
 C   8.4218926431661991        5.8833267073691395        7.4908389700314295     
 H   7.5518162185627311        6.2744588934426950        6.9475008950194006     
 H   8.0662959665503031        5.0563660362448948        8.1178455070774937     
 H   9.1172469596900410        5.4771374151621313        6.7450852418798020     
 H   10.965248288683904        6.2915800267178872        8.1261002337475663     
         396

 Co   10.952574868333583        1.0089869668437628        3.3004914904205696     
 S   8.6959152990260637        3.0026792533044642        4.3200212694068556     
 S   11.344251714197572        3.0536000003594146       0.90480266346323723     
 S   10.856273945596419       -2.1036334709780391        2.5660303398467517     
 S   12.946605078405611       0.16232683379606705        5.6264468689944191     
 O   11.671399013795158      -0.52279002239668204        5.9515314614658523     
 O   12.121150588171080        3.1504958105926968      -0.34242326624346225     
 O   7.8202816928363124        3.0743030555726838        5.5040595815113429     
 O   9.9591534102274988        2.5778310211915061       0.78323054988105245     
 N   10.051602254612142      -0.75004725622850543        2.9468425359083237     
 O   13.579515033562636       0.83411364155387002        6.7767223723503029     
 O   10.238954054853568       -2.8708149269083432        1.4685691153487777     
 O   9.9489520652769112        3.7660816256765299        4.3879022261104668     
 O   12.256903135855941       -1.6656271156008162        2.3334033719304448     
 N   12.639149602019012        1.1334854287459448        4.3809808581512799     
 N   9.1176436635090372        1.4819453387802661        3.9243937266762399     
 N   12.046243788457643        2.1191253351132624        2.0375019564197312     
 C   6.0081993882324767      -0.64065206597454516        4.1587850700583040     
 H   4.9679711265102755      -0.56228754376451395        4.4645339839136220     
 C   13.368985471903104        2.3754578190583850        2.4671627671943166     
 C   8.6971954325129825      -0.79850592588712421        3.3398330422957025     
 C   7.7418046851709681        3.6296086221569746        2.9451907650725517     
 H   6.8622526727556519        2.9902925506035434        2.8080814591447121     
 H   8.3685264420463987        3.6066620501532278        2.0466333763978941     
 H   7.4178354142802654        4.6465167279618322        3.1956334965199908     
 C   14.356981563132546        3.0933521654221026        1.7643560955694504     
 H   14.130584183979094        3.4867513566431922       0.77650562200679984     
 C   13.695070741613748        1.8294746373232367        3.7468338702107045     
 C   10.913032233854635       -3.1235223878001701        4.0197647844243320     
 H   11.327277530340943       -2.5094350277538129        4.8262957120093857     
 H   11.562968189646041       -3.9797554767095407        3.8026160539770562     
 H   9.9037253119859354       -3.4602165021226945        4.2779309581448777     
 C   11.279377328569538        4.6842963304506799        1.6138511865772336     
 H   10.792700200432050        4.5865112696876196        2.5899644263815400     
 H   10.701904509693072        5.3124596193960452       0.92698586935510507     
 H   12.295584677729597        5.0750061754975047        1.7288098300606680     
 C   14.978578958572225        2.0483043704149151        4.2773416834810849     
 H   15.209164791890727        1.6886635279293172        5.2753418114650623     
 C   15.624727297064410        3.3085770629709610        2.3176013202461960     
 H   16.362533958847944        3.8875342403160786        1.7658598361229454     
 C   6.8243042014591246       0.49257084038507920        4.2246715799189101     
 H   6.4188847838666652        1.4199762197313119        4.6147485424013146     
 C   14.077647442688281       -1.0622710581293933        4.9997293172645163     
 H   13.542869563092783       -1.6923480836511566        4.2830315445376845     
 H   14.468606402383365       -1.6506692945264623        5.8320622104071296     
 H   14.890709555779395      -0.52952610868575345        4.4936207451087862     
 C   8.1770602039622915       0.43718803600027600        3.8460731855555115     
 C   7.8572863059260296       -1.9237568270893699        3.2883543847005683     
 H   8.2467885592555952       -2.8622397611330279        2.9050428868880775     
 C   6.5258655176761176       -1.8561750657519405        3.7118510689085773     
 H   5.9024407718321363       -2.7488638933502862        3.6772654535802585     
 C   15.933186405449682        2.7897956345254515        3.5752043214907339     
 H   16.902802008812259        2.9806153233129544        4.0302989943010887     
 Co   7.0983054594272375        14.872496394943500        12.339083352447894     
 S   9.3549706636747914        12.878858781616382        13.358827915707602     
 S   6.7069511170802230        12.827693911042577        9.9434419817647406     
 S   7.1944910782433507        17.985145335505315        11.604843309014589     
 S   5.1040271252358540        15.719035381699976        14.664900496059717     
 O   6.3792230024018499        16.404093305257138        14.990144418187469     
 O   5.9301124400106184        12.730805760707906        8.6961764364348149     
 O   10.230535794240190        12.807352093520988        14.542923091720803     
 O   8.0920353742353672        13.303514201012359        9.8219546639914395     
 N   7.9992223848650461        16.631553702550196        11.985528563878546     
 O   4.4710097333907157        15.047166777061838        15.815063613646844     
 O   7.8117940632238065        18.752481235934503        10.507482370724034     
 O   8.1019873001429072        12.115362054757936        13.426672814351702     
 O   5.7938942962677604        17.547087790158713        11.372122521188588     
 N   5.4115795494073815        14.748016218094767        13.419352643038657     
 N   8.9332003863769565        14.399565823933768        12.963128805624150     
 N   6.0048571407779834        13.762098537831863        11.076122954357929     
 C   12.042600727667299        16.522242253541421        13.197562412720186     
 H   13.082828642705529        16.443903838217068        13.503311978456505     
 C   4.6820483150252468        13.505819957566683        11.505582529146952     
 C   9.3536137369129371        16.680035872976898        12.378586260700594     
 C   10.309177594758051        12.251934625726799        11.984064576344094     
 H   11.188662550978695        12.891335424715020        11.846922832494965     
 H   9.6824818228017460        12.274767010131205        11.085488340755216     
 H   10.633242411132301        11.235072379487882        12.234569233214462     
 C   3.6941463793514644        12.787882599197619        10.802683065581611     
 H   3.9206767070416113        12.394403848282327        9.8148986332174353     
 C   4.3557591195496812        14.051956719179302        12.785136391230662     
 C   7.1376328937576599        19.004870890908713        13.058685957952852     
 H   6.7233859437033301        18.390681976208970        13.865138306798894     
 H   6.4876758584597631        19.861103811006664        12.841597518801859     
 H   8.1469183041134468        19.341577467520999        13.316917949070397     
 C   6.7718654935608535        11.196977660202641        10.652449516874071     
 H   7.2584996483231929        11.294771717982236        11.628583158861977     
 H   7.3493875148397798        10.568845285256588        9.9655939829756299     
 H   5.7556689766753450        10.806226824688448        10.767366604297905     
 C   3.0721776585903053        13.833156757835976        13.315482186314286     
 H   2.8414335464917753        14.192876730202910        14.313415893898178     
 C   2.4263161161480826        12.572729976251480        11.355747934153104     
 H   1.6885837312717553        11.993736233645286        10.803952444115909     
 C   11.226525750759317        15.388995407812098        13.263427515708971     
 H   11.631970764701762        14.461600395409368        13.653507123432647     
 C   3.9730440406071970        16.943701703119938        14.038208624748366     
 H   4.5078799594282026        17.573867880229308        13.321636686329470     
 H   3.5819804030440690        17.531996801192776        14.870565151321882     
 H   3.1600468075080155        16.411001777308833        13.531950059777518     
 C   9.8737630421661571        15.444348245603766        12.884833719049569     
 C   10.193481741904009        17.805314291965040        12.327161596923665     
 H   9.8039421883622335        18.743793386031115        11.943878861311029     
 C   11.524904312124637        17.737763672206444        12.750657280640249     
 H   12.148295796428815        18.630477083571822        12.716089200316519     
 C   2.1176769034608647        13.091614001280021        12.613262683088751     
 H   1.1479936690439148        12.900847195261230        13.068229912642316     
 Co   4.9311916572532448        6.9091565972195781        14.777698095420707     
 S   2.7205593586787504        4.8988417872436330        13.702977500846874     
 S   5.2924928843569603        4.8668663287168945        17.182001111623201     
 S   4.7917749111352856        10.015180702939485        15.526000130899945     
 S   6.9616618078626828        7.7880777235680405        12.490828886151034     
 O   5.6882313802049138        8.4667091520445563        12.146263495812811     
 O   6.0518790294501130        4.7854856386312550        18.440656112072805     
 O   1.8622836287009612        4.8316434699417181        12.506591226243460     
 O   3.9023072764105140        5.3321274768049536        17.279138150766919     
 N   4.0068457340285066        8.6560159919890012        15.127103736078221     
 O   7.6171949432349182        7.1209752487273992        11.350904729239923     
 O   4.1500483534975636        10.772956925957804        16.615433144716619     
 O   3.9846383695483070        4.1531442107569543        13.645101963782233     
 O   6.1935839621149622        9.5905956200561064        15.776843672162549     
 N   6.6397176298656531        6.8152358896865906        13.732150250300927     
 N   3.1150331632922064        6.4202981496259168        14.121127985618575     
 N   6.0055761978530056        5.7993295229614965        16.053867112124060     
 C  -2.0038802527667498E-002   8.5016986496467908        13.867729997316577     
 H  -1.0550058902218016        8.4107760688221891        13.549580914676342     
 C   7.3353015734405824        5.5487844422813035        15.643661441030178     
 C   2.6564115585070396        8.6896551640615947        14.718838741802976     
 C   1.7577804476340859        4.2436811774098500        15.059326544582424     
 H  0.86922337533931571        4.8709267279292341        15.194476076235434     
 H   2.3720453853191104        4.2662144969258193        15.966504505347618     
 H   1.4497029062337827        3.2254376635275936        14.794480010061076     
 C   8.3092114597525306        4.8184230815186329        16.353174179828780     
 H   8.0662269386257766        4.4143036395818873        17.332631138296819     
 C   7.6838266828344945        6.1110603639479608        14.376353952166507     
 C   4.8630058715252868        11.041142235604010        14.076788699760785     
 H   5.3107179024816187        10.439305485186114        13.279017506549545     
 H   5.4864114577460734        11.911991670188510        14.312942870023647     
 H   3.8531348865334798        11.357200181695143        13.794854193826318     
 C   5.2502711134631248        3.2310206858860355        16.483780047987274     
 H   4.7824994332597219        3.3205145750864888        15.497829809484873     
 H   4.6631188264986569        2.6042031661438498        17.164017471042204     
 H   6.2698545783279478        2.8436028250579279        16.389598368435500     
 C   8.9757036154345045        5.8956159711355918        13.865187698754026     
 H   9.2252609579625329        6.2678431851766678        12.876283721900915     
 C   9.5844595675696915        4.6049185526564358        15.817615160426159     
 H   10.311320108425736        4.0153037916394174        16.372093222945782     
 C  0.81271505220265083        7.3807262318511295        13.800152277767284     
 H  0.42546810075988795        6.4514243515144809        13.396288656615480     
 C   8.0732582299538986        9.0227987196525277        13.132059892567121     
 H   7.5215074063113070        9.6485492765805478        13.839602922974942     
 H   8.4684349958317320        9.6155217634494825        12.304327810056513     
 H   8.8846399394163882        8.4999996026978994        13.651027186935883     
 C   2.1596775883127584        7.4511877932248423        14.196032868040529     
 C   1.8009536880336556        9.8029318213148873        14.769001097876771     
 H   2.1743090572668082        10.743627945600114        15.162807584542655     
 C  0.47492986389411274        9.7206588029312471        14.330840438019912     
 H -0.16041496705128372        10.605096227216896        14.366224401387258     
 C   9.9150097744065295        5.1404106677159129        14.573024919008928     
 H   10.891260841283218        4.9530506824821430        14.131680183617830     
 Co   1.0856198016026755        8.9723803722843378        5.7390701242860578     
 S   3.2960287964215187        10.982742441239461        4.6641425979768645     
 S  0.72400853412631727        11.014663655064798        8.1432852905139512     
 S   1.2251911723675857        5.8664031666007270        6.4874112716377237     
 S -0.94466127331604277        8.0933811951947714        3.4519895458543708     
 O  0.32877257729503001        7.4147276164958278        3.1074786665855165     
 O  -3.5362773078293747E-002   11.095962345979896        9.4019532164216333     
 O   4.1542595641223823        11.050036320005159        3.4677300452893842     
 O   2.1142835731568397        10.549651299484847        8.2404219634376368     
 N   2.0100859585000479        7.2255902296241663        6.0885268141475981     
 O  -1.6000972147894374        8.7605672563294092        2.3120541859762485     
 O   1.8669138815471134        5.1086520217270524        7.5768670378853002     
 O   2.0318701329101820        11.728309059358940        4.6063316709748632     
 O -0.17663843806449531        6.2909533858907611        6.7382066804409888     
 N -0.62282853554118711        9.0661668584301491        4.6933753463412007     
 N   2.9016962709586758        9.4612642566702032        5.0823236893129380     
 N   1.1059034381330567E-002   10.082015796809781        7.0152123825110841     
 C   6.0368337703151287        7.3800037548431421        4.8287149553818818     
 H   7.0717536902822813        7.4709470923164902        4.5104111469063550     
 C  -1.3186554105750281        10.332462086059204        6.6049043157420284     
 C   3.3604988830662825        7.1919896818599094        5.6801804901632309     
 C   4.2588168690572532        11.637993364206949        6.0204489718122494     
 H   5.1474343670357134        11.010821189875886        6.1555554594046882     
 H   3.6445847151708071        11.615418173365544        6.9276513181636385
[truncated: 2,199,646 more chars]
