# Supplementary material for: Unraveling the Contributions to Spin–Lattice Relaxation in Kramers Single-Molecule Magnets
Source: J Am Chem Soc. 2022 Dec 9;144(50):22965–75. doi: 10.1021/jacs.2c08876 (PMC9782788; doi:10.1021/jacs.2c08876)
Supplement: Supplementary file 2 — ja2c08876_si_002.zip [file ja2c08876_si_002.zip › phonon_Co/mol-6/mode-1-10/3/Cart_disp.xyz]

         396

 Co                 -Infinity                 -Infinity                 -Infinity
 S                 -Infinity                 -Infinity                 -Infinity
 S                 -Infinity                 -Infinity                 -Infinity
 S                 -Infinity                 -Infinity                 -Infinity
 S                 -Infinity                 -Infinity                 -Infinity
 O                 -Infinity                 -Infinity                 -Infinity
 O                 -Infinity                 -Infinity                 -Infinity
 O                 -Infinity                 -Infinity                 -Infinity
 O                 -Infinity                 -Infinity                 -Infinity
 N                 -Infinity                 -Infinity                 -Infinity
 O                 -Infinity                 -Infinity                 -Infinity
 O                 -Infinity                 -Infinity                 -Infinity
 O                 -Infinity                 -Infinity                 -Infinity
 O                 -Infinity                 -Infinity                 -Infinity
 N                 -Infinity                 -Infinity                 -Infinity
 N                 -Infinity                 -Infinity                 -Infinity
 N                 -Infinity                 -Infinity                 -Infinity
 C                 -Infinity                 -Infinity                 -Infinity
 H                 -Infinity                 -Infinity                 -Infinity
 C                 -Infinity                 -Infinity                 -Infinity
 C                 -Infinity                 -Infinity                 -Infinity
 C                 -Infinity                 -Infinity                 -Infinity
 H                 -Infinity                 -Infinity                 -Infinity
 H                 -Infinity                 -Infinity                 -Infinity
 H                 -Infinity                 -Infinity                 -Infinity
 C                 -Infinity                 -Infinity                 -Infinity
 H                 -Infinity                 -Infinity                 -Infinity
 C                 -Infinity                 -Infinity                 -Infinity
 C                 -Infinity                 -Infinity                 -Infinity
 H                 -Infinity                 -Infinity                 -Infinity
 H                 -Infinity                 -Infinity                 -Infinity
 H                 -Infinity                 -Infinity                 -Infinity
 C                 -Infinity                 -Infinity                 -Infinity
 H                 -Infinity                 -Infinity                 -Infinity
 H                 -Infinity                 -Infinity                 -Infinity
 H                 -Infinity                 -Infinity                 -Infinity
 C                 -Infinity                 -Infinity                 -Infinity
 H                 -Infinity                 -Infinity                 -Infinity
 C                 -Infinity                 -Infinity                 -Infinity
 H                 -Infinity                 -Infinity                 -Infinity
 C                 -Infinity                 -Infinity                 -Infinity
 H                 -Infinity                 -Infinity                 -Infinity
 C                 -Infinity                 -Infinity                 -Infinity
 H                 -Infinity                 -Infinity                 -Infinity
 H                 -Infinity                 -Infinity                 -Infinity
 H                 -Infinity                 -Infinity                 -Infinity
 C                 -Infinity                 -Infinity                 -Infinity
 C                 -Infinity                 -Infinity                 -Infinity
 H                 -Infinity                 -Infinity                 -Infinity
 C                 -Infinity                 -Infinity                 -Infinity
 H                 -Infinity                 -Infinity                 -Infinity
 C                 -Infinity                 -Infinity                 -Infinity
 H                 -Infinity                 -Infinity                 -Infinity
 Co                 -Infinity                 -Infinity                 -Infinity
 S                 -Infinity                 -Infinity                 -Infinity
 S                 -Infinity                 -Infinity                 -Infinity
 S                 -Infinity                 -Infinity                 -Infinity
 S                 -Infinity                 -Infinity                 -Infinity
 O                 -Infinity                 -Infinity                 -Infinity
 O                 -Infinity                 -Infinity                 -Infinity
 O                 -Infinity                 -Infinity                 -Infinity
 O                 -Infinity                 -Infinity                 -Infinity
 N                 -Infinity                 -Infinity                 -Infinity
 O                 -Infinity                 -Infinity                 -Infinity
 O                 -Infinity                 -Infinity                 -Infinity
 O                 -Infinity                 -Infinity                 -Infinity
 O                 -Infinity                 -Infinity                 -Infinity
 N                 -Infinity                 -Infinity                 -Infinity
 N                 -Infinity                 -Infinity                 -Infinity
 N                 -Infinity                 -Infinity                 -Infinity
 C                 -Infinity                 -Infinity                 -Infinity
 H                 -Infinity                 -Infinity                 -Infinity
 C                 -Infinity                 -Infinity                 -Infinity
 C                 -Infinity                 -Infinity                 -Infinity
 C                 -Infinity                 -Infinity                 -Infinity
 H                 -Infinity                 -Infinity                 -Infinity
 H                 -Infinity                 -Infinity                 -Infinity
 H                 -Infinity                 -Infinity                 -Infinity
 C                 -Infinity                 -Infinity                 -Infinity
 H                 -Infinity                 -Infinity                 -Infinity
 C                 -Infinity                 -Infinity                 -Infinity
 C                 -Infinity                 -Infinity                 -Infinity
 H                 -Infinity                 -Infinity                 -Infinity
 H                 -Infinity                 -Infinity                 -Infinity
 H                 -Infinity                 -Infinity                 -Infinity
 C                 -Infinity                 -Infinity                 -Infinity
 H                 -Infinity                 -Infinity                 -Infinity
 H                 -Infinity                 -Infinity                 -Infinity
 H                 -Infinity                 -Infinity                 -Infinity
 C                 -Infinity                 -Infinity                 -Infinity
 H                 -Infinity                 -Infinity                 -Infinity
 C                 -Infinity                 -Infinity                 -Infinity
 H                 -Infinity                 -Infinity                 -Infinity
 C                 -Infinity                 -Infinity                 -Infinity
 H                 -Infinity                 -Infinity                 -Infinity
 C                 -Infinity                 -Infinity                 -Infinity
 H                 -Infinity                 -Infinity                 -Infinity
 H                 -Infinity                 -Infinity                 -Infinity
 H                 -Infinity                 -Infinity                 -Infinity
 C                 -Infinity                 -Infinity                 -Infinity
 C                 -Infinity                 -Infinity                 -Infinity
 H                 -Infinity                 -Infinity                 -Infinity
 C                 -Infinity                 -Infinity                 -Infinity
 H                 -Infinity                 -Infinity                 -Infinity
 C                 -Infinity                 -Infinity                 -Infinity
 H                 -Infinity                 -Infinity                 -Infinity
 Co                 -Infinity                 -Infinity                 -Infinity
 S                 -Infinity                 -Infinity                 -Infinity
 S                 -Infinity                 -Infinity                 -Infinity
 S                 -Infinity                 -Infinity                 -Infinity
 S                 -Infinity                 -Infinity                 -Infinity
 O                 -Infinity                 -Infinity                 -Infinity
 O                 -Infinity                 -Infinity                 -Infinity
 O                 -Infinity                 -Infinity                 -Infinity
 O                 -Infinity                 -Infinity                 -Infinity
 N                 -Infinity                 -Infinity                 -Infinity
 O                 -Infinity                 -Infinity                 -Infinity
 O                 -Infinity                 -Infinity                 -Infinity
 O                 -Infinity                 -Infinity                 -Infinity
 O                 -Infinity                 -Infinity                 -Infinity
 N                 -Infinity                 -Infinity                 -Infinity
 N                 -Infinity                 -Infinity                 -Infinity
 N                 -Infinity                 -Infinity                 -Infinity
 C                 -Infinity                 -Infinity                 -Infinity
 H                 -Infinity                 -Infinity                 -Infinity
 C                 -Infinity                 -Infinity                 -Infinity
 C                 -Infinity                 -Infinity                 -Infinity
 C                 -Infinity                 -Infinity                 -Infinity
 H                 -Infinity                 -Infinity                 -Infinity
 H                 -Infinity                 -Infinity                 -Infinity
 H                 -Infinity                 -Infinity                 -Infinity
 C                 -Infinity                 -Infinity                 -Infinity
 H                 -Infinity                 -Infinity                 -Infinity
 C                 -Infinity                 -Infinity                 -Infinity
 C                 -Infinity                 -Infinity                 -Infinity
 H                 -Infinity                 -Infinity                 -Infinity
 H                 -Infinity                 -Infinity                 -Infinity
 H                 -Infinity                 -Infinity                 -Infinity
 C                 -Infinity                 -Infinity                 -Infinity
 H                 -Infinity                 -Infinity                 -Infinity
 H                 -Infinity                 -Infinity                 -Infinity
 H                 -Infinity                 -Infinity                 -Infinity
 C                 -Infinity                 -Infinity                 -Infinity
 H                 -Infinity                 -Infinity                 -Infinity
 C                 -Infinity                 -Infinity                 -Infinity
 H                 -Infinity                 -Infinity                 -Infinity
 C                 -Infinity                 -Infinity                 -Infinity
 H                 -Infinity                 -Infinity                 -Infinity
 C                 -Infinity                 -Infinity                 -Infinity
 H                 -Infinity                 -Infinity                 -Infinity
 H                 -Infinity                 -Infinity                 -Infinity
 H                 -Infinity                 -Infinity                 -Infinity
 C                 -Infinity                 -Infinity                 -Infinity
 C                 -Infinity                 -Infinity                 -Infinity
 H                 -Infinity                 -Infinity                 -Infinity
 C                 -Infinity                 -Infinity                 -Infinity
 H                 -Infinity                 -Infinity                 -Infinity
 C                 -Infinity                 -Infinity                 -Infinity
 H                 -Infinity                 -Infinity                 -Infinity
 Co                 -Infinity                 -Infinity                 -Infinity
 S                 -Infinity                 -Infinity                 -Infinity
 S                 -Infinity                 -Infinity                 -Infinity
 S                 -Infinity                 -Infinity                 -Infinity
 S                 -Infinity                 -Infinity                 -Infinity
 O                 -Infinity                 -Infinity                 -Infinity
 O                 -Infinity                 -Infinity                 -Infinity
 O                 -Infinity                 -Infinity                 -Infinity
 O                 -Infinity                 -Infinity                 -Infinity
 N                 -Infinity                 -Infinity                 -Infinity
 O                 -Infinity                 -Infinity                 -Infinity
 O                 -Infinity                 -Infinity                 -Infinity
 O                 -Infinity                 -Infinity                 -Infinity
 O                 -Infinity                 -Infinity                 -Infinity
 N                 -Infinity                 -Infinity                 -Infinity
 N                 -Infinity                 -Infinity                 -Infinity
 N                 -Infinity                 -Infinity                 -Infinity
 C                 -Infinity                 -Infinity                 -Infinity
 H                 -Infinity                 -Infinity                 -Infinity
 C                 -Infinity                 -Infinity                 -Infinity
 C                 -Infinity                 -Infinity                 -Infinity
 C                 -Infinity                 -Infinity                 -Infinity
 H                 -Infinity                 -Infinity                 -Infinity
 H                 -Infinity                 -Infinity                 -Infinity
 H                 -Infinity                 -Infinity                 -Infinity
 C                 -Infinity                 -Infinity                 -Infinity
 H                 -Infinity                 -Infinity                 -Infinity
 C                 -Infinity                 -Infinity                 -Infinity
 C                 -Infinity                 -Infinity                 -Infinity
 H                 -Infinity                 -Infinity                 -Infinity
 H                 -Infinity                 -Infinity                 -Infinity
 H                 -Infinity                 -Infinity                 -Infinity
 C                 -Infinity                 -Infinity                 -Infinity
 H                 -Infinity                 -Infinity                 -Infinity
 H                 -Infinity                 -Infinity                 -Infinity
 H                 -Infinity                 -Infinity                 -Infinity
 C                 -Infinity                 -Infinity                 -Infinity
 H                 -Infinity                 -Infinity                 -Infinity
 C                 -Infinity                 -Infinity                 -Infinity
 H                 -Infinity                 -Infinity                 -Infinity
 C                 -Infinity                 -Infinity                 -Infinity
 H                 -Infinity                 -Infinity                 -Infinity
 C                 -Infinity                 -Infinity                 -Infinity
 H                 -Infinity                 -Infinity                 -Infinity
 H                 -Infinity                 -Infinity                 -Infinity
 H                 -Infinity                 -Infinity                 -Infinity
 C                 -Infinity                 -Infinity                 -Infinity
 C                 -Infinity                 -Infinity                 -Infinity
 H                 -Infinity                 -Infinity                 -Infinity
 C                 -Infinity                 -Infinity                 -Infinity
 H                 -Infinity                 -Infinity                 -Infinity
 C                 -Infinity                 -Infinity                 -Infinity
 H                 -Infinity                 -Infinity                 -Infinity
 N                 -Infinity                 -Infinity                 -Infinity
 C                 -Infinity                 -Infinity                 -Infinity
 H                 -Infinity                 -Infinity                 -Infinity
 H                 -Infinity                 -Infinity                 -Infinity
 C                 -Infinity                 -Infinity                 -Infinity
 H                 -Infinity                 -Infinity                 -Infinity
 H                 -Infinity                 -Infinity                 -Infinity
 C                 -Infinity                 -Infinity                 -Infinity
 H                 -Infinity                 -Infinity                 -Infinity
 H                 -Infinity                 -Infinity                 -Infinity
 H                 -Infinity                 -Infinity                 -Infinity
 C                 -Infinity                 -Infinity                 -Infinity
 H                 -Infinity                 -Infinity                 -Infinity
 H                 -Infinity                 -Infinity                 -Infinity
 H                 -Infinity                 -Infinity                 -Infinity
 C                 -Infinity                 -Infinity                 -Infinity
 H                 -Infinity                 -Infinity                 -Infinity
 H                 -Infinity                 -Infinity                 -Infinity
 C                 -Infinity                 -Infinity                 -Infinity
 H                 -Infinity                 -Infinity                 -Infinity
 H                 -Infinity                 -Infinity                 -Infinity
 H                 -Infinity                 -Infinity                 -Infinity
 H                 -Infinity                 -Infinity                 -Infinity
 N                 -Infinity                 -Infinity                 -Infinity
 C                 -Infinity                 -Infinity                 -Infinity
 H                 -Infinity                 -Infinity                 -Infinity
 H                 -Infinity                 -Infinity                 -Infinity
 C                 -Infinity                 -Infinity                 -Infinity
 H                 -Infinity                 -Infinity                 -Infinity
 H                 -Infinity                 -Infinity                 -Infinity
 C                 -Infinity                 -Infinity                 -Infinity
 H                 -Infinity                 -Infinity                 -Infinity
 H                 -Infinity                 -Infinity                 -Infinity
 H                 -Infinity                 -Infinity                 -Infinity
 C                 -Infinity                 -Infinity                 -Infinity
 H                 -Infinity                 -Infinity                 -Infinity
 H                 -Infinity                 -Infinity                 -Infinity
 H                 -Infinity                 -Infinity                 -Infinity
 C                 -Infinity                 -Infinity                 -Infinity
 H                 -Infinity                 -Infinity                 -Infinity
 H                 -Infinity                 -Infinity                 -Infinity
 C                 -Infinity                 -Infinity                 -Infinity
 H                 -Infinity                 -Infinity                 -Infinity
 H                 -Infinity                 -Infinity                 -Infinity
 H                 -Infinity                 -Infinity                 -Infinity
 H                 -Infinity                 -Infinity                 -Infinity
 N                 -Infinity                 -Infinity                 -Infinity
 C                 -Infinity                 -Infinity                 -Infinity
 H                 -Infinity                 -Infinity                 -Infinity
 H                 -Infinity                 -Infinity                 -Infinity
 C                 -Infinity                 -Infinity                 -Infinity
 H                 -Infinity                 -Infinity                 -Infinity
 H                 -Infinity                 -Infinity                 -Infinity
 C                 -Infinity                 -Infinity                 -Infinity
 H                 -Infinity                 -Infinity                 -Infinity
 H                 -Infinity                 -Infinity                 -Infinity
 H                 -Infinity                 -Infinity                 -Infinity
 C                 -Infinity                 -Infinity                 -Infinity
 H                 -Infinity                 -Infinity                 -Infinity
 H                 -Infinity                 -Infinity                 -Infinity
 H                 -Infinity                 -Infinity                 -Infinity
 C                 -Infinity                 -Infinity                 -Infinity
 H                 -Infinity                 -Infinity                 -Infinity
 H                 -Infinity                 -Infinity                 -Infinity
 C                 -Infinity                 -Infinity                 -Infinity
 H                 -Infinity                 -Infinity                 -Infinity
 H                 -Infinity                 -Infinity                 -Infinity
 H                 -Infinity                 -Infinity                 -Infinity
 H                 -Infinity                 -Infinity                 -Infinity
 N                 -Infinity                 -Infinity                 -Infinity
 C                 -Infinity                 -Infinity                 -Infinity
 H                 -Infinity                 -Infinity                 -Infinity
 H                 -Infinity                 -Infinity                 -Infinity
 C                 -Infinity                 -Infinity                 -Infinity
 H                 -Infinity                 -Infinity                 -Infinity
 H                 -Infinity                 -Infinity                 -Infinity
 C                 -Infinity                 -Infinity                 -Infinity
 H                 -Infinity                 -Infinity                 -Infinity
 H                 -Infinity                 -Infinity                 -Infinity
 H                 -Infinity                 -Infinity                 -Infinity
 C                 -Infinity                 -Infinity                 -Infinity
 H                 -Infinity                 -Infinity                 -Infinity
 H                 -Infinity                 -Infinity                 -Infinity
 H                 -Infinity                 -Infinity                 -Infinity
 C                 -Infinity                 -Infinity                 -Infinity
 H                 -Infinity                 -Infinity                 -Infinity
 H                 -Infinity                 -Infinity                 -Infinity
 C                 -Infinity                 -Infinity                 -Infinity
 H                 -Infinity                 -Infinity                 -Infinity
 H                 -Infinity                 -Infinity                 -Infinity
 H                 -Infinity                 -Infinity                 -Infinity
 H                 -Infinity                 -Infinity                 -Infinity
 N                 -Infinity                 -Infinity                 -Infinity
 C                 -Infinity                 -Infinity                 -Infinity
 H                 -Infinity                 -Infinity                 -Infinity
 H                 -Infinity                 -Infinity                 -Infinity
 C                 -Infinity                 -Infinity                 -Infinity
 H                 -Infinity                 -Infinity                 -Infinity
 H                 -Infinity                 -Infinity                 -Infinity
 C                 -Infinity                 -Infinity                 -Infinity
 H                 -Infinity                 -Infinity                 -Infinity
 H                 -Infinity                 -Infinity                 -Infinity
 H                 -Infinity                 -Infinity                 -Infinity
 C                 -Infinity                 -Infinity                 -Infinity
 H                 -Infinity                 -Infinity                 -Infinity
 H                 -Infinity                 -Infinity                 -Infinity
 C                 -Infinity                 -Infinity                 -Infinity
 H                 -Infinity                 -Infinity                 -Infinity
 H                 -Infinity                 -Infinity                 -Infinity
 H                 -Infinity                 -Infinity                 -Infinity
 C                 -Infinity                 -Infinity                 -Infinity
 H                 -Infinity                 -Infinity                 -Infinity
 H                 -Infinity                 -Infinity                 -Infinity
 H                 -Infinity                 -Infinity                 -Infinity
 H                 -Infinity                 -Infinity                 -Infinity
 N                 -Infinity                 -Infinity                 -Infinity
 C                 -Infinity                 -Infinity                 -Infinity
 H                 -Infinity                 -Infinity                 -Infinity
 H                 -Infinity                 -Infinity                 -Infinity
 C                 -Infinity                 -Infinity                 -Infinity
 H                 -Infinity                 -Infinity                 -Infinity
 H                 -Infinity                 -Infinity                 -Infinity
 C                 -Infinity                 -Infinity                 -Infinity
 H                 -Infinity                 -Infinity                 -Infinity
 H                 -Infinity                 -Infinity                 -Infinity
 H                 -Infinity                 -Infinity                 -Infinity
 C                 -Infinity                 -Infinity                 -Infinity
 H                 -Infinity                 -Infinity                 -Infinity
 H                 -Infinity                 -Infinity                 -Infinity
 C                 -Infinity                 -Infinity                 -Infinity
 H                 -Infinity                 -Infinity                 -Infinity
 H                 -Infinity                 -Infinity                 -Infinity
 H                 -Infinity                 -Infinity                 -Infinity
 C                 -Infinity                 -Infinity                 -Infinity
 H                 -Infinity                 -Infinity                 -Infinity
 H                 -Infinity                 -Infinity                 -Infinity
 H                 -Infinity                 -Infinity                 -Infinity
 H                 -Infinity                 -Infinity                 -Infinity
 N                 -Infinity                 -Infinity                 -Infinity
 C                 -Infinity                 -Infinity                 -Infinity
 H                 -Infinity                 -Infinity                 -Infinity
 H                 -Infinity                 -Infinity                 -Infinity
 C                 -Infinity                 -Infinity                 -Infinity
 H                 -Infinity                 -Infinity                 -Infinity
 H                 -Infinity                 -Infinity                 -Infinity
 C                 -Infinity                 -Infinity                 -Infinity
 H                 -Infinity                 -Infinity                 -Infinity
 H                 -Infinity                 -Infinity                 -Infinity
 H                 -Infinity                 -Infinity                 -Infinity
 C                 -Infinity                 -Infinity                 -Infinity
 H                 -Infinity                 -Infinity                 -Infinity
 H                 -Infinity                 -Infinity                 -Infinity
 C                 -Infinity                 -Infinity                 -Infinity
 H                 -Infinity                 -Infinity                 -Infinity
 H                 -Infinity                 -Infinity                 -Infinity
 H                 -Infinity                 -Infinity                 -Infinity
 C                 -Infinity                 -Infinity                 -Infinity
 H                 -Infinity                 -Infinity                 -Infinity
 H                 -Infinity                 -Infinity                 -Infinity
 H                 -Infinity                 -Infinity                 -Infinity
 H                 -Infinity                 -Infinity                 -Infinity
 N                 -Infinity                 -Infinity                 -Infinity
 C                 -Infinity                 -Infinity                 -Infinity
 H                 -Infinity                 -Infinity                 -Infinity
 H                 -Infinity                 -Infinity                 -Infinity
 C                 -Infinity                 -Infinity                 -Infinity
 H                 -Infinity                 -Infinity                 -Infinity
 H                 -Infinity                 -Infinity                 -Infinity
 C                 -Infinity                 -Infinity                 -Infinity
 H                 -Infinity                 -Infinity                 -Infinity
 H                 -Infinity                 -Infinity                 -Infinity
 H                 -Infinity                 -Infinity                 -Infinity
 C                 -Infinity                 -Infinity                 -Infinity
 H                 -Infinity                 -Infinity                 -Infinity
 H                 -Infinity                 -Infinity                 -Infinity
 C                 -Infinity                 -Infinity                 -Infinity
 H                 -Infinity                 -Infinity                 -Infinity
 H                 -Infinity                 -Infinity                 -Infinity
 H                 -Infinity                 -Infinity                 -Infinity
 C                 -Infinity                 -Infinity                 -Infinity
 H                 -Infinity                 -Infinity                 -Infinity
 H                 -Infinity                 -Infinity                 -Infinity
 H                 -Infinity                 -Infinity                 -Infinity
 H                 -Infinity                 -Infinity                 -Infinity
         396

 Co                 -Infinity                 -Infinity                 -Infinity
 S                 -Infinity                 -Infinity                 -Infinity
 S                 -Infinity                 -Infinity                 -Infinity
 S                 -Infinity                 -Infinity                 -Infinity
 S                 -Infinity                 -Infinity                 -Infinity
 O                 -Infinity                 -Infinity                 -Infinity
 O                 -Infinity                 -Infinity                 -Infinity
 O                 -Infinity                 -Infinity                 -Infinity
 O                 -Infinity                 -Infinity                 -Infinity
 N                 -Infinity                 -Infinity                 -Infinity
 O                 -Infinity                 -Infinity                 -Infinity
 O                 -Infinity                 -Infinity                 -Infinity
 O                 -Infinity                 -Infinity                 -Infinity
 O                 -Infinity                 -Infinity                 -Infinity
 N                 -Infinity                 -Infinity                 -Infinity
 N                 -Infinity                 -Infinity                 -Infinity
 N                 -Infinity                 -Infinity                 -Infinity
 C                 -Infinity                 -Infinity                 -Infinity
 H                 -Infinity                 -Infinity                 -Infinity
 C                 -Infinity                 -Infinity                 -Infinity
 C                 -Infinity                 -Infinity                 -Infinity
 C                 -Infinity                 -Infinity                 -Infinity
 H                 -Infinity                 -Infinity                 -Infinity
 H                 -Infinity                 -Infinity                 -Infinity
 H                 -Infinity                 -Infinity                 -Infinity
 C                 -Infinity                 -Infinity                 -Infinity
 H                 -Infinity                 -Infinity                 -Infinity
 C                 -Infinity                 -Infinity                 -Infinity
 C                 -Infinity                 -Infinity                 -Infinity
 H                 -Infinity                 -Infinity                 -Infinity
 H                 -Infinity                 -Infinity                 -Infinity
 H                 -Infinity                 -Infinity                 -Infinity
 C                 -Infinity                 -Infinity                 -Infinity
 H                 -Infinity                 -Infinity                 -Infinity
 H                 -Infinity                 -Infinity                 -Infinity
 H                 -Infinity                 -Infinity                 -Infinity
 C                 -Infinity                 -Infinity                 -Infinity
 H                 -Infinity                 -Infinity                 -Infinity
 C                 -Infinity                 -Infinity                 -Infinity
 H                 -Infinity                 -Infinity                 -Infinity
 C                 -Infinity                 -Infinity                 -Infinity
 H                 -Infinity                 -Infinity                 -Infinity
 C                 -Infinity                 -Infinity                 -Infinity
 H                 -Infinity                 -Infinity                 -Infinity
 H                 -Infinity                 -Infinity                 -Infinity
 H                 -Infinity                 -Infinity                 -Infinity
 C                 -Infinity                 -Infinity                 -Infinity
 C                 -Infinity                 -Infinity                 -Infinity
 H                 -Infinity                 -Infinity                 -Infinity
 C                 -Infinity                 -Infinity                 -Infinity
 H                 -Infinity                 -Infinity                 -Infinity
 C                 -Infinity                 -Infinity                 -Infinity
 H                 -Infinity                 -Infinity                 -Infinity
 Co                 -Infinity                 -Infinity                 -Infinity
 S                 -Infinity                 -Infinity                 -Infinity
 S                 -Infinity                 -Infinity                 -Infinity
 S                 -Infinity                 -Infinity                 -Infinity
 S                 -Infinity                 -Infinity                 -Infinity
 O                 -Infinity                 -Infinity                 -Infinity
 O                 -Infinity                 -Infinity                 -Infinity
 O                 -Infinity                 -Infinity                 -Infinity
 O                 -Infinity                 -Infinity                 -Infinity
 N                 -Infinity                 -Infinity                 -Infinity
 O                 -Infinity                 -Infinity                 -Infinity
 O                 -Infinity                 -Infinity                 -Infinity
 O                 -Infinity                 -Infinity                 -Infinity
 O                 -Infinity                 -Infinity                 -Infinity
 N                 -Infinity                 -Infinity                 -Infinity
 N                 -Infinity                 -Infinity                 -Infinity
 N                 -Infinity                 -Infinity                 -Infinity
 C                 -Infinity                 -Infinity                 -Infinity
 H                 -Infinity                 -Infinity                 -Infinity
 C                 -Infinity                 -Infinity                 -Infinity
 C                 -Infinity                 -Infinity                 -Infinity
 C                 -Infinity                 -Infinity                 -Infinity
 H                 -Infinity                 -Infinity                 -Infinity
 H                 -Infinity                 -Infinity                 -Infinity
 H                 -Infinity                 -Infinity                 -Infinity
 C                 -Infinity                 -Infinity                 -Infinity
 H                 -Infinity                 -Infinity                 -Infinity
 C                 -Infinity                 -Infinity                 -Infinity
 C                 -Infinity                 -Infinity                 -Infinity
 H                 -Infinity                 -Infinity                 -Infinity
 H                 -Infinity                 -Infinity                 -Infinity
 H                 -Infinity                 -Infinity                 -Infinity
 C                 -Infinity                 -Infinity                 -Infinity
 H                 -Infinity                 -Infinity                 -Infinity
 H                 -Infinity                 -Infinity                 -Infinity
 H                 -Infinity                 -Infinity                 -Infinity
 C                 -Infinity                 -Infinity                 -Infinity
 H                 -Infinity                 -Infinity                 -Infinity
 C                 -Infinity                 -Infinity                 -Infinity
 H                 -Infinity                 -Infinity                 -Infinity
 C                 -Infinity                 -Infinity                 -Infinity
 H                 -Infinity                 -Infinity                 -Infinity
 C                 -Infinity                 -Infinity                 -Infinity
 H                 -Infinity                 -Infinity                 -Infinity
 H                 -Infinity                 -Infinity                 -Infinity
 H                 -Infinity                 -Infinity                 -Infinity
 C                 -Infinity                 -Infinity                 -Infinity
 C                 -Infinity                 -Infinity                 -Infinity
 H                 -Infinity                 -Infinity                 -Infinity
 C                 -Infinity                 -Infinity                 -Infinity
 H                 -Infinity                 -Infinity                 -Infinity
 C                 -Infinity                 -Infinity                 -Infinity
 H                 -Infinity                 -Infinity                 -Infinity
 Co                 -Infinity                 -Infinity                 -Infinity
 S                 -Infinity                 -Infinity                 -Infinity
 S                 -Infinity                 -Infinity                 -Infinity
 S                 -Infinity                 -Infinity                 -Infinity
 S                 -Infinity                 -Infinity                 -Infinity
 O                 -Infinity                 -Infinity                 -Infinity
 O                 -Infinity                 -Infinity                 -Infinity
 O                 -Infinity                 -Infinity                 -Infinity
 O                 -Infinity                 -Infinity                 -Infinity
 N                 -Infinity                 -Infinity                 -Infinity
 O                 -Infinity                 -Infinity                 -Infinity
 O                 -Infinity                 -Infinity                 -Infinity
 O                 -Infinity                 -Infinity                 -Infinity
 O                 -Infinity                 -Infinity                 -Infinity
 N                 -Infinity                 -Infinity                 -Infinity
 N                 -Infinity                 -Infinity                 -Infinity
 N                 -Infinity                 -Infinity                 -Infinity
 C                 -Infinity                 -Infinity                 -Infinity
 H                 -Infinity                 -Infinity                 -Infinity
 C                 -Infinity                 -Infinity                 -Infinity
 C                 -Infinity                 -Infinity                 -Infinity
 C                 -Infinity                 -Infinity                 -Infinity
 H                 -Infinity                 -Infinity                 -Infinity
 H                 -Infinity                 -Infinity                 -Infinity
 H                 -Infinity                 -Infinity                 -Infinity
 C                 -Infinity                 -Infinity                 -Infinity
 H                 -Infinity                 -Infinity                 -Infinity
 C                 -Infinity                 -Infinity                 -Infinity
 C                 -Infinity                 -Infinity                 -Infinity
 H                 -Infinity                 -Infinity                 -Infinity
 H                 -Infinity                 -Infinity                 -Infinity
 H                 -Infinity                 -Infinity                 -Infinity
 C                 -Infinity                 -Infinity                 -Infinity
 H                 -Infinity                 -Infinity                 -Infinity
 H                 -Infinity                 -Infinity                 -Infinity
 H                 -Infinity                 -Infinity                 -Infinity
 C                 -Infinity                 -Infinity                 -Infinity
 H                 -Infinity                 -Infinity                 -Infinity
 C                 -Infinity                 -Infinity                 -Infinity
 H                 -Infinity                 -Infinity                 -Infinity
 C                 -Infinity                 -Infinity                 -Infinity
 H                 -Infinity                 -Infinity                 -Infinity
 C                 -Infinity                 -Infinity                 -Infinity
 H                 -Infinity                 -Infinity                 -Infinity
 H                 -Infinity                 -Infinity                 -Infinity
 H                 -Infinity                 -Infinity                 -Infinity
 C                 -Infinity                 -Infinity                 -Infinity
 C                 -Infinity                 -Infinity                 -Infinity
 H                 -Infinity                 -Infinity                 -Infinity
 C                 -Infinity                 -Infinity                 -Infinity
 H                 -Infinity                 -Infinity                 -Infinity
 C                 -Infinity                 -Infinity                 -Infinity
 H                 -Infinity                 -Infinity                 -Infinity
 Co                 -Infinity                 -Infinity                 -Infinity
 S                 -Infinity                 -Infinity                 -Infinity
 S                 -Infinity                 -Infinity                 -Infinity
 S                 -Infinity                 -Infinity                 -Infinity
 S                 -Infinity                 -Infinity                 -Infinity
 O                 -Infinity                 -Infinity                 -Infinity
 O                 -Infinity                 -Infinity                 -Infinity
 O                 -Infinity                 -Infinity                 -Infinity
 O                 -Infinity                 -Infinity                 -Infinity
 N                 -Infinity                 -Infinity                 -Infinity
 O                 -Infinity                 -Infinity                 -Infinity
 O                 -Infinity                 -Infinity                 -Infinity
 O                 -Infinity                 -Infinity                 -Infinity
 O                 -Infinity                 -Infinity                 -Infinity
 N                 -Infinity                 -Infinity                 -Infinity
 N                 -Infinity                 -Infinity                 -Infinity
 N                 -Infinity                 -Infinity                 -Infinity
 C                 -Infinity                 -Infinity                 -Infinity
 H                 -Infinity                 -Infinity                 -Infinity
 C                 -Infinity                 -Infinity                 -Infinity
 C                 -Infinity                 -Infinity                 -Infinity
 C                 -Infinity                 -Infinity                 -Infinity
 H                 -Infinity                 -Infinity                 -Infinity
 H                 -Infinity                 -Infinity                 -Infinity
 H                 -Infinity                 -Infinity                 -Infinity
 C                 -Infinity                 -Infinity                 -Infinity
 H                 -Infinity                 -Infinity                 -Infinity
 C                 -Infinity                 -Infinity                 -Infinity
 C                 -Infinity                 -Infinity                 -Infinity
 H                 -Infinity                 -Infinity                 -Infinity
 H                 -Infinity                 -Infinity                 -Infinity
 H                 -Infinity                 -Infinity                 -Infinity
 C                 -Infinity                 -Infinity                 -Infinity
 H                 -Infinity                 -Infinity                 -Infinity
 H                 -Infinity                 -Infinity                 -Infinity
 H                 -Infinity                 -Infinity                 -Infinity
 C                 -Infinity                 -Infinity                 -Infinity
 H                 -Infinity                 -Infinity                 -Infinity
 C                 -Infinity                 -Infinity                 -Infinity
 H                 -Infinity                 -Infinity                 -Infinity
 C                 -Infinity                 -Infinity                 -Infinity
 H                 -Infinity                 -Infinity                 -Infinity
 C                 -Infinity                 -Infinity                 -Infinity
 H                 -Infinity                 -Infinity                 -Infinity
 H                 -Infinity                 -Infinity                 -Infinity
 H                 -Infinity                 -Infinity                 -Infinity
 C                 -Infinity                 -Infinity                 -Infinity
 C                 -Infinity                 -Infinity                 -Infinity
 H                 -Infinity                 -Infinity                 -Infinity
 C                 -Infinity                 -Infinity                 -Infinity
 H                 -Infinity                 -Infinity                 -Infinity
 C                 -Infinity                 -Infinity                 -Infinity
 H                 -Infinity                 -Infinity                 -Infinity
 N                 -Infinity                 -Infinity                 -Infinity
 C                 -Infinity                 -Infinity                 -Infinity
 H                 -Infinity                 -Infinity                 -Infinity
 H                 -Infinity                 -Infinity                 -Infinity
 C                 -Infinity                 -Infinity                 -Infinity
 H                 -Infinity                 -Infinity                 -Infinity
 H                 -Infinity                 -Infinity                 -Infinity
 C                 -Infinity                 -Infinity                 -Infinity
 H                 -Infinity                 -Infinity                 -Infinity
 H                 -Infinity                 -Infinity                 -Infinity
 H                 -Infinity                 -Infinity                 -Infinity
 C                 -Infinity                 -Infinity                 -Infinity
 H                 -Infinity                 -Infinity                 -Infinity
 H                 -Infinity                 -Infinity                 -Infinity
 H                 -Infinity                 -Infinity                 -Infinity
 C                 -Infinity                 -Infinity                 -Infinity
 H                 -Infinity                 -Infinity                 -Infinity
 H                 -Infinity                 -Infinity                 -Infinity
 C                 -Infinity                 -Infinity                 -Infinity
 H                 -Infinity                 -Infinity                 -Infinity
 H                 -Infinity                 -Infinity                 -Infinity
 H                 -Infinity                 -Infinity                 -Infinity
 H                 -Infinity                 -Infinity                 -Infinity
 N                 -Infinity                 -Infinity                 -Infinity
 C                 -Infinity                 -Infinity                 -Infinity
 H                 -Infinity                 -Infinity                 -Infinity
 H                 -Infinity                 -Infinity                 -Infinity
 C                 -Infinity                 -Infinity                 -Infinity
 H                 -Infinity                 -Infinity                 -Infinity
 H                 -Infinity                 -Infinity                 -Infinity
 C                 -Infinity                 -Infinity                 -Infinity
 H                 -Infinity                 -Infinity                 -Infinity
 H                 -Infinity                 -Infinity                 -Infinity
 H                 -Infinity                 -Infinity                 -Infinity
 C                 -Infinity                 -Infinity                 -Infinity
 H                 -Infinity                 -Infinity                 -Infinity
 H                 -Infinity                 -Infinity                 -Infinity
 H                 -Infinity                 -Infinity                 -Infinity
 C                 -Infinity                 -Infinity                 -Infinity
 H                 -Infinity                 -Infinity                 -Infinity
 H                 -Infinity                 -Infinity                 -Infinity
 C                 -Infinity                 -Infinity                 -Infinity
 H                 -Infinity                 -Infinity                 -Infinity
 H                 -Infinity                 -Infinity                 -Infinity
 H                 -Infinity                 -Infinity                 -Infinity
 H                 -Infinity                 -Infinity                 -Infinity
 N                 -Infinity                 -Infinity                 -Infinity
 C                 -Infinity                 -Infinity                 -Infinity
 H                 -Infinity                 -Infinity                 -Infinity
 H                 -Infinity                 -Infinity                 -Infinity
 C                 -Infinity                 -Infinity                 -Infinity
 H                 -Infinity                 -Infinity                 -Infinity
 H                 -Infinity                 -Infinity                 -Infinity
 C                 -Infinity                 -Infinity                 -Infinity
 H                 -Infinity                 -Infinity                 -Infinity
 H                 -Infinity                 -Infinity                 -Infinity
 H                 -Infinity                 -Infinity                 -Infinity
 C                 -Infinity                 -Infinity                 -Infinity
 H                 -Infinity                 -Infinity                 -Infinity
 H                 -Infinity                 -Infinity                 -Infinity
 H                 -Infinity                 -Infinity                 -Infinity
 C                 -Infinity                 -Infinity                 -Infinity
 H                 -Infinity                 -Infinity                 -Infinity
 H                 -Infinity                 -Infinity                 -Infinity
 C                 -Infinity                 -Infinity                 -Infinity
 H                 -Infinity                 -Infinity                 -Infinity
 H                 -Infinity                 -Infinity                 -Infinity
 H                 -Infinity                 -Infinity                 -Infinity
 H                 -Infinity                 -Infinity                 -Infinity
 N                 -Infinity                 -Infinity                 -Infinity
 C                 -Infinity                 -Infinity                 -Infinity
 H                 -Infinity                 -Infinity                 -Infinity
 H                 -Infinity                 -Infinity                 -Infinity
 C                 -Infinity                 -Infinity                 -Infinity
 H                 -Infinity                 -Infinity                 -Infinity
 H                 -Infinity                 -Infinity                 -Infinity
 C                 -Infinity                 -Infinity                 -Infinity
 H                 -Infinity                 -Infinity                 -Infinity
 H                 -Infinity                 -Infinity                 -Infinity
 H                 -Infinity                 -Infinity                 -Infinity
 C                 -Infinity                 -Infinity                 -Infinity
 H                 -Infinity                 -Infinity                 -Infinity
 H                 -Infinity                 -Infinity                 -Infinity
 H                 -Infinity                 -Infinity                 -Infinity
 C                 -Infinity                 -Infinity                 -Infinity
 H                 -Infinity                 -Infinity                 -Infinity
 H                 -Infinity                 -Infinity                 -Infinity
 C                 -Infinity                 -Infinity                 -Infinity
 H                 -Infinity                 -Infinity                 -Infinity
 H                 -Infinity                 -Infinity                 -Infinity
 H                 -Infinity                 -Infinity                 -Infinity
 H                 -Infinity                 -Infinity                 -Infinity
 N                 -Infinity                 -Infinity                 -Infinity
 C                 -Infinity                 -Infinity                 -Infinity
 H                 -Infinity                 -Infinity                 -Infinity
 H                 -Infinity                 -Infinity                 -Infinity
 C                 -Infinity                 -Infinity                 -Infinity
 H                 -Infinity                 -Infinity                 -Infinity
 H                 -Infinity                 -Infinity                 -Infinity
 C                 -Infinity                 -Infinity                 -Infinity
 H                 -Infinity                 -Infinity                 -Infinity
 H                 -Infinity                 -Infinity                 -Infinity
 H                 -Infinity                 -Infinity                 -Infinity
 C                 -Infinity                 -Infinity                 -Infinity
 H                 -Infinity                 -Infinity                 -Infinity
 H                 -Infinity                 -Infinity                 -Infinity
 C                 -Infinity                 -Infinity                 -Infinity
 H                 -Infinity                 -Infinity                 -Infinity
 H                 -Infinity                 -Infinity                 -Infinity
 H                 -Infinity                 -Infinity                 -Infinity
 C                 -Infinity                 -Infinity                 -Infinity
 H                 -Infinity                 -Infinity                 -Infinity
 H                 -Infinity                 -Infinity                 -Infinity
 H                 -Infinity                 -Infinity                 -Infinity
 H                 -Infinity                 -Infinity                 -Infinity
 N                 -Infinity                 -Infinity                 -Infinity
 C                 -Infinity                 -Infinity                 -Infinity
 H                 -Infinity                 -Infinity                 -Infinity
 H                 -Infinity                 -Infinity                 -Infinity
 C                 -Infinity                 -Infinity                 -Infinity
 H                 -Infinity                 -Infinity                 -Infinity
 H                 -Infinity                 -Infinity                 -Infinity
 C                 -Infinity                 -Infinity                 -Infinity
 H                 -Infinity                 -Infinity                 -Infinity
 H                 -Infinity                 -Infinity                 -Infinity
 H                 -Infinity                 -Infinity                 -Infinity
 C                 -Infinity                 -Infinity                 -Infinity
 H                 -Infinity                 -Infinity                 -Infinity
 H                 -Infinity                 -Infinity                 -Infinity
 C                 -Infinity                 -Infinity                 -Infinity
 H                 -Infinity                 -Infinity                 -Infinity
 H                 -Infinity                 -Infinity                 -Infinity
 H                 -Infinity                 -Infinity                 -Infinity
 C                 -Infinity                 -Infinity                 -Infinity
 H                 -Infinity                 -Infinity                 -Infinity
 H                 -Infinity                 -Infinity                 -Infinity
 H                 -Infinity                 -Infinity                 -Infinity
 H                 -Infinity                 -Infinity                 -Infinity
 N                 -Infinity                 -Infinity                 -Infinity
 C                 -Infinity                 -Infinity                 -Infinity
 H                 -Infinity                 -Infinity                 -Infinity
 H                 -Infinity                 -Infinity                 -Infinity
 C                 -Infinity                 -Infinity                 -Infinity
 H                 -Infinity                 -Infinity                 -Infinity
 H                 -Infinity                 -Infinity                 -Infinity
 C                 -Infinity                 -Infinity                 -Infinity
 H                 -Infinity                 -Infinity                 -Infinity
 H                 -Infinity                 -Infinity                 -Infinity
 H                 -Infinity                 -Infinity                 -Infinity
 C                 -Infinity                 -Infinity                 -Infinity
 H                 -Infinity                 -Infinity                 -Infinity
 H                 -Infinity                 -Infinity                 -Infinity
 C                 -Infinity                 -Infinity                 -Infinity
 H                 -Infinity                 -Infinity                 -Infinity
 H                 -Infinity                 -Infinity                 -Infinity
 H                 -Infinity                 -Infinity                 -Infinity
 C                 -Infinity                 -Infinity                 -Infinity
 H                 -Infinity                 -Infinity                 -Infinity
 H                 -Infinity                 -Infinity                 -Infinity
 H                 -Infinity                 -Infinity                 -Infinity
 H                 -Infinity                 -Infinity                 -Infinity
 N                 -Infinity                 -Infinity                 -Infinity
 C                 -Infinity                 -Infinity                 -Infinity
 H                 -Infinity                 -Infinity                 -Infinity
 H                 -Infinity                 -Infinity                 -Infinity
 C                 -Infinity                 -Infinity                 -Infinity
 H                 -Infinity                 -Infinity                 -Infinity
 H                 -Infinity                 -Infinity                 -Infinity
 C                 -Infinity                 -Infinity                 -Infinity
 H                 -Infinity                 -Infinity                 -Infinity
 H                 -Infinity                 -Infinity                 -Infinity
 H                 -Infinity                 -Infinity                 -Infinity
 C                 -Infinity                 -Infinity                 -Infinity
 H                 -Infinity                 -Infinity                 -Infinity
 H                 -Infinity                 -Infinity                 -Infinity
 C                 -Infinity                 -Infinity                 -Infinity
 H                 -Infinity                 -Infinity                 -Infinity
 H                 -Infinity                 -Infinity                 -Infinity
 H                 -Infinity                 -Infinity                 -Infinity
 C                 -Infinity                 -Infinity                 -Infinity
 H                 -Infinity                 -Infinity                 -Infinity
 H                 -Infinity                 -Infinity                 -Infinity
 H                 -Infinity                 -Infinity                 -Infinity
 H                 -Infinity                 -Infinity                 -Infinity
         396

 Co                 -Infinity                 -Infinity                 -Infinity
 S                 -Infinity                 -Infinity                 -Infinity
 S                 -Infinity                 -Infinity                 -Infinity
 S                 -Infinity                 -Infinity                 -Infinity
 S                 -Infinity                 -Infinity                 -Infinity
 O                 -Infinity                 -Infinity                 -Infinity
 O                 -Infinity                 -Infinity                 -Infinity
 O                 -Infinity                 -Infinity                 -Infinity
 O                 -Infinity                 -Infinity                 -Infinity
 N                 -Infinity                 -Infinity                 -Infinity
 O                 -Infinity                 -Infinity                 -Infinity
 O                 -Infinity                 -Infinity                 -Infinity
 O                 -Infinity                 -Infinity                 -Infinity
 O                 -Infinity                 -Infinity                 -Infinity
 N                 -Infinity                 -Infinity                 -Infinity
 N                 -Infinity                 -Infinity                 -Infinity
 N                 -Infinity                 -Infinity                 -Infinity
 C                 -Infinity                 -Infinity                 -Infinity
 H                 -Infinity                 -Infinity                 -Infinity
 C                 -Infinity                 -Infinity                 -Infinity
 C                 -Infinity                 -Infinity                 -Infinity
 C                 -Infinity                 -Infinity                 -Infinity
 H                 -Infinity                 -Infinity                 -Infinity
 H                 -Infinity                 -Infinity                 -Infinity
 H                 -Infinity                 -Infinity                 -Infinity
 C                 -Infinity                 -Infinity                 -Infinity
 H                 -Infinity                 -Infinity                 -Infinity
 C                 -Infinity                 -Infinity                 -Infinity
 C                 -Infinity                 -Infinity                 -Infinity
 H                 -Infinity                 -Infinity                 -Infinity
 H                 -Infinity                 -Infinity                 -Infinity
 H                 -Infinity                 -Infinity                 -Infinity
 C                 -Infinity                 -Infinity                 -Infinity
 H                 -Infinity                 -Infinity                 -Infinity
 H                 -Infinity                 -Infinity                 -Infinity
 H                 -Infinity                 -Infinity                 -Infinity
 C                 -Infinity                 -Infinity                 -Infinity
 H                 -Infinity                 -Infinity                 -Infinity
 C                 -Infinity                 -Infinity                 -Infinity
 H                 -Infinity                 -Infinity                 -Infinity
 C                 -Infinity                 -Infinity                 -Infinity
 H                 -Infinity                 -Infinity                 -Infinity
 C                 -Infinity                 -Infinity                 -Infinity
 H                 -Infinity                 -Infinity                 -Infinity
 H                 -Infinity                 -Infinity                 -Infinity
 H                 -Infinity                 -Infinity                 -Infinity
 C                 -Infinity                 -Infinity                 -Infinity
 C                 -Infinity                 -Infinity                 -Infinity
 H                 -Infinity                 -Infinity                 -Infinity
 C                 -Infinity                 -Infinity                 -Infinity
 H                 -Infinity                 -Infinity                 -Infinity
 C                 -Infinity                 -Infinity                 -Infinity
 H                 -Infinity                 -Infinity                 -Infinity
 Co                 -Infinity                 -Infinity                 -Infinity
 S                 -Infinity                 -Infinity                 -Infinity
 S                 -Infinity                 -Infinity                 -Infinity
 S                 -Infinity                 -Infinity                 -Infinity
 S                 -Infinity                 -Infinity                 -Infinity
 O                 -Infinity                 -Infinity                 -Infinity
 O                 -Infinity                 -Infinity                 -Infinity
 O                 -Infinity                 -Infinity                 -Infinity
 O                 -Infinity                 -Infinity                 -Infinity
 N                 -Infinity                 -Infinity                 -Infinity
 O                 -Infinity                 -Infinity                 -Infinity
 O                 -Infinity                 -Infinity                 -Infinity
 O                 -Infinity                 -Infinity                 -Infinity
 O                 -Infinity                 -Infinity                 -Infinity
 N                 -Infinity                 -Infinity                 -Infinity
 N                 -Infinity                 -Infinity                 -Infinity
 N                 -Infinity                 -Infinity                 -Infinity
 C                 -Infinity                 -Infinity                 -Infinity
 H                 -Infinity                 -Infinity                 -Infinity
 C                 -Infinity                 -Infinity                 -Infinity
 C                 -Infinity                 -Infinity                 -Infinity
 C                 -Infinity                 -Infinity                 -Infinity
 H                 -Infinity                 -Infinity                 -Infinity
 H                 -Infinity                 -Infinity                 -Infinity
 H                 -Infinity                 -Infinity                 -Infinity
 C                 -Infinity                 -Infinity                 -Infinity
 H                 -Infinity                 -Infinity                 -Infinity
 C                 -Infinity                 -Infinity                 -Infinity
 C                 -Infinity                 -Infinity                 -Infinity
 H                 -Infinity                 -Infinity                 -Infinity
 H                 -Infinity                 -Infinity                 -Infinity
 H                 -Infinity                 -Infinity                 -Infinity
 C                 -Infinity                 -Infinity                 -Infinity
 H                 -Infinity                 -Infinity                 -Infinity
 H                 -Infinity                 -Infinity                 -Infinity
 H                 -Infinity                 -Infinity                 -Infinity
 C                 -Infinity                 -Infinity                 -Infinity
 H                 -Infinity                 -Infinity                 -Infinity
 C                 -Infinity                 -Infinity                 -Infinity
 H                 -Infinity                 -Infinity                 -Infinity
 C                 -Infinity                 -Infinity                 -Infinity
 H                 -Infinity                 -Infinity                 -Infinity
 C                 -Infinity                 -Infinity                 -Infinity
 H                 -Infinity                 -Infinity                 -Infinity
 H                 -Infinity                 -Infinity                 -Infinity
 H                 -Infinity                 -Infinity                 -Infinity
 C                 -Infinity                 -Infinity                 -Infinity
 C                 -Infinity                 -Infinity                 -Infinity
 H                 -Infinity                 -Infinity                 -Infinity
 C                 -Infinity                 -Infinity                 -Infinity
 H                 -Infinity                 -Infinity                 -Infinity
 C                 -Infinity                 -Infinity                 -Infinity
 H                 -Infinity                 -Infinity                 -Infinity
 Co                 -Infinity                 -Infinity                 -Infinity
 S                 -Infinity                 -Infinity                 -Infinity
 S                 -Infinity                 -Infinity                 -Infinity
 S                 -Infinity                 -Infinity                 -Infinity
 S                 -Infinity                 -Infinity                 -Infinity
 O                 -Infinity                 -Infinity                 -Infinity
 O                 -Infinity                 -Infinity                 -Infinity
 O                 -Infinity                 -Infinity                 -Infinity
 O                 -Infinity                 -Infinity                 -Infinity
 N                 -Infinity                 -Infinity                 -Infinity
 O                 -Infinity                 -Infinity                 -Infinity
 O                 -Infinity                 -Infinity                 -Infinity
 O                 -Infinity                 -Infinity                 -Infinity
 O                 -Infinity                 -Infinity                 -Infinity
 N                 -Infinity                 -Infinity                 -Infinity
 N                 -Infinity                 -Infinity                 -Infinity
 N                 -Infinity                 -Infinity                 -Infinity
 C                 -Infinity                 -Infinity                 -Infinity
 H                 -Infinity                 -Infinity                 -Infinity
 C                 -Infinity                 -Infinity                 -Infinity
 C                 -Infinity                 -Infinity                 -Infinity
 C                 -Infinity                 -Infinity                 -Infinity
 H                 -Infinity                 -Infinity                 -Infinity
 H                 -Infinity                 -Infinity                 -Infinity
 H                 -Infinity                 -Infinity                 -Infinity
 C                 -Infinity                 -Infinity                 -Infinity
 H                 -Infinity                 -Infinity                 -Infinity
 C                 -Infinity                 -Infinity                 -Infinity
 C                 -Infinity                 -Infinity                 -Infinity
 H                 -Infinity                 -Infinity                 -Infinity
 H                 -Infinity                 -Infinity                 -Infinity
 H                 -Infinity                 -Infinity                 -Infinity
 C                 -Infinity                 -Infinity                 -Infinity
 H                 -Infinity                 -Infinity                 -Infinity
 H                 -Infinity                 -Infinity                 -Infinity
 H                 -Infinity                 -Infinity                 -Infinity
 C                 -Infinity                 -Infinity                 -Infinity
 H                 -Infinity                 -Infinity                 -Infinity
 C                 -Infinity                 -Infinity                 -Infinity
 H                 -Infinity                 -Infinity                 -Infinity
 C                 -Infinity                 -Infinity                 -Infinity
 H                 -Infinity                 -Infinity                 -Infinity
 C                 -Infinity                 -Infinity                 -Infinity
 H                 -Infinity                 -Infinity                 -Infinity
 H                 -Infinity                 -Infinity                 -Infinity
 H                 -Infinity                 -Infinity                 -Infinity
 C                 -Infinity                 -Infinity                 -Infinity
 C                 -Infinity                 -Infinity                 -Infinity
 H                 -Infinity                 -Infinity                 -Infinity
 C                 -Infinity                 -Infinity                 -Infinity
 H                 -Infinity                 -Infinity                 -Infinity
 C                 -Infinity                 -Infinity                 -Infinity
 H                 -Infinity                 -Infinity                 -Infinity
 Co                 -Infinity                 -Infinity                 -Infinity
 S                 -Infinity                 -Infinity                 -Infinity
 S                 -Infinity                 -Infinity                 -Infinity
 S                 -Infinity                 -Infinity                 -Infinity
 S                 -Infinity                 -Infinity                 -Infinity
 O                 -Infinity                 -Infinity                 -Infinity
 O                 -Infinity                 -Infinity                 -Infinity
 O                 -Infinity                 -Infinity                 -Infinity
 O                 -Infinity                 -Infinity                 -Infinity
 N                 -Infinity                 -Infinity                 -Infinity
 O                 -Infinity                 -Infinity                 -Infinity
 O                 -Infinity                 -Infinity                 -Infinity
 O                 -Infinity                 -Infinity                 -Infinity
 O                 -Infinity                 -Infinity                 -Infinity
 N                 -Infinity                 -Infinity                 -Infinity
 N                 -Infinity                 -Infinity                 -Infinity
 N                 -Infinity                 -Infinity                 -Infinity
 C                 -Infinity                 -Infinity                 -Infinity
 H                 -Infinity                 -Infinity                 -Infinity
 C                 -Infinity                 -Infinity                 -Infinity
 C                 -Infinity                 -Infinity                 -Infinity
 C                 -Infinity                 -Infinity                 -Infinity
 H                 -Infinity                 -Infinity                 -Infinity
 H                 -Infinity                 -Infinity                 -Infinity
 H                 -Infinity                 -Infinity                 -Infinity
 C                 -Infinity                 -Infinity                 -Infinity
 H                 -Infinity                 -Infinity                 -Infinity
 C                 -Infinity                 -Infinity                 -Infinity
 C                 -Infinity                 -Infinity                 -Infinity
 H                 -Infinity                 -Infinity                 -Infinity
 H                 -Infinity                 -Infinity                 -Infinity
 H                 -Infinity                 -Infinity                 -Infinity
 C                 -Infinity                 -Infinity                 -Infinity
 H                 -Infinity                 -Infinity                 -Infinity
 H                 -Infinity                 -Infinity                 -Infinity
 H                 -Infinity                 -Infinity                 -Infinity
 C                 -Infinity                 -Infinity                 -Infinity
 H                 -Infinity                 -Infinity                 -Infinity
 C                 -Infinity                 -Infinity                 -Infinity
 H                 -Infinity                 -Infinity                 -Infinity
 C                 -Infinity                 -Infinity                 -Infinity
 H                 -Infinity                 -Infinity                 -Infinity
 C                 -Infinity                 -Infinity                 -Infinity
 H                 -Infinity                 -Infinity                 -Infinity
 H                 -Infinity                 -Infinity                 -Infinity
 H                 -Infinity                 -Infinity                 -Infinity
 C                 -Infinity                 -Infinity                 -Infinity
 C                 -Infinity                 -Infinity                 -Infinity
 H                 -Infinity                 -Infinity                 -Infinity
 C                 -Infinity                 -Infinity                 -Infinity
 H                 -Infinity                 -Infinity                 -Infinity
 C                 -Infinity                 -Infinity                 -Infinity
 H                 -Infinity                 -Infinity                 -Infinity
 N                 -Infinity                 -Infinity                 -Infinity
 C                 -Infinity                 -Infinity                 -Infinity
 H                 -Infinity                 -Infinity                 -Infinity
 H                 -Infinity                 -Infinity                 -Infinity
 C                 -Infinity                 -Infinity                 -Infinity
 H                 -Infinity                 -Infinity                 -Infinity
 H                 -Infinity                 -Infinity                 -Infinity
 C                 -Infinity                 -Infinity                 -Infinity
 H                 -Infinity                 -Infinity                 -Infinity
 H                 -Infinity                 -Infinity                 -Infinity
 H                 -Infinity                 -Infinity                 -Infinity
 C                 -Infinity                 -Infinity                 -Infinity
 H                 -Infinity                 -Infinity                 -Infinity
 H                 -Infinity                 -Infinity                 -Infinity
 H                 -Infinity                 -Infinity                 -Infinity
 C                 -Infinity                 -Infinity                 -Infinity
 H                 -Infinity                 -Infinity                 -Infinity
 H                 -Infinity                 -Infinity                 -Infinity
 C                 -Infinity                 -Infinity                 -Infinity
 H                 -Infinity                 -Infinity                 -Infinity
 H                 -Infinity                 -Infinity                 -Infinity
 H                 -Infinity                 -Infinity                 -Infinity
 H                 -Infinity                 -Infinity                 -Infinity
 N                 -Infinity                 -Infinity                 -Infinity
 C                 -Infinity                 -Infinity                 -Infinity
 H                 -Infinity                 -Infinity                 -Infinity
 H                 -Infinity                 -Infinity                 -Infinity
 C                 -Infinity                 -Infinity                 -Infinity
 H                 -Infinity                 -Infinity                 -Infinity
 H                 -Infinity                 -Infinity                 -Infinity
 C                 -Infinity                 -Infinity                 -Infinity
 H                 -Infinity                 -Infinity                 -Infinity
 H                 -Infinity                 -Infinity                 -Infinity
 H                 -Infinity                 -Infinity                 -Infinity
 C                 -Infinity                 -Infinity                 -Infinity
 H                 -Infinity                 -Infinity                 -Infinity
 H                 -Infinity                 -Infinity                 -Infinity
 H                 -Infinity                 -Infinity                 -Infinity
 C                 -Infinity                 -Infinity                 -Infinity
 H                 -Infinity                 -Infinity                 -Infinity
 H                 -Infinity                 -Infinity                 -Infinity
 C                 -Infinity                 -Infinity                 -Infinity
 H                 -Infinity                 -Infinity                 -Infinity
 H                 -Infinity                 -Infinity                 -Infinity
 H                 -Infinity                 -Infinity                 -Infinity
 H                 -Infinity                 -Infinity                 -Infinity
 N                 -Infinity                 -Infinity                 -Infinity
 C                 -Infinity                 -Infinity                 -Infinity
 H                 -Infinity                 -Infinity                 -Infinity
 H                 -Infinity                 -Infinity                 -Infinity
 C                 -Infinity                 -Infinity                 -Infinity
 H                 -Infinity                 -Infinity                 -Infinity
 H                 -Infinity                 -Infinity                 -Infinity
 C                 -Infinity                 -Infinity                 -Infinity
 H                 -Infinity                 -Infinity                 -Infinity
 H                 -Infinity                 -Infinity                 -Infinity
 H                 -Infinity                 -Infinity                 -Infinity
 C                 -Infinity                 -Infinity                 -Infinity
 H                 -Infinity                 -Infinity                 -Infinity
 H                 -Infinity                 -Infinity                 -Infinity
 H                 -Infinity                 -Infinity                 -Infinity
 C                 -Infinity                 -Infinity                 -Infinity
 H                 -Infinity                 -Infinity                 -Infinity
 H                 -Infinity                 -Infinity                 -Infinity
 C                 -Infinity                 -Infinity                 -Infinity
 H                 -Infinity                 -Infinity                 -Infinity
 H                 -Infinity                 -Infinity                 -Infinity
 H                 -Infinity                 -Infinity                 -Infinity
 H                 -Infinity                 -Infinity                 -Infinity
 N                 -Infinity                 -Infinity                 -Infinity
 C                 -Infinity                 -Infinity                 -Infinity
 H                 -Infinity                 -Infinity                 -Infinity
 H                 -Infinity                 -Infinity                 -Infinity
 C                 -Infinity                 -Infinity                 -Infinity
 H                 -Infinity                 -Infinity                 -Infinity
 H                 -Infinity                 -Infinity                 -Infinity
 C                 -Infinity                 -Infinity                 -Infinity
 H                 -Infinity                 -Infinity                 -Infinity
 H                 -Infinity                 -Infinity                 -Infinity
 H                 -Infinity                 -Infinity                 -Infinity
 C                 -Infinity                 -Infinity                 -Infinity
 H                 -Infinity                 -Infinity                 -Infinity
 H                 -Infinity                 -Infinity                 -Infinity
 H                 -Infinity                 -Infinity                 -Infinity
 C                 -Infinity                 -Infinity                 -Infinity
 H                 -Infinity                 -Infinity                 -Infinity
 H                 -Infinity                 -Infinity                 -Infinity
 C                 -Infinity                 -Infinity                 -Infinity
 H                 -Infinity                 -Infinity                 -Infinity
 H                 -Infinity                 -Infinity                 -Infinity
 H                 -Infinity                 -Infinity                 -Infinity
 H                 -Infinity                 -Infinity                 -Infinity
 N                 -Infinity                 -Infinity                 -Infinity
 C                 -Infinity                 -Infinity                 -Infinity
 H                 -Infinity                 -Infinity                 -Infinity
 H                 -Infinity                 -Infinity                 -Infinity
 C                 -Infinity                 -Infinity                 -Infinity
 H                 -Infinity                 -Infinity                 -Infinity
 H                 -Infinity                 -Infinity                 -Infinity
 C                 -Infinity                 -Infinity                 -Infinity
 H                 -Infinity                 -Infinity                 -Infinity
 H                 -Infinity                 -Infinity                 -Infinity
 H                 -Infinity                 -Infinity                 -Infinity
 C                 -Infinity                 -Infinity                 -Infinity
 H                 -Infinity                 -Infinity                 -Infinity
 H                 -Infinity                 -Infinity                 -Infinity
 C                 -Infinity                 -Infinity                 -Infinity
 H                 -Infinity                 -Infinity                 -Infinity
 H                 -Infinity                 -Infinity                 -Infinity
 H                 -Infinity                 -Infinity                 -Infinity
 C                 -Infinity                 -Infinity                 -Infinity
 H                 -Infinity                 -Infinity                 -Infinity
 H                 -Infinity                 -Infinity                 -Infinity
 H                 -Infinity                 -Infinity                 -Infinity
 H                 -Infinity                 -Infinity                 -Infinity
 N                 -Infinity                 -Infinity                 -Infinity
 C                 -Infinity                 -Infinity                 -Infinity
 H                 -Infinity                 -Infinity                 -Infinity
 H                 -Infinity                 -Infinity                 -Infinity
 C                 -Infinity                 -Infinity                 -Infinity
 H                 -Infinity                 -Infinity                 -Infinity
 H                 -Infinity                 -Infinity                 -Infinity
 C                 -Infinity                 -Infinity                 -Infinity
 H                 -Infinity                 -Infinity                 -Infinity
 H                 -Infinity                 -Infinity                 -Infinity
 H                 -Infinity                 -Infinity                 -Infinity
 C                 -Infinity                 -Infinity                 -Infinity
 H                 -Infinity                 -Infinity                 -Infinity
 H                 -Infinity                 -Infinity                 -Infinity
 C                 -Infinity                 -Infinity                 -Infinity
 H                 -Infinity                 -Infinity                 -Infinity
 H                 -Infinity                 -Infinity                 -Infinity
 H                 -Infinity                 -Infinity                 -Infinity
 C                 -Infinity                 -Infinity                 -Infinity
 H                 -Infinity                 -Infinity                 -Infinity
 H                 -Infinity                 -Infinity                 -Infinity
 H                 -Infinity                 -Infinity                 -Infinity
 H                 -Infinity                 -Infinity                 -Infinity
 N                 -Infinity                 -Infinity                 -Infinity
 C                 -Infinity                 -Infinity                 -Infinity
 H                 -Infinity                 -Infinity                 -Infinity
 H                 -Infinity                 -Infinity                 -Infinity
 C                 -Infinity                 -Infinity                 -Infinity
 H                 -Infinity                 -Infinity                 -Infinity
 H                 -Infinity                 -Infinity                 -Infinity
 C                 -Infinity                 -Infinity                 -Infinity
 H                 -Infinity                 -Infinity                 -Infinity
 H                 -Infinity                 -Infinity                 -Infinity
 H                 -Infinity                 -Infinity                 -Infinity
 C                 -Infinity                 -Infinity                 -Infinity
 H                 -Infinity                 -Infinity                 -Infinity
 H                 -Infinity                 -Infinity                 -Infinity
 C                 -Infinity                 -Infinity                 -Infinity
 H                 -Infinity                 -Infinity                 -Infinity
 H                 -Infinity                 -Infinity                 -Infinity
 H                 -Infinity                 -Infinity                 -Infinity
 C                 -Infinity                 -Infinity                 -Infinity
 H                 -Infinity                 -Infinity                 -Infinity
 H                 -Infinity                 -Infinity                 -Infinity
 H                 -Infinity                 -Infinity                 -Infinity
 H                 -Infinity                 -Infinity                 -Infinity
 N                 -Infinity                 -Infinity                 -Infinity
 C                 -Infinity                 -Infinity                 -Infinity
 H                 -Infinity                 -Infinity                 -Infinity
 H                 -Infinity                 -Infinity                 -Infinity
 C                 -Infinity                 -Infinity                 -Infinity
 H                 -Infinity                 -Infinity                 -Infinity
 H                 -Infinity                 -Infinity                 -Infinity
 C                 -Infinity                 -Infinity                 -Infinity
 H                 -Infinity                 -Infinity                 -Infinity
 H                 -Infinity                 -Infinity                 -Infinity
 H                 -Infinity                 -Infinity                 -Infinity
 C                 -Infinity                 -Infinity                 -Infinity
 H                 -Infinity                 -Infinity                 -Infinity
 H                 -Infinity                 -Infinity                 -Infinity
 C                 -Infinity                 -Infinity                 -Infinity
 H                 -Infinity                 -Infinity                 -Infinity
 H                 -Infinity                 -Infinity                 -Infinity
 H                 -Infinity                 -Infinity                 -Infinity
 C                 -Infinity                 -Infinity                 -Infinity
 H                 -Infinity                 -Infinity                 -Infinity
 H                 -Infinity                 -Infinity                 -Infinity
 H                 -Infinity                 -Infinity                 -Infinity
 H                 -Infinity                 -Infinity                 -Infinity
         396

 Co                 -Infinity                 -Infinity                 -Infinity
 S                 -Infinity                 -Infinity                 -Infinity
 S                 -Infinity                 -Infinity                 -Infinity
 S                 -Infinity                 -Infinity                 -Infinity
 S                 -Infinity                 -Infinity                 -Infinity
 O                 -Infinity                 -Infinity                 -Infinity
 O                 -Infinity                 -Infinity                 -Infinity
 O                 -Infinity                 -Infinity                 -Infinity
 O                 -Infinity                 -Infinity                 -Infinity
 N                 -Infinity                 -Infinity                 -Infinity
 O                 -Infinity                 -Infinity                 -Infinity
 O                 -Infinity                 -Infinity                 -Infinity
 O                 -Infinity                 -Infinity                 -Infinity
 O                 -Infinity                 -Infinity                 -Infinity
 N                 -Infinity                 -Infinity                 -Infinity
 N                 -Infinity                 -Infinity                 -Infinity
 N                 -Infinity                 -Infinity                 -Infinity
 C                 -Infinity                 -Infinity                 -Infinity
 H                 -Infinity                 -Infinity                 -Infinity
 C                 -Infinity                 -Infinity                 -Infinity
 C                 -Infinity                 -Infinity                 -Infinity
 C                 -Infinity                 -Infinity                 -Infinity
 H                 -Infinity                 -Infinity                 -Infinity
 H                 -Infinity                 -Infinity                 -Infinity
 H                 -Infinity                 -Infinity                 -Infinity
 C                 -Infinity                 -Infinity                 -Infinity
 H                 -Infinity                 -Infinity                 -Infinity
 C                 -Infinity                 -Infinity                 -Infinity
 C                 -Infinity                 -Infinity                 -Infinity
 H                 -Infinity                 -Infinity                 -Infinity
 H                 -Infinity                 -Infinity                 -Infinity
 H                 -Infinity                 -Infinity                 -Infinity
 C                 -Infinity                 -Infinity                 -Infinity
 H                 -Infinity                 -Infinity                 -Infinity
 H                 -Infinity                 -Infinity                 -Infinity
 H                 -Infinity                 -Infinity                 -Infinity
 C                 -Infinity                 -Infinity                 -Infinity
 H                 -Infinity                 -Infinity                 -Infinity
 C                 -Infinity                 -Infinity                 -Infinity
 H                 -Infinity                 -Infinity                 -Infinity
 C                 -Infinity                 -Infinity                 -Infinity
 H                 -Infinity                 -Infinity                 -Infinity
 C                 -Infinity                 -Infinity                 -Infinity
 H                 -Infinity                 -Infinity                 -Infinity
 H                 -Infinity                 -Infinity                 -Infinity
 H                 -Infinity                 -Infinity                 -Infinity
 C                 -Infinity                 -Infinity                 -Infinity
 C                 -Infinity                 -Infinity                 -Infinity
 H                 -Infinity                 -Infinity                 -Infinity
 C                 -Infinity                 -Infinity                 -Infinity
 H                 -Infinity                 -Infinity                 -Infinity
 C                 -Infinity                 -Infinity                 -Infinity
 H                 -Infinity                 -Infinity                 -Infinity
 Co                 -Infinity                 -Infinity                 -Infinity
 S                 -Infinity                 -Infinity                 -Infinity
 S                 -Infinity                 -Infinity                 -Infinity
 S                 -Infinity                 -Infinity                 -Infinity
 S                 -Infinity                 -Infinity                 -Infinity
 O                 -Infinity                 -Infinity                 -Infinity
 O                 -Infinity                 -Infinity                 -Infinity
 O                 -Infinity                 -Infinity                 -Infinity
 O                 -Infinity                 -Infinity                 -Infinity
 N                 -Infinity                 -Infinity                 -Infinity
 O                 -Infinity                 -Infinity                 -Infinity
 O                 -Infinity                 -Infinity                 -Infinity
 O                 -Infinity                 -Infinity                 -Infinity
 O                 -Infinity                 -Infinity                 -Infinity
 N                 -Infinity                 -Infinity                 -Infinity
 N                 -Infinity                 -Infinity                 -Infinity
 N                 -Infinity                 -Infinity                 -Infinity
 C                 -Infinity                 -Infinity                 -Infinity
 H                 -Infinity                 -Infinity                 -Infinity
 C                 -Infinity                 -Infinity                 -Infinity
 C                 -Infinity                 -Infinity                 -Infinity
 C                 -Infinity                 -Infinity                 -Infinity
 H                 -Infinity                 -Infinity                 -Infinity
 H                 -Infinity                 -Infinity                 -Infinity
 H                 -Infinity                 -Infinity                 -Infinity
 C                 -Infinity                 -Infinity                 -Infinity
 H                 -Infinity                 -Infinity                 -Infinity
 C                 -Infinity                 -Infinity                 -Infinity
 C                 -Infinity                 -Infinity                 -Infinity
 H                 -Infinity                 -Infinity                 -Infinity
 H                 -Infinity                 -Infinity                 -Infinity
 H                 -Infinity                 -Infinity                 -Infinity
 C                 -Infinity                 -Infinity                 -Infinity
 H                 -Infinity                 -Infinity                 -Infinity
 H                 -Infinity                 -Infinity                 -Infinity
 H                 -Infinity                 -Infinity                 -Infinity
 C                 -Infinity                 -Infinity                 -Infinity
 H                 -Infinity                 -Infinity                 -Infinity
 C                 -Infinity                 -Infinity                 -Infinity
 H                 -Infinity                 -Infinity                 -Infinity
 C                 -Infinity                 -Infinity                 -Infinity
 H                 -Infinity                 -Infinity                 -Infinity
 C                 -Infinity                 -Infinity                 -Infinity
 H                 -Infinity                 -Infinity                 -Infinity
 H                 -Infinity                 -Infinity                 -Infinity
 H                 -Infinity                 -Infinity                 -Infinity
 C                 -Infinity                 -Infinity                 -Infinity
 C                 -Infinity                 -Infinity                 -Infinity
 H                 -Infinity                 -Infinity                 -Infinity
 C                 -Infinity                 -Infinity                 -Infinity
 H                 -Infinity                 -Infinity                 -Infinity
 C                 -Infinity                 -Infinity                 -Infinity
 H                 -Infinity                 -Infinity                 -Infinity
 Co                 -Infinity                 -Infinity                 -Infinity
 S                 -Infinity                 -Infinity                 -Infinity
 S                 -Infinity                 -Infinity                 -Infinity
 S                 -Infinity                 -Infinity                 -Infinity
 S                 -Infinity                 -Infinity                 -Infinity
 O                 -Infinity                 -Infinity                 -Infinity
 O                 -Infinity                 -Infinity                 -Infinity
 O                 -Infinity                 -Infinity                 -Infinity
 O                 -Infinity                 -Infinity                 -Infinity
 N                 -Infinity                 -Infinity                 -Infinity
 O                 -Infinity                 -Infinity                 -Infinity
 O                 -Infinity                 -Infinity                 -Infinity
 O                 -Infinity                 -Infinity                 -Infinity
 O                 -Infinity                 -Infinity                 -Infinity
 N                 -Infinity                 -Infinity                 -Infinity
 N                 -Infinity                 -Infinity                 -Infinity
 N                 -Infinity                 -Infinity                 -Infinity
 C                 -Infinity                 -Infinity                 -Infinity
 H                 -Infinity                 -Infinity                 -Infinity
 C                 -Infinity                 -Infinity                 -Infinity
 C                 -Infinity                 -Infinity                 -Infinity
 C                 -Infinity                 -Infinity                 -Infinity
 H                 -Infinity                 -Infinity                 -Infinity
 H                 -Infinity                 -Infinity                 -Infinity
 H                 -Infinity                 -Infinity                 -Infinity
 C                 -Infinity                 -Infinity                 -Infinity
 H                 -Infinity                 -Infinity                 -Infinity
 C                 -Infinity                 -Infinity                 -Infinity
 C                 -Infinity                 -Infinity                 -Infinity
 H                 -Infinity                 -Infinity                 -Infinity
 H                 -Infinity                 -Infinity                 -Infinity
 H                 -Infinity                 -Infinity                 -Infinity
 C                 -Infinity                 -Infinity                 -Infinity
 H                 -Infinity                 -Infinity                 -Infinity
 H                 -Infinity                 -Infinity                 -Infinity
 H                 -Infinity                 -Infinity                 -Infinity
 C                 -Infinity                 -Infinity                 -Infinity
 H                 -Infinity                 -Infinity                 -Infinity
 C                 -Infinity                 -Infinity                 -Infinity
 H                 -Infinity                 -Infinity                 -Infinity
 C                 -Infinity                 -Infinity                 -Infinity
 H                 -Infinity                 -Infinity                 -Infinity
 C                 -Infinity                 -Infinity                 -Infinity
 H                 -Infinity                 -Infinity                 -Infinity
 H                 -Infinity                 -Infinity                 -Infinity
 H                 -Infinity                 -Infinity                 -Infinity
 C                 -Infinity                 -Infinity                 -Infinity
 C                 -Infinity                 -Infinity                 -Infinity
 H                 -Infinity                 -Infinity                 -Infinity
 C                 -Infinity                 -Infinity                 -Infinity
 H                 -Infinity                 -Infinity                 -Infinity
 C                 -Infinity                 -Infinity                 -Infinity
 H                 -Infinity                 -Infinity                 -Infinity
 Co                 -Infinity                 -Infinity                 -Infinity
 S                 -Infinity                 -Infinity                 -Infinity
 S                 -Infinity                 -Infinity                 -Infinity
 S                 -Infinity                 -Infinity                 -Infinity
 S                 -Infinity                 -Infinity                 -Infinity
 O                 -Infinity                 -Infinity                 -Infinity
 O                 -Infinity                 -Infinity                 -Infinity
 O                 -Infinity                 -Infinity                 -Infinity
 O                 -Infinity                 -Infinity                 -Infinity
 N                 -Infinity                 -Infinity                 -Infinity
 O                 -Infinity                 -Infinity                 -Infinity
 O                 -Infinity                 -Infinity                 -Infinity
 O                 -Infinity                 -Infinity                 -Infinity
 O                 -Infinity                 -Infinity                 -Infinity
 N                 -Infinity                 -Infinity                 -Infinity
 N                 -Infinity                 -Infinity                 -Infinity
 N                 -Infinity                 -Infinity                 -Infinity
 C                 -Infinity                 -Infinity                 -Infinity
 H                 -Infinity                 -Infinity                 -Infinity
 C                 -Infinity                 -Infinity                 -Infinity
 C                 -Infinity                 -Infinity                 -Infinity
 C                 -Infinity                 -Infinity                 -Infinity
 H                 -Infinity                 -Infinity                 -Infinity
 H                 -Infinity                 -Infinity                 -Infinity
 H                 -Infinity                 -Infinity                 -Infinity
 C                 -Infinity                 -Infinity                 -Infinity
 H                 -Infinity                 -Infinity                 -Infinity
 C                 -Infinity                 -Infinity                 -Infinity
 C                 -Infinity                 -Infinity                 -Infinity
 H                 -Infinity                 -Infinity                 -Infinity
 H                 -Infinity                 -Infinity                 -Infinity
 H                 -Infinity                 -Infinity                 -Infinity
 C                 -Infinity                 -Infinity                 -Infinity
 H                 -Infinity                 -Infinity                 -Infinity
 H                 -Infinity                 -Infinity                 -Infinity
 H                 -Infinity                 -Infinity                 -Infinity
 C                 -Infinity                 -Infinity                 -Infinity
 H                 -Infinity                 -Infinity                 -Infinity
 C                 -Infinity                 -Infinity                 -Infinity
 H                 -Infinity                 -Infinity                 -Infinity
 C                 -Infinity                 -Infinity                 -Infinity
 H                 -Infinity                 -Infinity                 -Infinity
 C                 -Infinity                 -Infinity                 -Infinity
 H                 -Infinity                 -Infinity                 -Infinity
 H                 -Infinity                 -Infinity                 -Infinity
 H                 -Infinity                 -Infinity                 -Infinity
 C                 -Infinity                 -Infinity                 -Infinity
 C                 -Infinity                 -Infinity                 -Infinity
 H                 -Infinity                 -Infinity                 -Infinity
 C                 -Infinity                 -Infinity                 -Infinity
 H                 -Infinity                 -Infinity                 -Infinity
 C                 -Infinity                 -Infinity                 -Infinity
 H                 -Infinity                 -Infinity                 -Infinity
 N                 -Infinity                 -Infinity                 -Infinity
 C                 -Infinity                 -Infinity                 -Infinity
 H                 -Infinity                 -Infinity                 -Infinity
 H                 -Infinity                 -Infinity                 -Infinity
 C                 -Infinity                 -Infinity                 -Infinity
 H                 -Infinity                 -Infinity                 -Infinity
 H                 -Infinity                 -Infinity                 -Infinity
 C                 -Infinity                 -Infinity                 -Infinity
 H                 -Infinity                 -Infinity                 -Infinity
 H                 -Infinity                 -Infinity                 -Infinity
 H                 -Infinity                 -Infinity                 -Infinity
 C                 -Infinity                 -Infinity                 -Infinity
 H                 -Infinity                 -Infinity                 -Infinity
 H                 -Infinity                 -Infinity                 -Infinity
 H                 -Infinity                 -Infinity                 -Infinity
 C                 -Infinity                 -Infinity                 -Infinity
 H                 -Infinity                 -Infinity                 -Infinity
 H                 -Infinity                 -Infinity                 -Infinity
 C                 -Infinity                 -Infinity                 -Infinity
 H                 -Infinity                 -Infinity                 -Infinity
 H                 -Infinity                 -Infinity                 -Infinity
 H                 -Infinity                 -Infinity                 -Infinity
 H                 -Infinity                 -Infinity                 -Infinity
 N                 -Infinity                 -Infinity                 -Infinity
 C                 -Infinity                 -Infinity                 -Infinity
 H                 -Infinity                 -Infinity                 -Infinity
 H                 -Infinity                 -Infinity                 -Infinity
 C                 -Infinity                 -Infinity                 -Infinity
 H                 -Infinity                 -Infinity                 -Infinity
 H                 -Infinity                 -Infinity                 -Infinity
 C                 -Infinity                 -Infinity                 -Infinity
 H                 -Infinity                 -Infinity                 -Infinity
 H                 -Infinity                 -Infinity                 -Infinity
 H                 -Infinity                 -Infinity                 -Infinity
 C                 -Infinity                 -Infinity                 -Infinity
 H                 -Infinity                 -Infinity                 -Infinity
 H                 -Infinity                 -Infinity                 -Infinity
 H                 -Infinity                 -Infinity                 -Infinity
 C                 -Infinity                 -Infinity                 -Infinity
 H                 -Infinity                 -Infinity                 -Infinity
 H                 -Infinity                 -Infinity                 -Infinity
 C                 -Infinity                 -Infinity                 -Infinity
 H                 -Infinity                 -Infinity                 -Infinity
 H                 -Infinity                 -Infinity                 -Infinity
 H                 -Infinity                 -Infinity                 -Infinity
 H                 -Infinity                 -Infinity                 -Infinity
 N                 -Infinity                 -Infinity                 -Infinity
 C                 -Infinity                 -Infinity                 -Infinity
 H                 -Infinity                 -Infinity                 -Infinity
 H                 -Infinity                 -Infinity                 -Infinity
 C                 -Infinity                 -Infinity                 -Infinity
 H                 -Infinity                 -Infinity                 -Infinity
 H                 -Infinity                 -Infinity                 -Infinity
 C                 -Infinity                 -Infinity                 -Infinity
 H                 -Infinity                 -Infinity                 -Infinity
 H                 -Infinity                 -Infinity                 -Infinity
 H                 -Infinity                 -Infinity                 -Infinity
 C                 -Infinity                 -Infinity                 -Infinity
 H                 -Infinity                 -Infinity                 -Infinity
 H                 -Infinity                 -Infinity                 -Infinity
 H                 -Infinity                 -Infinity                 -Infinity
 C                 -Infinity                 -Infinity                 -Infinity
 H                 -Infinity                 -Infinity                 -Infinity
 H                 -Infinity                 -Infinity                 -Infinity
 C                 -Infinity                 -Infinity                 -Infinity
 H                 -Infinity                 -Infinity                 -Infinity
 H                 -Infinity                 -Infinity                 -Infinity
 H                 -Infinity                 -Infinity                 -Infinity
 H                 -Infinity                 -Infinity                 -Infinity
 N                 -Infinity                 -Infinity                 -Infinity
 C                 -Infinity                 -Infinity                 -Infinity
 H                 -Infinity                 -Infinity                 -Infinity
 H                 -Infinity                 -Infinity                 -Infinity
 C                 -Infinity                 -Infinity                 -Infinity
 H                 -Infinity                 -Infinity                 -Infinity
 H                 -Infinity                 -Infinity                 -Infinity
 C                 -Infinity                 -Infinity                 -Infinity
 H                 -Infinity                 -Infinity                 -Infinity
 H                 -Infinity                 -Infinity                 -Infinity
 H                 -Infinity                 -Infinity                 -Infinity
 C                 -Infinity                 -Infinity                 -Infinity
 H                 -Infinity                 -Infinity                 -Infinity
 H                 -Infinity                 -Infinity                 -Infinity
 H                 -Infinity                 -Infinity                 -Infinity
 C                 -Infinity                 -Infinity                 -Infinity
 H                 -Infinity                 -Infinity                 -Infinity
 H                 -Infinity                 -Infinity                 -Infinity
 C                 -Infinity                 -Infinity                 -Infinity
 H                 -Infinity                 -Infinity                 -Infinity
 H                 -Infinity                 -Infinity                 -Infinity
 H                 -Infinity                 -Infinity                 -Infinity
 H                 -Infinity                 -Infinity                 -Infinity
 N                 -Infinity                 -Infinity                 -Infinity
 C                 -Infinity                 -Infinity                 -Infinity
 H                 -Infinity                 -Infinity                 -Infinity
 H                 -Infinity                 -Infinity                 -Infinity
 C                 -Infinity                 -Infinity                 -Infinity
 H                 -Infinity                 -Infinity                 -Infinity
 H                 -Infinity                 -Infinity                 -Infinity
 C                 -Infinity                 -Infinity                 -Infinity
 H                 -Infinity                 -Infinity                 -Infinity
 H                 -Infinity                 -Infinity                 -Infinity
 H                 -Infinity                 -Infinity                 -Infinity
 C                 -Infinity                 -Infinity                 -Infinity
 H                 -Infinity                 -Infinity                 -Infinity
 H                 -Infinity                 -Infinity                 -Infinity
 C                 -Infinity                 -Infinity                 -Infinity
 H                 -Infinity                 -Infinity                 -Infinity
 H                 -Infinity                 -Infinity                 -Infinity
 H                 -Infinity                 -Infinity                 -Infinity
 C                 -Infinity                 -Infinity                 -Infinity
 H                 -Infinity                 -Infinity                 -Infinity
 H                 -Infinity                 -Infinity                 -Infinity
 H                 -Infinity                 -Infinity                 -Infinity
 H                 -Infinity                 -Infinity                 -Infinity
 N                 -Infinity                 -Infinity                 -Infinity
 C                 -Infinity                 -Infinity                 -Infinity
 H                 -Infinity                 -Infinity                 -Infinity
 H                 -Infinity                 -Infinity                 -Infinity
 C                 -Infinity                 -Infinity                 -Infinity
 H                 -Infinity                 -Infinity                 -Infinity
 H                 -Infinity                 -Infinity                 -Infinity
 C                 -Infinity                 -Infinity                 -Infinity
 H                 -Infinity                 -Infinity                 -Infinity
 H                 -Infinity                 -Infinity                 -Infinity
 H                 -Infinity                 -Infinity                 -Infinity
 C                 -Infinity                 -Infinity                 -Infinity
 H                 -Infinity                 -Infinity                 -Infinity
 H                 -Infinity                 -Infinity                 -Infinity
 C                 -Infinity                 -Infinity                 -Infinity
 H                 -Infinity                 -Infinity                 -Infinity
 H                 -Infinity                 -Infinity                 -Infinity
 H                 -Infinity                 -Infinity                 -Infinity
 C                 -Infinity                 -Infinity                 -Infinity
 H                 -Infinity                 -Infinity                 -Infinity
 H                 -Infinity                 -Infinity                 -Infinity
 H                 -Infinity                 -Infinity                 -Infinity
 H                 -Infinity                 -Infinity                 -Infinity
 N                 -Infinity                 -Infinity                 -Infinity
 C                 -Infinity                 -Infinity                 -Infinity
 H                 -Infinity                 -Infinity                 -Infinity
 H                 -Infinity                 -Infinity                 -Infinity
 C                 -Infinity                 -Infinity                 -Infinity
 H                 -Infinity                 -Infinity                 -Infinity
 H                 -Infinity                 -Infinity                 -Infinity
 C                 -Infinity                 -Infinity                 -Infinity
 H                 -Infinity                 -Infinity                 -Infinity
 H                 -Infinity                 -Infinity                 -Infinity
 H                 -Infinity                 -Infinity                 -Infinity
 C                 -Infinity                 -Infinity                 -Infinity
 H                 -Infinity                 -Infinity                 -Infinity
 H                 -Infinity                 -Infinity                 -Infinity
 C                 -Infinity                 -Infinity                 -Infinity
 H                 -Infinity                 -Infinity                 -Infinity
 H                 -Infinity                 -Infinity                 -Infinity
 H                 -Infinity                 -Infinity                 -Infinity
 C                 -Infinity                 -Infinity                 -Infinity
 H                 -Infinity                 -Infinity                 -Infinity
 H                 -Infinity                 -Infinity                 -Infinity
 H                 -Infinity                 -Infinity                 -Infinity
 H                 -Infinity                 -Infinity                 -Infinity
 N                 -Infinity                 -Infinity                 -Infinity
 C                 -Infinity                 -Infinity                 -Infinity
 H                 -Infinity                 -Infinity                 -Infinity
 H                 -Infinity                 -Infinity                 -Infinity
 C                 -Infinity                 -Infinity                 -Infinity
 H                 -Infinity                 -Infinity                 -Infinity
 H                 -Infinity                 -Infinity                 -Infinity
 C                 -Infinity                 -Infinity                 -Infinity
 H                 -Infinity                 -Infinity                 -Infinity
 H                 -Infinity                 -Infinity                 -Infinity
 H                 -Infinity                 -Infinity                 -Infinity
 C                 -Infinity                 -Infinity                 -Infinity
 H                 -Infinity                 -Infinity                 -Infinity
 H                 -Infinity                 -Infinity                 -Infinity
 C                 -Infinity                 -Infinity                 -Infinity
 H                 -Infinity                 -Infinity                 -Infinity
 H                 -Infinity                 -Infinity                 -Infinity
 H                 -Infinity                 -Infinity                 -Infinity
 C                 -Infinity                 -Infinity                 -Infinity
 H                 -Infinity                 -Infinity                 -Infinity
 H                 -Infinity                 -Infinity                 -Infinity
 H                 -Infinity                 -Infinity                 -Infinity
 H                 -Infinity                 -Infinity                 -Infinity
         396

 Co                 -Infinity                 -Infinity                 -Infinity
 S                 -Infinity                 -Infinity                 -Infinity
 S                 -Infinity                 -Infinity                 -Infinity
 S                 -Infinity                 -Infinity                 -Infinity
 S                 -Infinity                 -Infinity                 -Infinity
 O                 -Infinity                 -Infinity                 -Infinity
 O                 -Infinity                 -Infinity                 -Infinity
 O                 -Infinity                 -Infinity                 -Infinity
 O                 -Infinity                 -Infinity                 -Infinity
 N                 -Infinity                 -Infinity                 -Infinity
 O                 -Infinity                 -Infinity                 -Infinity
 O                 -Infinity                 -Infinity                 -Infinity
 O                 -Infinity                 -Infinity                 -Infinity
 O                 -Infinity                 -Infinity                 -Infinity
 N                 -Infinity                 -Infinity                 -Infinity
 N                 -Infinity                 -Infinity                 -Infinity
 N                 -Infinity                 -Infinity                 -Infinity
 C                 -Infinity                 -Infinity                 -Infinity
 H                 -Infinity                 -Infinity                 -Infinity
 C                 -Infinity                 -Infinity                 -Infinity
 C                 -Infinity                 -Infinity                 -Infinity
 C                 -Infinity                 -Infinity                 -Infinity
 H                 -Infinity                 -Infinity                 -Infinity
 H                 -Infinity                 -Infinity                 -Infinity
 H                 -Infinity                 -Infinity                 -Infinity
 C                 -Infinity                 -Infinity                 -Infinity
 H                 -Infinity                 -Infinity                 -Infinity
 C                 -Infinity                 -Infinity                 -Infinity
 C                 -Infinity                 -Infinity                 -Infinity
 H                 -Infinity                 -Infinity                 -Infinity
 H                 -Infinity                 -Infinity                 -Infinity
 H                 -Infinity                 -Infinity                 -Infinity
 C                 -Infinity                 -Infinity                 -Infinity
 H                 -Infinity                 -Infinity                 -Infinity
 H                 -Infinity                 -Infinity                 -Infinity
 H                 -Infinity                 -Infinity                 -Infinity
 C                 -Infinity                 -Infinity                 -Infinity
 H                 -Infinity                 -Infinity                 -Infinity
 C                 -Infinity                 -Infinity                 -Infinity
 H                 -Infinity                 -Infinity                 -Infinity
 C                 -Infinity                 -Infinity                 -Infinity
 H                 -Infinity                 -Infinity                 -Infinity
 C                 -Infinity                 -Infinity                 -Infinity
 H                 -Infinity                 -Infinity                 -Infinity
 H                 -Infinity                 -Infinity                 -Infinity
 H                 -Infinity                 -Infinity                 -Infinity
 C                 -Infinity                 -Infinity                 -Infinity
 C                 -Infinity                 -Infinity                 -Infinity
 H                 -Infinity                 -Infinity                 -Infinity
 C                 -Infinity                 -Infinity                 -Infinity
 H                 -Infinity                 -Infinity                 -Infinity
 C                 -Infinity                 -Infinity                 -Infinity
 H                 -Infinity                 -Infinity                 -Infinity
 Co                 -Infinity                 -Infinity                 -Infinity
 S                 -Infinity                 -Infinity                 -Infinity
 S                 -Infinity                 -Infinity                 -Infinity
 S                 -Infinity                 -Infinity                 -Infinity
 S                 -Infinity                 -Infinity                 -Infinity
 O                 -Infinity                 -Infinity                 -Infinity
 O                 -Infinity                 -Infinity                 -Infinity
 O                 -Infinity                 -Infinity                 -Infinity
 O                 -Infinity                 -Infinity                 -Infinity
 N                 -Infinity                 -Infinity                 -Infinity
 O                 -Infinity                 -Infinity                 -Infinity
 O                 -Infinity                 -Infinity                 -Infinity
 O                 -Infinity                 -Infinity                 -Infinity
 O                 -Infinity                 -Infinity                 -Infinity
 N                 -Infinity                 -Infinity                 -Infinity
 N                 -Infinity                 -Infinity                 -Infinity
 N                 -Infinity                 -Infinity                 -Infinity
 C                 -Infinity                 -Infinity                 -Infinity
 H                 -Infinity                 -Infinity                 -Infinity
 C                 -Infinity                 -Infinity                 -Infinity
 C                 -Infinity                 -Infinity                 -Infinity
 C                 -Infinity                 -Infinity                 -Infinity
 H                 -Infinity                 -Infinity                 -Infinity
 H                 -Infinity                 -Infinity                 -Infinity
 H                 -Infinity                 -Infinity                 -Infinity
 C                 -Infinity                 -Infinity                 -Infinity
 H                 -Infinity                 -Infinity                 -Infinity
 C                 -Infinity                 -Infinity                 -Infinity
 C                 -Infinity                 -Infinity                 -Infinity
 H                 -Infinity                 -Infinity                 -Infinity
 H                 -Infinity                 -Infinity                 -Infinity
 H                 -Infinity                 -Infinity                 -Infinity
 C                 -Infinity                 -Infinity                 -Infinity
 H                 -Infinity                 -Infinity                 -Infinity
 H                 -Infinity                 -Infinity                 -Infinity
 H                 -Infinity                 -Infinity                 -Infinity
 C                 -Infinity                 -Infinity                 -Infinity
 H                 -Infinity                 -Infinity                 -Infinity
 C                 -Infinity                 -Infinity                 -Infinity
 H                 -Infinity                 -Infinity                 -Infinity
 C                 -Infinity                 -Infinity                 -Infinity
 H                 -Infinity                 -Infinity                 -Infinity
 C                 -Infinity                 -Infinity                 -Infinity
 H                 -Infinity                 -Infinity                 -Infinity
 H                 -Infinity                 -Infinity                 -Infinity
 H                 -Infinity                 -Infinity                 -Infinity
 C                 -Infinity                 -Infinity                 -Infinity
 C                 -Infinity                 -Infinity                 -Infinity
 H                 -Infinity                 -Infinity                 -Infinity
 C                 -Infinity                 -Infinity                 -Infinity
 H                 -Infinity                 -Infinity                 -Infinity
 C                 -Infinity                 -Infinity                 -Infinity
 H                 -Infinity                 -Infinity                 -Infinity
 Co                 -Infinity                 -Infinity                 -Infinity
 S                 -Infinity                 -Infinity                 -Infinity
 S                 -Infinity                 -Infinity                 -Infinity
 S                 -Infinity                 -Infinity                 -Infinity
 S                 -Infinity                 -Infinity                 -Infinity
 O                 -Infinity                 -Infinity                 -Infinity
 O                 -Infinity                 -Infinity                 -Infinity
 O                 -Infinity                 -Infinity                 -Infinity
 O                 -Infinity                 -Infinity                 -Infinity
 N                 -Infinity                 -Infinity                 -Infinity
 O                 -Infinity                 -Infinity                 -Infinity
 O                 -Infinity                 -Infinity                 -Infinity
 O                 -Infinity                 -Infinity                 -Infinity
 O                 -Infinity                 -Infinity                 -Infinity
 N                 -Infinity                 -Infinity                 -Infinity
 N                 -Infinity                 -Infinity                 -Infinity
 N                 -Infinity                 -Infinity                 -Infinity
 C                 -Infinity                 -Infinity                 -Infinity
 H                 -Infinity                 -Infinity                 -Infinity
 C                 -Infinity                 -Infinity                 -Infinity
 C                 -Infinity                 -Infinity                 -Infinity
 C                 -Infinity                 -Infinity                 -Infinity
 H                 -Infinity                 -Infinity                 -Infinity
 H                 -Infinity                 -Infinity                 -Infinity
 H                 -Infinity                 -Infinity                 -Infinity
 C                 -Infinity                 -Infinity                 -Infinity
 H                 -Infinity                 -Infinity                 -Infinity
 C                 -Infinity                 -Infinity                 -Infinity
 C                 -Infinity                 -Infinity                 -Infinity
 H                 -Infinity                 -Infinity                 -Infinity
 H                 -Infinity                 -Infinity                 -Infinity
 H                 -Infinity                 -Infinity                 -Infinity
 C                 -Infinity                 -Infinity                 -Infinity
 H                 -Infinity                 -Infinity                 -Infinity
 H                 -Infinity                 -Infinity                 -Infinity
 H                 -Infinity                 -Infinity                 -Infinity
 C                 -Infinity                 -Infinity                 -Infinity
 H                 -Infinity                 -Infinity                 -Infinity
 C                 -Infinity                 -Infinity                 -Infinity
 H                 -Infinity                 -Infinity                 -Infinity
 C                 -Infinity                 -Infinity                 -Infinity
 H                 -Infinity                 -Infinity                 -Infinity
 C                 -Infinity                 -Infinity                 -Infinity
 H                 -Infinity                 -Infinity                 -Infinity
 H                 -Infinity                 -Infinity                 -Infinity
 H                 -Infinity                 -Infinity                 -Infinity
 C                 -Infinity                 -Infinity                 -Infinity
 C                 -Infinity                 -Infinity                 -Infinity
 H                 -Infinity                 -Infinity                 -Infinity
 C                 -Infinity                 -Infinity                 -Infinity
 H                 -Infinity                 -Infinity                 -Infinity
 C                 -Infinity                 -Infinity                 -Infinity
 H                 -Infinity                 -Infinity                 -Infinity
 Co                 -Infinity                 -Infinity                 -Infinity
 S                 -Infinity                 -Infinity                 -Infinity
 S                 -Infinity                 -Infinity                 -Infinity
 S                 -Infinity                 -Infinity                 -Infinity
 S                 -Infinity                 -Infinity                 -Infinity
 O                 -Infinity                 -Infinity                 -Infinity
 O                 -Infinity                 -Infinity                 -Infinity
 O                 -Infinity                 -Infinity                 -Infinity
 O                 -Infinity                 -Infinity                 -Infinity
 N                 -Infinity                 -Infinity                 -Infinity
 O                 -Infinity                 -Infinity                 -Infinity
 O                 -Infinity                 -Infinity                 -Infinity
 O                 -Infinity                 -Infinity                 -Infinity
 O                 -Infinity                 -Infinity                 -Infinity
 N                 -Infinity                 -Infinity                 -Infinity
 N                 -Infinity                 -Infinity                 -Infinity
 N                 -Infinity                 -Infinity                 -Infinity
 C                 -Infinity                 -Infinity                 -Infinity
 H                 -Infinity                 -Infinity                 -Infinity
 C                 -Infinity                 -Infinity                 -Infinity
 C                 -Infinity                 -Infinity                 -Infinity
 C                 -Infinity                 -Infinity                 -Infinity
 H                 -Infinity                 -Infinity                 -Infinity
 H                 -Infinity                 -Infinity                 -Infinity
 H                 -Infinity                 -Infinity                 -Infinity
 C                 -Infinity                 -Infinity                 -Infinity
 H                 -Infinity                 -Infinity                 -Infinity
 C                 -Infinity                 -Infinity                 -Infinity
 C                 -Infinity                 -Infinity                 -Infinity
 H                 -Infinity                 -Infinity                 -Infinity
 H                 -Infinity                 -Infinity                 -Infinity
 H                 -Infinity                 -Infinity                 -Infinity
 C                 -Infinity                 -Infinity                 -Infinity
 H                 -Infinity                 -Infinity                 -Infinity
 H                 -Infinity                 -Infinity                 -Infinity
 H                 -Infinity                 -Infinity                 -Infinity
 C                 -Infinity                 -Infinity                 -Infinity
 H                 -Infinity                 -Infinity                 -Infinity
 C                 -Infinity                 -Infinity                 -Infinity
 H                 -Infinity                 -Infinity                 -Infinity
 C                 -Infinity                 -Infinity                 -Infinity
 H                 -Infinity                 -Infinity                 -Infinity
 C                 -Infinity                 -Infinity                 -Infinity
 H                 -Infinity                 -Infinity                 -Infinity
 H                 -Infinity                 -Infinity                 -Infinity
 H                 -Infinity                 -Infinity                 -Infinity
 C                 -Infinity                 -Infinity                 -Infinity
 C                 -Infinity                 -Infinity                 -Infinity
 H                 -Infinity                 -Infinity                 -Infinity
 C                 -Infinity                 -Infinity                 -Infinity
 H                 -Infinity                 -Infinity                 -Infinity
 C                 -Infinity                 -Infinity                 -Infinity
 H                 -Infinity                 -Infinity                 -Infinity
 N                 -Infinity                 -Infinity                 -Infinity
 C                 -Infinity                 -Infinity                 -Infinity
 H                 -Infinity                 -Infinity                 -Infinity
 H                 -Infinity                 -Infinity                 -Infinity
 C                 -Infinity                 -Infinity                 -Infinity
 H                 -Infinity                 -Infinity                 -Infinity
 H                 -Infinity                 -Infinity                 -Infinity
 C                 -Infinity                 -Infinity                 -Infinity
 H                 -Infinity                 -Infinity                 -Infinity
 H                 -Infinity                 -Infinity                 -Infinity
 H                 -Infinity                 -Infinity                 -Infinity
 C                 -Infinity                 -Infinity                 -Infinity
 H                 -Infinity                 -Infinity                 -Infinity
 H                 -Infinity                 -Infinity                 -Infinity
 H                 -Infinity                 -Infinity                 -Infinity
 C                 -Infinity                 -Infinity                 -Infinity
 H                 -Infinity                 -Infinity                 -Infinity
 H                 -Infinity                 -Infinity                 -Infinity
 C                 -Infinity                 -Infinity                 -Infinity
 H                 -Infinity                 -Infinity                 -Infinity
 H                 -Infinity                 -Infinity                 -Infinity
 H                 -Infinity                 -Infinity                 -Infinity
 H                 -Infinity                 -Infinity                 -Infinity
 N                 -Infinity                 -Infinity                 -Infinity
 C                 -Infinity                 -Infinity                 -Infinity
 H                 -Infinity                 -Infinity                 -Infinity
 H                 -Infinity                 -Infinity                 -Infinity
 C                 -Infinity                 -Infinity                 -Infinity
 H                 -Infinity                 -Infinity                 -Infinity
 H                 -Infinity                 -Infinity                 -Infinity
 C                 -Infinity                 -Infinity                 -Infinity
 H                 -Infinity                 -Infinity                 -Infinity
 H                 -Infinity                 -Infinity                 -Infinity
 H                 -Infinity                 -Infinity                 -Infinity
 C                 -Infinity                 -Infinity                 -Infinity
 H                 -Infinity                 -Infinity                 -Infinity
 H                 -Infinity                 -Infinity                 -Infinity
 H                 -Infinity                 -Infinity                 -Infinity
 C                 -Infinity                 -Infinity                 -Infinity
 H                 -Infinity                 -Infinity                 -Infinity
 H                 -Infinity                 -Infinity                 -Infinity
 C                 -Infinity                 -Infinity                 -Infinity
 H                 -Infinity                 -Infinity                 -Infinity
 H                 -Infinity                 -Infinity                 -Infinity
 H                 -Infinity                 -Infinity                 -Infinity
 H                 -Infinity                 -Infinity                 -Infinity
 N                 -Infinity                 -Infinity                 -Infinity
 C                 -Infinity                 -Infinity                 -Infinity
 H                 -Infinity                 -Infinity                 -Infinity
 H                 -Infinity                 -Infinity                 -Infinity
 C                 -Infinity                 -Infinity                 -Infinity
 H                 -Infinity                 -Infinity                 -Infinity
 H                 -Infinity                 -Infinity                 -Infinity
 C                 -Infinity                 -Infinity                 -Infinity
 H                 -Infinity                 -Infinity                 -Infinity
 H                 -Infinity                 -Infinity                 -Infinity
 H                 -Infinity                 -Infinity                 -Infinity
 C                 -Infinity                 -Infinity                 -Infinity
 H                 -Infinity                 -Infinity                 -Infinity
 H                 -Infinity                 -Infinity                 -Infinity
 H                 -Infinity                 -Infinity                 -Infinity
 C                 -Infinity                 -Infinity                 -Infinity
 H                 -Infinity                 -Infinity                 -Infinity
 H                 -Infinity                 -Infinity                 -Infinity
 C                 -Infinity                 -Infinity                 -Infinity
 H                 -Infinity                 -Infinity                 -Infinity
 H                 -Infinity                 -Infinity                 -Infinity
 H                 -Infinity                 -Infinity                 -Infinity
 H                 -Infinity                 -Infinity                 -Infinity
 N                 -Infinity                 -Infinity                 -Infinity
 C                 -Infinity                 -Infinity                 -Infinity
 H                 -Infinity                 -Infinity                 -Infinity
 H                 -Infinity                 -Infinity                 -Infinity
 C                 -Infinity                 -Infinity                 -Infinity
 H                 -Infinity                 -Infinity                 -Infinity
 H                 -Infinity                 -Infinity                 -Infinity
 C                 -Infinity                 -Infinity                 -Infinity
 H                 -Infinity                 -Infinity                 -Infinity
 H                 -Infinity                 -Infinity                 -Infinity
 H                 -Infinity                 -Infinity                 -Infinity
 C                 -Infinity                 -Infinity                 -Infinity
 H                 -Infinity                 -Infinity                 -Infinity
 H                 -Infinity                 -Infinity                 -Infinity
 H                 -Infinity                 -Infinity                 -Infinity
 C                 -Infinity                 -Infinity                 -Infinity
 H                 -Infinity                 -Infinity                 -Infinity
 H                 -Infinity                 -Infinity                 -Infinity
 C                 -Infinity                 -Infinity                 -Infinity
 H                 -Infinity                 -Infinity                 -Infinity
 H                 -Infinity                 -Infinity                 -Infinity
 H                 -Infinity                 -Infinity                 -Infinity
 H                 -Infinity                 -Infinity                 -Infinity
 N                 -Infinity                 -Infinity                 -Infinity
 C                 -Infinity                 -Infinity                 -Infinity
 H                 -Infinity                 -Infinity                 -Infinity
 H                 -Infinity                 -Infinity                 -Infinity
 C                 -Infinity                 -Infinity                 -Infinity
 H                 -Infinity                 -Infinity                 -Infinity
 H                 -Infinity                 -Infinity                 -Infinity
 C                 -Infinity                 -Infinity                 -Infinity
 H                 -Infinity                 -Infinity                 -Infinity
 H                 -Infinity                 -Infinity                 -Infinity
 H                 -Infinity                 -Infinity                 -Infinity
 C                 -Infinity                 -Infinity                 -Infinity
 H                 -Infinity                 -Infinity                 -Infinity
 H                 -Infinity                 -Infinity                 -Infinity
 C                 -Infinity                 -Infinity                 -Infinity
 H                 -Infinity                 -Infinity                 -Infinity
 H                 -Infinity                 -Infinity                 -Infinity
 H                 -Infinity                 -Infinity                 -Infinity
 C                 -Infinity                 -Infinity                 -Infinity
 H                 -Infinity                 -Infinity                 -Infinity
 H                 -Infinity                 -Infinity                 -Infinity
 H                 -Infinity                 -Infinity                 -Infinity
 H                 -Infinity                 -Infinity                 -Infinity
 N                 -Infinity                 -Infinity                 -Infinity
 C                 -Infinity                 -Infinity                 -Infinity
 H                 -Infinity                 -Infinity                 -Infinity
 H                 -Infinity                 -Infinity                 -Infinity
 C                 -Infinity                 -Infinity                 -Infinity
 H                 -Infinity                 -Infinity                 -Infinity
 H                 -Infinity                 -Infinity                 -Infinity
 C                 -Infinity                 -Infinity                 -Infinity
 H                 -Infinity                 -Infinity                 -Infinity
 H                 -Infinity                 -Infinity                 -Infinity
 H                 -Infinity                 -Infinity                 -Infinity
 C                 -Infinity                 -Infinity                 -Infinity
 H                 -Infinity                 -Infinity                 -Infinity
 H                 -Infinity                 -Infinity                 -Infinity
 C                 -Infinity                 -Infinity                 -Infinity
 H                 -Infinity                 -Infinity                 -Infinity
 H                 -Infinity                 -Infinity                 -Infinity
 H                 -Infinity                 -Infinity                 -Infinity
 C                 -Infinity                 -Infinity                 -Infinity
 H                 -Infinity                 -Infinity                 -Infinity
 H                 -Infinity                 -Infinity                 -Infinity
 H                 -Infinity                 -Infinity                 -Infinity
 H                 -Infinity                 -Infinity                 -Infinity
 N                 -Infinity                 -Infinity                 -Infinity
 C                 -Infinity                 -Infinity                 -Infinity
 H                 -Infinity                 -Infinity                 -Infinity
 H                 -Infinity                 -Infinity                 -Infinity
 C                 -Infinity                 -Infinity                 -Infinity
 H                 -Infinity                 -Infinity                 -Infinity
 H                 -Infinity                 -Infinity                 -Infinity
 C                 -Infinity                 -Infinity                 -Infinity
 H                 -Infinity                 -Infinity                 -Infinity
 H                 -Infinity                 -Infinity                 -Infinity
 H                 -Infinity                 -Infinity                 -Infinity
 C                 -Infinity                 -Infinity                 -Infinity
 H                 -Infinity                 -Infinity                 -Infinity
 H                 -Infinity                 -Infinity                 -Infinity
 C                 -Infinity                 -Infinity                 -Infinity
 H                 -Infinity                 -Infinity                 -Infinity
 H                 -Infinity                 -Infinity                 -Infinity
 H                 -Infinity                 -Infinity                 -Infinity
 C                 -Infinity                 -Infinity                 -Infinity
 H                 -Infinity                 -Infinity                 -Infinity
 H                 -Infinity                 -Infinity                 -Infinity
 H                 -Infinity                 -Infinity                 -Infinity
 H                 -Infinity                 -Infinity                 -Infinity
 N                 -Infinity                 -Infinity                 -Infinity
 C                 -Infinity                 -Infinity                 -Infinity
 H                 -Infinity                 -Infinity                 -Infinity
 H                 -Infinity                 -Infinity                 -Infinity
 C                 -Infinity                 -Infinity                 -Infinity
 H                 -Infinity                 -Infinity                 -Infinity
 H                 -Infinity                 -Infinity                 -Infinity
 C                 -Infinity                 -Infinity                 -Infinity
 H                 -Infinity                 -Infinity                 -Infinity
 H                 -Infinity                 -Infinity                 -Infinity
 H                 -Infinity                 -Infinity                 -Infinity
 C                 -Infinity                 -Infinity                 -Infinity
 H                 -Infinity                 -Infinity                 -Infinity
 H                 -Infinity                 -Infinity                 -Infinity
 C                 -Infinity                 -Infinity                 -Infinity
 H                 -Infinity                 -Infinity                 -Infinity
 H                 -Infinity                 -Infinity                 -Infinity
 H                 -Infinity                 -Infinity                 -Infinity
 C                 -Infinity                 -Infinity                 -Infinity
 H                 -Infinity                 -Infinity                 -Infinity
 H                 -Infinity                 -Infinity                 -Infinity
 H                 -Infinity                 -Infinity                 -Infinity
 H                 -Infinity                 -Infinity                 -Infinity
         396

 Co                 -Infinity                 -Infinity                 -Infinity
 S                 -Infinity                 -Infinity                 -Infinity
 S                 -Infinity                 -Infinity                 -Infinity
 S                 -Infinity                 -Infinity                 -Infinity
 S                 -Infinity                 -Infinity                 -Infinity
 O                 -Infinity                 -Infinity                 -Infinity
 O                 -Infinity                 -Infinity                 -Infinity
 O                 -Infinity                 -Infinity                 -Infinity
 O                 -Infinity                 -Infinity                 -Infinity
 N                 -Infinity                 -Infinity                 -Infinity
 O                 -Infinity                 -Infinity                 -Infinity
 O                 -Infinity                 -Infinity                 -Infinity
 O                 -Infinity                 -Infinity                 -Infinity
 O                 -Infinity                 -Infinity                 -Infinity
 N                 -Infinity                 -Infinity                 -Infinity
 N                 -Infinity                 -Infinity                 -Infinity
 N                 -Infinity                 -Infinity                 -Infinity
 C                 -Infinity                 -Infinity                 -Infinity
 H                 -Infinity                 -Infinity                 -Infinity
 C                 -Infinity                 -Infinity                 -Infinity
 C                 -Infinity                 -Infinity                 -Infinity
 C                 -Infinity                 -Infinity                 -Infinity
 H                 -Infinity                 -Infinity                 -Infinity
 H                 -Infinity                 -Infinity                 -Infinity
 H                 -Infinity                 -Infinity                 -Infinity
 C                 -Infinity                 -Infinity                 -Infinity
 H                 -Infinity                 -Infinity                 -Infinity
 C                 -Infinity                 -Infinity                 -Infinity
 C                 -Infinity                 -Infinity                 -Infinity
 H                 -Infinity                 -Infinity                 -Infinity
 H                 -Infinity                 -Infinity                 -Infinity
 H                 -Infinity                 -Infinity                 -Infinity
 C                 -Infinity                 -Infinity                 -Infinity
 H                 -Infinity                 -Infinity                 -Infinity
 H                 -Infinity                 -Infinity                 -Infinity
 H                 -Infinity                 -Infinity                 -Infinity
 C                 -Infinity                 -Infinity                 -Infinity
 H                 -Infinity                 -Infinity                 -Infinity
 C                 -Infinity                 -Infinity                 -Infinity
 H                 -Infinity                 -Infinity                 -Infinity
 C                 -Infinity                 -Infinity                 -Infinity
 H                 -Infinity                 -Infinity                 -Infinity
 C                 -Infinity                 -Infinity                 -Infinity
 H                 -Infinity                 -Infinity                 -Infinity
 H                 -Infinity                 -Infinity                 -Infinity
 H                 -Infinity                 -Infinity                 -Infinity
 C                 -Infinity                 -Infinity                 -Infinity
 C                 -Infinity                 -Infinity                 -Infinity
 H                 -Infinity                 -Infinity                 -Infinity
 C                 -Infinity                 -Infinity                 -Infinity
 H                 -Infinity                 -Infinity                 -Infinity
 C                 -Infinity                 -Infinity                 -Infinity
 H                 -Infinity                 -Infinity                 -Infinity
 Co                 -Infinity                 -Infinity                 -Infinity
 S                 -Infinity                 -Infinity                 -Infinity
 S                 -Infinity                 -Infinity                 -Infinity
 S                 -Infinity                 -Infinity                 -Infinity
 S                 -Infinity                 -Infinity                 -Infinity
 O                 -Infinity                 -Infinity                 -Infinity
 O                 -Infinity                 -Infinity                 -Infinity
 O                 -Infinity                 -Infinity                 -Infinity
 O                 -Infinity                 -Infinity                 -Infinity
 N                 -Infinity                 -Infinity                 -Infinity
 O                 -Infinity                 -Infinity                 -Infinity
 O                 -Infinity                 -Infinity                 -Infinity
 O                 -Infinity                 -Infinity                 -Infinity
 O                 -Infinity                 -Infinity                 -Infinity
 N                 -Infinity                 -Infinity                 -Infinity
 N                 -Infinity                 -Infinity                 -Infinity
 N                 -Infinity                 -Infinity                 -Infinity
 C                 -Infinity                 -Infinity                 -Infinity
 H                 -Infinity                 -Infinity                 -Infinity
 C                 -Infinity                 -Infinity                 -Infinity
 C                 -Infinity                 -Infinity                 -Infinity
 C                 -Infinity                 -Infinity                 -Infinity
 H                 -Infinity                 -Infinity                 -Infinity
 H                 -Infinity                 -Infinity                 -Infinity
 H                 -Infinity                 -Infinity                 -Infinity
 C                 -Infinity                 -Infinity                 -Infinity
 H                 -Infinity                 -Infinity                 -Infinity
 C                 -Infinity                 -Infinity                 -Infinity
 C                 -Infinity                 -Infinity                 -Infinity
 H                 -Infinity                 -Infinity                 -Infinity
 H                 -Infinity                 -Infinity                 -Infinity
 H                 -Infinity                 -Infinity                 -Infinity
 C                 -Infinity                 -Infinity                 -Infinity
 H                 -Infinity                 -Infinity                 -Infinity
 H                 -Infinity                 -Infinity                 -Infinity
 H                 -Infinity                 -Infinity                 -Infinity
 C                 -Infinity                 -Infinity                 -Infinity
 H                 -Infinity                 -Infinity                 -Infinity
 C                 -Infinity                 -Infinity                 -Infinity
 H                 -Infinity                 -Infinity                 -Infinity
 C                 -Infinity                 -Infinity                 -Infinity
 H                 -Infinity                 -Infinity                 -Infinity
 C                 -Infinity                 -Infinity                 -Infinity
 H                 -Infinity                 -Infinity                 -Infinity
 H                 -Infinity                 -Infinity                 -Infinity
 H                 -Infinity                 -Infinity                 -Infinity
 C                 -Infinity                 -Infinity                 -Infinity
 C                 -Infinity                 -Infinity                 -Infinity
 H                 -Infinity                 -Infinity                 -Infinity
 C                 -Infinity                 -Infinity                 -Infinity
 H                 -Infinity                 -Infinity                 -Infinity
 C                 -Infinity                 -Infinity                 -Infinity
 H                 -Infinity                 -Infinity                 -Infinity
 Co                 -Infinity                 -Infinity                 -Infinity
 S                 -Infinity                 -Infinity                 -Infinity
 S                 -Infinity                 -Infinity                 -Infinity
 S                 -Infinity                 -Infinity                 -Infinity
 S                 -Infinity                 -Infinity                 -Infinity
 O                 -Infinity                 -Infinity                 -Infinity
 O                 -Infinity                 -Infinity                 -Infinity
 O                 -Infinity                 -Infinity                 -Infinity
 O                 -Infinity                 -Infinity                 -Infinity
 N                 -Infinity                 -Infinity                 -Infinity
 O                 -Infinity                 -Infinity                 -Infinity
 O                 -Infinity                 -Infinity                 -Infinity
 O                 -Infinity                 -Infinity                 -Infinity
 O                 -Infinity                 -Infinity                 -Infinity
 N                 -Infinity                 -Infinity                 -Infinity
 N                 -Infinity                 -Infinity                 -Infinity
 N                 -Infinity                 -Infinity                 -Infinity
 C                 -Infinity                 -Infinity                 -Infinity
 H                 -Infinity                 -Infinity                 -Infinity
 C                 -Infinity                 -Infinity                 -Infinity
 C                 -Infinity                 -Infinity                 -Infinity
 C                 -Infinity                 -Infinity                 -Infinity
 H                 -Infinity                 -Infinity                 -Infinity
 H                 -Infinity                 -Infinity                 -Infinity
 H                 -Infinity                 -Infinity                 -Infinity
 C                 -Infinity                 -Infinity                 -Infinity
 H                 -Infinity                 -Infinity                 -Infinity
 C                 -Infinity                 -Infinity                 -Infinity
 C                 -Infinity                 -Infinity                 -Infinity
 H                 -Infinity                 -Infinity                 -Infinity
 H                 -Infinity                 -Infinity                 -Infinity
 H                 -Infinity                 -Infinity                 -Infinity
 C                 -Infinity                 -Infinity                 -Infinity
 H                 -Infinity                 -Infinity                 -Infinity
 H                 -Infinity                 -Infinity                 -Infinity
 H                 -Infinity                 -Infinity                 -Infinity
 C                 -Infinity                 -Infinity                 -Infinity
 H                 -Infinity                 -Infinity                 -Infinity
 C                 -Infinity                 -Infinity                 -Infinity
 H                 -Infinity                 -Infinity                 -Infinity
 C                 -Infinity                 -Infinity                 -Infinity
 H                 -Infinity                 -Infinity                 -Infinity
 C                 -Infinity                 -Infinity                 -Infinity
 H                 -Infinity                 -Infinity                 -Infinity
 H                 -Infinity                 -Infinity                 -Infinity
 H                 -Infinity                 -Infinity                 -Infinity
 C                 -Infinity                 -Infinity                 -Infinity
 C                 -Infinity                 -Infinity                 -Infinity
 H                 -Infinity                 -Infinity                 -Infinity
 C                 -Infinity                 -Infinity                 -Infinity
 H                 -Infinity                 -Infinity                 -Infinity
 C                 -Infinity                 -Infinity                 -Infinity
 H                 -Infinity                 -Infinity                 -Infinity
 Co                 -Infinity                 -Infinity                 -Infinity
 S                 -Infinity                 -Infinity                 -Infinity
 S                 -Infinity                 -Infinity                 -Infinity
 S                 -Infinity                 -Infinity                 -Infinity
 S                 -Infinity                 -Infinity                 -Infinity
 O                 -Infinity                 -Infinity                 -Infinity
 O                 -Infinity                 -Infinity                 -Infinity
 O                 -Infinity                 -Infinity                 -Infinity
 O                 -Infinity                 -Infinity                 -Infinity
 N                 -Infinity                 -Infinity                 -Infinity
 O                 -Infinity                 -Infinity                 -Infinity
 O                 -Infinity                 -Infinity                 -Infinity
 O                 -Infinity                 -Infinity                 -Infinity
 O                 -Infinity                 -Infinity                 -Infinity
 N                 -Infinity                 -Infinity                 -Infinity
 N                 -Infinity                 -Infinity                 -Infinity
 N                 -Infinity                 -Infinity                 -Infinity
 C                 -Infinity                 -Infinity                 -Infinity
 H                 -Infinity                 -Infinity                 -Infinity
 C                 -Infinity                 -Infinity                 -Infinity
 C                 -Infinity                 -Infinity                 -Infinity
 C                 -Infinity                 -Infinity                 -Infinity
 H                 -Infinity                 -Infinity                 -Infinity
 H                 -Infinity                 -Infinity                 -Infinity
 H                 -Infinity                 -Infinity                 -Infinity
 C                 -Infinity                 -Infinity                 -Infinity
 H                 -Infinity                 -Infinity                 -Infinity
 C                 -Infinity                 -Infinity                 -Infinity
 C                 -Infinity                 -Infinity                 -Infinity
 H                 -Infinity                 -Infinity                 -Infinity
 H                 -Infinity                 -Infinity                 -Infinity
 H                 -Infinity                 -Infinity                 -Infinity
 C                 -Infinity                 -Infinity                 -Infinity
 H                 -Infinity                 -Infinity                 -Infinity
 H                 -Infinity                 -Infinity                 -Infinity
 H                 -Infinity                 -Infinity                 -Infinity
 C                 -Infinity                 -Infinity                 -Infinity
 H                 -Infinity                 -Infinity                 -Infinity
 C                 -Infinity                 -Infinity                 -Infinity
 H                 -Infinity                 -Infinity                 -Infinity
 C                 -Infinity                 -Infinity                 -Infinity
 H                 -Infinity                 -Infinity                 -Infinity
 C                 -Infinity                 -Infinity                 -Infinity
 H                 -Infinity                 -Infinity                 -Infinity
 H                 -Infinity                 -Infinity                 -Infinity
 H                 -Infinity                 -Infinity                 -Infinity
 C                 -Infinity                 -Infinity                 -Infinity
 C                 -Infinity                 -Infinity                 -Infinity
 H                 -Infinity                 -Infinity                 -Infinity
 C                 -Infinity                 -Infinity                 -Infinity
 H                 -Infinity                 -Infinity                 -Infinity
 C                 -Infinity                 -Infinity                 -Infinity
 H                 -Infinity                 -Infinity                 -Infinity
 N                 -Infinity                 -Infinity                 -Infinity
 C                 -Infinity                 -Infinity                 -Infinity
 H                 -Infinity                 -Infinity                 -Infinity
 H                 -Infinity                 -Infinity                 -Infinity
 C                 -Infinity                 -Infinity                 -Infinity
 H                 -Infinity                 -Infinity                 -Infinity
 H                 -Infinity                 -Infinity                 -Infinity
 C                 -Infinity                 -Infinity                 -Infinity
 H                 -Infinity                 -Infinity                 -Infinity
 H                 -Infinity                 -Infinity                 -Infinity
 H                 -Infinity                 -Infinity                 -Infinity
 C                 -Infinity                 -Infinity                 -Infinity
 H                 -Infinity                 -Infinity                 -Infinity
 H                 -Infinity                 -Infinity                 -Infinity
 H                 -Infinity                 -Infinity                 -Infinity
 C                 -Infinity                 -Infinity                 -Infinity
 H                 -Infinity                 -Infinity                 -Infinity
 H                 -Infinity                 -Infinity                 -Infinity
 C                 -Infinity                 -Infinity                 -Infinity
 H                 -Infinity                 -Infinity                 -Infinity
 H                 -Infinity                 -Infinity                 -Infinity
 H                 -Infinity                 -Infinity                 -Infinity
 H                 -Infinity                 -Infinity                 -Infinity
 N                 -Infinity                 -Infinity                 -Infinity
 C                 -Infinity                 -Infinity                 -Infinity
 H                 -Infinity                 -Infinity                 -Infinity
 H                 -Infinity                 -Infinity                 -Infinity
 C                 -Infinity                 -Infinity                 -Infinity
 H                 -Infinity                 -Infinity                 -Infinity
 H                 -Infinity                 -Infinity                 -Infinity
 C                 -Infinity                 -Infinity                 -Infinity
 H                 -Infinity                 -Infinity                 -Infinity
 H                 -Infinity                 -Infinity                 -Infinity
 H                 -Infinity                 -Infinity                 -Infinity
 C                 -Infinity                 -Infinity                 -Infinity
 H                 -Infinity                 -Infinity                 -Infinity
 H                 -Infinity                 -Infinity                 -Infinity
 H                 -Infinity                 -Infinity                 -Infinity
 C                 -Infinity                 -Infinity                 -Infinity
 H                 -Infinity                 -Infinity                 -Infinity
 H                 -Infinity                 -Infinity                 -Infinity
 C                 -Infinity                 -Infinity                 -Infinity
 H                 -Infinity                 -Infinity                 -Infinity
 H                 -Infinity                 -Infinity                 -Infinity
 H                 -Infinity                 -Infinity                 -Infinity
 H                 -Infinity                 -Infinity                 -Infinity
 N                 -Infinity                 -Infinity                 -Infinity
 C                 -Infinity                 -Infinity                 -Infinity
 H                 -Infinity                 -Infinity                 -Infinity
 H                 -Infinity                 -Infinity                 -Infinity
 C                 -Infinity                 -Infinity                 -Infinity
 H                 -Infinity                 -Infinity                 -Infinity
 H                 -Infinity                 -Infinity                 -Infinity
 C                 -Infinity                 -Infinity                 -Infinity
 H                 -Infinity                 -Infinity                 -Infinity
 H                 -Infinity                 -Infinity                 -Infinity
 H                 -Infinity                 -Infinity                 -Infinity
 C                 -Infinity                 -Infinity                 -Infinity
 H                 -Infinity                 -Infinity                 -Infinity
 H                 -Infinity                 -Infinity                 -Infinity
 H                 -Infinity                 -Infinity                 -Infinity
 C                 -Infinity                 -Infinity                 -Infinity
 H                 -Infinity                 -Infinity                 -Infinity
 H                 -Infinity                 -Infinity                 -Infinity
 C                 -Infinity                 -Infinity                 -Infinity
 H                 -Infinity                 -Infinity                 -Infinity
 H                 -Infinity                 -Infinity                 -Infinity
 H                 -Infinity                 -Infinity                 -Infinity
 H                 -Infinity                 -Infinity                 -Infinity
 N                 -Infinity                 -Infinity                 -Infinity
 C                 -Infinity                 -Infinity                 -Infinity
 H                 -Infinity                 -Infinity                 -Infinity
 H                 -Infinity                 -Infinity                 -Infinity
 C                 -Infinity                 -Infinity                 -Infinity
 H                 -Infinity                 -Infinity                 -Infinity
 H                 -Infinity                 -Infinity                 -Infinity
 C                 -Infinity                 -Infinity                 -Infinity
 H                 -Infinity                 -Infinity                 -Infinity
 H                 -Infinity                 -Infinity                 -Infinity
 H                 -Infinity                 -Infinity                 -Infinity
 C                 -Infinity                 -Infinity                 -Infinity
 H                 -Infinity                 -Infinity                 -Infinity
 H                 -Infinity                 -Infinity                 -Infinity
 H                 -Infinity                 -Infinity                 -Infinity
 C                 -Infinity                 -Infinity                 -Infinity
 H                 -Infinity                 -Infinity                 -Infinity
 H                 -Infinity                 -Infinity                 -Infinity
 C                 -Infinity                 -Infinity                 -Infinity
 H                 -Infinity                 -Infinity                 -Infinity
 H                 -Infinity                 -Infinity                 -Infinity
 H                 -Infinity                 -Infinity                 -Infinity
 H                 -Infinity                 -Infinity                 -Infinity
 N                 -Infinity                 -Infinity                 -Infinity
 C                 -Infinity                 -Infinity                 -Infinity
 H                 -Infinity                 -Infinity                 -Infinity
 H                 -Infinity                 -Infinity                 -Infinity
 C                 -Infinity                 -Infinity                 -Infinity
 H                 -Infinity                 -Infinity                 -Infinity
 H                 -Infinity                 -Infinity                 -Infinity
 C                 -Infinity                 -Infinity                 -Infinity
 H                 -Infinity                 -Infinity                 -Infinity
 H                 -Infinity                 -Infinity                 -Infinity
 H                 -Infinity                 -Infinity                 -Infinity
 C                 -Infinity                 -Infinity                 -Infinity
 H                 -Infinity                 -Infinity                 -Infinity
 H                 -Infinity                 -Infinity                 -Infinity
 C                 -Infinity                 -Infinity                 -Infinity
 H                 -Infinity                 -Infinity                 -Infinity
 H                 -Infinity                 -Infinity                 -Infinity
 H                 -Infinity                 -Infinity                 -Infinity
 C                 -Infinity                 -Infinity                 -Infinity
 H                 -Infinity                 -Infinity                 -Infinity
 H                 -Infinity                 -Infinity                 -Infinity
 H                 -Infinity                 -Infinity                 -Infinity
 H                 -Infinity                 -Infinity                 -Infinity
 N                 -Infinity                 -Infinity                 -Infinity
 C                 -Infinity                 -Infinity                 -Infinity
 H                 -Infinity                 -Infinity                 -Infinity
 H                 -Infinity                 -Infinity                 -Infinity
 C                 -Infinity                 -Infinity                 -Infinity
 H                 -Infinity                 -Infinity                 -Infinity
 H                 -Infinity                 -Infinity                 -Infinity
 C                 -Infinity                 -Infinity                 -Infinity
 H                 -Infinity                 -Infinity                 -Infinity
 H                 -Infinity                 -Infinity                 -Infinity
 H                 -Infinity                 -Infinity                 -Infinity
 C                 -Infinity                 -Infinity                 -Infinity
 H                 -Infinity                 -Infinity                 -Infinity
 H                 -Infinity                 -Infinity                 -Infinity
 C                 -Infinity                 -Infinity                 -Infinity
 H                 -Infinity                 -Infinity                 -Infinity
 H                 -Infinity                 -Infinity                 -Infinity
 H                 -Infinity                 -Infinity                 -Infinity
 C                 -Infinity                 -Infinity                 -Infinity
 H                 -Infinity                 -Infinity                 -Infinity
 H                 -Infinity                 -Infinity                 -Infinity
 H                 -Infinity                 -Infinity                 -Infinity
 H                 -Infinity                 -Infinity                 -Infinity
 N                 -Infinity                 -Infinity                 -Infinity
 C                 -Infinity                 -Infinity                 -Infinity
 H                 -Infinity                 -Infinity                 -Infinity
 H                 -Infinity                 -Infinity                 -Infinity
 C                 -Infinity                 -Infinity                 -Infinity
 H                 -Infinity                 -Infinity                 -Infinity
 H                 -Infinity                 -Infinity                 -Infinity
 C                 -Infinity                 -Infinity                 -Infinity
 H                 -Infinity                 -Infinity                 -Infinity
 H                 -Infinity                 -Infinity                 -Infinity
 H                 -Infinity                 -Infinity                 -Infinity
 C                 -Infinity                 -Infinity                 -Infinity
 H                 -Infinity                 -Infinity                 -Infinity
 H                 -Infinity                 -Infinity                 -Infinity
 C                 -Infinity                 -Infinity                 -Infinity
 H                 -Infinity                 -Infinity                 -Infinity
 H                 -Infinity                 -Infinity                 -Infinity
 H                 -Infinity                 -Infinity                 -Infinity
 C                 -Infinity                 -Infinity                 -Infinity
 H                 -Infinity                 -Infinity                 -Infinity
 H                 -Infinity                 -Infinity                 -Infinity
 H                 -Infinity                 -Infinity                 -Infinity
 H                 -Infinity                 -Infinity                 -Infinity
 N                 -Infinity                 -Infinity                 -Infinity
 C                 -Infinity                 -Infinity                 -Infinity
 H                 -Infinity                 -Infinity                 -Infinity
 H                 -Infinity                 -Infinity                 -Infinity
 C                 -Infinity                 -Infinity                 -Infinity
 H                 -Infinity                 -Infinity                 -Infinity
 H                 -Infinity                 -Infinity                 -Infinity
 C                 -Infinity                 -Infinity                 -Infinity
 H                 -Infinity                 -Infinity                 -Infinity
 H                 -Infinity                 -Infinity                 -Infinity
 H                 -Infinity                 -Infinity                 -Infinity
 C                 -Infinity                 -Infinity                 -Infinity
 H                 -Infinity                 -Infinity                 -Infinity
 H                 -Infinity                 -Infinity                 -Infinity
 C                 -Infinity                 -Infinity                 -Infinity
 H                 -Infinity                 -Infinity                 -Infinity
 H                 -Infinity                 -Infinity                 -Infinity
 H                 -Infinity                 -Infinity                 -Infinity
 C                 -Infinity                 -Infinity                 -Infinity
 H                 -Infinity                 -Infinity                 -Infinity
 H                 -Infinity                 -Infinity                 -Infinity
 H                 -Infinity                 -Infinity                 -Infinity
 H                 -Infinity                 -Infinity                 -Infinity
         396

 Co                 -Infinity                 -Infinity                 -Infinity
 S                 -Infinity                 -Infinity                 -Infinity
 S                 -Infinity                 -Infinity                 -Infinity
 S                 -Infinity                 -Infinity                 -Infinity
 S                 -Infinity                 -Infinity                 -Infinity
 O                 -Infinity                 -Infinity                 -Infinity
 O                 -Infinity                 -Infinity                 -Infinity
 O                 -Infinity                 -Infinity                 -Infinity
 O                 -Infinity                 -Infinity                 -Infinity
 N                 -Infinity                 -Infinity                 -Infinity
 O                 -Infinity                 -Infinity                 -Infinity
 O                 -Infinity                 -Infinity                 -Infinity
 O                 -Infinity                 -Infinity                 -Infinity
 O                 -Infinity                 -Infinity                 -Infinity
 N                 -Infinity                 -Infinity                 -Infinity
 N                 -Infinity                 -Infinity                 -Infinity
 N                 -Infinity                 -Infinity                 -Infinity
 C                 -Infinity                 -Infinity                 -Infinity
 H                 -Infinity                 -Infinity                 -Infinity
 C                 -Infinity                 -Infinity                 -Infinity
 C                 -Infinity                 -Infinity                 -Infinity
 C                 -Infinity                 -Infinity                 -Infinity
 H                 -Infinity                 -Infinity                 -Infinity
 H                 -Infinity                 -Infinity                 -Infinity
 H                 -Infinity                 -Infinity                 -Infinity
 C                 -Infinity                 -Infinity                 -Infinity
 H                 -Infinity                 -Infinity                 -Infinity
 C                 -Infinity                 -Infinity                 -Infinity
 C                 -Infinity                 -Infinity                 -Infinity
 H                 -Infinity                 -Infinity                 -Infinity
 H                 -Infinity                 -Infinity                 -Infinity
 H                 -Infinity                 -Infinity                 -Infinity
 C                 -Infinity                 -Infinity                 -Infinity
 H                 -Infinity                 -Infinity                 -Infinity
 H                 -Infinity                 -Infinity                 -Infinity
 H                 -Infinity                 -Infinity                 -Infinity
 C                 -Infinity                 -Infinity                 -Infinity
 H                 -Infinity                 -Infinity                 -Infinity
 C                 -Infinity                 -Infinity                 -Infinity
 H                 -Infinity                 -Infinity                 -Infinity
 C                 -Infinity                 -Infinity                 -Infinity
 H                 -Infinity                 -Infinity                 -Infinity
 C                 -Infinity                 -Infinity                 -Infinity
 H                 -Infinity                 -Infinity                 -Infinity
 H                 -Infinity                 -Infinity                 -Infinity
 H                 -Infinity                 -Infinity                 -Infinity
 C                 -Infinity                 -Infinity                 -Infinity
 C                 -Infinity                 -Infinity                 -Infinity
 H                 -Infinity                 -Infinity                 -Infinity
 C                 -Infinity                 -Infinity                 -Infinity
 H                 -Infinity                 -Infinity                 -Infinity
 C                 -Infinity                 -Infinity                 -Infinity
 H                 -Infinity                 -Infinity                 -Infinity
 Co                 -Infinity                 -Infinity                 -Infinity
 S                 -Infinity                 -Infinity                 -Infinity
 S                 -Infinity                 -Infinity                 -Infinity
 S                 -Infinity                 -Infinity                 -Infinity
 S                 -Infinity                 -Infinity                 -Infinity
 O                 -Infinity                 -Infinity                 -Infinity
 O                 -Infinity                 -Infinity                 -Infinity
 O                 -Infinity                 -Infinity                 -Infinity
 O                 -Infinity                 -Infinity                 -Infinity
 N                 -Infinity                 -Infinity                 -Infinity
 O                 -Infinity                 -Infinity                 -Infinity
 O                 -Infinity                 -Infinity                 -Infinity
 O                 -Infinity                 -Infinity                 -Infinity
 O                 -Infinity                 -Infinity                 -Infinity
 N                 -Infinity                 -Infinity                 -Infinity
 N                 -Infinity                 -Infinity                 -Infinity
 N                 -Infinity                 -Infinity                 -Infinity
 C                 -Infinity                 -Infinity                 -Infinity
 H                 -Infinity                 -Infinity                 -Infinity
 C                 -Infinity                 -Infinity                 -Infinity
 C                 -Infinity                 -Infinity                 -Infinity
 C                 -Infinity                 -Infinity                 -Infinity
 H                 -Infinity                 -Infinity                 -Infinity
 H                 -Infinity                 -Infinity                 -Infinity
 H                 -Infinity                 -Infinity                 -Infinity
 C                 -Infinity                 -Infinity                 -Infinity
 H                 -Infinity                 -Infinity                 -Infinity
 C                 -Infinity                 -Infinity                 -Infinity
 C                 -Infinity                 -Infinity                 -Infinity
 H                 -Infinity                 -Infinity                 -Infinity
 H                 -Infinity                 -Infinity                 -Infinity
 H                 -Infinity                 -Infinity                 -Infinity
 C                 -Infinity                 -Infinity                 -Infinity
 H                 -Infinity                 -Infinity                 -Infinity
 H                 -Infinity                 -Infinity                 -Infinity
 H                 -Infinity                 -Infinity                 -Infinity
 C                 -Infinity                 -Infinity                 -Infinity
 H                 -Infinity                 -Infinity                 -Infinity
 C                 -Infinity                 -Infinity                 -Infinity
 H                 -Infinity                 -Infinity                 -Infinity
 C                 -Infinity                 -Infinity                 -Infinity
 H                 -Infinity                 -Infinity                 -Infinity
 C                 -Infinity                 -Infinity                 -Infinity
 H                 -Infinity                 -Infinity                 -Infinity
 H                 -Infinity                 -Infinity                 -Infinity
 H                 -Infinity                 -Infinity                 -Infinity
 C                 -Infinity                 -Infinity                 -Infinity
 C                 -Infinity                 -Infinity                 -Infinity
 H                 -Infinity                 -Infinity                 -Infinity
 C                 -Infinity                 -Infinity                 -Infinity
 H                 -Infinity                 -Infinity                 -Infinity
 C                 -Infinity                 -Infinity                 -Infinity
 H                 -Infinity                 -Infinity                 -Infinity
 Co                 -Infinity                 -Infinity                 -Infinity
 S                 -Infinity                 -Infinity                 -Infinity
 S                 -Infinity                 -Infinity                 -Infinity
 S                 -Infinity                 -Infinity                 -Infinity
 S                 -Infinity                 -Infinity                 -Infinity
 O                 -Infinity                 -Infinity                 -Infinity
 O                 -Infinity                 -Infinity                 -Infinity
 O                 -Infinity                 -Infinity                 -Infinity
 O                 -Infinity                 -Infinity                 -Infinity
 N                 -Infinity                 -Infinity                 -Infinity
 O                 -Infinity                 -Infinity                 -Infinity
 O                 -Infinity                 -Infinity                 -Infinity
 O                 -Infinity                 -Infinity                 -Infinity
 O                 -Infinity                 -Infinity                 -Infinity
 N                 -Infinity                 -Infinity                 -Infinity
 N                 -Infinity                 -Infinity                 -Infinity
 N                 -Infinity                 -Infinity                 -Infinity
 C                 -Infinity                 -Infinity                 -Infinity
 H                 -Infinity                 -Infinity                 -Infinity
 C                 -Infinity                 -Infinity                 -Infinity
 C                 -Infinity                 -Infinity                 -Infinity
 C                 -Infinity                 -Infinity                 -Infinity
 H                 -Infinity                 -Infinity                 -Infinity
 H                 -Infinity                 -Infinity                 -Infinity
 H                 -Infinity                 -Infinity                 -Infinity
 C                 -Infinity                 -Infinity                 -Infinity
 H                 -Infinity                 -Infinity                 -Infinity
 C                 -Infinity                 -Infinity                 -Infinity
 C                 -Infinity                 -Infinity                 -Infinity
 H                 -Infinity                 -Infinity                 -Infinity
 H                 -Infinity                 -Infinity                 -Infinity
 H                 -Infinity                 -Infinity                 -Infinity
 C                 -Infinity                 -Infinity                 -Infinity
 H                 -Infinity                 -Infinity                 -Infinity
 H                 -Infinity                 -Infinity                 -Infinity
 H                 -Infinity                 -Infinity                 -Infinity
 C                 -Infinity                 -Infinity                 -Infinity
 H                 -Infinity                 -Infinity                 -Infinity
 C                 -Infinity                 -Infinity                 -Infinity
 H                 -Infinity                 -Infinity                 -Infinity
 C                 -Infinity                 -Infinity                 -Infinity
 H                 -Infinity                 -Infinity                 -Infinity
 C                 -Infinity                 -Infinity                 -Infinity
 H                 -Infinity                 -Infinity                 -Infinity
 H                 -Infinity                 -Infinity                 -Infinity
 H                 -Infinity                 -Infinity                 -Infinity
 C                 -Infinity                 -Infinity                 -Infinity
 C                 -Infinity                 -Infinity                 -Infinity
 H                 -Infinity                 -Infinity                 -Infinity
 C                 -Infinity                 -Infinity                 -Infinity
 H                 -Infinity                 -Infinity                 -Infinity
 C                 -Infinity                 -Infinity                 -Infinity
 H                 -Infinity                 -Infinity                 -Infinity
 Co                 -Infinity                 -Infinity                 -Infinity
 S                 -Infinity                 -Infinity                 -Infinity
 S                 -Infinity                 -Infinity                 -Infinity
 S                 -Infinity                 -Infinity                 -Infinity
 S                 -Infinity                 -Infinity                 -Infinity
 O                 -Infinity                 -Infinity                 -Infinity
 O                 -Infinity                 -Infinity                 -Infinity
 O                 -Infinity                 -Infinity                 -Infinity
 O                 -Infinity                 -Infinity                 -Infinity
 N                 -Infinity                 -Infinity                 -Infinity
 O                 -Infinity                 -Infinity                 -Infinity
 O                 -Infinity                 -Infinity                 -Infinity
 O                 -Infinity                 -Infinity                 -Infinity
 O                 -Infinity                 -Infinity                 -Infinity
 N                 -Infinity                 -Infinity                 -Infinity
 N                 -Infinity                 -Infinity                 -Infinity
 N                 -Infinity                 -Infinity                 -Infinity
 C                 -Infinity                 -Infinity                 -Infinity
 H                 -Infinity                 -Infinity                 -Infinity
 C                 -Infinity                 -Infinity                 -Infinity
 C                 -Infinity                 -Infinity                 -Infinity
 C                 -Infinity                 -Infinity                 -Infinity
 H                 -Infinity                 -Infinity                 -Infinity
 H                 -Infinity                 -Infinity                 -Infinity
 H                 -Infinity                 -Infinity                 -Infinity
 C                 -Infinity                 -Infinity                 -Infinity
 H                 -Infinity                 -Infinity                 -Infinity
 C                 -Infinity                 -Infinity                 -Infinity
 C                 -Infinity                 -Infinity                 -Infinity
 H                 -Infinity                 -Infinity                 -Infinity
 H                 -Infinity                 -Infinity                 -Infinity
 H                 -Infinity                 -Infinity                 -Infinity
 C                 -Infinity                 -Infinity                 -Infinity
 H                 -Infinity                 -Infinity                 -Infinity
 H                 -Infinity                 -Infinity                 -Infinity
 H                 -Infinity                 -Infinity                 -Infinity
 C                 -Infinity                 -Infinity                 -Infinity
 H                 -Infinity                 -Infinity                 -Infinity
 C                 -Infinity                 -Infinity                 -Infinity
 H                 -Infinity                 -Infinity                 -Infinity
 C                 -Infinity                 -Infinity                 -Infinity
 H                 -Infinity                 -Infinity                 -Infinity
 C                 -Infinity                 -Infinity                 -Infinity
 H                 -Infinity                 -Infinity                 -Infinity
 H                 -Infinity                 -Infinity                 -Infinity
 H                 -Infinity                 -Infinity                 -Infinity
 C                 -Infinity                 -Infinity                 -Infinity
 C                 -Infinity                 -Infinity                 -Infinity
 H                 -Infinity                 -Infinity                 -Infinity
 C                 -Infinity                 -Infinity                 -Infinity
 H                 -Infinity                 -Infinity                 -Infinity
 C                 -Infinity                 -Infinity                 -Infinity
 H                 -Infinity                 -Infinity                 -Infinity
 N                 -Infinity                 -Infinity                 -Infinity
 C                 -Infinity                 -Infinity                 -Infinity
 H                 -Infinity                 -Infinity                 -Infinity
 H                 -Infinity                 -Infinity                 -Infinity
 C                 -Infinity                 -Infinity                 -Infinity
 H                 -Infinity                 -Infinity                 -Infinity
 H                 -Infinity                 -Infinity                 -Infinity
 C                 -Infinity                 -Infinity                 -Infinity
 H                 -Infinity                 -Infinity                 -Infinity
 H                 -Infinity                 -Infinity                 -Infinity
 H                 -Infinity                 -Infinity                 -Infinity
 C                 -Infinity                 -Infinity                 -Infinity
 H                 -Infinity                 -Infinity                 -Infinity
 H                 -Infinity                 -Infinity                 -Infinity
 H                 -Infinity                 -Infinity                 -Infinity
 C                 -Infinity                 -Infinity                 -Infinity
 H                 -Infinity                 -Infinity                 -Infinity
 H                 -Infinity                 -Infinity                 -Infinity
 C                 -Infinity                 -Infinity                 -Infinity
 H                 -Infinity                 -Infinity                 -Infinity
 H                 -Infinity                 -Infinity                 -Infinity
 H                 -Infinity                 -Infinity                 -Infinity
 H                 -Infinity                 -Infinity                 -Infinity
 N                 -Infinity                 -Infinity                 -Infinity
 C                 -Infinity                 -Infinity                 -Infinity
 H                 -Infinity                 -Infinity                 -Infinity
 H                 -Infinity                 -Infinity                 -Infinity
 C                 -Infinity                 -Infinity                 -Infinity
 H                 -Infinity                 -Infinity                 -Infinity
 H                 -Infinity                 -Infinity                 -Infinity
 C                 -Infinity                 -Infinity                 -Infinity
 H                 -Infinity                 -Infinity                 -Infinity
 H                 -Infinity                 -Infinity                 -Infinity
 H                 -Infinity                 -Infinity                 -Infinity
 C                 -Infinity                 -Infinity                 -Infinity
 H                 -Infinity                 -Infinity                 -Infinity
 H                 -Infinity                 -Infinity                 -Infinity
 H                 -Infinity                 -Infinity                 -Infinity
 C                 -Infinity                 -Infinity                 -Infinity
 H                 -Infinity                 -Infinity                 -Infinity
 H                 -Infinity                 -Infinity                 -Infinity
 C                 -Infinity                 -Infinity                 -Infinity
 H                 -Infinity                 -Infinity                 -Infinity
 H                 -Infinity                 -Infinity                 -Infinity
 H                 -Infinity                 -Infinity                 -Infinity
 H                 -Infinity                 -Infinity                 -Infinity
 N                 -Infinity                 -Infinity                 -Infinity
 C                 -Infinity                 -Infinity                 -Infinity
 H                 -Infinity                 -Infinity                 -Infinity
 H                 -Infinity                 -Infinity                 -Infinity
 C                 -Infinity                 -Infinity                 -Infinity
 H                 -Infinity                 -Infinity                 -Infinity
 H                 -Infinity                 -Infinity                 -Infinity
 C                 -Infinity                 -Infinity                 -Infinity
 H                 -Infinity                 -Infinity                 -Infinity
 H                 -Infinity                 -Infinity                 -Infinity
 H                 -Infinity                 -Infinity                 -Infinity
 C                 -Infinity                 -Infinity                 -Infinity
 H                 -Infinity                 -Infinity                 -Infinity
 H                 -Infinity                 -Infinity                 -Infinity
 H                 -Infinity                 -Infinity                 -Infinity
 C                 -Infinity                 -Infinity                 -Infinity
 H                 -Infinity                 -Infinity                 -Infinity
 H                 -Infinity                 -Infinity                 -Infinity
 C                 -Infinity                 -Infinity                 -Infinity
 H                 -Infinity                 -Infinity                 -Infinity
 H                 -Infinity                 -Infinity                 -Infinity
 H                 -Infinity                 -Infinity                 -Infinity
 H                 -Infinity                 -Infinity                 -Infinity
 N                 -Infinity                 -Infinity                 -Infinity
 C                 -Infinity                 -Infinity                 -Infinity
 H                 -Infinity                 -Infinity                 -Infinity
 H                 -Infinity                 -Infinity                 -Infinity
 C                 -Infinity                 -Infinity                 -Infinity
 H                 -Infinity                 -Infinity                 -Infinity
 H                 -Infinity                 -Infinity                 -Infinity
 C                 -Infinity                 -Infinity                 -Infinity
 H                 -Infinity                 -Infinity                 -Infinity
 H                 -Infinity                 -Infinity                 -Infinity
 H                 -Infinity                 -Infinity                 -Infinity
 C                 -Infinity                 -Infinity                 -Infinity
 H                 -Infinity                 -Infinity                 -Infinity
 H                 -Infinity                 -Infinity                 -Infinity
 H                 -Infinity                 -Infinity                 -Infinity
 C                 -Infinity                 -Infinity                 -Infinity
 H                 -Infinity                 -Infinity                 -Infinity
 H                 -Infinity                 -Infinity                 -Infinity
 C                 -Infinity                 -Infinity                 -Infinity
 H                 -Infinity                 -Infinity                 -Infinity
 H                 -Infinity                 -Infinity                 -Infinity
 H                 -Infinity                 -Infinity                 -Infinity
 H                 -Infinity                 -Infinity                 -Infinity
 N                 -Infinity                 -Infinity                 -Infinity
 C                 -Infinity                 -Infinity                 -Infinity
 H                 -Infinity                 -Infinity                 -Infinity
 H                 -Infinity                 -Infinity                 -Infinity
 C                 -Infinity                 -Infinity                 -Infinity
 H                 -Infinity                 -Infinity                 -Infinity
 H                 -Infinity                 -Infinity                 -Infinity
 C                 -Infinity                 -Infinity                 -Infinity
 H                 -Infinity                 -Infinity                 -Infinity
 H                 -Infinity                 -Infinity                 -Infinity
 H                 -Infinity                 -Infinity                 -Infinity
 C                 -Infinity                 -Infinity                 -Infinity
 H                 -Infinity                 -Infinity                 -Infinity
 H                 -Infinity                 -Infinity                 -Infinity
 C                 -Infinity                 -Infinity                 -Infinity
 H                 -Infinity                 -Infinity                 -Infinity
 H                 -Infinity                 -Infinity                 -Infinity
 H                 -Infinity                 -Infinity                 -Infinity
 C                 -Infinity                 -Infinity                 -Infinity
 H                 -Infinity                 -Infinity                 -Infinity
 H                 -Infinity                 -Infinity                 -Infinity
 H                 -Infinity                 -Infinity                 -Infinity
 H                 -Infinity                 -Infinity                 -Infinity
 N                 -Infinity                 -Infinity                 -Infinity
 C                 -Infinity                 -Infinity                 -Infinity
 H                 -Infinity                 -Infinity                 -Infinity
 H                 -Infinity                 -Infinity                 -Infinity
 C                 -Infinity                 -Infinity                 -Infinity
 H                 -Infinity                 -Infinity                 -Infinity
 H                 -Infinity                 -Infinity                 -Infinity
 C                 -Infinity                 -Infinity                 -Infinity
 H                 -Infinity                 -Infinity                 -Infinity
 H                 -Infinity                 -Infinity                 -Infinity
 H                 -Infinity                 -Infinity                 -Infinity
 C                 -Infinity                 -Infinity                 -Infinity
 H                 -Infinity                 -Infinity                 -Infinity
 H                 -Infinity                 -Infinity                 -Infinity
 C                 -Infinity                 -Infinity                 -Infinity
 H                 -Infinity                 -Infinity                 -Infinity
 H                 -Infinity                 -Infinity                 -Infinity
 H                 -Infinity                 -Infinity                 -Infinity
 C                 -Infinity                 -Infinity                 -Infinity
 H                 -Infinity                 -Infinity                 -Infinity
 H                 -Infinity                 -Infinity                 -Infinity
 H                 -Infinity                 -Infinity                 -Infinity
 H                 -Infinity                 -Infinity                 -Infinity
 N                 -Infinity                 -Infinity                 -Infinity
 C                 -Infinity                 -Infinity                 -Infinity
 H                 -Infinity                 -Infinity                 -Infinity
 H                 -Infinity                 -Infinity                 -Infinity
 C                 -Infinity                 -Infinity                 -Infinity
 H                 -Infinity                 -Infinity                 -Infinity
 H                 -Infinity                 -Infinity                 -Infinity
 C                 -Infinity                 -Infinity                 -Infinity
 H                 -Infinity                 -Infinity                 -Infinity
 H                 -Infinity                 -Infinity                 -Infinity
 H                 -Infinity                 -Infinity                 -Infinity
 C                 -Infinity                 -Infinity                 -Infinity
 H                 -Infinity                 -Infinity                 -Infinity
 H                 -Infinity                 -Infinity                 -Infinity
 C                 -Infinity                 -Infinity                 -Infinity
 H                 -Infinity                 -Infinity                 -Infinity
 H                 -Infinity                 -Infinity                 -Infinity
 H                 -Infinity                 -Infinity                 -Infinity
 C                 -Infinity                 -Infinity                 -Infinity
 H                 -Infinity                 -Infinity                 -Infinity
 H                 -Infinity                 -Infinity                 -Infinity
 H                 -Infinity                 -Infinity                 -Infinity
 H                 -Infinity                 -Infinity                 -Infinity
 N                 -Infinity                 -Infinity                 -Infinity
 C                 -Infinity                 -Infinity                 -Infinity
 H                 -Infinity                 -Infinity                 -Infinity
 H                 -Infinity                 -Infinity                 -Infinity
 C                 -Infinity                 -Infinity                 -Infinity
 H                 -Infinity                 -Infinity                 -Infinity
 H                 -Infinity                 -Infinity                 -Infinity
 C                 -Infinity                 -Infinity                 -Infinity
 H                 -Infinity                 -Infinity                 -Infinity
 H                 -Infinity                 -Infinity                 -Infinity
 H                 -Infinity                 -Infinity                 -Infinity
 C                 -Infinity                 -Infinity                 -Infinity
 H                 -Infinity                 -Infinity                 -Infinity
 H                 -Infinity                 -Infinity                 -Infinity
 C                 -Infinity                 -Infinity                 -Infinity
 H                 -Infinity                 -Infinity                 -Infinity
 H                 -Infinity                 -Infinity                 -Infinity
 H                 -Infinity                 -Infinity                 -Infinity
 C                 -Infinity                 -Infinity                 -Infinity
 H                 -Infinity                 -Infinity                 -Infinity
 H                 -Infinity                 -Infinity                 -Infinity
 H                 -Infinity                 -Infinity                 -Infinity
 H                 -Infinity                 -Infinity                 -Infinity
         396

 Co                 -Infinity                 -Infinity                 -Infinity
 S                 -Infinity                 -Infinity                 -Infinity
 S                 -Infinity                 -Infinity                 -Infinity
 S                 -Infinity                 -Infinity                 -Infinity
 S                 -Infinity                 -Infinity                 -Infinity
 O                 -Infinity                 -Infinity                 -Infinity
 O                 -Infinity                 -Infinity                 -Infinity
 O                 -Infinity                 -Infinity                 -Infinity
 O                 -Infinity                 -Infinity                 -Infinity
 N                 -Infinity                 -Infinity                 -Infinity
 O                 -Infinity                 -Infinity                 -Infinity
 O                 -Infinity                 -Infinity                 -Infinity
 O                 -Infinity                 -Infinity                 -Infinity
 O                 -Infinity                 -Infinity                 -Infinity
 N                 -Infinity                 -Infinity                 -Infinity
 N                 -Infinity                 -Infinity                 -Infinity
 N                 -Infinity                 -Infinity                 -Infinity
 C                 -Infinity                 -Infinity                 -Infinity
 H                 -Infinity                 -Infinity                 -Infinity
 C                 -Infinity                 -Infinity                 -Infinity
 C                 -Infinity                 -Infinity                 -Infinity
 C                 -Infinity                 -Infinity                 -Infinity
 H                 -Infinity                 -Infinity                 -Infinity
 H                 -Infinity                 -Infinity                 -Infinity
 H                 -Infinity                 -Infinity                 -Infinity
 C                 -Infinity                 -Infinity                 -Infinity
 H                 -Infinity                 -Infinity                 -Infinity
 C                 -Infinity                 -Infinity                 -Infinity
 C                 -Infinity                 -Infinity                 -Infinity
 H                 -Infinity                 -Infinity                 -Infinity
 H                 -Infinity                 -Infinity                 -Infinity
 H                 -Infinity                 -Infinity                 -Infinity
 C                 -Infinity                 -Infinity                 -Infinity
 H                 -Infinity                 -Infinity                 -Infinity
 H                 -Infinity                 -Infinity                 -Infinity
 H                 -Infinity                 -Infinity                 -Infinity
 C                 -Infinity                 -Infinity                 -Infinity
 H                 -Infinity                 -Infinity                 -Infinity
 C                 -Infinity                 -Infinity                 -Infinity
 H                 -Infinity                 -Infinity                 -Infinity
 C                 -Infinity                 -Infinity                 -Infinity
 H                 -Infinity                 -Infinity                 -Infinity
 C                 -Infinity                 -Infinity                 -Infinity
 H                 -Infinity                 -Infinity                 -Infinity
 H                 -Infinity                 -Infinity                 -Infinity
 H                 -Infinity                 -Infinity                 -Infinity
 C                 -Infinity                 -Infinity                 -Infinity
 C                 -Infinity                 -Infinity                 -Infinity
 H                 -Infinity                 -Infinity                 -Infinity
 C                 -Infinity                 -Infinity                 -Infinity
 H                 -Infinity                 -Infinity                 -Infinity
 C                 -Infinity                 -Infinity                 -Infinity
 H                 -Infinity                 -Infinity                 -Infinity
 Co                 -Infinity                 -Infinity                 -Infinity
 S                 -Infinity                 -Infinity                 -Infinity
 S                 -Infinity                 -Infinity                 -Infinity
 S                 -Infinity                 -Infinity                 -Infinity
 S                 -Infinity                 -Infinity                 -Infinity
 O                 -Infinity                 -Infinity                 -Infinity
 O                 -Infinity                 -Infinity                 -Infinity
 O                 -Infinity                 -Infinity                 -Infinity
 O                 -Infinity                 -Infinity                 -Infinity
 N                 -Infinity                 -Infinity                 -Infinity
 O                 -Infinity                 -Infinity                 -Infinity
 O                 -Infinity                 -Infinity                 -Infinity
 O                 -Infinity                 -Infinity                 -Infinity
 O                 -Infinity                 -Infinity                 -Infinity
 N                 -Infinity                 -Infinity                 -Infinity
 N                 -Infinity                 -Infinity                 -Infinity
 N                 -Infinity                 -Infinity                 -Infinity
 C                 -Infinity                 -Infinity                 -Infinity
 H                 -Infinity                 -Infinity                 -Infinity
 C                 -Infinity                 -Infinity                 -Infinity
 C                 -Infinity                 -Infinity                 -Infinity
 C                 -Infinity                 -Infinity                 -Infinity
 H                 -Infinity                 -Infinity                 -Infinity
 H                 -Infinity                 -Infinity                 -Infinity
 H                 -Infinity                 -Infinity                 -Infinity
 C                 -Infinity                 -Infinity                 -Infinity
 H                 -Infinity                 -Infinity                 -Infinity
 C                 -Infinity                 -Infinity                 -Infinity
 C                 -Infinity                 -Infinity                 -Infinity
 H                 -Infinity                 -Infinity                 -Infinity
 H                 -Infinity                 -Infinity                 -Infinity
 H                 -Infinity                 -Infinity                 -Infinity
 C                 -Infinity                 -Infinity                 -Infinity
 H                 -Infinity                 -Infinity                 -Infinity
 H                 -Infinity                 -Infinity                 -Infinity
 H                 -Infinity                 -Infinity                 -Infinity
 C                 -Infinity                 -Infinity                 -Infinity
 H                 -Infinity                 -Infinity                 -Infinity
 C                 -Infinity                 -Infinity                 -Infinity
 H                 -Infinity                 -Infinity                 -Infinity
 C                 -Infinity                 -Infinity                 -Infinity
 H                 -Infinity                 -Infinity                 -Infinity
 C                 -Infinity                 -Infinity                 -Infinity
 H                 -Infinity                 -Infinity                 -Infinity
 H                 -Infinity                 -Infinity                 -Infinity
 H                 -Infinity                 -Infinity                 -Infinity
 C                 -Infinity                 -Infinity                 -Infinity
 C                 -Infinity                 -Infinity                 -Infinity
 H                 -Infinity                 -Infinity                 -Infinity
 C                 -Infinity                 -Infinity                 -Infinity
 H                 -Infinity                 -Infinity                 -Infinity
 C                 -Infinity                 -Infinity                 -Infinity
 H                 -Infinity                 -Infinity                 -Infinity
 Co                 -Infinity                 -Infinity                 -Infinity
 S                 -Infinity                 -Infinity                 -Infinity
 S                 -Infinity                 -Infinity                 -Infinity
 S                 -Infinity                 -Infinity                 -Infinity
 S                 -Infinity                 -Infinity                 -Infinity
 O                 -Infinity                 -Infinity                 -Infinity
 O                 -Infinity                 -Infinity                 -Infinity
 O                 -Infinity                 -Infinity                 -Infinity
 O                 -Infinity                 -Infinity                 -Infinity
 N                 -Infinity                 -Infinity                 -Infinity
 O                 -Infinity                 -Infinity                 -Infinity
 O                 -Infinity                 -Infinity                 -Infinity
 O                 -Infinity                 -Infinity                 -Infinity
 O                 -Infinity                 -Infinity                 -Infinity
 N                 -Infinity                 -Infinity                 -Infinity
 N                 -Infinity                 -Infinity                 -Infinity
 N                 -Infinity                 -Infinity                 -Infinity
 C                 -Infinity                 -Infinity                 -Infinity
 H                 -Infinity                 -Infinity                 -Infinity
 C                 -Infinity                 -Infinity                 -Infinity
 C                 -Infinity                 -Infinity                 -Infinity
 C                 -Infinity                 -Infinity                 -Infinity
 H                 -Infinity                 -Infinity                 -Infinity
 H                 -Infinity                 -Infinity                 -Infinity
 H                 -Infinity                 -Infinity                 -Infinity
 C                 -Infinity                 -Infinity                 -Infinity
 H                 -Infinity                 -Infinity                 -Infinity
 C                 -Infinity                 -Infinity                 -Infinity
 C                 -Infinity                 -Infinity                 -Infinity
 H                 -Infinity                 -Infinity                 -Infinity
 H                 -Infinity                 -Infinity                 -Infinity
 H                 -Infinity                 -Infinity                 -Infinity
 C                 -Infinity                 -Infinity                 -Infinity
 H                 -Infinity                 -Infinity                 -Infinity
 H                 -Infinity                 -Infinity                 -Infinity
 H                 -Infinity                 -Infinity                 -Infinity
 C                 -Infinity                 -Infinity                 -Infinity
 H                 -Infinity                 -Infinity                 -Infinity
 C                 -Infinity                 -Infinity                 -Infinity
 H                 -Infinity                 -Infinity                 -Infinity
 C                 -Infinity                 -Infinity                 -Infinity
 H                 -Infinity                 -Infinity                 -Infinity
 C                 -Infinity                 -Infinity                 -Infinity
 H                 -Infinity                 -Infinity                 -Infinity
 H                 -Infinity                 -Infinity                 -Infinity
 H                 -Infinity                 -Infinity                 -Infinity
 C                 -Infinity                 -Infinity                 -Infinity
 C                 -Infinity                 -Infinity                 -Infinity
 H                 -Infinity                 -Infinity                 -Infinity
 C                 -Infinity                 -Infinity                 -Infinity
 H                 -Infinity                 -Infinity                 -Infinity
 C                 -Infinity                 -Infinity                 -Infinity
 H                 -Infinity                 -Infinity                 -Infinity
 Co                 -Infinity                 -Infinity                 -Infinity
 S                 -Infinity                 -Infinity                 -Infinity
 S                 -Infinity                 -Infinity                 -Infinity
 S                 -Infinity                 -Infinity                 -Infinity
 S                 -Infinity                 -Infinity                 -Infinity
 O                 -Infinity                 -Infinity                 -Infinity
 O                 -Infinity                 -Infinity                 -Infinity
 O                 -Infinity                 -Infinity                 -Infinity
 O                 -Infinity                 -Infinity                 -Infinity
 N                 -Infinity                 -Infinity                 -Infinity
 O                 -Infinity                 -Infinity                 -Infinity
 O                 -Infinity                 -Infinity                 -Infinity
 O                 -Infinity                 -Infinity                 -Infinity
 O                 -Infinity                 -Infinity                 -Infinity
 N                 -Infinity                 -Infinity                 -Infinity
 N                 -Infinity                 -Infinity                 -Infinity
 N                 -Infinity                 -Infinity                 -Infinity
 C                 -Infinity                 -Infinity                 -Infinity
 H                 -Infinity                 -Infinity                 -Infinity
 C                 -Infinity                 -Infinity                 -Infinity
 C                 -Infinity                 -Infinity                 -Infinity
 C                 -Infinity                 -Infinity                 -Infinity
 H                 -Infinity                 -Infinity                 -Infinity
 H                 -Infinity                 -Infinity                 -Infinity
 H                 -Infinity                 -Infinity                 -Infinity
 C                 -Infinity                 -Infinity                 -Infinity
 H                 -Infinity                 -Infinity                 -Infinity
 C                 -Infinity                 -Infinity                 -Infinity
 C                 -Infinity                 -Infinity                 -Infinity
 H                 -Infinity                 -Infinity                 -Infinity
 H                 -Infinity                 -Infinity                 -Infinity
 H                 -Infinity                 -Infinity                 -Infinity
 C                 -Infinity                 -Infinity                 -Infinity
 H                 -Infinity                 -Infinity                 -Infinity
 H                 -Infinity                 -Infinity                 -Infinity
 H                 -Infinity                 -Infinity                 -Infinity
 C                 -Infinity                 -Infinity                 -Infinity
 H                 -Infinity                 -Infinity                 -Infinity
 C                 -Infinity                 -Infinity                 -Infinity
 H                 -Infinity                 -Infinity                 -Infinity
 C                 -Infinity                 -Infinity                 -Infinity
 H                 -Infinity                 -Infinity                 -Infinity
 C                 -Infinity                 -Infinity                 -Infinity
 H                 -Infinity                 -Infinity                 -Infinity
 H                 -Infinity                 -Infinity                 -Infinity
 H                 -Infinity                 -Infinity                 -Infinity
 C                 -Infinity                 -Infinity                 -Infinity
 C                 -Infinity                 -Infinity                 -Infinity
 H                 -Infinity                 -Infinity                 -Infinity
 C                 -Infinity                 -Infinity                 -Infinity
 H                 -Infinity                 -Infinity                 -Infinity
 C                 -Infinity                 -Infinity                 -Infinity
 H                 -Infinity                 -Infinity                 -Infinity
 N                 -Infinity                 -Infinity                 -Infinity
 C                 -Infinity                 -Infinity                 -Infinity
 H                 -Infinity                 -Infinity                 -Infinity
 H                 -Infinity                 -Infinity                 -Infinity
 C                 -Infinity                 -Infinity                 -Infinity
 H                 -Infinity                 -Infinity                 -Infinity
 H                 -Infinity                 -Infinity                 -Infinity
 C                 -Infinity                 -Infinity                 -Infinity
 H                 -Infinity                 -Infinity                 -Infinity
 H                 -Infinity                 -Infinity                 -Infinity
 H                 -Infinity                 -Infinity                 -Infinity
 C                 -Infinity                 -Infinity                 -Infinity
 H                 -Infinity                 -Infinity                 -Infinity
 H                 -Infinity                 -Infinity                 -Infinity
 H                 -Infinity                 -Infinity                 -Infinity
 C                 -Infinity                 -Infinity                 -Infinity
 H                 -Infinity                 -Infinity                 -Infinity
 H                 -Infinity                 -Infinity                 -Infinity
 C                 -Infinity                 -Infinity                 -Infinity
 H                 -Infinity                 -Infinity                 -Infinity
 H                 -Infinity                 -Infinity                 -Infinity
 H                 -Infinity                 -Infinity                 -Infinity
 H                 -Infinity                 -Infinity                 -Infinity
 N                 -Infinity                 -Infinity                 -Infinity
 C                 -Infinity                 -Infinity                 -Infinity
 H                 -Infinity                 -Infinity                 -Infinity
 H                 -Infinity                 -Infinity                 -Infinity
 C                 -Infinity                 -Infinity                 -Infinity
 H                 -Infinity                 -Infinity                 -Infinity
 H                 -Infinity                 -Infinity                 -Infinity
 C                 -Infinity                 -Infinity                 -Infinity
 H                 -Infinity                 -Infinity                 -Infinity
 H                 -Infinity                 -Infinity                 -Infinity
 H                 -Infinity                 -Infinity                 -Infinity
 C                 -Infinity                 -Infinity                 -Infinity
 H                 -Infinity                 -Infinity                 -Infinity
 H                 -Infinity                 -Infinity                 -Infinity
 H                 -Infinity                 -Infinity                 -Infinity
 C                 -Infinity                 -Infinity                 -Infinity
 H                 -Infinity                 -Infinity                 -Infinity
 H                 -Infinity                 -Infinity                 -Infinity
 C                 -Infinity                 -Infinity                 -Infinity
 H                 -Infinity                 -Infinity                 -Infinity
 H                 -Infinity                 -Infinity                 -Infinity
 H                 -Infinity                 -Infinity                 -Infinity
 H                 -Infinity                 -Infinity                 -Infinity
 N                 -Infinity                 -Infinity                 -Infinity
 C                 -Infinity                 -Infinity                 -Infinity
 H                 -Infinity                 -Infinity                 -Infinity
 H                 -Infinity                 -Infinity                 -Infinity
 C                 -Infinity                 -Infinity                 -Infinity
 H                 -Infinity                 -Infinity                 -Infinity
 H                 -Infinity                 -Infinity                 -Infinity
 C                 -Infinity                 -Infinity                 -Infinity
 H                 -Infinity                 -Infinity                 -Infinity
 H                 -Infinity                 -Infinity                 -Infinity
 H                 -Infinity                 -Infinity                 -Infinity
 C                 -Infinity                 -Infinity                 -Infinity
 H                 -Infinity                 -Infinity                 -Infinity
 H                 -Infinity                 -Infinity                 -Infinity
 H                 -Infinity                 -Infinity                 -Infinity
 C                 -Infinity                 -Infinity                 -Infinity
 H                 -Infinity                 -Infinity                 -Infinity
 H                 -Infinity                 -Infinity                 -Infinity
 C                 -Infinity                 -Infinity                 -Infinity
 H                 -Infinity                 -Infinity                 -Infinity
 H                 -Infinity                 -Infinity                 -Infinity
 H                 -Infinity                 -Infinity                 -Infinity
 H                 -Infinity                 -Infinity                 -Infinity
 N                 -Infinity                 -Infinity                 -Infinity
 C                 -Infinity                 -Infinity                 -Infinity
 H                 -Infinity                 -Infinity                 -Infinity
 H                 -Infinity                 -Infinity                 -Infinity
 C                 -Infinity                 -Infinity                 -Infinity
 H                 -Infinity                 -Infinity                 -Infinity
 H                 -Infinity                 -Infinity                 -Infinity
 C                 -Infinity                 -Infinity                 -Infinity
 H                 -Infinity                 -Infinity                 -Infinity
 H                 -Infinity                 -Infinity                 -Infinity
 H                 -Infinity                 -Infinity                 -Infinity
 C                 -Infinity                 -Infinity                 -Infinity
 H                 -Infinity                 -Infinity                 -Infinity
 H                 -Infinity                 -Infinity                 -Infinity
 H                 -Infinity                 -Infinity                 -Infinity
 C                 -Infinity                 -Infinity                 -Infinity
 H                 -Infinity                 -Infinity                 -Infinity
 H                 -Infinity                 -Infinity                 -Infinity
 C                 -Infinity                 -Infinity                 -Infinity
 H                 -Infinity                 -Infinity                 -Infinity
 H                 -Infinity                 -Infinity                 -Infinity
 H                 -Infinity                 -Infinity                 -Infinity
 H                 -Infinity                 -Infinity                 -Infinity
 N                 -Infinity                 -Infinity                 -Infinity
 C                 -Infinity                 -Infinity                 -Infinity
 H                 -Infinity                 -Infinity                 -Infinity
 H                 -Infinity                 -Infinity                 -Infinity
 C                 -Infinity                 -Infinity                 -Infinity
 H                 -Infinity                 -Infinity                 -Infinity
 H                 -Infinity                 -Infinity                 -Infinity
 C                 -Infinity                 -Infinity                 -Infinity
 H                 -Infinity                 -Infinity                 -Infinity
 H                 -Infinity                 -Infinity                 -Infinity
 H                 -Infinity                 -Infinity                 -Infinity
 C                 -Infinity                 -Infinity                 -Infinity
 H                 -Infinity                 -Infinity                 -Infinity
 H                 -Infinity                 -Infinity                 -Infinity
 C                 -Infinity                 -Infinity                 -Infinity
 H                 -Infinity                 -Infinity                 -Infinity
 H                 -Infinity                 -Infinity                 -Infinity
 H                 -Infinity                 -Infinity                 -Infinity
 C                 -Infinity                 -Infinity                 -Infinity
 H                 -Infinity                 -Infinity                 -Infinity
 H                 -Infinity                 -Infinity                 -Infinity
 H                 -Infinity                 -Infinity                 -Infinity
 H                 -Infinity                 -Infinity                 -Infinity
 N                 -Infinity                 -Infinity                 -Infinity
 C                 -Infinity                 -Infinity                 -Infinity
 H                 -Infinity                 -Infinity                 -Infinity
 H                 -Infinity                 -Infinity                 -Infinity
 C                 -Infinity                 -Infinity                 -Infinity
 H                 -Infinity                 -Infinity                 -Infinity
 H                 -Infinity                 -Infinity                 -Infinity
 C                 -Infinity                 -Infinity                 -Infinity
 H                 -Infinity                 -Infinity                 -Infinity
 H                 -Infinity                 -Infinity                 -Infinity
 H                 -Infinity                 -Infinity                 -Infinity
 C                 -Infinity                 -Infinity                 -Infinity
 H                 -Infinity                 -Infinity                 -Infinity
 H                 -Infinity                 -Infinity                 -Infinity
 C                 -Infinity                 -Infinity                 -Infinity
 H                 -Infinity                 -Infinity                 -Infinity
 H                 -Infinity                 -Infinity                 -Infinity
 H                 -Infinity                 -Infinity                 -Infinity
 C                 -Infinity                 -Infinity                 -Infinity
 H                 -Infinity                 -Infinity                 -Infinity
 H                 -Infinity                 -Infinity                 -Infinity
 H                 -Infinity                 -Infinity                 -Infinity
 H                 -Infinity                 -Infinity                 -Infinity
 N                 -Infinity                 -Infinity                 -Infinity
 C                 -Infinity                 -Infinity                 -Infinity
 H                 -Infinity                 -Infinity                 -Infinity
 H                 -Infinity                 -Infinity                 -Infinity
 C                 -Infinity                 -Infinity                 -Infinity
 H                 -Infinity                 -Infinity                 -Infinity
 H                 -Infinity                 -Infinity                 -Infinity
 C                 -Infinity                 -Infinity                 -Infinity
 H                 -Infinity                 -Infinity                 -Infinity
 H                 -Infinity                 -Infinity                 -Infinity
 H                 -Infinity                 -Infinity                 -Infinity
 C                 -Infinity                 -Infinity                 -Infinity
 H                 -Infinity                 -Infinity                 -Infinity
 H                 -Infinity                 -Infinity                 -Infinity
 C                 -Infinity                 -Infinity                 -Infinity
 H                 -Infinity                 -Infinity                 -Infinity
 H                 -Infinity                 -Infinity                 -Infinity
 H                 -Infinity                 -Infinity                 -Infinity
 C                 -Infinity                 -Infinity                 -Infinity
 H                 -Infinity                 -Infinity                 -Infinity
 H                 -Infinity                 -Infinity                 -Infinity
 H                 -Infinity                 -Infinity                 -Infinity
 H                 -Infinity                 -Infinity                 -Infinity
 N                 -Infinity                 -Infinity                 -Infinity
 C                 -Infinity                 -Infinity                 -Infinity
 H                 -Infinity                 -Infinity                 -Infinity
 H                 -Infinity                 -Infinity                 -Infinity
 C                 -Infinity                 -Infinity                 -Infinity
 H                 -Infinity                 -Infinity                 -Infinity
 H                 -Infinity                 -Infinity                 -Infinity
 C                 -Infinity                 -Infinity                 -Infinity
 H                 -Infinity                 -Infinity                 -Infinity
 H                 -Infinity                 -Infinity                 -Infinity
 H                 -Infinity                 -Infinity                 -Infinity
 C                 -Infinity                 -Infinity                 -Infinity
 H                 -Infinity                 -Infinity                 -Infinity
 H                 -Infinity                 -Infinity                 -Infinity
 C                 -Infinity                 -Infinity                 -Infinity
 H                 -Infinity                 -Infinity                 -Infinity
 H                 -Infinity                 -Infinity                 -Infinity
 H                 -Infinity                 -Infinity                 -Infinity
 C                 -Infinity                 -Infinity                 -Infinity
 H                 -Infinity                 -Infinity                 -Infinity
 H                 -Infinity                 -Infinity                 -Infinity
 H                 -Infinity                 -Infinity                 -Infinity
 H                 -Infinity                 -Infinity                 -Infinity
         396

 Co                 -Infinity                 -Infinity                 -Infinity
 S                 -Infinity                 -Infinity                 -Infinity
 S                 -Infinity                 -Infinity                 -Infinity
 S                 -Infinity                 -Infinity                 -Infinity
 S                 -Infinity                 -Infinity                 -Infinity
 O                 -Infinity                 -Infinity                 -Infinity
 O                 -Infinity                 -Infinity                 -Infinity
 O                 -Infinity                 -Infinity                 -Infinity
 O                 -Infinity                 -Infinity                 -Infinity
 N                 -Infinity                 -Infinity                 -Infinity
 O                 -Infinity                 -Infinity                 -Infinity
 O                 -Infinity                 -Infinity                 -Infinity
 O                 -Infinity                 -Infinity                 -Infinity
 O                 -Infinity                 -Infinity                 -Infinity
 N                 -Infinity                 -Infinity                 -Infinity
 N                 -Infinity                 -Infinity                 -Infinity
 N                 -Infinity                 -Infinity                 -Infinity
 C                 -Infinity                 -Infinity                 -Infinity
 H                 -Infinity                 -Infinity                 -Infinity
 C                 -Infinity                 -Infinity                 -Infinity
 C                 -Infinity                 -Infinity                 -Infinity
 C                 -Infinity                 -Infinity                 -Infinity
 H                 -Infinity                 -Infinity                 -Infinity
 H                 -Infinity                 -Infinity                 -Infinity
 H                 -Infinity                 -Infinity                 -Infinity
 C                 -Infinity                 -Infinity                 -Infinity
 H                 -Infinity                 -Infinity                 -Infinity
 C                 -Infinity                 -Infinity                 -Infinity
 C                 -Infinity                 -Infinity                 -Infinity
 H                 -Infinity                 -Infinity                 -Infinity
 H                 -Infinity                 -Infinity                 -Infinity
 H                 -Infinity                 -Infinity                 -Infinity
 C                 -Infinity                 -Infinity                 -Infinity
 H                 -Infinity                 -Infinity                 -Infinity
 H                 -Infinity                 -Infinity                 -Infinity
 H                 -Infinity                 -Infinity                 -Infinity
 C                 -Infinity                 -Infinity                 -Infinity
 H                 -Infinity                 -Infinity                 -Infinity
 C                 -Infinity                 -Infinity                 -Infinity
 H                 -Infinity                 -Infinity                 -Infinity
 C                 -Infinity                 -Infinity                 -Infinity
 H                 -Infinity                 -Infinity                 -Infinity
 C                 -Infinity                 -Infinity                 -Infinity
 H                 -Infinity                 -Infinity                 -Infinity
 H                 -Infinity                 -Infinity                 -Infinity
 H                 -Infinity                 -Infinity                 -Infinity
 C                 -Infinity                 -Infinity                 -Infinity
 C                 -Infinity                 -Infinity                 -Infinity
 H                 -Infinity                 -Infinity                 -Infinity
 C                 -Infinity                 -Infinity                 -Infinity
 H                 -Infinity                 -Infinity                 -Infinity
 C                 -Infinity                 -Infinity                 -Infinity
 H                 -Infinity                 -Infinity                 -Infinity
 Co                 -Infinity                 -Infinity                 -Infinity
 S                 -Infinity                 -Infinity                 -Infinity
 S                 -Infinity                 -Infinity                 -Infinity
 S                 -Infinity                 -Infinity                 -Infinity
 S                 -Infinity                 -Infinity                 -Infinity
 O                 -Infinity                 -Infinity                 -Infinity
 O                 -Infinity                 -Infinity                 -Infinity
 O                 -Infinity                 -Infinity                 -Infinity
 O                 -Infinity                 -Infinity                 -Infinity
 N                 -Infinity                 -Infinity                 -Infinity
 O                 -Infinity                 -Infinity                 -Infinity
 O                 -Infinity                 -Infinity                 -Infinity
 O                 -Infinity                 -Infinity                 -Infinity
 O                 -Infinity                 -Infinity                 -Infinity
 N                 -Infinity                 -Infinity                 -Infinity
 N                 -Infinity                 -Infinity                 -Infinity
 N                 -Infinity                 -Infinity                 -Infinity
 C                 -Infinity                 -Infinity                 -Infinity
 H                 -Infinity                 -Infinity                 -Infinity
 C                 -Infinity                 -Infinity                 -Infinity
 C                 -Infinity                 -Infinity                 -Infinity
 C                 -Infinity                 -Infinity                 -Infinity
 H                 -Infinity                 -Infinity                 -Infinity
 H                 -Infinity                 -Infinity                 -Infinity
 H                 -Infinity                 -Infinity                 -Infinity
 C                 -Infinity                 -Infinity                 -Infinity
 H                 -Infinity                 -Infinity                 -Infinity
 C                 -Infinity                 -Infinity                 -Infinity
 C                 -Infinity                 -Infinity                 -Infinity
 H                 -Infinity                 -Infinity                 -Infinity
 H                 -Infinity                 -Infinity                 -Infinity
 H                 -Infinity                 -Infinity                 -Infinity
 C                 -Infinity                 -Infinity                 -Infinity
 H                 -Infinity                 -Infinity                 -Infinity
 H                 -Infinity                 -Infinity                 -Infinity
 H                 -Infinity                 -Infinity                 -Infinity
 C                 -Infinity                 -Infinity                 -Infinity
 H                 -Infinity                 -Infinity                 -Infinity
 C                 -Infinity                 -Infinity                 -Infinity
 H                 -Infinity                 -Infinity                 -Infinity
 C                 -Infinity                 -Infinity                 -Infinity
 H                 -Infinity                 -Infinity                 -Infinity
 C                 -Infinity                 -Infinity                 -Infinity
 H                 -Infinity                 -Infinity                 -Infinity
 H                 -Infinity                 -Infinity                 -Infinity
 H                 -Infinity                 -Infinity                 -Infinity
 C                 -Infinity                 -Infinity                 -Infinity
 C                 -Infinity                 -Infinity                 -Infinity
 H                 -Infinity                 -Infinity                 -Infinity
 C                 -Infinity                 -Infinity                 -Infinity
 H                 -Infinity                 -Infinity                 -Infinity
 C                 -Infinity                 -Infinity                 -Infinity
 H                 -Infinity                 -Infinity                 -Infinity
 Co                 -Infinity                 -Infinity                 -Infinity
 S                 -Infinity                 -Infinity                 -Infinity
 S                 -Infinity                 -Infinity                 -Infinity
 S                 -Infinity                 -Infinity                 -Infinity
 S                 -Infinity                 -Infinity                 -Infinity
 O                 -Infinity                 -Infinity                 -Infinity
 O                 -Infinity                 -Infinity                 -Infinity
 O                 -Infinity                 -Infinity                 -Infinity
 O                 -Infinity                 -Infinity                 -Infinity
 N                 -Infinity                 -Infinity                 -Infinity
 O                 -Infinity                 -Infinity                 -Infinity
 O                 -Infinity                 -Infinity                 -Infinity
 O                 -Infinity                 -Infinity                 -Infinity
 O                 -Infinity                 -Infinity                 -Infinity
 N                 -Infinity                 -Infinity                 -Infinity
 N                 -Infinity                 -Infinity                 -Infinity
 N                 -Infinity                 -Infinity                 -Infinity
 C                 -Infinity                 -Infinity                 -Infinity
 H                 -Infinity                 -Infinity                 -Infinity
 C                 -Infinity                 -Infinity                 -Infinity
 C                 -Infinity                 -Infinity                 -Infinity
 C                 -Infinity                 -Infinity                 -Infinity
 H                 -Infinity                 -Infinity                 -Infinity
 H                 -Infinity                 -Infinity                 -Infinity
 H                 -Infinity                 -Infinity                 -Infinity
 C                 -Infinity                 -Infinity                 -Infinity
 H                 -Infinity                 -Infinity                 -Infinity
 C                 -Infinity                 -Infinity                 -Infinity
 C                 -Infinity                 -Infinity                 -Infinity
 H                 -Infinity                 -Infinity                 -Infinity
 H                 -Infinity                 -Infinity                 -Infinity
 H                 -Infinity                 -Infinity                 -Infinity
 C                 -Infinity                 -Infinity                 -Infinity
 H                 -Infinity                 -Infinity                 -Infinity
 H                 -Infinity                 -Infinity                 -Infinity
 H                 -Infinity                 -Infinity                 -Infinity
 C                 -Infinity                 -Infinity                 -Infinity
 H                 -Infinity                 -Infinity                 -Infinity
 C                 -Infinity                 -Infinity                 -Infinity
 H                 -Infinity                 -Infinity                 -Infinity
 C                 -Infinity                 -Infinity                 -Infinity
 H                 -Infinity                 -Infinity                 -Infinity
 C                 -Infinity                 -Infinity                 -Infinity
 H                 -Infinity                 -Infinity                 -Infinity
 H                 -Infinity                 -Infinity                 -Infinity
 H                 -Infinity                 -Infinity                 -Infinity
 C                 -Infinity                 -Infinity                 -Infinity
 C                 -Infinity                 -Infinity                 -Infinity
 H                 -Infinity                 -Infinity                 -Infinity
 C                 -Infinity                 -Infinity                 -Infinity
 H                 -Infinity                 -Infinity                 -Infinity
 C                 -Infinity                 -Infinity                 -Infinity
 H                 -Infinity                 -Infinity                 -Infinity
 Co                 -Infinity                 -Infinity                 -Infinity
 S                 -Infinity                 -Infinity                 -Infinity
 S                 -Infinity                 -Infinity                 -Infinity
 S                 -Infinity                 -Infinity                 -Infinity
 S                 -Infinity                 -Infinity                 -Infinity
 O                 -Infinity                 -Infinity                 -Infinity
 O                 -Infinity                 -Infinity                 -Infinity
 O                 -Infinity                 -Infinity                 -Infinity
 O                 -Infinity                 -Infinity                 -Infinity
 N                 -Infinity                 -Infinity                 -Infinity
 O                 -Infinity                 -Infinity                 -Infinity
 O                 -Infinity                 -Infinity                 -Infinity
 O                 -Infinity                 -Infinity                 -Infinity
 O                 -Infinity                 -Infinity                 -Infinity
 N                 -Infinity                 -Infinity                 -Infinity
 N                 -Infinity                 -Infinity                 -Infinity
 N                 -Infinity                 -Infinity                 -Infinity
 C                 -Infinity                 -Infinity                 -Infinity
 H                 -Infinity                 -Infinity                 -Infinity
 C                 -Infinity                 -Infinity                 -Infinity
 C                 -Infinity                 -Infinity                 -Infinity
 C                 -Infinity                 -Infinity                 -Infinity
 H                 -Infinity                 -Infinity                 -Infinity
 H                 -Infinity                 -Infinity                 -Infinity
 H                 -Infinity                 -Infinity                 -Infinity
 C                 -Infinity                 -Infinity                 -Infinity
 H                 -Infinity                 -Infinity                 -Infinity
 C                 -Infinity                 -Infinity                 -Infinity
 C                 -Infinity                 -Infinity                 -Infinity
 H                 -Infinity                 -Infinity                 -Infinity
 H                 -Infinity                 -Infinity                 -Infinity
 H                 -Infinity                 -Infinity                 -Infinity
 C                 -Infinity                 -Infinity                 -Infinity
 H                 -Infinity                 -Infinity                 -Infinity
 H                 -Infinity                 -Infinity                 -Infinity
 H                 -Infinity                 -Infinity                 -Infinity
 C                 -Infinity                 -Infinity                 -Infinity
 H                 -Infinity                 -Infinity                 -Infinity
 C                 -Infinity                 -Infinity                 -Infinity
 H                 -Infinity                 -Infinity                 -Infinity
 C                 -Infinity                 -Infinity                 -Infinity
 H                 -Infinity                 -Infinity                 -Infinity
 C                 -Infinity                 -Infinity                 -Infinity
 H                 -Infinity                 -Infinity                 -Infinity
 H                 -Infinity                 -Infinity                 -Infinity
 H                 -Infinity                 -Infinity                 -Infinity
 C                 -Infinity                 -Infinity                 -Infinity
 C                 -Infinity                 -Infinity                 -Infinity
 H                 -Infinity                 -Infinity                 -Infinity
 C                 -Infinity                 -Infinity                 -Infinity
 H                 -Infinity                 -Infinity                 -Infinity
 C                 -Infinity                 -Infinity                 -Infinity
 H                 -Infinity                 -Infinity                 -Infinity
 N                 -Infinity                 -Infinity                 -Infinity
 C                 -Infinity                 -Infinity                 -Infinity
 H                 -Infinity                 -Infinity                 -Infinity
 H                 -Infinity                 -Infinity                 -Infinity
 C                 -Infinity                 -Infinity                 -Infinity
 H                 -Infinity                 -Infinity                 -Infinity
 H                 -Infinity                 -Infinity                 -Infinity
 C                 -Infinity                 -Infinity                 -Infinity
 H                 -Infinity                 -Infinity                 -Infinity
 H                 -Infinity                 -Infinity                 -Infinity
 H                 -Infinity                 -Infinity                 -Infinity
 C                 -Infinity                 -Infinity                 -Infinity
 H                 -Infinity                 -Infinity                 -Infinity
 H                 -Infinity                 -Infinity                 -Infinity
 H                 -Infinity                 -Infinity                 -Infinity
 C                 -Infinity                 -Infinity                 -Infinity
 H                 -Infinity                 -Infinity                 -Infinity
 H                 -Infinity                 -Infinity                 -Infinity
 C                 -Infinity                 -Infinity                 -Infinity
 H                 -Infinity                 -Infinity                 -Infinity
 H                 -Infinity                 -Infinity                 -Infinity
 H                 -Infinity                 -Infinity                 -Infinity
 H                 -Infinity                 -Infinity                 -Infinity
 N                 -Infinity                 -Infinity                 -Infinity
 C                 -Infinity                 -Infinity                 -Infinity
 H                 -Infinity                 -Infinity                 -Infinity
 H                 -Infinity                 -Infinity                 -Infinity
 C                 -Infinity                 -Infinity                 -Infinity
 H                 -Infinity                 -Infinity                 -Infinity
 H                 -Infinity                 -Infinity                 -Infinity
 C                 -Infinity                 -Infinity                 -Infinity
 H                 -Infinity                 -Infinity                 -Infinity
 H                 -Infinity                 -Infinity                 -Infinity
 H                 -Infinity                 -Infinity                 -Infinity
 C                 -Infinity                 -Infinity                 -Infinity
 H                 -Infinity                 -Infinity                 -Infinity
 H                 -Infinity                 -Infinity                 -Infinity
 H                 -Infinity                 -Infinity                 -Infinity
 C                 -Infinity                 -Infinity                 -Infinity
 H                 -Infinity                 -Infinity                 -Infinity
 H                 -Infinity                 -Infinity                 -Infinity
 C                 -Infinity                 -Infinity                 -Infinity
 H                 -Infinity                 -Infinity                 -Infinity
 H                 -Infinity                 -Infinity                 -Infinity
 H                 -Infinity                 -Infinity                 -Infinity
 H                 -Infinity                 -Infinity                 -Infinity
 N                 -Infinity                 -Infinity                 -Infinity
 C                 -Infinity                 -Infinity                 -Infinity
 H                 -Infinity                 -Infinity                 -Infinity
 H                 -Infinity                 -Infinity                 -Infinity
 C                 -Infinity                 -Infinity                 -Infinity
 H                 -Infinity                 -Infinity                 -Infinity
 H                 -Infinity                 -Infinity                 -Infinity
 C                 -Infinity                 -Infinity                 -Infinity
 H                 -Infinity                 -Infinity                 -Infinity
 H                 -Infinity                 -Infinity                 -Infinity
 H                 -Infinity                 -Infinity                 -Infinity
 C                 -Infinity                 -Infinity                 -Infinity
 H                 -Infinity                 -Infinity                 -Infinity
 H                 -Infinity                 -Infinity                 -Infinity
 H                 -Infinity                 -Infinity                 -Infinity
 C                 -Infinity                 -Infinity                 -Infinity
 H                 -Infinity                 -Infinity                 -Infinity
 H                 -Infinity                 -Infinity                 -Infinity
 C                 -Infinity                 -Infinity                 -Infinity
 H                 -Infinity                 -Infinity                 -Infinity
 H                 -Infinity                 -Infinity                 -Infinity
 H                 -Infinity                 -Infinity                 -Infinity
 H                 -Infinity                 -Infinity                 -Infinity
 N                 -Infinity                 -Infinity                 -Infinity
 C                 -Infinity                 -Infinity                 -Infinity
 H                 -Infinity                 -Infinity                 -Infinity
 H                 -Infinity                 -Infinity                 -Infinity
 C                 -Infinity                 -Infinity                 -Infinity
 H                 -Infinity                 -Infinity                 -Infinity
 H                 -Infinity                 -Infinity                 -Infinity
 C                 -Infinity                 -Infinity                 -Infinity
 H                 -Infinity                 -Infinity                 -Infinity
 H                 -Infinity                 -Infinity                 -Infinity
 H                 -Infinity                 -Infinity                 -Infinity
 C                 -Infinity                 -Infinity                 -Infinity
 H                 -Infinity                 -Infinity                 -Infinity
 H                 -Infinity                 -Infinity                 -Infinity
 H                 -Infinity                 -Infinity                 -Infinity
 C                 -Infinity                 -Infinity                 -Infinity
 H                 -Infinity                 -Infinity                 -Infinity
 H                 -Infinity                 -Infinity                 -Infinity
 C                 -Infinity                 -Infinity                 -Infinity
 H                 -Infinity                 -Infinity                 -Infinity
 H                 -Infinity                 -Infinity                 -Infinity
 H                 -Infinity                 -Infinity                 -Infinity
 H                 -Infinity                 -Infinity                 -Infinity
 N                 -Infinity                 -Infinity                 -Infinity
 C                 -Infinity                 -Infinity                 -Infinity
 H                 -Infinity                 -Infinity                 -Infinity
 H                 -Infinity                 -Infinity                 -Infinity
 C                 -Infinity                 -Infinity                 -Infinity
 H                 -Infinity                 -Infinity                 -Infinity
 H                 -Infinity                 -Infinity                 -Infinity
 C                 -Infinity                 -Infinity                 -Infinity
 H                 -Infinity                 -Infinity                 -Infinity
 H                 -Infinity                 -Infinity                 -Infinity
 H                 -Infinity                 -Infinity                 -Infinity
 C                 -Infinity                 -Infinity                 -Infinity
 H                 -Infinity                 -Infinity                 -Infinity
 H                 -Infinity                 -Infinity                 -Infinity
 C                 -Infinity                 -Infinity                 -Infinity
 H                 -Infinity                 -Infinity                 -Infinity
 H                 -Infinity                 -Infinity                 -Infinity
 H                 -Infinity                 -Infinity                 -Infinity
 C                 -Infinity                 -Infinity                 -Infinity
 H                 -Infinity                 -Infinity                 -Infinity
 H                 -Infinity                 -Infinity                 -Infinity
 H                 -Infinity                 -Infinity                 -Infinity
 H                 -Infinity                 -Infinity                 -Infinity
 N                 -Infinity                 -Infinity                 -Infinity
 C                 -Infinity                 -Infinity                 -Infinity
 H                 -Infinity                 -Infinity                 -Infinity
 H                 -Infinity                 -Infinity                 -Infinity
 C                 -Infinity                 -Infinity                 -Infinity
 H                 -Infinity                 -Infinity                 -Infinity
 H                 -Infinity                 -Infinity                 -Infinity
 C                 -Infinity                 -Infinity                 -Infinity
 H                 -Infinity                 -Infinity                 -Infinity
 H                 -Infinity                 -Infinity                 -Infinity
 H                 -Infinity                 -Infinity                 -Infinity
 C                 -Infinity                 -Infinity                 -Infinity
 H                 -Infinity                 -Infinity                 -Infinity
 H                 -Infinity                 -Infinity                 -Infinity
 C                 -Infinity                 -Infinity                 -Infinity
 H                 -Infinity                 -Infinity                 -Infinity
 H                 -Infinity                 -Infinity                 -Infinity
 H                 -Infinity                 -Infinity                 -Infinity
 C                 -Infinity                 -Infinity                 -Infinity
 H                 -Infinity                 -Infinity                 -Infinity
 H                 -Infinity                 -Infinity                 -Infinity
 H                 -Infinity                 -Infinity                 -Infinity
 H                 -Infinity                 -Infinity                 -Infinity
 N                 -Infinity                 -Infinity                 -Infinity
 C                 -Infinity                 -Infinity                 -Infinity
 H                 -Infinity                 -Infinity                 -Infinity
 H                 -Infinity                 -Infinity                 -Infinity
 C                 -Infinity                 -Infinity                 -Infinity
 H                 -Infinity                 -Infinity                 -Infinity
 H                 -Infinity                 -Infinity                 -Infinity
 C                 -Infinity                 -Infinity                 -Infinity
 H                 -Infinity                 -Infinity                 -Infinity
 H                 -Infinity                 -Infinity                 -Infinity
 H                 -Infinity                 -Infinity                 -Infinity
 C                 -Infinity                 -Infinity                 -Infinity
 H                 -Infinity                 -Infinity                 -Infinity
 H                 -Infinity                 -Infinity                 -Infinity
 C                 -Infinity                 -Infinity                 -Infinity
 H                 -Infinity                 -Infinity                 -Infinity
 H                 -Infinity                 -Infinity                 -Infinity
 H                 -Infinity                 -Infinity                 -Infinity
 C                 -Infinity                 -Infinity                 -Infinity
 H                 -Infinity                 -Infinity                 -Infinity
 H                 -Infinity                 -Infinity                 -Infinity
 H                 -Infinity                 -Infinity                 -Infinity
 H                 -Infinity                 -Infinity                 -Infinity
 N                 -Infinity                 -Infinity                 -Infinity
 C                 -Infinity                 -Infinity                 -Infinity
 H                 -Infinity                 -Infinity                 -Infinity
 H                 -Infinity                 -Infinity                 -Infinity
 C                 -Infinity                 -Infinity                 -Infinity
 H                 -Infinity                 -Infinity                 -Infinity
 H                 -Infinity                 -Infinity                 -Infinity
 C                 -Infinity                 -Infinity                 -Infinity
 H                 -Infinity                 -Infinity                 -Infinity
 H                 -Infinity                 -Infinity                 -Infinity
 H                 -Infinity                 -Infinity                 -Infinity
 C                 -Infinity                 -Infinity                 -Infinity
 H                 -Infinity                 -Infinity                 -Infinity
 H                 -Infinity                 -Infinity                 -Infinity
 C                 -Infinity                 -Infinity                 -Infinity
 H                 -Infinity                 -Infinity                 -Infinity
 H                 -Infinity                 -Infinity                 -Infinity
 H                 -Infinity                 -Infinity                 -Infinity
 C                 -Infinity                 -Infinity                 -Infinity
 H                 -Infinity                 -Infinity                 -Infinity
 H                 -Infinity                 -Infinity                 -Infinity
 H                 -Infinity                 -Infinity                 -Infinity
 H                 -Infinity                 -Infinity                 -Infinity
         396

 Co                 -Infinity                 -Infinity                 -Infinity
 S                 -Infinity                 -Infinity                 -Infinity
 S                 -Infinity                 -Infinity                 -Infinity
 S                 -Infinity                 -Infinity                 -Infinity
 S                 -Infinity                 -Infinity                 -Infinity
 O                 -Infinity                 -Infinity                 -Infinity
 O                 -Infinity                 -Infinity                 -Infinity
 O                 -Infinity                 -Infinity                 -Infinity
 O                 -Infinity                 -Infinity                 -Infinity
 N                 -Infinity                 -Infinity                 -Infinity
 O                 -Infinity                 -Infinity                 -Infinity
 O                 -Infinity                 -Infinity                 -Infinity
 O                 -Infinity                 -Infinity                 -Infinity
 O                 -Infinity                 -Infinity                 -Infinity
 N                 -Infinity                 -Infinity                 -Infinity
 N                 -Infinity                 -Infinity                 -Infinity
 N                 -Infinity                 -Infinity                 -Infinity
 C                 -Infinity                 -Infinity                 -Infinity
 H                 -Infinity                 -Infinity                 -Infinity
 C                 -Infinity                 -Infinity                 -Infinity
 C                 -Infinity                 -Infinity                 -Infinity
 C                 -Infinity                 -Infinity                 -Infinity
 H                 -Infinity                 -Infinity                 -Infinity
 H                 -Infinity                 -Infinity                 -Infinity
 H                 -Infinity                 -Infinity                 -Infinity
 C                 -Infinity                 -Infinity                 -Infinity
 H                 -Infinity                 -Infinity                 -Infinity
 C                 -Infinity                 -Infinity                 -Infinity
 C                 -Infinity                 -Infinity                 -Infinity
 H                 -Infinity                 -Infinity                 -Infinity
 H                 -Infinity                 -Infinity                 -Infinity
 H                 -Infinity                 -Infinity                 -Infinity
 C                 -Infinity                 -Infinity                 -Infinity
 H                 -Infinity                 -Infinity                 -Infinity
 H                 -Infinity                 -Infinity                 -Infinity
 H                 -Infinity                 -Infinity                 -Infinity
 C                 -Infinity                 -Infinity                 -Infinity
 H                 -Infinity                 -Infinity                 -Infinity
 C                 -Infinity                 -Infinity                 -Infinity
 H                 -Infinity                 -Infinity                 -Infinity
 C                 -Infinity                 -Infinity                 -Infinity
 H                 -Infinity                 -Infinity                 -Infinity
 C                 -Infinity                 -Infinity                 -Infinity
 H                 -Infinity                 -Infinity                 -Infinity
 H                 -Infinity                 -Infinity                 -Infinity
 H                 -Infinity                 -Infinity                 -Infinity
 C                 -Infinity                 -Infinity                 -Infinity
 C                 -Infinity                 -Infinity                 -Infinity
 H                 -Infinity                 -Infinity                 -Infinity
 C                 -Infinity                 -Infinity                 -Infinity
 H                 -Infinity                 -Infinity                 -Infinity
 C                 -Infinity                 -Infinity                 -Infinity
 H                 -Infinity                 -Infinity                 -Infinity
 Co                 -Infinity                 -Infinity                 -Infinity
 S                 -Infinity                 -Infinity                 -Infinity
 S                 -Infinity                 -Infinity                 -Infinity
 S                 -Infinity                 -Infinity                 -Infinity
 S                 -Infinity                 -Infinity                 -Infinity
 O                 -Infinity                 -Infinity                 -Infinity
 O                 -Infinity                 -Infinity                 -Infinity
 O                 -Infinity                 -Infinity                 -Infinity
 O                 -Infinity                 -Infinity                 -Infinity
 N                 -Infinity                 -Infinity                 -Infinity
 O                 -Infinity                 -Infinity                 -Infinity
 O                 -Infinity                 -Infinity                 -Infinity
 O                 -Infinity                 -Infinity                 -Infinity
 O                 -Infinity                 -Infinity                 -Infinity
 N                 -Infinity                 -Infinity                 -Infinity
 N                 -Infinity                 -Infinity                 -Infinity
 N                 -Infinity                 -Infinity                 -Infinity
 C                 -Infinity                 -Infinity                 -Infinity
 H                 -Infinity                 -Infinity                 -Infinity
 C                 -Infinity                 -Infinity                 -Infinity
 C                 -Infinity                 -Infinity                 -Infinity
 C                 -Infinity                 -Infinity                 -Infinity
 H                 -Infinity                 -Infinity                 -Infinity
 H                 -Infinity                 -Infinity                 -Infinity
 H                 -Infinity                 -Infinity                 -Infinity
 C                 -Infinity                 -Infinity                 -Infinity
 H                 -Infinity                 -Infinity                 -Infinity
 C                 -Infinity                 -Infinity                 -Infinity
 C                 -Infinity                 -Infinity                 -Infinity
 H                 -Infinity                 -Infinity                 -Infinity
 H                 -Infinity                 -Infinity                 -Infinity
 H                 -Infinity                 -Infinity                 -Infinity
 C                 -Infinity                 -Infinity                 -Infinity
 H                 -Infinity                 -Infinity                 -Infinity
 H                 -Infinity                 -Infinity                 -Infinity
 H                 -Infinity                 -Infinity                 -Infinity
 C                 -Infinity                 -Infinity                 -Infinity
 H                 -Infinity                 -Infinity                 -Infinity
 C                 -Infinity                 -Infinity                 -Infinity
 H                 -Infinity                 -Infinity                 -Infinity
 C                 -Infinity                 -Infinity                 -Infinity
 H                 -Infinity                 -Infinity                 -Infinity
 C                 -Infinity                 -Infinity                 -Infinity
 H                 -Infinity                 -Infinity                 -Infinity
 H                 -Infinity                 -Infinity                 -Infinity
 H                 -Infinity                 -Infinity                 -Infinity
 C                 -Infinity                 -Infinity                 -Infinity
 C                 -Infinity                 -Infinity                 -Infinity
 H                 -Infinity                 -Infinity                 -Infinity
 C                 -Infinity                 -Infinity                 -Infinity
 H                 -Infinity                 -Infinity                 -Infinity
 C                 -Infinity                 -Infinity                 -Infinity
 H                 -Infinity                 -Infinity                 -Infinity
 Co                 -Infinity                 -Infinity                 -Infinity
 S                 -Infinity                 -Infinity                 -Infinity
 S                 -Infinity                 -Infinity                 -Infinity
 S                 -Infinity                 -Infinity                 -Infinity
 S                 -Infinity                 -Infinity                 -Infinity
 O                 -Infinity                 -Infinity                 -Infinity
 O                 -Infinity                 -Infinity                 -Infinity
 O                 -Infinity                 -Infinity                 -Infinity
 O                 -Infinity                 -Infinity                 -Infinity
 N                 -Infinity                 -Infinity                 -Infinity
 O                 -Infinity                 -Infinity                 -Infinity
 O                 -Infinity                 -Infinity                 -Infinity
 O                 -Infinity                 -Infinity                 -Infinity
 O                 -Infinity                 -Infinity                 -Infinity
 N                 -Infinity                 -Infinity                 -Infinity
 N                 -Infinity                 -Infinity                 -Infinity
 N                 -Infinity                 -Infinity                 -Infinity
 C                 -Infinity                 -Infinity                 -Infinity
 H                 -Infinity                 -Infinity                 -Infinity
 C                 -Infinity                 -Infinity                 -Infinity
 C                 -Infinity                 -Infinity                 -Infinity
 C                 -Infinity                 -Infinity                 -Infinity
 H                 -Infinity                 -Infinity                 -Infinity
 H                 -Infinity                 -Infinity                 -Infinity
 H                 -Infinity                 -Infinity                 -Infinity
 C                 -Infinity                 -Infinity                 -Infinity
 H                 -Infinity                 -Infinity                 -Infinity
 C                 -Infinity                 -Infinity                 -Infinity
 C                 -Infinity                 -Infinity                 -Infinity
 H                 -Infinity                 -Infinity                 -Infinity
 H                 -Infinity                 -Infinity                 -Infinity
 H                 -Infinity                 -Infinity                 -Infinity
 C                 -Infinity                 -Infinity                 -Infinity
 H                 -Infinity                 -Infinity                 -Infinity
 H                 -Infinity                 -Infinity                 -Infinity
 H                 -Infinity                 -Infinity                 -Infinity
 C                 -Infinity                 -Infinity                 -Infinity
 H                 -Infinity                 -Infinity                 -Infinity
 C                 -Infinity                 -Infinity                 -Infinity
 H                 -Infinity                 -Infinity                 -Infinity
 C                 -Infinity                 -Infinity                 -Infinity
 H                 -Infinity                 -Infinity                 -Infinity
 C                 -Infinity                 -Infinity                 -Infinity
 H                 -Infinity                 -Infinity                 -Infinity
 H                 -Infinity                 -Infinity                 -Infinity
 H                 -Infinity                 -Infinity                 -Infinity
 C                 -Infinity                 -Infinity                 -Infinity
 C                 -Infinity                 -Infinity                 -Infinity
 H                 -Infinity                 -Infinity                 -Infinity
 C                 -Infinity                 -Infinity                 -Infinity
 H                 -Infinity                 -Infinity                 -Infinity
 C                 -Infinity                 -Infinity                 -Infinity
 H                 -Infinity                 -Infinity                 -Infinity
 Co                 -Infinity                 -Infinity                 -Infinity
 S                 -Infinity                 -Infinity                 -Infinity
 S                 -Infinity                 -Infinity                 -Infinity
 S                 -Infinity                 -Infinity                 -Infinity
 S                 -Infinity                 -Infinity                 -Infinity
 O                 -Infinity                 -Infinity                 -Infinity
 O                 -Infinity                 -Infinity                 -Infinity
 O                 -Infinity                 -Infinity                 -Infinity
 O                 -Infinity                 -Infinity                 -Infinity
 N                 -Infinity                 -Infinity                 -Infinity
 O                 -Infinity                 -Infinity                 -Infinity
 O                 -Infinity                 -Infinity                 -Infinity
 O                 -Infinity                 -Infinity                 -Infinity
 O                 -Infinity                 -Infinity                 -Infinity
 N                 -Infinity                 -Infinity                 -Infinity
 N                 -Infinity                 -Infinity                 -Infinity
 N                 -Infinity                 -Infinity                 -Infinity
 C                 -Infinity                 -Infinity                 -Infinity
 H                 -Infinity                 -Infinity                 -Infinity
 C                 -Infinity                 -Infinity                 -Infinity
 C                 -Infinity                 -Infinity                 -Infinity
 C                 -Infinity                 -Infinity                 -Infinity
 H                 -Infinity                 -Infinity                 -Infinity
 H                 -Infinity                 -Infinity                 -Infinity
 H                 -Infinity                 -Infinity                 -Infinity
 C                 -Infinity                 -Infinity                 -Infinity
 H                 -Infinity                 -Infinity                 -Infinity
 C                 -Infinity                 -Infinity                 -Infinity
 C                 -Infinity                 -Infinity                 -Infinity
 H                 -Infinity                 -Infinity                 -Infinity
 H                 -Infinity                 -Infinity                 -Infinity
 H                 -Infinity                 -Infinity                 -Infinity
 C                 -Infinity                 -Infinity                 -Infinity
 H                 -Infinity                 -Infinity                 -Infinity
 H                 -Infinity                 -Infinity                 -Infinity
 H                 -Infinity                 -Infinity                 -Infinity
 C                 -Infinity                 -Infinity                 -Infinity
 H                 -Infinity                 -Infinity                 -Infinity
 C                 -Infinity                 -Infinity                 -Infinity
 H                 -Infinity                 -Infinity                 -Infinity
 C                 -Infinity                 -Infinity                 -Infinity
 H                 -Infinity                 -Infinity                 -Infinity
 C                 -Infinity                 -Infinity                 -Infinity
 H                 -Infinity                 -Infinity                 -Infinity
 H                 -Infinity                 -Infinity                 -Infinity
 H                 -Infinity                 -Infinity                 -Infinity
 C                 -Infinity                 -Infinity                 -Infinity
 C                 -Infinity                 -Infinity                 -Infinity
 H                 -Infinity                 -Infinity                 -Infinity
 C                 -Infinity                 -Infinity                 -Infinity
 H                 -Infinity                 -Infinity                 -Infinity
 C                 -Infinity                 -Infinity                 -Infinity
 H                 -Infinity                 -Infinity                 -Infinity
 N                 -Infinity                 -Infinity                 -Infinity
 C                 -Infinity                 -Infinity                 -Infinity
 H                 -Infinity                 -Infinity                 -Infinity
 H                 -Infinity                 -Infinity                 -Infinity
 C                 -Infinity                 -Infinity                 -Infinity
 H                 -Infinity                 -Infinity                 -Infinity
 H                 -Infinity                 -Infinity                 -Infinity
 C                 -Infinity                 -Infinity                 -Infinity
 H                 -Infinity                 -Infinity                 -Infinity
 H                 -Infinity                 -Infinity                 -Infinity
 H                 -Infinity                 -Infinity                 -Infinity
 C                 -Infinity                 -Infinity                 -Infinity
 H                 -Infinity                 -Infinity                 -Infinity
 H                 -Infinity                 -Infinity                 -Infinity
 H                 -Infinity                 -Infinity                 -Infinity
 C                 -Infinity                 -Infinity                 -Infinity
 H                 -Infinity                 -Infinity                 -Infinity
 H                 -Infinity                 -Infinity                 -Infinity
 C                 -Infinity                 -Infinity                 -Infinity
 H                 -Infinity                 -Infinity                 -Infinity
 H                 -Infinity                 -Infinity                 -Infinity
 H                 -Infinity                 -Infinity                 -Infinity
 H                 -Infinity                 -Infinity                 -Infinity
 N                 -Infinity                 -Infinity                 -Infinity
 C                 -Infinity                 -Infinity                 -Infinity
 H                 -Infinity                 -Infinity                 -Infinity
 H                 -Infinity                 -Infinity                 -Infinity
 C                 -Infinity                 -Infinity                 -Infinity
 H                 -Infinity                 -Infinity                 -Infinity
 H                 -Infinity                 -Infinity                 -Infinity
 C                 -Infinity                 -Infinity                 -Infinity
 H                 -Infinity                 -Infinity                 -Infinity
 H                 -Infinity                 -Infinity                 -Infinity
 H                 -Infinity                 -Infinity                 -Infinity
 C                 -Infinity                 -Infinity                 -Infinity
 H                 -Infinity                 -Infinity                 -Infinity
 H                 -Infinity                 -Infinity                 -Infinity
 H                 -Infinity                 -Infinity                 -Infinity
 C                 -Infinity                 -Infinity                 -Infinity
 H                 -Infinity                 -Infinity                 -Infinity
 H                 -Infinity                 -Infinity                 -Infinity
 C                 -Infinity                 -Infinity                 -Infinity
 H                 -Infinity                 -Infinity                 -Infinity
 H                 -Infinity                 -Infinity                 -Infinity
 H                 -Infinity                 -Infinity                 -Infinity
 H                 -Infinity                 -Infinity                 -Infinity
 N                 -Infinity                 -Infinity                 -Infinity
 C                 -Infinity                 -Infinity                 -Infinity
 H                 -Infinity                 -Infinity                 -Infinity
 H                 -Infinity                 -Infinity                 -Infinity
 C                 -Infinity                 -Infinity                 -Infinity
 H                 -Infinity                 -Infinity                 -Infinity
 H                 -Infinity                 -Infinity                 -Infinity
 C                 -Infinity                 -Infinity                 -Infinity
 H                 -Infinity                 -Infinity                 -Infinity
 H                 -Infinity                 -Infinity                 -Infinity
 H                 -Infinity                 -Infinity                 -Infinity
 C                 -Infinity                 -Infinity                 -Infinity
 H                 -Infinity                 -Infinity                 -Infinity
 H                 -Infinity                 -Infinity                 -Infinity
 H                 -Infinity                 -Infinity                 -Infinity
 C                 -Infinity                 -Infinity                 -Infinity
 H                 -Infinity                 -Infinity                 -Infinity
 H                 -Infinity                 -Infinity                 -Infinity
 C                 -Infinity                 -Infinity                 -Infinity
 H                 -Infinity                 -Infinity                 -Infinity
 H                 -Infinity                 -Infinity                 -Infinity
 H                 -Infinity                 -Infinity                 -Infinity
 H                 -Infinity                 -Infinity                 -Infinity
 N                 -Infinity                 -Infinity                 -Infinity
 C                 -Infinity                 -Infinity                 -Infinity
 H                 -Infinity                 -Infinity                 -Infinity
 H                 -Infinity                 -Infinity                 -Infinity
 C                 -Infinity                 -Infinity                 -Infinity
 H                 -Infinity                 -Infinity                 -Infinity
 H                 -Infinity                 -Infinity                 -Infinity
 C                 -Infinity                 -Infinity                 -Infinity
 H                 -Infinity                 -Infinity                 -Infinity
 H                 -Infinity                 -Infinity                 -Infinity
 H                 -Infinity                 -Infinity                 -Infinity
 C                 -Infinity                 -Infinity                 -Infinity
 H                 -Infinity                 -Infinity                 -Infinity
 H                 -Infinity                 -Infinity                 -Infinity
 H                 -Infinity                 -Infinity                 -Infinity
 C                 -Infinity                 -Infinity                 -Infinity
 H                 -Infinity                 -Infinity                 -Infinity
 H                 -Infinity                 -Infinity                 -Infinity
 C                 -Infinity                 -Infinity                 -Infinity
 H                 -Infinity                 -Infinity                 -Infinity
 H                 -Infinity                 -Infinity                 -Infinity
 H                 -Infinity                 -Infinity                 -Infinity
 H                 -Infinity                 -Infinity                 -Infinity
 N                 -Infinity                 -Infinity                 -Infinity
 C                 -Infinity                 -Infinity                 -Infinity
 H                 -Infinity                 -Infinity                 -Infinity
 H                 -Infinity                 -Infinity                 -Infinity
 C                 -Infinity                 -Infinity                 -Infinity
 H                 -Infinity                 -Infinity                 -Infinity
 H                 -Infinity                 -Infinity                 -Infinity
 C                 -Infinity                 -Infinity                 -Infinity
 H                 -Infinity                 -Infinity                 -Infinity
 H                 -Infinity                 -Infinity                 -Infinity
 H                 -Infinity                 -Infinity                 -Infinity
 C                 -Infinity                 -Infinity                 -Infinity
 H                 -Infinity                 -Infinity                 -Infinity
 H                 -Infinity                 -Infinity                 -Infinity
 C                 -Infinity                 -Infinity                 -Infinity
 H                 -Infinity                 -Infinity                 -Infinity
 H                 -Infinity                 -Infinity                 -Infinity
 H                 -Infinity                 -Infinity                 -Infinity
 C                 -Infinity                 -Infinity                 -Infinity
 H                 -Infinity                 -Infinity                 -Infinity
 H                 -Infinity                 -Infinity                 -Infinity
 H                 -Infinity                 -Infinity                 -Infinity
 H                 -Infinity                 -Infinity                 -Infinity
 N                 -Infinity                 -Infinity                 -Infinity
 C                 -Infinity                 -Infinity                 -Infinity
 H                 -Infinity                 -Infinity                 -Infinity
 H                 -Infinity                 -Infinity                 -Infinity
 C                 -Infinity                 -Infinity                 -Infinity
 H                 -Infinity                 -Infinity                 -Infinity
 H                 -Infinity                 -Infinity                 -Infinity
 C                 -Infinity                 -Infinity                 -Infinity
 H                 -Infinity                 -Infinity                 -Infinity
 H                 -Infinity                 -Infinity                 -Infinity
 H                 -Infinity                 -Infinity                 -Infinity
 C                 -Infinity                 -Infinity                 -Infinity
 H                 -Infinity                 -Infinity                 -Infinity
 H                 -Infinity                 -Infinity                 -Infinity
 C                 -Infinity                 -Infinity                 -Infinity
 H                 -Infinity                 -Infinity                 -Infinity
 H                 -Infinity                 -Infinity                 -Infinity
 H                 -Infinity                 -Infinity                 -Infinity
 C                 -Infinity                 -Infinity                 -Infinity
 H                 -Infinity                 -Infinity                 -Infinity
 H                 -Infinity                 -Infinity                 -Infinity
 H                 -Infinity                 -Infinity                 -Infinity
 H                 -Infinity                 -Infinity                 -Infinity
 N                 -Infinity                 -Infinity                 -Infinity
 C                 -Infinity                 -Infinity                 -Infinity
 H                 -Infinity                 -Infinity                 -Infinity
 H                 -Infinity                 -Infinity                 -Infinity
 C                 -Infinity                 -Infinity                 -Infinity
 H                 -Infinity                 -Infinity                 -Infinity
 H                 -Infinity                 -Infinity                 -Infinity
 C                 -Infinity                 -Infinity                 -Infinity
 H                 -Infinity                 -Infinity                 -Infinity
 H                 -Infinity                 -Infinity                 -Infinity
 H                 -Infinity                 -Infinity                 -Infinity
 C                 -Infinity                 -Infinity                 -Infinity
 H                 -Infinity                 -Infinity                 -Infinity
 H                 -Infinity                 -Infinity                 -Infinity
 C                 -Infinity                 -Infinity                 -Infinity
 H                 -Infinity                 -Infinity                 -Infinity
 H                 -Infinity                 -Infinity                 -Infinity
 H                 -Infinity                 -Infinity                 -Infinity
 C                 -Infinity                 -Infinity                 -Infinity
 H                 -Infinity                 -Infinity                 -Infinity
 H                 -Infinity                 -Infinity                 -Infinity
 H                 -Infinity                 -Infinity                 -Infinity
 H                 -Infinity                 -Infinity                 -Infinity
 N                 -Infinity                 -Infinity                 -Infinity
 C                 -Infinity                 -Infinity                 -Infinity
 H                 -Infinity                 -Infinity                 -Infinity
 H                 -Infinity                 -Infinity                 -Infinity
 C                 -Infinity                 -Infinity                 -Infinity
 H                 -Infinity                 -Infinity                 -Infinity
 H                 -Infinity                 -Infinity                 -Infinity
 C                 -Infinity                 -Infinity                 -Infinity
 H                 -Infinity                 -Infinity                 -Infinity
 H                 -Infinity                 -Infinity                 -Infinity
 H                 -Infinity                 -Infinity                 -Infinity
 C                 -Infinity                 -Infinity                 -Infinity
 H                 -Infinity                 -Infinity                 -Infinity
 H                 -Infinity                 -Infinity                 -Infinity
 C                 -Infinity                 -Infinity                 -Infinity
 H                 -Infinity                 -Infinity                 -Infinity
 H                 -Infinity                 -Infinity                 -Infinity
 H                 -Infinity                 -Infinity                 -Infinity
 C                 -Infinity                 -Infinity                 -Infinity
 H                 -Infinity                 -Infinity                 -Infinity
 H                 -Infinity                 -Infinity                 -Infinity
 H                 -Infinity                 -Infinity                 -Infinity
 H                 -Infinity                 -Infinity                 -Infinity
         396

 Co                 -Infinity                 -Infinity                 -Infinity
 S                 -Infinity                 -Infinity                 -Infinity
 S                 -Infinity                 -Infinity                 -Infinity
 S                 -Infinity                 -Infinity                 -Infinity
 S                 -Infinity                 -Infinity                 -Infinity
 O                 -Infinity                 -Infinity                 -Infinity
 O                 -Infinity                 -Infinity                 -Infinity
 O                 -Infinity                 -Infinity                 -Infinity
 O                 -Infinity                 -Infinity                 -Infinity
 N                 -Infinity                 -Infinity                 -Infinity
 O                 -Infinity                 -Infinity                 -Infinity
 O                 -Infinity                 -Infinity                 -Infinity
 O                 -Infinity                 -Infinity                 -Infinity
 O                 -Infinity                 -Infinity                 -Infinity
 N                 -Infinity                 -Infinity                 -Infinity
 N                 -Infinity                 -Infinity                 -Infinity
 N                 -Infinity                 -Infinity                 -Infinity
 C                 -Infinity                 -Infinity                 -Infinity
 H                 -Infinity                 -Infinity                 -Infinity
 C                 -Infinity                 -Infinity                 -Infinity
 C                 -Infinity                 -Infinity                 -Infinity
 C                 -Infinity                 -Infinity                 -Infinity
 H                 -Infinity                 -Infinity                 -Infinity
 H                 -Infinity                 -Infinity                 -Infinity
 H                 -Infinity                 -Infinity                 -Infinity
 C                 -Infinity                 -Infinity                 -Infinity
 H                 -Infinity                 -Infinity                 -Infinity
 C                 -Infinity                 -Infinity                 -Infinity
 C                 -Infinity                 -Infinity                 -Infinity
 H                 -Infinity                 -Infinity                 -Infinity
 H                 -Infinity                 -Infinity                 -Infinity
 H                 -Infinity                 -Infinity                 -Infinity
 C                 -Infinity                 -Infinity                 -Infinity
 H                 -Infinity                 -Infinity                 -Infinity
 H                 -Infinity                 -Infinity                 -Infinity
 H                 -Infinity                 -Infinity                 -Infinity
 C                 -Infinity                 -Infinity                 -Infinity
 H                 -Infinity                 -Infinity                 -Infinity
 C                 -Infinity                 -Infinity                 -Infinity
 H                 -Infinity                 -Infinity                 -Infinity
 C                 -Infinity                 -Infinity                 -Infinity
 H                 -Infinity                 -Infinity                 -Infinity
 C                 -Infinity                 -Infinity                 -Infinity
 H                 -Infinity                 -Infinity                 -Infinity
 H                 -Infinity                 -Infinity                 -Infinity
 H                 -Infinity                 -Infinity                 -Infinity
 C                 -Infinity                 -Infinity                 -Infinity
 C                 -Infinity                 -Infinity                 -Infinity
 H                 -Infinity                 -Infinity                 -Infinity
 C                 -Infinity                 -Infinity                 -Infinity
 H                 -Infinity                 -Infinity                 -Infinity
 C                 -Infinity                 -Infinity                 -Infinity
 H                 -Infinity                 -Infinity                 -Infinity
 Co                 -Infinity                 -Infinity                 -Infinity
 S                 -Infinity                 -Infinity                 -Infinity
 S                 -Infinity                 -Infinity                 -Infinity
 S                 -Infinity                 -Infinity                 -Infinity
 S                 -Infinity                 -Infinity                 -Infinity
 O                 -Infinity                 -Infinity                 -Infinity
 O                 -Infinity                 -Infinity                 -Infinity
 O                 -Infinity                 -Infinity                 -Infinity
 O                 -Infinity                 -Infinity                 -Infinity
 N                 -Infinity                 -Infinity                 -Infinity
 O                 -Infinity                 -Infinity                 -Infinity
 O                 -Infinity                 -Infinity                 -Infinity
 O                 -Infinity                 -Infinity                 -Infinity
 O                 -Infinity                 -Infinity                 -Infinity
 N                 -Infinity                 -Infinity                 -Infinity
 N                 -Infinity                 -Infinity                 -Infinity
 N                 -Infinity                 -Infinity                 -Infinity
 C                 -Infinity                 -Infinity                 -Infinity
 H                 -Infinity                 -Infinity                 -Infinity
 C                 -Infinity                 -Infinity                 -Infinity
 C                 -Infinity                 -Infinity                 -Infinity
 C                 -Infinity                 -Infinity                 -Infinity
 H                 -Infinity                 -Infinity                 -Infinity
 H                 -Infinity                 -Infinity                 -Infinity
 H                 -Infinity                 -Infinity                 -Infinity
 C                 -Infinity                 -Infinity                 -Infinity
 H                 -Infinity                 -Infinity                 -Infinity
 C                 -Infinity                 -Infinity                 -Infinity
 C                 -Infinity                 -Infinity                 -Infinity
 H                 -Infinity                 -Infinity                 -Infinity
 H                 -Infinity                 -Infinity                 -Infinity
 H                 -Infinity                 -Infinity                 -Infinity
 C                 -Infinity                 -Infinity                 -Infinity
 H                 -Infinity                 -Infinity                 -Infinity
 H                 -Infinity                 -Infinity                 -Infinity
 H                 -Infinity                 -Infinity                 -Infinity
 C                 -Infinity                 -Infinity                 -Infinity
 H                 -Infinity                 -Infinity                 -Infinity
 C                 -Infinity                 -Infinity                 -Infinity
 H                 -Infinity                 -Infinity                 -Infinity
 C                 -Infinity                 -Infinity                 -Infinity
 H                 -Infinity                 -Infinity                 -Infinity
 C                 -Infinity                 -Infinity                 -Infinity
 H                 -Infinity                 -Infinity                 -Infinity
 H                 -Infinity                 -Infinity                 -Infinity
 H                 -Infinity                 -Infinity                 -Infinity
 C                 -Infinity                 -Infinity                 -Infinity
 C                 -Infinity                 -Infinity                 -Infinity
 H                 -Infinity                 -Infinity                 -Infinity
 C                 -Infinity                 -Infinity                 -Infinity
 H                 -Infinity                 -Infinity                 -Infinity
 C                 -Infinity                 -Infinity                 -Infinity
 H                 -Infinity                 -Infinity                 -Infinity
 Co                 -Infinity                 -Infinity                 -Infinity
 S                 -Infinity                 -Infinity                 -Infinity
 S                 -Infinity                 -Infinity                 -Infinity
 S                 -Infinity                 -Infinity                 -Infinity
 S                 -Infinity                 -Infinity                 -Infinity
 O                 -Infinity                 -Infinity                 -Infinity
 O                 -Infinity                 -Infinity                 -Infinity
 O                 -Infinity                 -Infinity                 -Infinity
 O                 -Infinity                 -Infinity                 -Infinity
 N                 -Infinity                 -Infinity                 -Infinity
 O                 -Infinity                 -Infinity                 -Infinity
 O                 -Infinity                 -Infinity                 -Infinity
 O                 -Infinity                 -Infinity                 -Infinity
 O                 -Infinity                 -Infinity                 -Infinity
 N                 -Infinity                 -Infinity                 -Infinity
 N                 -Infinity                 -Infinity                 -Infinity
 N                 -Infinity                 -Infinity                 -Infinity
 C                 -Infinity                 -Infinity                 -Infinity
 H                 -Infinity                 -Infinity                 -Infinity
 C                 -Infinity                 -Infinity                 -Infinity
 C                 -Infinity                 -Infinity                 -Infinity
 C                 -Infinity                 -Infinity                 -Infinity
 H                 -Infinity                 -Infinity                 -Infinity
 H                 -Infinity                 -Infinity                 -Infinity
 H                 -Infinity                 -Infinity                 -Infinity
 C                 -Infinity                 -Infinity                 -Infinity
 H                 -Infinity                 -Infinity                 -Infinity
 C                 -Infinity                 -Infinity                 -Infinity
 C                 -Infinity                 -Infinity                 -Infinity
 H                 -Infinity                 -Infinity                 -Infinity
 H                 -Infinity                 -Infinity                 -Infinity
 H                 -Infinity                 -Infinity                 -Infinity
 C                 -Infinity                 -Infinity                 -Infinity
 H                 -Infinity                 -Infinity                 -Infinity
 H                 -Infinity                 -Infinity                 -Infinity
 H                 -Infinity                 -Infinity                 -Infinity
 C                 -Infinity                 -Infinity                 -Infinity
 H                 -Infinity                 -Infinity                 -Infinity
 C                 -Infinity                 -Infinity                 -Infinity
 H                 -Infinity                 -Infinity                 -Infinity
 C                 -Infinity                 -Infinity                 -Infinity
 H                 -Infinity                 -Infinity                 -Infinity
 C                 -Infinity                 -Infinity                 -Infinity
 H                 -Infinity                 -Infinity                 -Infinity
 H                 -Infinity                 -Infinity                 -Infinity
 H                 -Infinity                 -Infinity                 -Infinity
 C                 -Infinity                 -Infinity                 -Infinity
 C                 -Infinity                 -Infinity                 -Infinity
 H                 -Infinity                 -Infinity                 -Infinity
 C                 -Infinity                 -Infinity                 -Infinity
 H                 -Infinity                 -Infinity                 -Infinity
 C                 -Infinity                 -Infinity                 -Infinity
 H                 -Infinity                 -Infinity                 -Infinity
 Co                 -Infinity                 -Infinity                 -Infinity
 S                 -Infinity                 -Infinity                 -Infinity
 S                 -Infinity                 -Infinity                 -Infinity
 S                 -Infinity                 -Infinity                 -Infinity
 S                 -Infinity                 -Infinity                 -Infinity
 O                 -Infinity                 -Infinity                 -Infinity
 O                 -Infinity                 -Infinity                 -Infinity
 O                 -Infinity                 -Infinity                 -Infinity
 O                 -Infinity                 -Infinity                 -Infinity
 N                 -Infinity                 -Infinity                 -Infinity
 O                 -Infinity                 -Infinity                 -Infinity
 O                 -Infinity                 -Infinity                 -Infinity
 O                 -Infinity                 -Infinity                 -Infinity
 O                 -Infinity                 -Infinity                 -Infinity
 N                 -Infinity                 -Infinity                 -Infinity
 N                 -Infinity                 -Infinity                 -Infinity
 N                 -Infinity                 -Infinity                 -Infinity
 C                 -Infinity                 -Infinity                 -Infinity
 H                 -Infinity                 -Infinity                 -Infinity
 C                 -Infinity                 -Infinity                 -Infinity
 C                 -Infinity                 -Infinity                 -Infinity
 C                 -Infinity                 -Infinity                 -Infinity
 H                 -Infinity                 -Infinity                 -Infinity
 H                 -Infinity                 -Infinity                 -Infinity
 H                 -Infinity                 -Infinity                 -Infinity
 C                 -Infinity                 -Infinity                 -Infinity
 H                 -Infinity                 -Infinity                 -Infinity
 C                 -Infinity                 -Infinity                 -Infinity
 C                 -Infinity                 -Infinity                 -Infinity
 H                 -Infinity                 -Infinity                 -Infinity
 H                 -Infinity                 -Infinity                 -Infinity
 H                 -Infinity                 -Infinity                 -Infinity
 C                 -Infinity                 -Infinity                 -Infinity
 H                 -Infinity                 -Infinity                 -Infinity
 H                 -Infinity                 -Infinity                 -Infinity
 H                 -Infinity                 -Infinity                 -Infinity
 C                 -Infinity                 -Infinity                 -Infinity
 H                 -Infinity                 -Infinity                 -Infinity
 C                 -Infinity                 -Infinity                 -Infinity
 H                 -Infinity                 -Infinity                 -Infinity
 C                 -Infinity                 -Infinity                 -Infinity
 H                 -Infinity                 -Infinity                 -Infinity
 C                 -Infinity                 -Infinity                 -Infinity
 H                 -Infinity                 -Infinity                 -Infinity
 H                 -Infinity                 -Infinity                 -Infinity
 H                 -Infinity                 -Infinity                 -Infinity
 C                 -Infinity                 -Infinity                 -Infinity
 C                 -Infinity                 -Infinity                 -Infinity
 H                 -Infinity                 -Infinity                 -Infinity
 C                 -Infinity                 -Infinity                 -Infinity
 H                 -Infinity                 -Infinity                 -Infinity
 C                 -Infinity                 -Infinity                 -Infinity
 H                 -Infinity                 -Infinity                 -Infinity
 N                 -Infinity                 -Infinity                 -Infinity
 C                 -Infinity                 -Infinity                 -Infinity
 H                 -Infinity                 -Infinity                 -Infinity
 H                 -Infinity                 -Infinity                 -Infinity
 C                 -Infinity                 -Infinity                 -Infinity
 H                 -Infinity                 -Infinity                 -Infinity
 H                 -Infinity                 -Infinity                 -Infinity
 C                 -Infinity                 -Infinity                 -Infinity
 H                 -Infinity                 -Infinity                 -Infinity
 H                 -Infinity                 -Infinity                 -Infinity
 H                 -Infinity                 -Infinity                 -Infinity
 C                 -Infinity                 -Infinity                 -Infinity
 H                 -Infinity                 -Infinity                 -Infinity
 H                 -Infinity                 -Infinity                 -Infinity
 H                 -Infinity                 -Infinity                 -Infinity
 C                 -Infinity                 -Infinity                 -Infinity
 H                 -Infinity                 -Infinity                 -Infinity
 H                 -Infinity                 -Infinity                 -Infinity
 C                 -Infinity                 -Infinity                 -Infinity
 H                 -Infinity                 -Infinity                 -Infinity
 H                 -Infinity                 -Infinity                 -Infinity
 H                 -Infinity                 -Infinity                 -Infinity
 H                 -Infinity                 -Infinity                 -Infinity
 N                 -Infinity                 -Infinity                 -Infinity
 C                 -Infinity                 -Infinity                 -Infinity
 H                 -Infinity                 -Infinity                 -Infinity
 H                 -Infinity                 -Infinity                 -Infinity
 C                 -Infinity                 -Infinity                 -Infinity
 H                 -Infinity                 -Infinity                 -Infinity
 H                 -Infinity                 -Infinity                 -Infinity
 C                 -Infinity                 -Infinity                 -Infinity
 H                 -Infinity                 -Infinity                 -Infinity
 H                 -Infinity                 -Infinity                 -Infinity
 H                 -Infinity                 -Infinity                 -Infinity
 C                 -Infinity                 -Infinity                 -Infinity
 H                 -Infinity                 -Infinity                 -Infinity
 H                 -Infinity                 -Infinity                 -Infinity
 H                 -Infinity                 -Infinity                 -Infinity
 C                 -Infinity                 -Infinity                 -Infinity
 H                 -Infinity                 -Infinity                 -Infinity
 H                 -Infinity                 -Infinity                 -Infinity
 C                 -Infinity                 -Infinity                 -Infinity
 H                 -Infinity                 -Infinity                 -Infinity
 H                 -Infinity                 -Infinity                 -Infinity
 H                 -Infinity                 -Infinity                 -Infinity
 H                 -Infinity                 -Infinity                 -Infinity
 N                 -Infinity                 -Infinity                 -Infinity
 C                 -Infinity                 -Infinity                 -Infinity
 H                 -Infinity                 -Infinity                 -Infinity
 H                 -Infinity                 -Infinity                 -Infinity
 C                 -Infinity                 -Infinity                 -Infinity
 H                 -Infinity                 -Infinity                 -Infinity
 H                 -Infinity                 -Infinity                 -Infinity
 C                 -Infinity                 -Infinity                 -Infinity
 H                 -Infinity                 -Infinity                 -Infinity
 H                 -Infinity                 -Infinity                 -Infinity
 H                 -Infinity                 -Infinity                 -Infinity
 C                 -Infinity                 -Infinity                 -Infinity
 H                 -Infinity                 -Infinity                 -Infinity
 H                 -Infinity                 -Infinity                 -Infinity
 H                 -Infinity                 -Infinity                 -Infinity
 C                 -Infinity                 -Infinity                 -Infinity
 H                 -Infinity                 -Infinity                 -Infinity
 H                 -Infinity                 -Infinity                 -Infinity
 C                 -Infinity                 -Infinity                 -Infinity
 H                 -Infinity                 -Infinity                 -Infinity
 H                 -Infinity                 -Infinity                 -Infinity
 H                 -Infinity                 -Infinity                 -Infinity
 H                 -Infinity                 -Infinity                 -Infinity
 N                 -Infinity                 -Infinity                 -Infinity
 C                 -Infinity                 -Infinity                 -Infinity
 H                 -Infinity                 -Infinity                 -Infinity
 H                 -Infinity                 -Infinity                 -Infinity
 C                 -Infinity                 -Infinity                 -Infinity
 H                 -Infinity                 -Infinity                 -Infinity
 H                 -Infinity                 -Infinity                 -Infinity
 C                 -Infinity                 -Infinity                 -Infinity
 H                 -Infinity                 -Infinity                 -Infinity
 H                 -Infinity                 -Infinity                 -Infinity
 H                 -Infinity                 -Infinity                 -Infinity
 C                 -Infinity                 -Infinity                 -Infinity
 H                 -Infinity                 -Infinity                 -Infinity
 H                 -Infinity                 -Infinity                 -Infinity
 H                 -Infinity                 -Infinity                 -Infinity
 C                 -Infinity                 -Infinity                 -Infinity
 H                 -Infinity                 -Infinity                 -Infinity
 H                 -Infinity                 -Infinity                 -Infinity
 C                 -Infinity                 -Infinity                 -Infinity
 H                 -Infinity                 -Infinity                 -Infinity
 H                 -Infinity                 -Infinity                 -Infinity
 H                 -Infinity                 -Infinity                 -Infinity
 H                 -Infinity                 -Infinity                 -Infinity
 N                 -Infinity                 -Infinity                 -Infinity
 C                 -Infinity                 -Infinity                 -Infinity
 H                 -Infinity                 -Infinity                 -Infinity
 H                 -Infinity                 -Infinity                 -Infinity
 C                 -Infinity                 -Infinity                 -Infinity
 H                 -Infinity                 -Infinity                 -Infinity
 H                 -Infinity                 -Infinity                 -Infinity
 C                 -Infinity                 -Infinity                 -Infinity
 H                 -Infinity                 -Infinity                 -Infinity
 H                 -Infinity                 -Infinity                 -Infinity
 H                 -Infinity                 -Infinity                 -Infinity
 C                 -Infinity                 -Infinity                 -Infinity
 H                 -Infinity                 -Infinity                 -Infinity
 H                 -Infinity                 -Infinity                 -Infinity
 C                 -Infinity                 -Infinity                 -Infinity
 H                 -Infinity                 -Infinity                 -Infinity
 H                 -Infinity                 -Infinity                 -Infinity
 H                 -Infinity                 -Infinity                 -Infinity
 C                 -Infinity                 -Infinity                 -Infinity
 H                 -Infinity                 -Infinity                 -Infinity
 H                 -Infinity                 -Infinity                 -Infinity
 H                 -Infinity                 -Infinity                 -Infinity
 H                 -Infinity                 -Infinity                 -Infinity
 N                 -Infinity                 -Infinity                 -Infinity
 C                 -Infinity                 -Infinity                 -Infinity
 H                 -Infinity                 -Infinity                 -Infinity
 H                 -Infinity                 -Infinity                 -Infinity
 C                 -Infinity                 -Infinity                 -Infinity
 H                 -Infinity                 -Infinity                 -Infinity
 H                 -Infinity                 -Infinity                 -Infinity
 C                 -Infinity                 -Infinity                 -Infinity
 H                 -Infinity                 -Infinity                 -Infinity
 H                 -Infinity                 -Infinity                 -Infinity
 H                 -Infinity                 -Infinity                 -Infinity
 C                 -Infinity                 -Infinity                 -Infinity
 H                 -Infinity                 -Infinity                 -Infinity
 H                 -Infinity                 -Infinity                 -Infinity
 C                 -Infinity                 -Infinity                 -Infinity
 H                 -Infinity                 -Infinity                 -Infinity
 H                 -Infinity                 -Infinity                 -Infinity
 H                 -Infinity                 -Infinity                 -Infinity
 C                 -Infinity                 -Infinity                 -Infinity
 H                 -Infinity                 -Infinity                 -Infinity
 H                 -Infinity                 -Infinity                 -Infinity
 H                 -Infinity                 -Infinity                 -Infinity
 H                 -Infinity                 -Infinity                 -Infinity
 N                 -Infinity                 -Infinity                 -Infinity
 C                 -Infinity                 -Infinity                 -Infinity
 H                 -Infinity                 -Infinity                 -Infinity
 H                 -Infinity                 -Infinity                 -Infinity
 C                 -Infinity                 -Infinity                 -Infinity
 H                 -Infinity                 -Infinity                 -Infinity
 H                 -Infinity                 -Infinity                 -Infinity
 C                 -Infinity                 -Infinity                 -Infinity
 H                 -Infinity                 -Infinity                 -Infinity
 H                 -Infinity                 -Infinity                 -Infinity
 H                 -Infinity                 -Infinity                 -Infinity
 C                 -Infinity                 -Infinity                 -Infinity
 H                 -Infinity                 -Infinity                 -Infinity
 H                 -Infinity                 -Infinity                 -Infinity
 C                 -Infinity                 -Infinity                 -Infinity
 H                 -Infinity                 -Infinity                 -Infinity
 H                 -Infinity                 -Infinity                 -Infinity
 H                 -Infinity                 -Infinity                 -Infinity
 C                 -Infinity                 -Infinity                 -Infinity
 H                 -Infinity                 -Infinity                 -Infinity
 H                 -Infinity                 -Infinity                 -Infinity
 H                 -Infinity                 -Infinity                 -Infinity
 H                 -Infinity                 -Infinity                 -Infinity
 N                 -Infinity                 -Infinity                 -Infinity
 C                 -Infinity                 -Infinity                 -Infinity
 H                 -Infinity                 -Infinity                 -Infinity
 H                 -Infinity                 -Infinity                 -Infinity
 C                 -Infinity                 -Infinity                 -Infinity
 H                 -Infinity                 -Infinity                 -Infinity
 H                 -Infinity                 -Infinity                 -Infinity
 C                 -Infinity                 -Infinity                 -Infinity
 H                 -Infinity                 -Infinity                 -Infinity
 H                 -Infinity                 -Infinity                 -Infinity
 H                 -Infinity                 -Infinity                 -Infinity
 C                 -Infinity                 -Infinity                 -Infinity
 H                 -Infinity                 -Infinity                 -Infinity
 H                 -Infinity                 -Infinity                 -Infinity
 C                 -Infinity                 -Infinity                 -Infinity
 H                 -Infinity                 -Infinity                 -Infinity
 H                 -Infinity                 -Infinity                 -Infinity
 H                 -Infinity                 -Infinity                 -Infinity
 C                 -Infinity                 -Infinity                 -Infinity
 H                 -Infinity                 -Infinity                 -Infinity
 H                 -Infinity                 -Infinity                 -Infinity
 H                 -Infinity                 -Infinity                 -Infinity
 H                 -Infinity                 -Infinity                 -Infinity
         396

 Co                 -Infinity                 -Infinity                 -Infinity
 S                 -Infinity                 -Infinity                 -Infinity
 S                 -Infinity                 -Infinity                 -Infinity
 S                 -Infinity                 -Infinity                 -Infinity
 S                 -Infinity                 -Infinity                 -Infinity
 O                 -Infinity                 -Infinity                 -Infinity
 O                 -Infinity                 -Infinity                 -Infinity
 O                 -Infinity                 -Infinity                 -Infinity
 O                 -Infinity                 -Infinity                 -Infinity
 N                 -Infinity                 -Infinity                 -Infinity
 O                 -Infinity                 -Infinity                 -Infinity
 O                 -Infinity                 -Infinity                 -Infinity
 O                 -Infinity                 -Infinity                 -Infinity
 O                 -Infinity                 -Infinity                 -Infinity
 N                 -Infinity                 -Infinity                 -Infinity
 N                 -Infinity                 -Infinity                 -Infinity
 N                 -Infinity                 -Infinity                 -Infinity
 C                 -Infinity                 -Infinity                 -Infinity
 H                 -Infinity                 -Infinity                 -Infinity
 C                 -Infinity                 -Infinity                 -Infinity
 C                 -Infinity                 -Infinity                 -Infinity
 C                 -Infinity                 -Infinity                 -Infinity
 H                 -Infinity                 -Infinity                 -Infinity
 H                 -Infinity                 -Infinity                 -Infinity
 H                 -Infinity                 -Infinity                 -Infinity
 C                 -Infinity                 -Infinity                 -Infinity
 H                 -Infinity                 -Infinity                 -Infinity
 C                 -Infinity                 -Infinity                 -Infinity
 C                 -Infinity                 -Infinity                 -Infinity
 H                 -Infinity                 -Infinity                 -Infinity
 H                 -Infinity                 -Infinity                 -Infinity
 H                 -Infinity                 -Infinity                 -Infinity
 C                 -Infinity                 -Infinity                 -Infinity
 H                 -Infinity                 -Infinity                 -Infinity
 H                 -Infinity                 -Infinity                 -Infinity
 H                 -Infinity                 -Infinity                 -Infinity
 C                 -Infinity                 -Infinity                 -Infinity
 H                 -Infinity                 -Infinity                 -Infinity
 C                 -Infinity                 -Infinity                 -Infinity
 H                 -Infinity                 -Infinity                 -Infinity
 C                 -Infinity                 -Infinity                 -Infinity
 H                 -Infinity                 -Infinity                 -Infinity
 C                 -Infinity                 -Infinity                 -Infinity
 H                 -Infinity                 -Infinity                 -Infinity
 H                 -Infinity                 -Infinity                 -Infinity
 H                 -Infinity                 -Infinity                 -Infinity
 C                 -Infinity                 -Infinity                 -Infinity
 C                 -Infinity                 -Infinity                 -Infinity
 H                 -Infinity                 -Infinity                 -Infinity
 C                 -Infinity                 -Infinity                 -Infinity
 H                 -Infinity                 -Infinity                 -Infinity
 C                 -Infinity                 -Infinity                 -Infinity
 H                 -Infinity                 -Infinity                 -Infinity
 Co                 -Infinity                 -Infinity                 -Infinity
 S                 -Infinity                 -Infinity                 -Infinity
 S                 -Infinity                 -Infinity                 -Infinity
 S                 -Infinity                 -Infinity                 -Infinity
 S                 -Infinity                 -Infinity                 -Infinity
 O                 -Infinity                 -Infinity                 -Infinity
 O                 -Infinity                 -Infinity                 -Infinity
 O                 -Infinity                 -Infinity                 -Infinity
 O                 -Infinity                 -Infinity                 -Infinity
 N                 -Infinity                 -Infinity                 -Infinity
 O                 -Infinity                 -Infinity                 -Infinity
 O                 -Infinity                 -Infinity                 -Infinity
 O                 -Infinity                 -Infinity                 -Infinity
 O                 -Infinity                 -Infinity                 -Infinity
 N                 -Infinity                 -Infinity                 -Infinity
 N                 -Infinity                 -Infinity                 -Infinity
 N                 -Infinity                 -Infinity                 -Infinity
 C                 -Infinity                 -Infinity                 -Infinity
 H                 -Infinity                 -Infinity                 -Infinity
 C                 -Infinity                 -Infinity                 -Infinity
 C                 -Infinity                 -Infinity                 -Infinity
 C                 -Infinity                 -Infinity                 -Infinity
 H                 -Infinity                 -Infinity                 -Infinity
 H                 -Infinity                 -Infinity                 -Infinity
 H                 -Infinity                 -Infinity                 -Infinity
 C                 -Infinity                 -Infinity                 -Infinity
 H                 -Infinity                 -Infinity                 -Infinity
 C                 -Infinity                 -Infinity                 -Infinity
 C                 -Infinity                 -Infinity                 -Infinity
 H                 -Infinity                 -Infinity                 -Infinity
 H                 -Infinity                 -Infinity                 -Infinity
 H                 -Infinity                 -Infinity                 -Infinity
 C                 -Infinity                 -Infinity                 -Infinity
 H                 -Infinity                 -Infinity                 -Infinity
 H                 -Infinity                 -Infinity                 -Infinity
 H                 -Infinity                 -Infinity                 -Infinity
 C                 -Infinity                 -Infinity                 -Infinity
 H                 -Infinity                 -Infinity                 -Infinity
 C                 -Infinity                 -Infinity                 -Infinity
 H                 -Infinity                 -Infinity                 -Infinity
 C                 -Infinity                 -Infinity                 -Infinity
 H                 -Infinity                 -Infinity                 -Infinity
 C                 -Infinity                 -Infinity                 -Infinity
 H                 -Infinity                 -Infinity                 -Infinity
 H                 -Infinity                 -Infinity                 -Infinity
 H                 -Infinity                 -Infinity                 -Infinity
 C                 -Infinity                 -Infinity                 -Infinity
 C                 -Infinity                 -Infinity                 -Infinity
 H                 -Infinity                 -Infinity                 -Infinity
 C                 -Infinity                 -Infinity                 -Infinity
 H                 -Infinity                 -Infinity                 -Infinity
 C                 -Infinity                 -Infinity                 -Infinity
 H                 -Infinity                 -Infinity                 -Infinity
 Co                 -Infinity                 -Infinity                 -Infinity
 S                 -Infinity                 -Infinity                 -Infinity
 S                 -Infinity                 -Infinity                 -Infinity
 S                 -Infinity                 -Infinity                 -Infinity
 S                 -Infinity                 -Infinity                 -Infinity
 O                 -Infinity                 -Infinity                 -Infinity
 O                 -Infinity                 -Infinity                 -Infinity
 O                 -Infinity                 -Infinity                 -Infinity
 O                 -Infinity                 -Infinity                 -Infinity
 N                 -Infinity                 -Infinity                 -Infinity
 O                 -Infinity                 -Infinity                 -Infinity
 O                 -Infinity                 -Infinity                 -Infinity
 O                 -Infinity                 -Infinity                 -Infinity
 O                 -Infinity                 -Infinity                 -Infinity
 N                 -Infinity                 -Infinity                 -Infinity
 N                 -Infinity                 -Infinity                 -Infinity
 N                 -Infinity                 -Infinity                 -Infinity
 C                 -Infinity                 -Infinity                 -Infinity
 H                 -Infinity                 -Infinity                 -Infinity
 C                 -Infinity                 -Infinity                 -Infinity
 C                 -Infinity                 -Infinity                 -Infinity
 C                 -Infinity                 -Infinity                 -Infinity
 H                 -Infinity                 -Infinity                 -Infinity
 H                 -Infinity                 -Infinity                 -Infinity
 H                 -Infinity                 -Infinity                 -Infinity
 C                 -Infinity                 -Infinity                 -Infinity
 H                 -Infinity                 -Infinity                 -Infinity
 C                 -Infinity                 -Infinity                 -Infinity
 C                 -Infinity                 -Infinity                 -Infinity
 H                 -Infinity                 -Infinity                 -Infinity
 H                 -Infinity                 -Infinity                 -Infinity
 H                 -Infinity                 -Infinity                 -Infinity
 C                 -Infinity                 -Infinity                 -Infinity
 H                 -Infinity                 -Infinity                 -Infinity
 H                 -Infinity                 -Infinity                 -Infinity
 H                 -Infinity                 -Infinity                 -Infinity
 C                 -Infinity                 -Infinity                 -Infinity
 H                 -Infinity                 -Infinity                 -Infinity
 C                 -Infinity                 -Infinity                 -Infinity
 H                 -Infinity                 -Infinity                 -Infinity
 C                 -Infinity                 -Infinity                 -Infinity
 H                 -Infinity                 -Infinity                 -Infinity
 C                 -Infinity                 -Infinity                 -Infinity
 H                 -Infinity                 -Infinity                 -Infinity
 H                 -Infinity                 -Infinity                 -Infinity
 H                 -Infinity                 -Infinity                 -Infinity
 C                 -Infinity                 -Infinity                 -Infinity
 C                 -Infinity                 -Infinity                 -Infinity
 H                 -Infinity                 -Infinity                 -Infinity
 C                 -Infinity                 -Infinity                 -Infinity
 H                 -Infinity                 -Infinity                 -Infinity
 C                 -Infinity                 -Infinity                 -Infinity
 H                 -Infinity                 -Infinity                 -Infinity
 Co                 -Infinity                 -Infinity                 -Infinity
 S                 -Infinity                 -Infinity                 -Infinity
 S                 -Infinity                 -Infinity                 -Infinity
 S                 -Infinity                 -Infinity                 -Infinity
 S                 -Infinity                 -Infinity                 -Infinity
 O                 -Infinity                 -Infinity                 -Infinity
 O                 -Infinity                 -Infinity                 -Infinity
 O                 -Infinity                 -Infinity                 -Infinity
 O                 -Infinity                 -Infinity                 -Infinity
 N                 -Infinity                 -Infinity                 -Infinity
 O                 -Infinity                 -Infinity                 -Infinity
 O                 -Infinity                 -Infinity                 -Infinity
 O                 -Infinity                 -Infinity                 -Infinity
 O                 -Infinity                 -Infinity                 -Infinity
 N                 -Infinity                 -Infinity                 -Infinity
 N                 -Infinity                 -Infinity                 -Infinity
 N                 -Infinity                 -Infinity                 -Infinity
 C                 -Infinity                 -Infinity                 -Infinity
 H                 -Infinity                 -Infinity                 -Infinity
 C                 -Infinity                 -Infinity                 -Infinity
 C                 -Infinity                 -Infinity                 -Infinity
 C                 -Infinity                 -Infinity                 -Infinity
 H                 -Infinity                 -Infinity                 -Infinity
 H                 -Infinity                 -Infinity                 -Infinity
 H                 -Infinity                 -Infinity                 -Infinity
 C                 -Infinity                 -Infinity                 -Infinity
 H                 -Infinity                 -Infinity                 -Infinity
 C                 -Infinity                 -Infinity                 -Infinity
 C                 -Infinity                 -Infinity                 -Infinity
 H                 -Infinity                 -Infinity                 -Infinity
 H                 -Infinity                 -Infinity                 -Infinity
 H                 -Infinity                 -Infinity                 -Infinity
 C                 -Infinity                 -Infinity                 -Infinity
 H                 -Infinity                 -Infinity                 -Infinity
 H                 -Infinity                 -Infinity                 -Infinity
 H                 -Infinity                 -Infinity                 -Infinity
 C                 -Infinity                 -Infinity                 -Infinity
 H                 -Infinity                 -Infinity                 -Infinity
 C                 -Infinity                 -Infinity                 -Infinity
 H                 -Infinity                 -Infinity                 -Infinity
 C                 -Infinity                 -Infinity                 -Infinity
 H                 -Infinity                 -Infinity                 -Infinity
 C                 -Infinity                 -Infinity                 -Infinity
 H                 -Infinity                 -Infinity                 -Infinity
 H                 -Infinity                 -Infinity                 -Infinity
 H                 -Infinity                 -Infinity                 -Infinity
 C                 -Infinity                 -Infinity                 -Infinity
 C                 -Infinity                 -Infinity                 -Infinity
 H                 -Infinity                 -Infinity                 -Infinity
 C                 -Infinity                 -Infinity                 -Infinity
 H                 -Infinity                 -Infinity                 -Infinity
 C                 -Infinity                 -Infinity                 -Infinity
 H                 -Infinity                 -Infinity                 -Infinity
 N                 -Infinity                 -Infinity                 -Infinity
 C                 -Infinity                 -Infinity                 -Infinity
 H                 -Infinity                 -Infinity                 -Infinity
 H                 -Infinity                 -Infinity                 -Infinity
 C                 -Infinity                 -Infinity                 -Infinity
 H                 -Infinity                 -Infinity                 -Infinity
 H                 -Infinity                 -Infinity                 -Infinity
 C                 -Infinity                 -Infinity                 -Infinity
 H                 -Infinity                 -Infinity                 -Infinity
 H                 -Infinity                 -Infinity                 -Infinity
 H                 -Infinity                 -Infinity                 -Infinity
 C                 -Infinity                 -Infinity                 -Infinity
 H                 -Infinity                 -Infinity                 -Infinity
 H                 -Infinity                 -Infinity                 -Infinity
 H                 -Infinity                 -Infinity                 -Infinity
 C                 -Infinity                 -Infinity                 -Infinity
 H                 -Infinity                 -Infinity                 -Infinity
 H                 -Infinity                 -Infinity                 -Infinity
 C                 -Infinity                 -Infinity                 -Infinity
 H                 -Infinity                 -Infinity                 -Infinity
 H                 -Infinity                 -Infinity                 -Infinity
 H                 -Infinity                 -Infinity                 -Infinity
 H                 -Infinity                 -Infinity                 -Infinity
 N                 -Infinity                 -Infinity                 -Infinity
 C                 -Infinity                 -Infinity                 -Infinity
 H                 -Infinity                 -Infinity                 -Infinity
 H                 -Infinity                 -Infinity                 -Infinity
 C                 -Infinity                 -Infinity                 -Infinity
 H                 -Infinity                 -Infinity                 -Infinity
 H                 -Infinity                 -Infinity                 -Infinity
 C                 -Infinity                 -Infinity                 -Infinity
 H                 -Infinity                 -Infinity                 -Infinity
 H                 -Infinity                 -Infinity                 -Infinity
 H                 -Infinity                 -Infinity                 -Infinity
 C                 -Infinity                 -Infinity                 -Infinity
 H                 -Infinity                 -Infinity                 -Infinity
 H                 -Infinity                 -Infinity                 -Infinity
 H                 -Infinity                 -Infinity                 -Infinity
 C                 -Infinity                 -Infinity                 -Infinity
 H                 -Infinity                 -Infinity                 -Infinity
 H                 -Infinity                 -Infinity                 -Infinity
 C                 -Infinity                 -Infinity                 -Infinity
 H                 -Infinity                 -Infinity                 -Infinity
 H                 -Infinity                 -Infinity                 -Infinity
 H                 -Infinity                 -Infinity                 -Infinity
 H                 -Infinity                 -Infinity                 -Infinity
 N                 -Infinity                 -Infinity                 -Infinity
 C                 -Infinity                 -Infinity                 -Infinity
 H                 -Infinity                 -Infinity                 -Infinity
 H                 -Infinity                 -Infinity                 -Infinity
 C                 -Infinity                 -Infinity                 -Infinity
 H                 -Infinity                 -Infinity                 -Infinity
 H                 -Infinity                 -Infinity                 -Infinity
 C                 -Infinity                 -Infinity                 -Infinity
 H                 -Infinity                 -Infinity                 -Infinity
 H                 -Infinity                 -Infinity                 -Infinity
 H                 -Infinity                 -Infinity                 -Infinity
 C                 -Infinity                 -Infinity                 -Infinity
 H                 -Infinity                 -Infinity                 -Infinity
 H                 -Infinity                 -Infinity                 -Infinity
 H                 -Infinity                 -Infinity                 -Infinity
 C                 -Infinity                 -Infinity                 -Infinity
 H                 -Infinity                 -Infinity                 -Infinity
 H                 -Infinity                 -Infinity                 -Infinity
 C                 -Infinity                 -Infinity                 -Infinity
 H                 -Infinity                 -Infinity                 -Infinity
 H                 -Infinity                 -Infinity                 -Infinity
 H                 -Infinity                 -Infinity                 -Infinity
 H                 -Infinity                 -Infinity                 -Infinity
 N                 -Infinity                 -Infinity                 -Infinity
 C                 -Infinity                 -Infinity                 -Infinity
 H                 -Infinity                 -Infinity                 -Infinity
 H                 -Infinity                 -Infinity                 -Infinity
 C                 -Infinity                 -Infinity                 -Infinity
 H                 -Infinity                 -Infinity                 -Infinity
 H                 -Infinity                 -Infinity                 -Infinity
 C                 -Infinity                 -Infinity                 -Infinity
 H                 -Infinity                 -Infinity                 -Infinity
 H                 -Infinity                 -Infinity                 -Infinity
 H                 -Infinity                 -Infinity                 -Infinity
 C                 -Infinity                 -Infinity                 -Infinity
 H                 -Infinity                 -Infinity                 -Infinity
 H                 -Infinity                 -Infinity                 -Infinity
 H                 -Infinity                 -Infinity                 -Infinity
 C                 -Infinity                 -Infinity                 -Infinity
 H                 -Infinity                 -Infinity                 -Infinity
 H                 -Infinity                 -Infinity                 -Infinity
 C                 -Infinity                 -Infinity                 -Infinity
 H                 -Infinity                 -Infinity                 -Infinity
 H                 -Infinity                 -Infinity                 -Infinity
 H                 -Infinity                 -Infinity                 -Infinity
 H                 -Infinity                 -Infinity                 -Infinity
 N                 -Infinity                 -Infinity                 -Infinity
 C                 -Infinity                 -Infinity                 -Infinity
 H                 -Infinity                 -Infinity                 -Infinity
 H                 -Infinity                 -Infinity                 -Infinity
 C                 -Infinity                 -Infinity                 -Infinity
 H                 -Infinity                 -Infinity                 -Infinity
 H                 -Infinity                 -Infinity                 -Infinity
 C                 -Infinity                 -Infinity                 -Infinity
 H                 -Infinity                 -Infinity                 -Infinity
 H                 -Infinity                 -Infinity                 -Infinity
 H                 -Infinity                 -Infinity                 -Infinity
 C                 -Infinity                 -Infinity                 -Infinity
 H                 -Infinity                 -Infinity                 -Infinity
 H                 -Infinity                 -Infinity                 -Infinity
 C                 -Infinity                 -Infinity                 -Infinity
 H                 -Infinity                 -Infinity                 -Infinity
 H                 -Infinity                 -Infinity                 -Infinity
 H                 -Infinity                 -Infinity                 -Infinity
 C                 -Infinity                 -Infinity                 -Infinity
 H                 -Infinity                 -Infinity                 -Infinity
 H                 -Infinity                 -Infinity                 -Infinity
 H                 -Infinity                 -Infinity                 -Infinity
 H                 -Infinity                 -Infinity                 -Infinity
 N                 -Infinity                 -Infinity                 -Infinity
 C                 -Infinity                 -Infinity                 -Infinity
 H                 -Infinity                 -Infinity                 -Infinity
 H                 -Infinity                 -Infinity                 -Infinity
 C                 -Infinity                 -Infinity                 -Infinity
 H                 -Infinity                 -Infinity                 -Infinity
 H                 -Infinity                 -Infinity                 -Infinity
 C                 -Infinity                 -Infinity                 -Infinity
 H                 -Infinity                 -Infinity                 -Infinity
 H                 -Infinity                 -Infinity                 -Infinity
 H                 -Infinity                 -Infinity                 -Infinity
 C                 -Infinity                 -Infinity                 -Infinity
 H                 -Infinity                 -Infinity                 -Infinity
 H                 -Infinity                 -Infinity                 -Infinity
 C                 -Infinity                 -Infinity                 -Infinity
 H                 -Infinity                 -Infinity                 -Infinity
 H                 -Infinity                 -Infinity                 -Infinity
 H                 -Infinity                 -Infinity                 -Infinity
 C                 -Infinity                 -Infinity                 -Infinity
 H                 -Infinity                 -Infinity                 -Infinity
 H                 -Infinity                 -Infinity                 -Infinity
 H                 -Infinity                 -Infinity                 -Infinity
 H                 -Infinity                 -Infinity                 -Infinity
 N                 -Infinity                 -Infinity                 -Infinity
 C                 -Infinity                 -Infinity                 -Infinity
 H                 -Infinity                 -Infinity                 -Infinity
 H                 -Infinity                 -Infinity                 -Infinity
 C                 -Infinity                 -Infinity                 -Infinity
 H                 -Infinity                 -Infinity                 -Infinity
 H                 -Infinity                 -Infinity                 -Infinity
 C                 -Infinity                 -Infinity                 -Infinity
 H                 -Infinity                 -Infinity                 -Infinity
 H                 -Infinity                 -Infinity                 -Infinity
 H                 -Infinity                 -Infinity                 -Infinity
 C                 -Infinity                 -Infinity                 -Infinity
 H                 -Infinity                 -Infinity                 -Infinity
 H                 -Infinity                 -Infinity                 -Infinity
 C                 -Infinity                 -Infinity                 -Infinity
 H                 -Infinity                 -Infinity                 -Infinity
 H                 -Infinity                 -Infinity                 -Infinity
 H                 -Infinity                 -Infinity                 -Infinity
 C                 -Infinity                 -Infinity                 -Infinity
 H                 -Infinity                 -Infinity                 -Infinity
 H                 -Infinity                 -Infinity                 -Infinity
 H                 -Infinity                 -Infinity                 -Infinity
 H                 -Infinity                 -Infinity                 -Infinity
 N                 -Infinity                 -Infinity                 -Infinity
 C                 -Infinity                 -Infinity                 -Infinity
 H                 -Infinity                 -Infinity                 -Infinity
 H                 -Infinity                 -Infinity                 -Infinity
 C                 -Infinity                 -Infinity                 -Infinity
 H                 -Infinity                 -Infinity                 -Infinity
 H                 -Infinity                 -Infinity                 -Infinity
 C                 -Infinity                 -Infinity                 -Infinity
 H                 -Infinity                 -Infinity                 -Infinity
 H                 -Infinity                 -Infinity                 -Infinity
 H                 -Infinity                 -Infinity                 -Infinity
 C                 -Infinity                 -Infinity                 -Infinity
 H                 -Infinity                 -Infinity                 -Infinity
 H                 -Infinity                 -Infinity                 -Infinity
 C                 -Infinity                 -Infinity                 -Infinity
 H                 -Infinity                 -Infinity                 -Infinity
 H                 -Infinity                 -Infinity                 -Infinity
 H                 -Infinity                 -Infinity                 -Infinity
 C                 -Infinity                 -Infinity                 -Infinity
 H                 -Infinity                 -Infinity                 -Infinity
 H                 -Infinity                 -Infinity                 -Infinity
 H                 -Infinity                 -Infinity                 -Infinity
 H                 -Infinity                 -Infinity                 -Infinity
         396

 Co                 -Infinity                 -Infinity                 -Infinity
 S                 -Infinity                 -Infinity                 -Infinity
 S                 -Infinity                 -Infinity                 -Infinity
 S                 -Infinity                 -Infinity                 -Infinity
 S                 -Infinity                 -Infinity                 -Infinity
 O                 -Infinity                 -Infinity                 -Infinity
 O                 -Infinity                 -Infinity                 -Infinity
 O                 -Infinity                 -Infinity                 -Infinity
 O                 -Infinity                 -Infinity                 -Infinity
 N                 -Infinity                 -Infinity                 -Infinity
 O                 -Infinity                 -Infinity                 -Infinity
 O                 -Infinity                 -Infinity                 -Infinity
 O                 -Infinity                 -Infinity                 -Infinity
 O                 -Infinity                 -Infinity                 -Infinity
 N                 -Infinity                 -Infinity                 -Infinity
 N                 -Infinity                 -Infinity                 -Infinity
 N                 -Infinity                 -Infinity                 -Infinity
 C                 -Infinity                 -Infinity                 -Infinity
 H                 -Infinity                 -Infinity                 -Infinity
 C                 -Infinity                 -Infinity                 -Infinity
 C                 -Infinity                 -Infinity                 -Infinity
 C                 -Infinity                 -Infinity                 -Infinity
 H                 -Infinity                 -Infinity                 -Infinity
 H                 -Infinity                 -Infinity                 -Infinity
 H                 -Infinity                 -Infinity                 -Infinity
 C                 -Infinity                 -Infinity                 -Infinity
 H                 -Infinity                 -Infinity                 -Infinity
 C                 -Infinity                 -Infinity                 -Infinity
 C                 -Infinity                 -Infinity                 -Infinity
 H                 -Infinity                 -Infinity                 -Infinity
 H                 -Infinity                 -Infinity                 -Infinity
 H                 -Infinity                 -Infinity                 -Infinity
 C                 -Infinity                 -Infinity                 -Infinity
 H                 -Infinity                 -Infinity                 -Infinity
 H                 -Infinity                 -Infinity                 -Infinity
 H                 -Infinity                 -Infinity                 -Infinity
 C                 -Infinity                 -Infinity                 -Infinity
 H                 -Infinity                 -Infinity                 -Infinity
 C                 -Infinity                 -Infinity                 -Infinity
 H                 -Infinity                 -Infinity                 -Infinity
 C                 -Infinity                 -Infinity                 -Infinity
 H                 -Infinity                 -Infinity                 -Infinity
 C                 -Infinity                 -Infinity                 -Infinity
 H                 -Infinity                 -Infinity                 -Infinity
 H                 -Infinity                 -Infinity                 -Infinity
 H                 -Infinity                 -Infinity                 -Infinity
 C                 -Infinity                 -Infinity                 -Infinity
 C                 -Infinity                 -Infinity                 -Infinity
 H                 -Infinity                 -Infinity                 -Infinity
 C                 -Infinity                 -Infinity                 -Infinity
 H                 -Infinity                 -Infinity                 -Infinity
 C                 -Infinity                 -Infinity                 -Infinity
 H                 -Infinity                 -Infinity                 -Infinity
 Co                 -Infinity                 -Infinity                 -Infinity
 S                 -Infinity                 -Infinity                 -Infinity
 S                 -Infinity                 -Infinity                 -Infinity
 S                 -Infinity                 -Infinity                 -Infinity
 S                 -Infinity                 -Infinity                 -Infinity
 O                 -Infinity                 -Infinity                 -Infinity
 O                 -Infinity                 -Infinity                 -Infinity
 O                 -Infinity                 -Infinity                 -Infinity
 O                 -Infinity                 -Infinity                 -Infinity
 N                 -Infinity                 -Infinity                 -Infinity
 O                 -Infinity                 -Infinity                 -Infinity
 O                 -Infinity                 -Infinity                 -Infinity
 O                 -Infinity                 -Infinity                 -Infinity
 O                 -Infinity                 -Infinity                 -Infinity
 N                 -Infinity                 -Infinity                 -Infinity
 N                 -Infinity                 -Infinity                 -Infinity
 N                 -Infinity                 -Infinity                 -Infinity
 C                 -Infinity                 -Infinity                 -Infinity
 H                 -Infinity                 -Infinity                 -Infinity
 C                 -Infinity                 -Infinity                 -Infinity
 C                 -Infinity                 -Infinity                 -Infinity
 C                 -Infinity                 -Infinity                 -Infinity
 H                 -Infinity                 -Infinity                 -Infinity
 H                 -Infinity                 -Infinity                 -Infinity
 H                 -Infinity                 -Infinity                 -Infinity
 C                 -Infinity                 -Infinity                 -Infinity
 H                 -Infinity                 -Infinity                 -Infinity
 C                 -Infinity                 -Infinity                 -Infinity
 C                 -Infinity                 -Infinity                 -Infinity
 H                 -Infinity                 -Infinity                 -Infinity
 H                 -Infinity                 -Infinity                 -Infinity
 H                 -Infinity                 -Infinity                 -Infinity
 C                 -Infinity                 -Infinity                 -Infinity
 H                 -Infinity                 -Infinity                 -Infinity
 H                 -Infinity                 -Infinity                 -Infinity
 H                 -Infinity                 -Infinity                 -Infinity
 C                 -Infinity                 -Infinity                 -Infinity
 H                 -Infinity                 -Infinity                 -Infinity
 C                 -Infinity                 -Infinity                 -Infinity
 H                 -Infinity                 -Infinity                 -Infinity
 C                 -Infinity                 -Infinity                 -Infinity
 H                 -Infinity                 -Infinity                 -Infinity
 C                 -Infinity                 -Infinity                 -Infinity
 H                 -Infinity                 -Infinity                 -Infinity
 H                 -Infinity                 -Infinity                 -Infinity
 H                 -Infinity                 -Infinity                 -Infinity
 C                 -Infinity                 -Infinity                 -Infinity
 C                 -Infinity                 -Infinity                 -Infinity
 H                 -Infinity                 -Infinity                 -Infinity
 C                 -Infinity                 -Infinity                 -Infinity
 H                 -Infinity                 -Infinity                 -Infinity
 C                 -Infinity                 -Infinity                 -Infinity
 H                 -Infinity                 -Infinity                 -Infinity
 Co                 -Infinity                 -Infinity                 -Infinity
 S                 -Infinity                 -Infinity                 -Infinity
 S                 -Infinity                 -Infinity                 -Infinity
 S                 -Infinity                 -Infinity                 -Infinity
 S                 -Infinity                 -Infinity                 -Infinity
 O                 -Infinity                 -Infinity                 -Infinity
 O                 -Infinity                 -Infinity                 -Infinity
 O                 -Infinity                 -Infinity                 -Infinity
 O                 -Infinity                 -Infinity                 -Infinity
 N                 -Infinity                 -Infinity                 -Infinity
 O                 -Infinity                 -Infinity                 -Infinity
 O                 -Infinity                 -Infinity                 -Infinity
 O                 -Infinity                 -Infinity                 -Infinity
 O                 -Infinity                 -Infinity                 -Infinity
 N                 -Infinity                 -Infinity                 -Infinity
 N                 -Infinity                 -Infinity                 -Infinity
 N                 -Infinity                 -Infinity                 -Infinity
 C                 -Infinity                 -Infinity                 -Infinity
 H                 -Infinity                 -Infinity                 -Infinity
 C                 -Infinity                 -Infinity                 -Infinity
 C                 -Infinity                 -Infinity                 -Infinity
 C                 -Infinity                 -Infinity                 -Infinity
 H                 -Infinity                 -Infinity                 -Infinity
 H                 -Infinity                 -Infinity                 -Infinity
 H                 -Infinity                 -Infinity                 -Infinity
 C                 -Infinity                 -Infinity                 -Infinity
 H                 -Infinity                 -Infinity                 -Infinity
 C                 -Infinity                 -Infinity                 -Infinity
 C                 -Infinity                 -Infinity                 -Infinity
 H                 -Infinity                 -Infinity                 -Infinity
 H                 -Infinity                 -Infinity                 -Infinity
 H                 -Infinity                 -Infinity                 -Infinity
 C                 -Infinity                 -Infinity                 -Infinity
 H                 -Infinity                 -Infinity                 -Infinity
 H                 -Infinity                 -Infinity                 -Infinity
 H                 -Infinity                 -Infinity                 -Infinity
 C                 -Infinity                 -Infinity                 -Infinity
 H                 -Infinity                 -Infinity                 -Infinity
 C                 -Infinity                 -Infinity                 -Infinity
 H                 -Infinity                 -Infinity                 -Infinity
 C                 -Infinity                 -Infinity                 -Infinity
 H                 -Infinity                 -Infinity                 -Infinity
 C                 -Infinity                 -Infinity                 -Infinity
 H                 -Infinity                 -Infinity                 -Infinity
 H                 -Infinity                 -Infinity                 -Infinity
 H                 -Infinity                 -Infinity                 -Infinity
 C                 -Infinity                 -Infinity                 -Infinity
 C                 -Infinity                 -Infinity                 -Infinity
 H                 -Infinity                 -Infinity                 -Infinity
 C                 -Infinity                 -Infinity                 -Infinity
 H                 -Infinity                 -Infinity                 -Infinity
 C                 -Infinity                 -Infinity                 -Infinity
 H                 -Infinity                 -Infinity                 -Infinity
 Co                 -Infinity                 -Infinity                 -Infinity
 S                 -Infinity                 -Infinity                 -Infinity
 S                 -Infinity                 -Infinity                 -Infinity
 S                 -Infinity                 -Infinity                 -Infinity
 S                 -Infinity                 -Infinity                 -Infinity
 O                 -Infinity                 -Infinity                 -Infinity
 O                 -Infinity                 -Infinity                 -Infinity
 O                 -Infinity                 -Infinity                 -Infinity
 O                 -Infinity                 -Infinity                 -Infinity
 N                 -Infinity                 -Infinity                 -Infinity
 O                 -Infinity                 -Infinity                 -Infinity
 O                 -Infinity                 -Infinity                 -Infinity
 O                 -Infinity                 -Infinity                 -Infinity
 O                 -Infinity                 -Infinity                 -Infinity
 N                 -Infinity                 -Infinity                 -Infinity
 N                 -Infinity                 -Infinity                 -Infinity
 N                 -Infinity                 -Infinity                 -Infinity
 C                 -Infinity                 -Infinity                 -Infinity
 H                 -Infinity                 -Infinity                 -Infinity
 C                 -Infinity                 -Infinity                 -Infinity
 C                 -Infinity                 -Infinity                 -Infinity
 C                 -Infinity                 -Infinity                 -Infinity
 H                 -Infinity                 -Infinity                 -Infinity
 H                 -Infinity                 -Infinity                 -Infinity
[truncated: 2,199,646 more chars]
