# Supplementary material for: Unraveling the Contributions to Spin–Lattice Relaxation in Kramers Single-Molecule Magnets
Source: J Am Chem Soc. 2022 Dec 9;144(50):22965–75. doi: 10.1021/jacs.2c08876 (PMC9782788; doi:10.1021/jacs.2c08876)
Supplement: Supplementary file 2 — ja2c08876_si_002.zip [file ja2c08876_si_002.zip › phonon_Co/mol-6/mode-1-10/4/Cart_disp.xyz]

         396

 Co   10.973696243324733       0.90987745352540184        3.2640605141387495     
 S   8.7607456280610272        2.9169517503179789        4.3498944084921183     
 S   11.341968808512869        2.9930608365396241       0.89113425778987310     
 S   10.840212625898227       -2.2046282114856961        2.5452562525048759     
 S   12.978301262512938        7.8801378604557576E-002   5.5930770613295078     
 O   11.703974039023182      -0.59644798862514470        5.9383987903789324     
 O   12.096751594046786        3.1034168991261417      -0.36864845154411535     
 O   7.9018350328290881        2.9767423129889496        5.5462653122274972     
 O   9.9502920833949258        2.5340945236154861       0.78721562445779469     
 N   10.051497112307596      -0.83921998223731853        2.9214971692559066     
 O   13.618656570286218       0.77503961609016570        6.7242065064768237     
 O   10.206790738803289       -2.9728718138773358        1.4589014877299205     
 O   10.024651747080707        3.6620292562491290        4.4136411826185453     
 O   12.244684800964750       -1.7838903759093472        2.3031030428196448     
 N   12.669907281884230        1.0236878161750502        4.3265995392599450     
 N   9.1544852926353322        1.3989387170503593        3.9185140430201773     
 N   12.053575210085674        2.0312929525417278        1.9971341458791769     
 C   6.0258619551753174      -0.68997895275739463        4.1898664525579461     
 H   4.9923017630343072      -0.60224447432634376        4.5142119336082782     
 C   13.381569534007783        2.2797712500603295        2.4157465258178594     
 C   8.7003617101816939      -0.87280966599214460        3.3291528298951603     
 C   7.7973257446186528        3.5842537031890647        2.9982608354574212     
 H   6.9095023912387781        2.9567572581640662        2.8592107127863162     
 H   8.4133587496634803        3.5690360726192210        2.0920664806704350     
 H   7.4882721214203398        4.6009276545217217        3.2689712347928830     
 C   14.363052457383773        3.0006769221407841        1.7072396909233523     
 H   14.125344803121139        3.3989888339593475       0.72405042271542641     
 C   13.719065816923189        1.7247759980096882        3.6887903917010574     
 C   10.894963863191848       -3.2140717209114840        4.0075495266292114     
 H   11.325913608620526       -2.5999489748832647        4.8051759444503288     
 H   11.529707377690698       -4.0819101571440850        3.7914639047309890     
 H   9.8832122700319065       -3.5340229494548288        4.2775720700576469     
 C   11.311609353416655        4.6125262339376505        1.6285832884269842     
 H   10.842025550771133        4.5057883208391960        2.6120642558867511     
 H   10.731082465153586        5.2611361641259471       0.96310476590613026     
 H   12.335011015897756        4.9875838683029778        1.7316378137894957     
 C   15.006886568099883        1.9437212415347047        4.2090841214388437     
 H   15.247327831409237        1.5801976155203645        5.2032588492672032     
 C   15.634475978639086        3.2165269465267237        2.2512152102632257     
 H   16.366702065891126        3.8027915892236854        1.6993942481584030     
 C   6.8559403354797013       0.43311185356627163        4.2518285051817228     
 H   6.4681560168931647        1.3613490265213819        4.6576119326879954     
 C   14.100657227168776       -1.1666003323959242        4.9885849096925581     
 H   13.558948210679205       -1.8092397338179589        4.2878438120029729     
 H   14.488832998590645       -1.7402298681049815        5.8334995182368514     
 H   14.916621234561857      -0.65229637513447358        4.4680334397471784     
 C   8.2014914149023550       0.36565399374168572        3.8498411954133309     
 C   7.8473497694045209       -1.9880839506825838        3.2846860009273713     
 H   8.2229282093301030       -2.9287204311498223        2.8934081606483804     
 C   6.5224001205780597       -1.9078266108882440        3.7265190220123312     
 H   5.8879107895611202       -2.7928905057076947        3.6969456779127214     
 C   15.953117565335491        2.6922957294731122        3.5036434191229904     
 H   16.925505960239455        2.8825663144386597        3.9525413008095969     
 Co   7.0770401000420087        14.971645993001856        12.302756628387552     
 S   9.2899945070650833        12.964386549257265        13.388443481018196     
 S   6.7084858793994586        12.888836088538159        9.9296635135856786     
 S   7.2106424304598224        18.086128822179621        11.584021299259934     
 S   5.0727074167107125        15.802538416615935        14.631951975543847     
 O   6.3471064144204679        16.477692912619876        14.977198677005111     
 O   5.9537570217153943        12.778390747848201        8.6698549747229805     
 O   10.148997225152442        12.904580457425158        14.584746353357458     
 O   8.1002065234144531        13.347677816134176        9.8257620002882788     
 N   7.9993117026493010        16.720686561465854        11.960241588544637     
 O   4.4322818477955064        15.106543902561683        15.763187594984730     
 O   7.8441570508786533        18.854427656704953        10.497763463352451     
 O   8.0260801926726746        12.219327490648269        13.452305136352031     
 O   5.8061843508052213        17.665422923824931        11.341719400031765     
 N   5.3810581434074001        14.857428869259794        13.365641282217970     
 N   8.8962746406974613        14.482407222343456        12.957067422094468     
 N   5.9968908607946423        13.850841424231477        11.035482192181748     
 C   12.024997606492052        16.571191598718180        13.228417377685380     
 H   13.058576883752826        16.483373210058271        13.552688162196871     
 C   4.6689918817091698        13.602174283737979        11.454345850662516     
 C   9.3504513228878849        16.754195878570041        12.367862711538313     
 C   10.253282693125435        12.297060135451639        12.036726678639567     
 H   11.141117458703837        12.924525893539970        11.897600298806545     
 H   9.6371713516899611        12.312307175321239        11.130586889290814     
 H   10.562324936170864        11.280374291117681        12.307403432417622     
 C   3.6873984466837113        12.881467671428197        10.745798268689555     
 H   3.9249536184752674        12.483474850203388        9.7624402191643807     
 C   4.3317619677338586        14.156646163990327        12.727690838075914     
 C   7.1557898484440523        19.095469253312714        13.046376147188344     
 H   6.7248641472319015        18.481274989192265        13.843960867489946     
 H   6.5210056553451334        19.963288874631544        12.830331609904979     
 H   8.1675218287695586        19.415451473229773        13.316437190135598     
 C   6.7386445482591295        11.269422080722521        10.667297020139653     
 H   7.2082367201966280        11.376163415773242        11.650776764311404     
 H   7.3190978277507091        10.620681323021220        10.001874462063761     
 H   5.7151893150717674        10.894500339787037        10.770356602723522     
 C   3.0440144757347252        13.937584449334194        13.248103787645363     
 H   2.8037642831249632        14.300794281627009        14.242442324800496     
 C   2.4160812910775431        12.665399004236768        11.289943207761942     
 H   1.6837760883731707        12.079280552519606        10.738066718705610     
 C   11.194879558667230        15.448126014387793        13.290302533448656     
 H   11.582657512878779        14.519836247071300        13.695963111273571     
 C   3.9504237636177093        17.047916642834355        14.027287732711020     
 H   4.4921435225416664        17.690421148746651        13.326434809103118     
 H   3.5622844034846355        17.621685961946188        14.872116726751983     
 H   3.1344242840834067        16.533568329867787        13.506837458935339     
 C   9.8492980496979694        15.515669780229198        12.888437023526317     
 C   10.203506283606687        17.869442626480353        12.323460374182631     
 H   9.8279366095457963        18.810128347695159        11.932295143564458     
 C   11.528477749309895        17.789100175485466        12.765205820586690     
 H   12.162991337861975        18.674148226679204        12.735665867740209     
 C   2.0976527644306344        13.189240388697231        12.542590254656711     
 H   1.1253433707141904        12.998821244600681        12.991600359578955     
 Co   4.9568953951738086        7.0310695358166280        14.813370342749167     
 S   2.7439872149209261        5.0239967467066222        13.727485224735675     
 S   5.3250638864999109        4.9484531746817417        17.186744433815136     
 S   4.8234496575040104        10.145576511030628        15.531908541539684     
 S   6.9614009945416768        7.8613156113837075        12.484164461431030     
 O   5.6870636061460278        8.5364854488205921        12.138714239837615     
 O   6.0796427104893489        4.8380855068238429        18.446648860699330     
 O   1.8850667686934079        4.9640963493761285        12.531125536499211     
 O   3.9333575097108473        5.4073916721704984        17.290439685354411     
 N   4.0346478380921535        8.7801035110374173        15.156080790300466     
 O   7.6018520037026853        7.1650378701777671        11.353111976669656     
 O   4.1901122796024675        10.914169452972050        16.618066618850705     
 O   4.0078732327732567        4.2788767249772350        13.663796738288129     
 O   6.2279059755723614        9.7248366635735533        15.774164523900710     
 N   6.6529192727274573        6.9164903359289926        13.750649136765205     
 N   3.1377369322197168        6.5420402113372864        14.158693822980938     
 N   6.0368455032822617        5.9102970674138193        16.080921344184887     
 C   9.0630585447677523E-003   8.6309181394463170        13.887535166353041     
 H  -1.0244856531332813        8.5432053599064677        13.563139522433694     
 C   7.3647435331324989        5.6614364098015875        15.662162987556522     
 C   2.6835330115118703        8.8137090356760854        14.748334722635365     
 C   1.7805547664757393        4.3568691103457207        15.079193151487624     
 H  0.89281980210511558        4.9844885521059279        15.218256535313511     
 H   2.3966225419150278        4.3720533658161571        15.985365041390031     
 H   1.4713704909278018        3.3402238710497105        14.808530263343224     
 C   8.3462246853682398        4.9407074184381523        16.370845835586419     
 H   8.1085655749890932        4.5428127113679801        17.354219083482828     
 C   7.7021203511482925        6.2157341719460142        14.388778499277118     
 C   4.8782047531533230        11.154560166692672        14.069305771756605     
 H   5.3090159434226489        10.540126442569420        13.271841797378256     
 H   5.5130816071678748        12.022381719772794        14.285078539301432     
 H   3.8664624323389662        11.474542017110080        13.799277316940577     
 C   5.2948465328462486        3.3289718787972706        16.449248418734268     
 H   4.8253706998695796        3.4356828100388466        15.465708189829911     
 H   4.7142539135165533        2.6803523567524818        17.114666085042238     
 H   6.3182751752638522        2.9539416082347905        16.346318167920799     
 C   8.9899100562716487        5.9965693330511041        13.868512306306716     
 H   9.2302736557835896        6.3596655456345372        12.874157760038916     
 C   9.6175765198654535        4.7245120665270663        15.826831581706353     
 H   10.349788011386073        4.1383873282843906        16.378815669224601     
 C  0.83915663777714289        7.5078406576776064        13.825482724911987     
 H  0.45139666298584152        6.5796413382071908        13.419574844648475     
 C   8.0836954616579426        9.1067784912575096        13.088644195571224     
 H   7.5419581467083354        9.7494270350249206        13.789358337428094     
 H   8.4718756927034971        9.6803850506081854        12.243716424248273     
 H   8.8996613753695311        8.5925111172259783        13.609231947717671     
 C   2.1847088410071223        7.5752906888029479        14.227478170646480     
 C   1.8305056316840169        9.9289704933002945        14.792881726736285     
 H   2.2060701866134620        10.869573694602572        15.184260973253501     
 C  0.50556409020299586        9.8487284037375424        14.351028467785909     
 H -0.12895672187956245        10.733766603265337        14.380706906964839     
 C   9.9361709043989066        5.2482498240823370        14.574181639732554     
 H   10.908522446852981        5.0577748555242241        14.125283996463764     
 Co   1.0600398607423054        8.8503515941106929        5.7747080526980783     
 S   3.2728127600929220        10.857456876796919        4.6886373310023366     
 S  0.69187390909432323        10.933015771685252        8.1479953317039175     
 S   1.1935860862577705        5.7358608631746355        6.4932585753094356     
 S -0.94453538368146728        8.0201312254805082        3.4455065865707759     
 O  0.32975476323350866        7.3449048196647677        3.0999863707642863     
 O  -6.2584975988099478E-002   11.043481651515179        9.4079688514388415     
 O   4.1317892612025204        10.917448771607853        3.4923224435298144     
 O   2.0836260838400036        10.474191295044276        8.2516244229451736     
 N   1.9823592520089293        7.1013768727982303        6.1174727174105499     
 O  -1.5850055509570737        8.7164517455641111        2.3144881715054368     
 O   1.8269670075275193        4.9672616453912504        7.5793870704118271     
 O   2.0088762105017426        11.602485281952491        4.6248855822605908     
 O -0.21087004253914873        6.1565746438647544        6.7355617142026274     
 N -0.63599855257879512        8.9649329362380037        4.7120001368434732     
 N   2.8791105603550977        9.3393819705116670        5.1197663997685332     
 N  -1.9928809211374347E-002   9.9710053702002703        7.0423363790483968     
 C   6.0079284723910087        7.2507005549943235        4.8488646968452791     
 H   7.0414868734049163        7.3384746047754552        4.5245202983511490     
 C  -1.3478707955797471        10.219743035716895        6.6236539474743132     
 C   3.3334474787456618        7.0677926736498851        5.7096198775734610     
 C   4.2361538165082937        11.524614437834609        6.0403995777148589     
 H   5.1238877758078916        10.897004630168329        6.1795203043046643     
 H   3.6200397518337795        11.509425244363536        6.9465387364648743     
 H   4.5453489249306971        12.541259130899832        5.7697506514005719     
 C  -2.3294264576437493        10.940194782217302        7.3325240289483800     
 H  -2.0917712277381915        11.337924069097696        8.3159638431992580     
 C  -1.6852076390959443        9.6656116477067258        5.3501922370715684     
 C   1.1388061281856745        4.7268872070014707        5.0306410002098669     
 H  0.70797674449814707        5.3413208518103286        4.2331855689055589     
 H  0.50392071028321028        3.8590768917367422        5.2464405314110900     
 H   2.1505347505870103        4.4068833113438517        4.7605827475220917     
 C  0.72187450619222782        12.552404796029762        7.4102802319426662     
 H   1.1912627386941019        12.445630778964619        6.4267026384217312     
 H   1.3024625850837026        13.201185316161620        8.0755500737640151     
 H -0.30160910211633907        12.927303737508625        7.3074043229288845     
 C  -2.9729781199090528        9.8848764613083606        4.8299069246968047     
 H  -3.2132913841288722        9.5219806935205344        3.8354666497280903     
 C  -3.6007826350758712        11.156409342567814        6.7885343698631857     
 H  -4.3330566108894226        11.742372007124281        7.3406060267786337     
 C   5.1777912766729361        8.3737476365962689        4.7868258744272509     
 H   5.5655248994181328        9.3019721120661689        4.3809494070707373     
 C  -2.0668608615546513        6.7747249177218309        4.0500701463366084     
 H  -1.5250726690248488        6.1319726383764506        4.7506540563537456     
 H  -2.4552461402090109        6.2012175039988051        3.2051708552164042     
 H  -2.8826874782484699        7.2890463646636592        4.5708232433181939     
 C   3.8322051631944314        8.3062064803955309        5.1886718644228900     
 C   4.1864854805435803        5.9525399381172823        5.7540440187473152     
 H   3.8109462307839896        5.0119076720014810        6.1453760232153138     
 C   5.5114288368235380        6.0328344992464302        5.3121981560838618     
 H   6.1459556457389741        5.1477996492239058        5.3418273641100100     
 C  -3.9192857752905916        10.632997211806927        5.5357164499245952     
 H  -4.8916238862593193        10.823555889498980        5.0868263082332765     
 N   10.314810440458809       0.28382827427104340        8.2112377408824244     
 C   8.8717478746815939       0.26074135279565086        7.7457453311870941     
 H   8.7277358220477623        1.1508613933278582        7.1135392699465925     
 H   8.2590051432541518       0.37277103533780365        8.6583089659166124     
 C   10.560499895112541      -0.77984840277001655        9.2606226820278845     
 H   10.277461563301395       -1.7294695594849987        8.7981187799219409     
 H   9.8500050793885698      -0.59785538102693514        10.074865565919627     
 C   8.5425519368028606       -1.0121122896822001        6.9683846920116306     
 H   7.5266208249934232      -0.91622047270666451        6.5546743725373338     
 H   8.5561126499949776       -1.9118194827139603        7.6025543595002132     
 H   9.2279568533268232       -1.1415777654225920        6.1108727387505137     
 C   10.730597420327637        2.6778484367284578        7.5393071128601115     
 H   11.328739137715367        3.5491819127906798        7.8371546744281124     
 H   9.7228468757904984        3.0198037009165541        7.2815911680247947     
 H   11.192438217866945        2.2809893215358019        6.6261695617447840     
 C   10.747540531533408        1.6575339130668580        8.6686492614992066     
 H   11.765092974096344        1.5434539186182579        9.0555272359443411     
 H   10.090475826922219        1.9358809741940641        9.5033352423220467     
 C   12.000739453702144      -0.81727858817737731        9.7523709140461001     
 H   12.199639597015366       -1.7921695921151490        10.217871503267382     
 H   12.203002795524785       -5.0643222816552216E-002   10.508558708420079     
 H   12.707992006016978      -0.70190240402148718        8.9213246074500230     
 H   10.898839675398722        3.0263402413596999E-002   7.3740287914265163     
 N   7.7362168256043873        15.597155458858293        17.249871897176355     
 C   9.1792580597424571        15.619822553431533        16.784372322800714     
 H   9.3229195031355552        14.729925795740025        16.151863679449342     
 H   9.7919054010570896        15.507175693469648        17.696841893486898     
 C   7.4907996237165904        16.660910261701417        18.299224375974930     
 H   7.7739344178784018        17.610460152758574        17.836639376157972     
 H   8.2013397300203348        16.478851263489418        19.113410760713563     
 C   9.5090168667916632        16.892741152749107        16.007478877099675     
 H   10.524801273951594        16.796531292085639        15.593560956150299     
 H   9.4959442965969441        17.792139461595632        16.641963181333519     
 H   8.8236433153413749        17.022887622789931        15.150152438514652     
 C   7.3199839720433566        13.203220237816007        16.577990067025382     
 H   6.7216550744480994        12.332018549852325        16.875815204258760     
 H   8.3276895980162280        12.861076243839804        16.320381799370306     
 H   6.8583120545815808        13.600123858599384        15.664793047533625     
 C   7.3031269761779871        14.223583259511011        17.707284283036742     
 H   6.2855589787826549        14.337902507830639        18.094016898857618     
 H   7.9600196016666578        13.945140612519339        18.542064458071351     
 C   6.0506197358056628        16.698607224199051        18.791101458591754     
 H   5.8519472803725510        17.673545703251289        19.256580750458738     
 H   5.8482807071018801        15.932027537843398        19.547326836668553     
 H   5.3432808394261118        16.583350756793088        17.960118910601498     
 H   7.1522543362155577        15.850867019078068        16.412661299916991     
 N   4.2979754837297328        7.6564600343442688        9.8658220717027856     
 C   2.8548762460763406        7.6797413188601489        10.331224871239369     
 H   2.7106233838755958        6.7894474202741284        10.963198422595369     
 H   2.2421309832940213        7.5681304505822755        9.4185531600975700     
 C   4.5438597012506827        8.7201889659121239        8.8165268358368358     
 H   4.2608996948740092        9.6698052542316457        9.2790858619741385     
 H   3.8333857627242458        8.5383445099457909        8.0022323636584911     
 C   2.5259506884628604        8.9525112772177877        11.108911926213274     
 H   1.5099034350168763        8.8567671266698564        11.522425783892782     
 H   2.5398321630899185        9.8524355975163651        10.474962965059818     
 H   3.2113121648890957        9.0815471894284645        11.966600164646817     
 C   4.7136152609449979        5.2624177402608501        10.537732231912560     
 H   5.3116355764143854        4.3910121201259216        10.239834868006946     
 H   3.7058553578428279        4.9205683252171797        10.795576123862327     
 H   5.1755974265935762        5.6592605238303433        11.450808873512219     
 C   4.7305297861998401        6.2827105219581085        9.4083665256618740     
 H   5.7480532030237832        6.3966875694072440        9.0213630035605181     
 H   4.0733451770216238        6.0044030544821858        8.5737589243978878     
 C   5.9841328362544104        8.7575151497450108        8.3248674587979359     
 H   6.1831352093414322        9.7324011959720380        7.8593893252033844     
 H   6.1863812304730246        7.9908824989483636        7.5686741052130175     
 H   6.6913350466184358        8.6420676231031468        9.1559503037942100     
 H   4.8820008572897455        7.9098919573528432        10.703079129838720     
 N   1.7188083120064497        8.2252301631424576       0.82708734309608911     
 C   3.1618961013440026        8.2022057440087632        1.2925012560572480     
 H   3.3059674477566077        9.0924467963447508        1.9245542260726538     
 H   3.7745983083416377        8.3140503111403721       0.37986104046490532     
 C   1.4730882841503956        7.1613909942499774      -0.22212790034797722     
 H   1.7560858464974587        6.2118420174344493       0.24054006479192450     
 H   2.1836059328989710        7.3432229266556508       -1.0363854273873352     
 C   3.4910899167671401        6.9294628944003493        2.0700689104660022     
 H   4.5070716688163284        7.0253879015987017        2.4836591617443107     
 H   3.4774311756666969        6.0296326224297774        1.4360367749231722     
 H   2.8057474212941385        6.8001769996088548        2.9276919868401969     
 C   1.3029032532275859        10.619283086481191        1.4987696663127648     
 H  0.70482833187749949        11.490611819258456        1.2007638576376531     
 H   2.3106351065838298        10.961220261787858        1.7565962482448061     
 H  0.84093124590632462        10.222495754150874        2.4118752035895290     
 C   1.2860788064459239        9.5988764448013626       0.36951432493158387     
 H  0.26856396703263735        9.4847472805229174       -1.7448554382842811E-002
 H   1.9432026233435076        9.8771682308400859      -0.46514291560365006     
 C   3.2861371090054339E-002   7.1239053251793472      -0.71389069888754708     
 H -0.16604956262718784        6.1489361118717296       -1.1792241250971396     
 H -0.16936860773761644        7.8904171398435858       -1.4702088384905705     
 H -0.67440522440336581        7.2394272068767007       0.11712354043444297     
 H   1.1348162533978932        7.9717657911563862        1.6643538626246306     
 N   1.6777498058811213        14.486386941467662        18.177782469160192     
 C  0.92468083846860005        15.695206853202540        17.674790274408192     
 H  0.76170874747912909        16.331430065498449        18.551871554068121     
 H  -5.7838040220425886E-002   15.329763571047575        17.360450590931585     
 C   3.0019816683241278        14.860244741877768        18.796858911470501     
 H   2.8018949260206014        15.731440741075554        19.435575824907605     
 H   3.6572867187744693        15.169660519137912        17.976825677996654     
 C  0.44686451731701404        12.947942777762190        16.629994893406010     
 H  0.54743315053660602        11.993875504502093        16.098938603833574     
 H   1.9350509873422867E-002   13.663500524138279        15.919505149977528     
 H -0.28402322814276015        12.796413204344757        17.438127511169625     
 C   1.8036916022569507        13.373856101164593        17.168667346968547     
 H   2.2979440852489734        12.543958483556722        17.682776530404254     
 H   2.4926355116174430        13.715085957608675        16.386970055739354     
 C   1.6102486866326755        16.450654722798667        16.555260321208348     
 H  0.96069842167521380        17.288668119425601        16.273471643257043     
 H   1.7835501115247867        15.821191205843235        15.676873321301688     
 H   2.5724427446661426        16.866090611427754        16.875446409993106     
 C   3.6083936281035762        13.719146413411151        19.601390473916261     
 H   4.4838319828336743        14.097721176116586        20.145296597820305     
 H   3.9528291100344517        12.891073602922720        18.969950783019833     
 H   2.9087820740927284        13.318311146824771        20.346014971363878     
 H   1.0757107983701895        14.145326912802194        18.973850232269736     
 N   4.3394792158884590        1.3954642981411685        9.1388526826006693     
 C   5.0927374950245419       0.18687289234383681        8.6355875454481055     
 H   5.2561746149979216      -0.44933025934776988        9.5126111219981215     
 H   6.0750407312169994       0.55263243138049489        8.3209129042922552     
 C   3.0153383654492893        1.0212902196935376        9.7579247724540821     
 H   3.2155636144030040       0.14993400019271352        10.396380841975848     
 H   2.3599996799339142       0.71203943019088523        8.9378539086631008     
 C   5.5701442023228322        2.9345827937353950        7.5916121339538201     
 H   5.4694786892806082        3.8888922167761315        7.0609886206993178     
 H   5.9978618082999997        2.2194243098088942        6.8808319569531413     
 H   6.3009224821230960        3.0858622277270289        8.3999053558921393     
 C   4.2133371331004073        2.5081791489641785        8.1299716965235227     
 H   3.7187712090522531        3.3378194016732667        8.6442021916944007     
 H   3.5245959627160253        2.1669349778552598        7.3480917791358804     
 C   4.4070108697172463      -0.56873795454280385        7.5162610670691503     
 H   5.0567418925127550       -1.4065030311851849        7.2341485136643984     
 H   4.2331346537961680        6.0742067097735053E-002   6.6379943339413110     
 H   3.4450895362606921      -0.98456241799789246        7.8367919035790816     
 C   2.4088851583149062        2.1621091938164962        10.562829733843451     
 H   1.5335757909887995        1.7832864550079603        11.106769986366093     
 H   2.0642441982538120        2.9902926067177185        9.9316473599930841     
 H   3.1085549362147131        2.5628604628610154        11.307445523917421     
 H   4.9414910613595984        1.7364543917643565        9.9349673299794965     
 N   7.6942592307018041        9.3367019653110699      -0.10017905946647969     
 C   6.9409092756301014        8.1282136955759299       0.40319295137183092     
 H   6.7774202663540759        7.4919375672248121      -0.47377080334580540     
 H   5.9586373566264532        8.4940802579763055       0.71784255032639155     
 C   9.0184031784557206        8.9623929313669777      -0.71916041649918183     
 H   8.8181671812478974        8.0909386569485449       -1.3574806493733051     
 H   9.6737174171646707        8.6532620911261127       0.10097510769933307     
 C   6.4635979903470071        10.876064450234589        1.4468238107763851     
 H   6.5642573627522056        11.830508034145453        1.9772225762237898     
 H   6.0358699910673268        10.161070652903593        2.1577698680458850     
 H   5.7328333534308138        11.027160136380299       0.63847770900452205     
 C   7.8204114767581929        10.449530822078946       0.90857193116064250     
 H   8.3150414737516201        11.279082218961058       0.39425844102619056     
 H   8.5091023305997826        10.108341546145814        1.6905221787874143     
 C   7.6265879872335338        7.3726521433858663        1.5225814421937760     
 H   6.9767834734540726        6.5349803629030667        1.8048061259806596     
 H   7.8005647935655071        8.0022080473238386        2.4007761235351164     
 H   8.5884545772986058        6.9566947358759643        1.2020546452722300     
 C   9.6248875234692122        10.103066724053432       -1.5242514031208312     
 H   10.500172793039603        9.7241363120107849       -2.0681540051420280     
 H   9.9695700079639771        10.931341154094019      -0.89320864092726648     
 H   8.9252165768345773        10.503720222488562       -2.2689177112309964     
 H   7.0923134554647769        9.6776244467837120      -0.89637631864605150     
 N   10.356438585560364        6.5445897341355916        8.9385932278796414     
 C   11.109808781250281        7.7530578286391698        9.4419842250078858     
 H   11.273475402538219        8.3892557930404941        8.5649912904744170     
 H   12.092004829177629        7.3871306548162030        9.7568115886069897     
 C   9.0323223541558022        6.9189210834930144        8.3195654764654314     
 H   9.2325861823110476        7.7904010079647517        7.6812885748867821     
 H   8.3769674583688705        7.2280204346363091        9.1396798898419451     
 C   11.587061236958856        5.0051216251949464        10.485509486137051     
 H   11.486380977168199        4.0506384835657681        11.015836878042860     
 H   12.014844188316530        5.7200430697135483        11.196497417832182     
 H   12.317793159210426        4.8540582569364386        9.6771236567317285     
 C   10.230246392078000        5.4317526833312630        9.9473291060303168     
 H   9.7355392929271929        4.6022417000756830        9.4330218221574196     
 H   9.5416069418100431        5.7729687372055096        10.729314428670154     
 C   10.424037317018511        8.5087746702035432        10.561214542615131     
 H   11.073859376891555        9.3464422289323874        10.843414867592664     
 H   10.249930934173914        7.8793221994030205        11.439460326737963     
 H   9.4622279337961039        8.9247563597040482        10.240538423738377     
 C   8.4258884197145161        5.7782672678992331        7.5144085735171933     
 H   7.5506316381211942        6.1572077498957718        6.9704665627738249     
 H   8.0811723181740156        4.9499778197837996        8.1454110161323072     
 H   9.1256022092414533        5.3776266721385815        6.7697749988987495     
 H   10.958401561239775        6.2036622970195738        8.1424149322146064     
         396

 Co   10.972517586635957       0.91539635074103920        3.2658656707680462     
 S   8.7585370202575685        2.9222165138496763        4.3497710988012965     
 S   11.341193183491020        2.9965953948307047       0.89158582252415919     
 S   10.839815062205691       -2.1988492275602520        2.5459335386660462     
 S   12.977515069160070        8.2732891511842974E-002   5.5937467890376436     
 O   11.703191154116018      -0.59285003086361865        5.9385499426050181     
 O   12.096640049733754        3.1058869135580998      -0.36785740761397190     
 O   7.8992277079256379        2.9824893748269319        5.5458364518831296     
 O   9.9497168523984154        2.5370544379926705       0.78740047383674661     
 N   10.050794838861774      -0.83389335245371932        2.9228564988031467     
 O   13.618066124130884       0.77763630042725529        6.7255705996815323     
 O   10.206585809387800       -2.9668064959066678        1.4592268237908030     
 O   10.022176799696144        3.6677661094242922        4.4134707705419345     
 O   12.244123182628060       -1.7775815353410942        2.3037967733963605     
 N   12.668800477412345        1.0289708151543353        4.3284214980628093     
 N   9.1529920730855761        1.4040491682766172        3.9196144003711995     
 N   12.052598323658016        2.0362426067601205        1.9988052370275662     
 C   6.0246867988939004      -0.68552164763781243        4.1895980415058967     
 H   4.9909255644704578      -0.59794191121557749        4.5133262962697662     
 C   13.380506543696887        2.2849666803566087        2.4174784610848921     
 C   8.6995958939797458      -0.86785603200843797        3.3301629651933085     
 C   7.7953627608206268        3.5882065290984655        2.9974420985163945     
 H   6.9077278810339386        2.9604205260447380        2.8585393693445766     
 H   8.4116170048176464        3.5726132199683556        2.0914128448500637     
 H   7.4859609053889171        4.6049253542937212        3.2675003900442920     
 C   14.361960305043397        3.0060345748022721        1.7090863991840295     
 H   14.124399589918211        3.4043712098219276       0.72587580518104833     
 C   13.717998723254416        1.7300109015179197        3.6905416346648754     
 C   10.895033834425190       -3.2089655059010478        4.0076863177504949     
 H   11.325987821771855       -2.5951503884901488        4.8055371220391851     
 H   11.529872435391006       -4.0765895111239105        3.7910705530331508     
 H   9.8833911450656853       -3.5292374548475891        4.2777138761367208     
 C   11.309679781019966        4.6167520432088294        1.6273419588842428     
 H   10.839716180373586        4.5106711519088929        2.6107017188353598     
 H   10.729063370957867        5.2643064594131213       0.96096036652371830     
 H   12.332807179962600        4.9925079694127596        1.7304693465824363     
 C   15.005815225610954        1.9488647939067327        4.2108577645404246     
 H   15.246242453543355        1.5852188801531781        5.2049946251217829     
 C   15.633389864716117        3.2218084333220345        2.2530781772710364     
 H   16.365619321597208        3.8079752178945032        1.7011914222774982     
 C   6.8544832732458429       0.43776912629985687        4.2517986877844809     
 H   6.4662728822390401        1.3660118005227935        4.6571437459014859     
 C   14.099819273786425       -1.1618815994009970        4.9877802334420362     
 H   13.558030010378632       -1.8037902684001490        4.2864770167940991     
 H   14.488246720529592       -1.7363519795470994        5.8319514804909662     
 H   14.915591246362142      -0.64690465222385718        4.4676212553311068     
 C   8.2002488165298875       0.37053810672356347        3.8505455288121944     
 C   7.8468498870196752       -1.9833293164039314        3.2853783537799370     
 H   8.2227201197782502       -2.9239130331457375        2.8942346963741192     
 C   6.5217123488804836       -1.9033384275251666        3.7266633813214232     
 H   5.8874778210907088       -2.7885769175358726        3.6968179067946658     
 C   15.952079613081636        2.6974290551511872        3.5054372706750248     
 H   16.924497235860226        2.8876389369328361        3.9542975455522815     
 Co   7.0782160361292634        14.966126489164298        12.304562268649923     
 S   9.2922010438053420        12.959128767896129        13.388327866299891     
 S   6.7092730984118791        12.885282712823191        9.9301234214534624     
 S   7.2110320906162597        18.080349818860796        11.584695805390437     
 S   5.0734795493066418        15.798611438219337        14.632614717145554     
 O   6.3478738257672269        16.474100244239818        14.977346117246249     
 O   5.9538776054645037        12.775907041845480        8.6706555247793027     
 O   10.151597652406425        12.898843004083059        14.584328876387419     
 O   8.1007909708950923        13.344705944007973        9.8259548818602163     
 N   8.0000079922961351        16.715361078828010        11.961598234012889     
 O   4.4328601554417899        15.103941908773111        15.764539792185897     
 O   7.8443495692091894        18.848359923643226        10.498081561174535     
 O   8.0285548648543656        12.213594286119488        13.452136572672170     
 O   5.8067370637678604        17.659113487002482        11.342417660885927     
 N   5.3821514330833491        14.852161538479914        13.367447671458530     
 N   8.8977637611436133        14.477303153136781        12.958174903263439     
 N   5.9978784719339853        13.845860056891075        11.037171258507536     
 C   12.026164178203343        16.566747092248711        13.228156248845655     
 H   13.059943568904135        16.479087327042794        13.551813467779759     
 C   4.6700608989362751        13.596955974645647        11.456083029841892     
 C   9.3512109306613311        16.749246837081547        12.368872184239697     
 C   10.255251085765886        12.293116302649576        12.035920033402482     
 H   11.142896129718107        12.920874032197018        11.896944656027980     
 H   9.6389223952025649        12.308736724511160        11.129942613298551     
 H   10.564643068552179        11.276386511417467        12.305946532218767     
 C   3.6885021155476356        12.876077611834242        10.747651892603439     
 H   3.9259178105386661        12.478044707682503        9.7642806714024175     
 C   4.3328219543507638        14.151413331033975        12.729432802304499     
 C   7.1557175473711681        19.090366770674510        13.046508130225654     
 H   6.7247875128357535        18.476482561683031        13.844319083938474     
 H   6.5208394305573316        19.957972655958159        12.829932842044700     
 H   8.1673415891747059        19.410668553979669        13.316571823047822     
 C   6.7405961913778150        11.265174286048572        10.666053675544532     
 H   7.2105678003272944        11.371257977421173        11.649412301974099     
 H   7.3211428345682794        10.617496234996977        9.9997247668073186     
 H   5.7174179720778371        10.889547098918067        10.769185618818703     
 C   3.0450750602715804        13.932448903275960        13.249862151553366     
 H   2.8048295322117722        14.295796255806753        14.244154863206209     
 C   2.4171737122766586        12.660095639663075        11.291804755799829     
 H   1.6848690791157634        12.074067976692975        10.739865028938352     
 C   11.196329760002538        15.443480462853229        13.290283800316196     
 H   11.584534029782800        14.515187842952523        13.695512215921841     
 C   3.9512463723308109        17.043205779479877        14.026484901548386     
 H   4.4930462237913469        17.684984731871975        13.325074375244011     
 H   3.5628552643348579        17.617810218961964        14.870574720119146     
 H   3.1354391727492081        16.528187894635785        13.506423180998514     
 C   9.8505352262756602        15.510793191408574        12.889146436544429     
 C   10.203998043226425        17.864693795762133        12.324148881474139     
 H   9.8281363218358155        18.805324340083967        11.933112140852201     
 C   11.529156275017822        17.784621870846514        12.765350738791390     
 H   12.163413963116254        18.669845225244572        12.735537016941796     
 C   2.0986864201662589        13.184104036050773        12.544372049063744     
 H   1.1263438481797838        12.993752822395205        12.993338841177009     
 Co   4.9557143097649536        7.0255398728553757        14.811564521002968     
 S   2.7417732232437730        5.0187194738112710        13.727610568055646     
 S   5.3242908098388382        4.9448799638692238        17.186270297445340     
 S   4.8230470188684986        10.139786142075680        15.531243703350935     
 S   6.9606150633438828        7.8574107794630148        12.483502062259115     
 O   5.6862793101215079        8.5329141481537096        12.138577315449226     
 O   6.0795437663774683        4.8355780784795659        18.445829290388680     
 O   1.8824547711805599        4.9583441197132778        12.531555583914884     
 O   3.9327864889318471        5.4043951201377531        17.290242887746960     
 N   4.0339451969274451        8.7747681999567906        15.154714183424437     
 O   7.6012586304362140        7.1624721894205674        11.351750965098521     
 O   4.1898979184458449        10.908075650122418        16.617763174895835     
 O   4.0053925234024481        4.2731270825435939        13.663966372568019     
 O   6.2273403709117261        9.7185175565338753        15.773478229997558     
 N   6.6518187389357948        6.9112309400004674        13.748834392244724     
 N   3.1362388597794495        6.5369155109861152        14.157604451170721     
 N   6.0358627030768872        5.9053039444691091        16.079218277440912     
 C   7.8850744278475601E-003   8.6264483154394167        13.887804843964346     
 H  -1.0258652800910912        8.5388888753329031        13.564029013199967     
 C   7.3636793730886820        5.6562160183425698        15.660406541318876     
 C   2.6827658101657290        8.8087453539610383        14.747321544002970     
 C   1.7785861345814542        4.3528958392514756        15.080009966255156     
 H  0.89103589759666257        4.9807995619421730        15.218925499560823     
 H   2.3948734342243183        4.3684566135335610        15.986017884162557     
 H   1.4690592259504154        3.3362046222693671        14.809996635151068     
 C   8.3451314932517686        4.9353164114702404        16.368966190335495     
 H   8.1076170615998269        4.5373767320372131        17.352351857836553     
 C   7.7010578770416744        6.2105079576276712        14.387019240823841     
 C   4.8782689545039206        11.149464155829564        14.069195851418456     
 H   5.3090901988725214        10.535352457597057        13.271499605242505     
 H   5.5132351062864204        12.017071871305477        14.285512957601997     
 H   3.8666350919347861        11.469765596414749        13.799163117101104     
 C   5.2929119752983409        3.3247076170430701        16.450470652418680     
 H   4.8230508899894735        3.4307624287540337        15.467054565107521     
 H   4.7122329634672946        2.6771447294523627        17.116794907743479     
 H   6.3160649373057280        2.9489773376929986        16.347461573069616     
 C   8.9888448687399798        5.9914455493632834        13.866729304212377     
 H   9.2291981253800977        6.3546849454595353        12.872421375314987     
 C   9.6164928405066181        4.7192140847545971        15.824937477253037     
 H   10.348708447449660        4.1331804495552547        16.376979423141954     
 C  0.83769624893225592        7.5031703844474773        13.825518372589819     
 H  0.44950905828209653        6.5749636865783012        13.420055029094454     
 C   8.0828585082871864        9.1020855476204421        13.089456593088466     
 H   7.5410419761077625        9.7440013287707252        13.790735281042185     
 H   8.4712884416078449        9.6765353704826289        12.245272939048888     
 H   8.8986338230377893        8.5871445553779235        13.609648914825078     
 C   2.1834629465318383        7.5703940733443362        14.226779158223795     
 C   1.8300049015199600        9.9242062889964728        14.792182266968203     
 H   2.2058617608960627        10.864758443789942        15.183422310991041     
 C  0.50487509597068825        9.8442297027855776        14.350877993350846     
 H -0.12938945722946943        10.729443696140043        14.380823278960252     
 C   9.9351376888362903        5.2431240096803728        14.572367420483976     
 H   10.907520301023034        5.0527197586180579        14.123507466364000     
 Co   1.0612216025980328        8.8558857679541720        5.7728998544662788     
 S   3.2750333430078307        10.862735363088822        4.6887694460002036     
 S  0.69264729099997180        10.936591563956393        8.1475226766545958     
 S   1.1939836028919382        5.7416543750382276        6.4925909346736539     
 S -0.94374759357646076        8.0240352316163079        3.4448430632664095     
 O  0.33054109801103998        7.3484741215680085        3.0998513475820340     
 O  -6.2491871851137186E-002   11.045987406624429        9.4071471754680402     
 O   4.1344052648952454        10.923199490797947        3.4927573077133682     
 O   2.0841952981690293        10.477185348133823        8.2514329591252586     
 N   1.9830585948766581        7.1067126403097776        6.1161002761045422     
 O  -1.5844077652906012        8.7190168093569813        2.3131247314565759     
 O   1.8271739392287867        4.9733592710789258        7.5790826922893908     
 O   2.0113646544845065        11.608238312901598        4.6250650468234715     
 O -0.21030927465939200        6.1628992124588526        6.7348701323314764     
 N -0.63489729108559545        8.9701926676837065        4.7101835783916295     
 N   2.8806138805648245        9.3445092395808267        5.1186874120727905     
 N  -1.8944352470309043E-002   9.9760083886626525        7.0406271476361706     
 C   6.0091039955736969        7.2551628601989124        4.8491319326033642     
 H   7.0428635283163379        7.3427801876084740        4.5254047052729565     
 C  -1.3468028511553127        10.224978863403418        6.6218873735429646     
 C   3.3342127265725132        7.0727551718307486        5.7086064999915624     
 C   4.2381327172411289        11.528588204054053        6.0412206872347634     
 H   5.1256826713356034        10.900694503971382        6.1801904876389564     
 H   3.6218014653425863        11.513021905921597        6.9471975038192273     
 H   4.5476689850661645        12.545279234745740        5.7712208005418759     
 C  -2.3283257133006305        10.945615531651226        7.3306245181948917     
 H  -2.0908147997603033        11.343398677509171        8.3140731287748331     
 C  -1.6841435620296408        9.6708437557126246        5.3484272474223902     
 C   1.1387375471483752        4.7319844572966705        5.0305300706090801     
 H  0.70789789985942175        5.3460949269269156        4.2328417043492603     
 H  0.50376414366468358        3.8643871617769419        5.2468740456760585     
 H   2.1503584159776232        4.4116624812679550        4.7604685864929523     
 C  0.72381978211136122        12.556675658661817        7.4115137773167099     
 H   1.1935975895726945        12.450560468924273        6.4280622218012251     
 H   1.3044943273183580        13.204392131069397        8.0776971236519657     
 H -0.29938546355964707        12.932280831949315        7.3085560771817422     
 C  -2.9719123097452704        9.8900012348739210        4.8281191170588835     
 H  -3.2122179425900810        9.5269517786331122        3.8337299906316606     
 C  -3.5996912966324097        11.161735698201015        6.7866193076693637     
 H  -4.3319662491929023        11.747615599915679        7.3387442246298518     
 C   5.1792516483966446        8.3784120969860005        4.7868583574862695     
 H   5.5674138764178247        9.3066427059450483        4.3814249033854953     
 C  -2.0660228341650178        6.7794163746064582        4.0508774597398984     
 H  -1.5241583528048788        6.1374004694444944        4.7520313458205212     
 H  -2.4546493127130651        6.2050620126493152        3.2067207626533847     
 H  -2.8816642841684756        7.2944099366593251        4.5712279858605331     
 C   3.8334528235587064        8.3111019481489503        5.1879772660754728     
 C   4.1869834894787772        5.9573023575884445        5.7533505566400915     
 H   3.8111504888205863        5.0167226478250440        6.1445456793936133     
 C   5.5121150503330094        6.0373286062360823        5.3120533311975651     
 H   6.1463851797775080        5.1521177070950790        5.3419518737322811     
 C  -3.9182495240285373        10.638134443238313        5.5338899931635250     
 H  -4.8906193772938309        10.828618012320767        5.0850370712691575     
 N   10.313034796766290       0.28876940667412659        8.2094168070744971     
 C   8.8704421197182253       0.26889071192543335        7.7430453122568634     
 H   8.7298337879801373        1.1565011819993423        7.1074986969298388     
 H   8.2580661095575731       0.38696260503194957        8.6542799092420726     
 C   10.555948647747851      -0.77553102213686809        9.2586553656698651     
 H   10.272477319191610       -1.7246103529820642        8.7953490286378155     
 H   9.8446149954699891      -0.59303636474710575        10.072024967925250     
 C   8.5368768372115156       -1.0051458171457501        6.9706101958807931     
 H   7.5226998010242738      -0.90687363765250850        6.5540271080273076     
 H   8.5455156342111351       -1.9015213797763675        7.6081871179638370     
 H   9.2227394003178151       -1.1413071413038165        6.1156100621706271     
 C   10.731874473469965        2.6824278755414026        7.5383801328430682     
 H   11.331438194514053        3.5527262356625831        7.8362267450834837     
 H   9.7244034913371511        3.0258215328074787        7.2817130238740813     
 H   11.192357412762791        2.2855147209719191        6.6246211961434494     
 C   10.748330855179534        1.6614423219328287        8.6671290123978260     
 H   11.766037742862901        1.5455670527281105        9.0528343387527261     
 H   10.092511164056212        1.9402332938429516        9.5025880405543841     
 C   11.995422976547575      -0.81494541020854971        9.7521917523110702     
 H   12.192383908447557       -1.7901869890290374        10.217630910837117     
 H   12.197735413272536       -4.8702080414735470E-002   10.508740956884990     
 H   12.703761202995761      -0.70037251685907553        8.9220299875347582     
 H   10.897039537736257        3.4103746979639152E-002   7.3725194705325086     
 N   7.7379785414407305        15.592237818347181        17.248056001996396     
 C   9.1805508889609708        15.611717486244132        16.781677635930738     
 H   9.3208259511188718        14.724319222568004        16.145843437060790     
 H   9.7928363012380295        15.493059003093107        17.692822780207411     
 C   7.4953233636816394        16.656612726187717        18.297263381441272     
 H   7.7788867955229781        17.605624144329916        17.833879865671616     
 H   8.2066996995768804        16.474055376286085        19.110579620592375     
 C   9.5146511254689745        16.885815731412368        16.009686443563726     
 H   10.528688558413988        16.787241126877127        15.592905741097171     
 H   9.5064765608235628        17.781897783006418        16.647562319275846     
 H   8.8288182290202961        17.022624358774230        15.154862763065106     
 C   7.3187142058793944        13.198660480590659        16.577065279465213     
 H   6.7189724356179079        12.328487467825203        16.874890468326086     
 H   8.3261422779554479        12.855087252566278        16.320499908303013     
 H   6.8583915359902177        13.595616384200754        15.663250134138591     
 C   7.3023405191693866        14.219691752380953        17.705768995678085     
 H   6.2846190758791156        14.335794542665459        18.091336773541663     
 H   7.9579970495091725        13.940809507620374        18.541317104226547     
 C   6.0559055531036394        16.696281231493121        18.790921649849697     
 H   5.8591612536839719        17.671567944438532        19.256340626364754     
 H   5.8535205216981776        15.930090853746250        19.547506434223163     
 H   5.3474855515163027        16.581822493642406        17.960820170276836     
 H   7.1540371707755961        15.847042448986299        16.411156925474348     
 N   4.2961957672932769        7.6515381674146257        9.8676594306454000     
 C   2.8535683172552981        7.6716013102237808        10.333945862303619     
 H   2.7127314105995390        6.7838257642630246        10.969271725869270     
 H   2.2411898806080117        7.5539270140812000        9.4226086851998847     
 C   4.5392946067972622        8.7158885006604550        8.8185064350820390     
 H   4.2558972197699081        9.6649629935053891        9.2818652789004243     
 H   3.8279811302695985        8.5335349645477585        8.0050875131870214     
 C   2.5202596620424633        8.9455583468326552        11.106690979610073     
 H   1.5059725294934045        8.8474261616390848        11.523087829464755     
 H   2.5292026755840356        9.8421401057542202        10.469323676790685     
 H   3.2060810902045533        9.0813119532907525        11.961858364590965     
 C   4.7148966879151279        5.2578591101999441        10.538677062317138     
 H   5.3143453070052828        4.3874923640011021        10.240783256117158     
 H   3.7074170534584896        4.9145657300894250        10.795466276934338     
 H   5.1755140929837093        5.6547572187340247        11.452377848827412     
 C   4.7313250232808057        6.2788236561074040        9.4099054325231606     
 H   5.7490041137318428        6.3946013586920554        9.0240802912887439     
 H   4.0753911077608116        6.0000698319190162        8.5745212696094395     
 C   5.9788010018315507        8.7552047715803116        8.3250549867873591     
 H   6.1758587194782910        9.7304416761213801        7.8596371153238671     
 H   6.1810999312791584        7.9889640814959906        7.5685006219040103     
 H   6.6870911521688816        8.6405645255485606        9.1552517478995910     
 H   4.8801968780243765        7.9060771406096606        10.704602645871894     
 N   1.7205929040259094        8.2301401806302827       0.82892740684415656     
 C   3.1632095443884301        8.2103208573969351        1.2952243276736821     
 H   3.3038742115832820        9.0980462911380116        1.9306255028630797     
 H   3.7755470576242369        8.3282168814316488       0.38391697732544872     
 C   1.4776500028199535        7.1656853880279767      -0.22014994146446648     
 H   1.7610826003707136        6.2166746267757755       0.24331225281860169     
 H   2.1890053437764427        7.3480270111055983       -1.0335334569982273     
 C   3.4967728017438260        6.9363895819588750        2.0678561147065402     
 H   4.5109979500725226        7.0346932852271102        2.4843251317982031     
 H   3.4880408678130217        6.0398970893658595        1.4304098526934488     
 H   2.8109695402665098        6.8003988707128187        2.9229618202255225     
 C   1.3016410592628136        10.623829772937039        1.4997281959991275     
 H  0.70214079695646836        11.494123629711137        1.2017312517680243     
 H   2.3090942854862710        10.967206242628590        1.7565004121982606     
 H  0.84103346912308896        10.226984811064305        2.4134567183505049     
 C   1.2852974068490268        9.6027567093142139       0.37106178124050676     
 H  0.26762624145704084        9.4868347333394851       -1.4724204834077104E-002
 H   1.9411732544858289        9.8814951707898491      -0.46436994348494015     
 C   3.8187684534714939E-002   7.1262182946120252      -0.71370015938062326     
 H -0.15878350203688468        6.1509024188780534       -1.1789805159743056     
 H -0.16409305940516167        7.8923442539451694       -1.4703731885416174     
 H -0.67016387897782614        7.2409295994125067       0.11643114520417282     
 H   1.1366234805482986        7.9755699977092949        1.6658794354676534     
 N   1.6781796267840532        14.489113800464262        18.179021935117323     
 C  0.92528686945220406        15.698064953852395        17.676101055503327     
 H  0.76312412334760860        16.334656310685560        18.553056627712010     
 H  -5.7607046219968469E-002   15.333017795530909        17.362567532889031     
 C   3.0023335819118220        14.863054968916103        18.798253230228966     
 H   2.8020648607325063        15.734103296165895        19.437109504484223     
 H   3.6576512757400015        15.172716611131584        17.978319147782724     
 C  0.44813778404010274        12.951054651254834        16.629707577427787     
 H  0.54947858353213830        11.997826673891344        16.097321719882334     
 H   2.0904673029665737E-002   13.667446048069934        15.919902345373849     
 H -0.28329058578428368        12.798177087461507        17.437019491504934     
 C   1.8044527783350550        13.376649555954325        17.169821962718061     
 H   2.2979701687817862        12.546521832273301        17.684254002667654     
 H   2.4941461533124514        13.717808416722592        16.388804712818015     
 C   1.6105105965479667        16.452752760301717        16.555894804132304     
 H  0.96102439227883729        17.290803737841014        16.274120922899016     
 H   1.7830899938759521        15.822851074948732        15.677690265380123     
 H   2.5729875934731932        16.868067857608978        16.875362295199615     
 C   3.6088605848291975        13.721975802234248        19.602647485068864     
 H   4.4843834704948957        14.100576599411310        20.146361823325304     
 H   3.9532226635661716        12.893864879230090        18.971218391203440     
 H   2.9094170485655142        13.321158764778648        20.347433183154692     
 H   1.0759959199268252        14.148223255154187        18.975029164200514     
 N   4.3390350984297186        1.3927196456601760        9.1401031016274832     
 C   5.0921079917378975       0.18398589863683676        8.6369225994004495     
 H   5.2547128303470210      -0.45258654878018495        9.5138231923454075     
 H   6.0747968845362470       0.54933382966112454        8.3230706896233482     
 C   3.0149677137944080        1.0184775307719609        9.7593301965812653     
 H   3.2153680199471335       0.14727639621960295        10.397937859331208     
 H   2.3596179236397932       0.70897338732210824        8.9393601668903369     
 C   5.5688670186952569        2.9314199929177049        7.5913086147059436     
 H   5.4674339605667042        3.8848781669362080        7.0593342213373580     
 H   5.9962937465719692        2.2154082326517863        6.8812272461370894     
 H   6.3001913686053026        3.0840598527258978        8.3987731429331429     
 C   4.2125711797379237        2.5053587165845781        8.1311256468442057     
 H   3.7187555963914827        3.3352416786135279        8.6456729605425817     
 H   3.5230706094329007        2.1641859789535784        7.3499348223172607     
 C   4.4067332435997155      -0.57085655793010970        7.5169096576534669     
 H   5.0563913661347444       -1.4086712313098337        7.2348273955809059     
 H   4.2336071299131728        5.9061138447364714E-002   6.6388197414600194     
 H   3.4445156493532934      -0.98654132946003359        7.8367049622960403     
 C   2.4084017805467313        2.1592906363592466        10.564080333751653     
 H   1.5330013388241128        1.7804538742752358        11.107826659551264     
 H   2.0638446656125056        2.9875073662058251        9.9328965660967743     
 H   3.1079007355532990        2.5600269559621296        11.308858162542789     
 H   4.9411929402930985        1.7335439186945696        9.9361548300983440     
 N   7.6947063133564662        9.3339344309240850      -0.10142777000582809     
 C   6.9415463244882849        8.1252986672189742       0.40185426733900709     
 H   6.7788921832479243        7.4886568929260333      -0.47498949428208243     
 H   5.9588871866043958        8.4907482745925336       0.71568239375830844     
 C   9.0187766388846171        8.9595641043716210      -0.72056866933136443     
 H   8.8183661185033841        8.0882698144617340       -1.3590472818978501     
 H   9.6741032050578273        8.6501739164178844        9.9462788814291631E-002
 C   6.4648779540559431        10.872866577017728        1.4471409151948655     
 H   6.5663051777139270        11.826452208358496        1.9789017905990882     
 H   6.0374413519507346        10.157011274281704        2.1573798749968085     
 H   5.7335665657253845        11.025331869576915       0.63962614877332280     
 C   7.8211798888692190        10.446681810933271       0.90742618502763761     
 H   8.3150563443031889        11.276480356867994       0.39280002381050877     
 H   8.5106326573065871        10.105561225959695        1.6886838254828587     
 C   7.6268755579926903        7.3705030360703541        1.5219261160079887     
 H   6.9771476168309734        6.5327769969468683        1.8041149058643469     
 H   7.8000972410856377        8.0004928192681657        2.3999475824639771     
 H   8.5890411421581057        6.9546919628136195        1.2021346433586162     
 C   9.6253721512568990        10.100239283609138       -1.5254955375245320     
 H   10.500749699991353        9.7213002279903993       -2.0692060927634564     
 H   9.9699687147062601        10.928542483448270      -0.89444440599399377     
 H   8.9258720855283098        10.500882716113189       -2.2703213607197279     
 H   7.0926112373776142        9.6746944715037753      -0.89755797926699177     
 N   10.355990969650746        6.5473674840242184        8.9373411400961178     
 C   11.109169887203285        7.7559844149749742        9.4406408822994372     
 H   11.271992426446111        8.3925517903071984        8.5637692391376117     
 H   12.091757118950103        7.3904775679307226        9.7546376933107908     
 C   9.0319468608777100        6.9217585172100513        8.3181561038093790     
 H   9.2323838101035438        7.7930765728579026        7.6797178389183998     
 H   8.3765818148781452        7.2311195537088233        9.1381673081638546     
 C   11.585783314380986        5.0083355955624214        10.485827750976997     
 H   11.484336474486987        4.0547125449700516        11.017521159698857     
 H   12.013271917559681        5.7241225107650564        11.196106259444395     
 H   12.317063653899066        4.8559009273359504        9.6782752873302567     
 C   10.229479947023480        5.4346123399865345        9.9461808319721339     
 H   9.7355306776042170        4.6048519148938016        9.4315605970535259     
 H   9.5400758044787199        5.7757580838579035        10.727471710135292     
 C   10.423752725722869        8.5109277359178321        10.560562486089353     
 H   11.073497130498449        9.3486501713771748        10.842727430867583     
 H   10.250408628811147        7.8810365403563045        11.438632868815747     
 H   9.4616411645411134        8.9267613368462495        10.240629473805047     
 C   8.4253989852767912        5.7811016338373813        7.5131677786356956     
 H   7.5500485933419297        6.1600498610594370        6.9694193467479053     
 H   8.0807703196245555        4.9527849063161042        8.1441814892551143     
 H   9.1249396462562835        5.3804695333392782        6.7683734583282904     
 H   10.958102447856353        6.2066029022154012        8.1412289055451570     
         396

 Co   10.971338929947184       0.92091524795667656        3.2676708273973434     
 S   8.7563284124541081        2.9274812773813736        4.3496477891104748     
 S   11.340417558469174        3.0001299531217853       0.89203738725844528     
 S   10.839417498513157       -2.1930702436348084        2.5466108248272170     
 S   12.976728875807201        8.6664404419128357E-002   5.5944165167457784     
 O   11.702408269208856      -0.58925207310209249        5.9387010948311039     
 O   12.096528505420721        3.1083569279900578      -0.36706636368382844     
 O   7.8966203830221886        2.9882364366649137        5.5454075915387628     
 O   9.9491416214019068        2.5400143523698544       0.78758532321569852     
 N   10.050092565415953      -0.82856672267012021        2.9242158283503863     
 O   13.617475677975548       0.78023298476434499        6.7269346928862399     
 O   10.206380879972309       -2.9607411779360002        1.4595521598516858     
 O   10.019701852311581        3.6735029625994553        4.4133003584653228     
 O   12.243561564291372       -1.7712726947728412        2.3044905039730761     
 N   12.667693672940462        1.0342538141336202        4.3302434568656736     
 N   9.1514988535358182        1.4091596195028753        3.9207147577222217     
 N   12.051621437230356        2.0411922609785136        2.0004763281759557     
 C   6.0235116426124833      -0.68106434251823023        4.1893296304538472     
 H   4.9895493659066092      -0.59363934810481112        4.5124406589312542     
 C   13.379443553385993        2.2901621106528878        2.4192103963519247     
 C   8.6988300777777976      -0.86290239802473123        3.3311731004914571     
 C   7.7933997770226009        3.5921593550078659        2.9966233615753679     
 H   6.9059533708290983        2.9640837939254103        2.8578680259028371     
 H   8.4098752599718125        3.5761903673174902        2.0907592090296925     
 H   7.4836496893574944        4.6089230540657198        3.2660295452957011     
 C   14.360868152703020        3.0113922274637601        1.7109331074447067     
 H   14.123454376715280        3.4097535856845074       0.72770118764667024     
 C   13.716931629585645        1.7352458050261512        3.6922928776286934     
 C   10.895103805658533       -3.2038592908906116        4.0078231088717793     
 H   11.326062034923183       -2.5903518020970329        4.8058982996280406     
 H   11.530037493091312       -4.0712688651037370        3.7906772013353125     
 H   9.8835700200994641       -3.5244519602403495        4.2778556822157938     
 C   11.307750208623276        4.6209778524800091        1.6261006293415015     
 H   10.837406809976040        4.5155539829785907        2.6093391817839686     
 H   10.727044276762147        5.2674767547002963       0.95881596714130612     
 H   12.330603344027445        4.9974320705225415        1.7293008793753772     
 C   15.004743883122025        1.9540083462787605        4.2126314076420064     
 H   15.245157075677470        1.5902401447859920        5.2067304009763626     
 C   15.632303750793149        3.2270899201173457        2.2549411442788472     
 H   16.364536577303287        3.8131588465653206        1.7029885963965934     
 C   6.8530262110119846       0.44242639903344216        4.2517688703872398     
 H   6.4643897475849146        1.3706745745242048        4.6566755591149764     
 C   14.098981320404073       -1.1571628664060700        4.9869755571915135     
 H   13.557111810078061       -1.7983408029823391        4.2851102215852261     
 H   14.487660442468540       -1.7324740909892173        5.8304034427450819     
 H   14.914561258162426      -0.64151292931324067        4.4672090709150343     
 C   8.1990062181574217       0.37542221970544121        3.8512498622110574     
 C   7.8463500046348305       -1.9785746821252790        3.2860707066325023     
 H   8.2225120302263974       -2.9191056351416531        2.8950612320998581     
 C   6.5210245771829065       -1.8988502441620891        3.7268077406305147     
 H   5.8870448526202974       -2.7842633293640509        3.6966901356766102     
 C   15.951041660827782        2.7025623808292623        3.5072311222270591     
 H   16.923488511481001        2.8927115594270121        3.9560537902949666     
 Co   7.0793919722165182        14.960606985326738        12.306367908912291     
 S   9.2944075805456006        12.953870986534993        13.388212251581587     
 S   6.7100603174243005        12.881729337108222        9.9305833293212480     
 S   7.2114217507726970        18.074570815541975        11.585370311520940     
 S   5.0742516819025703        15.794684459822740        14.633277458747260     
 O   6.3486412371139860        16.470507575859759        14.977493557487387     
 O   5.9539981892136131        12.773423335842761        8.6714560748356266     
 O   10.154198079660405        12.893105550740961        14.583911399417380     
 O   8.1013754183757332        13.341734071881772        9.8261477634321537     
 N   8.0007042819429692        16.710035596190167        11.962954879481142     
 O   4.4334384630880734        15.101339914984541        15.765891989387065     
 O   7.8445420875397263        18.842292190581500        10.498399658996618     
 O   8.0310295370360567        12.207861081590707        13.451968008992310     
 O   5.8072897767304994        17.652804050180038        11.343115921740086     
 N   5.3832447227592972        14.846894207700032        13.369254060699090     
 N   8.8992528815897654        14.472199083930104        12.959282384432408     
 N   5.9988660830733291        13.840878689550674        11.038860324833326     
 C   12.027330749914633        16.562302585779246        13.227895120005929     
 H   13.061310254055444        16.474801444027317        13.550938773362649     
 C   4.6711299161633804        13.591737665553316        11.457820209021270     
 C   9.3519705384347755        16.744297795593052        12.369881656941082     
 C   10.257219478406338        12.289172469847513        12.035113388165398     
 H   11.144674800732375        12.917222170854066        11.896289013249413     
 H   9.6406734387151687        12.305166273701083        11.129298337306288     
 H   10.566961200933495        11.272398731717253        12.304489632019910     
 C   3.6896057844115600        12.870687552240289        10.749505516517324     
 H   3.9268820026020648        12.472614565161619        9.7661211236404561     
 C   4.3338819409676690        14.146180498077625        12.731174766533083     
 C   7.1556452462982847        19.085264288036306        13.046640113262965     
 H   6.7247108784396064        18.471690134173802        13.844677300387003     
 H   6.5206732057695307        19.952656437284769        12.829534074184421     
 H   8.1671613495798550        19.405885634729565        13.316706455960045     
 C   6.7425478344965013        11.260926491374622        10.664810330949411     
 H   7.2128988804579608        11.366352539069107        11.648047839636792     
 H   7.3231878413858498        10.614311146972733        9.9975750715508784     
 H   5.7196466290839068        10.884593858049097        10.768014634913884     
 C   3.0461356448084351        13.927313357217724        13.251620515461367     
 H   2.8058947812985813        14.290798229986496        14.245867401611923     
 C   2.4182661334757736        12.654792275089379        11.293666303837714     
 H   1.6859620698583562        12.068855400866342        10.741663339171092     
 C   11.197779961337847        15.438834911318667        13.290265067183736     
 H   11.586410546686821        14.510539438833748        13.695061320570110     
 C   3.9520689810439129        17.038494916125401        14.025682070385752     
 H   4.4939489250410265        17.679548314997298        13.323713941384904     
 H   3.5634261251850798        17.613934475977736        14.869032713486309     
 H   3.1364540614150096        16.522807459403783        13.506008903061687     
 C   9.8517724028533511        15.505916602587950        12.889855849562540     
 C   10.204489802846163        17.859944965043912        12.324837388765646     
 H   9.8283360341258348        18.800520332472779        11.933929138139941     
 C   11.529834800725748        17.780143566207567        12.765495656996091     
 H   12.163836588370531        18.665542223809940        12.735408166143383     
 C   2.0997200759018835        13.178967683404313        12.546153843470780     
 H   1.1273443256453772        12.988684400189728        12.995077322775060     
 Co   4.9545332243560987        7.0200102098941235        14.809758699256767     
 S   2.7395592315666195        5.0134422009159207        13.727735911375618     
 S   5.3235177331777654        4.9413067530567050        17.185796161075540     
 S   4.8226443802329868        10.133995773120734        15.530578865162184     
 S   6.9598291321460888        7.8535059475423212        12.482839663087200     
 O   5.6854950140969880        8.5293428474868271        12.138440391060838     
 O   6.0794448222655886        4.8330706501352889        18.445009720078033     
 O   1.8798427736677119        4.9525918900504280        12.531985631330558     
 O   3.9322154681528469        5.4013985681050078        17.290046090139512     
 N   4.0332425557627376        8.7694328888761639        15.153347576548407     
 O   7.6006652571697426        7.1599065086633686        11.350389953527385     
 O   4.1896835572892224        10.901981847272788        16.617459730940965     
 O   4.0029118140316395        4.2673774401099536        13.664136006847912     
 O   6.2267747662510908        9.7121984494941973        15.772791936094405     
 N   6.6507182051441323        6.9059715440719422        13.747019647724244     
 N   3.1347407873391817        6.5317908106349440        14.156515079360503     
 N   6.0348799028715128        5.9003108215243989        16.077515210696934     
 C   6.7070903109273713E-003   8.6219784914325164        13.888074521575650     
 H  -1.0272449070489009        8.5345723907593367        13.564918503966238     
 C   7.3626152130448652        5.6509956268835513        15.658650095081230     
 C   2.6819986088195877        8.8037816722459930        14.746308365370576     
 C   1.7766175026871691        4.3489225681572306        15.080826781022688     
 H  0.88925199308820957        4.9771105717784172        15.219594463808134     
 H   2.3931243265336084        4.3648598612509639        15.986670726935083     
 H   1.4667479609730287        3.3321853734890241        14.811463006958913     
 C   8.3440383011352974        4.9299254045023275        16.367086545084572     
 H   8.1066685482105587        4.5319407527064461        17.350484632190277     
 C   7.6999954029350564        6.2052817433093281        14.385259982370567     
 C   4.8783331558545191        11.144368144966458        14.069085931080309     
 H   5.3091644543223939        10.530578472624693        13.271157413106755     
 H   5.5133886054049661        12.011762022838161        14.285947375902563     
 H   3.8668077515306063        11.464989175719417        13.799048917261631     
 C   5.2909774177504323        3.3204433552888690        16.451692886103089     
 H   4.8207310801093675        3.4258420474692213        15.468400940385131     
 H   4.7102120134180350        2.6739371021522440        17.118923730444724     
 H   6.3138546993476030        2.9440130671512068        16.348604978218432     
 C   8.9877796812083091        5.9863217656754637        13.864946302118037     
 H   9.2281225949766039        6.3497043452845334        12.870684990591061     
 C   9.6154091611477828        4.7139161029821288        15.823043372799720     
 H   10.347628883513247        4.1279735708261187        16.375143177059311     
 C  0.83623586008736905        7.4985001112173473        13.825554020267649     
 H  0.44762145357835159        6.5702860349494108        13.420535213540434     
 C   8.0820215549164285        9.0973926039833746        13.090268990605706     
 H   7.5401258055071896        9.7385756225165299        13.792112224656274     
 H   8.4707011905121927        9.6726856903570742        12.246829453849505     
 H   8.8976062707060457        8.5817779935298688        13.610065881932485     
 C   2.1822170520565547        7.5654974578857246        14.226080145801113     
 C   1.8295041713559028        9.9194420846926512        14.791482807200120     
 H   2.2056533351786629        10.859943192977314        15.182583648728581     
 C  0.50418610173838063        9.8397310018336146        14.350727518915784     
 H -0.12982219257937644        10.725120789014749        14.380939650955664     
 C   9.9341044732736741        5.2379981952784087        14.570553201235398     
 H   10.906518155193089        5.0476646617118908        14.121730936264235     
 Co   1.0624033444537599        8.8614199417976511        5.7710916562344803     
 S   3.2772539259227398        10.868013849380727        4.6889015609980698     
 S  0.69342067290562026        10.940167356227535        8.1470500216052724     
 S   1.1943811195261060        5.7474478869018197        6.4919232940378722     
 S -0.94295980347145425        8.0279392377521095        3.4441795399620432     
 O  0.33132743278857135        7.3520434234712502        3.0997163243997816     
 O  -6.2398767714174894E-002   11.048493161733679        9.4063254994972390     
 O   4.1370212685879695        10.928950209988042        3.4931921718969225     
 O   2.0847645124980549        10.480179401223369        8.2512414953053419     
 N   1.9837579377443870        7.1120484078213257        6.1147278347985345     
 O  -1.5838099796241287        8.7215818731498516        2.3117612914077150     
 O   1.8273808709300543        4.9794568967666022        7.5787783141669545     
 O   2.0138530984672705        11.613991343850705        4.6252445113863514     
 O -0.20974850677963527        6.1692237810529500        6.7341785504603262     
 N -0.63379602959239589        8.9754523991294075        4.7083670199397849     
 N   2.8821172007745517        9.3496365086499864        5.1176084243770488     
 N  -1.7959895729243738E-002   9.9810114071250329        7.0389179162239444     
 C   6.0102795187563851        7.2596251654035013        4.8493991683614501     
 H   7.0442401832277604        7.3470857704414936        4.5262891121947639     
 C  -1.3457349067308781        10.230214691089941        6.6201207996116160     
 C   3.3349779743993646        7.0777176700116122        5.7075931224096639     
 C   4.2401116179739642        11.532561970273496        6.0420417967546678     
 H   5.1274775668633144        10.904384377774434        6.1808606709732477     
 H   3.6235631788513936        11.516618567479659        6.9478562711735803     
 H   4.5499890452016318        12.549299338591650        5.7726909496831791     
 C  -2.3272249689575117        10.951036281085150        7.3287250074414025     
 H  -2.0898583717824146        11.348873285920646        8.3121824143504064     
 C  -1.6830794849633373        9.6760758637185251        5.3466622577732119     
 C   1.1386689661110758        4.7370817075918703        5.0304191410082923     
 H  0.70781905522069644        5.3508690020435017        4.2324978397929609     
 H  0.50360757704615688        3.8696974318171411        5.2473075599410279     
 H   2.1501820813682357        4.4164416511920592        4.7603544254638139     
 C  0.72576505803049474        12.560946521293872        7.4127473226907545     
 H   1.1959324404512870        12.455490158883928        6.4294218051807182     
 H   1.3065260695530134        13.207598945977175        8.0798441735399180     
 H -0.29716182500295507        12.937257926390005        7.3097078314345998     
 C  -2.9708464995814876        9.8951260084394814        4.8263313094209623     
 H  -3.2111445010512898        9.5319228637456881        3.8319933315352310     
 C  -3.5985999581889483        11.167062053834217        6.7847042454755417     
 H  -4.3308758874963811        11.752859192707076        7.3368824224810698     
 C   5.1807120201203523        8.3830765573757322        4.7868908405452881     
 H   5.5693028534175166        9.3113132998239276        4.3819003997002541     
 C  -2.0651848067753842        6.7841078314910845        4.0516847731431884     
 H  -1.5232440365849087        6.1428283005125390        4.7534086352872977     
 H  -2.4540524852171188        6.2089065212998262        3.2082706700903652     
 H  -2.8806410900884813        7.2997735086549911        4.5716327284028724     
 C   3.8347004839229815        8.3159974159023697        5.1872826677280557     
 C   4.1874814984139750        5.9620647770596067        5.7526570945328679     
 H   3.8113547468571829        5.0215376236486069        6.1437153355719136     
 C   5.5128012638424808        6.0418227132257334        5.3119085063112683     
 H   6.1468147138160427        5.1564357649662522        5.3420763833545521     
 C  -3.9172132727664830        10.643271674669700        5.5320635364024549     
 H  -4.8896148683283416        10.833680135142554        5.0832478343050385     
 N   10.311259153073772       0.29371053907720984        8.2075958732665715     
 C   8.8691363647548567       0.27704007105521583        7.7403452933266328     
 H   8.7319317539125141        1.1621409706708266        7.1014581239130861     
 H   8.2571270758609945       0.40115417472609549        8.6502508525675346     
 C   10.551397400383159      -0.77121364150371974        9.2566880493118440     
 H   10.267493075081825       -1.7197511464791295        8.7925792773536902     
 H   9.8392249115514065      -0.58821734846727636        10.069184369930873     
 C   8.5312017376201705      -0.99817934460930013        6.9728356997499557     
 H   7.5187787770551244      -0.89752680259835238        6.5533798435172805     
 H   8.5349186184272945       -1.8912232768387749        7.6138198764274598     
 H   9.2175219473088088       -1.1410365171850412        6.1203473855907404     
 C   10.733151526612293        2.6870073143543478        7.5374531528260249     
 H   11.334137251312741        3.5562705585344867        7.8352988157388550     
 H   9.7259601068838020        3.0318393646984032        7.2818348797233670     
 H   11.192276607658636        2.2900401204080363        6.6230728305421138     
 C   10.749121178825659        1.6653507307987994        8.6656087632964436     
 H   11.766982511629459        1.5476801868379630        9.0501414415611130     
 H   10.094546501190203        1.9445856134918391        9.5018408387867215     
 C   11.990106499393008      -0.81261223223972223        9.7520125905760420     
 H   12.185128219879749       -1.7882043859429257        10.217390318406853     
 H   12.192468031020287       -4.6760938012918724E-002   10.508923205349902     
 H   12.699530399974543      -0.69884262969666400        8.9227353676194952     
 H   10.895239400073793        3.7944091545681291E-002   7.3710101496385008     
 N   7.7397402572770728        15.587320177836069        17.246240106816440     
 C   9.1818437181794845        15.603612419056731        16.778982949060758     
 H   9.3187323991021884        14.718712649395986        16.139823194672243     
 H   9.7937672014189694        15.478942312716567        17.688803666927924     
 C   7.4998471036466876        16.652315190674017        18.295302386907615     
 H   7.7838391731675545        17.600788135901261        17.831120355185259     
 H   8.2120596691334278        16.469259489082756        19.107748480471184     
 C   9.5202853841462840        16.878890310075633        16.011894010027781     
 H   10.532575842876382        16.777950961668616        15.592250526044044     
 H   9.5170088250501799        17.771656104417204        16.653161457218175     
 H   8.8339931426992173        17.022361094758534        15.159573087615561     
 C   7.3174444397154312        13.194100723365310        16.576140491905043     
 H   6.7162897967877164        12.324956385798082        16.873965732393412     
 H   8.3245949578946679        12.849098261292754        16.320618017235724     
 H   6.8584710173988546        13.591108909802125        15.661707220743558     
 C   7.3015540621607862        14.215800245250895        17.704253708319424     
 H   6.2836791729755763        14.333686577500281        18.088656648225708     
 H   7.9559744973516882        13.936478402721409        18.540569750381742     
 C   6.0611913704016160        16.693955238787186        18.790741841107639     
 H   5.8663752269953919        17.669590185625776        19.256100502270769     
 H   5.8587603362944751        15.928154169649105        19.547686031777776     
 H   5.3516902636064945        16.580294230491727        17.961521429952175     
 H   7.1558200053356353        15.843217878894531        16.409652551031709     
 N   4.2944160508568219        7.6466163004849834        9.8694967895880126     
 C   2.8522603884342561        7.6634613015874127        10.336666853367866     
 H   2.7148394373234823        6.7782041082519218        10.975345029143170     
 H   2.2402487779220017        7.5397235775801255        9.4266642103021994     
 C   4.5347295123438416        8.7115880354087860        8.8204860343272440     
 H   4.2508947446658070        9.6601207327791343        9.2846446958267084     
 H   3.8225764978149508        8.5287254191497244        8.0079426627155517     
 C   2.5145686356220667        8.9386054164475226        11.104470033006873     
 H   1.5020416239699328        8.8380851966083132        11.523749875036728     
 H   2.5185731880781521        9.8318446139920752        10.463684388521553     
 H   3.2008500155200110        9.0810767171530422        11.957116564535111     
 C   4.7161781148852580        5.2533004801390382        10.539621892721717     
 H   5.3170550375961803        4.3839726078762826        10.241731644227368     
 H   3.7089787490741513        4.9085631349616703        10.795356430006349     
 H   5.1754307593738424        5.6502539136377061        11.453946824142603     
 C   4.7321202603617714        6.2749367902566995        9.4114443393844454     
 H   5.7499550244399025        6.3925151479768676        9.0267975790169714     
 H   4.0774370384999994        5.9957366093558466        8.5752836148209912     
 C   5.9734691674086910        8.7528943934156143        8.3252425147767806     
 H   6.1685822296151507        9.7284821562707222        7.8598849054443498     
 H   6.1758186320852921        7.9870456640436185        7.5683271385950022     
 H   6.6828472577193283        8.6390614279939726        9.1545531920049719     
 H   4.8783928987590084        7.9022623238664789        10.706126161905066     
 N   1.7223774960453693        8.2350501981181061       0.83076747059222389     
 C   3.1645229874328580        8.2184359707851069        1.2979473992901163     
 H   3.3017809754099559        9.1036457859312723        1.9366967796535055     
 H   3.7764958069068362        8.3423834517229238       0.38797291418599217     
 C   1.4822117214895114        7.1699797818059752      -0.21817198258095571     
 H   1.7660793542439686        6.2215072361171018       0.24608444084527886     
 H   2.1944047546539149        7.3528310955555458       -1.0306814866091196     
 C   3.5024556867205114        6.9433162695174007        2.0656433189470778     
 H   4.5149242313287177        7.0439986688555178        2.4849911018520956     
 H   3.4986505599593460        6.0501615563019406        1.4247829304637252     
 H   2.8161916592388812        6.8006207418167826        2.9182316536108481     
 C   1.3003788652980410        10.628376459392889        1.5006867256854903     
 H  0.69945326203543723        11.497635440163817        1.2026986458983955     
 H   2.3075534643887128        10.973192223469320        1.7564045761517153     
 H  0.84113569233985330        10.231473867977735        2.4150382331114812     
 C   1.2845160072521296        9.6066369738270634       0.37260923754942965     
 H  0.26668851588144432        9.4889221861560511       -1.1999855285311403E-002
 H   1.9391438856281500        9.8858221107396105      -0.46359697136623024     
 C   4.3513997979375524E-002   7.1285312640447041      -0.71350961987369943     
 H -0.15151744144658155        6.1528687258843773       -1.1787369068514717     
 H -0.15881751107270692        7.8942713680467538       -1.4705375385926645     
 H -0.66592253355228659        7.2424319919483127       0.11573874997390268     
 H   1.1384307076987039        7.9793742042622027        1.6674050083106760     
 N   1.6786094476869851        14.491840659460863        18.180261401074450     
 C  0.92589290043580807        15.700923054502248        17.677411836598466     
 H  0.76453949921608799        16.337882555872671        18.554241701355899     
 H  -5.7376052219511052E-002   15.336272020014242        17.364684474846477     
 C   3.0026854954995161        14.865865195954438        18.799647548987430     
 H   2.8022347954444107        15.736765851256234        19.438643184060840     
 H   3.6580158327055337        15.175772703125254        17.979812617568793     
 C  0.44941105076319138        12.954166524747478        16.629420261449567     
 H  0.55152401652767058        12.001777843280598        16.095704835931091     
 H   2.2458836185908604E-002   13.671391572001589        15.920299540770168     
 H -0.28255794342580726        12.799940970578255        17.435911471840239     
 C   1.8052139544131591        13.379443010744058        17.170976578467570     
 H   2.2979962523145989        12.549085180989881        17.685731474931050     
 H   2.4956567950074597        13.720530875836509        16.390639369896675     
 C   1.6107725064632581        16.454850797804767        16.556529287056257     
 H  0.96135036288246067        17.292939356256426        16.274770202540989     
 H   1.7826298762271175        15.824510944054230        15.678507209458559     
 H   2.5735324422802432        16.870045103790201        16.875278180406124     
 C   3.6093275415548183        13.724805191057346        19.603904496221464     
 H   4.4849349581561171        14.103432022706036        20.147427048830302     
 H   3.9536162170978910        12.896656155537460        18.972485999387043     
 H   2.9100520230383000        13.324006382732525        20.348851394945502     
 H   1.0762810414834609        14.151119597506183        18.976208096131291     
 N   4.3385909809709782        1.3899749931791838        9.1413535206542953     
 C   5.0914784884512532       0.18109890492983671        8.6382576533527917     
 H   5.2532510456961212      -0.45584283821260002        9.5150352626926935     
 H   6.0745530378554955       0.54603522794175408        8.3252284749544412     
 C   3.0145970621395271        1.0156648418503842        9.7607356207084486     
 H   3.2151724254912626       0.14461879224649238        10.399494876686569     
 H   2.3592361673456717       0.70590734445333114        8.9408664251175747     
 C   5.5675898350676816        2.9282571921000149        7.5910050954580672     
 H   5.4653892318528001        3.8808641170962850        7.0576798219753982     
 H   5.9947256848439388        2.2113921554946789        6.8816225353210383     
 H   6.2994602550875092        3.0822574777247667        8.3976409299741483     
 C   4.2118052263754411        2.5025382842049777        8.1322795971648887     
 H   3.7187399837307122        3.3326639555537891        8.6471437293907645     
 H   3.5215452561497762        2.1614369800518971        7.3517778654986419     
 C   4.4064556174821856      -0.57297516131741555        7.5175582482377825     
 H   5.0560408397567338       -1.4108394314344825        7.2355062774974135     
 H   4.2340796060301784        5.7380209796994389E-002   6.6396451489787287     
 H   3.4439417624458950      -0.98852024092217472        7.8366180210129990     
 C   2.4079184027785567        2.1564720789019969        10.565330933659855     
 H   1.5324268866594264        1.7776212935425115        11.108883332736436     
 H   2.0634451329711987        2.9847221256939318        9.9341457722004645     
 H   3.1072465348918854        2.5571934490632433        11.310270801168155     
 H   4.9408948192265978        1.7306334456247825        9.9373423302171915     
 N   7.6951533960111282        9.3311668965371002      -0.10267648054517649     
 C   6.9421833733464684        8.1223836388620203       0.40051558330618331     
 H   6.7803641001417736        7.4853762186272546      -0.47620818521835945     
 H   5.9591370165823383        8.4874162912087598       0.71352223719022545     
 C   9.0191500993135136        8.9567352773762661      -0.72197692216354692     
 H   8.8185650557588726        8.0856009719749249       -1.3606139144223952     
 H   9.6744889929509856        8.6470857417096560        9.7950469929250189E-002
 C   6.4661579177648791        10.869668703800865        1.4474580196133462     
 H   6.5683529926756492        11.822396382571542        1.9805810049743866     
 H   6.0390127128341424        10.152951895659816        2.1569898819477316     
 H   5.7342997780199561        11.023503602773530       0.64077458854212355     
 C   7.8219483009802451        10.443832799787595       0.90628043889463272     
 H   8.3150712148547594        11.273878494774930       0.39134160659482697     
 H   8.5121629840133899        10.102780905773576        1.6868454721783028     
 C   7.6271631287518460        7.3683539287548410        1.5212707898222013     
 H   6.9775117602078751        6.5305736309906690        1.8034236857480341     
 H   7.7996296886057683        7.9987775912124945        2.3991190413928378     
 H   8.5896277070176072        6.9526891897512737        1.2022146414450023     
 C   9.6258567790445859        10.097411843164844       -1.5267396719282329     
 H   10.501326606943104        9.7184641439700155       -2.0702581803848847     
 H   9.9703674214485432        10.925743812802521      -0.89568017106072106     
 H   8.9265275942220423        10.498045209737818       -2.2717250102084594     
 H   7.0929090192904525        9.6717644962238385      -0.89873963988793215     
 N   10.355543353741126        6.5501452339128452        8.9360890523125942     
 C   11.108530993156290        7.7589110013107776        9.4392975395909904     
 H   11.270509450354004        8.3958477875739028        8.5625471878008046     
 H   12.091509408722578        7.3938244810452414        9.7524637980145936     
 C   9.0315713675996161        6.9245959509270891        8.3167467311533265     
 H   9.2321814378960383        7.7957521377510526        7.6781471029500175     
 H   8.3761961713874182        7.2342186727813367        9.1366547264857640     
 C   11.584505391803118        5.0115495659298954        10.486146015816944     
 H   11.482291971805777        4.0587866063743343        11.019205441354854     
 H   12.011699646802832        5.7282019518165654        11.195715101056608     
 H   12.316334148587707        4.8577435977354613        9.6794269179287848     
 C   10.228713501968958        5.4374719966418050        9.9450325579139527     
 H   9.7355220622812393        4.6074621297119203        9.4300993719496322     
 H   9.5385446671473986        5.7785474305102973        10.725628991600431     
 C   10.423468134427228        8.5130808016321211        10.559910429563574     
 H   11.073134884105343        9.3508581138219622        10.842039994142505     
 H   10.250886323448380        7.8827508813095895        11.437805410893528     
 H   9.4610543952861210        8.9287663139884490        10.240720523871717     
 C   8.4249095508390681        5.7839359997755304        7.5119269837541989     
 H   7.5494655485626652        6.1628919722231013        6.9683721307219848     
 H   8.0803683210750972        4.9555919928484089        8.1429519623779196     
 H   9.1242770832711155        5.3833123945399750        6.7669719177578305     
 H   10.957803334472931        6.2095435074112295        8.1400428788757075     
         396

 Co   10.970160273258408       0.92643414517231393        3.2694759840266401     
 S   8.7541198046506494        2.9327460409130710        4.3495244794196539     
 S   11.339641933447325        3.0036645114128659       0.89248895199273148     
 S   10.839019934820621       -2.1872912597093643        2.5472881109883874     
 S   12.975942682454331        9.0595917326413755E-002   5.5950862444539142     
 O   11.701625384301694      -0.58565411534056644        5.9388522470571896     
 O   12.096416961107689        3.1108269424220159      -0.36627531975368499     
 O   7.8940130581187384        2.9939834985028959        5.5449787311943952     
 O   9.9485663904053965        2.5429742667470387       0.78777017259465043     
 N   10.049390291970132      -0.82324009288652100        2.9255751578976263     
 O   13.616885231820214       0.78282966910143459        6.7282987860909484     
 O   10.206175950556821       -2.9546758599653327        1.4598774959125684     
 O   10.017226904927018        3.6792398157746184        4.4131299463887119     
 O   12.242999945954683       -1.7649638542045880        2.3051842345497917     
 N   12.666586868468579        1.0395368131129052        4.3320654156685379     
 N   9.1500056339860620        1.4142700707291334        3.9218151150732439     
 N   12.050644550802696        2.0461419151969062        2.0021474193243449     
 C   6.0223364863310662      -0.67660703739864791        4.1890612194017978     
 H   4.9881731673427598      -0.58933678499404485        4.5115550215927422     
 C   13.378380563075099        2.2953575409491669        2.4209423316189573     
 C   8.6980642615758494      -0.85794876404102449        3.3321832357896057     
 C   7.7914367932245758        3.5961121809172663        2.9958046246343408     
 H   6.9041788606242589        2.9677470618060826        2.8571966824610975     
 H   8.4081335151259786        3.5797675146666244        2.0901055732093212     
 H   7.4813384733260717        4.6129207538377193        3.2645587005471102     
 C   14.359776000362643        3.0167498801252481        1.7127798157053837     
 H   14.122509163512351        3.4151359615470875       0.72952657011229216     
 C   13.715864535916872        1.7404807085343825        3.6940441205925114     
 C   10.895173776891877       -3.1987530758801754        4.0079598999930628     
 H   11.326136248074512       -2.5855532157039169        4.8062594772168969     
 H   11.530202550791619       -4.0659482190835634        3.7902838496374738     
 H   9.8837488951332428       -3.5196664656331098        4.2779974882948668     
 C   11.305820636226587        4.6252036617511880        1.6248592997987601     
 H   10.835097439578494        4.5204368140482876        2.6079766447325774     
 H   10.725025182566428        5.2706470499874705       0.95667156775889417     
 H   12.328399508092289        5.0023561716323233        1.7281324121683181     
 C   15.003672540633096        1.9591518986507883        4.2144050507435882     
 H   15.244071697811588        1.5952614094188056        5.2084661768309424     
 C   15.631217636870179        3.2323714069126566        2.2568041112866579     
 H   16.363453833009366        3.8183424752361383        1.7047857705156884     
 C   6.8515691487781263       0.44708367176702746        4.2517390529899988     
 H   6.4625066129307900        1.3753373485256162        4.6562073723284660     
 C   14.098143367021722       -1.1524441334111430        4.9861708809409908     
 H   13.556193609777489       -1.7928913375645292        4.2837434263763523     
 H   14.487074164407487       -1.7285962024313350        5.8288554049991976     
 H   14.913531269962711      -0.63612120640262426        4.4667968864989627     
 C   8.1977636197849542       0.38030633268731895        3.8519541956099208     
 C   7.8458501222499857       -1.9738200478466266        3.2867630594850681     
 H   8.2223039406745446       -2.9142982371375687        2.8958877678255970     
 C   6.5203368054853303       -1.8943620607990115        3.7269520999396066     
 H   5.8866118841498869       -2.7799497411922287        3.6965623645585546     
 C   15.950003708573927        2.7076957065073377        3.5090249737790935     
 H   16.922479787101775        2.8977841819211885        3.9578100350376513     
 Co   7.0805679083037729        14.955087481489180        12.308173549174660     
 S   9.2966141172858592        12.948613205173856        13.388096636863281     
 S   6.7108475364367219        12.878175961393252        9.9310432371890318     
 S   7.2118114109291342        18.068791812223150        11.586044817651441     
 S   5.0750238144984996        15.790757481426143        14.633940200348965     
 O   6.3494086484607459        16.466914907479701        14.977640997728525     
 O   5.9541187729627225        12.770939629840040        8.6722566248919506     
 O   10.156798506914386        12.887368097398861        14.583493922447342     
 O   8.1019598658563741        13.338762199755571        9.8263406450040911     
 N   8.0014005715898033        16.704710113552323        11.964311524949395     
 O   4.4340167707343570        15.098737921195971        15.767244186588231     
 O   7.8447346058702623        18.836224457519773        10.498717756818701     
 O   8.0335042092177478        12.202127877061926        13.451799445312449     
 O   5.8078424896931384        17.646494613357593        11.343814182594246     
 N   5.3843380124352462        14.841626876920152        13.371060449939652     
 N   8.9007420020359174        14.467095014723428        12.960389865601378     
 N   5.9998536942126721        13.835897322210272        11.040549391159116     
 C   12.028497321625922        16.557858079309778        13.227633991166204     
 H   13.062676939206755        16.470515561011844        13.550064078945537     
 C   4.6721989333904856        13.586519356460986        11.459557388200647     
 C   9.3527301462082217        16.739348754104558        12.370891129642466     
 C   10.259187871046789        12.285228637045449        12.034306742928312     
 H   11.146453471746645        12.913570309511114        11.895633370470849     
 H   9.6424244822277725        12.301595822891006        11.128654061314027     
 H   10.569279333314810        11.268410952017039        12.303032731821055     
 C   3.6907094532754838        12.865297492646334        10.751359140431209     
 H   3.9278461946654630        12.467184422640734        9.7679615758784930     
 C   4.3349419275845742        14.140947665121272        12.732916730761669     
 C   7.1555729452254004        19.080161805398099        13.046772096300275     
 H   6.7246342440434583        18.466897706664572        13.845035516835530     
 H   6.5205069809817298        19.947340218611380        12.829135306324144     
 H   8.1669811099850023        19.401102715479457        13.316841088872270     
 C   6.7444994776151868        11.256678696700673        10.663566986354290     
 H   7.2152299605886272        11.361447100717038        11.646683377299487     
 H   7.3252328482034201        10.611126058948489        9.9954253762944365     
 H   5.7218752860899773        10.879640617180128        10.766843651009065     
 C   3.0471962293452903        13.922177811159489        13.253378879369370     
 H   2.8069600303853899        14.285800204166240        14.247579940017637     
 C   2.4193585546748890        12.649488910515684        11.295527851875599     
 H   1.6870550606009491        12.063642825039711        10.743461649403832     
 C   11.199230162673155        15.434189359784103        13.290246334051275     
 H   11.588287063590844        14.505891034714972        13.694610425218380     
 C   3.9528915897570145        17.033784052770923        14.024879239223118     
 H   4.4948516262907070        17.674111898122622        13.322353507525797     
 H   3.5639969860353022        17.610058732993512        14.867490706853474     
 H   3.1374689500808106        16.517427024171781        13.505594625124862     
 C   9.8530095794310419        15.501040013767327        12.890565262580653     
 C   10.204981562465903        17.855196134325695        12.325525896057155     
 H   9.8285357464158540        18.795716324861591        11.934746135427684     
 C   11.530513326433676        17.775665261568619        12.765640575200793     
 H   12.164259213624810        18.661239222375308        12.735279315344970     
 C   2.1007537316375080        13.173831330757853        12.547935637877814     
 H   1.1283448031109706        12.983615977984250        12.996815804373114     
 Co   4.9533521389472437        7.0144805469328713        14.807952877510566     
 S   2.7373452398894664        5.0081649280205696        13.727861254695588     
 S   5.3227446565166927        4.9377335422441870        17.185322024705744     
 S   4.8222417415974750        10.128205404165787        15.529914026973435     
 S   6.9590432009482948        7.8496011156216285        12.482177263915283     
 O   5.6847107180724690        8.5257715468199429        12.138303466672449     
 O   6.0793458781537080        4.8305632217910111        18.444190149767387     
 O   1.8772307761548639        4.9468396603875782        12.532415678746231     
 O   3.9316444473738463        5.3984020160722626        17.289849292532061     
 N   4.0325399145980292        8.7640975777955372        15.151980969672376     
 O   7.6000718839032713        7.1573408279061699        11.349028941956250     
 O   4.1894691961325998        10.895888044423156        16.617156286986098     
 O   4.0004311046608310        4.2616277976763124        13.664305641127802     
 O   6.2262091615904556        9.7058793424545193        15.772105642191251     
 N   6.6496176713524697        6.9007121481434170        13.745204903203764     
 N   3.1332427148989144        6.5266661102837720        14.155425707550286     
 N   6.0338971026661383        5.8953176985796896        16.075812143952959     
 C   5.5291061940071790E-003   8.6175086674256161        13.888344199186953     
 H  -1.0286245340067108        8.5302559061857721        13.565807994732511     
 C   7.3615510530010484        5.6457752354245336        15.656893648843583     
 C   2.6812314074734465        8.7988179905309476        14.745295186738181     
 C   1.7746488707928840        4.3449492970629846        15.081643595790219     
 H  0.88746808857975656        4.9734215816146623        15.220263428055445     
 H   2.3913752188428989        4.3612631089683678        15.987323569707611     
 H   1.4644366959956421        3.3281661247086807        14.812929378766757     
 C   8.3429451090188245        4.9245343975344156        16.365206899833648     
 H   8.1057200348212923        4.5265047733756782        17.348617406544001     
 C   7.6989329288284383        6.2000555289909851        14.383500723917290     
 C   4.8783973572051176        11.139272134103352        14.068976010742162     
 H   5.3092387097722664        10.525804487652330        13.270815220971004     
 H   5.5135421045235118        12.006452174370846        14.286381794203129     
 H   3.8669804111264265        11.460212755024084        13.798934717422158     
 C   5.2890428602025246        3.3161790935346684        16.452915119787498     
 H   4.8184112702292614        3.4209216661844084        15.469747315662740     
 H   4.7081910633687762        2.6707294748521249        17.121052553145965     
 H   6.3116444613894789        2.9390487966094150        16.349748383367249     
 C   8.9867144936766383        5.9811979819876431        13.863163300023698     
 H   9.2270470645731120        6.3447237451095315        12.868948605867134     
 C   9.6143254817889492        4.7086181212096596        15.821149268346405     
 H   10.346549319576834        4.1227666920969828        16.373306930976664     
 C  0.83477547124248219        7.4938298379872181        13.825589667945481     
 H  0.44573384887460660        6.5656083833205203        13.421015397986414     
 C   8.0811846015456723        9.0926996603463088        13.091081388122948     
 H   7.5392096349066167        9.7331499162623345        13.793489168270362     
 H   8.4701139394165406        9.6688360102315194        12.248385968650121     
 H   8.8965787183743021        8.5764114316818141        13.610482849039892     
 C   2.1809711575812707        7.5606008424271138        14.225381133378429     
 C   1.8290034411918457        9.9146778803888314        14.790783347432038     
 H   2.2054449094612636        10.855127942164684        15.181744986466121     
 C  0.50349710750607291        9.8352323008816498        14.350577044480721     
 H -0.13025492792928342        10.720797881889455        14.381056022951077     
 C   9.9330712577110578        5.2328723808764446        14.568738981986822     
 H   10.905516009363144        5.0426095648057245        14.119954406164471     
 Co   1.0635850863094871        8.8669541156411302        5.7692834580026817     
 S   3.2794745088376485        10.873292335672630        4.6890336759959368     
 S  0.69419405481126883        10.943743148498676        8.1465773665559507     
 S   1.1947786361602737        5.7532413987654127        6.4912556534020895     
 S -0.94217201336644762        8.0318432438879093        3.4435160166576764     
 O  0.33211376756610267        7.3556127253744910        3.0995813012175288     
 O  -6.2305663577212608E-002   11.050998916842929        9.4055038235264377     
 O   4.1396372722806944        10.934700929178137        3.4936270360804764     
 O   2.0853337268270806        10.483173454312917        8.2510500314854269     
 N   1.9844572806121159        7.1173841753328730        6.1133553934925269     
 O  -1.5832121939576560        8.7241469369427218        2.3103978513588541     
 O   1.8275878026313217        4.9855545224542785        7.5784739360445181     
 O   2.0163415424500339        11.619744374799811        4.6254239759492322     
 O -0.20918773889987854        6.1755483496470482        6.7334869685891752     
 N -0.63269476809919623        8.9807121305751085        4.7065504614879403     
 N   2.8836205209842785        9.3547637777191479        5.1165294366813070     
 N  -1.6975438988178434E-002   9.9860144255874133        7.0372086848117181     
 C   6.0114550419390733        7.2640874706080902        4.8496664041195352     
 H   7.0456168381391819        7.3513913532745132        4.5271735191165714     
 C  -1.3446669623064436        10.235450518776464        6.6183542256802683     
 C   3.3357432222262160        7.0826801681924758        5.7065797448277653     
 C   4.2420905187067994        11.536535736492940        6.0428629062745722     
 H   5.1292724623910262        10.908074251577487        6.1815308543075389     
 H   3.6253248923602004        11.520215229037721        6.9485150385279333     
 H   4.5523091053371001        12.553319442437559        5.7741610988244831     
 C  -2.3261242246143929        10.956457030519074        7.3268254966879143     
 H  -2.0889019438045264        11.354347894332124        8.3102916999259815     
 C  -1.6820154078970337        9.6813079717244239        5.3448972681240345     
 C   1.1386003850737767        4.7421789578870692        5.0303082114075055     
 H  0.70774021058197112        5.3556430771600887        4.2321539752366615     
 H  0.50345101042763019        3.8750077018573403        5.2477410742059964     
 H   2.1500057467588483        4.4212208211161625        4.7602402644346746     
 C  0.72771033394962825        12.565217383925926        7.4139808680647983     
 H   1.1982672913298795        12.460419848843584        6.4307813885602121     
 H   1.3085578117876688        13.210805760884954        8.0819912234278686     
 H -0.29493818644626307        12.942235020830696        7.3108595856874574     
 C  -2.9697806894177052        9.9002507820050418        4.8245435017830411     
 H  -3.2100710595124982        9.5368939488582640        3.8302566724388014     
 C  -3.5975086197454869        11.172388409467418        6.7827891832817206     
 H  -4.3297855257998608        11.758102785498474        7.3350206203322879     
 C   5.1821723918440599        8.3877410177654621        4.7869233236043067     
 H   5.5711918304172077        9.3159838937028070        4.3823758960150121     
 C  -2.0643467793857506        6.7887992883757109        4.0524920865464784     
 H  -1.5223297203649386        6.1482561315805837        4.7547859247540734     
 H  -2.4534556577211730        6.2127510299503363        3.2098205775273456     
 H  -2.8796178960084871        7.3051370806506570        4.5720374709452125     
 C   3.8359481442872561        8.3208928836557892        5.1865880693806385     
 C   4.1879795073491719        5.9668271965307698        5.7519636324256442     
 H   3.8115590048937795        5.0263525994721698        6.1428849917502131     
 C   5.5134874773519522        6.0463168202153845        5.3117636814249725     
 H   6.1472442478545775        5.1607538228374255        5.3422008929768223     
 C  -3.9161770215044291        10.648408906101086        5.5302370796413838     
 H  -4.8886103593628532        10.838742257964341        5.0814585973409185     
 N   10.309483509381256       0.29865167148029304        8.2057749394586441     
 C   8.8678306097914881       0.28518943018499832        7.7376452743964022     
 H   8.7340297198448908        1.1677807593423106        7.0954175508963324     
 H   8.2561880421644176       0.41534574442024141        8.6462217958929966     
 C   10.546846153018469      -0.76689626087057139        9.2547207329538228     
 H   10.262508830972038       -1.7148919399761950        8.7898095260695648     
 H   9.8338348276328258      -0.58339833218744708        10.066343771936497     
 C   8.5255266380288255      -0.99121287207285014        6.9750612036191191     
 H   7.5148577530859750      -0.88817996754419626        6.5527325790072544     
 H   8.5243216026434521       -1.8809251739011821        7.6194526348910827     
 H   9.2123044942998007       -1.1407658930662659        6.1250847090108538     
 C   10.734428579754621        2.6915867531672926        7.5365261728089807     
 H   11.336836308111430        3.5598148814063899        7.8343708863942272     
 H   9.7275167224304546        3.0378571965893282        7.2819567355726535     
 H   11.192195802554480        2.2945655198441535        6.6215244649407792     
 C   10.749911502471784        1.6692591396647698        8.6640885141950612     
 H   11.767927280396018        1.5497933209478159        9.0474485443694999     
 H   10.096581838324196        1.9489379331407266        9.5010936370190588     
 C   11.984790022238439      -0.81027905427089464        9.7518334288410138     
 H   12.177872531311939       -1.7862217828568139        10.217149725976590     
 H   12.187200648768036       -4.4819795611101977E-002   10.509105453814811     
 H   12.695299596953326      -0.69731274253425235        8.9234407477042303     
 H   10.893439262411327        4.1784436111723430E-002   7.3695008287444930     
 N   7.7415019731134160        15.582402537324958        17.244424211636485     
 C   9.1831365473979965        15.595507351869330        16.776288262190782     
 H   9.3166388470855050        14.713106076223966        16.133802952283691     
 H   9.7946981015999093        15.464825622340028        17.684784553648438     
 C   7.5043708436117367        16.648017655160313        18.293341392373961     
 H   7.7887915508121308        17.595952127472607        17.828360844698903     
 H   8.2174196386899752        16.464463601879423        19.104917340349996     
 C   9.5259196428235953        16.871964888738894        16.014101576491832     
 H   10.536463127338774        16.768660796460107        15.591595310990916     
 H   9.5275410892767987        17.761414425827994        16.658760595160501     
 H   8.8391680563781385        17.022097830742833        15.164283412166014     
 C   7.3161746735514681        13.189540966139962        16.575215704344870     
 H   6.7136071579575249        12.321425303770960        16.873040996460738     
 H   8.3230476378338878        12.843109270019228        16.320736126168431     
 H   6.8585504988074915        13.586601435403496        15.660164307348525     
 C   7.3007676051521857        14.211908738120837        17.702738420960767     
 H   6.2827392700720370        14.331578612335100        18.085976522909750     
 H   7.9539519451942038        13.932147297822443        18.539822396536938     
 C   6.0664771876995927        16.691629246081256        18.790562032365582     
 H   5.8735892003068129        17.667612426813019        19.255860378176781     
 H   5.8640001508907726        15.926217485551957        19.547865629332389     
 H   5.3558949756966863        16.578765967341049        17.962222689627513     
 H   7.1576028398956737        15.839393308802762        16.408148176589066     
 N   4.2926363344203660        7.6416944335553403        9.8713341485306252     
 C   2.8509524596132136        7.6553212929510446        10.339387844432116     
 H   2.7169474640474256        6.7725824522408180        10.981418332417071     
 H   2.2393076752359922        7.5255201410790500        9.4307197354045140     
 C   4.5301644178904210        8.7072875701571171        8.8224656335724490     
 H   4.2458922695617058        9.6552784720528795        9.2874241127529942     
 H   3.8171718653603035        8.5239158737516920        8.0107978122440802     
 C   2.5088776092016696        8.9316524860623883        11.102249086403672     
 H   1.4981107184464608        8.8287442315775415        11.524411920608701     
 H   2.5079437005722691        9.8215491222299303        10.458045100252420     
 H   3.1956189408354687        9.0808414810153302        11.952374764479259     
 C   4.7174595418553888        5.2487418500781322        10.540566723126295     
 H   5.3197647681870777        4.3804528517514632        10.242680032337580     
 H   3.7105404446898129        4.9025605398339147        10.795246583078358     
 H   5.1753474257639756        5.6457506085413875        11.455515799457796     
 C   4.7329154974427370        6.2710499244059950        9.4129832462457319     
 H   5.7509059351479621        6.3904289372616798        9.0295148667451972     
 H   4.0794829692391872        5.9914033867926779        8.5760459600325429     
 C   5.9681373329858314        8.7505840152509151        8.3254300427662038     
 H   6.1613057397520095        9.7265226364200643        7.8601326955648334     
 H   6.1705373328914259        7.9851272465912455        7.5681536552859940     
 H   6.6786033632697741        8.6375583304393864        9.1538546361103528     
 H   4.8765889194936403        7.8984475071232971        10.707649677938241     
 N   1.7241620880648292        8.2399602156059295       0.83260753434029133     
 C   3.1658364304772855        8.2265510841732787        1.3006704709065504     
 H   3.2996877392366297        9.1092452807245330        1.9427680564439314     
 H   3.7774445561894354        8.3565500220142006       0.39202885104653562     
 C   1.4867734401590693        7.1742741755839745      -0.21619402369744495     
 H   1.7710761081172235        6.2263398454584289       0.24885662887195606     
 H   2.1998041655313867        7.3576351800054933       -1.0278295162200117     
 C   3.5081385716971969        6.9502429570759263        2.0634305231876158     
 H   4.5188505125849119        7.0533040524839263        2.4856570719059881     
 H   3.5092602521056708        6.0604260232380218        1.4191560082340018     
 H   2.8214137782112521        6.8008426129207464        2.9135014869961737     
 C   1.2991166713332687        10.632923145848739        1.5016452553718531     
 H  0.69676572711440599        11.501147250616496        1.2036660400287664     
 H   2.3060126432911545        10.979178204310053        1.7563087401051698     
 H  0.84123791555661764        10.235962924891165        2.4166197478724576     
 C   1.2837346076552325        9.6105172383399129       0.37415669385835260     
 H  0.26575079030584781        9.4910096389726171       -9.2755057365456958E-003
 H   1.9371145167704713        9.8901490506893719      -0.46282399924752032     
 C   4.8840311424036123E-002   7.1308442334773829      -0.71331908036677560     
 H -0.14425138085627842        6.1548350328907011       -1.1784932977286378     
 H -0.15354196274025217        7.8961984821483373       -1.4707018886437113     
 H -0.66168118812674692        7.2439343844841186       0.11504635474363253     
 H   1.1402379348491094        7.9831784108151114        1.6689305811536987     
 N   1.6790392685899169        14.494567518457462        18.181500867031581     
 C  0.92649893141941209        15.703781155152100        17.678722617693602     
 H  0.76595487508456750        16.341108801059782        18.555426774999788     
 H  -5.7145058219053635E-002   15.339526244497575        17.366801416803920     
 C   3.0030374090872103        14.868675422992773        18.801041867745894     
 H   2.8024047301563155        15.739428406346574        19.440176863637461     
 H   3.6583803896710658        15.178828795118926        17.981306087354863     
 C  0.45068431748628002        12.957278398240122        16.629132945471344     
 H  0.55356944952320286        12.005729012669850        16.094087951979848     
 H   2.4012999342151474E-002   13.675337095933244        15.920696736166487     
 H -0.28182530106733084        12.801704853695005        17.434803452175544     
 C   1.8059751304912635        13.382236465533792        17.172131194217084     
 H   2.2980223358474117        12.551648529706462        17.687208947194449     
 H   2.4971674367024681        13.723253334950424        16.392474026975332     
 C   1.6110344163785495        16.456948835307820        16.557163769980214     
 H  0.96167633348608406        17.295074974671834        16.275419482182961     
 H   1.7821697585782830        15.826170813159727        15.679324153536996     
 H   2.5740772910872938        16.872022349971427        16.875194065612632     
 C   3.6097944982804395        13.727634579880444        19.605161507374067     
 H   4.4854864458173394        14.106287446000760        20.148492274335300     
 H   3.9540097706296109        12.899447431844830        18.973753607570647     
 H   2.9106869975110858        13.326854000686403        20.350269606736315     
 H   1.0765661630400967        14.154015939858176        18.977387028062065     
 N   4.3381468635122387        1.3872303406981914        9.1426039396811074     
 C   5.0908489851646097       0.17821191122283667        8.6395927073051357     
 H   5.2517892610452215      -0.45909912764501509        9.5162473330399795     
 H   6.0743091911747440       0.54273662622238361        8.3273862602855324     
 C   3.0142264104846457        1.0128521529288075        9.7621410448356318     
 H   3.2149768310353921       0.14196118827338183        10.401051894041929     
 H   2.3588544110515506       0.70284130158455405        8.9423726833448107     
 C   5.5663126514401062        2.9250943912823244        7.5907015762101908     
 H   5.4633445031388970        3.8768500672563615        7.0560254226134385     
 H   5.9931576231159092        2.2073760783375711        6.8820178245049872     
 H   6.2987291415697158        3.0804551027236355        8.3965087170151520     
 C   4.2110392730129576        2.4997178518253773        8.1334335474855717     
 H   3.7187243710699422        3.3300862324940499        8.6486144982389455     
 H   3.5200199028666517        2.1586879811502158        7.3536209086800230     
 C   4.4061779913646548      -0.57509376470472140        7.5182068388220982     
 H   5.0556903133787223       -1.4130076315591313        7.2361851594139202     
 H   4.2345520821471840        5.5699281146624049E-002   6.6404705564974380     
 H   3.4433678755384962      -0.99049915238431596        7.8365310797299577     
 C   2.4074350250103822        2.1536535214447472        10.566581533568058     
 H   1.5318524344947397        1.7747887128097872        11.109940005921606     
 H   2.0630456003298923        2.9819368851820385        9.9353949783041546     
 H   3.1065923342304713        2.5543599421643575        11.311683439793521     
 H   4.9405966981600979        1.7277229725549954        9.9385298303360390     
 N   7.6956004786657903        9.3283993621501171      -0.10392519108452489     
 C   6.9428204222046519        8.1194686105050646       0.39917689927335948     
 H   6.7818360170356229        7.4820955443284758      -0.47742687615463647     
 H   5.9593868465602808        8.4840843078249879       0.71136208062214235     
 C   9.0195235597424102        8.9539064503809094      -0.72338517499572941     
 H   8.8187639930143611        8.0829321294881158       -1.3621805469469401     
 H   9.6748747808441422        8.6439975670014277        9.6438151044208734E-002
 C   6.4674378814738160        10.866470830584005        1.4477751240318266     
 H   6.5704008076373706        11.818340556784586        1.9822602193496850     
 H   6.0405840737175494        10.148892517037927        2.1565998888986551     
 H   5.7350329903145267        11.021675335970148       0.64192302831092429     
 C   7.8227167130912711        10.440983788641919       0.90513469276162772     
 H   8.3150860854063282        11.271276632681866       0.38988318937914512     
 H   8.5136933107201944        10.100000585587459        1.6850071188737470     
 C   7.6274506995110016        7.3662048214393288        1.5206154636364140     
 H   6.9778759035847768        6.5283702650344706        1.8027324656317214     
 H   7.7991621361258998        7.9970623631568225        2.3982905003216985     
 H   8.5902142718771071        6.9506864166889279        1.2022946395313885     
 C   9.6263414068322728        10.094584402720551       -1.5279838063319340     
 H   10.501903513894856        9.7156280599496316       -2.0713102680063131     
 H   9.9707661281908280        10.922945142156772      -0.89691593612744824     
 H   8.9271831029157731        10.495207703362446       -2.2731286596971909     
 H   7.0932068012032898        9.6688345209438999      -0.89992130050887242     
 N   10.355095737831506        6.5529229838014729        8.9348369645290706     
 C   11.107892099109295        7.7618375876465819        9.4379541968825418     
 H   11.269026474261896        8.3991437848406072        8.5613251364639993     
 H   12.091261698495053        7.3971713941597610        9.7502899027183947     
 C   9.0311958743215239        6.9274333846441261        8.3153373584972741     
 H   9.2319790656885345        7.7984277026442035        7.6765763669816351     
 H   8.3758105278966912        7.2373177918538509        9.1351421448076753     
 C   11.583227469225248        5.0147635362973695        10.486464280656891     
 H   11.480247469124565        4.0628606677786179        11.020889723010852     
 H   12.010127376045983        5.7322813928680745        11.195323942668821     
 H   12.315604643276346        4.8595862681349722        9.6805785485273130     
 C   10.227947056914438        5.4403316532970765        9.9438842838557697     
 H   9.7355134469582616        4.6100723445300380        9.4286381468457385     
 H   9.5370135298160754        5.7813367771626911        10.723786273065569     
 C   10.423183543131588        8.5152338673464101        10.559258373037796     
 H   11.072772637712237        9.3530660562667478        10.841352557417425     
 H   10.251364018085614        7.8844652222628735        11.436977952971311     
 H   9.4604676260311305        8.9307712911306503        10.240811573938389     
 C   8.4244201164013450        5.7867703657136786        7.5106861888727012     
 H   7.5488825037833998        6.1657340833867664        6.9673249146960652     
 H   8.0799663225256371        4.9583990793807144        8.1417224355007267     
 H   9.1236145202859458        5.3861552557406709        6.7655703771873714     
 H   10.957504221089508        6.2124841126070569        8.1388568522062581     
         396

 Co   10.968981616569632       0.93195304238795118        3.2712811406559368     
 S   8.7519111968471890        2.9380108044447688        4.3494011697288322     
 S   11.338866308425477        3.0071990697039466       0.89294051672701757     
 S   10.838622371128086       -2.1815122757839207        2.5479653971495577     
 S   12.975156489101462        9.4527430233699139E-002   5.5957559721620491     
 O   11.700842499394531      -0.58205615757904028        5.9390033992832754     
 O   12.096305416794657        3.1132969568539743      -0.36548427582354159     
 O   7.8914057332152883        2.9997305603408781        5.5445498708500276     
 O   9.9479911594088879        2.5459341811242227       0.78795502197360234     
 N   10.048688018524311      -0.81791346310292179        2.9269344874448660     
 O   13.616294785664879       0.78542635343852418        6.7296628792956570     
 O   10.205971021141330       -2.9486105419946647        1.4602028319734512     
 O   10.014751957542455        3.6849766689497820        4.4129595343121011     
 O   12.242438327617995       -1.7586550136363350        2.3058779651265078     
 N   12.665480063996696        1.0448198120921901        4.3338873744714022     
 N   9.1485124144363041        1.4193805219553912        3.9229154724242665     
 N   12.049667664375036        2.0510915694152994        2.0038185104727346     
 C   6.0211613300496492      -0.67214973227906571        4.1887928083497483     
 H   4.9867969687789104      -0.58503422188327847        4.5106693842542303     
 C   13.377317572764204        2.3005529712454464        2.4226742668859900     
 C   8.6972984453739013      -0.85299513005731775        3.3331933710877544     
 C   7.7894738094265499        3.6000650068266671        2.9949858876933142     
 H   6.9024043504194186        2.9714103296867544        2.8565253390193575     
 H   8.4063917702801447        3.5833446620157590        2.0894519373889500     
 H   7.4790272572946490        4.6169184536097188        3.2630878557985192     
 C   14.358683848022265        3.0221075327867362        1.7146265239660610     
 H   14.121563950309421        3.4205183374096677       0.73135195257791408     
 C   13.714797442248100        1.7457156120426141        3.6957953635563294     
 C   10.895243748125219       -3.1936468608697388        4.0080966911143463     
 H   11.326210461225839       -2.5807546293108015        4.8066206548057524     
 H   11.530367608491925       -4.0606275730633898        3.7898904979396355     
 H   9.8839277701670216       -3.5148809710258702        4.2781392943739398     
 C   11.303891063829898        4.6294294710223678        1.6236179702560187     
 H   10.832788069180946        4.5253196451179845        2.6066141076811862     
 H   10.723006088370708        5.2738173452746446       0.95452716837648210     
 H   12.326195672157132        5.0072802727421051        1.7269639449612588     
 C   15.002601198144166        1.9642954510228161        4.2161786938451700     
 H   15.242986319945704        1.6002826740516192        5.2102019526855221     
 C   15.630131522947211        3.2376528937079674        2.2586670782944687     
 H   16.362371088715449        3.8235261039069561        1.7065829446347835     
 C   6.8501120865442680       0.45174094450061275        4.2517092355927568     
 H   6.4606234782766645        1.3800001225270275        4.6557391855419565     
 C   14.097305413639370       -1.1477254004162161        4.9853662046904690     
 H   13.555275409476916       -1.7874418721467193        4.2823766311674794     
 H   14.486487886346435       -1.7247183138734530        5.8273073672533124     
 H   14.912501281762996      -0.63072948349200775        4.4663847020828902     
 C   8.1965210214124884       0.38519044566919675        3.8526585290087842     
 C   7.8453502398651400       -1.9690654135679739        3.2874554123376334     
 H   8.2220958511226918       -2.9094908391334839        2.8967143035513354     
 C   6.5196490337877542       -1.8898738774359340        3.7270964592486981     
 H   5.8861789156794755       -2.7756361530204066        3.6964345934404990     
 C   15.948965756320073        2.7128290321854127        3.5108188253311279     
 H   16.921471062722546        2.9028568044153649        3.9595662797803364     
 Co   7.0817438443910277        14.949567977651622        12.309979189437028     
 S   9.2988206540261178        12.943355423812719        13.387981022144976     
 S   6.7116347554491433        12.874622585678283        9.9315031450568174     
 S   7.2122010710855715        18.063012808904325        11.586719323781944     
 S   5.0757959470944289        15.786830503029547        14.634602941950671     
 O   6.3501760598075050        16.463322239099643        14.977788437969664     
 O   5.9542393567118319        12.768455923837319        8.6730571749482746     
 O   10.159398934168369        12.881630644056763        14.583076445477303     
 O   8.1025443133370150        13.335790327629370        9.8265335265760285     
 N   8.0020968612366374        16.699384630914480        11.965668170417647     
 O   4.4345950783806405        15.096135927407399        15.768596383789397     
 O   7.8449271242007983        18.830156724458046        10.499035854640784     
 O   8.0359788813994388        12.196394672533145        13.451630881632591     
 O   5.8083952026557775        17.640185176535148        11.344512443448405     
 N   5.3854313021111953        14.836359546140271        13.372866839180212     
 N   8.9022311224820694        14.461990945516753        12.961497346770349     
 N   6.0008413053520160        13.830915954869871        11.042238457484906     
 C   12.029663893337213        16.553413572840313        13.227372862326479     
 H   13.064043624358064        16.466229677996367        13.549189384528425     
 C   4.6732679506175909        13.581301047368655        11.461294567380023     
 C   9.3534897539816662        16.734399712616064        12.371900602343850     
 C   10.261156263687241        12.281284804243386        12.033500097691228     
 H   11.148232142760914        12.909918448168161        11.894977727692282     
 H   9.6441755257403763        12.298025372080929        11.128009785321764     
 H   10.571597465696126        11.264423172316823        12.301575831622198     
 C   3.6918131221394082        12.859907433052381        10.753212764345093     
 H   3.9288103867288617        12.461754280119850        9.7698020281165316     
 C   4.3360019142014794        14.135714832164920        12.734658694990255     
 C   7.1555006441525162        19.075059322759895        13.046904079337585     
 H   6.7245576096473103        18.462105279155342        13.845393733284059     
 H   6.5203407561939279        19.942023999937994        12.828736538463865     
 H   8.1668008703901513        19.396319796229353        13.316975721784493     
 C   6.7464511207338722        11.252430902026726        10.662323641759169     
 H   7.2175610407192936        11.356541662364972        11.645318914962182     
 H   7.3272778550209905        10.607940970924245        9.9932756810379946     
 H   5.7241039430960470        10.874687376311158        10.765672667104248     
 C   3.0482568138821455        13.917042265101253        13.255137243277371     
 H   2.8080252794721989        14.280802178345983        14.249292478423351     
 C   2.4204509758740045        12.644185545941989        11.297389399913486     
 H   1.6881480513435418        12.058430249213080        10.745259959636572     
 C   11.200680364008463        15.429543808249539        13.290227600918815     
 H   11.590163580494865        14.501242630596197        13.694159529866651     
 C   3.9537141984701165        17.029073189416444        14.024076408060484     
 H   4.4957543275403866        17.668675481247941        13.320993073666690     
 H   3.5645678468855242        17.606182990009284        14.865948700220637     
 H   3.1384838387466121        16.512046588939779        13.505180347188038     
 C   9.8542467560087328        15.496163424946703        12.891274675598765     
 C   10.205473322085641        17.850447303607474        12.326214403348663     
 H   9.8287354587058733        18.790912317250399        11.935563132715425     
 C   11.531191852141601        17.771186956929668        12.765785493405494     
 H   12.164681838879089        18.656936220940672        12.735150464546559     
 C   2.1017873873731321        13.168694978111393        12.549717432284847     
 H   1.1293452805765638        12.978547555778773        12.998554285971167     
 Co   4.9521710535383887        7.0089508839716181        14.806147055764367     
 S   2.7351312482123133        5.0028876551252193        13.727986598015558     
 S   5.3219715798556200        4.9341603314316682        17.184847888335948     
 S   4.8218391029619632        10.122415035210839        15.529249188784684     
 S   6.9582572697504999        7.8456962837009350        12.481514864743367     
 O   5.6839264220479491        8.5222002461530604        12.138166542284061     
 O   6.0792469340418274        4.8280557934467341        18.443370579456740     
 O   1.8746187786420159        4.9410874307247283        12.532845726161906     
 O   3.9310734265948462        5.3954054640395173        17.289652494924614     
 N   4.0318372734333208        8.7587622667149105        15.150614362796347     
 O   7.5994785106367990        7.1547751471489702        11.347667930385114     
 O   4.1892548349759782        10.889794241573524        16.616852843031229     
 O   3.9979503952900228        4.2558781552426721        13.664475275407693     
 O   6.2256435569298203        9.6995602354148414        15.771419348288099     
 N   6.6485171375608072        6.8954527522148918        13.743390158683285     
 N   3.1317446424586466        6.5215414099326008        14.154336335740069     
 N   6.0329143024607639        5.8903245756349794        16.074109077208981     
 C   4.3511220770869868E-003   8.6130388434187140        13.888613876798258     
 H  -1.0300041609645207        8.5259394216122075        13.566697485498784     
 C   7.3604868929572316        5.6405548439655151        15.655137202605937     
 C   2.6804642061273052        8.7938543088159005        14.744282008105786     
 C   1.7726802388985987        4.3409760259687395        15.082460410557751     
 H  0.88568418407130345        4.9697325914509074        15.220932392302755     
 H   2.3896261111521895        4.3576663566857716        15.987976412480137     
 H   1.4621254310182554        3.3241468759283377        14.814395750574601     
 C   8.3418519169023533        4.9191433905665036        16.363327254582725     
 H   8.1047715214320259        4.5210687940449112        17.346750180897725     
 C   7.6978704547218202        6.1948293146726421        14.381741465464014     
 C   4.8784615585557152        11.134176123240247        14.068866090404015     
 H   5.3093129652221389        10.521030502679968        13.270473028835253     
 H   5.5136956036420575        12.001142325903530        14.286816212503695     
 H   3.8671530707222468        11.455436334328754        13.798820517582685     
 C   5.2871083026546168        3.3119148317804679        16.454137353471907     
 H   4.8160914603491554        3.4160012848995955        15.471093690940350     
 H   4.7061701133195175        2.6675218475520062        17.123181375847210     
 H   6.3094342234313538        2.9340845260676236        16.350891788516066     
 C   8.9856493061449694        5.9760741982998224        13.861380297929360     
 H   9.2259715341696200        6.3397431449345296        12.867212221143207     
 C   9.6132418024301138        4.7033201394371904        15.819255163893088     
 H   10.345469755640419        4.1175598133678477        16.371470684894017     
 C  0.83331508239759522        7.4891595647570890        13.825625315623311     
 H  0.44384624417086160        6.5609307316916299        13.421495582432394     
 C   8.0803476481749161        9.0880067167092413        13.091893785640188     
 H   7.5382934643060437        9.7277242100081391        13.794866111884453     
 H   8.4695266883208884        9.6649863301059629        12.249942483450736     
 H   8.8955511660425586        8.5710448698337593        13.610899816147299     
 C   2.1797252631059867        7.5557042269685022        14.224682120955746     
 C   1.8285027110277887        9.9099136760850097        14.790083887663954     
 H   2.2052364837438643        10.850312691352054        15.180906324203661     
 C  0.50280811327376529        9.8307335999296850        14.350426570045659     
 H -0.13068766327919043        10.716474974764161        14.381172394946489     
 C   9.9320380421484415        5.2277465664744804        14.566924762738244     
 H   10.904513863533198        5.0375544678995574        14.118177876064706     
 Co   1.0647668281652143        8.8724882894846093        5.7674752597708832     
 S   3.2816950917525571        10.878570821964535        4.6891657909938029     
 S  0.69496743671691730        10.947318940769817        8.1461047115066290     
 S   1.1951761527944413        5.7590349106290049        6.4905880127663078     
 S -0.94138422326144111        8.0357472500237108        3.4428524933533100     
 O  0.33290010234363404        7.3591820272777317        3.0994462780352765     
 O  -6.2212559440250316E-002   11.053504671952178        9.4046821475556364     
 O   4.1422532759734194        10.940451648368230        3.4940619002640303     
 O   2.0859029411561063        10.486167507402463        8.2508585676655120     
 N   1.9851566234798448        7.1227199428444203        6.1119829521865192     
 O  -1.5826144082911835        8.7267120007355921        2.3090344113099932     
 O   1.8277947343325891        4.9916521481419540        7.5781695579220818     
 O   2.0188299864327979        11.625497405748918        4.6256034405121129     
 O -0.20862697102012182        6.1818729182411456        6.7327953867180241     
 N -0.63159350660599656        8.9859718620208096        4.7047339030360966     
 N   2.8851238411940052        9.3598910467883076        5.1154504489855652     
 N  -1.5990982247113129E-002   9.9910174440497954        7.0354994533994919     
 C   6.0126305651217615        7.2685497758126791        4.8499336398776212     
 H   7.0469934930506035        7.3556969361075319        4.5280579260383798     
 C  -1.3435990178820090        10.240686346462985        6.6165876517489197     
 C   3.3365084700530674        7.0876426663733394        5.7055663672458676     
 C   4.2440694194396347        11.540509502712384        6.0436840157944767     
 H   5.1310673579187380        10.911764125380538        6.1822010376418310     
 H   3.6270866058690072        11.523811890595784        6.9491738058822872     
 H   4.5546291654725675        12.557339546283469        5.7756312479657863     
 C  -2.3250234802712741        10.961877779952998        7.3249259859344260     
 H  -2.0879455158266382        11.359822502743599        8.3084009855015566     
 C  -1.6809513308307302        9.6865400797303245        5.3431322784748563     
 C   1.1385318040364774        4.7472762081822690        5.0301972818067178     
 H  0.70766136594324580        5.3604171522766757        4.2318101106803621     
 H  0.50329444380910349        3.8803179718975396        5.2481745884709650     
 H   2.1498294121494608        4.4259999910402668        4.7601261034055362     
 C  0.72965560986876166        12.569488246557981        7.4152144134388420     
 H   1.2006021422084721        12.465349538803238        6.4321409719397060     
 H   1.3105895540223245        13.214012575792731        8.0841382733158209     
 H -0.29271454788957108        12.947212115271386        7.3120113399403150     
 C  -2.9687148792539229        9.9053755555706022        4.8227556941451200     
 H  -3.2089976179737070        9.5418650339708417        3.8285200133423714     
 C  -3.5964172813020254        11.177714765100619        6.7808741210878987     
 H  -4.3286951641033395        11.763346378289871        7.3331588181835059     
 C   5.1836327635677684        8.3924054781551938        4.7869558066633253     
 H   5.5730808074168996        9.3206544875816864        4.3828513923297701     
 C  -2.0635087519961171        6.7934907452603372        4.0532993999497684     
 H  -1.5214154041449686        6.1536839626486284        4.7561632142208490     
 H  -2.4528588302252268        6.2165955386008473        3.2113704849643261     
 H  -2.8785947019284932        7.3105006526463230        4.5724422134875518     
 C   3.8371958046515311        8.3257883514092086        5.1858934710332205     
 C   4.1884775162843697        5.9715896160019319        5.7512701703184206     
 H   3.8117632629303766        5.0311675752957328        6.1420546479285134     
 C   5.5141736908614236        6.0508109272050357        5.3116188565386757     
 H   6.1476737818931113        5.1650718807085987        5.3423254025990934     
 C  -3.9151407702423748        10.653546137532471        5.5284106228803136     
 H  -4.8876058503973638        10.843804380786128        5.0796693603767995     
 N   10.307707865688737       0.30359280388337623        8.2039540056507185     
 C   8.8665248548281195       0.29333878931478080        7.7349452554661715     
 H   8.7361276857772676        1.1734205480137949        7.0893769778795797     
 H   8.2552490084678389       0.42953731411438734        8.6421927392184585     
 C   10.542294905653778      -0.76257888023742293        9.2527534165958016     
 H   10.257524586862253       -1.7100327334732606        8.7870397747854394     
 H   9.8284447437142433      -0.57857931590761769        10.063503173942120     
 C   8.5198515384374804      -0.98424639953640014        6.9772867074882816     
 H   7.5109367291168256      -0.87883313249004014        6.5520853144972282     
 H   8.5137245868596096       -1.8706270709635895        7.6250853933547065     
 H   9.2070870412907944       -1.1404952689474903        6.1298220324309662     
 C   10.735705632896948        2.6961661919802378        7.5355991927919375     
 H   11.339535364910118        3.5633592042782931        7.8334429570495985     
 H   9.7290733379771055        3.0438750284802527        7.2820785914219393     
 H   11.192114997450325        2.2990909192802702        6.6199760993394436     
 C   10.750701826117909        1.6731675485307405        8.6625682650936788     
 H   11.768872049162574        1.5519064550576684        9.0447556471778867     
 H   10.098617175458189        1.9532902527896141        9.5003464352513944     
 C   11.979473545083870      -0.80794587630206705        9.7516542671059856     
 H   12.170616842744131       -1.7842391797707022        10.216909133546325     
 H   12.181933266515786       -4.2878653209285231E-002   10.509287702279723     
 H   12.691068793932109      -0.69578285537184070        8.9241461277889673     
 H   10.891639124748862        4.5624780677765576E-002   7.3679915078504843     
 N   7.7432636889497584        15.577484896813846        17.242608316456526     
 C   9.1844293766165102        15.587402284681929        16.773593575320806     
 H   9.3145452950688234        14.707499503051947        16.127782709895140     
 H   9.7956290017808474        15.450708931963488        17.680765440368951     
 C   7.5088945835767857        16.643720119646613        18.291380397840303     
 H   7.7937439284567063        17.591116119043953        17.825601334212546     
 H   8.2227796082465208        16.459667714676090        19.102086200228804     
 C   9.5315539015009065        16.865039467402159        16.016309142955883     
 H   10.540350411801167        16.759370631251596        15.590940095937789     
 H   9.5380733535034157        17.751172747238780        16.664359733102831     
 H   8.8443429700570597        17.021834566727133        15.168993736716468     
 C   7.3149049073875059        13.184981208914614        16.574290916784701     
 H   6.7109245191273343        12.317894221743840        16.872116260528063     
 H   8.3215003177731095        12.837120278745704        16.320854235101137     
 H   6.8586299802161284        13.582093961004865        15.658621393953492     
 C   7.2999811481435852        14.208017230990778        17.701223133602106     
 H   6.2817993671684977        14.329470647169922        18.083296397593795     
 H   7.9519293930367194        13.927816192923478        18.539075042692136     
 C   6.0717630049975693        16.689303253375321        18.790382223623524     
 H   5.8808031736182338        17.665634668000259        19.255620254082796     
 H   5.8692399654870702        15.924280801454811        19.548045226886998     
 H   5.3600996877868772        16.577237704190367        17.962923949302851     
 H   7.1593856744557129        15.835568738710995        16.406643802146423     
 N   4.2908566179839109        7.6367725666256980        9.8731715074732396     
 C   2.8496445307921712        7.6471812843146765        10.342108835496363     
 H   2.7190554907713693        6.7669607962297142        10.987491635690972     
 H   2.2383665725499822        7.5113167045779745        9.4347752605068287     
 C   4.5255993234370004        8.7029871049054481        8.8244452328176539     
 H   4.2408897944576047        9.6504362113266247        9.2902035296792782     
 H   3.8117672329056562        8.5191063283536597        8.0136529617726104     
 C   2.5031865827812729        8.9246995556772557        11.100028139800473     
 H   1.4941798129229891        8.8194032665467699        11.525073966180674     
 H   2.4973142130663857        9.8112536304677853        10.452405811983288     
 H   3.1903878661509264        9.0806062448776199        11.947632964423407     
 C   4.7187409688255189        5.2441832200172263        10.541511553530874     
 H   5.3224744987779751        4.3769330956266428        10.243628420447791     
 H   3.7121021403054746        4.8965579447061600        10.795136736150369     
 H   5.1752640921541078        5.6412473034450690        11.457084774772989     
 C   4.7337107345237026        6.2671630585552913        9.4145221531070167     
 H   5.7518568458560217        6.3883427265464920        9.0322321544734248     
 H   4.0815288999783750        5.9870701642295083        8.5768083052440947     
 C   5.9628054985629708        8.7482736370862160        8.3256175707556270     
 H   6.1540292498888682        9.7245631165694046        7.8603804856853161     
 H   6.1652560336975606        7.9832088291388734        7.5679801719769868     
 H   6.6743594688202199        8.6360552328847984        9.1531560802157337     
 H   4.8747849402282712        7.8946326903801145        10.709173193971415     
 N   1.7259466800842891        8.2448702330937547       0.83444759808835878     
 C   3.1671498735217130        8.2346661975614506        1.3033935425229848     
 H   3.2975945030633036        9.1148447755177955        1.9488393332343572     
 H   3.7783933054720347        8.3707165923054774       0.39608478790707907     
 C   1.4913351588286272        7.1785685693619730      -0.21421606481393421     
 H   1.7760728619904786        6.2311724547997551       0.25162881689863326     
 H   2.2052035764088589        7.3624392644554408       -1.0249775458309041     
 C   3.5138214566738823        6.9571696446344529        2.0612177274281538     
 H   4.5227767938411070        7.0626094361123348        2.4863230419598801     
 H   3.5198699442519952        6.0706904901741039        1.4135290860042784     
 H   2.8266358971836234        6.8010644840247112        2.9087713203814993     
 C   1.2978544773684961        10.637469832304589        1.5026037850582159     
 H  0.69407819219337485        11.504659061069177        1.2046334341591376     
 H   2.3044718221935963        10.985164185150783        1.7562129040586245     
 H  0.84134013877338198        10.240451981804595        2.4182012626334335     
 C   1.2829532080583355        9.6143975028527642       0.37570415016727549     
 H  0.26481306473025129        9.4930970917891830       -6.5511561877799884E-003
 H   1.9350851479127924        9.8944759906391333      -0.46205102712881041     
 C   5.4166624868696708E-002   7.1331572029100609      -0.71312854085985178     
 H -0.13698532026597529        6.1568013398970249       -1.1782496886058038     
 H -0.14826641440779742        7.8981255962499208       -1.4708662386947582     
 H -0.65743984270120737        7.2454367770199246       0.11435395951336239     
 H   1.1420451619995149        7.9869826173680201        1.6704561539967213     
 N   1.6794690894928488        14.497294377454061        18.182740332988711     
 C  0.92710496240301610        15.706639255801955        17.680033398788741     
 H  0.76737025095304701        16.344335046246893        18.556611848643676     
 H  -5.6914064218596211E-002   15.342780468980909        17.368918358761366     
 C   3.0033893226749040        14.871485650031108        18.802436186504359     
 H   2.8025746648682199        15.742090961436915        19.441710543214079     
 H   3.6587449466365980        15.181884887112597        17.982799557140932     
 C  0.45195758420936866        12.960390271732768        16.628845629493121     
 H  0.55561488251873514        12.009680182059101        16.092471068028605     
 H   2.5567162498394341E-002   13.679282619864901        15.921093931562806     
 H -0.28109265870885441        12.803468736811755        17.433695432510849     
 C   1.8067363065693678        13.385029920323523        17.173285809966593     
 H   2.2980484193802244        12.554211878423041        17.688686419457845     
 H   2.4986780783974765        13.725975794064341        16.394308684053993     
 C   1.6112963262938407        16.459046872810870        16.557798252904171     
 H  0.96200230408970755        17.297210593087247        16.276068761824931     
 H   1.7817096409294484        15.827830682265224        15.680141097615431     
 H   2.5746221398943439        16.873999596152650        16.875109950819141     
 C   3.6102614550060608        13.730463968703541        19.606418518526670     
 H   4.4860379334785607        14.109142869295486        20.149557499840299     
 H   3.9544033241613303        12.902238708152201        18.975021215754253     
 H   2.9113219719838717        13.329701618640279        20.351687818527125     
 H   1.0768512845967322        14.156912282210170        18.978565959992842     
 N   4.3377027460534983        1.3844856882171992        9.1438543587079213     
 C   5.0902194818779654       0.17532491751583662        8.6409277612574797     
 H   5.2503274763943208      -0.46235541707743022        9.5174594033872655     
 H   6.0740653444939925       0.53943802450301315        8.3295440456166254     
 C   3.0138557588297643        1.0100394640072308        9.7635464689628133     
 H   3.2147812365795216       0.13930358430027126        10.402608911397289     
 H   2.3584726547574291       0.69977525871577695        8.9438789415720468     
 C   5.5650354678125300        2.9219315904646344        7.5903980569623144     
 H   5.4612997744249929        3.8728360174164385        7.0543710232514787     
 H   5.9915895613878787        2.2033600011804637        6.8824131136889353     
 H   6.2979980280519223        3.0786527277225044        8.3953765040561557     
 C   4.2102733196504749        2.4968974194457769        8.1345874978062547     
 H   3.7187087584091718        3.3275085094343111        8.6500852670871264     
 H   3.5184945495835271        2.1559389822485344        7.3554639518614033     
 C   4.4059003652471240      -0.57721236809202714        7.5188554294064147     
 H   5.0553397870007117       -1.4151758316837801        7.2368640413304277     
 H   4.2350245582641897        5.4018352496253717E-002   6.6412959640161464     
 H   3.4427939886310974      -0.99247806384645709        7.8364441384469163     
 C   2.4069516472422072        2.1508349639874975        10.567832133476260     
 H   1.5312779823300531        1.7719561320770629        11.110996679106778     
 H   2.0626460676885854        2.9791516446701456        9.9366441844078466     
 H   3.1059381335690577        2.5515264352654716        11.313096078418887     
 H   4.9402985770935981        1.7248124994852085        9.9397173304548865     
 N   7.6960475613204524        9.3256318277631323      -0.10517390162387330     
 C   6.9434574710628354        8.1165535821481090       0.39783821524053570     
 H   6.7833079339294722        7.4788148700296970      -0.47864556709091344     
 H   5.9596366765382234        8.4807523244412160       0.70920192405405935     
 C   9.0198970201713067        8.9510776233855527      -0.72479342782791201     
 H   8.8189629302698478        8.0802632870013049       -1.3637471794714850     
 H   9.6752605687372988        8.6409093922931994        9.4925832159167292E-002
 C   6.4687178451827521        10.863272957367144        1.4480922284503071     
 H   6.5724486225990919        11.814284730997629        1.9839394337249836     
 H   6.0421554346009572        10.144833138416038        2.1562098958495781     
 H   5.7357662026090974        11.019847069166763       0.64307146807972493     
 C   7.8234851252022981        10.438134777496243       0.90398894662862284     
 H   8.3151009559578988        11.268674770588802       0.38842477216346338     
 H   8.5152236374269989        10.097220265401340        1.6831687655691914     
 C   7.6277382702701582        7.3640557141238157        1.5199601374506266     
 H   6.9782400469616785        6.5261668990782713        1.8020412455154085     
 H   7.7986945836460304        7.9953471351011505        2.3974619592505593     
 H   8.5908008367366069        6.9486836436265822        1.2023746376177746     
 C   9.6268260346199597        10.091756962276257       -1.5292279407356348     
 H   10.502480420846608        9.7127919759292460       -2.0723623556277415     
 H   9.9711648349331110        10.920146471511023      -0.89815170119417553     
 H   8.9278386116095056        10.492370196987073       -2.2745323091859220     
 H   7.0935045831161281        9.6659045456639632      -0.90110296112981270     
 N   10.354648121921887        6.5557007336900996        8.9335848767455470     
 C   11.107253205062300        7.7647641739823854        9.4366108541740932     
 H   11.267543498169790        8.4024397821073116        8.5601030851271940     
 H   12.091013988267527        7.4005183072742797        9.7481160074221975     
 C   9.0308203810434318        6.9302708183611630        8.3139279858412234     
 H   9.2317766934810308        7.8011032675373535        7.6750056310132528     
 H   8.3754248844059660        7.2404169109263652        9.1336295631295847     
 C   11.581949546647378        5.0179775066648435        10.486782545496839     
 H   11.478202966443355        4.0669347291829006        11.022574004666849     
 H   12.008555105289133        5.7363608339195835        11.194932784281034     
 H   12.314875137964988        4.8614289385344840        9.6817301791258412     
 C   10.227180611859916        5.4431913099523470        9.9427360097975868     
 H   9.7355048316352857        4.6126825593481566        9.4271769217418449     
 H   9.5354823924847540        5.7841261238150850        10.721943554530707     
 C   10.422898951835947        8.5173869330607008        10.558606316512018     
 H   11.072410391319131        9.3552739987115352        10.840665120692345     
 H   10.251841712722847        7.8861795632161575        11.436150495049095     
 H   9.4598808567761381        8.9327762682728515        10.240902624005059     
 C   8.4239306819636202        5.7896047316518269        7.5094453939912045     
 H   7.5482994590041352        6.1685761945504307        6.9662776986701456     
 H   8.0795643239761770        4.9612061659130191        8.1404929086235320     
 H   9.1229519573007760        5.3889981169413677        6.7641688366169115     
 H   10.957205107706086        6.2154247178028852        8.1376708255368086     
         396

 Co   10.967802959880858       0.93747193960358854        3.2730862972852339     
 S   8.7497025890437303        2.9432755679764662        4.3492778600380113     
 S   11.338090683403630        3.0107336279950272       0.89339208146130367     
 S   10.838224807435552       -2.1757332918584771        2.5486426833107281     
 S   12.974370295748592        9.8458943140984523E-002   5.5964256998701849     
 O   11.700059614487369      -0.57845819981751423        5.9391545515093611     
 O   12.096193872481624        3.1157669712859324      -0.36469323189339814     
 O   7.8887984083118381        3.0054776221788599        5.5441210105056600     
 O   9.9474159284123775        2.5488940955014070       0.78813987135255426     
 N   10.047985745078490      -0.81258683331932258        2.9282938169921060     
 O   13.615704339509545       0.78802303777561389        6.7310269725003646     
 O   10.205766091725842       -2.9425452240239971        1.4605281680343341     
 O   10.012277010157892        3.6907135221249452        4.4127891222354902     
 O   12.241876709281305       -1.7523461730680818        2.3065716957032234     
 N   12.664373259524812        1.0501028110714752        4.3357093332742656     
 N   9.1470191948865480        1.4244909731816493        3.9240158297752887     
 N   12.048690777947376        2.0560412236336920        2.0054896016211239     
 C   6.0199861737682321      -0.66769242715948351        4.1885243972976989     
 H   4.9854207702150619      -0.58073165877251220        4.5097837469157183     
 C   13.376254582453310        2.3057484015417256        2.4244062021530226     
 C   8.6965326291719549      -0.84804149607361112        3.3342035063859030     
 C   7.7875108256285239        3.6040178327360675        2.9941671507522876     
 H   6.9006298402145791        2.9750735975674267        2.8558539955776179     
 H   8.4046500254343108        3.5869218093648931        2.0887983015685787     
 H   7.4767160412632254        4.6209161533817182        3.2616170110499283     
 C   14.357591695681888        3.0274651854482242        1.7164732322267380     
 H   14.120618737106492        3.4259007132722479       0.73317733504353599     
 C   13.713730348579327        1.7509505155508456        3.6975466065201474     
 C   10.895313719358564       -3.1885406458593026        4.0082334822356298     
 H   11.326284674377167       -2.5759560429176855        4.8069818323946087     
 H   11.530532666192233       -4.0553069270432154        3.7894971462417972     
 H   9.8841066452008004       -3.5100954764186305        4.2782811004530137     
 C   11.301961491433209        4.6336552802935467        1.6223766407132774     
 H   10.830478698783400        4.5302024761876822        2.6052515706297950     
 H   10.720986994174989        5.2769876405618188       0.95238276899407004     
 H   12.323991836221976        5.0122043738518869        1.7257954777541997     
 C   15.001529855655237        1.9694390033948439        4.2179523369467518     
 H   15.241900942079820        1.6053039386844330        5.2119377285401018     
 C   15.629045409024242        3.2429343805032782        2.2605300453022794     
 H   16.361288344421528        3.8287097325777735        1.7083801187538787     
 C   6.8486550243104096       0.45639821723419799        4.2516794181955158     
 H   6.4587403436225390        1.3846628965284389        4.6552709987554470     
 C   14.096467460257021       -1.1430066674212891        4.9845615284399463     
 H   13.554357209176345       -1.7819924067289095        4.2810098359586055     
 H   14.485901608285381       -1.7208404253155709        5.8257593295074281     
 H   14.911471293563281      -0.62533776058139123        4.4659725176668186     
 C   8.1952784230400209       0.39007455865107454        3.8533628624076477     
 C   7.8448503574802952       -1.9643107792893215        3.2881477651901991     
 H   8.2218877615708390       -2.9046834411293996        2.8975408392770743     
 C   6.5189612620901771       -1.8853856940728566        3.7272408185577901     
 H   5.8857459472090641       -2.7713225648485844        3.6963068223224433     
 C   15.947927804066220        2.7179623578634877        3.5126126768831623     
 H   16.920462338343320        2.9079294269095413        3.9613225245230215     
 Co   7.0829197804782815        14.944048473814062        12.311784829699397     
 S   9.3010271907663764        12.938097642451583        13.387865407426670     
 S   6.7124219744615647        12.871069209963315        9.9319630529246012     
 S   7.2125907312420088        18.057233805585504        11.587393829912447     
 S   5.0765680796903583        15.782903524632950        14.635265683552378     
 O   6.3509434711542641        16.459729570719585        14.977935878210802     
 O   5.9543599404609413        12.765972217834600        8.6738577250045967     
 O   10.161999361422350        12.875893190714663        14.582658968507264     
 O   8.1031287608176541        13.332818455503169        9.8267264081479659     
 N   8.0027931508834715        16.694059148276633        11.967024815885900     
 O   4.4351733860269240        15.093533933618829        15.769948580990565     
 O   7.8451196425313343        18.824088991396319        10.499353952462867     
 O   8.0384535535811281        12.190661468004365        13.451462317952730     
 O   5.8089479156184174        17.633875739712703        11.345210704302565     
 N   5.3865245917871443        14.831092215360389        13.374673228420772     
 N   8.9037202429282214        14.456886876310076        12.962604827939320     
 N   6.0018289164913590        13.825934587529469        11.043927523810696     
 C   12.030830465048503        16.548969066370844        13.227111733486755     
 H   13.065410309509373        16.461943794980890        13.548314690111315     
 C   4.6743369678446962        13.576082738276325        11.463031746559400     
 C   9.3542493617551123        16.729450671127569        12.372910075045235     
 C   10.263124656327692        12.277340971441323        12.032693452454142     
 H   11.150010813775182        12.906266586825209        11.894322084913718     
 H   9.6459265692529819        12.294454921270852        11.127365509329501     
 H   10.573915598077441        11.260435392616609        12.300118931423341     
 C   3.6929167910033320        12.854517373458426        10.755066388258978     
 H   3.9297745787922604        12.456324137598966        9.7716424803545685     
 C   4.3370619008183855        14.130481999208568        12.736400659218841     
 C   7.1554283430796319        19.069956840121691        13.047036062374895     
 H   6.7244809752511623        18.457312851646112        13.845751949732586     
 H   6.5201745314061270        19.936707781264605        12.828337770603586     
 H   8.1666206307952987        19.391536876979249        13.317110354696716     
 C   6.7484027638525577        11.248183107352776        10.661080297164048     
 H   7.2198921208499591        11.351636224012903        11.643954452624877     
 H   7.3293228618385617        10.604755882900003        9.9911259857815544     
 H   5.7263326001021166        10.869734135442188        10.764501683199429     
 C   3.0493173984190007        13.911906719043019        13.256895607185374     
 H   2.8090905285590080        14.275804152525726        14.251005016829065     
 C   2.4215433970731195        12.638882181368295        11.299250947951371     
 H   1.6892410420861346        12.053217673386449        10.747058269869312     
 C   11.202130565343772        15.424898256714977        13.290208867786353     
 H   11.592040097398886        14.496594226477420        13.693708634514920     
 C   3.9545368071832181        17.024362326061965        14.023273576897850     
 H   4.4966570287900671        17.663239064373265        13.319632639807583     
 H   3.5651387077357461        17.602307247025056        14.864406693587799     
 H   3.1394987274124135        16.506666153707773        13.504766069251211     
 C   9.8554839325864236        15.491286836126079        12.891984088616878     
 C   10.205965081705379        17.845698472889254        12.326902910640172     
 H   9.8289351709958925        18.786108309639211        11.936380130003165     
 C   11.531870377849529        17.766708652290720        12.765930411610196     
 H   12.165104464133366        18.652633219506040        12.735021613748145     
 C   2.1028210431087566        13.163558625464935        12.551499226691881     
 H   1.1303457580421572        12.973479133573298        13.000292767569219     
 Co   4.9509899681295337        7.0034212210103659        14.804341234018166     
 S   2.7329172565351603        4.9976103822298681        13.728111941335531     
 S   5.3211985031945472        4.9305871206191503        17.184373751966152     
 S   4.8214364643264513        10.116624666255893        15.528584350595935     
 S   6.9574713385527058        7.8417914517802423        12.480852465571452     
 O   5.6831421260234301        8.5186289454861779        12.138029617895674     
 O   6.0791479899299468        4.8255483651024571        18.442551009146090     
 O   1.8720067811291679        4.9353352010618785        12.533275773577580     
 O   3.9305024058158460        5.3924089120067720        17.289455697317162     
 N   4.0311346322686124        8.7534269556342839        15.149247755920317     
 O   7.5988851373703277        7.1522094663917715        11.346306918813978     
 O   4.1890404738193556        10.883700438723894        16.616549399076359     
 O   3.9954696859192143        4.2501285128090318        13.664644909687583     
 O   6.2250779522691850        9.6932411283751634        15.770733054384946     
 N   6.6474166037691447        6.8901933562863666        13.741575414162805     
 N   3.1302465700183792        6.5164167095814296        14.153246963929851     
 N   6.0319315022553894        5.8853314526902691        16.072406010465006     
 C   3.1731379601667945E-003   8.6085690194118136        13.888883554409562     
 H  -1.0313837879223304        8.5216229370386412        13.567586976265055     
 C   7.3594227329134156        5.6353344525064974        15.653380756368291     
 C   2.6796970047811635        8.7888906271008551        14.743268829473392     
 C   1.7707116070043136        4.3370027548744945        15.083277225325283     
 H  0.88390027956285044        4.9660436012871516        15.221601356550067     
 H   2.3878770034614796        4.3540696044031746        15.988629255252663     
 H   1.4598141660408690        3.3201276271479943        14.815862122382446     
 C   8.3407587247858821        4.9137523835985908        16.361447609331801     
 H   8.1038230080427578        4.5156328147141442        17.344882955251450     
 C   7.6968079806152021        6.1896031003542991        14.379982207010737     
 C   4.8785257599063137        11.129080112377139        14.068756170065868     
 H   5.3093872206720114        10.516256517707605        13.270130836699503     
 H   5.5138491027606031        11.995832477436213        14.287250630804261     
 H   3.8673257303180670        11.450659913633421        13.798706317743212     
 C   5.2851737451067082        3.3076505700262668        16.455359587156316     
 H   4.8137716504690493        3.4110809036147831        15.472440066217960     
 H   4.7041491632702588        2.6643142202518870        17.125310198548455     
 H   6.3072239854732288        2.9291202555258318        16.352035193664882     
 C   8.9845841186132986        5.9709504146120018        13.859597295835021     
 H   9.2248960037661263        6.3347625447595268        12.865475836419279     
 C   9.6121581230712785        4.6980221576647212        15.817361059439772     
 H   10.344390191704006        4.1123529346387118        16.369634438811374     
 C  0.83185469355270836        7.4844892915269590        13.825660963301143     
 H  0.44195863946711661        6.5562530800627394        13.421975766878374     
 C   8.0795106948041600        9.0833137730721738        13.092706183157429     
 H   7.5373772937054699        9.7222985037539438        13.796243055498541     
 H   8.4689394372252362        9.6611366499804081        12.251498998251352     
 H   8.8945236137108150        8.5656783079857064        13.611316783254706     
 C   2.1784793686307027        7.5508076115098905        14.223983108533064     
 C   1.8280019808637316        9.9051494717811881        14.789384427895872     
 H   2.2050280580264645        10.845497440539424        15.180067661941202     
 C  0.50211911904145756        9.8262348989777220        14.350276095610596     
 H -0.13112039862909741        10.712152067638867        14.381288766941902     
 C   9.9310048265858253        5.2226207520725154        14.565110543489666     
 H   10.903511717703253        5.0324993709933912        14.116401345964942     
 Co   1.0659485700209415        8.8780224633280884        5.7656670615390837     
 S   3.2839156746674658        10.883849308256439        4.6892979059916700     
 S  0.69574081862256587        10.950894733040959        8.1456320564573055     
 S   1.1955736694286090        5.7648284224925979        6.4899203721305261     
 S -0.94059643315643460        8.0396512561595106        3.4421889700489436     
 O  0.33368643712116541        7.3627513291809734        3.0993112548530242     
 O  -6.2119455303288024E-002   11.056010427061429        9.4038604715848351     
 O   4.1448692796661444        10.946202367558325        3.4944967644475846     
 O   2.0864721554851320        10.489161560492011        8.2506671038455970     
 N   1.9858559663475737        7.1280557103559676        6.1106105108805107     
 O  -1.5820166226247110        8.7292770645284605        2.3076709712611323     
 O   1.8280016660338565        4.9977497738296304        7.5778651797996455     
 O   2.0213184304155618        11.631250436698025        4.6257829050749937     
 O -0.20806620314036511        6.1881974868352438        6.7321038048468740     
 N -0.63049224511279700        8.9912315934665124        4.7029173445842520     
 N   2.8866271614037324        9.3650183158574674        5.1143714612898226     
 N  -1.5006525506047823E-002   9.9960204625121758        7.0337902219872648     
 C   6.0138060883044497        7.2730120810172680        4.8502008756357071     
 H   7.0483701479620260        7.3600025189405516        4.5289423329601872     
 C  -1.3425310734575746        10.245922174149507        6.6148210778175711     
 C   3.3372737178799188        7.0926051645542030        5.7045529896639691     
 C   4.2460483201724699        11.544483268931828        6.0445051253143811     
 H   5.1328622534464490        10.915453999183590        6.1828712209761223     
 H   3.6288483193778145        11.527408552153846        6.9498325732366402     
 H   4.5569492256080348        12.561359650129377        5.7771013971070904     
 C  -2.3239227359281553        10.967298529386921        7.3230264751809377     
 H  -2.0869890878487496        11.365297111155074        8.3065102710771299     
 C  -1.6798872537644269        9.6917721877362233        5.3413672888256780     
 C   1.1384632229991782        4.7523734584774688        5.0300863522059309     
 H  0.70758252130452048        5.3651912273932618        4.2314662461240635     
 H  0.50313787719057690        3.8856282419377388        5.2486081027359335     
 H   2.1496530775400733        4.4307791609643701        4.7600119423763969     
 C  0.73160088578789517        12.573759109190036        7.4164479588128858     
 H   1.2029369930870648        12.470279228762893        6.4335005553191991     
 H   1.3126212962569799        13.217219390700508        8.0862853232037715     
 H -0.29049090933287908        12.952189209712076        7.3131630941931727     
 C  -2.9676490690901405        9.9105003291361626        4.8209678865071988     
 H  -3.2079241764349158        9.5468361190834177        3.8267833542459417     
 C  -3.5953259428585640        11.183041120733821        6.7789590588940767     
 H  -4.3276048024068192        11.768589971081267        7.3312970160347239     
 C   5.1850931352914760        8.3970699385449254        4.7869882897223439     
 H   5.5749697844165915        9.3253250814605657        4.3833268886445280     
 C  -2.0626707246064839        6.7981822021449645        4.0541067133530584     
 H  -1.5205010879249985        6.1591117937166731        4.7575405036876255     
 H  -2.4522620027292810        6.2204400472513584        3.2129203924013066     
 H  -2.8775715078484989        7.3158642246419889        4.5728469560298919     
 C   3.8384434650158061        8.3306838191626280        5.1851988726858034     
 C   4.1889755252195666        5.9763520354730941        5.7505767082111969     
 H   3.8119675209669732        5.0359825511192966        6.1412243041068129     
 C   5.5148599043708950        6.0553050341946877        5.3114740316523790     
 H   6.1481033159316461        5.1693899385797719        5.3424499122213644     
 C  -3.9141045189803205        10.658683368963857        5.5265841661192434     
 H  -4.8866013414318754        10.848866503607914        5.0778801234126805     
 N   10.305932221996221       0.30853393628645942        8.2021330718427912     
 C   8.8652190998647509       0.30148814844456329        7.7322452365359409     
 H   8.7382256517096426        1.1790603366852790        7.0833364048628260     
 H   8.2543099747712603       0.44372888380853326        8.6381636825439205     
 C   10.537743658289086      -0.75826149960427447        9.2507861002377805     
 H   10.252540342752466       -1.7051735269703261        8.7842700235013140     
 H   9.8230546597956625      -0.57376029962778829        10.060662575947743     
 C   8.5141764388461372      -0.97727992699995014        6.9795122113574442     
 H   7.5070157051476762      -0.86948629743588413        6.5514380499872011     
 H   8.5031275710757672       -1.8603289680259967        7.6307181518183294     
 H   9.2018695882817862       -1.1402246448287150        6.1345593558510796     
 C   10.736982686039276        2.7007456307931825        7.5346722127748942     
 H   11.342234421708806        3.5669035271501963        7.8325150277049698     
 H   9.7306299535237581        3.0498928603711772        7.2822004472712258     
 H   11.192034192346171        2.3036163187163874        6.6184277337381081     
 C   10.751492149764033        1.6770759573967111        8.6610480159922965     
 H   11.769816817929133        1.5540195891675210        9.0420627499862736     
 H   10.100652512592180        1.9576425724385014        9.4995992334837318     
 C   11.974157067929303      -0.80561269833323945        9.7514751053709556     
 H   12.163361154176322       -1.7822565766845906        10.216668541116061     
 H   12.176665884263537       -4.0937510807468484E-002   10.509469950744634     
 H   12.686837990910892      -0.69425296820942917        8.9248515078737043     
 H   10.889838987086398        4.9465125243807723E-002   7.3664821869564765     
 N   7.7450254047861016        15.572567256302735        17.240792421276570     
 C   9.1857222058350239        15.579297217494526        16.770898888450827     
 H   9.3124517430521401        14.701892929879927        16.121762467506588     
 H   9.7965599019617873        15.436592241586949        17.676746327089464     
 C   7.5134183235418339        16.639422584132912        18.289419403306646     
 H   7.7986963061012826        17.586280110615299        17.822841823726190     
 H   8.2281395778030681        16.454871827472761        19.099255060107616     
 C   9.5371881601782178        16.858114046065420        16.018516709419938     
 H   10.544237696263560        16.750080466043084        15.590284880884662     
 H   9.5486056177300345        17.740931068649566        16.669958871045157     
 H   8.8495178837359809        17.021571302711436        15.173704061266921     
 C   7.3136351412235427        13.180421451689265        16.573366129224532     
 H   6.7082418802971429        12.314363139716718        16.871191524595389     
 H   8.3199529977123294        12.831131287472180        16.320972344033844     
 H   6.8587094616247652        13.577586486606236        15.657078480558459     
 C   7.2991946911349848        14.204125723860720        17.699707846243449     
 H   6.2808594642649584        14.327362682004742        18.080616272277840     
 H   7.9499068408792350        13.923485088024513        18.538327688847332     
 C   6.0770488222955459        16.686977260669391        18.790202414881470     
 H   5.8880171469296538        17.663656909187502        19.255380129988811     
 H   5.8744797800833677        15.922344117357664        19.548224824441611     
 H   5.3643043998770690        16.575709441039688        17.963625208978190     
 H   7.1611685090157513        15.831744168619226        16.405139427703784     
 N   4.2890769015474559        7.6318506996960549        9.8750088664158522     
 C   2.8483366019711287        7.6390412756783084        10.344829826560611     
 H   2.7211635174953126        6.7613391402186105        10.993564938964875     
 H   2.2374254698639722        7.4971132680768990        9.4388307856091416     
 C   4.5210342289835790        8.6986866396537792        8.8264248320628571     
 H   4.2358873193535036        9.6455939506003698        9.2929829466055640     
 H   3.8063626004510085        8.5142967829556255        8.0165081113011407     
 C   2.4974955563608758        8.9177466252921231        11.097807193197273     
 H   1.4902489073995171        8.8100623015159982        11.525736011752649     
 H   2.4866847255605022        9.8009581387056404        10.446766523714155     
 H   3.1851567914663841        9.0803710087399079        11.942891164367555     
 C   4.7200223957956489        5.2396245899563203        10.542456383935452     
 H   5.3251842293688725        4.3734133395018233        10.244576808558001     
 H   3.7136638359211358        4.8905553495784053        10.795026889222379     
 H   5.1751807585442409        5.6367439983487504        11.458653750088180     
 C   4.7345059716046691        6.2632761927045868        9.4160610599683032     
 H   5.7528077565640814        6.3862565158313034        9.0349494422016505     
 H   4.0835748307175628        5.9827369416663387        8.5775706504556464     
 C   5.9574736641401111        8.7459632589215186        8.3258050987450503     
 H   6.1467527600257279        9.7226035967187467        7.8606282758057988     
 H   6.1599747345036944        7.9812904116865004        7.5678066886679787     
 H   6.6701155743706666        8.6345521353302122        9.1524575243211146     
 H   4.8729809609629031        7.8908178736369328        10.710696710004589     
 N   1.7277312721037488        8.2497802505815780       0.83628766183642622     
 C   3.1684633165661409        8.2427813109496206        1.3061166141394189     
 H   3.2955012668899775        9.1204442703110562        1.9549106100247831     
 H   3.7793420547546335        8.3848831625967524       0.40014072476762252     
 C   1.4958968774981851        7.1828629631399723      -0.21223810593042344     
 H   1.7810696158637336        6.2360050641410814       0.25440100492531043     
 H   2.2106029872863306        7.3672433489053892       -1.0221255754417962     
 C   3.5195043416505682        6.9640963321929785        2.0590049316686914     
 H   4.5267030750973012        7.0719148197407424        2.4869890120137725     
 H   3.5304796363983195        6.0809549571101851        1.4079021637745548     
 H   2.8318580161559948        6.8012863551286751        2.9040411537668249     
 C   1.2965922834037238        10.642016518760439        1.5035623147445787     
 H  0.69139065727234372        11.508170871521857        1.2056008282895088     
 H   2.3029310010960375        10.991150165991515        1.7561170680120790     
 H  0.84144236199014633        10.244941038718027        2.4197827773944098     
 C   1.2821718084614384        9.6182777673656137       0.37725160647619838     
 H  0.26387533915465478        9.4951845446057508       -3.8268066390142810E-003
 H   1.9330557790551137        9.8988029305888947      -0.46127805501010050     
 C   5.9492938313357294E-002   7.1354701723427398      -0.71293800135292795     
 H -0.12971925967567213        6.1587676469033488       -1.1780060794829699     
 H -0.14299086607534264        7.9000527103515052       -1.4710305887458051     
 H -0.65319849727566770        7.2469391695557306       0.11366156428309224     
 H   1.1438523891499204        7.9907868239209279        1.6719817268397441     
 N   1.6798989103957804        14.500021236450662        18.183979798945838     
 C  0.92771099338662011        15.709497356451807        17.681344179883880     
 H  0.76878562682152640        16.347561291434005        18.557796922287565     
 H  -5.6683070218138794E-002   15.346034693464242        17.371035300718813     
 C   3.0037412362625981        14.874295877069443        18.803830505262823     
 H   2.8027445995801243        15.744753516527256        19.443244222790696     
 H   3.6591095036021302        15.184940979106269        17.984293026927002     
 C  0.45323085093245730        12.963502145225412        16.628558313514898     
 H  0.55766031551426742        12.013631351448353        16.090854184077365     
 H   2.7121325654637207E-002   13.683228143796557        15.921491126959125     
 H -0.28036001635037799        12.805232619928503        17.432587412846157     
 C   1.8074974826474721        13.387823375113257        17.174440425716107     
 H   2.2980745029130367        12.556775227139621        17.690163891721244     
 H   2.5001887200924848        13.728698253178258        16.396143341132653     
 C   1.6115582362091321        16.461144910313919        16.558432735828127     
 H  0.96232827469333093        17.299346211502659        16.276718041466903     
 H   1.7812495232806138        15.829490551370721        15.680958041693867     
 H   2.5751669887013944        16.875976842333873        16.875025836025650     
 C   3.6107284117316816        13.733293357526639        19.607675529679270     
 H   4.4865894211397830        14.111998292590210        20.150622725345297     
 H   3.9547968776930502        12.905029984459571        18.976288823937857     
 H   2.9119569464566575        13.332549236594156        20.353106030317939     
 H   1.0771364061533679        14.159808624562164        18.979744891923620     
 N   4.3372586285947587        1.3817410357362068        9.1451047777347334     
 C   5.0895899785913210       0.17243792380883657        8.6422628152098220     
 H   5.2488656917434211      -0.46561170650984529        9.5186714737345497     
 H   6.0738214978132401       0.53613942278364268        8.3317018309477184     
 C   3.0134851071748834        1.0072267750856543        9.7649518930899966     
 H   3.2145856421236507       0.13664598032716072        10.404165928752649     
 H   2.3580908984633080       0.69670921584699996        8.9453851997992846     
 C   5.5637582841849547        2.9187687896469443        7.5900945377144380     
 H   5.4592550457110889        3.8688219675765150        7.0527166238895189     
 H   5.9900214996598482        2.1993439240233563        6.8828084028728842     
 H   6.2972669145341289        3.0768503527213733        8.3942442910971611     
 C   4.2095073662879914        2.4940769870661765        8.1357414481269359     
 H   3.7186931457484014        3.3249307863745723        8.6515560359353074     
 H   3.5169691963004026        2.1531899833468535        7.3573069950427845     
 C   4.4056227391295941      -0.57933097147933299        7.5195040199907304     
 H   5.0549892606227012       -1.4173440318084289        7.2375429232469353     
 H   4.2354970343811953        5.2337423845883385E-002   6.6421213715348557     
 H   3.4422201017236986      -0.99445697530859822        7.8363571971638750     
 C   2.4064682694740327        2.1480164065302478        10.569082733384462     
 H   1.5307035301653664        1.7691235513443386        11.112053352291950     
 H   2.0622465350472790        2.9763664041582523        9.9378933905115368     
 H   3.1052839329076436        2.5486929283665853        11.314508717044255     
 H   4.9400004560270974        1.7219020264154214        9.9409048305737340     
 N   7.6964946439751145        9.3228642933761474      -0.10642261216322170     
 C   6.9440945199210189        8.1136385537911533       0.39649953120771192     
 H   6.7847798508233215        7.4755341957309183      -0.47986425802719046     
 H   5.9598865065161659        8.4774203410574422       0.70704176748597636     
 C   9.0202704806002032        8.9482487963901960      -0.72620168066009450     
 H   8.8191618675253363        8.0775944445144958       -1.3653138119960300     
 H   9.6756463566304571        8.6378212175849711        9.3413513274125851E-002
 C   6.4699978088916881        10.860075084150283        1.4484093328687875     
 H   6.5744964375608141        11.810228905210673        1.9856186481002820     
 H   6.0437267954843650        10.140773759794149        2.1558199028005012     
 H   5.7364994149036690        11.018018802363381       0.64421990784852567     
 C   7.8242535373133242        10.435285766350567       0.90284320049561795     
 H   8.3151158265094693        11.266072908495740       0.38696635494778153     
 H   8.5167539641338017        10.094439945215221        1.6813304122646355     
 C   7.6280258410293138        7.3619066068083026        1.5193048112648393     
 H   6.9786041903385794        6.5239635331220729        1.8013500253990957     
 H   7.7982270311661619        7.9936319070454775        2.3966334181794200     
 H   8.5913874015961067        6.9466808705642373        1.2024546357041608     
 C   9.6273106624076465        10.088929521831963       -1.5304720751393357     
 H   10.503057327798359        9.7099558919088622       -2.0734144432491699     
 H   9.9715635416753940        10.917347800865274      -0.89938746626090282     
 H   8.9284941203032382        10.489532690611702       -2.2759359586746535     
 H   7.0938023650289654        9.6629745703840264      -0.90228462175075297     
 N   10.354200506012267        6.5584784835787264        8.9323327889620234     
 C   11.106614311015305        7.7676907603181897        9.4352675114656446     
 H   11.266060522077682        8.4057357793740159        8.5588810337903887     
 H   12.090766278040002        7.4038652203887994        9.7459421121259986     
 C   9.0304448877653396        6.9331082520782008        8.3125186131851709     
 H   9.2315743212735253        7.8037788324305044        7.6734348950448696     
 H   8.3750392409152390        7.2435160299988786        9.1321169814514960     
 C   11.580671624069510        5.0211914770323185        10.487100810336786     
 H   11.476158463762145        4.0710087905871841        11.024258286322846     
 H   12.006982834532284        5.7404402749710925        11.194541625893248     
 H   12.314145632653627        4.8632716089339949        9.6828818097243712     
 C   10.226414166805395        5.4460509666076184        9.9415877357394038     
 H   9.7354962163123080        4.6152927741662753        9.4257156966379529     
 H   9.5339512551534309        5.7869154704674788        10.720100835995845     
 C   10.422614360540306        8.5195399987749898        10.557954259986239     
 H   11.072048144926026        9.3574819411563208        10.839977683967264     
 H   10.252319407360080        7.8878939041694416        11.435323037126878     
 H   9.4592940875211475        8.9347812454150510        10.240993674071730     
 C   8.4234412475258971        5.7924390975899760        7.5082045991097068     
 H   7.5477164142248698        6.1714183057140959        6.9652304826442251     
 H   8.0791623254267169        4.9640132524453238        8.1392633817463391     
 H   9.1222893943156063        5.3918409781420644        6.7627672960464515     
 H   10.956905994322664        6.2183653229987126        8.1364847988673574     
         396

 Co   10.966624303192082       0.94299083681922591        3.2748914539145306     
 S   8.7474939812402717        2.9485403315081635        4.3491545503471896     
 S   11.337315058381781        3.0142681862861078       0.89384364619558987     
 S   10.837827243743016       -2.1699543079330330        2.5493199694718984     
 S   12.973584102395723       0.10239045604826992        5.5970954275783207     
 O   11.699276729580205      -0.57486024205598818        5.9393057037354469     
 O   12.096082328168592        3.1182369857178904      -0.36390218796325469     
 O   7.8861910834083879        3.0112246840168422        5.5436921501612932     
 O   9.9468406974158690        2.5518540098785909       0.78832472073150617     
 N   10.047283471632669      -0.80726020353572336        2.9296531465393456     
 O   13.615113893354209       0.79061972211270348        6.7323910657050732     
 O   10.205561162310351       -2.9364799060533295        1.4608535040952166     
 O   10.009802062773328        3.6964503753001083        4.4126187101588785     
 O   12.241315090944616       -1.7460373324998288        2.3072654262799390     
 N   12.663266455052929        1.0553858100507600        4.3375312920771298     
 N   9.1455259753367919        1.4296014244079074        3.9251161871263109     
 N   12.047713891519718        2.0609908778520847        2.0071606927695136     
 C   6.0188110174868150      -0.66323512203990120        4.1882559862456494     
 H   4.9840445716512125      -0.57642909566174583        4.5088981095772063     
 C   13.375191592142414        2.3109438318380047        2.4261381374200548     
 C   8.6957668129700068      -0.84308786208990438        3.3352136416840517     
 C   7.7855478418304989        3.6079706586454678        2.9933484138112609     
 H   6.8988553300097397        2.9787368654480990        2.8551826521358783     
 H   8.4029082805884769        3.5904989567140277        2.0881446657482075     
 H   7.4744048252318027        4.6249138531537177        3.2601461663013374     
 C   14.356499543341512        3.0328228381097122        1.7183199404874152     
 H   14.119673523903563        3.4312830891348276       0.73500271750915791     
 C   13.712663254910556        1.7561854190590771        3.6992978494839655     
 C   10.895383690591906       -3.1834344308488665        4.0083702733569133     
 H   11.326358887528496       -2.5711574565245696        4.8073430099834651     
 H   11.530697723892539       -4.0499862810230418        3.7891037945439590     
 H   9.8842855202345792       -3.5053099818113909        4.2784229065320867     
 C   11.300031919036520        4.6378810895647264        1.6211353111705360     
 H   10.828169328385853        4.5350853072573791        2.6038890335784037     
 H   10.718967899979271        5.2801579358489938       0.95023836961165797     
 H   12.321788000286821        5.0171284749616696        1.7246270105471404     
 C   15.000458513166308        1.9745825557668719        4.2197259800483335     
 H   15.240815564213937        1.6103252033172466        5.2136735043946816     
 C   15.627959295101274        3.2482158672985895        2.2623930123100902     
 H   16.360205600127607        3.8338933612485913        1.7101772928729739     
 C   6.8471979620765513       0.46105548996778328        4.2516496007982747     
 H   6.4568572089684144        1.3893256705298502        4.6548028119689366     
 C   14.095629506874669       -1.1382879344263621        4.9837568521894244     
 H   13.553439008875774       -1.7765429413110996        4.2796430407497326     
 H   14.485315330224328       -1.7169625367576886        5.8242112917615430     
 H   14.910441305363564      -0.61994603767077483        4.4655603332507461     
 C   8.1940358246675551       0.39495867163295229        3.8540671958065111     
 C   7.8443504750954496       -1.9595561450106691        3.2888401180427644     
 H   8.2216796720189862       -2.8998760431253152        2.8983673750028132     
 C   6.5182734903926010       -1.8808975107097790        3.7273851778668816     
 H   5.8853129787386536       -2.7670089766767623        3.6961790512043877     
 C   15.946889851812365        2.7230956835415627        3.5144065284351971     
 H   16.919453613964091        2.9130020494037177        3.9630787692657061     
 Co   7.0840957165655363        14.938528969976504        12.313590469961765     
 S   9.3032337275066350        12.932839861090446        13.387749792708364     
 S   6.7132091934739861        12.867515834248346        9.9324229607923868     
 S   7.2129803913984460        18.051454802266679        11.588068336042950     
 S   5.0773402122862876        15.778976546236352        14.635928425154084     
 O   6.3517108825010231        16.456136902339527        14.978083318451940     
 O   5.9544805242100507        12.763488511831879        8.6746582750609207     
 O   10.164599788676330        12.870155737372565        14.582241491537225     
 O   8.1037132082982950        13.329846583376968        9.8269192897199034     
 N   8.0034894405303056        16.688733665638789        11.968381461354150     
 O   4.4357516936732075        15.090931939830259        15.771300778191732     
 O   7.8453121608618712        18.818021258334593        10.499672050284952     
 O   8.0409282257628192        12.184928263475586        13.451293754272870     
 O   5.8095006285810564        17.627566302890258        11.345908965156726     
 N   5.3876178814630924        14.825824884580509        13.376479617661332     
 N   8.9052093633743734        14.451782807103401        12.963712309108290     
 N   6.0028165276307019        13.820953220189068        11.045616590136486     
 C   12.031997036759792        16.544524559901376        13.226850604647028     
 H   13.066776994660684        16.457657911965416        13.547439995694203     
 C   4.6754059850718015        13.570864429183993        11.464768925738776     
 C   9.3550089695285568        16.724501629639079        12.373919547746619     
 C   10.265093048968144        12.273397138639259        12.031886807217058     
 H   11.151789484789452        12.902614725482257        11.893666442135151     
 H   9.6476776127655857        12.290884470460773        11.126721233337239     
 H   10.576233730458757        11.256447612916395        12.298662031224486     
 C   3.6940204598672564        12.849127313864473        10.756920012172863     
 H   3.9307387708556591        12.450893995078081        9.7734829325926071     
 C   4.3381218874352907        14.125249166252217        12.738142623447425     
 C   7.1553560420067477        19.064854357483483        13.047168045412205     
 H   6.7244043408550143        18.452520424136882        13.846110166181115     
 H   6.5200083066183252        19.931391562591216        12.827939002743307     
 H   8.1664403912004477        19.386753957729141        13.317244987608941     
 C   6.7503544069712440        11.243935312678827        10.659836952568927     
 H   7.2222232009806255        11.346730785660835        11.642589990287572     
 H   7.3313678686561321        10.601570794875759        9.9889762905251125     
 H   5.7285612571081863        10.864780894573219        10.763330699294610     
 C   3.0503779829558559        13.906771172984783        13.258653971093375     
 H   2.8101557776458166        14.270806126705468        14.252717555234780     
 C   2.4226358182722350        12.633578816794600        11.301112495989258     
 H   1.6903340328287275        12.048005097559816        10.748856580102052     
 C   11.203580766679080        15.420252705180413        13.290190134653892     
 H   11.593916614302907        14.491945822358645        13.693257739163190     
 C   3.9553594158963201        17.019651462707486        14.022470745735216     
 H   4.4975597300397476        17.657802647498588        13.318272205948476     
 H   3.5657095685859685        17.598431504040832        14.862864686954962     
 H   3.1405136160782146        16.501285718475771        13.504351791314386     
 C   9.8567211091641145        15.486410247305455        12.892693501634991     
 C   10.206456841325117        17.840949642171033        12.327591417931679     
 H   9.8291348832859118        18.781304302028023        11.937197127290908     
 C   11.532548903557455        17.762230347651773        12.766075329814896     
 H   12.165527089387645        18.648330218071408        12.734892762949732     
 C   2.1038546988443811        13.158422272818475        12.553281021098917     
 H   1.1313462355077506        12.968410711367820        13.002031249167272     
 Co   4.9498088827206788        6.9978915580491137        14.802535412271965     
 S   2.7307032648580072        4.9923331093345178        13.728237284655501     
 S   5.3204254265334745        4.9270139098066323        17.183899615596353     
 S   4.8210338256909395        10.110834297300945        15.527919512407186     
 S   6.9566854073549118        7.8378866198595487        12.480190066399537     
 O   5.6823578299989101        8.5150576448192936        12.137892693507284     
 O   6.0790490458180670        4.8230409367581801        18.441731438835443     
 O   1.8693947836163198        4.9295829713990287        12.533705820993253     
 O   3.9299313850368458        5.3894123599740267        17.289258899709711     
 N   4.0304319911039039        8.7480916445536572        15.147881149044288     
 O   7.5982917641038563        7.1496437856345718        11.344945907242844     
 O   4.1888261126627331        10.877606635874262        16.616245955121489     
 O   3.9929889765484061        4.2443788703753906        13.664814543967475     
 O   6.2245123476085498        9.6869220213354854        15.770046760481794     
 N   6.6463160699774821        6.8849339603578414        13.739760669642324     
 N   3.1287484975781115        6.5112920092302575        14.152157592119634     
 N   6.0309487020500150        5.8803383297455589        16.070702943721027     
 C   1.9951538432466023E-003   8.6040991954049133        13.889153232020867     
 H  -1.0327634148801403        8.5173064524650766        13.568476467031328     
 C   7.3583585728695988        5.6301140610474789        15.651624310130645     
 C   2.6789298034350222        8.7839269453858080        14.742255650840997     
 C   1.7687429751100285        4.3330294837802494        15.084094040092815     
 H  0.88211637505439744        4.9623546111233967        15.222270320797378     
 H   2.3861278957707701        4.3504728521205784        15.989282098025189     
 H   1.4575029010634823        3.3161083783676513        14.817328494190290     
 C   8.3396655326694091        4.9083613766306788        16.359567964080878     
 H   8.1028744946534914        4.5101968353833772        17.343015729605174     
 C   7.6957455065085840        6.1843768860359560        14.378222948557461     
 C   4.8785899612569112        11.123984101514033        14.068646249727720     
 H   5.3094614761218839        10.511482532735242        13.269788644563752     
 H   5.5140026018791497        11.990522628968897        14.287685049104825     
 H   3.8674983899138868        11.445883492938089        13.798592117903739     
 C   5.2832391875588005        3.3033863082720663        16.456581820840725     
 H   4.8114518405889433        3.4061605223299702        15.473786441495569     
 H   4.7021282132209992        2.6611065929517683        17.127439021249696     
 H   6.3050137475151047        2.9241559849840399        16.353178598813699     
 C   8.9835189310816279        5.9658266309241821        13.857814293740683     
 H   9.2238204733626343        6.3297819445845249        12.863739451695352     
 C   9.6110744437124449        4.6927241758922520        15.815466954986455     
 H   10.343310627767593        4.1071460559095758        16.367798192728728     
 C  0.83039430470782150        7.4798190182968298        13.825696610978973     
 H  0.44007103476337167        6.5515754284338490        13.422455951324354     
 C   8.0786737414334038        9.0786208294351063        13.093518580674671     
 H   7.5364611231048970        9.7168727974997484        13.797619999112630     
 H   8.4683521861295858        9.6572869698548534        12.253055513051969     
 H   8.8934960613790714        8.5603117461376517        13.611733750362113     
 C   2.1772334741554187        7.5459109960512789        14.223284096110380     
 C   1.8275012506996744        9.9003852674773665        14.788684968127789     
 H   2.2048196323090652        10.840682189726794        15.179228999678742     
 C  0.50143012480914995        9.8217361980257571        14.350125621175534     
 H -0.13155313397900439        10.707829160513572        14.381405138937314     
 C   9.9299716110232090        5.2174949376705513        14.563296324241088     
 H   10.902509571873308        5.0274442740872241        14.114624815865177     
 Co   1.0671303118766688        8.8835566371715675        5.7638588633072851     
 S   3.2861362575823745        10.889127794548344        4.6894300209895361     
 S  0.69651420052821433        10.954470525312100        8.1451594014079838     
 S   1.1959711860627769        5.7706219343561900        6.4892527314947444     
 S -0.93980864305142808        8.0435552622953121        3.4415254467445773     
 O  0.33447277189869673        7.3663206310842142        3.0991762316707718     
 O  -6.2026351166325731E-002   11.058516182170678        9.4030387956140338     
 O   4.1474852833588693        10.951953086748420        3.4949316286311385     
 O   2.0870413698141577        10.492155613581557        8.2504756400256820     
 N   1.9865553092153028        7.1333914778675149        6.1092380695745030     
 O  -1.5814188369582385        8.7318421283213308        2.3063075312122714     
 O   1.8282085977351239        5.0038473995173067        7.5775608016772091     
 O   2.0238068743983257        11.637003467647132        4.6259623696378736     
 O -0.20750543526060838        6.1945220554293412        6.7314122229757229     
 N -0.62939098361959733        8.9964913249122134        4.7011007861324074     
 N   2.8881304816134592        9.3701455849266289        5.1132924735940808     
 N  -1.4022068764982519E-002   10.001023480974556        7.0320809905750385     
 C   6.0149816114871379        7.2774743862218569        4.8504681113937922     
 H   7.0497468028734476        7.3643081017735703        4.5298267398819947     
 C  -1.3414631290331400        10.251158001836030        6.6130545038862234     
 C   3.3380389657067702        7.0975676627350666        5.7035396120820705     
 C   4.2480272209053043        11.548457035151271        6.0453262348342856     
 H   5.1346571489741608        10.919143872986643        6.1835414043104135     
 H   3.6306100328866213        11.531005213711907        6.9504913405909932     
 H   4.5592692857435031        12.565379753975288        5.7785715462483935     
 C  -2.3228219915850365        10.972719278820845        7.3211269644274495     
 H  -2.0860326598708614        11.370771719566550        8.3046195566527050     
 C  -1.6788231766981234        9.6970042957421221        5.3396022991764998     
 C   1.1383946419618789        4.7574707087726678        5.0299754226051432     
 H  0.70750367666579517        5.3699653025098488        4.2311223815677641     
 H  0.50298131057205020        3.8909385119779385        5.2490416170009029     
 H   2.1494767429306862        4.4355583308884743        4.7598977813472585     
 C  0.73354616170702869        12.578029971822090        7.4176815041869295     
 H   1.2052718439656573        12.475208918722547        6.4348601386986930     
 H   1.3146530384916353        13.220426205608286        8.0884323730917238     
 H -0.28826727077618708        12.957166304152766        7.3143148484460303     
 C  -2.9665832589263581        9.9156251027017230        4.8191800788692776     
 H  -3.2068507348961246        9.5518072041959936        3.8250466951495121     
 C  -3.5942346044151026        11.188367476367022        6.7770439967002556     
 H  -4.3265144407102980        11.773833563872666        7.3294352138859429     
 C   5.1865535070151836        8.4017343989346553        4.7870207727813625     
 H   5.5768587614162826        9.3299956753394451        4.3838023849592869     
 C  -2.0618326972168504        6.8028736590295908        4.0549140267563484     
 H  -1.5195867717050284        6.1645396247847168        4.7589177931544011     
 H  -2.4516651752333352        6.2242845559018685        3.2144702998382870     
 H  -2.8765483137685046        7.3212277966376549        4.5732516985722311     
 C   3.8396911253800807        8.3355792869160474        5.1845042743383862     
 C   4.1894735341547635        5.9811144549442572        5.7498832461039733     
 H   3.8121717790035698        5.0407975269428595        6.1403939602851123     
 C   5.5155461178803664        6.0597991411843388        5.3113292067660822     
 H   6.1485328499701808        5.1737079964509460        5.3425744218436355     
 C  -3.9130682677182662        10.663820600395244        5.5247577093581732     
 H  -4.8855968324663861        10.853928626429701        5.0760908864485614     
 N   10.304156578303703       0.31347506868954267        8.2003121380348638     
 C   8.8639133449013823       0.30963750757434577        7.7295452176057102     
 H   8.7403236176420194        1.1847001253567633        7.0772958318460732     
 H   8.2533709410746816       0.45792045350267918        8.6341346258693825     
 C   10.533192410924396      -0.75394411897112612        9.2488187838797593     
 H   10.247556098642681       -1.7003143204673916        8.7815002722171887     
 H   9.8176645758770800      -0.56894128334795890        10.057821977953369     
 C   8.5085013392547921      -0.97031345446350015        6.9817377152266067     
 H   7.5030946811785277      -0.86013946238172800        6.5507907854771750     
 H   8.4925305552919266       -1.8500308650884039        7.6363509102819522     
 H   9.1966521352727799       -1.1399540207099395        6.1392966792711929     
 C   10.738259739181604        2.7053250696061277        7.5337452327578500     
 H   11.344933478507494        3.5704478500221000        7.8315870983603411     
 H   9.7321865690704090        3.0559106922621018        7.2823223031205124     
 H   11.191953387242016        2.3081417181525046        6.6168793681367735     
 C   10.752282473410158        1.6809843662626818        8.6595277668909159     
 H   11.770761586695690        1.5561327232773738        9.0393698527946604     
 H   10.102687849726173        1.9619948920873889        9.4988520317160692     
 C   11.968840590774734      -0.80327952036441186        9.7512959436359274     
 H   12.156105465608514       -1.7802739735984787        10.216427948685796     
 H   12.171398502011288       -3.8996368405651731E-002   10.509652199209544     
 H   12.682607187889674      -0.69272308104701752        8.9255568879584395     
 H   10.888038849423932        5.3305469809849862E-002   7.3649728660624687     
 N   7.7467871206224439        15.567649615791623        17.238976526096614     
 C   9.1870150350535376        15.571192150307125        16.768204201580851     
 H   9.3103581910354567        14.696286356707907        16.115742225118041     
 H   9.7974908021427272        15.422475551210409        17.672727213809978     
 C   7.5179420635068830        16.635125048619212        18.287458408772988     
 H   7.8036486837458590        17.581444102186644        17.820082313239833     
 H   8.2334995473596155        16.450075940269429        19.096423919986428     
 C   9.5428224188555273        16.851188624728685        16.020724275883989     
 H   10.548124980725953        16.740790300834572        15.589629665831534     
 H   9.5591378819566515        17.730689390060355        16.675558008987487     
 H   8.8546927974149021        17.021308038695736        15.178414385817376     
 C   7.3123653750595805        13.175861694463917        16.572441341664362     
 H   6.7055592414669514        12.310832057689597        16.870266788662715     
 H   8.3184056776515494        12.825142296198655        16.321090452966551     
 H   6.8587889430334021        13.573079012207607        15.655535567163426     
 C   7.2984082341263843        14.200234216730662        17.698192558884788     
 H   6.2799195613614192        14.325254716839563        18.077936146961886     
 H   7.9478842887217507        13.919153983125547        18.537580335002527     
 C   6.0823346395935225        16.684651267963460        18.790022606139413     
 H   5.8952311202410748        17.661679150374745        19.255140005894827     
 H   5.8797195946796652        15.920407433260518        19.548404421996224     
 H   5.3685091119672608        16.574181177889006        17.964326468653528     
 H   7.1629513435757897        15.827919598527458        16.403635053261141     
 N   4.2872971851110000        7.6269288327664126        9.8768462253584648     
 C   2.8470286731500862        7.6309012670419403        10.347550817624860     
 H   2.7232715442192559        6.7557174842075076        10.999638242238776     
 H   2.2364843671779626        7.4829098315758236        9.4428863107114562     
 C   4.5164691345301584        8.6943861744021120        8.8284044313080621     
 H   4.2308848442494025        9.6407516898741132        9.2957623635318480     
 H   3.8009579679963612        8.5094872375575932        8.0193632608296710     
 C   2.4918045299404792        8.9107936949069888        11.095586246594072     
 H   1.4863180018760453        8.8007213364852248        11.526398057324622     
 H   2.4760552380546192        9.7906626469434954        10.441127235445022     
 H   3.1799257167818418        9.0801357726021976        11.938149364311704     
 C   4.7213038227657789        5.2350659598954143        10.543401214340030     
 H   5.3278939599597699        4.3698935833770038        10.245525196668213     
 H   3.7152255315367975        4.8845527544506497        10.794917042294390     
 H   5.1750974249343740        5.6322406932524309        11.460222725403373     
 C   4.7353012086856348        6.2593893268538823        9.4175999668295880     
 H   5.7537586672721410        6.3841703051161156        9.0376667299298781     
 H   4.0856207614567506        5.9784037191031700        8.5783329956671981     
 C   5.9521418297172515        8.7436528807568195        8.3259926267344717     
 H   6.1394762701625867        9.7206440768680888        7.8608760659262824     
 H   6.1546934353098282        7.9793719942341284        7.5676332053589714     
 H   6.6658716799211124        8.6330490377756242        9.1517589684264973     
 H   4.8711769816975350        7.8870030568937501        10.712220226037763     
 N   1.7295158641232087        8.2546902680694032       0.83812772558449355     
 C   3.1697767596105684        8.2508964243377925        1.3088396857558531     
 H   3.2934080307166513        9.1260437651043169        1.9609818868152091     
 H   3.7802908040372327        8.3990497328880291       0.40419666162816598     
 C   1.5004585961677430        7.1871573569179708      -0.21026014704691270     
 H   1.7860663697369885        6.2408376734824076       0.25717319295198759     
 H   2.2160023981638028        7.3720474333553367       -1.0192736050526885     
 C   3.5251872266272537        6.9710230197515042        2.0567921359092294     
 H   4.5306293563534963        7.0812202033691509        2.4876549820676650     
 H   3.5410893285446443        6.0912194240462672        1.4022752415448314     
 H   2.8370801351283657        6.8015082262326390        2.8993109871521505     
 C   1.2953300894389514        10.646563205216289        1.5045208444309415     
 H  0.68870312235131259        11.511682681974536        1.2065682224198799     
 H   2.3013901799984793        10.997136146832245        1.7560212319655337     
 H  0.84154458520691078        10.249430095631457        2.4213642921553862     
 C   1.2813904088645411        9.6221580318784650       0.37879906278512127     
 H  0.26293761357905832        9.4972719974223168       -1.1024570902485736E-003
 H   1.9310264101974348        9.9031298705386579      -0.46050508289139058     
 C   6.4819251758017893E-002   7.1377831417754178      -0.71274746184600413     
 H -0.12245319908536900        6.1607339539096735       -1.1777624703601359     
 H -0.13771531774288787        7.9019798244530888       -1.4711949387968521     
 H -0.64895715185012814        7.2484415620915366       0.11296916905282210     
 H   1.1456596163003259        7.9945910304738366        1.6735072996827667     
 N   1.6803287312987123        14.502748095447261        18.185219264902969     
 C  0.92831702437022412        15.712355457101660        17.682654960979015     
 H  0.77020100269000591        16.350787536621116        18.558981995931454     
 H  -5.6452076217681377E-002   15.349288917947575        17.373152242676259     
 C   3.0040931498502923        14.877106104107778        18.805224824021291     
 H   2.8029145342920292        15.747416071617597        19.444777902367317     
 H   3.6594740605676628        15.187997071099939        17.985786496713072     
 C  0.45450411765554599        12.966614018718056        16.628270997536678     
 H  0.55970574850979971        12.017582520837605        16.089237300126122     
 H   2.8675488810880077E-002   13.687173667728212        15.921888322355445     
 H -0.27962737399190157        12.806996503045253        17.431479393181462     
 C   1.8082586587255765        13.390616829902990        17.175595041465620     
 H   2.2981005864458495        12.559338575856202        17.691641363984644     
 H   2.5016993617874932        13.731420712292175        16.397977998211314     
 C   1.6118201461244235        16.463242947816973        16.559067218752084     
 H  0.96265424529695431        17.301481829918071        16.277367321108876     
 H   1.7807894056317790        15.831150420476218        15.681774985772302     
 H   2.5757118375084445        16.877954088515096        16.874941721232162     
 C   3.6111953684573028        13.736122746349736        19.608932540831873     
 H   4.4871409088010044        14.114853715884934        20.151687950850295     
 H   3.9551904312247697        12.907821260766941        18.977556432121464     
 H   2.9125919209294433        13.335396854548033        20.354524242108749     
 H   1.0774215277100037        14.162704966914157        18.980923823854393     
 N   4.3368145111360183        1.3789963832552146        9.1463551967615473     
 C   5.0889604753046775       0.16955093010183653        8.6435978691621660     
 H   5.2474039070925214      -0.46886799594226036        9.5198835440818357     
 H   6.0735776511324886       0.53284082106427222        8.3338596162788097     
 C   3.0131144555200020        1.0044140861640776        9.7663573172171798     
 H   3.2143900476677802       0.13398837635405014        10.405722946108011     
 H   2.3577091421691869       0.69364317297822287        8.9468914580265206     
 C   5.5624811005573793        2.9156059888292543        7.5897910184665616     
 H   5.4572103169971848        3.8648079177365915        7.0510622245275592     
 H   5.9884534379318186        2.1953278468662485        6.8832036920568331     
 H   6.2965358010163355        3.0750479777202422        8.3931120781381647     
 C   4.2087414129255079        2.4912565546865761        8.1368953984476189     
 H   3.7186775330876314        3.3223530633148330        8.6530268047834884     
 H   3.5154438430172781        2.1504409844451722        7.3591500382241657     
 C   4.4053451130120633      -0.58144957486663884        7.5201526105750469     
 H   5.0546387342446897       -1.4195122319330780        7.2382218051634428     
 H   4.2359695104982000        5.0656495195513046E-002   6.6429467790535641     
 H   3.4416462148163003      -0.99643588677073935        7.8362702558808346     
 C   2.4059848917058582        2.1451978490729982        10.570333333292664     
 H   1.5301290780006800        1.7662909706116141        11.113110025477122     
 H   2.0618470024059721        2.9735811636463589        9.9391425966152269     
 H   3.1046297322462300        2.5458594214676995        11.315921355669621     
 H   4.9397023349605975        1.7189915533456344        9.9420923306925815     
 N   7.6969417266297766        9.3200967589891643      -0.10767132270257010     
 C   6.9447315687792024        8.1107235254341976       0.39516084717488809     
 H   6.7862517677171699        7.4722535214321404      -0.48108294896346748     
 H   5.9601363364941085        8.4740883576736703       0.70488161091789325     
 C   9.0206439410290997        8.9454199693948411      -0.72760993349227709     
 H   8.8193608047808247        8.0749256020276849       -1.3668804445205749     
 H   9.6760321445236137        8.6347330428767428        9.1901194389084409E-002
 C   6.4712777726006241        10.856877210933423        1.4487264372872679     
 H   6.5765442525225355        11.806173079423717        1.9872978624755804     
 H   6.0452981563677728        10.136714381172260        2.1554299097514247     
 H   5.7372326271982397        11.016190535559996       0.64536834761732642     
 C   7.8250219494243503        10.432436755204892       0.90169745436261306     
 H   8.3151306970610381        11.263471046402676       0.38550793773209974     
 H   8.5182842908406062        10.091659625029102        1.6794920589600799     
 C   7.6283134117884694        7.3597574994927903        1.5186494850790520     
 H   6.9789683337154811        6.5217601671658736        1.8006588052827830     
 H   7.7977594786862925        7.9919166789898055        2.3958048771082807     
 H   8.5919739664556065        6.9446780975018916        1.2025346337905469     
 C   9.6277952901953334        10.086102081387670       -1.5317162095430368     
 H   10.503634234750111        9.7071198078884784       -2.0744665308705983     
 H   9.9719622484176771        10.914549130219525      -0.90062323132763011     
 H   8.9291496289969707        10.486695184236330       -2.2773396081633850     
 H   7.0941001469418028        9.6600445951040896      -0.90346628237169335     
 N   10.353752890102648        6.5612562334673532        8.9310807011784998     
 C   11.105975416968310        7.7706173466539932        9.4339241687571960     
 H   11.264577545985574        8.4090317766407203        8.5576589824535834     
 H   12.090518567812476        7.4072121335033190        9.7437682168298014     
 C   9.0300693944872457        6.9359456857952377        8.3111092405291185     
 H   9.2313719490660215        7.8064543973236553        7.6718641590764873     
 H   8.3746535974245120        7.2466151490713928        9.1306043997734054     
 C   11.579393701491639        5.0244054473997926        10.487419075176733     
 H   11.474113961080933        4.0750828519914668        11.025942567978843     
 H   12.005410563775435        5.7445197160226016        11.194150467505461     
 H   12.313416127342268        4.8651142793335058        9.6840334403228994     
 C   10.225647721750875        5.4489106232628890        9.9404394616812208     
 H   9.7354876009893303        4.6179029889843930        9.4242544715340593     
 H   9.5324201178221095        5.7897048171198726        10.718258117460984     
 C   10.422329769244666        8.5216930644892788        10.557302203460461     
 H   11.071685898532920        9.3596898836011082        10.839290247242186     
 H   10.252797101997315        7.8896082451227256        11.434495579204661     
 H   9.4587073182661552        8.9367862225572523        10.241084724138400     
 C   8.4229518130881722        5.7952734635281242        7.5069638042282101     
 H   7.5471333694456053        6.1742604168777611        6.9641832666183054     
 H   8.0787603268772568        4.9668203389776284        8.1380338548691444     
 H   9.1216268313304365        5.3946838393427603        6.7613657554759925     
 H   10.956606880939242        6.2213059281945400        8.1352987721979080     
         396

 Co   10.965445646503309       0.94850973403486327        3.2766966105438273     
 S   8.7452853734368112        2.9538050950398609        4.3490312406563678     
 S   11.336539433359935        3.0178027445771880       0.89429521092987596     
 S   10.837429680050480       -2.1641753240075894        2.5499972556330688     
 S   12.972797909042853       0.10632196895555530        5.5977651552864556     
 O   11.698493844673044      -0.57126228429446202        5.9394568559615326     
 O   12.095970783855559        3.1207070001498485      -0.36311114403311123     
 O   7.8835837585049378        3.0169717458548244        5.5432632898169256     
 O   9.9462654664193586        2.5548139242557748       0.78850957011045808     
 N   10.046581198186848      -0.80193357375212415        2.9310124760865857     
 O   13.614523447198875       0.79321640644979308        6.7337551589097808     
 O   10.205356232894863       -2.9304145880826615        1.4611788401560994     
 O   10.007327115388765        3.7021872284752715        4.4124482980822677     
 O   12.240753472607928       -1.7397284919315759        2.3079591568566546     
 N   12.662159650581046        1.0606688090300451        4.3393532508799941     
 N   9.1440327557870340        1.4347118756341655        3.9262165444773331     
 N   12.046737005092059        2.0659405320704778        2.0088317839179028     
 C   6.0176358612053980      -0.65877781692031900        4.1879875751936000     
 H   4.9826683730873631      -0.57212653255097956        4.5080124722386943     
 C   13.374128601831520        2.3161392621342838        2.4278700726870874     
 C   8.6950009967680586      -0.83813422810619764        3.3362237769822003     
 C   7.7835848580324729        3.6119234845548687        2.9925296768702339     
 H   6.8970808198048994        2.9824001333287709        2.8545113086941387     
 H   8.4011665357426430        3.5940761040631624        2.0874910299278366     
 H   7.4720936092003800        4.6289115529257172        3.2586753215527464     
 C   14.355407391001135        3.0381804907712002        1.7201666487480922     
 H   14.118728310700632        3.4366654649974078       0.73682809997477983     
 C   13.711596161241783        1.7614203225673084        3.7010490924477835     
 C   10.895453661825249       -3.1783282158384303        4.0085070644781977     
 H   11.326433100679823       -2.5663588701314537        4.8077041875723205     
 H   11.530862781592846       -4.0446656350028682        3.7887104428461207     
 H   9.8844643952683580       -3.5005244872041512        4.2785647126111597     
 C   11.298102346639832        4.6421068988359053        1.6198939816277946     
 H   10.825859957988307        4.5399681383270760        2.6025264965270125     
 H   10.716948805783550        5.2833282311361680       0.94809397022924591     
 H   12.319584164351665        5.0220525760714514        1.7234585433400813     
 C   14.999387170677378        1.9797261081388997        4.2214996231499153     
 H   15.239730186348053        1.6153464679500602        5.2154092802492613     
 C   15.626873181178304        3.2534973540939003        2.2642559793179009     
 H   16.359122855833686        3.8390769899194086        1.7119744669920691     
 C   6.8457408998426930       0.46571276270136852        4.2516197834010327     
 H   6.4549740743142889        1.3939884445312618        4.6543346251824271     
 C   14.094791553492318       -1.1335692014314349        4.9829521759389017     
 H   13.552520808575201       -1.7710934758932897        4.2782762455408587     
 H   14.484729052163276       -1.7130846481998065        5.8226632540156587     
 H   14.909411317163849      -0.61455431476015832        4.4651481488346745     
 C   8.1927932262950893       0.39984278461483003        3.8547715292053746     
 C   7.8438505927106048       -1.9548015107320167        3.2895324708953302     
 H   8.2214715824671334       -2.8950686451212304        2.8991939107285520     
 C   6.5175857186950248       -1.8764093273467015        3.7275295371759736     
 H   5.8848800102682421       -2.7626953885049401        3.6960512800863321     
 C   15.945851899558511        2.7282290092196382        3.5162003799872315     
 H   16.918444889584865        2.9180746718978940        3.9648350140083912     
 Co   7.0852716526527910        14.933009466138945        12.315396110224134     
 S   9.3054402642468936        12.927582079729310        13.387634177990059     
 S   6.7139964124864076        12.863962458533377        9.9328828686601707     
 S   7.2133700515548833        18.045675798947858        11.588742842173451     
 S   5.0781123448822170        15.775049567839755        14.636591166755791     
 O   6.3524782938477822        16.452544233959468        14.978230758693078     
 O   5.9546011079591601        12.761004805829158        8.6754588251172446     
 O   10.167200215930313        12.864418284030466        14.581824014567186     
 O   8.1042976557789359        13.326874711250767        9.8271121712918408     
 N   8.0041857301771397        16.683408183000946        11.969738106822403     
 O   4.4363300013194911        15.088329946041689        15.772652975392900     
 O   7.8455046791924072        18.811953525272862        10.499990148107035     
 O   8.0434028979445102        12.179195058946805        13.451125190593009     
 O   5.8100533415436955        17.621256866067814        11.346607226010885     
 N   5.3887111711390414        14.820557553800628        13.378286006901892     
 N   8.9066984838205254        14.446678737896724        12.964819790277259     
 N   6.0038041387700458        13.815971852848666        11.047305656462276     
 C   12.033163608471083        16.540080053431911        13.226589475807303     
 H   13.068143679811993        16.453372028949939        13.546565301277093     
 C   4.6764750022989068        13.565646120091664        11.466506104918153     
 C   9.3557685773020030        16.719552588150584        12.374929020448002     
 C   10.267061441608595        12.269453305837196        12.031080161979974     
 H   11.153568155803720        12.898962864139305        11.893010799356585     
 H   9.6494286562781895        12.287314019650696        11.126076957344976     
 H   10.578551862840072        11.252459833216180        12.297205131025629     
 C   3.6951241287311807        12.843737254270518        10.758773636086747     
 H   3.9317029629190579        12.445463852557197        9.7753233848306458     
 C   4.3391818740521959        14.120016333295865        12.739884587676011     
 C   7.1552837409338643        19.059751874845279        13.047300028449516     
 H   6.7243277064588671        18.447727996627652        13.846468382629643     
 H   6.5198420818305243        19.926075343917827        12.827540234883029     
 H   8.1662601516055968        19.381971038479037        13.317379620521164     
 C   6.7523060500899295        11.239687518004878        10.658593607973808     
 H   7.2245542811112919        11.341825347308768        11.641225527950267     
 H   7.3334128754737025        10.598385706851515        9.9868265952686723     
 H   5.7307899141142569        10.859827653704249        10.762159715389791     
 C   3.0514385674927111        13.901635626926549        13.260412335001378     
 H   2.8112210267326256        14.265808100885211        14.254430093640494     
 C   2.4237282394713504        12.628275452220905        11.302974044027144     
 H   1.6914270235713202        12.042792521733185        10.750654890334792     
 C   11.205030968014389        15.415607153645851        13.290171401521432     
 H   11.595793131206928        14.487297418239869        13.692806843811461     
 C   3.9561820246094217        17.014940599353007        14.021667914572582     
 H   4.4984624312894272        17.652366230623912        13.316911772089369     
 H   3.5662804294361905        17.594555761056604        14.861322680322125     
 H   3.1415285047440160        16.495905283243768        13.503937513377561     
 C   9.8579582857418053        15.481533658484832        12.893402914653102     
 C   10.206948600944855        17.836200811452812        12.328279925223187     
 H   9.8293345955759310        18.776500294416831        11.938014124578649     
 C   11.533227429265382        17.757752043012822        12.766220248019597     
 H   12.165949714641924        18.644027216636772        12.734763912151319     
 C   2.1048883545800057        13.153285920172015        12.555062815505950     
 H   1.1323467129733438        12.963342289162343        13.003769730765326     
 Co   4.9486277973118238        6.9923618950878605        14.800729590525766     
 S   2.7284892731808537        4.9870558364391666        13.728362627975473     
 S   5.3196523498724018        4.9234406989941135        17.183425479226557     
 S   4.8206311870554286        10.105043928345998        15.527254674218435     
 S   6.9558994761571178        7.8339817879388560        12.479527667227622     
 O   5.6815735339743902        8.5114863441524111        12.137755769118897     
 O   6.0789501017061864        4.8205335084139023        18.440911868524797     
 O   1.8667827861034718        4.9238307417361789        12.534135868408928     
 O   3.9293603642578452        5.3864158079412814        17.289062102102264     
 N   4.0297293499391955        8.7427563334730305        15.146514542168257     
 O   7.5976983908373850        7.1470781048773731        11.343584895671707     
 O   4.1886117515061105        10.871512833024630        16.615942511166619     
 O   3.9905082671775975        4.2386292279417503        13.664984178247366     
 O   6.2239467429479145        9.6806029142958074        15.769360466578640     
 N   6.6452155361858196        6.8796745644293162        13.737945925121844     
 N   3.1272504251378437        6.5061673088790863        14.151068220309416     
 N   6.0299659018446397        5.8753452068008496        16.068999876977053     
 C   8.1716972632641348E-004   8.5996293713980112        13.889422909632170     
 H  -1.0341430418379502        8.5129899678915120        13.569365957797599     
 C   7.3572944128257820        5.6248936695884613        15.649867863892998     
 C   2.6781626020888809        8.7789632636707626        14.741242472208604     
 C   1.7667743432157434        4.3290562126860035        15.084910854860347     
 H  0.88033247054594443        4.9586656209596418        15.222939285044689     
 H   2.3843787880800607        4.3468760998379823        15.989934940797717     
 H   1.4551916360860957        3.3120891295873078        14.818794865998136     
 C   8.3385723405529379        4.9029703696627669        16.357688318829954     
 H   8.1019259812642233        4.5047608560526102        17.341148503958898     
 C   7.6946830324019668        6.1791506717176130        14.376463690104186     
 C   4.8786541626075097        11.118888090650927        14.068536329389573     
 H   5.3095357315717564        10.506708547762880        13.269446452428001     
 H   5.5141561009976954        11.985212780501580        14.288119467405391     
 H   3.8676710495097071        11.441107072242756        13.798477918064266     
 C   5.2813046300108928        3.2991220465178652        16.457804054525138     
 H   4.8091320307088372        3.4012401410451574        15.475132816773179     
 H   4.7001072631717404        2.6578989656516492        17.129567843950941     
 H   6.3028035095569797        2.9191917144422481        16.354322003962515     
 C   8.9824537435499590        5.9607028472363615        13.856031291646344     
 H   9.2227449429591406        6.3248013444095230        12.862003066971425     
 C   9.6099907643536095        4.6874261941197828        15.813572850533138     
 H   10.342231063831180        4.1019391771804399        16.365961946646081     
 C  0.82893391586293452        7.4751487450666998        13.825732258656805     
 H  0.43818343005962668        6.5468977768049585        13.422936135770334     
 C   8.0778367880626476        9.0739278857980405        13.094330978191911     
 H   7.5355449525043241        9.7114470912455531        13.798996942726721     
 H   8.4677649350339337        9.6534372897292968        12.254612027852584     
 H   8.8924685090473297        8.5549451842895969        13.612150717469520     
 C   2.1759875796801347        7.5410143805926673        14.222585083687697     
 C   1.8270005205356175        9.8956210631735448        14.787985508359707     
 H   2.2046112065916659        10.835866938914165        15.178390337416282     
 C  0.50074113057684233        9.8172374970737923        14.349975146740471     
 H -0.13198586932891140        10.703506253388280        14.381521510932727     
 C   9.9289383954605928        5.2123691232685871        14.561482104992511     
 H   10.901507426043363        5.0223891771810578        14.112848285765413     
 Co   1.0683120537323960        8.8890908110150466        5.7620506650754866     
 S   3.2883568404972836        10.894406280840247        4.6895621359874031     
 S  0.69728758243386280        10.958046317583241        8.1446867463586603     
 S   1.1963687026969445        5.7764154462197830        6.4885850908589626     
 S -0.93902085294642146        8.0474592684311119        3.4408619234402109     
 O  0.33525910667622810        7.3698899329874559        3.0990412084885195     
 O  -6.1933247029363439E-002   11.061021937279929        9.4022171196432325     
 O   4.1501012870515943        10.957703805938515        3.4953664928146928     
 O   2.0876105841431833        10.495149666671104        8.2502841762057653     
 N   1.9872546520830316        7.1387272453790631        6.1078656282684953     
 O  -1.5808210512917660        8.7344071921142010        2.3049440911634105     
 O   1.8284155294363913        5.0099450252049831        7.5772564235547728     
 O   2.0262953183810892        11.642756498596240        4.6261418342007543     
 O -0.20694466738085165        6.2008466240234394        6.7307206411045719     
 N -0.62828972212639767        9.0017510563579144        4.6992842276805638     
 N   2.8896338018231864        9.3752728539957886        5.1122134858983390     
 N  -1.3037612023917214E-002   10.006026499436938        7.0303717591628123     
 C   6.0161571346698262        7.2819366914264458        4.8507353471518782     
 H   7.0511234577848692        7.3686136846065899        4.5307111468038030     
 C  -1.3403951846087054        10.256393829522553        6.6112879299548748     
 C   3.3388042135336211        7.1025301609159301        5.7025262345001719     
 C   4.2500061216381395        11.552430801370715        6.0461473443541900     
 H   5.1364520445018726        10.922833746789696        6.1842115876447048     
 H   3.6323717463954281        11.534601875269969        6.9511501079453462     
 H   4.5615893458789705        12.569399857821196        5.7800416953896976     
 C  -2.3217212472419178        10.978140028254769        7.3192274536739612     
 H  -2.0850762318929728        11.376246327978025        8.3027288422282783     
 C  -1.6777590996318199        9.7022364037480227        5.3378373095273215     
 C   1.1383260609245798        4.7625679590678676        5.0298644930043563     
 H  0.70742483202706985        5.3747393776264349        4.2307785170114647     
 H  0.50282474395352350        3.8962487820181377        5.2494751312658714     
 H   2.1493004083212988        4.4403375008125776        4.7597836203181201     
 C  0.73549143762616209        12.582300834454145        7.4189150495609741     
 H   1.2076066948442499        12.480138608682202        6.4362197220781869     
 H   1.3166847807262907        13.223633020516065        8.0905794229796761     
 H -0.28604363221949503        12.962143398593456        7.3154666026988879     
 C  -2.9655174487625757        9.9207498762672834        4.8173922712313564     
 H  -3.2057772933573330        9.5567782893085713        3.8233100360530825     
 C  -3.5931432659716411        11.193693832000223        6.7751289345064336     
 H  -4.3254240790137768        11.779077156664062        7.3275734117371609     
 C   5.1880138787388912        8.4063988593243870        4.7870532558403811     
 H   5.5787477384159745        9.3346662692183244        4.3842778812740448     
 C  -2.0609946698272168        6.8075651159142172        4.0557213401596384     
 H  -1.5186724554850584        6.1699674558527615        4.7602950826211767     
 H  -2.4510683477373889        6.2281290645523795        3.2160202072752675     
 H  -2.8755251196885103        7.3265913686333199        4.5736564411145713     
 C   3.8409387857443558        8.3404747546694669        5.1838096759909691     
 C   4.1899715430899613        5.9858768744154194        5.7491897839967496     
 H   3.8123760370401665        5.0456125027664225        6.1395636164634126     
 C   5.5162323313898378        6.0642932481739900        5.3111843818797855     
 H   6.1489623840087146        5.1780260543221193        5.3426989314659066     
 C  -3.9120320164562123        10.668957831826630        5.5229312525971030     
 H  -4.8845923235008977        10.858990749251488        5.0743016494844415     
 N   10.302380934611186       0.31841620109262586        8.1984912042269382     
 C   8.8626075899380137       0.31778686670412826        7.7268451986754796     
 H   8.7424215835743961        1.1903399140282473        7.0712552588293196     
 H   8.2524319073781047       0.47211202319682510        8.6301055691948445     
 C   10.528641163559705      -0.74962673833797777        9.2468514675217381     
 H   10.242571854532896       -1.6954551139644569        8.7787305209330633     
 H   9.8122744919584974      -0.56412226706812962        10.054981379958992     
 C   8.5028262396634471      -0.96334698192705015        6.9839632190957692     
 H   7.4991736572093783      -0.85079262732757188        6.5501435209671488     
 H   8.4819335395080842       -1.8397327621508111        7.6419836687455751     
 H   9.1914346822637718       -1.1396833965911641        6.1440340026913063     
 C   10.739536792323932        2.7099045084190729        7.5328182527408067     
 H   11.347632535306181        3.5739921728940032        7.8306591690157124     
 H   9.7337431846170617        3.0619285241530267        7.2824441589697981     
 H   11.191872582137862        2.3126671175886218        6.6153310025354379     
 C   10.753072797056284        1.6848927751286524        8.6580075177895335     
 H   11.771706355462248        1.5582458573872264        9.0366769556030473     
 H   10.104723186860165        1.9663472117362764        9.4981048299484065     
 C   11.963524113620165      -0.80094634239558427        9.7511167819008993     
 H   12.148849777040704       -1.7782913705123671        10.216187356255531     
 H   12.166131119759038       -3.7055226003834985E-002   10.509834447674455     
 H   12.678376384868457      -0.69119319388460587        8.9262622680431765     
 H   10.886238711761468        5.7145814375892008E-002   7.3634635451684600     
 N   7.7485488364587862        15.562731975280512        17.237160630916655     
 C   9.1883078642720513        15.563087083119724        16.765509514710875     
 H   9.3082646390187751        14.690679783535888        16.109721982729489     
 H   9.7984217023236670        15.408358860833870        17.668708100530491     
 C   7.5224658034719312        16.630827513105508        18.285497414239334     
 H   7.8086010613904353        17.576608093757990        17.817322802753477     
 H   8.2388595169161611        16.445280053066099        19.093592779865237     
 C   9.5484566775328386        16.844263203391947        16.022931842348044     
 H   10.552012265188345        16.731500135626060        15.588974450778407     
 H   9.5696701461832703        17.720447711471142        16.681157146929813     
 H   8.8598677110938215        17.021044774680036        15.183124710367830     
 C   7.3110956088956174        13.171301937238567        16.571516554104189     
 H   6.7028766026367599        12.307300975662477        16.869342052730040     
 H   8.3168583575907693        12.819153304925130        16.321208561899262     
 H   6.8588684244420390        13.568571537808978        15.653992653768393     
 C   7.2976217771177829        14.196342709600604        17.696677271526131     
 H   6.2789796584578799        14.323146751674384        18.075256021645931     
 H   7.9458617365642663        13.914822878226582        18.536832981157723     
 C   6.0876204568914991        16.682325275257526        18.789842797397355     
 H   5.9024450935524957        17.659701391561988        19.254899881800839     
 H   5.8849594092759627        15.918470749163371        19.548584019550834     
 H   5.3727138240574517        16.572652914738327        17.965027728328867     
 H   7.1647341781358289        15.824095028435689        16.402130678818502     
 N   4.2855174686745450        7.6220069658367695        9.8786835843010792     
 C   2.8457207443290438        7.6227612584055722        10.350271808689108     
 H   2.7253795709431992        6.7500958281964039        11.005711545512677     
 H   2.2355432644919526        7.4687063950747481        9.4469418358137709     
 C   4.5119040400767378        8.6900857091504431        8.8303840305532670     
 H   4.2258823691453014        9.6359094291478584        9.2985417804581321     
 H   3.7955533355417135        8.5046776921595590        8.0222184103581995     
 C   2.4861135035200821        8.9038407645218562        11.093365299990872     
 H   1.4823870963525734        8.7913803714544532        11.527060102896595     
 H   2.4654257505487358        9.7803671551813505        10.435487947175890     
 H   3.1746946420972995        9.0799005364644856        11.933407564255852     
 C   4.7225852497359098        5.2305073298345084        10.544346044744609     
 H   5.3306036905506673        4.3663738272521835        10.246473584778425     
 H   3.7167872271524591        4.8785501593228950        10.794807195366401     
 H   5.1750140913245071        5.6277373881561124        11.461791700718564     
 C   4.7360964457666004        6.2555024610031786        9.4191388736908745     
 H   5.7547095779802007        6.3820840944009278        9.0403840176581056     
 H   4.0876666921959384        5.9740704965400004        8.5790953408787498     
 C   5.9468099952943918        8.7413425025921203        8.3261801547238949     
 H   6.1321997802994455        9.7186845570174292        7.8611238560467651     
 H   6.1494121361159619        7.9774535767817554        7.5674597220499633     
 H   6.6616277854715582        8.6315459402210379        9.1510604125318782     
 H   4.8693730024321660        7.8831882401505684        10.713743742070935     
 N   1.7313004561426686        8.2596002855572266       0.83996778933256100     
 C   3.1710902026549963        8.2590115377259643        1.3115627573722874     
 H   3.2913147945433252        9.1316432598975776        1.9670531636056350     
 H   3.7812395533198320        8.4132163031793041       0.40825259848870943     
 C   1.5050203148373009        7.1914517506959701      -0.20828218816340194     
 H   1.7910631236102437        6.2456702828237338       0.25994538097866482     
 H   2.2214018090412746        7.3768515178052843       -1.0164216346635806     
 C   3.5308701116039392        6.9779497073100298        2.0545793401497674     
 H   4.5345556376096914        7.0905255869975594        2.4883209521215575     
 H   3.5516990206909687        6.1014838909823483        1.3966483193151078     
 H   2.8423022541007370        6.8017300973366037        2.8945808205374761     
 C   1.2940678954741789        10.651109891672137        1.5054793741173043     
 H  0.68601558743028135        11.515194492427216        1.2075356165502511     
 H   2.2998493589009210        11.003122127672977        1.7559253959189882     
 H  0.84164680842367512        10.253919152544887        2.4229458069163621     
 C   1.2806090092676441        9.6260382963913145       0.38034651909404416     
 H  0.26199988800346180        9.4993594502388827        1.6218924585171268E-003
 H   1.9289970413397561        9.9074568104884193      -0.45973211077268067     
 C   7.0145565202678478E-002   7.1400961112080967      -0.71255692233908030     
 H -0.11518713849506586        6.1627002609159973       -1.1775188612373020     
 H -0.13243976941043312        7.9039069385546732       -1.4713592888478990     
 H -0.64471580642458859        7.2499439546273425       0.11227677382255195     
 H   1.1474668434507314        7.9983952370267453        1.6750328725257895     
 N   1.6807585522016442        14.505474954443860        18.186458730860100     
 C  0.92892305535382824        15.715213557751515        17.683965742074154     
 H  0.77161637855848531        16.354013781808227        18.560167069575343     
 H  -5.6221082217223953E-002   15.352543142430909        17.375269184633705     
 C   3.0044450634379865        14.879916331146113        18.806619142779756     
 H   2.8030844690039336        15.750078626707936        19.446311581943934     
 H   3.6598386175331949        15.191053163093612        17.987279966499141     
 C  0.45577738437863463        12.969725892210700        16.627983681558455     
 H  0.56175118150533199        12.021533690226859        16.087620416174879     
 H   3.0229651967122944E-002   13.691119191659867        15.922285517751764     
 H -0.27889473163342515        12.808760386162003        17.430371373516767     
 C   1.8090198348036806        13.393410284692722        17.176749657215129     
 H   2.2981266699786622        12.561901924572782        17.693118836248040     
 H   2.5032100034825016        13.734143171406092        16.399812655289974     
 C   1.6120820560397147        16.465340985320022        16.559701701676040     
 H  0.96298021590057781        17.303617448333483        16.278016600750849     
 H   1.7803292879829444        15.832810289581715        15.682591929850737     
 H   2.5762566863154950        16.879931334696320        16.874857606438670     
 C   3.6116623251829241        13.738952135172834        19.610189551984472     
 H   4.4876923964622257        14.117709139179659        20.152753176355297     
 H   3.9555839847564895        12.910612537074311        18.978824040305067     
 H   2.9132268954022291        13.338244472501911        20.355942453899559     
 H   1.0777066492666394        14.165601309266151        18.982102755785171     
 N   4.3363703936772788        1.3762517307742221        9.1476056157883594     
 C   5.0883309720180332       0.16666393639483648        8.6449329231145100     
 H   5.2459421224416207      -0.47212428537467543        9.5210956144291217     
 H   6.0733338044517371       0.52954221934490175        8.3360174016099027     
 C   3.0127438038651211        1.0016013972425009        9.7677627413443631     
 H   3.2141944532119093       0.13133077238093960        10.407279963463370     
 H   2.3573273858750654       0.69057713010944577        8.9483977162537567     
 C   5.5612039169298040        2.9124431880115638        7.5894874992186852     
 H   5.4551655882832808        3.8607938678966685        7.0494078251655994     
 H   5.9868853762037881        2.1913117697091411        6.8835989812407812     
 H   6.2958046874985421        3.0732456027191111        8.3919798651791684     
 C   4.2079754595630252        2.4884361223069758        8.1380493487683019     
 H   3.7186619204268609        3.3197753402550942        8.6544975736316694     
 H   3.5139184897341535        2.1476919855434908        7.3609930814055460     
 C   4.4050674868945334      -0.58356817825394469        7.5208012011593626     
 H   5.0542882078666791       -1.4216804320577268        7.2389006870799504     
 H   4.2364419866152057        4.8975566545142714E-002   6.6437721865722734     
 H   3.4410723279089015      -0.99841479823288048        7.8361833145977933     
 C   2.4055015139376832        2.1423792916157485        10.571583933200866     
 H   1.5295546258359933        1.7634583898788898        11.114166698662293     
 H   2.0614474697646652        2.9707959231344656        9.9403918027189189     
 H   3.1039755315848159        2.5430259145688137        11.317333994294987     
 H   4.9394042138940977        1.7160810802758475        9.9432798308114290     
 N   7.6973888092844387        9.3173292246021795      -0.10892003324191851     
 C   6.9453686176373859        8.1078084970772437       0.39382216314206431     
 H   6.7877236846110192        7.4689728471333616      -0.48230163989974451     
 H   5.9603861664720510        8.4707563742898984       0.70272145434981026     
 C   9.0210174014579962        8.9425911423994844      -0.72901818632445958     
 H   8.8195597420363114        8.0722567595408758       -1.3684470770451200     
 H   9.6764179324167703        8.6316448681685145        9.0388875504042968E-002
 C   6.4725577363095610        10.853679337716562        1.4490435417057483     
 H   6.5785920674842568        11.802117253636760        1.9889770768508788     
 H   6.0468695172511797        10.132655002550372        2.1550399167023477     
 H   5.7379658394928104        11.014362268756614       0.64651678738612717     
 C   7.8257903615353763        10.429587744059216       0.90055170822960817     
 H   8.3151455676126087        11.260869184309612       0.38404952051641794     
 H   8.5198146175474108        10.088879304842985        1.6776537056555241     
 C   7.6286009825476260        7.3576083921772772        1.5179941588932648     
 H   6.9793324770923828        6.5195568012096752        1.7999675851664703     
 H   7.7972919262064240        7.9902014509341335        2.3949763360371414     
 H   8.5925605313151063        6.9426753244395458        1.2026146318769331     
 C   9.6282799179830203        10.083274640943376       -1.5329603439467376     
 H   10.504211141701862        9.7042837238680946       -2.0755186184920267     
 H   9.9723609551599619        10.911750459573776      -0.90185899639435740     
 H   8.9298051376907033        10.483857677860957       -2.2787432576521160     
 H   7.0943979288546410        9.6571146198241511      -0.90464794299263362     
 N   10.353305274193030        6.5640339833559809        8.9298286133949762     
 C   11.105336522921315        7.7735439329897975        9.4325808260487491     
 H   11.263094569893466        8.4123277739074247        8.5564369311167781     
 H   12.090270857584951        7.4105590466178377        9.7415943215336025     
 C   9.0296939012091535        6.9387831195122756        8.3096998678730660     
 H   9.2311695768585160        7.8091299622168053        7.6702934231081050     
 H   8.3742679539337868        7.2497142681439071        9.1290918180953167     
 C   11.578115778913771        5.0276194177672666        10.487737340016679     
 H   11.472069458399723        4.0791569133957504        11.027626849634839     
 H   12.003838293018585        5.7485991570741097        11.193759309117674     
 H   12.312686622030908        4.8669569497330176        9.6851850709214276     
 C   10.224881276696353        5.4517702799181604        9.9392911876230396     
 H   9.7354789856663544        4.6205132038025116        9.4227932464301656     
 H   9.5308889804907864        5.7924941637722664        10.716415398926122     
 C   10.422045177949025        8.5238461302035677        10.556650146934683     
 H   11.071323652139814        9.3618978260458956        10.838602810517106     
 H   10.253274796634548        7.8913225860760097        11.433668121282444     
 H   9.4581205490111646        8.9387911996994518        10.241175774205072     
 C   8.4224623786504491        5.7981078294662725        7.5057230093467124     
 H   7.5465503246663399        6.1771025280414253        6.9631360505923849     
 H   8.0783583283277984        4.9696274255099331        8.1368043279919515     
 H   9.1209642683452685        5.3975267005434571        6.7599642149055326     
 H   10.956307767555820        6.2242465333903683        8.1341127455284585     
         396

 Co   10.964266989814533       0.95402863125050064        3.2785017671731245     
 S   8.7430767656333526        2.9590698585715582        4.3489079309655470     
 S   11.335763808338086        3.0213373028682686       0.89474677566416205     
 S   10.837032116357944       -2.1583963400821453        2.5506745417942391     
 S   12.972011715689984       0.11025348186284070        5.5984348829945914     
 O   11.697710959765882      -0.56766432653293597        5.9396080081876184     
 O   12.095859239542527        3.1231770145818065      -0.36232010010296778     
 O   7.8809764336014876        3.0227188076928062        5.5428344294725580     
 O   9.9456902354228500        2.5577738386329592       0.78869441948940999     
 N   10.045878924741027      -0.79660694396852494        2.9323718056338253     
 O   13.613933001043540       0.79581309078688278        6.7351192521144894     
 O   10.205151303479372       -2.9243492701119940        1.4615041762169820     
 O   10.004852168004202        3.7079240816504346        4.4122778860056568     
 O   12.240191854271238       -1.7334196513633227        2.3086528874333703     
 N   12.661052846109163        1.0659518080093302        4.3411752096828584     
 N   9.1425395362372779        1.4398223268604233        3.9273169018283558     
 N   12.045760118664399        2.0708901862888704        2.0105028750662921     
 C   6.0164607049239818      -0.65432051180073680        4.1877191641415505     
 H   4.9812921745235137      -0.56782396944021318        4.5071268349001832     
 C   13.373065611520625        2.3213346924305629        2.4296020079541201     
 C   8.6942351805661104      -0.83318059412249101        3.3372339122803489     
 C   7.7816218742344470        3.6158763104642691        2.9917109399292072     
 H   6.8953063096000600        2.9860634012094431        2.8538399652523991     
 H   8.3994247908968092        3.5976532514122965        2.0868373941074654     
 H   7.4697823931689573        4.6329092526977167        3.2572044768041555     
 C   14.354315238660758        3.0435381434326882        1.7220133570087695     
 H   14.117783097497703        3.4420478408599879       0.73865348244040174     
 C   13.710529067573011        1.7666552260755399        3.7028003354116015     
 C   10.895523633058593       -3.1732220008279941        4.0086438555994812     
 H   11.326507313831153       -2.5615602837383378        4.8080653651611769     
 H   11.531027839293152       -4.0393449889826938        3.7883170911482824     
 H   9.8846432703021367       -3.4957389925969116        4.2787065186902327     
 C   11.296172774243143        4.6463327081070851        1.6186526520850530     
 H   10.823550587590759        4.5448509693967738        2.6011639594756208     
 H   10.714929711587832        5.2864985264233422       0.94594957084683384     
 H   12.317380328416508        5.0269766771812332        1.7222900761330222     
 C   14.998315828188449        1.9848696605109275        4.2232732662514971     
 H   15.238644808482169        1.6203677325828738        5.2171450561038410     
 C   15.625787067255335        3.2587788408892111        2.2661189463257116     
 H   16.358040111539768        3.8442606185902264        1.7137716411111643     
 C   6.8442838376088346       0.47037003543495381        4.2515899660037917     
 H   6.4530909396601634        1.3986512185326732        4.6538664383959176     
 C   14.093953600109966       -1.1288504684365079        4.9821474996883799     
 H   13.551602608274630       -1.7656440104754800        4.2769094503319858     
 H   14.484142774102223       -1.7092067596419245        5.8211152162697735     
 H   14.908381328964134      -0.60916259184954191        4.4647359644186020     
 C   8.1915506279226218       0.40472689759670777        3.8554758626042380     
 C   7.8433507103257600       -1.9500468764533641        3.2902248237478955     
 H   8.2212634929152806       -2.8902612471171460        2.9000204464542909     
 C   6.5168979469974477       -1.8719211439836241        3.7276738964850651     
 H   5.8844470417978307       -2.7583818003331180        3.6959235089682765     
 C   15.944813947304656        2.7333623348977132        3.5179942315392658     
 H   16.917436165205636        2.9231472943920704        3.9665912587510763     
 Co   7.0864475887400458        14.927489962301387        12.317201750486502     
 S   9.3076468009871522        12.922324298368173        13.387518563271753     
 S   6.7147836314988290        12.860409082818407        9.9333427765279563     
 S   7.2137597117113206        18.039896795629033        11.589417348303954     
 S   5.0788844774781463        15.771122589443159        14.637253908357497     
 O   6.3532457051945421        16.448951565579410        14.978378198934218     
 O   5.9547216917082695        12.758521099826439        8.6762593751735668     
 O   10.169800643184294        12.858680830688368        14.581406537597148     
 O   8.1048821032595768        13.323902839124566        9.8273050528637782     
 N   8.0048820198239738        16.678082700363102        11.971094752290655     
 O   4.4369083089657746        15.085727952253118        15.774005172594066     
 O   7.8456971975229433        18.805885792211136        10.500308245929117     
 O   8.0458775701262013        12.173461854418024        13.450956626913149     
 O   5.8106060545063345        17.614947429245369        11.347305486865045     
 N   5.3898044608149904        14.815290223020746        13.380092396142453     
 N   8.9081876042666774        14.441574668690048        12.965927271446230     
 N   6.0047917499093888        13.810990485508265        11.048994722788066     
 C   12.034330180182373        16.535635546962443        13.226328346967579     
 H   13.069510364963302        16.449086145934466        13.545690606859981     
 C   4.6775440195260121        13.560427810999332        11.468243284097531     
 C   9.3565281850754491        16.714603546662090        12.375938493149386     
 C   10.269029834249046        12.265509473035133        12.030273516742888     
 H   11.155346826817990        12.895311002796355        11.892355156578020     
 H   9.6511796997907933        12.283743568840618        11.125432681352713     
 H   10.580869995221386        11.248472053515965        12.295748230826774     
 C   3.6962277975951046        12.838347194676565        10.760627260000632     
 H   3.9326671549824566        12.440033710036310        9.7771638370686826     
 C   4.3402418606691011        14.114783500339513        12.741626551904597     
 C   7.1552114398609801        19.054649392207075        13.047432011486826     
 H   6.7242510720627191        18.442935569118422        13.846826599078170     
 H   6.5196758570427233        19.920759125244441        12.827141467022750     
 H   8.1660799120107441        19.377188119228933        13.317514253433387     
 C   6.7542576932086149        11.235439723330931        10.657350263378687     
 H   7.2268853612419583        11.336919908956700        11.639861065612962     
 H   7.3354578822912728        10.595200618827270        9.9846769000122304     
 H   5.7330185711203265        10.854874412835279        10.760988731484971     
 C   3.0524991520295663        13.896500080868313        13.262170698909381     
 H   2.8122862758194347        14.260810075064954        14.256142632046208     
 C   2.4248206606704654        12.622972087647209        11.304835592065029     
 H   1.6925200143139130        12.037579945906554        10.752453200567532     
 C   11.206481169349697        15.410961602111287        13.290152668388972     
 H   11.597669648110950        14.482649014121092        13.692355948459729     
 C   3.9570046333225233        17.010229735998529        14.020865083409948     
 H   4.4993651325391077        17.646929813749232        13.315551338230263     
 H   3.5668512902864125        17.590680018072380        14.859780673689288     
 H   3.1425433934098175        16.490524848011766        13.503523235440735     
 C   9.8591954623194979        15.476657069664208        12.894112327671214     
 C   10.207440360564593        17.831451980734592        12.328968432514696     
 H   9.8295343078659521        18.771696286805643        11.938831121866389     
 C   11.533905954973308        17.753273738373874        12.766365166224299     
 H   12.166372339896203        18.639724215202140        12.734635061352908     
 C   2.1059220103156302        13.148149567525557        12.556844609912984     
 H   1.1333471904389372        12.958273866956867        13.005508212363377     
 Co   4.9474467119029688        6.9868322321266083        14.798923768779565     
 S   2.7262752815037006        4.9817785635438163        13.728487971295444     
 S   5.3188792732113290        4.9198674881815956        17.182951342856761     
 S   4.8202285484199168        10.099253559391052        15.526589836029686     
 S   6.9551135449593238        7.8300769560181633        12.478865268055706     
 O   5.6807892379498712        8.5079150434855286        12.137618844730509     
 O   6.0788511575943058        4.8180260800696253        18.440092298214150     
 O   1.8641707885906238        4.9180785120733290        12.534565915824601     
 O   3.9287893434788450        5.3834192559085361        17.288865304494813     
 N   4.0290267087744871        8.7374210223924038        15.145147935292227     
 O   7.5971050175709127        7.1445124241201743        11.342223884100573     
 O   4.1883973903494880        10.865419030175000        16.615639067211749     
 O   3.9880275578067890        4.2328795855081092        13.665153812527256     
 O   6.2233811382872792        9.6742838072561312        15.768674172675487     
 N   6.6441150023941562        6.8744151685007910        13.736131180601365     
 N   3.1257523526975763        6.5010426085279152        14.149978848499199     
 N   6.0289831016392652        5.8703520838561394        16.067296810233074     
 C  -3.6081439059377877E-004   8.5951595473911109        13.889692587243474     
 H  -1.0355226687957599        8.5086734833179456        13.570255448563872     
 C   7.3562302527819652        5.6196732781294427        15.648111417655352     
 C   2.6773954007427396        8.7739995819557173        14.740229293576210     
 C   1.7648057113214584        4.3250829415917584        15.085727669627877     
 H  0.87854856603749143        4.9549766307958869        15.223608249291999     
 H   2.3826296803893512        4.3432793475553853        15.990587783570243     
 H   1.4528803711087093        3.3080698808069648        14.820261237805980     
 C   8.3374791484364668        4.8975793626948541        16.355808673579030     
 H   8.1009774678749569        4.4993248767218432        17.339281278312626     
 C   7.6936205582953487        6.1739244573992709        14.374704431650910     
 C   4.8787183639581082        11.113792079787819        14.068426409051426     
 H   5.3096099870216289        10.501934562790517        13.269104260292250     
 H   5.5143096001162411        11.979902932034266        14.288553885705957     
 H   3.8678437091055273        11.436330651547426        13.798363718224794     
 C   5.2793700724629842        3.2948577847636646        16.459026288209547     
 H   4.8068122208287321        3.3963197597603449        15.476479192050787     
 H   4.6980863131224817        2.6546913383515305        17.131696666652186     
 H   6.3005932715988555        2.9142274439004567        16.355465409111332     
 C   8.9813885560182882        5.9555790635485408        13.854248289552004     
 H   9.2216694125556486        6.3198207442345211        12.860266682247497     
 C   9.6089070849947742        4.6821282123473136        15.811678746079822     
 H   10.341151499894767        4.0967322984513039        16.364125700563438     
 C  0.82747352701804766        7.4704784718365707        13.825767906334635     
 H  0.43629582535588168        6.5422201251760681        13.423416320216313     
 C   8.0769998346918914        9.0692349421609730        13.095143375709151     
 H   7.5346287819037512        9.7060213849913577        13.800373886340809     
 H   8.4671776839382815        9.6495876096037421        12.256168542653199     
 H   8.8914409567155861        8.5495786224415422        13.612567684576927     
 C   2.1747416852048507        7.5361177651340565        14.221886071265015     
 C   1.8264997903715603        9.8908568588697250        14.787286048591623     
 H   2.2044027808742661        10.831051688101535        15.177551675153822     
 C  0.50005213634453460        9.8127387961218293        14.349824672305408     
 H -0.13241860467881839        10.699183346262986        14.381637882928139     
 C   9.9279051798979765        5.2072433088666230        14.559667885743933     
 H   10.900505280213418        5.0173340802748907        14.111071755665650     
 Co   1.0694937955881232        8.8946249848585275        5.7602424668436880     
 S   3.2905774234121923        10.899684767132152        4.6896942509852693     
 S  0.69806096433951137        10.961622109854384        8.1442140913093386     
 S   1.1967662193311122        5.7822089580833751        6.4879174502231800     
 S -0.93823306284141494        8.0513632745669135        3.4401984001358441     
 O  0.33604544145375942        7.3734592348906967        3.0989061853062672     
 O  -6.1840142892401147E-002   11.063527692389178        9.4013954436724312     
 O   4.1527172907443184        10.963454525128608        3.4958013569982467     
 O   2.0881797984722090        10.498143719760652        8.2500927123858503     
 N   1.9879539949507605        7.1440630128906104        6.1064931869624877     
 O  -1.5802232656252935        8.7369722559070713        2.3035806511145500     
 O   1.8286224611376587        5.0160426508926585        7.5769520454323374     
 O   2.0287837623638532        11.648509529545347        4.6263212987636351     
 O -0.20638389950109493        6.2071711926175368        6.7300290592334218     
 N -0.62718846063319811        9.0070107878036172        4.6974676692287192     
 N   2.8911371220329132        9.3804001230649483        5.1111344982025964     
 N  -1.2053155282851910E-002   10.011029517899319        7.0286625277505861     
 C   6.0173326578525135        7.2863989966310347        4.8510025829099632     
 H   7.0525001126962916        7.3729192674396087        4.5315955537256105     
 C  -1.3393272401842709        10.261629657209076        6.6095213560235262     
 C   3.3395694613604725        7.1074926590967937        5.7015128569182734     
 C   4.2519850223709748        11.556404567590159        6.0469684538740944     
 H   5.1382469400295836        10.926523620592747        6.1848817709789969     
 H   3.6341334599042350        11.538198536828030        6.9518088752996992     
 H   4.5639094060144378        12.573419961667105        5.7815118445310008     
 C  -2.3206205028987990        10.983560777688693        7.3173279429204721     
 H  -2.0841198039150846        11.381720936389501        8.3008381278038534     
 C  -1.6766950225655164        9.7074685117539214        5.3360723198781432     
 C   1.1382574798872804        4.7676652093630665        5.0297535634035686     
 H  0.70734598738834453        5.3795134527430220        4.2304346524551653     
 H  0.50266817733499680        3.9015590520583370        5.2499086455308399     
 H   2.1491240737119113        4.4451166707366818        4.7596694592889808     
 C  0.73743671354529561        12.586571697086200        7.4201485949350179     
 H   1.2099415457228424        12.485068298641856        6.4375793054576800     
 H   1.3187165229609463        13.226839835423842        8.0927264728676267     
 H -0.28381999366280308        12.967120493034146        7.3166183569517464     
 C  -2.9644516385987929        9.9258746498328438        4.8156044635934352     
 H  -3.2047038518185418        9.5617493744211473        3.8215733769566529     
 C  -3.5920519275281797        11.199020187633424        6.7732138723126116     
 H  -4.3243337173172565        11.784320749455459        7.3257116095883790     
 C   5.1894742504625997        8.4110633197141187        4.7870857388993997     
 H   5.5806367154156655        9.3393368630972038        4.3847533775888028     
 C  -2.0601566424375832        6.8122565727988444        4.0565286535629284     
 H  -1.5177581392650883        6.1753952869208062        4.7616723720879532     
 H  -2.4504715202414431        6.2319735732028896        3.2175701147122475     
 H  -2.8745019256085160        7.3319549406289859        4.5740611836569105     
 C   3.8421864461086308        8.3453702224228863        5.1831150776435511     
 C   4.1904695520251583        5.9906392938865825        5.7484963218895260     
 H   3.8125802950767631        5.0504274785899854        6.1387332726417121     
 C   5.5169185448993101        6.0687873551636411        5.3110395569934887     
 H   6.1493919180472494        5.1823441121932925        5.3428234410881768     
 C  -3.9109957651941580        10.674095063258015        5.5211047958360329     
 H  -4.8835878145354084        10.864052872073275        5.0725124125203225     
 N   10.300605290918668       0.32335733349570905        8.1966702704190109     
 C   8.8613018349746451       0.32593622583391074        7.7241451797452489     
 H   8.7445195495067729        1.1959797026997316        7.0652146858125668     
 H   8.2514928736815261       0.48630359289097103        8.6260765125203065     
 C   10.524089916195013      -0.74530935770482931        9.2448841511637170     
 H   10.237587610423109       -1.6905959074615224        8.7759607696489379     
 H   9.8068844080399167      -0.55930325078830023        10.052140781964615     
 C   8.4971511400721020      -0.95638050939060015        6.9861887229649318     
 H   7.4952526332402289      -0.84144579227341576        6.5494962564571226     
 H   8.4713365237242417       -1.8294346592132185        7.6476164272091989     
 H   9.1862172292547655       -1.1394127724723886        6.1487713261114196     
 C   10.740813845466260        2.7144839472320177        7.5318912727237626     
 H   11.350331592104869        3.5775364957659064        7.8297312396710836     
 H   9.7352998001637125        3.0679463560439513        7.2825660148190847     
 H   11.191791777033707        2.3171925170247389        6.6137826369341033     
 C   10.753863120702409        1.6888011839946231        8.6564872686881511     
 H   11.772651124228807        1.5603589914970792        9.0339840584114341     
 H   10.106758523994158        1.9706995313851638        9.4973576281807421     
 C   11.958207636465598      -0.79861316442675667        9.7509376201658711     
 H   12.141594088472896       -1.7763087674262554        10.215946763825267     
 H   12.160863737506789       -3.5114083602018238E-002   10.510016696139365     
 H   12.674145581847240      -0.68966330672219422        8.9269676481279134     
 H   10.884438574099002        6.0986158941934147E-002   7.3619542242744522     
 N   7.7503105522951294        15.557814334769400        17.235344735736700     
 C   9.1896006934905632        15.554982015932323        16.762814827840895     
 H   9.3061710870020917        14.685073210363868        16.103701740340938     
 H   9.7993526025046069        15.394242170457330        17.664688987251004     
 C   7.5269895434369802        16.626529977591808        18.283536419705676     
 H   7.8135534390350116        17.571772085329336        17.814563292267120     
 H   8.2442194864727085        16.440484165862767        19.090761639744048     
 C   9.5540909362101498        16.837337782055211        16.025139408812095     
 H   10.555899549650739        16.722209970417548        15.588319235725280     
 H   9.5802024104098873        17.710206032881931        16.686756284872143     
 H   8.8650426247727427        17.020781510664339        15.187835034918283     
 C   7.3098258427316551        13.166742180013220        16.570591766544020     
 H   6.7001939638065684        12.303769893635355        16.868417316797366     
 H   8.3153110375299892        12.813164313651605        16.321326670831969     
 H   6.8589479058506750        13.564064063410349        15.652449740373358     
 C   7.2968353201091825        14.192451202470547        17.695161984167470     
 H   6.2780397555543406        14.321038786509204        18.072575896329973     
 H   7.9438391844067819        13.910491773327616        18.536085627312918     
 C   6.0929062741894757        16.679999282551595        18.789662988655298     
 H   5.9096590668639157        17.657723632749232        19.254659757706854     
 H   5.8901992238722602        15.916534065066225        19.548763617105447     
 H   5.3769185361476435        16.571124651587649        17.965728988004205     
 H   7.1665170126958673        15.820270458343922        16.400626304375859     
 N   4.2837377522380899        7.6170850989071273        9.8805209432436918     
 C   2.8444128155080013        7.6146212497692041        10.352992799753357     
 H   2.7274875976671424        6.7444741721853001        11.011784848786577     
 H   2.2346021618059431        7.4545029585736726        9.4509973609160856     
 C   4.5073389456233173        8.6857852438987742        8.8323636297984702     
 H   4.2208798940412011        9.6310671684216036        9.3013211973844179     
 H   3.7901487030870662        8.4998681467615267        8.0250735598867298     
 C   2.4804224770996850        8.8968878341367237        11.091144353387671     
 H   1.4784561908291016        8.7820394064236815        11.527722148468568     
 H   2.4547962630428528        9.7700716634192055        10.429848658906756     
 H   3.1694635674127576        9.0796653003267753        11.928665764200000     
 C   4.7238666767060398        5.2259486997736024        10.545290875149187     
 H   5.3333134211415647        4.3628540711273640        10.247421972888635     
 H   3.7183489227681208        4.8725475641951395        10.794697348438412     
 H   5.1749307577146402        5.6232340830597938        11.463360676033757     
 C   4.7368916828475660        6.2516155951524741        9.4206777805521593     
 H   5.7556604886882603        6.3799978836857401        9.0431013053863314     
 H   4.0897126229351253        5.9697372739768317        8.5798576860903015     
 C   5.9414781608715321        8.7390321244274229        8.3263676827133182     
 H   6.1249232904363051        9.7167250371667713        7.8613716461672478     
 H   6.1441308369220957        7.9755351593293833        7.5672862387409552     
 H   6.6573838910220040        8.6300428426664517        9.1503618566372591     
 H   4.8675690231667978        7.8793734234073858        10.715267258104110     
 N   1.7330850481621283        8.2645103030450517       0.84180785308062844     
 C   3.1724036456994238        8.2671266511141361        1.3142858289887216     
 H   3.2892215583699991        9.1372427546908401        1.9731244403960608     
 H   3.7821883026024312        8.4273828734705809       0.41230853534925282     
 C   1.5095820335068588        7.1957461444739685      -0.20630422927989117     
 H   1.7960598774834986        6.2505028921650601       0.26271756900534199     
 H   2.2268012199187464        7.3816556022552318       -1.0135696642744729     
 C   3.5365529965806246        6.9848763948685555        2.0523665443903050     
 H   4.5384819188658856        7.0998309706259670        2.4889869221754499     
 H   3.5623087128372934        6.1117483579184295        1.3910213970853844     
 H   2.8475243730731084        6.8019519684405676        2.8898506539228017     
 C   1.2928057015094065        10.655656578127987        1.5064379038036670     
 H  0.68332805250925022        11.518706302879897        1.2085030106806223     
 H   2.2983085378033627        11.009108108513708        1.7558295598724429     
 H  0.84174903164043946        10.258408209458318        2.4245273216773384     
 C   1.2798276096707470        9.6299185609041640       0.38189397540296710     
 H  0.26106216242786529        9.5014469030554505        4.3462420072828342E-003
 H   1.9269676724820772        9.9117837504381807      -0.45895913865397076     
 C   7.5471878647339077E-002   7.1424090806407747      -0.71236638283215648     
 H -0.10792107790476273        6.1646665679223211       -1.1772752521144680     
 H -0.12716422107797837        7.9058340526562567       -1.4715236388989459     
 H -0.64047446099904892        7.2514463471631476       0.11158437859228180     
 H   1.1492740706011368        8.0021994435796540        1.6765584453688120     
 N   1.6811883731045760        14.508201813440461        18.187698196817227     
 C  0.92952908633743225        15.718071658401367        17.685276523169289     
 H  0.77303175442696481        16.357240026995338        18.561352143219231     
 H  -5.5990088216766536E-002   15.355797366914240        17.377386126591151     
 C   3.0047969770256806        14.882726558184448        18.808013461538220     
 H   2.8032544037158380        15.752741181798276        19.447845261520552     
 H   3.6602031744987271        15.194109255087282        17.988773436285211     
 C  0.45705065110172327        12.972837765703344        16.627696365580231     
 H  0.56379661450086427        12.025484859616110        16.086003532223639     
 H   3.1783815123365811E-002   13.695064715591524        15.922682713148083     
 H -0.27816208927494873        12.810524269278751        17.429263353852075     
 C   1.8097810108817849        13.396203739482456        17.177904272964643     
 H   2.2981527535114750        12.564465273289361        17.694596308511439     
 H   2.5047206451775104        13.736865630520009        16.401647312368635     
 C   1.6123439659550061        16.467439022823072        16.560336184599997     
 H  0.96330618650420119        17.305753066748892        16.278665880392822     
 H   1.7798691703341099        15.834470158687212        15.683408873929173     
 H   2.5768015351225451        16.881908580877543        16.874773491645179     
 C   3.6121292819085449        13.741781523995932        19.611446563137076     
 H   4.4882438841234480        14.120564562474383        20.153818401860295     
 H   3.9559775382882090        12.913403813381679        18.980091648488674     
 H   2.9138618698750149        13.341092090455787        20.357360665690372     
 H   1.0779917708232751        14.168497651618145        18.983281687715948     
 N   4.3359262762185384        1.3735070782932299        9.1488560348151715     
 C   5.0877014687313888       0.16377694268783644        8.6462679770668522     
 H   5.2444803377907210      -0.47538057480709051        9.5223076847764077     
 H   6.0730899577709856       0.52624361762553140        8.3381751869409957     
 C   3.0123731522102397       0.99878870832092415        9.7691681654715463     
 H   3.2139988587560389       0.12867316840782902        10.408836980818730     
 H   2.3569456295809443       0.68751108724066867        8.9499039744809945     
 C   5.5599267333022286        2.9092803871938737        7.5891839799708087     
 H   5.4531208595693768        3.8567798180567450        7.0477534258036396     
 H   5.9853173144757577        2.1872956925520333        6.8839942704247301     
 H   6.2950735739807486        3.0714432277179800        8.3908476522201720     
 C   4.2072095062005417        2.4856156899273754        8.1392032990889849     
 H   3.7186463077660905        3.3171976171953554        8.6559683424798521     
 H   3.5123931364510290        2.1449429866418095        7.3628361245869272     
 C   4.4047898607770026      -0.58568678164125054        7.5214497917436782     
 H   5.0539376814886676       -1.4238486321823756        7.2395795689964579     
 H   4.2369144627322113        4.7294637894772382E-002   6.6445975940909818     
 H   3.4404984410015027       -1.0003937096950217        7.8360963733147520     
 C   2.4050181361695087        2.1395607341584988        10.572834533109070     
 H   1.5289801736713067        1.7606258091461655        11.115223371847465     
 H   2.0610479371233588        2.9680106826225723        9.9416410088226090     
 H   3.1033213309234022        2.5401924076699278        11.318746632920353     
 H   4.9391060928275969        1.7131706072060604        9.9444673309302765     
 N   7.6978358919391017        9.3145616902151946      -0.11016874378126691     
 C   6.9460056664955694        8.1048934687202880       0.39248347910924047     
 H   6.7891956015048684        7.4656921728345829      -0.48352033083602153     
 H   5.9606359964499944        8.4674243909061246       0.70056129778172727     
 C   9.0213908618868928        8.9397623154041277      -0.73042643915664218     
 H   8.8197586792917999        8.0695879170540650       -1.3700137095696650     
 H   9.6768037203099286        8.6285566934602862        8.8876556619001526E-002
 C   6.4738377000184970        10.850481464499701        1.4493606461242288     
 H   6.5806398824459791        11.798061427849804        1.9906562912261772     
 H   6.0484408781345875        10.128595623928483        2.1546499236532708     
 H   5.7386990517873819        11.012534001953229       0.64766522715492791     
 C   7.8265587736464033        10.426738732913540       0.89940596209660317     
 H   8.3151604381641793        11.258267322216549       0.38259110330073615     
 H   8.5213449442542153        10.086098984656866        1.6758153523509685     
 C   7.6288885533067816        7.3554592848617641        1.5173388327074775     
 H   6.9796966204692836        6.5173534352534759        1.7992763650501575     
 H   7.7968243737265546        7.9884862228784614        2.3941477949660022     
 H   8.5931470961746079        6.9406725513772001        1.2026946299633192     
 C   9.6287645457707072        10.080447200499083       -1.5342044783504387     
 H   10.504788048653614        9.7014476398477090       -2.0765707061134551     
 H   9.9727596619022449        10.908951788928027      -0.90309476146108469     
 H   8.9304606463844358        10.481020171485586       -2.2801469071408476     
 H   7.0946957107674784        9.6541846445442143      -0.90582960361357390     
 N   10.352857658283410        6.5668117332446077        8.9285765256114527     
 C   11.104697628874320        7.7764705193256010        9.4312374833403005     
 H   11.261611593801359        8.4156237711741273        8.5552148797799727     
 H   12.090023147357424        7.4139059597323573        9.7394204262374053     
 C   9.0293184079310613        6.9416205532293125        8.3082904952170153     
 H   9.2309672046510123        7.8118055271099562        7.6687226871397227     
 H   8.3738823104430598        7.2528133872164204        9.1275792364172261     
 C   11.576837856335901        5.0308333881347416        10.488055604856626     
 H   11.470024955718511        4.0832309748000331        11.029311131290836     
 H   12.002266022261736        5.7526785981256188        11.193368150729887     
 H   12.311957116719549        4.8687996201325285        9.6863367015199557     
 C   10.224114831641833        5.4546299365734310        9.9381429135648567     
 H   9.7354703703433767        4.6231234186206303        9.4213320213262719     
 H   9.5293578431594650        5.7952835104246594        10.714572680391260     
 C   10.421760586653384        8.5259991959178567        10.555998090408904     
 H   11.070961405746708        9.3641057684906812        10.837915373792026     
 H   10.253752491271781        7.8930369270292937        11.432840663360228     
 H   9.4575337797561723        8.9407961768416531        10.241266824271742     
 C   8.4219729442127242        5.8009421954044216        7.5044822144652157     
 H   7.5459672798870754        6.1799446392050905        6.9620888345664653     
 H   8.0779563297783383        4.9724345120422386        8.1355748011147568     
 H   9.1203017053600988        5.4003695617441538        6.7585626743350726     
 H   10.956008654172399        6.2271871385861957        8.1329267188590091     
         396

 Co   10.963088333125759       0.95954752846613800        3.2803069238024212     
 S   8.7408681578298921        2.9643346221032556        4.3487846212747252     
 S   11.334988183316240        3.0248718611593493       0.89519834039844826     
 S   10.836634552665410       -2.1526173561567017        2.5513518279554095     
 S   12.971225522337116       0.11418499477012609        5.5991046107027271     
 O   11.696928074858718      -0.56406636877140981        5.9397591604137041     
 O   12.095747695229495        3.1256470290137650      -0.36152905617282438     
 O   7.8783691086980383        3.0284658695307884        5.5424055691281913     
 O   9.9451150044263397        2.5607337530101431       0.78887926886836190     
 N   10.045176651295206      -0.79128031418492573        2.9337311351810653     
 O   13.613342554888206       0.79840977512397238        6.7364833453191970     
 O   10.204946374063883       -2.9182839521413264        1.4618295122778648     
 O   10.002377220619639        3.7136609348255982        4.4121074739290460     
 O   12.239630235934550       -1.7271108107950697        2.3093466180100863     
 N   12.659946041637280        1.0712348069886151        4.3429971684857227     
 N   9.1410463166875200        1.4449327780866814        3.9284172591793780     
 N   12.044783232236739        2.0758398405072631        2.0121739662146818     
 C   6.0152855486425647      -0.64986320668115449        4.1874507530895011     
 H   4.9799159759596652      -0.56352140632944692        4.5062411975616712     
 C   13.372002621209731        2.3265301227268420        2.4313339432211527     
 C   8.6934693643641623      -0.82822696013878427        3.3382440475784971     
 C   7.7796588904364210        3.6198291363736694        2.9908922029881806     
 H   6.8935317993952197        2.9897266690901154        2.8531686218106591     
 H   8.3976830460509753        3.6012303987614311        2.0861837582870941     
 H   7.4674711771375346        4.6369069524697162        3.2557336320555645     
 C   14.353223086320382        3.0488957960941763        1.7238600652694467     
 H   14.116837884294773        3.4474302167225677       0.74047886490602366     
 C   13.709461973904238        1.7718901295837715        3.7045515783754195     
 C   10.895593604291935       -3.1681157858175579        4.0087806467207647     
 H   11.326581526982480       -2.5567616973452219        4.8084265427500323     
 H   11.531192896993460       -4.0340243429625202        3.7879237394504441     
 H   9.8848221453359155       -3.4909534979896719        4.2788483247693057     
 C   11.294243201846452        4.6505585173782640        1.6174113225423117     
 H   10.821241217193213        4.5497338004664707        2.5998014224242296     
 H   10.712910617392112        5.2896688217105163       0.94380517146442178     
 H   12.315176492481353        5.0319007782910150        1.7211216089259629     
 C   14.997244485699520        1.9900132128829553        4.2250469093530780     
 H   15.237559430616287        1.6253889972156876        5.2188808319584208     
 C   15.624700953332367        3.2640603276845219        2.2679819133335224     
 H   16.356957367245847        3.8494442472610437        1.7155688152302595     
 C   6.8428267753749763       0.47502730816853911        4.2515601486065506     
 H   6.4512078050060389        1.4033139925340845        4.6533982516094072     
 C   14.093115646727615       -1.1241317354415810        4.9813428234378572     
 H   13.550684407974058       -1.7601945450576701        4.2755426551231119     
 H   14.483556496041171       -1.7053288710840422        5.8195671785238892     
 H   14.907351340764418      -0.60377086893892540        4.4643237800025304     
 C   8.1903080295501560       0.40961101057858557        3.8561801960031010     
 C   7.8428508279409144       -1.9452922421747116        3.2909171766004612     
 H   8.2210554033634278       -2.8854538491130617        2.9008469821800293     
 C   6.5162101752998716       -1.8674329606205464        3.7278182557941570     
 H   5.8840140733274193       -2.7540682121612963        3.6957957378502209     
 C   15.943775995050801        2.7384956605757882        3.5197880830913002     
 H   16.916427440826411        2.9282199168862468        3.9683475034937610     
 Co   7.0876235248273005        14.921970458463829        12.319007390748872     
 S   9.3098533377274109        12.917066517007036        13.387402948553449     
 S   6.7155708505112495        12.856855707103438        9.9338026843957401     
 S   7.2141493718677578        18.034117792310212        11.590091854434457     
 S   5.0796566100740757        15.767195611046562        14.637916649959203     
 O   6.3540131165413012        16.445358897199352        14.978525639175356     
 O   5.9548422754573789        12.756037393823718        8.6770599252298908     
 O   10.172401070438275        12.852943377346268        14.580989060627109     
 O   8.1054665507402159        13.320930966998363        9.8274979344357156     
 N   8.0055783094708080        16.672757217725255        11.972451397758908     
 O   4.4374866166120581        15.083125958464548        15.775357369795234     
 O   7.8458897158534793        18.799818059149409        10.500626343751200     
 O   8.0483522423078924        12.167728649889243        13.450788063233288     
 O   5.8111587674689735        17.608637992422921        11.348003747719204     
 N   5.3908977504909394        14.810022892240866        13.381898785383013     
 N   8.9096767247128295        14.436470599483371        12.967034752615200     
 N   6.0057793610487327        13.806009118167863        11.050683789113855     
 C   12.035496751893662        16.531191040492978        13.226067218127852     
 H   13.070877050114612        16.444800262918989        13.544815912442870     
 C   4.6786130367531173        13.555209501907001        11.469980463276906     
 C   9.3572877928488936        16.709654505173596        12.376947965850771     
 C   10.270998226889498        12.261565640233069        12.029466871505804     
 H   11.157125497832258        12.891659141453403        11.891699513799454     
 H   9.6529307433033971        12.280173118030541        11.124788405360452     
 H   10.583188127602702        11.244484273815750        12.294291330627917     
 C   3.6973314664590289        12.832957135082610        10.762480883914517     
 H   3.9336313470458553        12.434603567515426        9.7790042893067213     
 C   4.3413018472860063        14.109550667383163        12.743368516133183     
 C   7.1551391387880958        19.049546909568868        13.047563994524136     
 H   6.7241744376665711        18.438143141609189        13.847184815526699     
 H   6.5195096322549215        19.915442906571052        12.826742699162471     
 H   8.1658996724158932        19.372405199978825        13.317648886345612     
 C   6.7562093363273004        11.231191928656981        10.656106918783566     
 H   7.2292164413726248        11.332014470604634        11.638496603275657     
 H   7.3375028891088432        10.592015530803028        9.9825272047557903     
 H   5.7352472281263962        10.849921171966310        10.759817747580152     
 C   3.0535597365664211        13.891364534810078        13.263929062817382     
 H   2.8133515249062437        14.255812049244698        14.257855170451920     
 C   2.4259130818695809        12.617668723073514        11.306697140102916     
 H   1.6936130050565059        12.032367370079923        10.754251510800271     
 C   11.207931370685007        15.406316050576725        13.290133935256511     
 H   11.599546165014971        14.478000610002317        13.691905053108000     
 C   3.9578272420356253        17.005518872644050        14.020062252247314     
 H   4.5002678337887874        17.641493396874555        13.314190904371156     
 H   3.5674221511366349        17.586804275088152        14.858238667056451     
 H   3.1435582820756185        16.485144412779764        13.503108957503910     
 C   9.8604326388971888        15.471780480843584        12.894821740689327     
 C   10.207932120184331        17.826703150016371        12.329656939806204     
 H   9.8297340201559713        18.766892279194455        11.939648119154132     
 C   11.534584480681236        17.748795433734927        12.766510084428999     
 H   12.166794965150480        18.635421213767508        12.734506210554494     
 C   2.1069556660512547        13.143013214879097        12.558626404320018     
 H   1.1343476679045306        12.953205444751390        13.007246693961431     
 Co   4.9462656264941138        6.9813025691653561        14.797117947033364     
 S   2.7240612898265475        4.9765012906484651        13.728613314615416     
 S   5.3181061965502563        4.9162942773690768        17.182477206486961     
 S   4.8198259097844049        10.093463190436104        15.525924997840935     
 S   6.9543276137615289        7.8261721240974698        12.478202868883791     
 O   5.6800049419253513        8.5043437428186461        12.137481920342120     
 O   6.0787522134824261        4.8155186517253483        18.439272727903504     
 O   1.8615587910777758        4.9123262824104792        12.534995963240275     
 O   3.9282183226998448        5.3804227038757908        17.288668506887365     
 N   4.0283240676097796        8.7320857113117771        15.143781328416198     
 O   7.5965116443044414        7.1419467433629746        11.340862872529437     
 O   4.1881830291928663        10.859325227325368        16.615335623256879     
 O   3.9855468484359804        4.2271299430744689        13.665323446807147     
 O   6.2228155336266440        9.6679647002164533        15.767987878772335     
 N   6.6430144686024937        6.8691557725722658        13.734316436080885     
 N   3.1242542802573086        6.4959179081767431        14.148889476688982     
 N   6.0280003014338908        5.8653589609114292        16.065593743489099     
 C  -1.5387985075139710E-003   8.5906897233842106        13.889962264854779     
 H  -1.0369022957535698        8.5043569987443810        13.571144939330145     
 C   7.3551660927381484        5.6144528866704251        15.646354971417706     
 C   2.6766281993965979        8.7690359002406701        14.739216114943815     
 C   1.7628370794271733        4.3211096704975134        15.086544484395409     
 H  0.87676466152903842        4.9512876406321311        15.224277213539310     
 H   2.3808805726986413        4.3396825952727891        15.991240626342769     
 H   1.4505691061313226        3.3040506320266214        14.821727609613825     
 C   8.3363859563199956        4.8921883557269421        16.353929028328107     
 H   8.1000289544856887        4.4938888973910762        17.337414052666350     
 C   7.6925580841887307        6.1686982430809278        14.372945173197634     
 C   4.8787825653087058        11.108696068924713        14.068316488713277     
 H   5.3096842424715014        10.497160577818153        13.268762068156500     
 H   5.5144630992347867        11.974593083566949        14.288988304006523     
 H   3.8680163687013476        11.431554230852093        13.798249518385321     
 C   5.2774355149150765        3.2905935230094641        16.460248521893956     
 H   4.8044924109486260        3.3913993784755321        15.477825567328397     
 H   4.6960653630732230        2.6514837110514113        17.133825489353427     
 H   6.2983830336407305        2.9092631733586649        16.356608814260149     
 C   8.9803233684866175        5.9504552798607211        13.852465287457665     
 H   9.2205938821521567        6.3148401440595192        12.858530297523570     
 C   9.6078234056359406        4.6768302305748453        15.809784641626505     
 H   10.340071935958353        4.0915254197221689        16.362289454480791     
 C  0.82601313817316080        7.4658081986064406        13.825803554012467     
 H  0.43440822065213675        6.5375424735471785        13.423896504662293     
 C   8.0761628813211352        9.0645419985239055        13.095955773226393     
 H   7.5337126113031774        9.7005956787371623        13.801750829954898     
 H   8.4665904328426294        9.6457379294781873        12.257725057453815     
 H   8.8904134043838425        8.5442120605934875        13.612984651684334     
 C   2.1734957907295667        7.5312211496754449        14.221187058842331     
 C   1.8259990602075034        9.8860926545659034        14.786586588823541     
 H   2.2041943551568668        10.826236437288905        15.176713012891362     
 C  0.49936314211222699        9.8082400951698645        14.349674197870346     
 H -0.13285134002872540        10.694860439137692        14.381754254923552     
 C   9.9268719643353602        5.2021174944646589        14.557853666495355     
 H   10.899503134383471        5.0122789833687245        14.109295225565885     
 Co   1.0706755374438504        8.9001591587020066        5.7584342686118895     
 S   3.2927980063271010        10.904963253424055        4.6898263659831363     
 S  0.69883434624515983        10.965197902125524        8.1437414362600151     
 S   1.1971637359652798        5.7880024699469672        6.4872498095873983     
 S -0.93744527273640843        8.0552672807027133        3.4395348768314777     
 O  0.33683177623129079        7.3770285367939374        3.0987711621240148     
 O  -6.1747038755438854E-002   11.066033447498427        9.4005737677016299     
 O   4.1553332944370434        10.969205244318703        3.4962362211818006     
 O   2.0887490128012347        10.501137772850198        8.2499012485659353     
 N   1.9886533378184894        7.1493987804021577        6.1051207456564800     
 O  -1.5796254799588210        8.7395373196999415        2.3022172110656891     
 O   1.8288293928389261        5.0221402765803349        7.5766476673099010     
 O   2.0312722063466171        11.654262560494454        4.6265007633265158     
 O -0.20582313162133820        6.2134957612116350        6.7293374773622707     
 N -0.62608719913999844        9.0122705192493182        4.6956511107768746     
 N   2.8926404422426399        9.3855273921341098        5.1100555105068546     
 N  -1.1068698541786604E-002   10.016032536361699        7.0269532963383599     
 C   6.0185081810352017        7.2908613018356236        4.8512698186680492     
 H   7.0538767676077132        7.3772248502726283        4.5324799606474180     
 C  -1.3382592957598363        10.266865484895598        6.6077547820921785     
 C   3.3403347091873239        7.1124551572776573        5.7004994793363757     
 C   4.2539639231038100        11.560378333809602        6.0477895633939989     
 H   5.1400418355572954        10.930213494395799        6.1855519543132882     
 H   3.6358951734130422        11.541795198386094        6.9524676426540521     
 H   4.5662294661499061        12.577440065513015        5.7829819936723048     
 C  -2.3195197585556802        10.988981527122617        7.3154284321669838     
 H  -2.0831633759371964        11.387195544800976        8.2989474133794285     
 C  -1.6756309454992129        9.7127006197598220        5.3343073302289650     
 C   1.1381888988499813        4.7727624596582663        5.0296426338027818     
 H  0.70726714274961933        5.3842875278596081        4.2300907878988667     
 H  0.50251161071647010        3.9068693220985362        5.2503421597958084     
 H   2.1489477391025238        4.4498958406607851        4.7595552982598424     
 C  0.73938198946442912        12.590842559718254        7.4213821403090616     
 H   1.2122763966014349        12.489997988601511        6.4389388888371739     
 H   1.3207482651956017        13.230046650331619        8.0948735227555790     
 H -0.28159635510611103        12.972097587474837        7.3177701112046041     
 C  -2.9633858284350105        9.9309994233984042        4.8138166559555140     
 H  -3.2036304102797506        9.5667204595337232        3.8198367178602228     
 C  -3.5909605890847183        11.204346543266626        6.7712988101187896     
 H  -4.3232433556207353        11.789564342246857        7.3238498074395970     
 C   5.1909346221863073        8.4157277801038486        4.7871182219584183     
 H   5.5825256924153575        9.3440074569760831        4.3852288739035616     
 C  -2.0593186150479497        6.8169480296834708        4.0573359669662183     
 H  -1.5168438230451182        6.1808231179888509        4.7630496615547289     
 H  -2.4498746927454969        6.2358180818534006        3.2191200221492280     
 H  -2.8734787315285222        7.3373185126246518        4.5744659261992497     
 C   3.8434341064729058        8.3502656901763057        5.1824204792961339     
 C   4.1909675609603561        5.9954017133577446        5.7478028597823014     
 H   3.8127845531133597        5.0552424544135492        6.1379029288200124     
 C   5.5176047584087815        6.0732814621532931        5.3108947321071920     
 H   6.1498214520857841        5.1866621700644657        5.3429479507104478     
 C  -3.9099595139321037        10.679232294689401        5.5192783390749627     
 H  -4.8825833055699199        10.869114994895062        5.0707231755562034     
 N   10.298829647226150       0.32829846589879230        8.1948493366110853     
 C   8.8599960800112765       0.33408558496369323        7.7214451608150183     
 H   8.7466175154391497        1.2016194913712157        7.0591741127958132     
 H   8.2505538399849474       0.50049516258511695        8.6220474558457667     
 C   10.519538668830323      -0.74099197707168085        9.2429168348056958     
 H   10.232603366313324       -1.6857367009585880        8.7731910183648107     
 H   9.8014943241213341      -0.55448423450847084        10.049300183970239     
 C   8.4914760404807570      -0.94941403685415027        6.9884142268340943     
 H   7.4913316092710796      -0.83209895721925964        6.5488489919470956     
 H   8.4607395079403993       -1.8191365562756256        7.6532491856728218     
 H   9.1809997762457574       -1.1391421483536133        6.1535086495315321     
 C   10.742090898608588        2.7190633860449629        7.5309642927067193     
 H   11.353030648903557        3.5810808186378096        7.8288033103264549     
 H   9.7368564157103652        3.0739641879348758        7.2826878706683704     
 H   11.191710971929552        2.3217179164608561        6.6122342713327678     
 C   10.754653444348534        1.6927095928605937        8.6549670195867687     
 H   11.773595892995363        1.5624721256069318        9.0312911612198192     
 H   10.108793861128150        1.9750518510340511        9.4966104264130795     
 C   11.952891159311029      -0.79627998645792908        9.7507584584308429     
 H   12.134338399905086       -1.7743261643401436        10.215706171395002     
 H   12.155596355254540       -3.3172941200201492E-002   10.510198944604277     
 H   12.669914778826024      -0.68813341955978269        8.9276730282126486     
 H   10.882638436436537        6.4826503507976294E-002   7.3604449033804444     
 N   7.7520722681314718        15.552896694258289        17.233528840556740     
 C   9.1908935227090769        15.546876948744920        16.760120140970919     
 H   9.3040775349854083        14.679466637191849        16.097681497952387     
 H   9.8002835026855468        15.380125480080791        17.660669873971518     
 C   7.5315132834020293        16.622232442078108        18.281575425172019     
 H   7.8185058166795880        17.566936076900681        17.811803781780764     
 H   8.2495794560292559        16.435688278659434        19.087930499622857     
 C   9.5597251948874611        16.830412360718473        16.027346975276146     
 H   10.559786834113133        16.712919805209037        15.587664020672152     
 H   9.5907346746365061        17.699964354292717        16.692355422814469     
 H   8.8702175384516639        17.020518246648638        15.192545359468737     
 C   7.3085560765676920        13.162182422787872        16.569666978983850     
 H   6.6975113249763778        12.300238811608233        16.867492580864692     
 H   8.3137637174692109        12.807175322378081        16.321444779764676     
 H   6.8590273872593119        13.559556589011718        15.650906826978325     
 C   7.2960488631005820        14.188559695340489        17.693646696808813     
 H   6.2770998526508013        14.318930821344026        18.069895771014018     
 H   7.9418166322492967        13.906160668428651        18.535338273468113     
 C   6.0981920914874523        16.677673289845661        18.789483179913240     
 H   5.9168730401753367        17.655745873936475        19.254419633612869     
 H   5.8954390384685578        15.914597380969077        19.548943214660060     
 H   5.3811232482378353        16.569596388436967        17.966430247679543     
 H   7.1682998472559065        15.816445888252153        16.399121929933216     
 N   4.2819580358016340        7.6121632319774841        9.8823583021863044     
 C   2.8431048866869593        7.6064812411328369        10.355713790817605     
 H   2.7295956243910857        6.7388525161741963        11.017858152060478     
 H   2.2336610591199331        7.4402995220725980        9.4550528860184002     
 C   4.5027738511698967        8.6814847786471052        8.8343432290436752     
 H   4.2158774189371000        9.6262249076953488        9.3041006143107019     
 H   3.7847440706324189        8.4950586013634943        8.0279287094152600     
 C   2.4747314506792883        8.8899349037515893        11.088923406784472     
 H   1.4745252853056297        8.7726984413929099        11.528384194040543     
 H   2.4441667755369694        9.7597761716570606        10.424209370637625     
 H   3.1642324927282153        9.0794300641890633        11.923923964144146     
 C   4.7251481036761698        5.2213900697126965        10.546235705553764     
 H   5.3360231517324621        4.3593343150025445        10.248370360998846     
 H   3.7199106183837825        4.8665449690673848        10.794587501510422     
 H   5.1748474241047733        5.6187307779634752        11.464929651348950     
 C   4.7376869199285316        6.2477287293017696        9.4222166874134459     
 H   5.7566113993963199        6.3779116729705523        9.0458185931145589     
 H   4.0917585536743131        5.9654040514136621        8.5806200313018532     
 C   5.9361463264486716        8.7367217462627238        8.3265552107027396     
 H   6.1176468005731639        9.7147655173161134        7.8616194362877314     
 H   6.1388495377282295        7.9736167418770103        7.5671127554319479     
 H   6.6531399965724507        8.6285397451118637        9.1496633007426400     
 H   4.8657650439014297        7.8755586066642040        10.716790774137284     
 N   1.7348696401815882        8.2694203205328751       0.84364791682869589     
 C   3.1737170887438517        8.2752417645023080        1.3170089006051557     
 H   3.2871283221966729        9.1428422494841008        1.9791957171864867     
 H   3.7831370518850300        8.4415494437618577       0.41636447220979628     
 C   1.5141437521764167        7.2000405382519679      -0.20432627039638043     
 H   1.8010566313567535        6.2553355015063863       0.26548975703201916     
 H   2.2322006307962186        7.3864596867051793       -1.0107176938853650     
 C   3.5422358815573101        6.9918030824270812        2.0501537486308430     
 H   4.5424082001220807        7.1091363542543755        2.4896528922293424     
 H   3.5729184049836178        6.1220128248545116        1.3853944748556610     
 H   2.8527464920454793        6.8021738395445315        2.8851204873081273     
 C   1.2915435075446340        10.660203264583837        1.5073964334900298     
 H  0.68064051758821908        11.522218113332576        1.2094704048109934     
 H   2.2967677167058040        11.015094089354440        1.7557337238258974     
 H  0.84185125485720380        10.262897266371748        2.4261088364383148     
 C   1.2790462100738500        9.6337988254170153       0.38344143171188999     
 H  0.26012443685226877        9.5035343558720164        7.0705915560485416E-003
 H   1.9249383036243986        9.9161106903879421      -0.45818616653526090     
 C   8.0798192091999663E-002   7.1447220500734536      -0.71217584332523265     
 H -0.10065501731445958        6.1666328749286450       -1.1770316429916341     
 H -0.12188867274552360        7.9077611667578402       -1.4716879889499930     
 H -0.63623311557350937        7.2529487396989536       0.11089198336201167     
 H   1.1510812977515421        8.0060036501325627        1.6780840182118348     
 N   1.6816181940075079        14.510928672437061        18.188937662774357     
 C  0.93013511732103626        15.720929759051220        17.686587304264428     
 H  0.77444713029544432        16.360466272182450        18.562537216863120     
 H  -5.5759094216309119E-002   15.359051591397574        17.379503068548598     
 C   3.0051488906133748        14.885536785222783        18.809407780296684     
 H   2.8034243384277429        15.755403736888617        19.449378941097173     
 H   3.6605677314642593        15.197165347080954        17.990266906071280     
 C  0.45832391782481191        12.975949639195990        16.627409049602008     
 H  0.56584204749639655        12.029436029005362        16.084386648272396     
 H   3.3337978279608681E-002   13.699010239523179        15.923079908544404     
 H -0.27742944691647231        12.812288152395501        17.428155334187380     
 C   1.8105421869598892        13.398997194272189        17.179058888714152     
 H   2.2981788370442877        12.567028622005942        17.696073780774839     
 H   2.5062312868725187        13.739588089633926        16.403481969447295     
 C   1.6126058758702975        16.469537060326125        16.560970667523954     
 H  0.96363215710782457        17.307888685164304        16.279315160034795     
 H   1.7794090526852753        15.836130027792711        15.684225818007608     
 H   2.5773463839295956        16.883885827058766        16.874689376851688     
 C   3.6125962386341661        13.744610912819029        19.612703574289675     
 H   4.4887953717846694        14.123419985769109        20.154883627365294     
 H   3.9563710918199289        12.916195089689049        18.981359256672278     
 H   2.9144968443478003        13.343939708409664        20.358778877481182     
 H   1.0782768923799109        14.171393993970138        18.984460619646722     
 N   4.3354821587597980        1.3707624258122375        9.1501064538419854     
 C   5.0870719654447454       0.16088994898083639        8.6476030310191963     
 H   5.2430185531398212      -0.47863686423950558        9.5235197551236936     
 H   6.0728461110902332       0.52294501590616094        8.3403329722720869     
 C   3.0120025005553583       0.99597601939934755        9.7705735895987296     
 H   3.2138032643001679       0.12601556443471845        10.410393998174090     
 H   2.3565638732868228       0.68444504437189158        8.9514102327082306     
 C   5.5586495496746533        2.9061175863761837        7.5888804607229323     
 H   5.4510761308554727        3.8527657682168219        7.0460990264416798     
 H   5.9837492527477272        2.1832796153949259        6.8843895596086790     
 H   6.2943424604629552        3.0696408527168488        8.3897154392611775     
 C   4.2064435528380590        2.4827952575477750        8.1403572494096661     
 H   3.7186306951053205        3.3146198941356162        8.6574391113280331     
 H   3.5108677831679045        2.1421939877401281        7.3646791677683083     
 C   4.4045122346594718      -0.58780538502855628        7.5220983823279948     
 H   5.0535871551106570       -1.4260168323070244        7.2402584509129655     
 H   4.2373869388492169        4.5613709244402043E-002   6.6454230016096911     
 H   3.4399245540941039       -1.0023726211571629        7.8360094320317106     
 C   2.4045347584013341        2.1367421767012491        10.574085133017272     
 H   1.5284057215066200        1.7577932284134412        11.116280045032637     
 H   2.0606484044820519        2.9652254421106790        9.9428902149262992     
 H   3.1026671302619881        2.5373589007710415        11.320159271545720     
 H   4.9388079717610971        1.7102601341362733        9.9456548310491240     
 N   7.6982829745937638        9.3117941558282098      -0.11141745432061531     
 C   6.9466427153537529        8.1019784403633324       0.39114479507641670     
 H   6.7906675183987177        7.4624114985358041      -0.48473902177229855     
 H   5.9608858264279370        8.4640924075223527       0.69840114121364416     
 C   9.0217643223157893        8.9369334884087710      -0.73183469198882467     
 H   8.8199576165472884        8.0669190745672559       -1.3715803420942099     
 H   9.6771895082030852        8.6254685187520579        8.7364237733960085E-002
 C   6.4751176637274330        10.847283591282839        1.4496777505427092     
 H   6.5826876974077004        11.794005602062850        1.9923355056014758     
 H   6.0500122390179953        10.124536245306594        2.1542599306041943     
 H   5.7394322640819526        11.010705735149845       0.64881366692372866     
 C   7.8273271857574294        10.423889721767864       0.89826021596359829     
 H   8.3151753087157481        11.255665460123486       0.38113268608505435     
 H   8.5228752709610180        10.083318664470747        1.6739769990464126     
 C   7.6291761240659373        7.3533101775462519        1.5166835065216902     
 H   6.9800607638461853        6.5151500692972775        1.7985851449338448     
 H   7.7963568212466861        7.9867709948227894        2.3933192538948629     
 H   8.5937336610341077        6.9386697783148552        1.2027746280497054     
 C   9.6292491735583940        10.077619760054789       -1.5354486127541396     
 H   10.505364955605364        9.6986115558273251       -2.0776227937348835     
 H   9.9731583686445280        10.906153118282278      -0.90433052652781198     
 H   8.9311161550781684        10.478182665110214       -2.2815505566295791     
 H   7.0949934926803166        9.6512546692642776      -0.90701126423451417     
 N   10.352410042373791        6.5695894831332344        8.9273244378279291     
 C   11.104058734827323        7.7793971056614053        9.4298941406318519     
 H   11.260128617709253        8.4189197684408317        8.5539928284431674     
 H   12.089775437129900        7.4172528728468761        9.7372465309412064     
 C   9.0289429146529674        6.9444579869463494        8.3068811225609629     
 H   9.2307648324435085        7.8144810920031063        7.6671519511713404     
 H   8.3734966669523327        7.2559125062889347        9.1260666547391356     
 C   11.575559933758031        5.0340473585022156        10.488373869696574     
 H   11.467980453037301        4.0873050362043166        11.030995412946833     
 H   12.000693751504887        5.7567580391771278        11.192976992342100     
 H   12.311227611408189        4.8706422905320395        9.6874883321184839     
 C   10.223348386587311        5.4574895932287024        9.9369946395066737     
 H   9.7354617550203990        4.6257336334387489        9.4198707962223782     
 H   9.5278267058281418        5.7980728570770532        10.712729961856398     
 C   10.421475995357744        8.5281522616321457        10.555346033883126     
 H   11.070599159353602        9.3663137109354686        10.837227937066947     
 H   10.254230185909014        7.8947512679825778        11.432013205438011     
 H   9.4569470105011817        8.9428011539838526        10.241357874338412     
 C   8.4214835097750012        5.8037765613425698        7.5032414195837180     
 H   7.5453842351078109        6.1827867503687548        6.9610416185405457     
 H   8.0775543312288782        4.9752415985745433        8.1343452742375639     
 H   9.1196391423749290        5.4032124229448497        6.7571611337646136     
 H   10.955709540788977        6.2301277437820239        8.1317406921895596     
         396

 Co   10.961909676436983       0.96506642568177536        3.2821120804317179     
 S   8.7386595500264335        2.9695993856349530        4.3486613115839035     
 S   11.334212558294391        3.0284064194504299       0.89564990513273435     
 S   10.836236988972875       -2.1468383722312576        2.5520291141165798     
 S   12.970439328984247       0.11811650767741147        5.5997743384108620     
 O   11.696145189951556      -0.56046841100988376        5.9399103126397899     
 O   12.095636150916462        3.1281170434457231      -0.36073801224268093     
 O   7.8757617837945881        3.0342129313687707        5.5419767087838236     
 O   9.9445397734298311        2.5636936673873274       0.78906411824731382     
 N   10.044474377849385      -0.78595368440132651        2.9350904647283049     
 O   13.612752108732870       0.80100645946106197        6.7378474385239056     
 O   10.204741444648393       -2.9122186341706584        1.4621548483387474     
 O   9.9999022732350742        3.7193977880007614        4.4119370618524343     
 O   12.239068617597860       -1.7208019702268167        2.3100403485868020     
 N   12.658839237165395        1.0765178059679001        4.3448191272885870     
 N   9.1395530971377639        1.4500432293129395        3.9295176165304002     
 N   12.043806345809081        2.0807894947256562        2.0138450573630711     
 C   6.0141103923611476      -0.64540590156157229        4.1871823420374508     
 H   4.9785397773958158      -0.55921884321868054        4.5053555602231592     
 C   13.370939630898835        2.3317255530231211        2.4330658784881853     
 C   8.6927035481622141      -0.82327332615507753        3.3392541828766458     
 C   7.7776959066383959        3.6237819622830703        2.9900734660471540     
 H   6.8917572891903802        2.9933899369707873        2.8524972783689195     
 H   8.3959413012051414        3.6048075461105658        2.0855301224667229     
 H   7.4651599611061119        4.6409046522417157        3.2542627873069732     
 C   14.352130933980005        3.0542534487556643        1.7257067735301237     
 H   14.115892671091844        3.4528125925851478       0.74230424737164558     
 C   13.708394880235467        1.7771250330920030        3.7063028213392375     
 C   10.895663575525280       -3.1630095708071218        4.0089174378420482     
 H   11.326655740133809       -2.5519631109521064        4.8087877203388887     
 H   11.531357954693767       -4.0287036969423466        3.7875303877526059     
 H   9.8850010203696943       -3.4861680033824323        4.2789901308483795     
 C   11.292313629449763        4.6547843266494437        1.6161699929995703     
 H   10.818931846795666        4.5546166315361676        2.5984388853728384     
 H   10.710891523196393        5.2928391169976914       0.94166077208200971     
 H   12.312972656546197        5.0368248794007968        1.7199531417189038     
 C   14.996173143210591        1.9951567652549831        4.2268205524546598     
 H   15.236474052750403        1.6304102618485012        5.2206166078130005     
 C   15.623614839409397        3.2693418144798332        2.2698448803413331     
 H   16.355874622951927        3.8546278759318615        1.7173659893493547     
 C   6.8413697131411180       0.47968458090212440        4.2515303312093087     
 H   6.4493246703519134        1.4079767665354959        4.6529300648228977     
 C   14.092277693345263       -1.1194130024466540        4.9805381471873353     
 H   13.549766207673485       -1.7547450796398603        4.2741758599142390     
 H   14.482970217980117       -1.7014509825261601        5.8180191407780040     
 H   14.906321352564703      -0.59837914602830899        4.4639115955864579     
 C   8.1890654311776885       0.41449512356046331        3.8568845294019645     
 C   7.8423509455560696       -1.9405376078960592        3.2916095294530265     
 H   8.2208473138115750       -2.8806464511089769        2.9016735179057682     
 C   6.5155224036022945       -1.8629447772574690        3.7279626151032486     
 H   5.8835811048570088       -2.7497546239894741        3.6956679667321652     
 C   15.942738042796947        2.7436289862538636        3.5215819346433346     
 H   16.915418716447181        2.9332925393804232        3.9701037482364461     
 Co   7.0887994609145553        14.916450954626269        12.320813031011241     
 S   9.3120598744676695        12.911808735645900        13.387287333835143     
 S   6.7163580695236709        12.853302331388470        9.9342625922635239     
 S   7.2145390320241951        18.028338788991388        11.590766360564960     
 S   5.0804287426700041        15.763268632649964        14.638579391560908     
 O   6.3547805278880602        16.441766228819294        14.978673079416494     
 O   5.9549628592064883        12.753553687820997        8.6778604752862147     
 O   10.175001497692257        12.847205924004170        14.580571583657070     
 O   8.1060509982208568        13.317959094872162        9.8276908160076530     
 N   8.0062745991176403        16.667431735087412        11.973808043227161     
 O   4.4380649242583416        15.080523964675978        15.776709566996400     
 O   7.8460822341840162        18.793750326087682        10.500944441573283     
 O   8.0508269144895834        12.161995445360462        13.450619499553428     
 O   5.8117114804316126        17.602328555600476        11.348702008573364     
 N   5.3919910401668876        14.804755561460984        13.383705174623573     
 N   8.9111658451589815        14.431366530276696        12.968142233784171     
 N   6.0067669721880756        13.801027750827460        11.052372855439645     
 C   12.036663323604953        16.526746534023509        13.225806089288128     
 H   13.072243735265921        16.440514379903512        13.543941218025759     
 C   4.6796820539802226        13.549991192814671        11.471717642456284     
 C   9.3580474006223398        16.704705463685102        12.377957438552155     
 C   10.272966619529949        12.257621807431006        12.028660226268718     
 H   11.158904168846528        12.888007280110450        11.891043871020889     
 H   9.6546817868160009        12.276602667220464        11.124144129368188     
 H   10.585506259984017        11.240496494115536        12.292834430429062     
 C   3.6984351353229532        12.827567075488655        10.764334507828401     
 H   3.9345955391092535        12.429173424994541        9.7808447415447581     
 C   4.3423618339029115        14.104317834426810        12.745110480361767     
 C   7.1550668377152116        19.044444426930664        13.047695977561446     
 H   6.7240978032704231        18.433350714099959        13.847543031975226     
 H   6.5193434074671206        19.910126687897662        12.826343931302192     
 H   8.1657194328210405        19.367622280728721        13.317783519257835     
 C   6.7581609794459867        11.226944133983032        10.654863574188445     
 H   7.2315475215032912        11.327109032252565        11.637132140938350     
 H   7.3395478959264135        10.588830442778784        9.9803775094993483     
 H   5.7374758851324668        10.844967931097340        10.758646763675333     
 C   3.0546203211032763        13.886228988751844        13.265687426725385     
 H   2.8144167739930523        14.250814023424441        14.259567708857634     
 C   2.4270055030686963        12.612365358499821        11.308558688140801     
 H   1.6947059957990986        12.027154794253290        10.756049821033011     
 C   11.209381572020314        15.401670499042162        13.290115202124051     
 H   11.601422681918994        14.473352205883542        13.691454157756271     
 C   3.9586498507487269        17.000808009289575        14.019259421084680     
 H   4.5011705350384679        17.636056979999879        13.312830470512049     
 H   3.5679930119868568        17.582928532103928        14.856696660423614     
 H   3.1445731707414200        16.479763977547762        13.502694679567085     
 C   9.8616698154748796        15.466903892022961        12.895531153707440     
 C   10.208423879804069        17.821954319298154        12.330345447097711     
 H   9.8299337324459906        18.762088271583263        11.940465116441873     
 C   11.535263006389162        17.744317129095975        12.766655002633700     
 H   12.167217590404759        18.631118212332876        12.734377359756081     
 C   2.1079893217868793        13.137876862232638        12.560408198727053     
 H   1.1353481453701237        12.948137022545913        13.008985175559484     
 Co   4.9450845410852589        6.9757729062041038        14.795312125287165     
 S   2.7218472981493944        4.9712240177531148        13.728738657935386     
 S   5.3173331198891836        4.9127210665565588        17.182003070117165     
 S   4.8194232711488931        10.087672821481156        15.525260159652186     
 S   6.9535416825637348        7.8222672921767771        12.477540469711876     
 O   5.6792206459008323        8.5007724421517619        12.137344995953733     
 O   6.0786532693705455        4.8130112233810713        18.438453157592853     
 O   1.8589467935649278        4.9065740527476294        12.535426010655948     
 O   3.9276473019208447        5.3774261518430455        17.288471709279914     
 N   4.0276214264450712        8.7267504002311505        15.142414721540169     
 O   7.5959182710379700        7.1393810626057759        11.339501860958302     
 O   4.1879686680362438        10.853231424475736        16.615032179302013     
 O   3.9830661390651723        4.2213803006408277        13.665493081087039     
 O   6.2222499289660087        9.6616455931767753        15.767301584869182     
 N   6.6419139348108311        6.8638963766437406        13.732501691560405     
 N   3.1227562078170412        6.4907932078255719        14.147800104878764     
 N   6.0270175012285163        5.8603658379667189        16.063890676745121     
 C  -2.7167826244341615E-003   8.5862198993773102        13.890231942466082     
 H  -1.0382819227113798        8.5000405141708164        13.572034430096416     
 C   7.3541019326943315        5.6092324952114065        15.644598525180060     
 C   2.6758609980504566        8.7640722185256248        14.738202936311421     
 C   1.7608684475328882        4.3171363994032683        15.087361299162941     
 H  0.87498075702058542        4.9475986504683762        15.224946177786622     
 H   2.3791314650079318        4.3360858429901930        15.991893469115295     
 H   1.4482578411539360        3.3000313832462780        14.823193981421669     
 C   8.3352927642035226        4.8867973487590302        16.352049383077183     
 H   8.0990804410964223        4.4884529180603083        17.335546827020075     
 C   7.6914956100821126        6.1634720287625848        14.371185914744357     
 C   4.8788467666593043        11.103600058061607        14.068206568375130     
 H   5.3097584979213739        10.492386592845790        13.268419876020749     
 H   5.5146165983533324        11.969283235099633        14.289422722307089     
 H   3.8681890282971674        11.426777810156761        13.798135318545848     
 C   5.2755009573671678        3.2863292612552630        16.461470755578365     
 H   4.8021726010685200        3.3864789971907192        15.479171942606007     
 H   4.6940444130239634        2.6482760837512926        17.135954312054672     
 H   6.2961727956826063        2.9042989028168731        16.357752219408965     
 C   8.9792581809549485        5.9453314961729005        13.850682285363327     
 H   9.2195183517486630        6.3098595438845173        12.856793912799644     
 C   9.6067397262771053        4.6715322488023761        15.807890537173190     
 H   10.338992372021940        4.0863185409930329        16.360453208398145     
 C  0.82455274932827383        7.4611379253763115        13.825839201690297     
 H  0.43252061594839175        6.5328648219182881        13.424376689108273     
 C   8.0753259279503791        9.0598490548868380        13.096768170743633     
 H   7.5327964407026045        9.6951699724829670        13.803127773568988     
 H   8.4660031817469772        9.6418882493526308        12.259281572254432     
 H   8.8893858520520990        8.5388454987454327        13.613401618791741     
 C   2.1722498962542827        7.5263245342168332        14.220488046419648     
 C   1.8254983300434462        9.8813284502620817        14.785887129055459     
 H   2.2039859294394675        10.821421186476275        15.175874350628902     
 C  0.49867414787991932        9.8037413942179015        14.349523723435283     
 H -0.13328407537863238        10.690537532012398        14.381870626918964     
 C   9.9258387487727440        5.1969916800626947        14.556039447246777     
 H   10.898500988553526        5.0072238864625573        14.107518695466121     
 Co   1.0718572792995777        8.9056933325454857        5.7566260703800900     
 S   3.2950185892420096        10.910241739715961        4.6899584809810024     
 S  0.69960772815080841        10.968773694396665        8.1432687812106934     
 S   1.1975612525994477        5.7937959818105602        6.4865821689516165     
 S -0.93665748263140192        8.0591712868385148        3.4388713535271114     
 O  0.33761811100882211        7.3805978386971791        3.0986361389417625     
 O  -6.1653934618476569E-002   11.068539202607678        9.3997520917308286     
 O   4.1579492981297683        10.974955963508798        3.4966710853653549     
 O   2.0893182271302604        10.504131825939744        8.2497097847460203     
 N   1.9893526806862183        7.1547345479137050        6.1037483043504723     
 O  -1.5790276942923482        8.7421023834928118        2.3008537710168282     
 O   1.8290363245401937        5.0282379022680113        7.5763432891874647     
 O   2.0337606503293806        11.660015591443560        4.6266802278893957     
 O -0.20526236374158147        6.2198203298057333        6.7286458954911197     
 N -0.62498593764679877        9.0175302506950192        4.6938345523250309     
 N   2.8941437624523672        9.3906546612032695        5.1089765228111128     
 N  -1.0084241800721299E-002   10.021035554824081        7.0252440649261336     
 C   6.0196837042178899        7.2953236070402134        4.8515370544261343     
 H   7.0552534225191348        7.3815304331056470        4.5333643675692255     
 C  -1.3371913513354019        10.272101312582121        6.6059882081608299     
 C   3.3410999570141753        7.1174176554585209        5.6994861017544771     
 C   4.2559428238366452        11.564352100029046        6.0486106729139033     
 H   5.1418367310850073        10.933903368198852        6.1862221376475794     
 H   3.6376568869218491        11.545391859944155        6.9531264100084051     
 H   4.5685495262853735        12.581460169358923        5.7844521428136080     
 C  -2.3184190142125614        10.994402276556540        7.3135289214134955     
 H  -2.0822069479593077        11.392670153212453        8.2970566989550019     
 C  -1.6745668684329094        9.7179327277657208        5.3325423405797876     
 C   1.1381203178126820        4.7778597099534661        5.0295317042019940     
 H  0.70718829811089401        5.3890616029761951        4.2297469233425673     
 H  0.50235504409794340        3.9121795921387359        5.2507756740607778     
 H   2.1487714044931367        4.4546750105848893        4.7594411372307031     
 C  0.74132726538356253        12.595113422350309        7.4226156856831054     
 H   1.2146112474800275        12.494927678561165        6.4402984722166678     
 H   1.3227800074302571        13.233253465239397        8.0970205726435296     
 H -0.27937271654941903        12.977074681915527        7.3189218654574617     
 C  -2.9623200182712282        9.9361241969639629        4.8120288483175928     
 H  -3.2025569687409594        9.5716915446463009        3.8181000587637932     
 C  -3.5898692506412568        11.209672898899827        6.7693837479249686     
 H  -4.3221529939242149        11.794807935038254        7.3219880052908151     
 C   5.1923949939100149        8.4203922404935803        4.7871507050174369     
 H   5.5844146694150494        9.3486780508549625        4.3857043702183196     
 C  -2.0584805876583161        6.8216394865680972        4.0581432803695083     
 H  -1.5159295068251482        6.1862509490568955        4.7644269510215045     
 H  -2.4492778652495510        6.2396625905039107        3.2206699295862085     
 H  -2.8724555374485279        7.3426820846203178        4.5748706687415899     
 C   3.8446817668371804        8.3551611579297234        5.1817258809487168     
 C   4.1914655698955530        6.0001641328289068        5.7471093976750778     
 H   3.8129888111499564        5.0600574302371122        6.1370725849983119     
 C   5.5182909719182529        6.0777755691429443        5.3107499072208961     
 H   6.1502509861243180        5.1909802279356390        5.3430724603327189     
 C  -3.9089232626700494        10.684369526120788        5.5174518823138916     
 H  -4.8815787966044315        10.874177117716849        5.0689339385920844     
 N   10.297054003533633       0.33323959830187549        8.1930284028031579     
 C   8.8586903250479097       0.34223494409347566        7.7187451418847877     
 H   8.7487154813715247        1.2072592800427000        7.0531335397790604     
 H   8.2496148062883687       0.51468673227926298        8.6180183991712287     
 C   10.514987421465632      -0.73667459643853250        9.2409495184476746     
 H   10.227619122203539       -1.6808774944556535        8.7704212670806854     
 H   9.7961042402027534      -0.54966521822864145        10.046459585975862     
 C   8.4858009408894119      -0.94244756431770027        6.9906397307032577     
 H   7.4874105853019302      -0.82275212216510352        6.5482017274370694     
 H   8.4501424921565587       -1.8088384533380331        7.6588819441364446     
 H   9.1757823232367510       -1.1388715242348377        6.1582459729516454     
 C   10.743367951750916        2.7236428248579077        7.5300373126896760     
 H   11.355729705702245        3.5846251415097132        7.8278753809818271     
 H   9.7384130312570161        3.0799820198258003        7.2828097265176570     
 H   11.191630166825396        2.3262433158969733        6.6106859057314331     
 C   10.755443767994660        1.6966180017265644        8.6534467704853881     
 H   11.774540661761922        1.5645852597167844        9.0285982640282061     
 H   10.110829198262142        1.9794041706829386        9.4958632246454169     
 C   11.947574682156461      -0.79394680848910160        9.7505792966958129     
 H   12.127082711337279       -1.7723435612540319        10.215465578964739     
 H   12.150328973002290       -3.1231798798384738E-002   10.510381193069188     
 H   12.665683975804807      -0.68660353239737104        8.9283784082973856     
 H   10.880838298774073        6.8666848074018433E-002   7.3589355824864366     
 N   7.7538339839678150        15.547979053747175        17.231712945376785     
 C   9.1921863519275906        15.538771881557519        16.757425454100943     
 H   9.3019839829687250        14.673860064019829        16.091661255563839     
 H   9.8012144028664867        15.366008789704251        17.656650760692031     
 C   7.5360370233670775        16.617934906564408        18.279614430638361     
 H   7.8234581943241643        17.562100068472027        17.809044271294411     
 H   8.2549394255858015        16.430892391456105        19.085099359501669     
 C   9.5653594535647706        16.823486939381738        16.029554541740200     
 H   10.563674118575525        16.703629640000528        15.587008805619025     
 H   9.6012669388631231        17.689722675703504        16.697954560756799     
 H   8.8753924521305851        17.020254982632938        15.197255684019192     
 C   7.3072863104037298        13.157622665562522        16.568742191423677     
 H   6.6948286861461863        12.296707729581112        16.866567844932018     
 H   8.3122163974084309        12.801186331104555        16.321562888697382     
 H   6.8591068686679488        13.555049114613089        15.649363913583292     
 C   7.2952624060919815        14.184668188210431        17.692131409450155     
 H   6.2761599497472611        14.316822856178845        18.067215645698063     
 H   7.9397940800918123        13.901829563529686        18.534590919623309     
 C   6.1034779087854290        16.675347297139730        18.789303371171183     
 H   5.9240870134867567        17.653768115123718        19.254179509518885     
 H   5.9006788530648553        15.912660696871932        19.549122812214669     
 H   5.3853279603280262        16.568068125286288        17.967131507354885     
 H   7.1700826818159449        15.812621318160385        16.397617555490577     
 N   4.2801783193651790        7.6072413650478419        9.8841956611289188     
 C   2.8417969578659168        7.5983412324964688        10.358434781881854     
 H   2.7317036511150290        6.7332308601630935        11.023931455334379     
 H   2.2327199564339235        7.4260960855715226        9.4591084111207149     
 C   4.4982087567164761        8.6771843133954363        8.8363228282888802     
 H   4.2108749438329989        9.6213826469690940        9.3068800312369877     
 H   3.7793394381777712        8.4902490559654602        8.0307838589437903     
 C   2.4690404242588913        8.8829819733664568        11.086702460181272     
 H   1.4705943797821579        8.7633574763621382        11.529046239612516     
 H   2.4335372880310864        9.7494806798949156        10.418570082368491     
 H   3.1590014180436730        9.0791948280513530        11.919182164088294     
 C   4.7264295306462998        5.2168314396517905        10.547180535958343     
 H   5.3387328823233595        4.3558145588777242        10.249318749109056     
 H   3.7214723139994441        4.8605423739396301        10.794477654582431     
 H   5.1747640904949064        5.6142274728671566        11.466498626664141     
 C   4.7384821570094973        6.2438418634510651        9.4237555942747306     
 H   5.7575623101043796        6.3758254622553636        9.0485358808427847     
 H   4.0938044844135009        5.9610708288504926        8.5813823765134050     
 C   5.9308144920258119        8.7344113680980247        8.3267427386921629     
 H   6.1103703107100227        9.7128059974654555        7.8618672264082141     
 H   6.1335682385343633        7.9716983244246373        7.5669392721229398     
 H   6.6488961021228965        8.6270366475572775        9.1489647448480209     
 H   4.8639610646360607        7.8717437899210214        10.718314290170458     
 N   1.7366542322010481        8.2743303380207003       0.84548798057676322     
 C   3.1750305317882792        8.2833568778904798        1.3197319722215899     
 H   3.2850350860233468        9.1484417442773616        1.9852669939769125     
 H   3.7840858011676293        8.4557160140531327       0.42042040907033973     
 C   1.5187054708459746        7.2043349320299663      -0.20234831151286969     
 H   1.8060533852300085        6.2601681108477134       0.26826194505869638     
 H   2.2376000416736903        7.3912637711551268       -1.0078657234962574     
 C   3.5479187665339960        6.9987297699856068        2.0479409528713810     
 H   4.5463344813782749        7.1184417378827831        2.4903188622832344     
 H   3.5835280971299426        6.1322772917905928        1.3797675526259374     
 H   2.8579686110178506        6.8023957106484954        2.8803903206934529     
 C   1.2902813135798616        10.664749951039687        1.5083549631763926     
 H  0.67795298266718795        11.525729923785256        1.2104377989413646     
 H   2.2952268956082458        11.021080070195170        1.7556378877793521     
 H  0.84195347807396814        10.267386323285178        2.4276903511992907     
 C   1.2782648104769527        9.6376790899298648       0.38498888802081288     
 H  0.25918671127667225        9.5056218086885824        9.7949411048142490E-003
 H   1.9229089347667196        9.9204376303377035      -0.45741319441655098     
 C   8.6124505536660262E-002   7.1470350195061316      -0.71198530381830871     
 H  -9.3388956724156452E-002   6.1685991819349688       -1.1767880338688002     
 H -0.11661312441306884        7.9096882808594247       -1.4718523390010398     
 H -0.63199177014796970        7.2544511322347596       0.11019958813174152     
 H   1.1528885249019476        8.0098078566854696        1.6796095910548576     
 N   1.6820480149104398        14.513655531433660        18.190177128731484     
 C  0.93074114830464028        15.723787859701075        17.687898085359564     
 H  0.77586250616392372        16.363692517369561        18.563722290507009     
 H  -5.5528100215851701E-002   15.362305815880907        17.381620010506044     
 C   3.0055008042010689        14.888347012261116        18.810802099055149     
 H   2.8035942731396473        15.758066291978958        19.450912620673790     
 H   3.6609322884297915        15.200221439074625        17.991760375857350     
 C  0.45959718454790061        12.979061512688634        16.627121733623788     
 H  0.56788748049192883        12.033387198394614        16.082769764321153     
 H   3.4892141435851551E-002   13.702955763454835        15.923477103940723     
 H -0.27669680455799589        12.814052035512251        17.427047314522685     
 C   1.8113033630379936        13.401790649061921        17.180213504463666     
 H   2.2982049205771005        12.569591970722522        17.697551253038235     
 H   2.5077419285675271        13.742310548747842        16.405316626525956     
 C   1.6128677857855886        16.471635097829175        16.561605150447907     
 H  0.96395812771144807        17.310024303579716        16.279964439676768     
 H   1.7789489350364407        15.837789896898208        15.685042762086045     
 H   2.5778912327366457        16.885863073239989        16.874605262058196     
 C   3.6130631953597869        13.747440301642127        19.613960585442278     
 H   4.4893468594458916        14.126275409063833        20.155948852870292     
 H   3.9567646453516483        12.918986365996419        18.982626864855884     
 H   2.9151318188205861        13.346787326363541        20.360197089271995     
 H   1.0785620139365466        14.174290336322134        18.985639551577499     
 N   4.3350380413010585        1.3680177733312453        9.1513568728687975     
 C   5.0864424621581010       0.15800295527383634        8.6489380849715403     
 H   5.2415567684889206      -0.48189315367192065        9.5247318254709796     
 H   6.0726022644094817       0.51964641418679047        8.3424907576031799     
 C   3.0116318489004774       0.99316333047777083        9.7719790137259128     
 H   3.2136076698442975       0.12335796046160791        10.411951015529452     
 H   2.3561821169927017       0.68137900150311459        8.9529164909354666     
 C   5.5573723660470780        2.9029547855584936        7.5885769414750559     
 H   5.4490314021415696        3.8487517183768984        7.0444446270797192     
 H   5.9821811910196976        2.1792635382378180        6.8847848487926271     
 H   6.2936113469451618        3.0678384777157173        8.3885832263021811     
 C   4.2056775994755755        2.4799748251681746        8.1415111997303491     
 H   3.7186150824445501        3.3120421710758774        8.6589098801762141     
 H   3.5093424298847800        2.1394449888384468        7.3665222109496886     
 C   4.4042346085419419      -0.58992398841586213        7.5227469729123104     
 H   5.0532366287326465       -1.4281850324316732        7.2409373328294730     
 H   4.2378594149662225        4.3932780594031717E-002   6.6462484091283995     
 H   3.4393506671867056       -1.0043515326193040        7.8359224907486693     
 C   2.4040513806331592        2.1339236192439994        10.575335732925474     
 H   1.5278312693419336        1.7549606476807167        11.117336718217807     
 H   2.0602488718407455        2.9624402015987856        9.9441394210299912     
 H   3.1020129296005745        2.5345253938721557        11.321571910171087     
 H   4.9385098506945964        1.7073496610664864        9.9468423311679715     
 N   7.6987300572484259        9.3090266214412267      -0.11266616485996371     
 C   6.9472797642119364        8.0990634120063767       0.38980611104359286     
 H   6.7921394352925661        7.4591308242370253      -0.48595771270857557     
 H   5.9611356564058795        8.4607604241385808       0.69624098464556117     
 C   9.0221377827446858        8.9341046614134161      -0.73324294482100727     
 H   8.8201565538027751        8.0642502320804450       -1.3731469746187548     
 H   9.6775752960962436        8.6223803440438296        8.5851918848918643E-002
 C   6.4763976274363699        10.844085718065978        1.4499948549611896     
 H   6.5847355123694218        11.789949776275893        1.9940147199767742     
 H   6.0515835999014032        10.120476866684704        2.1538699375551174     
 H   5.7401654763765233        11.008877468346462       0.64996210669252941     
 C   7.8280955978684554        10.421040710622188       0.89711446983059340     
 H   8.3151901792673186        11.253063598030423       0.37967426886937256     
 H   8.5244055976678226        10.080538344284628        1.6721386457418570     
 C   7.6294636948250938        7.3511610702307388        1.5160281803359028     
 H   6.9804249072230871        6.5129467033410791        1.7978939248175321     
 H   7.7958892687668166        7.9850557667671174        2.3924907128237241     
 H   8.5943202258936076        6.9366670052525095        1.2028546261360915     
 C   9.6297338013460809        10.074792319610495       -1.5366927471578404     
 H   10.505941862557115        9.6957754718069413       -2.0786748813563118     
 H   9.9735570753868110        10.903354447636529      -0.90556629159453916     
 H   8.9317716637719009        10.475345158734841       -2.2829542061183106     
 H   7.0952912745931540        9.6483246939843408      -0.90819292485545455     
 N   10.351962426464171        6.5723672330218612        8.9260723500444055     
 C   11.103419840780328        7.7823236919972087        9.4285507979234033     
 H   11.258645641617145        8.4222157657075361        8.5527707771063621     
 H   12.089527726902373        7.4205997859613957        9.7350726356450092     
 C   9.0285674213748752        6.9472954206633872        8.3054717499049104     
 H   9.2305624602360030        7.8171566568962572        7.6655812152029581     
 H   8.3731110234616075        7.2590116253614489        9.1245540730610468     
 C   11.574282011180163        5.0372613288696897        10.488692134536521     
 H   11.465935950356089        4.0913790976086002        11.032679694602830     
 H   11.999121480748038        5.7608374802286368        11.192585833954313     
 H   12.310498106096828        4.8724849609315513        9.6886399627170121     
 C   10.222581941532791        5.4603492498839730        9.9358463654484908     
 H   9.7354531396974231        4.6283438482568666        9.4184095711184845     
 H   9.5262955684968187        5.8008622037294471        10.710887243321537     
 C   10.421191404062103        8.5303053273464347        10.554693977357347     
 H   11.070236912960496        9.3685216533802560        10.836540500341867     
 H   10.254707880546247        7.8964656089358618        11.431185747515794     
 H   9.4563602412461893        8.9448061311260538        10.241448924405082     
 C   8.4209940753372763        5.8066109272807189        7.5020006247022213     
 H   7.5448011903285455        6.1856288615324200        6.9599944025146252     
 H   8.0771523326794181        4.9780486851068479        8.1331157473603710     
 H   9.1189765793897593        5.4060552841455465        6.7557595931941536     
 H   10.955410427405553        6.2330683489778513        8.1305546655201102     
         396

 Co   10.960731019748209       0.97058532289741262        3.2839172370610146     
 S   8.7364509422229748        2.9748641491666503        4.3485380018930826     
 S   11.333436933272544        3.0319409777415105       0.89610146986702044     
 S   10.835839425280339       -2.1410593883058140        2.5527064002777502     
 S   12.969653135631377       0.12204802058469685        5.6004440661189978     
 O   11.695362305044394      -0.55687045324835771        5.9400614648658756     
 O   12.095524606603430        3.1305870578776811      -0.35994696831253747     
 O   7.8731544588911380        3.0399599932067525        5.5415478484394560     
 O   9.9439645424333207        2.5666535817645113       0.78924896762626573     
 N   10.043772104403564      -0.78062705461772730        2.9364497942755450     
 O   13.612161662577536       0.80360314379815168        6.7392115317286132     
 O   10.204536515232904       -2.9061533161999908        1.4624801843996302     
 O   9.9974273258505111        3.7251346411759245        4.4117666497758234     
 O   12.238506999261171       -1.7144931296585635        2.3107340791635176     
 N   12.657732432693512        1.0818008049471850        4.3466410860914504     
 N   9.1380598775880078        1.4551536805391974        3.9306179738814229     
 N   12.042829459381421        2.0857391489440489        2.0155161485114608     
 C   6.0129352360797306      -0.64094859644199009        4.1869139309854013     
 H   4.9771635788319664      -0.55491628010791427        4.5044699228846472     
 C   13.369876640587941        2.3369209833194007        2.4347978137552180     
 C   8.6919377319602660      -0.81831969217137090        3.3402643181747944     
 C   7.7757329228403700        3.6277347881924706        2.9892547291061269     
 H   6.8899827789855399        2.9970532048514595        2.8518259349271800     
 H   8.3941995563593075        3.6083846934596999        2.0848764866463516     
 H   7.4628487450746892        4.6449023520137152        3.2527919425583822     
 C   14.351038781639627        3.0596111014171523        1.7275534817908009     
 H   14.114947457888913        3.4581949684477280       0.74412962983726749     
 C   13.707327786566694        1.7823599366002343        3.7080540643030555     
 C   10.895733546758622       -3.1579033557966851        4.0090542289633317     
 H   11.326729953285136       -2.5471645245589905        4.8091488979277450     
 H   11.531523012394073       -4.0233830509221731        3.7871370360547676     
 H   9.8851798954034713       -3.4813825087751926        4.2791319369274525     
 C   11.290384057053075        4.6590101359206226        1.6149286634568290     
 H   10.816622476398120        4.5594994626058654        2.5970763483214472     
 H   10.708872429000674        5.2960094122848655       0.93951637269959765     
 H   12.310768820611040        5.0417489805105786        1.7187846745118445     
 C   14.995101800721661        2.0003003176270111        4.2285941955562416     
 H   15.235388674884520        1.6354315264813148        5.2223523836675811     
 C   15.622528725486429        3.2746233012751440        2.2717078473491439     
 H   16.354791878658009        3.8598115046026793        1.7191631634684499     
 C   6.8399126509072596       0.48434185363570964        4.2515005138120676     
 H   6.4474415356977888        1.4126395405369072        4.6524618780363882     
 C   14.091439739962912       -1.1146942694517270        4.9797334709368126     
 H   13.548848007372914       -1.7492956142220504        4.2728090647053651     
 H   14.482383939919064       -1.6975730939682780        5.8164711030321197     
 H   14.905291364364988      -0.59298742311769248        4.4634994111703863     
 C   8.1878228328052227       0.41937923654234111        3.8575888628008279     
 C   7.8418510631712239       -1.9357829736174068        3.2923018823055923     
 H   8.2206392242597222       -2.8758390531048925        2.9025000536315071     
 C   6.5148346319047183       -1.8584565938943916        3.7281069744123405     
 H   5.8831481363865974       -2.7454410358176520        3.6955401956141096     
 C   15.941700090543092        2.7487623119319387        3.5233757861953690     
 H   16.914409992067956        2.9383651618745996        3.9718599929791307     
 Co   7.0899753970018100        14.910931450788711        12.322618671273609     
 S   9.3142664112079281        12.906550954284763        13.387171719116838     
 S   6.7171452885360923        12.849748955673501        9.9347225001313095     
 S   7.2149286921806324        18.022559785672566        11.591440866695461     
 S   5.0812008752659334        15.759341654253369        14.639242133162615     
 O   6.3555479392348193        16.438173560439235        14.978820519657633     
 O   5.9550834429555977        12.751069981818278        8.6786610253425387     
 O   10.177601924946238        12.841468470662070        14.580154106687031     
 O   8.1066354457014977        13.314987222745961        9.8278836975795905     
 N   8.0069708887644744        16.662106252449568        11.975164688695413     
 O   4.4386432319046252        15.077921970887406        15.778061764197568     
 O   7.8462747525145522        18.787682593025956        10.501262539395366     
 O   8.0533015866712727        12.156262240831682        13.450450935873569     
 O   5.8122641933942525        17.596019118778031        11.349400269427523     
 N   5.3930843298428366        14.799488230681105        13.385511563864133     
 N   8.9126549656051335        14.426262461070019        12.969249714953142     
 N   6.0077545833274186        13.796046383487059        11.054061921765435     
 C   12.037829895316243        16.522302027554041        13.225544960448403     
 H   13.073610420417230        16.436228496888038        13.543066523608648     
 C   4.6807510712073279        13.544772883722340        11.473454821635659     
 C   9.3588070083957842        16.699756422196607        12.378966911253539     
 C   10.274935012170401        12.253677974628943        12.027853581031634     
 H   11.160682839860797        12.884355418767498        11.890388228242323     
 H   9.6564328303286064        12.273032216410387        11.123499853375925     
 H   10.587824392365333        11.236508714415320        12.291377530230205     
 C   3.6995388041868771        12.822177015894702        10.766188131742286     
 H   3.9355597311726522        12.423743282473657        9.7826851937827968     
 C   4.3434218205198176        14.099085001470458        12.746852444590353     
 C   7.1549945366423273        19.039341944292460        13.047827960598756     
 H   6.7240211688742750        18.428558286590729        13.847901248423755     
 H   6.5191771826793188        19.904810469224273        12.825945163441915     
 H   8.1655391932261896        19.362839361478617        13.317918152170058     
 C   6.7601126225646722        11.222696339309083        10.653620229593324     
 H   7.2338786016339576        11.322203593900499        11.635767678601045     
 H   7.3415929027439848        10.585645354754540        9.9782278142429064     
 H   5.7397045421385364        10.840014690228370        10.757475779770514     
 C   3.0556809056401315        13.881093442693608        13.267445790633387     
 H   2.8154820230798614        14.245815997604184        14.261280247263349     
 C   2.4280979242678113        12.607061993926125        11.310420236178688     
 H   1.6957989865416914        12.021942218426659        10.757848131265751     
 C   11.210831773355622        15.397024947507600        13.290096468991591     
 H   11.603299198823015        14.468703801764766        13.691003262404539     
 C   3.9594724594618289        16.996097145935096        14.018456589922046     
 H   4.5020732362881475        17.630620563125202        13.311470036652942     
 H   3.5685638728370792        17.579052789119700        14.855154653790777     
 H   3.1455880594072214        16.474383542315760        13.502280401630259     
 C   9.8629069920525705        15.462027303202337        12.896240566725552     
 C   10.208915639423807        17.817205488579933        12.331033954389220     
 H   9.8301334447360098        18.757284263972075        11.941282113729615     
 C   11.535941532097089        17.739838824457028        12.766799920838402     
 H   12.167640215659038        18.626815210898240        12.734248508957670     
 C   2.1090229775225033        13.132740509586178        12.562189993134087     
 H   1.1363486228357171        12.943068600340435        13.010723657157536     
 Co   4.9439034556764039        6.9702432432428507        14.793506303540964     
 S   2.7196333064722413        4.9659467448577637        13.728864001255358     
 S   5.3165600432281108        4.9091478557440409        17.181528933747369     
 S   4.8190206325133813        10.081882452526211        15.524595321463437     
 S   6.9527557513659408        7.8183624602560835        12.476878070539961     
 O   5.6784363498763124        8.4972011414848794        12.137208071565343     
 O   6.0785543252586649        4.8105037950367935        18.437633587282207     
 O   1.8563347960520797        4.9008218230847795        12.535856058071623     
 O   3.9270762811418440        5.3744295998103002        17.288274911672463     
 N   4.0269187852803627        8.7214150891505220        15.141048114664137     
 O   7.5953248977714978        7.1368153818485762        11.338140849387166     
 O   4.1877543068796212        10.847137621626105        16.614728735347143     
 O   3.9805854296943637        4.2156306582071874        13.665662715366929     
 O   6.2216843243053734        9.6553264861370973        15.766615290966028     
 N   6.6408134010191686        6.8586369807152154        13.730686947039926     
 N   3.1212581353767734        6.4856685074744007        14.146710733068547     
 N   6.0260347010231419        5.8553727150220096        16.062187610001146     
 C  -3.8947667413543521E-003   8.5817500753704081        13.890501620077385     
 H  -1.0396615496691894        8.4957240295972500        13.572923920862689     
 C   7.3530377726505147        5.6040121037523889        15.642842078942413     
 C   2.6750937967043154        8.7591085368105794        14.737189757679026     
 C   1.7588998156386029        4.3131631283090224        15.088178113930473     
 H  0.87319685251213242        4.9439096603046213        15.225615142033933     
 H   2.3773823573172224        4.3324890907075959        15.992546311887823     
 H   1.4459465761765493        3.2960121344659350        14.824660353229515     
 C   8.3341995720870514        4.8814063417911173        16.350169737826260     
 H   8.0981319277071542        4.4830169387295413        17.333679601373799     
 C   7.6904331359754945        6.1582458144442418        14.369426656291081     
 C   4.8789109680099019        11.098504047198501        14.068096648036983     
 H   5.3098327533712464        10.487612607873428        13.268077683884998     
 H   5.5147700974718781        11.963973386632317        14.289857140607655     
 H   3.8683616878929876        11.422001389461428        13.798021118706375     
 C   5.2735663998192601        3.2820649995010625        16.462692989262774     
 H   4.7998527911884139        3.3815586159059068        15.480518317883616     
 H   4.6920234629747046        2.6450684564511735        17.138083134755913     
 H   6.2939625577244813        2.8993346322750813        16.358895624557778     
 C   8.9781929934232778        5.9402077124850798        13.848899283268988     
 H   9.2184428213451710        6.3048789437095145        12.855057528075717     
 C   9.6056560469182699        4.6662342670299068        15.805996432719873     
 H   10.337912808085527        4.0811116622638970        16.358616962315502     
 C  0.82309236048338696        7.4564676521461823        13.825874849368128     
 H  0.43063301124464676        6.5281871702893977        13.424856873554253     
 C   8.0744889745796229        9.0551561112497723        13.097580568260875     
 H   7.5318802701020315        9.6897442662287716        13.804504717183077     
 H   8.4654159306513250        9.6380385692270760        12.260838087055047     
 H   8.8883582997203554        8.5334789368973780        13.613818585899148     
 C   2.1710040017789987        7.5214279187582216        14.219789033996964     
 C   1.8249975998793890        9.8765642459582601        14.785187669287374     
 H   2.2037775037220677        10.816605935663645        15.175035688366442     
 C  0.49798515364761164        9.7992426932659367        14.349373249000221     
 H -0.13371681072853936        10.686214624887103        14.381986998914376     
 C   9.9248055332101277        5.1918658656607297        14.554225227998199     
 H   10.897498842723580        5.0021687895563911        14.105742165366356     
 Co   1.0730390211553049        8.9112275063889648        5.7548178721482914     
 S   3.2972391721569183        10.915520226007864        4.6900905959788695     
 S  0.70038111005645687        10.972349486667806        8.1427961261613699     
 S   1.1979587692336153        5.7995894936741523        6.4859145283158348     
 S -0.93586969252639529        8.0630752929743146        3.4382078302227450     
 O  0.33840444578635348        7.3841671406004199        3.0985011157595101     
 O  -6.1560830481514277E-002   11.071044957716927        9.3989304157600273     
 O   4.1605653018224933        10.980706682698891        3.4971059495489087     
 O   2.0898874414592861        10.507125879029292        8.2495183209261054     
 N   1.9900520235539472        7.1600703154252523        6.1023758630444647     
 O  -1.5784299086258757        8.7446674472856820        2.2994903309679673     
 O   1.8292432562414611        5.0343355279556867        7.5760389110650284     
 O   2.0362490943121445        11.665768622392667        4.6268596924522765     
 O -0.20470159586182474        6.2261448983998307        6.7279543136199695     
 N -0.62388467615359922        9.0227899821407203        4.6920179938731863     
 N   2.8956470826620939        9.3957819302724292        5.1078975351153710     
 N  -9.0997850596559945E-003   10.026038573286462        7.0235348335139065     
 C   6.0208592274005781        7.2997859122448023        4.8518042901842202     
 H   7.0566300774305573        7.3858360159386667        4.5342487744910338     
 C  -1.3361234069109673        10.277337140268644        6.6042216342294813     
 C   3.3418652048410267        7.1223801536393845        5.6984727241725786     
 C   4.2579217245694805        11.568325866248490        6.0494317824338077     
 H   5.1436316266127182        10.937593242001903        6.1868923209818716     
 H   3.6394186004306559        11.548988521502217        6.9537851773627581     
 H   4.5708695864208408        12.585480273204833        5.7859222919549120     
 C  -2.3173182698694426        10.999823025990464        7.3116294106600073     
 H  -2.0812505199814195        11.398144761623929        8.2951659845305770     
 C  -1.6735027913666058        9.7231648357716196        5.3307773509306093     
 C   1.1380517367753828        4.7829569602486650        5.0294207746012072     
 H  0.70710945347216869        5.3938356780927812        4.2294030587862679     
 H  0.50219847747941671        3.9174898621789351        5.2512091883257463     
 H   2.1485950698837493        4.4594541805089927        4.7593269762015646     
 C  0.74327254130269604        12.599384284982364        7.4238492310571491     
 H   1.2169460983586200        12.499857368520820        6.4416580555961609     
 H   1.3248117496649128        13.236460280147176        8.0991676225314819     
 H -0.27714907799272703        12.982051776356217        7.3200736197103193     
 C  -2.9612542081074458        9.9412489705295233        4.8102410406796716     
 H  -3.2014835272021678        9.5766626297588768        3.8163633996673636     
 C  -3.5887779121977954        11.214999254533028        6.7674686857311466     
 H  -4.3210626322276937        11.800051527829652        7.3201262031420331     
 C   5.1938553656337225        8.4250567008833119        4.7871831880764555     
 H   5.5863036464147404        9.3533486447338419        4.3861798665330776     
 C  -2.0576425602686830        6.8263309434527235        4.0589505937727983     
 H  -1.5150151906051781        6.1916787801249402        4.7658042404882810     
 H  -2.4486810377536052        6.2435070991544217        3.2222198370231889     
 H  -2.8714323433685336        7.3480456566159837        4.5752754112839291     
 C   3.8459294272014555        8.3600566256831428        5.1810312826012987     
 C   4.1919635788307499        6.0049265523000699        5.7464159355678541     
 H   3.8131930691865534        5.0648724060606751        6.1362422411766113     
 C   5.5189771854277243        6.0822696761325954        5.3106050823345994     
 H   6.1506805201628527        5.1952982858068122        5.3431969699549899     
 C  -3.9078870114079955        10.689506757552174        5.5156254255528214     
 H  -4.8805742876389422        10.879239240538634        5.0671447016279645     
 N   10.295278359841115       0.33818073070495869        8.1912074689952323     
 C   8.8573845700845411       0.35038430322325820        7.7160451229545570     
 H   8.7508134473039014        1.2128990687141841        7.0470929667623068     
 H   8.2486757725917919       0.52887830197340890        8.6139893424966907     
 C   10.510436174100942      -0.73235721580538415        9.2389822020896535     
 H   10.222634878093752       -1.6760182879527190        8.7676515157965600     
 H   9.7907141562841709      -0.54484620194881217        10.043618987981485     
 C   8.4801258412980669      -0.93548109178125027        6.9928652345724203     
 H   7.4834895613327808      -0.81340528711094739        6.5475544629270432     
 H   8.4395454763727162       -1.7985403504004402        7.6645147026000675     
 H   9.1705648702277429       -1.1386009001160624        6.1629832963717588     
 C   10.744645004893243        2.7282222636708529        7.5291103326726319     
 H   11.358428762500933        3.5881694643816164        7.8269474516371984     
 H   9.7399696468036687        3.0859998517167253        7.2829315823669436     
 H   11.191549361721242        2.3307687153330905        6.6091375401300976     
 C   10.756234091640783        1.7005264105925351        8.6519265213840058     
 H   11.775485430528478        1.5666983938266372        9.0259053668365929     
 H   10.112864535396135        1.9837564903318261        9.4951160228777525     
 C   11.942258205001892      -0.79161363052027400        9.7504001349607847     
 H   12.119827022769469       -1.7703609581679203        10.215224986534475     
 H   12.145061590750041       -2.9290656396567992E-002   10.510563441534098     
 H   12.661453172783590      -0.68507364523495939        8.9290837883821208     
 H   10.879038161111607        7.2507192640060586E-002   7.3574262615924280     
 N   7.7555956998041573        15.543061413236064        17.229897050196829     
 C   9.1934791811461043        15.530666814370118        16.754730767230967     
 H   9.2998904309520434        14.668253490847809        16.085641013175287     
 H   9.8021453030474266        15.351892099327712        17.652631647412544     
 C   7.5405607633321265        16.613637371050704        18.277653436104707     
 H   7.8284105719687407        17.557264060043373        17.806284760808055     
 H   8.2602993951423489        16.426096504252772        19.082268219380481     
 C   9.5709937122420818        16.816561518044999        16.031762108204251     
 H   10.567561403037919        16.694339474792017        15.586353590565897     
 H   9.6117992030897419        17.679480997114293        16.703553698699125     
 H   8.8805673658095063        17.019991718617241        15.201966008569645     
 C   7.3060165442397667        13.153062908337175        16.567817403863508     
 H   6.6921460473159948        12.293176647553992        16.865643108999343     
 H   8.3106690773476508        12.795197339831031        16.321680997630089     
 H   6.8591863500765857        13.550541640214460        15.647821000188259     
 C   7.2944759490833810        14.180776681080372        17.690616122091495     
 H   6.2752200468437218        14.314714891013667        18.064535520382108     
 H   7.9377715279343279        13.897498458630720        18.533843565778504     
 C   6.1087637260834056        16.673021304433799        18.789123562429126     
 H   5.9313009867981776        17.651790356310961        19.253939385424896     
 H   5.9059186676611528        15.910724012774784        19.549302409769282     
 H   5.3895326724182180        16.566539862135606        17.967832767030224     
 H   7.1718655163759832        15.808796748068616        16.396113181047934     
 N   4.2783986029287231        7.6023194981181987        9.8860330200715314     
 C   2.8404890290448743        7.5902012238601007        10.361155772946102     
 H   2.7338116778389727        6.7276092041519897        11.030004758608280     
 H   2.2317788537479135        7.4118926490704471        9.4631639362230295     
 C   4.4936436622630547        8.6728838481437673        8.8383024275340851     
 H   4.2058724687288978        9.6165403862428391        9.3096594481632717     
 H   3.7739348057231239        8.4854395105674278        8.0336390084723188     
 C   2.4633493978384946        8.8760290429813242        11.084481513578071     
 H   1.4666634742586859        8.7540165113313666        11.529708285184489     
 H   2.4229078005252029        9.7391851881327707        10.412930794099358     
 H   3.1537703433591306        9.0789595919136410        11.914440364032442     
 C   4.7277109576164307        5.2122728095908846        10.548125366362921     
 H   5.3414426129142560        4.3522948027529047        10.250267137219268     
 H   3.7230340096151053        4.8545397788118745        10.794367807654442     
 H   5.1746807568850395        5.6097241677708380        11.468067601979334     
 C   4.7392773940904638        6.2399549976003614        9.4252945011360172     
 H   5.7585132208124392        6.3737392515401758        9.0512531685710123     
 H   4.0958504151526887        5.9567376062873238        8.5821447217249567     
 C   5.9254826576029522        8.7321009899333273        8.3269302666815861     
 H   6.1030938208468823        9.7108464776147958        7.8621150165286968     
 H   6.1282869393404971        7.9697799069722652        7.5667657888139317     
 H   6.6446522076733423        8.6255335500026895        9.1482661889534018     
 H   4.8621570853706926        7.8679289731778397        10.719837806203632     
 N   1.7384388242205080        8.2792403555085237       0.84732804432483066     
 C   3.1763439748327067        8.2914719912786499        1.3224550438380243     
 H   3.2829418498500207        9.1540412390706241        1.9913382707673384     
 H   3.7850345504502285        8.4698825843444094       0.42447634593088318     
 C   1.5232671895155325        7.2086293258079657      -0.20037035262935893     
 H   1.8110501391032636        6.2650007201890396       0.27103413308537355     
 H   2.2429994525511625        7.3960678556050752       -1.0050137531071495     
 C   3.5536016515106814        7.0056564575441334        2.0457281571119186     
 H   4.5502607626344700        7.1277471215111916        2.4909848323371269     
 H   3.5941377892762669        6.1425417587266740        1.3741406303962140     
 H   2.8631907299902219        6.8026175817524601        2.8756601540787785     
 C   1.2890191196150891        10.669296637495536        1.5093134928627554     
 H  0.67526544774615671        11.529241734237937        1.2114051930717358     
 H   2.2936860745106875        11.027066051035902        1.7555420517328066     
 H  0.84205570129073248        10.271875380198608        2.4292718659602670     
 C   1.2774834108800557        9.6415593544427161       0.38653634432973577     
 H  0.25824898570107574        9.5077092615051484        1.2519290653579953E-002
 H   1.9208795659090410        9.9247645702874649      -0.45664022229784107     
 C   9.1450818981320847E-002   7.1493479889388105      -0.71179476431138489     
 H  -8.6122896133853308E-002   6.1705654889412926       -1.1765444247459662     
 H -0.11133757608061409        7.9116153949610082       -1.4720166890520867     
 H -0.62775042472243014        7.2559535247705655       0.10950719290147137     
 H   1.1546957520523531        8.0136120632383783        1.6811351638978802     
 N   1.6824778358133714        14.516382390430261        18.191416594688615     
 C  0.93134717928824429        15.726645960350927        17.689208866454702     
 H  0.77727788203240322        16.366918762556672        18.564907364150898     
 H  -5.5297106215394277E-002   15.365560040364240        17.383736952463490     
 C   3.0058527177887626        14.891157239299451        18.812196417813613     
 H   2.8037642078515521        15.760728847069299        19.452446300250408     
 H   3.6612968453953236        15.203277531068297        17.993253845643419     
 C  0.46087045127098925        12.982173386181278        16.626834417645565     
 H  0.56993291348746111        12.037338367783866        16.081152880369910     
 H   3.6446304592094414E-002   13.706901287386490        15.923874299337042     
 H -0.27596416219951947        12.815815918628999        17.425939294857990     
 C   1.8120645391160979        13.404584103851654        17.181368120213179     
 H   2.2982310041099128        12.572155319439101        17.699028725301634     
 H   2.5092525702625355        13.745033007861759        16.407151283604616     
 C   1.6131296957008801        16.473733135332225        16.562239633371863     
 H  0.96428409831507145        17.312159921995129        16.280613719318737     
 H   1.7784888173876061        15.839449766003705        15.685859706164480     
 H   2.5784360815436962        16.887840319421212        16.874521147264705     
 C   3.6135301520854082        13.750269690465226        19.615217596594878     
 H   4.4898983471071130        14.129130832358557        20.157014078375290     
 H   3.9571581988833682        12.921777642303789        18.983894473039488     
 H   2.9157667932933720        13.349634944317417        20.361615301062805     
 H   1.0788471354931821        14.177186678674127        18.986818483508277     
 N   4.3345939238423181        1.3652731208502529        9.1526072918956114     
 C   5.0858129588714567       0.15511596156683630        8.6502731389238825     
 H   5.2400949838380209      -0.48514944310433578        9.5259438958182638     
 H   6.0723584177287302       0.51634781246742001        8.3446485429342729     
 C   3.0112611972455960       0.99035064155619412        9.7733844378530961     
 H   3.2134120753884270       0.12070035648849735        10.413508032884812     
 H   2.3558003606985807       0.67831295863433749        8.9544227491627044     
 C   5.5560951824195017        2.8997919847408031        7.5882734222271795     
 H   5.4469866734276655        3.8447376685369754        7.0427902277177594     
 H   5.9806131292916671        2.1752474610807107        6.8851801379765760     
 H   6.2928802334273684        3.0660361027145862        8.3874510133431848     
 C   4.2049116461130920        2.4771543927885742        8.1426651500510321     
 H   3.7185994697837796        3.3094644480161386        8.6603806490243951     
 H   3.5078170766016559        2.1366959899367655        7.3683652541310698     
 C   4.4039569824244111      -0.59204259180316798        7.5233955634966270     
 H   5.0528861023546350       -1.4303532325563220        7.2416162147459806     
 H   4.2383318910832282        4.2251851943661378E-002   6.6470738166471088     
 H   3.4387767802793068       -1.0063304440814451        7.8358355494656280     
 C   2.4035680028649846        2.1311050617867497        10.576586332833676     
 H   1.5272568171772469        1.7521280669479924        11.118393391402979     
 H   2.0598493391994386        2.9596549610868923        9.9453886271336813     
 H   3.1013587289391604        2.5316918869732699        11.322984548796454     
 H   4.9382117296280965        1.7044391879966994        9.9480298312868189     
 N   7.6991771399030879        9.3062590870542419      -0.11391487539931212     
 C   6.9479168130701199        8.0961483836494210       0.38846742701076908     
 H   6.7936113521864154        7.4558501499382466      -0.48717640364485260     
 H   5.9613854863838220        8.4574284407548070       0.69408082807747806     
 C   9.0225112431735823        8.9312758344180594      -0.73465119765318976     
 H   8.8203554910582636        8.0615813895936359       -1.3747136071432997     
 H   9.6779610839894001        8.6192921693356013        8.4339599963877201E-002
 C   6.4776775911453059        10.840887844849117        1.4503119593796701     
 H   6.5867833273311440        11.785893950488937        1.9956939343520725     
 H   6.0531549607848101        10.116417488062815        2.1534799445060409     
 H   5.7408986886710949        11.007049201543078       0.65111054646133004     
 C   7.8288640099794824        10.418191699476514       0.89596872369758851     
 H   8.3152050498188874        11.250461735937359       0.37821585165369076     
 H   8.5259359243746271        10.077758024098511        1.6703002924373012     
 C   7.6297512655842494        7.3490119629152266        1.5153728541501155     
 H   6.9807890505999888        6.5107433373848798        1.7972027047012193     
 H   7.7954217162869481        7.9833405387114453        2.3916621717525848     
 H   8.5949067907531074        6.9346642321901637        1.2029346242224777     
 C   9.6302184291337678        10.071964879166202       -1.5379368815615415     
 H   10.506518769508867        9.6929393877865575       -2.0797269689777402     
 H   9.9739557821290958        10.900555776990782      -0.90680205666126645     
 H   8.9324271724656334        10.472507652359470       -2.2843578556070416     
 H   7.0955890565059914        9.6453947187044022      -0.90937458547639483     
 N   10.351514810554551        6.5751449829104889        8.9248202622608819     
 C   11.102780946733333        7.7852502783330131        9.4272074552149547     
 H   11.257162665525037        8.4255117629742404        8.5515487257695568     
 H   12.089280016674849        7.4239466990759153        9.7328987403488103     
 C   9.0281919280967831        6.9501328543804242        8.3040623772488580     
 H   9.2303600880284993        7.8198322217894081        7.6640104792345749     
 H   8.3727253799708805        7.2621107444339632        9.1230414913829563     
 C   11.573004088602293        5.0404752992371638        10.489010399376468     
 H   11.463891447674879        4.0954531590128829        11.034363976258827     
 H   11.997549209991190        5.7649169212801459        11.192194675566526     
 H   12.309768600785469        4.8743276313310622        9.6897915933155403     
 C   10.221815496478269        5.4632089065392444        9.9346980913903078     
 H   9.7354445243744454        4.6309540630749852        9.4169483460145909     
 H   9.5247644311654973        5.8036515503818409        10.709044524786673     
 C   10.420906812766463        8.5324583930607236        10.554041920831569     
 H   11.069874666567390        9.3707295958250416        10.835853063616787     
 H   10.255185575183480        7.8981799498891458        11.430358289593578     
 H   9.4557734719911988        8.9468111082682551        10.241539974471754     
 C   8.4205046408995532        5.8094452932188672        7.5007598298207236     
 H   7.5442181455492809        6.1884709726960851        6.9589471864887056     
 H   8.0767503341299580        4.9808557716391526        8.1318862204831763     
 H   9.1183140164045895        5.4088981453462432        6.7543580526236946     
 H   10.955111314022131        6.2360089541736787        8.1293686388506590     
         396

 Co   10.959552363059434       0.97610422011304998        3.2857223936903117     
 S   8.7342423344195144        2.9801289126983477        4.3484146922022608     
 S   11.332661308250696        3.0354755360325911       0.89655303460130664     
 S   10.835441861587805       -2.1352804043803704        2.5533836864389206     
 S   12.968866942278508       0.12597953349198227        5.6011137938271336     
 O   11.694579420137231      -0.55327249548683155        5.9402126170919614     
 O   12.095413062290397        3.1330570723096391      -0.35915592438239402     
 O   7.8705471339876878        3.0457070550447347        5.5411189880950893     
 O   9.9433893114368122        2.5696134961416957       0.78943381700521764     
 N   10.043069830957743      -0.77530042483412809        2.9378091238227846     
 O   13.611571216422201       0.80619982813524127        6.7405756249333217     
 O   10.204331585817414       -2.9000879982293233        1.4628055204605128     
 O   9.9949523784659480        3.7308714943510877        4.4115962376992126     
 O   12.237945380924483       -1.7081842890903105        2.3114278097402332     
 N   12.656625628221629        1.0870838039264701        4.3484630448943147     
 N   9.1365666580382499        1.4602641317654554        3.9317183312324451     
 N   12.041852572953761        2.0906888031624415        2.0171872396598500     
 C   6.0117600797983135      -0.63649129132240789        4.1866455199333519     
 H   4.9757873802681178      -0.55061371699714801        4.5035842855461352     
 C   13.368813650277048        2.3421164136156798        2.4365297490222502     
 C   8.6911719157583178      -0.81336605818766416        3.3412744534729431     
 C   7.7737699390423440        3.6316876141018710        2.9884359921651003     
 H   6.8882082687807005        3.0007164727321318        2.8511545914854404     
 H   8.3924578115134736        3.6119618408088345        2.0842228508259804     
 H   7.4605375290432665        4.6489000517857146        3.2513210978097913     
 C   14.349946629299250        3.0649687540786408        1.7294001900514779     
 H   14.114002244685985        3.4635773443103077       0.74595501230288941     
 C   13.706260692897922        1.7875948401084658        3.7098053072668735     
 C   10.895803517991967       -3.1527971407862490        4.0091910200846161     
 H   11.326804166436466       -2.5423659381658745        4.8095100755166005     
 H   11.531688070094381       -4.0180624049019986        3.7867436843569293     
 H   9.8853587704372501       -3.4765970141679525        4.2792737430065255     
 C   11.288454484656386        4.6632359451918015        1.6136873339140876     
 H   10.814313106000574        4.5643822936755623        2.5957138112700560     
 H   10.706853334804954        5.2991797075720397       0.93737197331718558     
 H   12.308564984675884        5.0466730816203604        1.7176162073047854     
 C   14.994030458232732        2.0054438699990387        4.2303678386578234     
 H   15.234303297018636        1.6404527911141287        5.2240881595221609     
 C   15.621442611563459        3.2799047880704548        2.2735708143569546     
 H   16.353709134364088        3.8649951332734966        1.7209603375875451     
 C   6.8384555886734013       0.48899912636929493        4.2514706964148266     
 H   6.4455584010436633        1.4173023145383188        4.6519936912498787     
 C   14.090601786580560       -1.1099755364567998        4.9789287946862899     
 H   13.547929807072343       -1.7438461488042405        4.2714422694964922     
 H   14.481797661858012       -1.6936952054103960        5.8149230652862354     
 H   14.904261376165271      -0.58759570020707597        4.4630872267543138     
 C   8.1865802344327552       0.42426334952421885        3.8582931961996914     
 C   7.8413511807863792       -1.9310283393387544        3.2929942351581580     
 H   8.2204311347078693       -2.8710316551008082        2.9033265893572460     
 C   6.5141468602071422       -1.8539684105313139        3.7282513337214320     
 H   5.8827151679161860       -2.7411274476458298        3.6954124244960540     
 C   15.940662138289238        2.7538956376100137        3.5251696377474033     
 H   16.913401267688730        2.9434377843687760        3.9736162377218158     
 Co   7.0911513330890648        14.905411946951151        12.324424311535978     
 S   9.3164729479481867        12.901293172923626        13.387056104398532     
 S   6.7179325075485137        12.846195579958533        9.9351824079990934     
 S   7.2153183523370696        18.016780782353742        11.592115372825964     
 S   5.0819730078618628        15.755414675856771        14.639904874764321     
 O   6.3563153505815784        16.434580892059174        14.978967959898771     
 O   5.9552040267047071        12.748586275815557        8.6794615753988609     
 O   10.180202352200219        12.835731017319972        14.579736629716992     
 O   8.1072198931821386        13.312015350619760        9.8280765791515279     
 N   8.0076671784113085        16.656780769811725        11.976521334163664     
 O   4.4392215395509087        15.075319977098836        15.779413961398735     
 O   7.8464672708450882        18.781614859964229        10.501580637217451     
 O   8.0557762588529638        12.150529036302903        13.450282372193708     
 O   5.8128169063568915        17.589709681955586        11.350098530281684     
 N   5.3941776195187856        14.794220899901223        13.387317953104693     
 N   8.9141440860512855        14.421158391863344        12.970357196122112     
 N   6.0087421944667625        13.791065016146657        11.055750988091225     
 C   12.038996467027532        16.517857521084576        13.225283831608676     
 H   13.074977105568539        16.431942613872561        13.542191829191536     
 C   4.6818200884344332        13.539554574630010        11.475192000815037     
 C   9.3595666161692304        16.694807380708113        12.379976383954924     
 C   10.276903404810851        12.249734141826879        12.027046935794548     
 H   11.162461510875065        12.880703557424546        11.889732585463758     
 H   9.6581838738412102        12.269461765600308        11.122855577383664     
 H   10.590142524746648        11.232520934715106        12.289920630031350     
 C   3.7006424730508014        12.816786956300747        10.768041755656171     
 H   3.9365239232360509        12.418313139952772        9.7845256460208336     
 C   4.3444818071367228        14.093852168514108        12.748594408818938     
 C   7.1549222355694431        19.034239461654252        13.047959943636066     
 H   6.7239445344781279        18.423765859081499        13.848259464872282     
 H   6.5190109578915179        19.899494250550887        12.825546395581636     
 H   8.1653589536313369        19.358056442228513        13.318052785082282     
 C   6.7620642656833576        11.218448544635134        10.652376884998203     
 H   7.2362096817646240        11.317298155548430        11.634403216263740     
 H   7.3436379095615552        10.582460266730296        9.9760781189864662     
 H   5.7419331991446061        10.835061449359401        10.756304795865695     
 C   3.0567414901769867        13.875957896635374        13.269204154541390     
 H   2.8165472721666704        14.240817971783926        14.262992785669063     
 C   2.4291903454669268        12.601758629352430        11.312281784216573     
 H   1.6968919772842843        12.016729642600028        10.759646441498491     
 C   11.212281974690931        15.392379395973036        13.290077735859130     
 H   11.605175715727036        14.464055397645989        13.690552367052810     
 C   3.9602950681749305        16.991386282580617        14.017653758759412     
 H   4.5029759375378280        17.625184146250525        13.310109602793835     
 H   3.5691347336873012        17.575177046135472        14.853612647157940     
 H   3.1466029480730229        16.469003107083758        13.501866123693434     
 C   9.8641441686302613        15.457150714381713        12.896949979743663     
 C   10.209407399043545        17.812456657861713        12.331722461680728     
 H   9.8303331570260291        18.752480256360887        11.942099111017356     
 C   11.536620057805017        17.735360519818080        12.766944839043102     
 H   12.168062840913315        18.622512209463608        12.734119658159257     
 C   2.1100566332581279        13.127604156939720        12.563971787541121     
 H   1.1373491003013105        12.938000178134960        13.012462138755589     
 Co   4.9427223702675498        6.9647135802815985        14.791700481794763     
 S   2.7174193147950882        4.9606694719624134        13.728989344575329     
 S   5.3157869665670381        4.9055746449315221        17.181054797377570     
 S   4.8186179938778695        10.076092083571263        15.523930483274686     
 S   6.9519698201681468        7.8144576283353908        12.476215671368045     
 O   5.6776520538517934        8.4936298408179969        12.137071147176956     
 O   6.0784553811467852        4.8079963666925165        18.436814016971560     
 O   1.8537227985392317        4.8950695934219297        12.536286105487298     
 O   3.9265052603628439        5.3714330477775540        17.288078114065016     
 N   4.0262161441156543        8.7160797780698953        15.139681507788108     
 O   7.5947315245050264        7.1342497010913775        11.336779837816030     
 O   4.1875399457229987        10.841043818776473        16.614425291392273     
 O   3.9781047203235551        4.2098810157735462        13.665832349646820     
 O   6.2211187196447382        9.6490073790974193        15.765928997062876     
 N   6.6397128672275061        6.8533775847866902        13.728872202519446     
 N   3.1197600629365061        6.4805438071232286        14.145621361258330     
 N   6.0250519008177674        5.8503795920772994        16.060484543257168     
 C  -5.0727508582745443E-003   8.5772802513635078        13.890771297688691     
 H  -1.0410411766269994        8.4914075450236854        13.573813411628960     
 C   7.3519736126066979        5.5987917122933704        15.641085632704767     
 C   2.6743265953581741        8.7541448550955323        14.736176579046631     
 C   1.7569311837443178        4.3091898572147773        15.088994928698005     
 H  0.87141294800367941        4.9402206701408655        15.226284106281243     
 H   2.3756332496265125        4.3288923384249998        15.993199154660349     
 H   1.4436353111991629        3.2919928856855916        14.826126725037359     
 C   8.3331063799705802        4.8760153348232054        16.348290092575336     
 H   8.0971834143178878        4.4775809593987743        17.331812375727523     
 C   7.6893706618688764        6.1530196001258988        14.367667397837806     
 C   4.8789751693605004        11.093408036335394        14.067986727698836     
 H   5.3099070088211189        10.482838622901065        13.267735491749248     
 H   5.5149235965904237        11.958663538165000        14.290291558908219     
 H   3.8685343474888079        11.417224968766098        13.797906918866902     
 C   5.2716318422713524        3.2778007377468614        16.463915222947186     
 H   4.7975329813083079        3.3766382346210939        15.481864693161226     
 H   4.6900025129254459        2.6418608291510548        17.140211957457158     
 H   6.2917523197663572        2.8943703617332894        16.360039029706595     
 C   8.9771278058916071        5.9350839287972601        13.847116281174650     
 H   9.2173672909416791        6.2998983435345126        12.853321143351788     
 C   9.6045723675594346        4.6609362852574376        15.804102328266557     
 H   10.336833244149114        4.0759047835347610        16.356780716232855     
 C  0.82163197163850010        7.4517973789160523        13.825910497045959     
 H  0.42874540654090182        6.5235095186605072        13.425337058000233     
 C   8.0736520212088667        9.0504631676127048        13.098392965778116     
 H   7.5309640995014586        9.6843185599745762        13.805881660797166     
 H   8.4648286795556746        9.6341888891015213        12.262394601855663     
 H   8.8873307473886136        8.5281123750493233        13.614235553006555     
 C   2.1697581073037147        7.5165313032996099        14.219090021574281     
 C   1.8244968697153321        9.8718000416544385        14.784488209519292     
 H   2.2035690780046684        10.811790684851015        15.174197026103982     
 C  0.49729615941530397        9.7947439923139719        14.349222774565158     
 H -0.13414954607844637        10.681891717761809        14.382103370909791     
 C   9.9237723176475114        5.1867400512587656        14.552411008749621     
 H   10.896496696893635        4.9971136926502240        14.103965635266592     
 Co   1.0742207630110321        8.9167616802324439        5.7530096739164929     
 S   3.2994597550718270        10.920798712299769        4.6902227109767356     
 S  0.70115449196210544        10.975925278938949        8.1423234711120482     
 S   1.1983562858677830        5.8053830055377453        6.4852468876800531     
 S -0.93508190242138878        8.0669792991101161        3.4375443069183786     
 O  0.33919078056388485        7.3877364425036616        3.0983660925772578     
 O  -6.1467726344551984E-002   11.073550712826178        9.3981087397892260     
 O   4.1631813055152183        10.986457401888986        3.4975408137324631     
 O   2.0904566557883117        10.510119932118839        8.2493268571061886     
 N   1.9907513664216760        7.1654060829368005        6.1010034217384570     
 O  -1.5778321229594032        8.7472325110785523        2.2981268909191064     
 O   1.8294501879427285        5.0404331536433631        7.5757345329425920     
 O   2.0387375382949084        11.671521653341774        4.6270391570151572     
 O -0.20414082798206801        6.2324694669939289        6.7272627317488185     
 N -0.62278341466039955        9.0280497135864231        4.6902014354213417     
 N   2.8971504028718211        9.4009091993415907        5.1068185474196284     
 N  -8.1153283185906901E-003   10.031041591748842        7.0218256021016803     
 C   6.0220347505832663        7.3042482174493912        4.8520715259423062     
 H   7.0580067323419788        7.3901415987716863        4.5351331814128413     
 C  -1.3350554624865327        10.282572967955167        6.6024550602981327     
 C   3.3426304526678781        7.1273426518202481        5.6974593465906800     
 C   4.2599006253023157        11.572299632467933        6.0502528919537122     
 H   5.1454265221404301        10.941283115804955        6.1875625043161628     
 H   3.6411803139394632        11.552585183060279        6.9544439447171111
[truncated: 2,199,646 more chars]
