# Supplementary material for: Unraveling the Contributions to Spin–Lattice Relaxation in Kramers Single-Molecule Magnets
Source: J Am Chem Soc. 2022 Dec 9;144(50):22965–75. doi: 10.1021/jacs.2c08876 (PMC9782788; doi:10.1021/jacs.2c08876)
Supplement: Supplementary file 2 — ja2c08876_si_002.zip [file ja2c08876_si_002.zip › phonon_Co/mol-6/mode-1-10/5/Cart_disp.xyz]

         396

 Co   10.886868747601069        1.0132793781410825        3.2562752636628551     
 S   8.6711371133613540        3.0470841604403174        4.2766958083481459     
 S   11.276544321055493        3.0400527666831652       0.83305878077407325     
 S   10.752499389613860       -2.1117554059754053        2.5771486584327707     
 S   12.898323344216186       0.16460913412638317        5.5716620039627607     
 O   11.622065397898563      -0.51065049691361186        5.9149799031157411     
 O   12.048191241004108        3.0964485805048909      -0.41958465757531527     
 O   7.8114974804546442        3.1463835086544543        5.4707204104751410     
 O   9.8831627107483637        2.5859655807877799       0.73237212615225955     
 N   9.9650793865669378      -0.74532016883303587        2.9478540648640963     
 O   13.542639137131783       0.85254462038003409        6.7056139522245379     
 O   10.112772656555748       -2.8935250644346637        1.5036572619466606     
 O   9.9356960207445937        3.7933363498885444        4.3153451680631569     
 O   12.152898700630574       -1.6875113283678564        2.3167963156405822     
 N   12.589839791417599        1.1176437048104806        4.3108490300495248     
 N   9.0683668253794867        1.5137090419455002        3.8998293553313759     
 N   11.972188274009476        2.1136241496087473        1.9776577215255147     
 C   5.9367628836953390      -0.56793233889437289        4.1999659556129032     
 H   4.9006686520116416      -0.47029291848149513        4.5140536239935320     
 C   13.300833903515851        2.3625876558702816        2.3915975082904639     
 C   8.6152860878392268      -0.77241989051043813        3.3586902115892077     
 C   7.7068411668491814        3.6646112520076142        2.9064161232188086     
 H   6.8269665604895007        3.0236516234490973        2.7802608064870111     
 H   8.3244273383841296        3.6372800140134900        2.0020346767180803     
 H   7.3842148752437771        4.6821980057865114        3.1552069346519094     
 C   14.279779037962173        3.0852089869806121        1.6804892565582916     
 H   14.042095826844994        3.4814621005110928       0.69665769829758406     
 C   13.641399346885693        1.8099266798520579        3.6652417575568359     
 C   10.831330810642248       -3.1112009154823701        4.0448870399976791     
 H   11.274198971349605       -2.4942697520936186        4.8339567630118472     
 H   11.460299195248357       -3.9811931351545646        3.8201894342458020     
 H   9.8241091754026630       -3.4313590775337732        4.3315037979651105     
 C   11.242590012959335        4.6880952673408363        1.5085734918733884     
 H   10.756610644876254        4.6164619779788509        2.4874881155321531     
 H   10.672983067807699        5.3093443918812913       0.80802695602449781     
 H   12.265287104651106        5.0655544925826810        1.6137452346788013     
 C   14.933937475939437        2.0214820025527853        4.1772096640407153     
 H   15.179684370443445        1.6560825245522659        5.1696932426489051     
 C   15.553655277050956        3.2991174221227970        2.2187965839336261     
 H   16.282851721953776        3.8840088359708700        1.6616387414245095     
 C   6.7688236229928664       0.55512821467371554        4.2447430282826364     
 H   6.3808970949617425        1.4937459230857573        4.6260367991570144     
 C   14.015034132194570       -1.0790170856948644        4.9602300714720400     
 H   13.469335283347212       -1.7164183973088580        4.2587471001279757     
 H   14.405174351513711       -1.6585381897426954        5.7991876032200169     
 H   14.829935777106884      -0.56454224982310997        4.4385931989390031     
 C   8.1163947133306529       0.47746123100479099        3.8525149052496497     
 C   7.7596538894647242       -1.8868558058549907        3.3288159939477637     
 H   8.1326882705234649       -2.8344267819302140        2.9509615355380769     
 C   6.4321092618886144       -1.7959046395810212        3.7604374841984076     
 H   5.7943612453980604       -2.6789849580771428        3.7316159856956244     
 C   15.878623195686428        2.7688390391458646        3.4673496627249758     
 H   16.854558688486410        2.9549109840806715        3.9101997488525102     
 Co   7.0373124516165531        14.854363840147869        12.382829510654302     
 S   9.2885964197114053        12.883967683657078        13.456892680166238     
 S   6.6741214941106701        12.793997237430780        10.006177409123524     
 S   7.1388240876046591        17.947876062410401        11.579135809812946     
 S   5.0239109448462642        15.731537534934850        14.680050500367324     
 O   6.2962221910001954        16.420054364538970        15.006581735651169     
 O   5.9095975089743611        12.672239159235600        8.7528594276219955     
 O   10.162770350275963        12.844352644729993        14.643351959244589     
 O   8.0561043335343410        13.280740379253729        9.8882745881669365     
 N   7.9409083479017246        16.601586147225508        11.988441017488340     
 O   4.3796509382528601        15.080531196340182        15.836194889200945     
 O   7.7583665170031892        18.690945096447553        10.465782544260559     
 O   8.0359708590357553        12.121228107066210        13.543906604336087     
 O   5.7368299097472963        17.509512633121648        11.355809718358344     
 N   5.3449741019595365        14.740634576858028        13.454061664583614     
 N   8.8697704916782953        14.392820447847752        13.020003912207542     
 N   5.9547065160234398        13.734602468191264        11.122337568748351     
 C   11.982849456901816        16.514940781050079        13.207635750175724     
 H   13.021940155487034        16.443196800546399        13.517446106717848     
 C   4.6307939783178531        13.476895191822718        11.548060923571731     
 C   9.2959473776886608        16.656467456774369        12.378836963380794     
 C   10.241235774299145        12.219345384313765        12.096039107542774     
 H   11.129502798945046        12.844913161474915        11.949982350742205     
 H   9.6178700058696283        12.237540240480600        11.194661941007833     
 H   10.550598556435480        11.201763820564237        12.362542598823108     
 C   3.6478786374787591        12.751259978679094        10.846787627014001     
 H   3.8796948611602597        12.349864009293483        9.8633926008627490     
 C   4.2965818485489908        14.032701947607631        12.821266344667091     
 C   7.0894378014600976        18.994408277272392        13.014235626313900     
 H   6.6701366313960238        18.395539391472848        13.829448975144516     
 H   6.4452067064980749        19.851545654070197        12.785415944757800     
 H   8.1013751545374539        19.326919811335660        13.267890988329977     
 C   6.7469555228855187        11.175483250884723        10.737910908332035     
 H   7.2153763398672179        11.291030597850046        11.721090862561161     
 H   7.3419064691860685        10.541662242080788        10.071378781873154     
 H   5.7337899994743307        10.774984499686996        10.841802736788173     
 C   3.0136741464059602        13.810037749924160        13.350854425180049     
 H   2.7791641719108027        14.176589231044762        14.345215749760532     
 C   2.3786760958425539        12.536579278020112        11.397122202706329     
 H   1.6432418768657346        11.952872565128679        10.848043464069287     
 C   11.165952222630828        15.383881250760153        13.296358092751865     
 H   11.570605508785871        14.465769637088938        13.709040916311102     
 C   3.8980307572704538        16.947230200933916        14.023447444835773     
 H   4.4389828858538358        17.565854940727206        13.300963367481863     
 H   3.5017293224758737        17.548623704352398        14.844556762592395     
 H   3.0886924272576475        16.406172038140934        13.519675479648805     
 C   9.8138196482524975        15.432144641228330        12.914078312792128     
 C   10.135768054552186        17.780490789453534        12.307066515982953     
 H   9.7460018224245477        18.712125104093367        11.907812606288836     
 C   11.465668606324220        17.721483331229077        12.737069594437093     
 H   12.086749837974377        18.615483870102544        12.695858600115377     
 C   2.0645102282302714        13.060684702883329        12.650683503175603     
 H   1.0945160550333159        12.868658897877701        13.104165240406681     
 Co   4.9966492505259730        6.9137030331808846        14.733561437387996     
 S   2.7455014696854012        4.9433112310106742        13.659139784856697     
 S   5.3596195455237021        4.8534574037062299        17.110220981719849     
 S   4.8950744933582335        10.007311453222538        15.536803223458824     
 S   7.0100835630124578        7.7904655007830517        12.436164025242618     
 O   5.7377974953716437        8.4789504479463176        12.109490034942565     
 O   6.1240353935547418        4.7316775623548368        18.363599230519149     
 O   1.8713713367075953        4.9036748485956814        12.472648816561710     
 O   3.9776473316549104        5.3402553997590783        17.227989359104257     
 N   4.0929980092686922        8.6609706231298027        15.127717485022604     
 O   7.6543803103150241        7.1392827921363908        11.280142270360241     
 O   4.2755337270530109        10.750597123590437        16.650006350132621     
 O   3.9981419109143297        4.1805924749427437        13.572170975920733     
 O   6.2970675758328811        9.5689828720280019        15.760230132176790     
 N   6.6889655521449933        6.7997419655874589        13.662280826745777     
 N   3.1642638859011507        6.4521643835364886        14.096063353131273     
 N   6.0791662986850463        5.7940516541341953        15.994124074336179     
 C   5.1116084042658938E-002   8.5741783462530066        13.908327220145040     
 H -0.98795196858798096        8.5024036229061632        13.598448628836543     
 C   7.4030798900858201        5.5362305891924342        15.568449756760124     
 C   2.7379701129994660        8.7157931567813680        14.737262087330798     
 C   1.7928131171692476        4.2786517038845009        15.019950512647101     
 H  0.90455852549598803        4.9042346654563351        15.166020744434254     
 H   2.4161437151367671        4.2968010455607075        15.921352150231808     
 H   1.4834387337139090        3.2610850525990602        14.753399933699145     
 C   8.3859350639981471        4.8106191180909539        16.269825207076725     
 H   8.1540723226619782        4.4093295026960204        17.253251945654558     
 C   7.7373284689634838        6.0918708152903678        14.295183855438271     
 C   4.9444994683224630        11.053571103738982        14.101522529854705     
 H   5.3638236790300082        10.454547573732926        13.286441313145836     
 H   5.5887244273287404        11.910748221592909        14.330204187068706     
 H   3.9325631533853742        11.386024382037514        13.847787563430019     
 C   5.2868070923135750        3.2349569379116727        16.378443361220118     
 H   4.8185083967914357        3.3505399209702875        15.395204943016829     
 H   4.6917538380808272        2.6011404902576420        17.044894266627718     
 H   6.2999714010819652        2.8344239989094930        16.274659228642051     
 C   9.0202518549092794        5.8691144353925555        13.765659720794631     
 H   9.2548112810044803        6.2355521603024169        12.771267586897547     
 C   9.6551417443381702        4.5958318693291478        15.719546553739759     
 H   10.390537453873625        4.0121492568816537        16.268696511164148     
 C  0.86805708362906142        7.4431468684918309        13.819633406768283     
 H  0.46345942879218349        6.5250290548468604        13.406904797760815     
 C   8.1359491532534989        9.0062340298904839        13.092649459526200     
 H   7.5949700168069549        9.6249374459571229        13.815045468096592     
 H   8.5322764204384320        9.6075347206247788        12.271485985192454     
 H   8.9452726563737421        8.4652420047660346        13.596513772039598     
 C   2.2201714980245626        7.4914540914576220        14.201980081948157     
 C   1.8981006581612452        9.8397783954213871        14.809014663868199     
 H   2.2878309057219561        10.771423367061521        15.208280784548188     
 C  0.56822254991456067        9.7807310203252733        14.378948011395194     
 H  -5.2892554122532520E-002   10.674707836240717        14.420150410579147     
 C   9.9693654449229161        5.1198079076200544        14.465943630979936     
 H   10.939374938811113        4.9277234245766683        14.012518655110242     
 Co   1.1469536512648610        8.9542021264349660        5.7822574837867595     
 S   3.3627133471399855        10.987708579561360        4.7618333870436089     
 S  0.75762920507475406        10.980635085162119        8.2057749958188104     
 S   1.2812409595202947        5.8290640143466019        6.4615230799077423     
 S -0.86471344657996974        8.1055973999643864        3.4670858496208772     
 O  0.41152251529874934        7.4303500371545494        3.1236611753878534     
 O  -1.3949539738732634E-002   11.036960625181875        9.4584619487587425     
 O   4.2222750709096877        11.087000288810041        3.5677547112058701     
 O   2.1509438850364142        10.526321330769333        8.3063028203692308     
 N   2.0687214055491649        7.1955213457757203        6.0910151909076973     
 O  -1.5090462570485839        8.7937039397017625        2.3332499357979359     
 O   1.9208576054172550        5.0471816653780834        7.5350063445957129     
 O   2.0981902615899952        11.734032033993341        4.7233105294324531     
 O -0.11917722757124605        6.2532867942620420        6.7218012521513870     
 N -0.55616609208108359        9.0584309084616343        4.7280309732638077     
 N   2.9654339468612827        9.4543352809145667        5.1386686331093818     
 N   6.1788163636804831E-002   10.054479190636686        7.0610813484146329     
 C   6.0969458517949828        7.3725768744534887        4.8385217550140656     
 H   7.1330027777326439        7.4700978539917600        4.5242858829040378     
 C  -1.2668434185306563        10.303654269912995        6.6472067329651709     
 C   3.4184943975811826        7.1683065365284122        5.6800838788077801     
 C   4.3271317292845080        11.605112690775758        6.1320872415532621     
 H   5.2069633355643443        10.964077149058815        6.2581664570041653     
 H   3.7096014948030671        11.577783755990511        7.0365070612791403     
 H   4.6498113433136750        12.622690978499834        5.8833256411303427     
 C  -2.2456332768309624        11.026457444826947        7.3583388286525375     
 H  -2.0078279888592272        11.422770164058532        8.3421170549131620     
 C  -1.6075980339697908        9.7508840109207089        5.3736575787546785     
 C   1.2025131401416154        4.8297428547585692        4.9936815606215612     
 H  0.75969663824354450        5.4467644275982972        4.2046533717065087     
 H  0.57351183412396045        3.9597418561314472        5.2182529275811564     
 H   2.2097452660998278        4.5095871866234818        4.7070978579763540     
 C  0.79182774031282788        12.628774019168603        7.5304906753824961     
 H   1.2777320084338271        12.557171240517857        6.5515363331329599     
 H   1.3615944349102505        13.249820815465236        8.2310908508535707     
 H -0.23079878359071482        13.006445758823659        7.4254131134439172     
 C  -2.9001937272988405        9.9624331787384151        4.8618364201112971     
 H  -3.1461118646398618        9.5969124705521409        3.8694382422559443     
 C  -3.5195426985550751        11.240448497577216        6.8201287493862504     
 H  -4.2486213092320755        11.825475096957907        7.3772962152873447     
 C   5.2649260758813590        8.4956678411536863        4.7936655575436458     
 H   5.6528404398636614        9.4342158693641416        4.4121893600639899     
 C  -1.9814066678001045        6.8618933387772403        4.0783889782382312     
 H  -1.4356966052121951        6.2244403561069790        4.7798205562262703     
 H  -2.3715120902810529        6.2824359410693127        3.2393656682679799     
 H  -2.7963271953364086        7.3762987708740804        4.6000688472737554     
 C   3.9173931585530135        8.4180798889510484        5.1860308591918498     
 C   4.2740881611900896        6.0538393798908574        5.7100462795812543     
 H   3.9010644731775606        5.1063417324711740        6.0880900829828981     
 C   5.6015961826412646        6.1446976697433540        5.2782794236595532     
 H   6.2393349831283045        5.2616125616446503        5.3071693221115277     
 C  -3.8447191035025079        10.709994179342273        5.5717005137803852     
 H  -4.8206975073594345        10.896067081368418        5.1289440092252194     
 N   10.186971070736000       0.41936978794789831        8.1152564090872410     
 C   8.7573732722147035       0.48272974212384906        7.6232355579813742     
 H   8.7203522301195431        1.2739167672922440        6.8618404786092402     
 H   8.1577228948917551       0.81126683150158097        8.4882968684538920     
 C   10.349858218319458      -0.63760394326979619        9.1865465791776906     
 H   10.059398262363217       -1.5836041890779811        8.7210622689313908     
 H   9.6103527139292542      -0.42444685228506440        9.9674481667150694     
 C   8.2874768853469885      -0.84665091342355026        7.0396874087308738     
 H   7.3229369247814180      -0.68938980355069102        6.5388540580673391     
 H   8.1510994887032115       -1.6220840448166776        7.8049399469502756     
 H   8.9822754183424056       -1.2084027030094338        6.2637702193785776     
 C   10.681343452197734        2.7916330898900257        7.4198127830463125     
 H   11.325876056546640        3.6375191657102044        7.6926693392198793     
 H   9.6794833255657746        3.1732822559139739        7.1991411273039647     
 H   11.090231742728241        2.3759530883755553        6.4897773014718707     
 C   10.696665586855946        1.7727628429929818        8.5509305077708859     
 H   11.722771491417356        1.6148109681368319        8.8957432939674543     
 H   10.083716515075873        2.0780540847683260        9.4095565094590405     
 C   11.765055640168098      -0.71698063357741471        9.7410827350692077     
 H   11.900943152846338       -1.6850821063505748        10.243515168347285     
 H   11.967191543429200        6.5398486943812409E-002   10.481776248889149     
 H   12.509627378760154      -0.65836981545593753        8.9366382364224197     
 H   10.771334297671004       0.11703257381627968        7.2930316074139538     
 N   7.6791033164590408        15.535536356155136        17.272979973564166     
 C   9.1168144742106065        15.516428845966734        16.798835706865496     
 H   9.2314025716131507        14.627910955555233        16.161987224401813     
 H   9.7279231177208985        15.378784929852294        17.705667263300683     
 C   7.4618514851673670        16.630885105827272        18.294619800363243     
 H   7.7549306192727023        17.562409776107827        17.802995235688986     
 H   8.1768762814144527        16.459866207270455        19.107256957422795     
 C   9.4804788089310588        16.780110803030798        16.025000297898707     
 H   10.477504552389922        16.650126993347580        15.583300501492664     
 H   9.5142605390161670        17.670598800696805        16.664603025733982     
 H   8.7861433095623465        16.945628732171773        15.186540677911232     
 C   7.2194363886169262        13.134313263445101        16.660289906775056     
 H   6.6106298477774805        12.279047271503432        16.983029046919832     
 H   8.2218536696178219        12.774344596169591        16.407579803296489     
 H   6.7591149956679004        13.514582411251064        15.739151055553130     
 C   7.2204098048194876        14.182918913292722        17.764118074736555     
 H   6.2052193531106745        14.325123280311502        18.146037737296925     
 H   7.8716498681961955        13.913659704431812        18.605856424337031     
 C   6.0272000612600749        16.705964889401407        18.795138980808701     
 H   5.8430303045081535        17.701686100178588        19.221270440160339     
 H   5.8227320054449940        15.970776037022093        19.581269008848867     
 H   5.3138046265978405        16.566093795092261        17.972886761254692     
 H   7.0964384218647183        15.784502092721011        16.433258581490737     
 N   4.3549869727072057        7.5946910219045334        9.8429279626895614     
 C   2.9172540165819885        7.5757535538180489        10.317043094272668     
 H   2.8024853946589343        6.6870904203079631        10.953698889942192     
 H   2.3061162016266596        7.4384581483822974        9.4101408092119030     
 C   4.5723699753757225        8.6900761118040251        8.8213474257765743     
 H   4.2793719906817511        9.6216011707215046        9.3130175263439732     
 H   3.8573335270109519        8.5191697988179325        8.0086963972886291     
 C   2.5538410259326536        8.8393643104966255        11.091167908763209     
 H   1.5567174614168677        8.7095126841831494        11.532706493172709     
 H   2.5203327795791828        9.7300443413755886        10.451763487712579     
 H   3.2481507811985852        9.0044992110589011        11.929770617029195     
 C   4.8144873265677033        5.1934012028136811        10.455511165576969     
 H   5.4231783110686314        4.3380798838394128        10.132681123075153     
 H   3.8120548692691982        4.8335287602188375        10.708309884035817     
 H   5.2749384030472077        5.5736048209400710        11.376616496285175     
 C   4.8135066410515250        6.2420397796000104        9.3517114806986807     
 H   5.8286736997557069        6.3841533893202458        8.9696870016524777     
 H   4.1621590588615165        5.9728587162708182        8.5100283832940899     
 C   6.0070301925172416        8.7650666227331850        8.3208430482689231     
 H   6.1912860202817761        9.7608054693405464        7.8947731633027525     
 H   6.2114411034729846        8.0299066215080579        7.5346686483111736     
 H   6.7204126831094646        8.6250904482263078        9.1430941226125260     
 H   4.9376700685389530        7.8435305181980013        10.682675921670944     
 N   1.8466505227400105        8.3598532925704649       0.92317049977456045     
 C   3.2762715578039803        8.4226830124990020        1.4151918144249618     
 H   3.3137283560771151        9.2141427241587976        2.1762175119466609     
 H   3.8760482688588564        8.7504639856765500       0.55001970413005807     
 C   1.6834172264238920        7.3029642468719453      -0.14814628139133196     
 H   1.9737313189534567        6.3568784006746011       0.31725592970735178     
 H   2.4228795592081642        7.5160136598440399      -0.92911096205821908     
 C   3.7454725082220204        7.0933821968090713        1.9993209063085666     
 H   4.7102076451679542        7.2502447512054262        2.4998744183160828     
 H   3.8812193397622226        6.3175550428602207        1.2344650233334826     
 H   3.0506531751209076        6.7324869380158114        2.7754911123497288     
 C   1.3528468705858938        10.732212073797838        1.6186939070550961     
 H  0.70852317750074167        11.578254736204535        1.3458430434056889     
 H   2.3547610138904385        11.113640290412496        1.8394863511827577     
 H  0.94378419083140275        10.316560931199062        2.5486597348488926     
 C   1.3374220523857911        9.7134184621113402       0.48749968697440427     
 H  0.31134063030659309        9.5557762964232733       0.14248628490115128     
 H   1.9505988377166152        10.018596440649295      -0.37099592841816842     
 C  0.26815851816868974        7.2239197841755560      -0.70255495184501171     
 H  0.13200346897435028        6.2558708941875416       -1.2050092738132427     
 H   6.6133678381079905E-002   8.0063644670397505       -1.4432119677547379     
 H -0.47632422310186107        7.2826815277950576       0.10195229714184323     
 H   1.2621974154605575        8.0577203902490915        1.7453972144176184     
 N   1.6018102781199715        14.533120310522669        18.206433771367593     
 C  0.80994558079110224        15.690120447949493        17.635948872317400     
 H  0.59642332655425156        16.354305522180301        18.484693002038213     
 H -0.14728529683990133        15.268279965437687        17.306359841418605     
 C   2.8932809935232373        14.988338671589919        18.845300012208675     
 H   2.6350199436573791        15.862864599342215        19.461062469381524     
 H   3.5503125160335132        15.313349367898923        18.032946338786815     
 C  0.47657750261585491        12.872975559765605        16.693351031605335     
 H  0.63464125075435340        11.897506839102562        16.209311385851052     
 H   3.3907342814417048E-002   13.537126964843488        15.938161177626148     
 H -0.26743473720409500        12.726241725582653        17.490175880734711     
 C   1.8001827110704423        13.383305453903004        17.248085938142143     
 H   2.3151520152090534        12.596887435684463        17.812812958959697     
 H   2.4941887515846313        13.720517984673910        16.469788874740122     
 C   1.4957991483908220        16.430130988302707        16.506662171565491     
 H  0.81206145896725501        17.219949576744401        16.161027092919557     
 H   1.7350404897798950        15.768191495200977        15.664105064416409     
 H   2.4231394306360778        16.915255778148616        16.843604871672067     
 C   3.5416495035150564        13.896351817044330        19.687586237328333     
 H   4.3757159999524422        14.336398330910718        20.254187807952150     
 H   3.9593065477510851        13.077916317327899        19.082926409680866     
 H   2.8421036210492838        13.464340353465484        20.415385451983980     
 H  0.99471218546426265        14.201210158573188        19.002354010103382     
 N   4.2461121918034204        1.3325691789778047        9.1599870899642593     
 C   4.9533229420409119        6.6664684284667416E-002   8.7273525701622017     
 H   5.0332957721440525      -0.55634761351248674        9.6277356804189189     
 H   5.9761637037046276       0.35983331607503055        8.4605764532559302     
 C   2.8922487610704000        1.0367484674719183        9.7655082401203810     
 H   3.0414737684371169       0.17486118390513353        10.432841243138123     
 H   2.2381734456930515       0.73298237921595000        8.9417955514657415     
 C   5.5488471416785794        2.7338203980557223        7.5162745595829348     
 H   5.4748555601778266        3.6328501573769221        6.8849151626902421     
 H   5.9499373436306069        1.9334308859093918        6.8779278762125449     
 H   6.2882760758486969        2.9441582992330955        8.3028277519746254     
 C   4.1793107944321033        2.4051169076738037        8.0966732397808396     
 H   3.7352340009536404        3.2877348417443564        8.5730711101574411     
 H   3.4653917597022215        2.0626937169917916        7.3388377606014732     
 C   4.2818414305372556      -0.67376406554389046        7.5904699418850043     
 H   4.8946171102644263       -1.5615044253388277        7.3731457037427699     
 H   4.2034540420640125       -5.9230239187290798E-002   6.6835476585006672     
 H   3.2734308343962155       -1.0146273279563738        7.8650828773475023     
 C   2.3231507882585536        2.2262513301111420        10.526675704260267     
 H   1.4029725592107392        1.9081235034563437        11.040247307708512     
 H   2.0548447925995821        3.0654093538872980        9.8687962847521238     
 H   3.0160903500986249        2.5952873688067579        11.294531745825395     
 H   4.8488943270771019        1.6760421321276271        9.9537494497760566     
 N   7.7875265148648385        9.2737468966305414      -0.12123641479035019     
 C   7.0801757939187091        8.0080077843509692       0.31158845137042812     
 H   6.9997676060413339        7.3850621259809461      -0.58877683504559364     
 H   6.0575333809688034        8.3014271038628404       0.57872157918440326     
 C   9.1413280932775365        8.9776962582905924      -0.72674220195720496     
 H   8.9920126679310020        8.1156758794198360       -1.3938673551700997     
 H   9.7954263437393543        8.6740768003429274        9.7008140696277084E-002
 C   6.4849386188818254        10.675489910889427        1.5220759526360284     
 H   6.5589893033424032        11.574723197167604        2.1530778391778647     
 H   6.0837228253364799        9.8754127636394831        2.1606698149021231     
 H   5.7455769640373440        10.885599607568285       0.73540690309049150     
 C   7.8544627770934987        10.346431556598915       0.94190648680719624     
 H   8.2987597578243957        11.228862167911592       0.46541341493360100     
 H   8.5682369201080544        10.004009969069273        1.6998766076670644     
 C   7.7518413586256099        7.2673601237155330        1.4482198228739698     
 H   7.1388558183776523        6.3798946473051181        1.6658815379300744     
 H   7.8308825456245161        7.8818864855142818        2.3550254771610213     
 H   8.7599408134989929        6.9260609355462233        1.1731991675923947     
 C   9.7104471075051748        10.166983659523700       -1.4882070122741133     
 H   10.630523237203219        9.8486752853171353       -2.0018186312629331     
 H   9.9789126188881241        11.006230244433016      -0.83053090445881106     
 H   9.0174517831650469        10.535946922042955       -2.2560492907570695     
 H   7.1847754155013197        9.6171740684133731      -0.91504810665836323     
 N   10.432112831855260        6.5921598440893421        8.9096799554900556     
 C   11.223966430141209        7.7491847477928761        9.4801253536371863     
 H   11.437513484751316        8.4133259362031101        8.6313529010082970     
 H   12.181189211775070        7.3273600557943528        9.8097634819995339     
 C   9.1406067112201956        7.0473446857222477        8.2708716136855358     
 H   9.3988009481246948        7.9219278629858447        7.6551650251943242     
 H   8.4835804228844847        7.3722565226595380        9.0832675358958284     
 C   11.557442182199793        4.9320615338399403        10.422734275746324     
 H   11.399428711035991        3.9565791486030983        10.906760713987808     
 H   12.000101839523676        5.5962181958217467        11.177924542237820     
 H   12.301440668323547        4.7853712016299026        9.6258877563591856     
 C   10.233806437697817        5.4423503727939417        9.8680419739666903     
 H   9.7188390592777552        4.6559179691497175        9.3033337722105891     
 H   9.5398215552065508        5.7795530328589679        10.646363526322441     
 C   10.538067577011436        8.4892408028966884        10.609355287093475     
 H   11.221842587618738        9.2790061962390595        10.955060845783057     
 H   10.298690616383182        7.8273016487270031        11.451887300517921     
 H   9.6107899612138521        8.9744489255175051        10.272320509346763     
 C   8.4922824169884414        5.9553839244574673        7.4285119568031233     
 H   7.6581836918799731        6.3954174665455321        6.8619515940901907     
 H   8.0746873825318257        5.1368783710598054        8.0331153661991817     
 H   9.1918347689526350        5.5234763297979779        6.7006637775710596     
 H   11.039183822364434        6.2602693319280718        8.1137267346264768     
         396

 Co   10.890031465698476        1.0136281791259358        3.2584696828159467     
 S   8.6734089312928777        3.0458423034658981        4.2802324286645232     
 S   11.279039920406513        3.0412377284670691       0.83641411935914933     
 S   10.756487487735543       -2.1106200623254763        2.5762313242975465     
 S   12.901536046778155       0.16425025925757727        5.5734024845392334     
 O   11.625377945047632      -0.51134241373766243        5.9163019997049862     
 O   12.050507714343210        3.0992670108679117      -0.41624680334361186     
 O   7.8134070331699164        3.1436485107091610        5.4740687952183915     
 O   9.8859439483841829        2.5863319423063493       0.73529915044648819     
 N   9.9686979994081497      -0.74468852971965083        2.9478955496309269     
 O   13.545849562634169       0.85126605450263026        6.7079076731418601     
 O   10.117268631252635       -2.8914270839361293        1.5017448092967063     
 O   9.9376688596768368        3.7925078483817369        4.3200895567143149     
 O   12.156926387310593       -1.6860214401766780        2.3168053825762511     
 N   12.592736361469047        1.1182289093579940        4.3134585143129094     
 N   9.0711795291925217        1.5130809769270011        3.9018639470668384     
 N   11.975280734385626        2.1144572439737890        1.9803026338915872     
 C   5.9400426809879212      -0.56957736446794183        4.1991925694081065     
 H   4.9038741089989255      -0.47258793316297126        4.5131759021357576     
 C   13.303807694729553        2.3636422658760634        2.3945368944338661     
 C   8.6187740527544019      -0.77248574530081671        3.3582234778026536     
 C   7.7094024119396289        3.6645462004760874        2.9101896218897125     
 H   6.8293188418221247        3.0239701730655177        2.7835369583602367     
 H   8.3271321641022631        3.6374449642929112        2.0058826310953268     
 H   7.3871065215211820        4.6821321879952711        3.1594243049103672     
 C   14.282850556592877        3.0863400364001086        1.6836734865372218     
 H   14.045313062455872        3.4827208130460856       0.69985271698409812     
 C   13.644215576718796        1.8109040492681707        3.6681704322278650     
 C   10.834582434503071       -3.1112382407433894        4.0431569554505389     
 H   11.276858916364480       -2.4947551268399848        4.8328788996726271     
 H   11.463934662070780       -3.9809083402338667        3.8183598060722233     
 H   9.8272432051679033       -3.4317067765225864        4.3289490176488110     
 C   11.244111407585512        4.6885426249418565        1.5133326521583268     
 H   10.758572019773451        4.6158111261915646        2.4923543854984915     
 H   10.673868943479274        5.3101042757806987       0.81363644713616745     
 H   12.266569464278282        5.0665800624784776        1.6184713964272768     
 C   14.936513588058531        2.0227375168739092        4.1805770300122029     
 H   15.181981165625851        1.6573095437334844        5.1731072988343998     
 C   15.556610198207393        3.3002693851383045        2.2222804822579167     
 H   16.285961494856725        3.8851316023043285        1.6653236908802993     
 C   6.7717223963833497       0.55368466935192862        4.2450674847303498     
 H   6.3833769064041883        1.4917888522589500        4.6271473690470541     
 C   14.018477333560929       -1.0786775150349903        4.9608431371325432     
 H   13.472897729413239       -1.7156099987165032        4.2588351405128524     
 H   14.408771005806505       -1.6587448851029276        5.7993551612249741     
 H   14.833240061779916      -0.56353823317806173        4.4396530265633398     
 C   8.1194069500367725       0.47675498212351353        3.8530855531566970     
 C   7.7635388010768684       -1.8871625788177180        3.3273018471493097     
 H   8.1369921779119441       -2.8343340663871102        2.9489104025193309     
 C   6.4359360331255102       -1.7970125547833049        3.7588859203981952     
 H   5.7986057541358020       -2.6803666472868484        3.7297546991884234     
 C   15.881309961915028        2.7701451993403019        3.4709582020969112     
 H   16.857097327694834        2.9563663730927474        3.9140730711930494     
 Co   7.0404747701250807        14.854708443953010        12.380631506803333     
 S   9.2908728608193467        12.882730845575949        13.453354605490530     
 S   6.6766269323875305        12.795185804271179        10.002811622214416     
 S   7.1428046649038546        17.949009697080040        11.580054590415799     
 S   5.0271229010354155        15.731160600622307        14.678308315727858     
 O   6.2995338135179688        16.419343623562956        15.005260022960005     
 O   5.9119260683605219        12.675063032663509        8.7495097550333671     
 O   10.164682121273769        12.841626582022652        14.640004201980194     
 O   8.0588938905089869        13.281115378971551        9.8853418403449425     
 N   7.9445248052859370        16.602215685299679        11.988387691509406     
 O   4.3828607913762756        15.079229837862687        15.833896721691302     
 O   7.7628485620274983        18.693051491398698        10.467699688037237     
 O   8.0379509978992925        12.120399871716533        13.539157967257024     
 O   5.7408503447628316        17.510998710834368        11.355803463296176     
 N   5.3478715937078789        14.741206960698234        13.451447034705891     
 N   8.8725848195754047        14.392195717365860        13.017964568870859     
 N   5.9578033444013432        13.735433048652874        11.119683866245811     
 C   11.986123436092617        16.513308815464018        13.208413702711482     
 H   13.025138677051633        16.440919738006517        13.518333515074689     
 C   4.6337728907145248        13.477940837326150        11.545112349105647     
 C   9.2994321827220681        16.656404836375657        12.379297723490053     
 C   10.243806512880910        12.219287289068594        12.092266840860530     
 H   11.131862202947254        12.845241936735215        11.946707605366857     
 H   9.6205861166732500        12.237708136412554        11.190813912429721     
 H   10.553503007803565        11.201706564391696        12.358328740303977     
 C   3.6509582968029308        12.752380303722596        10.843591783011663     
 H   3.8829219910894088        12.351114408818093        9.8601854340158681     
 C   4.2994008411251396        14.033666325470415        12.818329533566116     
 C   7.0926831027364114        18.994358843436203        13.015974635394931     
 H   6.6727963727916695        18.395033743849588        13.830532786210316     
 H   6.4488304291526264        19.851816596424875        12.787262960154880     
 H   8.1045022486542067        19.326563475180262        13.270452931332482     
 C   6.7484916172728848        11.175932397702663        10.733136869327295     
 H   7.2173504390143544        11.290381800394139        11.716210695311368     
 H   7.3428110439318717        10.542428108103566        10.065753870626242     
 H   5.7350886222602719        10.776007050823027        10.837059446180122     
 C   3.0162517474092536        13.811279538836425        13.347475257211316     
 H   2.7814594265583197        14.177801457753617        14.341789616918245     
 C   2.3816387768034191        12.537716899757250        11.393624800996996     
 H   1.6463615781836991        11.953980388671594        10.844342937033844     
 C   11.168848790767957        15.382447937406972        13.296036581654244     
 H   11.573084625894538        14.463824563469279        13.707936130707495     
 C   3.9014730163009181        16.947553659674458        14.022836628066900     
 H   4.4425436189379077        17.566646834253504        13.300876505703819     
 H   3.5053279373765340        17.548401074247863        14.844392754167536     
 H   3.0919939087647368        16.407161417495274        13.518619300676306     
 C   9.8168307449024610        15.431444309357751        12.913505661346949     
 C   10.139646725624649        17.780189550586655        12.308574716184445     
 H   9.7502982740706301        18.712221258662268        11.909853730440357     
 C   11.469487589181432        17.720385868802946        12.738621323949275     
 H   12.090984538223037        18.614114086496745        12.697720112698207     
 C   2.0672010107759138        13.061976134527566        12.647060635156693     
 H   1.0970578982829531        12.870098593008374        13.100275477963347     
 Co   4.9934804723495096        6.9140416953514192        14.735746060909854     
 S   2.7432117652700243        4.9420682339001205        13.662682400170617     
 S   5.3571186859114404        4.8546339814424870        17.113573017954817     
 S   4.8910906129300109        10.008434337157995        15.535893651174117     
 S   7.0068635033911253        7.7901031743923914        12.437901647880123     
 O   5.7344765048858433        8.4782558973231481        12.110814320798930     
 O   6.1217168152895916        4.7344905312340098        18.366932141717509     
 O   1.8694441107940378        4.9009436939718540        12.476002699974259     
 O   3.9748618197787069        5.3406156613469040        17.230915077809314     
 N   4.0893778595451575        8.6615919564445569        15.127769043410467     
 O   7.6511605217179355        7.1380048652812604        11.282429744104576     
 O   4.2710482935238616        10.752681937209887        16.648105919613656     
 O   3.9961477676364674        4.1797570450108275        13.576921898318993     
 O   6.2930438911592201        9.5704564545656012        15.760240557859834     
 N   6.6860627043824543        6.8003199881760104        13.664884497726268     
 N   3.1614394657768115        6.4515334745753572        14.098105504813539     
 N   6.0760674587095318        5.7948708018534667        15.996760871084639     
 C   4.7835448650844187E-002   8.5725455119057727        13.907557295066743     
 H -0.99115827977305582        8.5001272251826130        13.597572664282673     
 C   7.4000989121943377        5.5372704887638742        15.571378972062297     
 C   2.7344810565789448        8.7157252690110578        14.736802540463632     
 C   1.7902315677402869        4.2785893031133169        15.023729459356659     
 H  0.90218768481799139        4.9045583696250592        15.169301498225527     
 H   2.4134185487849704        4.2969669092908838        15.925205637562245     
 H   1.4805240565972171        3.2610227447412496        14.757622821989193     
 C   8.3828563529501796        4.8117325261404016        16.272996593251285     
 H   8.1508484718890664        4.4105676837988517        17.256433076899693     
 C   7.7345055889661065        6.0928377688048068        14.298104329176937     
 C   4.9412489339146042        11.053524546023560        14.099801771611652     
 H   5.3611575476995128        10.454052532202388        13.285369145221706     
 H   5.5850957854392433        11.911020048034587        14.328382322980907     
 H   3.9294307769288741        11.385673843095809        13.845247851266075     
 C   5.2852745067923008        3.2353934232017521        16.383205847780236     
 H   4.8165317020652365        3.3498766841389029        15.400076480635093     
 H   4.6908578918033541        2.6018934562822653        17.050511680249684     
 H   6.2986763518329356        2.8354356088339663        16.279385580754802     
 C   9.0176695774457283        5.8703633965876625        13.769019347975895     
 H   9.2525088693399447        6.2367772293940211        12.774675710830689     
 C   9.6521798037556987        4.5969678974165742        15.723016700684772     
 H   10.387420417812834        4.0132542817226549        16.272366222984523     
 C  0.86515167249157865        7.4417112847209905        13.819961520353299     
 H  0.46096868579812145        6.5230820173859865        13.408018484551178     
 C   8.1324995153029658        9.0065683093217679        13.093261593845693     
 H   7.5914032527014506        9.6257362191563178        13.815138055177256     
 H   8.5286691329560327        9.6073275569983938        12.271654021945862     
 H   8.9419645399917869        8.4662388985409773        13.597566647930909     
 C   2.2171524706984065        7.4907493058662764        14.202555973960390     
 C   1.8942201766733266        9.8394737960115108        14.807508557243521     
 H   2.2835344440491321        10.771515632625944        15.206241131720994     
 C  0.56440063269667473        9.7796321885439230        14.377401559779667     
 H  -5.7128497860291005E-002   10.673337867466653        14.418294607393845     
 C   9.9666725023340987        5.1211041890412039        14.469541312168989     
 H   10.936830168383262        4.9291708992178798        14.016380392078153     
 Co   1.1437897035944606        8.9545437736622304        5.7800718140005261     
 S   3.3604389007025413        10.986474480715042        4.7583056992394122     
 S  0.75511482218138104        10.981829911759418        8.2024133575637439     
 S   1.2772557324913363        5.8301973686515955        6.4624422140420457     
 S -0.86791675333003815        8.1052280973759938        3.4653433631640054     
 O  0.40822046247301863        7.4296470781833017        3.1223424119744223     
 O  -1.6288207414238684E-002   11.039792431607790        9.4551156179219458     
 O   4.2203667841170542        11.084273432140026        3.5644179620056216     
 O   2.1481472093056193        10.526708882072628        8.3033774366781135     
 N   2.0651026407398825        7.1961498896383933        6.0909656259268319     
 O  -1.5122464360775358        8.7924063937877506        2.3309484075344504     
 O   1.9163700072240357        5.0492832900664180        7.5369210027640818     
 O   2.0962130030183466        11.733207727340405        4.7185687466367412     
 O -0.12320110043988446        6.2547757553362757        6.7217976933827988     
 N -0.55905645361276946        9.0590157412961538        4.7254128729909466     
 N   2.9626210977457004        9.4537148844635812        5.1366445337465976     
 N   5.8686771735461177E-002   10.055308518077245        7.0584348685340945     
 C   6.0936705060074718        7.3709453636851201        4.8393061378637121     
 H   7.1298036374276794        7.4678222743639644        4.5251820105982015     
 C  -1.2698268429586763        10.304694535889713        6.6442625197592795     
 C   3.4150072994662581        7.1682433415653497        5.6805473011641654     
 C   4.3245617343785323        11.605061544348144        6.1283239678812462     
 H   5.2046044531042330        10.964413396917344        6.2549043327034823     
 H   3.7068851211634097        11.577962491967224        7.0326674123927795     
 H   4.6469082825299939        12.622639489965744        5.8791170407851574     
 C  -2.2487221915284827        11.027565061130389        7.3551485779138410     
 H  -2.0110687228252870        11.424002467721966        8.3389186799030401     
 C  -1.6104144371597950        9.7518525007659100        5.3707193220213449     
 C   1.1992592085065192        4.8296973226659139        4.9954186030001893     
 H  0.75703179891754935        5.4462663239254852        4.2057361170101615     
 H  0.56987571131339632        3.9600188779519114        5.2200958220376217     
 H   2.2066084057147997        4.5092311627836041        4.7096579414245019     
 C  0.79027535452593134        12.629226420643715        7.5257136985845490     
 H   1.2757433958254334        12.556523907399850        6.5466542317768921     
 H   1.3606695846535786        13.250595855407832        8.2254608618870435     
 H -0.23211566096030403        13.007465752198597        7.4206644281710235     
 C  -2.9027671367655690        9.9636801164324726        4.8584521377026517     
 H  -3.1483973990755207        9.5981369668131364        3.8660030035331223     
 C  -3.5225133569376532        11.241572895459946        6.8166339682162755     
 H  -4.2517527126184227        11.826563535257623        7.3735999037131270     
 C   5.2620297076446461        8.4942362913155467        4.7933560564468447     
 H   5.6503636398410766        9.4322742753781235        4.4111028587290857     
 C  -1.9848413500981983        6.8622263746090972        4.0777803500464405     
 H  -1.4392510921828576        6.2252448012884969        4.7797395206994207     
 H  -2.3751019652815049        6.2822195278662978        3.2392058350523816     
 H  -2.7996220154020173        7.3772997225592247        4.5990113096183167     
 C   3.9143814191493593        8.4173816862766913        5.1854683111059847     
 C   4.2702060360929615        6.0535368272733407        5.7115527044323331     
 H   3.8967628190944787        5.1064350052712522        6.0901240361728188     
 C   5.5977740288598499        6.1435986182081592        5.2798305353944714     
 H   6.2350955502973724        5.2602399738947865        5.3090267338337229     
 C  -3.8474111858298579        10.711281562396891        5.5680748538265261     
 H  -4.8232393173389401        10.897503644596732        5.1250488872115030     
 N   10.191587395529623       0.41753384466713878        8.1182345418690751     
 C   8.7617862473746797       0.47977968178722163        7.6266610277114300     
 H   8.7228193756483297        1.2734037872655088        6.8683848451593548     
 H   8.1618479736132965       0.80353361138753809        8.4927684166524902     
 C   10.355839054794421      -0.64039878561165886        9.1882830679621801     
 H   10.065317183300341       -1.5860382510953974        8.7221453431967912     
 H   9.6169452482836384      -0.42829826244232860        9.9699784386809203     
 C   8.2945555383284386      -0.84795750970003270        7.0383477767640743     
 H   7.3292000958228689      -0.69138450195433354        6.5389978092808123     
 H   8.1607531309839576       -1.6262727137739490        7.8004534260413960     
 H   8.9893420370826203       -1.2047908320113163        6.2608626687672873     
 C   10.685083203746556        2.7905232960448920        7.4248605195199584     
 H   11.328718267403763        3.6366466259361316        7.6989656766356624     
 H   9.6832081186236625        3.1716261600550273        7.2033854851892931     
 H   11.095261261381021        2.3757302994696845        6.4950485488841814     
 C   10.699999657735944        1.7709098053626462        8.5552961963559202     
 H   11.725832334317863        1.6133562497707559        8.9010395938746854     
 H   10.086089817802181        2.0752977488885005        9.4134982443345283     
 C   11.771523353690233      -0.71966235333858530        9.7414679822830230     
 H   11.908622286486981       -1.6884538775526918        10.241992392663025     
 H   11.973714723781729        6.1537543857610927E-002   10.483297620330607     
 H   12.515314807101777      -0.65901655772180334        8.9365779350585353     
 H   10.775909428894925       0.11653445981218770        7.2955721457205742     
 N   7.6837207077526513        15.533699670779182        17.270008674564817     
 C   9.1212294827057132        15.513493464152573        16.795417850792280     
 H   9.2338848661725876        14.627405124392453        16.155460804765639     
 H   9.7320531320686481        15.371087777656623        17.701206881530506     
 C   7.4678226320598764        16.628088828107281        18.292889034610173     
 H   7.7608331868475631        17.559976286511709        17.801917932226079     
 H   8.1834594234012936        16.456019572878073        19.104733507466143     
 C   9.4875399705014001        16.778816899179976        16.026331793322807     
 H   10.483756672930399        16.648157043075972        15.583158309172418     
 H   9.5238769911218242        17.666434155152533        16.669070171456287     
 H   8.7931932235302188        16.949228412686981        15.189431590491857     
 C   7.2231940016242850        13.133198854938298        16.655250127227401     
 H   6.6134984702808204        12.278164753393755        16.976743618854105     
 H   8.2255981459769636        12.772692187279576        16.403338012032890     
 H   6.7641543300222216        13.514352009219850        15.733890241757122     
 C   7.2237592063788121        14.181060623473579        17.759761097792904     
 H   6.2082964314907336        14.323654276522280        18.140756570059004     
 H   7.8740458027122342        13.910902644937222        18.601919472178942     
 C   6.0336568622853308        16.703271013435359        18.794757295955797     
 H   5.8506901266127942        17.698301321519466        19.222795831581273     
 H   5.8292492551241359        15.966901927966012        19.579751497794462     
 H   5.3194831493294457        16.565428380026621        17.972949628397373     
 H   7.1010120521422992        15.783995768947095        16.430724342969409     
 N   4.3503566818218768        7.5928576055968779        9.8459100270828372     
 C   2.9128271992356636        7.5728129334337861        10.320473174185253     
 H   2.8000003208437110        6.6865866142951678        10.960247169848751     
 H   2.3019758380240178        7.4307383269912215        9.4146169518585001     
 C   4.5663793672160500        8.6872812892577613        8.8230859955247922     
 H   4.2734459007872632        9.6191691141707576        9.3141003600517678     
 H   3.8507315063419694        8.5153189889762917        8.0112283451356525     
 C   2.5467554826387673        8.8380687284475510        11.089834163032512     
 H   1.5504458545733963        8.7075344412767119        11.532854503280685     
 H   2.5106782612488363        9.7258684124204837        10.447284173310809     
 H   3.2410777756985687        9.0081163738396679        11.926870294354224     
 C   4.8107251502566983        5.1922933996251341        10.460567049298326     
 H   5.4203109049268168        4.3372067395289182        10.138987198431956     
 H   3.8083065893135410        4.8318781433410001        10.712563349099153     
 H   5.2698880206146592        5.5733843009882662        11.381895090461718     
 C   4.8101530353899067        6.2401864508672116        9.3560831398081259     
 H   5.8255935856271712        6.3826938876094079        8.9749880894761063     
 H   4.1597642955087091        5.9701027106182174        8.5139772555608317     
 C   6.0005534902812405        8.7623786709190785        8.3212317967847973     
 H   6.1836019898716179        9.7574257358214620        7.8932517615182665     
 H   6.2049068106291205        8.0260369979277009        7.5361954378472582     
 H   6.7147149068353587        8.6244362094155615        9.1430383757769906     
 H   4.9330826287111238        7.8430337734125617        10.685219598112507     
 N   1.8420430042227924        8.3580321535868887       0.92020640568870438     
 C   3.2718662280254094        8.4197742624626617        1.4117803581230104     
 H   3.3112470744877638        9.2136574225613579        2.1697056244433863     
 H   3.8719245201155945        8.7428098722410184       0.54556770780734387     
 C   1.6774624979797750        7.3001799780188454      -0.14986740345565347     
 H   1.9678457992039118        6.3544591908539196       0.31619232448825757     
 H   2.4163152887701762        7.5121782076345687      -0.93162271493556714     
 C   3.7384362636259616        7.0921129192471613        2.0006455107569763     
 H   4.7039771276065681        7.2483072923534984        2.4997296255413866     
 H   3.8716396237037709        6.3134233887747797        1.2389166886832437     
 H   3.0436300064019406        6.7360933121994275        2.7783709894595776     
 C   1.3490874957532060        10.731112310887855        1.6136562247043422     
 H  0.70565090029854838        11.577384400809912        1.3395564782476581     
 H   2.3510138974275496        11.112005269821994        1.8352460099893149     
 H  0.93874376680191318        10.316346729260085        2.5434020230469008     
 C   1.3340734904919007        9.7115716257586922       0.48314787518118613     
 H  0.30826407156729879        9.5543122984448221       0.13721389248571728     
 H   1.9481996581402810        10.015851970108598      -0.37493030565873259     
 C  0.26171997425941862        7.2212320306584239      -0.70293119969021467     
 H  0.12436687798457652        6.2524904620780744       -1.2034764072546036     
 H   5.9634112407599846E-002   8.0024942147815263       -1.4447261613425766     
 H -0.48198692774139668        7.2820212042849457       0.10201846407620307     
 H   1.2576355845078298        8.0572268668473654        1.7428706196709918     
 N   1.6060370754109607        14.533510501066520        18.206240672214353     
 C  0.81628837465858117        15.693232868861998        17.639201723517075     
 H  0.60610297346897490        16.356387994533321        18.489237003283598     
 H -0.14258194000847013        15.274608370201515        17.311181320851698     
 C   2.8990679408509759        14.984744202142647        18.844272275930230     
 H   2.6435336274874448        15.858955961519221        19.461321816734447     
 H   3.5560257831360933        15.309221017454544        18.031633775533376     
 C  0.47636512007400150        12.879835794158078        16.689895908717144     
 H  0.63232627873899838        11.906276441761790        16.202175862798935     
 H   3.4733664323610206E-002   13.547391166739882        15.937625571640035     
 H -0.26753151939255182        12.731514182637509        17.486465442591761     
 C   1.8011193317078720        13.385626441055816        17.245269624332977     
 H   2.3143177022438621        12.596804336794657        17.807788609795324     
 H   2.4956217312812803        13.722968842434565        16.467482590868745     
 C   1.5017835352182058        16.433255212530558        16.509726561971590     
 H  0.81981927770627627        17.225521122293873        16.167298600078404     
 H   1.7370058532183050        15.772501349838587        15.665560421339109     
 H   2.4311494451446314        16.914774765993798        16.845112833794630     
 C   3.5454536664701033        13.890320935685768        19.684533460310330     
 H   4.3816732867577253        14.327319896465736        20.249808472950555     
 H   3.9593762293969732        13.071365457915011        19.078545236531419     
 H   2.8460725181742417        13.459886511087326        20.413335139743786     
 H  0.99904723766619463        14.201312338636633        19.002107753142475     
 N   4.2503364255489329        1.3329692824549806        9.1601807886228919     
 C   4.9596641664034493        6.9788100980625836E-002   8.7240993728788396     
 H   5.0429779296358461      -0.55425303523666603        9.6231915228451648     
 H   5.9808637083994940       0.36617467012093330        8.4557510611388391     
 C   2.8980325896344632        1.0331628661614227        9.7665344908642489     
 H   3.0499826662795404       0.17095722074640196        10.432575240435369     
 H   2.2438830011109734       0.72886918889591967        8.9431047275528464     
 C   5.5486348110832164        2.7406957170220156        7.5197379190536031     
 H   5.4725419879190618        3.6416382105069593        6.8920644362287362     
 H   5.9507655051360464        1.9437144799472594        6.8784683694335236     
 H   6.2881772826446234        2.9494411206566609        8.3065494192115050     
 C   4.1802461580030350        2.4074495873587223        8.0994921129386572     
 H   3.7343952486978007        3.2876613466810629        8.5780984330824719     
 H   3.4668266165697870        2.0651567811332838        7.3411435047095743     
 C   4.2878222763787246      -0.67063136338114193        7.5874080887285276     
 H   4.9023728229988315       -1.5559225557557943        7.3668747261553591     
 H   4.2054105487676265       -5.4912552523409833E-002   6.6820953997914083     
 H   3.2814398825820406       -1.0151029939205909        7.8635813873760396     
 C   2.3269541289931968        2.2202256658391599        10.529734005647628     
 H   1.4089282686349556        1.8990490703012002        11.044630114826562     
 H   2.0549152302409870        3.0588682760169257        9.8731880446178621     
 H   3.0200593787430154        2.5908325166105848        11.296590073355363     
 H   4.8532260427247271        1.6761522720396764        9.9539978439050749     
 N   7.7833102333113491        9.2741271156775831      -0.12143225756350508     
 C   7.0738495168624622        8.0111030515552617       0.31482999233767445     
 H   6.9901221559508198        7.3871252237443601      -0.58424522439688131     
 H   6.0528384097296284        8.3077277781847414       0.58351747117341957     
 C   9.1355553079653422        8.9741022649490567      -0.72777136551648636     
 H   8.9835193308523333        8.1117701758094611       -1.3936146524048050     
 H   9.7897266853037781        8.6699478901738569        9.5694170161388439E-002
 C   6.4851515511640212        10.682320764639824        1.5186304499615266     
 H   6.5613005212746147        11.583456613229540        2.1459642904054594     
 H   6.0829015445064298        9.8856362794807993        2.1601348245102345     
 H   5.7456729958015886        10.890849367205501       0.73170888315499372     
 C   7.8535286241877600        10.348737508727242       0.93909401289186367     
 H   8.2995887141723266        11.228771308371002       0.46039724902254864     
 H   8.5668105173394462        10.006446227736980        1.6975705329185262     
 C   7.7458662608151618        7.2704756173835365        1.4512825776541727     
 H   7.1311163445083743        6.3854455671288166        1.6721365472162910     
 H   7.8288991055416961        7.8861873355490868        2.3564844684085866     
 H   8.7519530665484737        6.9255898525003650        1.1747219395627728     
 C   9.7066537560910628        10.160960372305892       -1.4912533662201501     
 H   10.624582621946789        9.8396122526314329       -2.0061874875783166     
 H   9.9788441950842000        10.999687119270318      -0.83490055634896110     
 H   9.0134955315422545        10.531498080689863       -2.2580963612694971     
 H   7.1804500994123304        9.6172666120519530      -0.91529617787868789     
 N   10.427881503630896        6.5925590884802814        8.9098735313260118     
 C   11.217619653649667        7.7523049881709944        9.4768749544972728     
 H   11.427828604548553        8.4154184263116836        8.6268127691447969     
 H   12.176482282417671        7.3336954988599645        9.8049419920337080     
 C   9.1348170000888835        7.0437609393278233        8.2718969341684776     
 H   9.3902878376265075        7.9180270851279406        7.6549004667105649     
 H   8.4778641311679763        7.3681438373308907        9.0845755719150443     
 C   11.557645212359876        4.9389285087751649        10.426191301105808     
 H   11.401731821661391        3.9653561767555150        10.913898803846557     
 H   11.999266686206470        5.6064888805678459        11.178462027629751     
 H   12.301528787556531        4.7906482247947411        9.6296011819763425     
 C   10.232861990362306        5.4446801449760791        9.8708580565116897     
 H   9.7196654556372497        4.6558443705141341        9.3083569496040361     
 H   9.5383796872054027        5.7820131647286894        10.648668352904965     
 C   10.532081472716149        8.4923705619763190        10.606296193343779     
 H   11.214081180689274        9.2845859403185127        10.948791110148457     
 H   10.296730326909952        7.8316170172140884        11.450438493906706     
 H   9.6027750905879721        8.9739692743690327        10.270822455133015     
 C   8.4884732826870213        5.9493624575677044        7.4315659927573297     
 H   7.6522230444127697        6.3863490918767090        6.8663301264984531     
 H   8.0746096307644759        5.1303404300283102        8.0375006218186442     
 H   9.1878605779819065        5.5190267081157041        6.7027177980669848     
 H   11.034845595924779        6.2603795853784741        8.1139751178364339     
         396

 Co   10.893194183795885        1.0139769801107892        3.2606641019690383     
 S   8.6756807492244015        3.0446004464914784        4.2837690489809006     
 S   11.281535519757535        3.0424226902509726       0.83976945794422542     
 S   10.760475585857225       -2.1094847186755468        2.5753139901623223     
 S   12.904748749340124       0.16389138438877141        5.5751429651157061     
 O   11.628690492196700      -0.51203433056171288        5.9176240962942321     
 O   12.052824187682312        3.1020854412309324      -0.41290894911190840     
 O   7.8153165858851885        3.1409135127638681        5.4774171799616420     
 O   9.8887251860200003        2.5866983038249187       0.73822617474071683     
 N   9.9723166122493616      -0.74405689060626579        2.9479370343977571     
 O   13.549059988136557       0.84998748862522655        6.7102013940591831     
 O   10.121764605949524       -2.8893291034375954        1.4998323566467520     
 O   9.9396416986090799        3.7916793468749295        4.3248339453654738     
 O   12.160954073990613       -1.6845315519854995        2.3168144495119201     
 N   12.595632931520495        1.1188141139055074        4.3160679985762949     
 N   9.0739922330055585        1.5124529119085020        3.9038985388023009     
 N   11.978373194761776        2.1152903383388311        1.9829475462576598     
 C   5.9433224782805034      -0.57122239004151065        4.1984191832033089     
 H   4.9070795659862094      -0.47488294784444740        4.5122981802779831     
 C   13.306781485943254        2.3646968758818447        2.3974762805772682     
 C   8.6222620176695770      -0.77255160009119539        3.3577567440161000     
 C   7.7119636570300774        3.6644811489445606        2.9139631205606165     
 H   6.8316711231547487        3.0242887226819386        2.7868131102334623     
 H   8.3298369898203966        3.6376099145723320        2.0097305854725733     
 H   7.3899981677985878        4.6820663702040308        3.1636416751688246     
 C   14.285922075223580        3.0874710858196051        1.6868577165161520     
 H   14.048530298066749        3.4839795255810784       0.70304773567061218     
 C   13.647031806551897        1.8118814186842838        3.6710991068988941     
 C   10.837834058363894       -3.1112755660044091        4.0414268709033996     
 H   11.279518861379355       -2.4952405015863515        4.8318010363334070     
 H   11.467570128893206       -3.9806235453131689        3.8165301778986440     
 H   9.8303772349331453       -3.4320544755113995        4.3263942373325106     
 C   11.245632802211688        4.6889899825428767        1.5180918124432652     
 H   10.760533394670649        4.6151602744042792        2.4972206554648304     
 H   10.674754819150849        5.3108641596801061       0.81924593824783698     
 H   12.267851823905460        5.0676056323742742        1.6231975581757525     
 C   14.939089700177623        2.0239930311950332        4.1839443959836915     
 H   15.184277960808258        1.6585365629147031        5.1765213550198945     
 C   15.559565119363830        3.3014213481538115        2.2257643805822074     
 H   16.289071267759670        3.8862543686377871        1.6690086403360891     
 C   6.7746211697738330       0.55224112403014169        4.2453919411780623     
 H   6.3858567178466341        1.4898317814321425        4.6282579389370930     
 C   14.021920534927288       -1.0783379443751164        4.9614562027930473     
 H   13.476460175479268       -1.7148016001241484        4.2589231808977281     
 H   14.412367660099299       -1.6589515804631598        5.7995227192299303     
 H   14.836544346452950      -0.56253421653301339        4.4407128541876766     
 C   8.1224191867428903       0.47604873324223601        3.8536562010637447     
 C   7.7674237126890135       -1.8874693517804451        3.3257877003508556     
 H   8.1412960853004233       -2.8342413508440059        2.9468592695005849     
 C   6.4397628043624060       -1.7981204699855886        3.7573343565979833     
 H   5.8028502628735437       -2.6817483364965535        3.7278934126812229     
 C   15.883996728143627        2.7714513595347396        3.4745667414688461     
 H   16.859635966903259        2.9578217621048233        3.9179463935335890     
 Co   7.0436370886336084        14.855053047758149        12.378433502952365     
 S   9.2931493019272899        12.881494007494823        13.449816530814823     
 S   6.6791323706643917        12.796374371111579        9.9994458353053091     
 S   7.1467852422030500        17.950143331749675        11.580973371018651     
 S   5.0303348572245667        15.730783666309764        14.676566131088389     
 O   6.3028454360357413        16.418632882586945        15.003938310268840     
 O   5.9142546277466836        12.677886906091420        8.7461600824447405     
 O   10.166593892271573        12.838900519315313        14.636656444715799     
 O   8.0616834474836327        13.281490378689371        9.8824090925229466     
 N   7.9481412626701502        16.602845223373851        11.988334365530473     
 O   4.3860706444996920        15.077928479385191        15.831598554181658     
 O   7.7673306070518082        18.695157886349840        10.469616831813916     
 O   8.0399311367628297        12.119571636366855        13.534409330177960     
 O   5.7448707797783669        17.512484788547088        11.355797208234007     
 N   5.3507690854562204        14.741779344538442        13.448832404828170     
 N   8.8753991474725158        14.391570986883970        13.015925225534176     
 N   5.9609001727792466        13.736263629114482        11.117030163743271     
 C   11.989397415283419        16.511676849877958        13.209191655247240     
 H   13.028337198616232        16.438642675466635        13.519220923431529     
 C   4.6367518031111956        13.478986482829582        11.542163774639564     
 C   9.3029169877554736        16.656342215976949        12.379758483599314     
 C   10.246377251462677        12.219229193823425        12.088494574178284     
 H   11.134221606949462        12.845570711995517        11.943432859991509     
 H   9.6233022274768700        12.237876032344509        11.186965883851608     
 H   10.556407459171648        11.201649308219153        12.354114881784847     
 C   3.6540379561271026        12.753500628766098        10.840395939009325     
 H   3.8861491210185579        12.352364808342704        9.8569782671689872     
 C   4.3022198337012885        14.034630703333198        12.815392722465143     
 C   7.0959284040127244        18.994309409600014        13.017713644475965     
 H   6.6754561141873161        18.394528096226328        13.831616597276115     
 H   6.4524541518071779        19.852087538779557        12.789109975551961     
 H   8.1076293427709611        19.326207139024863        13.273014874334987     
 C   6.7500277116602510        11.176381544520604        10.728362830322556     
 H   7.2193245381614917        11.289733002938231        11.711330528061573     
 H   7.3437156186776740        10.543193974126343        10.060128959379332     
 H   5.7363872450462141        10.777029601959061        10.832316155572070     
 C   3.0188293484125470        13.812521327748692        13.344096089242585     
 H   2.7837546812058367        14.179013684462472        14.338363484075957     
 C   2.3846014577642838        12.538854521494388        11.390127399287662     
 H   1.6494812795016638        11.955088212214509        10.840642409998399     
 C   11.171745358905085        15.381014624053790        13.295715070556623     
 H   11.575563743003205        14.461879489849622        13.706831345103888     
 C   3.9049152753313829        16.947877118415004        14.022225811298028     
 H   4.4461043520219796        17.567438727779798        13.300789643925775     
 H   3.5089265522771940        17.548178444143325        14.844228745742679     
 H   3.0952953902718261        16.408150796849615        13.517563121703807     
 C   9.8198418415524262        15.430743977487170        12.912933009901771     
 C   10.143525396697113        17.779888311719777        12.310082916385937     
 H   9.7545947257167125        18.712317413231169        11.911894854591880     
 C   11.473306572038641        17.719288406376815        12.740173053461456     
 H   12.095219238471694        18.612744302890942        12.699581625281036     
 C   2.0698917933215566        13.063267566171801        12.643437767137781     
 H   1.0995997415325900        12.871538288139044        13.096385715520015     
 Co   4.9903116941730463        6.9143803575219547        14.737930684431712     
 S   2.7409220608546474        4.9408252367895669        13.666225015484537     
 S   5.3546178262991777        4.8558105591787450        17.116925054189782     
 S   4.8871067325017883        10.009557221093454        15.534984078889410     
 S   7.0036434437697919        7.7897408480017312        12.439639270517629     
 O   5.7311555144000428        8.4775613466999786        12.112138606655295     
 O   6.1193982370244413        4.7373035001131827        18.370265052915872     
 O   1.8675168848804804        4.8982125393480267        12.479356583386808     
 O   3.9720763079025034        5.3409759229347289        17.233840796514372     
 N   4.0857577098216220        8.6622132897593112        15.127820601798330     
 O   7.6479407331208469        7.1367269384261309        11.284717217848911     
 O   4.2665628599947123        10.754766750829337        16.646205489094690     
 O   3.9941536243586055        4.1789216150789112        13.581672820717253     
 O   6.2890202064855583        9.5719300371032023        15.760250983542877     
 N   6.6831598566199144        6.8008980107645618        13.667488168706759     
 N   3.1586150456524722        6.4509025656142258        14.100147656495805     
 N   6.0729686187340182        5.7956899495727381        15.999397667833097     
 C   4.4554813259029435E-002   8.5709126775585371        13.906787369988448     
 H -0.99436459095813068        8.4978508274590627        13.596696699728803     
 C   7.3971179343028544        5.5383103883353133        15.574308187364471     
 C   2.7309920001584240        8.7156573812407476        14.736342993596464     
 C   1.7876500183113264        4.2785269023421328        15.027508406066216     
 H  0.89981684413999474        4.9048820737937842        15.172582252016801     
 H   2.4106933824331738        4.2971327730210600        15.929059124892683     
 H   1.4776093794805252        3.2609604368834386        14.761845710279243     
 C   8.3797776419022139        4.8128459341898493        16.276167979425846     
 H   8.1476246211161545        4.4118058649016820        17.259614208144832     
 C   7.7316827089687283        6.0938047223192466        14.301024802915604     
 C   4.9379983995067454        11.053477988308138        14.098081013368599     
 H   5.3584914163690174        10.453557490671850        13.284296977297576     
 H   5.5814671435497454        11.911291874476266        14.326560458893109     
 H   3.9262984004723740        11.385323304154106        13.842708139102129     
 C   5.2837419212710266        3.2358299084918309        16.387968334340353     
 H   4.8145550073390382        3.3492134473075179        15.404948018253357     
 H   4.6899619455258819        2.6026464223068881        17.056129093871654     
 H   6.2973813025839052        2.8364472187584395        16.284111932867557     
 C   9.0150872999821754        5.8716123577827695        13.772378975157162     
 H   9.2502064576754073        6.2380022984856254        12.778083834763830     
 C   9.6492178631732290        4.5981039255040015        15.726486847629786     
 H   10.384303381752042        4.0143593065636560        16.276035934804902     
 C  0.86224626135409577        7.4402757009501501        13.820289633938316     
 H  0.45847794280405935        6.5211349799251135        13.409132171341540     
 C   8.1290498773524309        9.0069025887530518        13.093873728165185     
 H   7.5878364885959471        9.6265349923555128        13.815230642257921     
 H   8.5250618454736333        9.6071203933720088        12.271822058699268     
 H   8.9386564236098334        8.4672357923159201        13.598619523822221     
 C   2.2141334433722504        7.4900445202749317        14.203131865972622     
 C   1.8903396951854081        9.8391691966016346        14.806002450618841     
 H   2.2792379823763076        10.771607898190366        15.204201478893800     
 C  0.56057871547878890        9.7785333567625727        14.375855108164140     
 H  -6.1364441598049491E-002   10.671967898692591        14.416438804208541     
 C   9.9639795597452814        5.1224004704623542        14.473138993358042     
 H   10.934285397955410        4.9306183738590903        14.020242129046066     
 Co   1.1406257559240600        8.9548854208894966        5.7778861442142935     
 S   3.3581644542650970        10.985240381868724        4.7547780114352154     
 S  0.75260043928800802        10.983024738356715        8.1990517193086756     
 S   1.2732705054623776        5.8313307229565901        6.4633613481763481     
 S -0.87112006008010645        8.1048587947876012        3.4636008767071340     
 O  0.40491840964728792        7.4289441192120540        3.1210236485609917     
 O  -1.8626875089744740E-002   11.042624238033705        9.4517692870851491     
 O   4.2184584973244199        11.081546575470011        3.5610812128053726     
 O   2.1453505335748244        10.527096433375922        8.3004520529869961     
 N   2.0614838759305996        7.1967784335010663        6.0909160609459674     
 O  -1.5154466151064878        8.7911088478737387        2.3286468792709645     
 O   1.9118824090308162        5.0513849147547525        7.5388356609324516     
 O   2.0942357444466975        11.732383420687469        4.7138269638410284     
 O -0.12722497330852284        6.2562647164105085        6.7217941346142096     
 N -0.56194681514445544        9.0596005741306733        4.7227947727180855     
 N   2.9598082486301180        9.4530944880125958        5.1346204343838133     
 N   5.5585379834117522E-002   10.056137845517807        7.0557883886535562     
 C   6.0903951602199617        7.3693138529167506        4.8400905207133578     
 H   7.1266044971227149        7.4655466947361679        4.5260781382923643     
 C  -1.2728102673866963        10.305734801866430        6.6413183065533890     
 C   3.4115202013513333        7.1681801466022863        5.6810107235205507     
 C   4.3219917394725567        11.605010397920530        6.1245606942092312     
 H   5.2022455706441217        10.964749644775871        6.2516422084027985     
 H   3.7041687475237524        11.578141227943938        7.0288277635064196     
 H   4.6440052217463119        12.622588001431653        5.8749084404399730     
 C  -2.2518111062260036        11.028672677433830        7.3519583271751445     
 H  -2.0143094567913469        11.425234771385400        8.3357203048929200     
 C  -1.6132308403497992        9.7528209906111094        5.3677810652880114     
 C   1.1960052768714229        4.8296517905732586        4.9971556453788173     
 H  0.75436695959155420        5.4457682202526732        4.2068188623138152     
 H  0.56623958850283207        3.9602958997723756        5.2219387164940869     
 H   2.2034715453297715        4.5088751389437265        4.7122180248726497     
 C  0.78872296873903480        12.629678822118828        7.5209367217866010     
 H   1.2737547832170397        12.555876574281841        6.5417721304208243     
 H   1.3597447343969067        13.251370895350430        8.2198308729205181     
 H -0.23343253832989325        13.008485745573536        7.4159157428981297     
 C  -2.9053405462322970        9.9649270541265302        4.8550678552940054     
 H  -3.1506829335111801        9.5993614630741320        3.8625677648102998     
 C  -3.5254840153202318        11.242697293342678        6.8131391870463007     
 H  -4.2548841160047690        11.827651973557339        7.3699035921389093     
 C   5.2591333394079323        8.4928047414774070        4.7930465553500436     
 H   5.6478868398184918        9.4303326813921036        4.4100163573941806     
 C  -1.9882760323962922        6.8625594104409533        4.0771717218546488     
 H  -1.4428055791535204        6.2260492464700157        4.7796584851725701     
 H  -2.3786918402819568        6.2820031146632829        3.2390460018367828     
 H  -2.8029168354676264        7.3783006742443700        4.5979537719628780     
 C   3.9113696797457052        8.4166834836023341        5.1849057630201196     
 C   4.2663239109958333        6.0532342746558250        5.7130591292834128     
 H   3.8924611650113969        5.1065282780713304        6.0921579893627387     
 C   5.5939518750784352        6.1424995666729645        5.2813816471293906     
 H   6.2308561174664403        5.2588673861449227        5.3108841455559181     
 C  -3.8501032681572078        10.712568945451510        5.5644491938726661     
 H  -4.8257811273184457        10.898940207825047        5.1211537651977865     
 N   10.196203720323245       0.41569790138637924        8.1212126746509075     
 C   8.7661992225346559       0.47682962145059421        7.6300864974414848     
 H   8.7252865211771180        1.2728908072387737        6.8749292117094685     
 H   8.1659730523348379       0.79580039127349511        8.4972399648510866     
 C   10.361819891269384      -0.64319362795352142        9.1900195567466678     
 H   10.071236104237464       -1.5884723131128138        8.7232284174621935     
 H   9.6235377826380226      -0.43214967259959280        9.9725087106467711     
 C   8.3016341913098870      -0.84926410597651525        7.0370081447972748     
 H   7.3354632668643198      -0.69337920035797618        6.5391415604942855     
 H   8.1704067732647037       -1.6304613827312204        7.7959669051325156     
 H   8.9964086558228331       -1.2011789610131987        6.2579551181559969     
 C   10.688822955295379        2.7894135021997588        7.4299082559936052     
 H   11.331560478260888        3.6357740861620584        7.7052620140514447     
 H   9.6869329116815504        3.1699700641960811        7.2076298430746206     
 H   11.100290780033802        2.3755075105638142        6.5003197962964920     
 C   10.703333728615942        1.7690567677323106        8.5596618849409545     
 H   11.728893177218371        1.6119015314046798        8.9063358937819164     
 H   10.088463120528491        2.0725414130086746        9.4174399792100161     
 C   11.777991067212366      -0.72234407309975579        9.7418532294968383     
 H   11.916301420127622       -1.6918256487548089        10.240469616978766     
 H   11.980237904134260        5.7676600771409445E-002   10.484818991772064     
 H   12.521002235443403      -0.65966329998766926        8.9365176336946526     
 H   10.780484560118847       0.11603634580809571        7.2981126840271937     
 N   7.6883380990462609        15.531862985403228        17.267037375565469     
 C   9.1256444912008181        15.510558082338413        16.791999994719063     
 H   9.2363671607320263        14.626899293229673        16.148934385129465     
 H   9.7361831464163977        15.363390625460950        17.696746499760330     
 C   7.4737937789523867        16.625292550387286        18.291158268857100     
 H   7.7667357544224247        17.557542796915591        17.800840628763172     
 H   8.1900425653881346        16.452172938485688        19.102210057509492     
 C   9.4946011320717414        16.777522995329154        16.027663288746908     
 H   10.490008793470876        16.646187092804364        15.583016116852171     
 H   9.5334934432274814        17.662269509608262        16.673537317178592     
 H   8.8002431374980912        16.952828093202189        15.192322503072482     
 C   7.2269516146316439        13.132084446431495        16.650210347679746     
 H   6.6163670927841594        12.277282235284078        16.970458190788378     
 H   8.2293426223361035        12.771039778389563        16.399096220769287     
 H   6.7691936643765427        13.514121607188637        15.728629427961113     
 C   7.2271086079381366        14.179202333654436        17.755404120849253     
 H   6.2113735098707936        14.322185272733057        18.135475402821083     
 H   7.8764417372282729        13.908145585442632        18.597982520020853     
 C   6.0401136633105867        16.700577137469310        18.794375611102893     
 H   5.8583499487174349        17.694916542860344        19.224321223002210     
 H   5.8357665048032779        15.963027818909930        19.578233986740059     
 H   5.3251616720610500        16.564762964960984        17.973012495540051     
 H   7.1055856824198793        15.783489445173180        16.428190104448081     
 N   4.3457263909365480        7.5910241892892216        9.8488920914761113     
 C   2.9084003818893387        7.5698723130495233        10.323903254097836     
 H   2.7975152470284872        6.6860828082823724        10.966795449755312     
 H   2.2978354744213760        7.4230185056001448        9.4190930945050990     
 C   4.5603887590563774        8.6844864667114976        8.8248245652730102     
 H   4.2675198108927752        9.6167370576200089        9.3151831937595606     
 H   3.8441294856729864        8.5114681791346509        8.0137602929826759     
 C   2.5396699393448805        8.8367731463984764        11.088500417301816     
 H   1.5441742477299250        8.7055561983702763        11.533002513388663     
 H   2.5010237429184898        9.7216924834653771        10.442804858909039     
 H   3.2340047701985517        9.0117335366204347        11.923969971679252     
 C   4.8069629739456934        5.1911855964365863        10.465622933019684     
 H   5.4174434987850022        4.3363335952184237        10.145293273788756     
 H   3.8045583093578843        4.8302275264631618        10.716816814162488     
 H   5.2648376381821107        5.5731637810364614        11.387173684638263     
 C   4.8067994297282883        6.2383331221344118        9.3604547989175728     
 H   5.8225134714986346        6.3812343858985701        8.9802891772997366     
 H   4.1573695321559025        5.9673467049656166        8.5179261278275735     
 C   5.9940767880452386        8.7596907191049720        8.3216205453006697     
 H   6.1759179594614597        9.7540460023023794        7.8917303597337813     
 H   6.1983725177852564        8.0221673743473438        7.5377222273833429     
 H   6.7090171305612536        8.6237819706048171        9.1429826289414571     
 H   4.9284951888832955        7.8425370286271212        10.687763274554069     
 N   1.8374354857055741        8.3562110146033124       0.91724231160284819     
 C   3.2674608982468381        8.4168655124263214        1.4083689018210588     
 H   3.3087657928984124        9.2131721209639164        2.1631937369401117     
 H   3.8678007713723330        8.7351557588054849       0.54111571148462967     
 C   1.6715077695356582        7.2973957091657464      -0.15158852551997495     
 H   1.9619602794543669        6.3520399810332391       0.31512871926916342     
 H   2.4097510183321886        7.5083427554250965      -0.93413446781291509     
 C   3.7314000190299033        7.0908436416852503        2.0019701152053857     
 H   4.6977466100451810        7.2463698335015705        2.4995848327666903     
 H   3.8620599076453193        6.3092917346893396        1.2433683540330047     
 H   3.0366068376829731        6.7396996863830436        2.7812508665694264     
 C   1.3453281209205181        10.730012547977871        1.6086185423535884     
 H  0.70277862309635519        11.576514065415287        1.3332699130896275     
 H   2.3472667809646608        11.110370249231494        1.8310056687958718     
 H  0.93370334277242373        10.316132527321106        2.5381443112449089     
 C   1.3307249285980103        9.7097247894060441       0.47879606338796804     
 H  0.30518751282800449        9.5528483004663709       0.13194150007028330     
 H   1.9458004785639469        10.013107499567898      -0.37886468289929676     
 C  0.25528143035014739        7.2185442771412918      -0.70330744753541763     
 H  0.11673028699480276        6.2491100299686080       -1.2019435406959644     
 H   5.3134546434119787E-002   7.9986239625233022       -1.4462403549304150     
 H -0.48764963238093234        7.2813608807748338       0.10208463101056292     
 H   1.2530737535551020        8.0567333434456376        1.7403440249243651     
 N   1.6102638727019500        14.533900691610368        18.206047573061110     
 C  0.82263116852606011        15.696345289774504        17.642454574716755     
 H  0.61578262038369824        16.358470466886338        18.493781004528984     
 H -0.13787858317703894        15.280936774965342        17.316002800284796     
 C   2.9048548881787144        14.981149732695373        18.843244539651785     
 H   2.6520473113175105        15.855047323696230        19.461581164087370     
 H   3.5617390502386734        15.305092667010165        18.030321212279937     
 C  0.47615273753214815        12.886696028550553        16.686440785828957     
 H  0.63001130672364325        11.915046044421018        16.195040339746818     
 H   3.5559985832803370E-002   13.557655368636278        15.937089965653925     
 H -0.26762830158100864        12.736786639692363        17.482755004448812     
 C   1.8020559523453017        13.387947428208628        17.242453310523807     
 H   2.3134833892786708        12.596721237904850        17.802764260630948     
 H   2.4970547109779293        13.725419700195220        16.465176306997364     
 C   1.5077679220455900        16.436379436758404        16.512790952377689     
 H  0.82757709644529776        17.231092667843345        16.173570107237250     
 H   1.7389712166567151        15.776811204476196        15.667015778261808     
 H   2.4391594596531849        16.914293753838976        16.846620795917190     
 C   3.5492578294251507        13.884290054327208        19.681480683292328     
 H   4.3876305735630083        14.318241462020755        20.245429137948964     
 H   3.9594459110428613        13.064814598502121        19.074164063381971     
 H   2.8500414152991995        13.455432668709166        20.411284827503593     
 H   1.0033822898681266        14.201414518700076        19.001861496181569     
 N   4.2545606592944445        1.3333693859321565        9.1603744872815263     
 C   4.9660053907659867        7.2911517676584270E-002   8.7208461755954794     
 H   5.0526600871276397      -0.55215845696084531        9.6186473652714106     
 H   5.9855637130943613       0.37251602416683605        8.4509256690217480     
 C   2.9038164181985264        1.0295772648509269        9.7675607416081167     
 H   3.0584915641219643       0.16705325758767042        10.432309237732616     
 H   2.2495925565288952       0.72475599857588935        8.9444139036399513     
 C   5.5484224804878535        2.7475710359883094        7.5232012785242706     
 H   5.4702284156602969        3.6504262636369962        6.8992137097672304     
 H   5.9515936666414859        1.9539980739851270        6.8790088626545014     
 H   6.2880784894405499        2.9547239420802263        8.3102710864483846     
 C   4.1811815215739676        2.4097822670436404        8.1023109860964730     
 H   3.7335564964419610        3.2875878516177695        8.5831257560075009     
 H   3.4682614734373529        2.0676198452747756        7.3434492488176755     
 C   4.2938031222201936      -0.66749866121839341        7.5843462355720508     
 H   4.9101285357332376       -1.5503406861727611        7.3606037485679474     
 H   4.2073670554712397       -5.0594865859528881E-002   6.6806431410821494     
 H   3.2894489307678656       -1.0155786598848080        7.8620798974045778     
 C   2.3307574697278395        2.2142000015671779        10.532792307034990     
 H   1.4148839780591720        1.8899746371460566        11.049012921944612     
 H   2.0549856678823919        3.0523271981465534        9.8775798044836005     
 H   3.0240284073874060        2.5863776644144116        11.298648400885330     
 H   4.8575577583723515        1.6762624119517260        9.9542462380340950     
 N   7.7790939517578597        9.2745073347246247      -0.12162810033665995     
 C   7.0675232398062153        8.0141983187595542       0.31807153330492077     
 H   6.9804767058603066        7.3891883215077749      -0.57971361374816888     
 H   6.0481434384904533        8.3140284525066424       0.58831336316243599     
 C   9.1297825226531479        8.9705082716075193      -0.72880052907576776     
 H   8.9750259937736665        8.1078644721990862       -1.3933619496395102     
 H   9.7840270268682001        8.6658189800047882        9.4380199626499794E-002
 C   6.4853644834462161        10.689151618390222        1.5151849472870249     
 H   6.5636117392068272        11.592190029291476        2.1388507416330542     
 H   6.0820802636763798        9.8958597953221155        2.1595998341183460     
 H   5.7457690275658333        10.896099126842717       0.72801086321949604     
 C   7.8525944712820213        10.351043460855568       0.93628153897653110     
 H   8.3004176705202575        11.228680448830410       0.45538108311149633     
 H   8.5653841145708363        10.008882486404689        1.6952644581699881     
 C   7.7398911630047138        7.2735911110515410        1.4543453324343758     
 H   7.1233768706390972        6.3909964869525151        1.6783915565025074     
 H   7.8269156654588770        7.8904881855838926        2.3579434596561524     
 H   8.7439653195979545        6.9251187694545067        1.1762447115331507     
 C   9.7028604046769509        10.154937085088086       -1.4942997201661870     
 H   10.618642006690360        9.8305492199457323       -2.0105563438936995     
 H   9.9787757712802758        10.993143994107619      -0.83927020823911114     
 H   9.0095392799194638        10.527049239336771       -2.2601434317819251     
 H   7.1761247833233410        9.6173591556905329      -0.91554424909901266     
 N   10.423650175406532        6.5929583328712207        8.9100671071619661     
 C   11.211272877158127        7.7554252285491136        9.4736245553573593     
 H   11.418143724345791        8.4175109164202571        8.6222726372812968     
 H   12.171775353060275        7.3400309419255763        9.8001205020678839     
 C   9.1290272889575714        7.0401771929333989        8.2729222546514212     
 H   9.3817747271283221        7.9141263072700365        7.6546359082268056     
 H   8.4721478394514698        7.3640311520022435        9.0858836079342602     
 C   11.557848242519960        4.9457954837103895        10.429648326465291     
 H   11.404034932286791        3.9741332049079316        10.921036893705306     
 H   11.998431532889263        5.6167595653139442        11.178999513021681     
 H   12.301616906789516        4.7959252479595786        9.6333146075934977     
 C   10.231917543026794        5.4470099171582156        9.8736741390566873     
 H   9.7204918519967443        4.6557707718785508        9.3133801269974850     
 H   9.5369378192042564        5.7844732965984100        10.650973179487488     
 C   10.526095368420862        8.4955003210559514        10.603237099594084     
 H   11.206319773759809        9.2901656843979659        10.942521374513859     
 H   10.294770037436722        7.8359323857011729        11.448989687295491     
 H   9.5947602199620938        8.9734896232205603        10.269324400919265     
 C   8.4846641483856011        5.9433409906779406        7.4346200287115360     
 H   7.6462623969455654        6.3772807172078858        6.8707086589067146     
 H   8.0745318789971261        5.1238024889968141        8.0418858774381068     
 H   9.1838863870111780        5.5145770864334311        6.7047718185629099     
 H   11.030507369485123        6.2604898388288772        8.1142235010463910     
         396

 Co   10.896356901893293        1.0143257810956423        3.2628585211221299     
 S   8.6779525671559270        3.0433585895170592        4.2873056692972780     
 S   11.284031119108555        3.0436076520348760       0.84312479652930161     
 S   10.764463683978908       -2.1083493750256177        2.5743966560270977     
 S   12.907961451902091       0.16353250951996551        5.5768834456921788     
 O   11.632003039345769      -0.51272624738576345        5.9189461928834772     
 O   12.055140661021413        3.1049038715939532      -0.40957109488020493     
 O   7.8172261386004607        3.1381785148185748        5.4807655647048925     
 O   9.8915064236558194        2.5870646653434881       0.74115319903494559     
 N   9.9759352250905735      -0.74342525149288063        2.9479785191645873     
 O   13.552270413638944       0.84870892274782272        6.7124951149765053     
 O   10.126260580646411       -2.8872311229390615        1.4979199039967976     
 O   9.9416145375413212        3.7908508453681220        4.3295783340166318     
 O   12.164981760670633       -1.6830416637943211        2.3168235164475890     
 N   12.598529501571944        1.1193993184530209        4.3186774828396803     
 N   9.0768049368185935        1.5118248468900031        3.9059331305377629     
 N   11.981465655137928        2.1161234327038727        1.9855924586237323     
 C   5.9466022755730847      -0.57286741561507948        4.1976457969985113     
 H   4.9102850229734942      -0.47717796252592348        4.5114204584202087     
 C   13.309755277156958        2.3657514858876265        2.4004156667206709     
 C   8.6257499825847521      -0.77261745488157396        3.3572900102295460     
 C   7.7145249021205249        3.6644160974130333        2.9177366192315204     
 H   6.8340234044873727        3.0246072722983590        2.7900892621066880     
 H   8.3325418155385300        3.6377748648517532        2.0135785398498198     
 H   7.3928898140759927        4.6820005524127914        3.1678590454272824     
 C   14.288993593854283        3.0886021352391020        1.6900419464950822     
 H   14.051747533677627        3.4852382381160711       0.70624275435712613     
 C   13.649848036385000        1.8128587881003968        3.6740277815699232     
 C   10.841085682224717       -3.1113128912654284        4.0396967863562594     
 H   11.282178806394228       -2.4957258763327177        4.8307231729941877     
 H   11.471205595715629       -3.9803387503924710        3.8147005497250652     
 H   9.8335112646983855       -3.4324021745002127        4.3238394570162111     
 C   11.247154196837865        4.6894373401438960        1.5228509727282036     
 H   10.762494769567846        4.6145094226169938        2.5020869254311688     
 H   10.675640694822423        5.3116240435795135       0.82485542935950651     
 H   12.269134183532636        5.0686312022700708        1.6279237199242280     
 C   14.941665812296717        2.0252485455161566        4.1873117619551792     
 H   15.186574755990664        1.6597635820959216        5.1799354112053893     
 C   15.562520040520269        3.3025733111693190        2.2292482789064980     
 H   16.292181040662619        3.8873771349712452        1.6726935897918789     
 C   6.7775199431643172       0.55079757870835477        4.2457163976257757     
 H   6.3883365292890799        1.4878747106053352        4.6293685088271328     
 C   14.025363736293647       -1.0779983737152423        4.9620692684535506     
 H   13.480022621545295       -1.7139932015317936        4.2590112212826048     
 H   14.415964314392093       -1.6591582758233918        5.7996902772348875     
 H   14.839848631125983      -0.56153019988796515        4.4417726818120133     
 C   8.1254314234490099       0.47534248436095849        3.8542268489707920     
 C   7.7713086243011587       -1.8877761247431724        3.3242735535524015     
 H   8.1455999926889024       -2.8341486353009020        2.9448081364818388     
 C   6.4435895755993018       -1.7992283851878723        3.7557827927977714     
 H   5.8070947716112862       -2.6831300257062591        3.7260321261740219     
 C   15.886683494372225        2.7727575197291769        3.4781752808407811     
 H   16.862174606111683        2.9592771511168992        3.9218197158741281     
 Co   7.0467994071421352        14.855397651563290        12.376235499101396     
 S   9.2954257430352314        12.880257169413696        13.446278456139115     
 S   6.6816378089412520        12.797562937951980        9.9960800483962018     
 S   7.1507658195022454        17.951276966419314        11.581892151621503     
 S   5.0335468134137189        15.730406731997222        14.674823946448921     
 O   6.3061570585535147        16.417922141610930        15.002616597577676     
 O   5.9165831871328445        12.680710779519329        8.7428104098561121     
 O   10.168505663269379        12.836174456607973        14.633308687451404     
 O   8.0644730044582786        13.281865378407192        9.8794763447009508     
 N   7.9517577200543625        16.603474761448027        11.988281039551541     
 O   4.3892804976231075        15.076627120907697        15.829300386672013     
 O   7.7718126520761173        18.697264281300985        10.471533975590592     
 O   8.0419112756263669        12.118743401017177        13.529660693098897     
 O   5.7488912147939031        17.513970866259807        11.355790953171837     
 N   5.3536665772045628        14.742351728378649        13.446217774950448     
 N   8.8782134753696269        14.390946256402080        13.013885882197492     
 N   5.9639970011571499        13.737094209576092        11.114376461240731     
 C   11.992671394474220        16.510044884291894        13.209969607782996     
 H   13.031535720180832        16.436365612926753        13.520108331788368     
 C   4.6397307155078664        13.480032128333015        11.539215200173478     
 C   9.3064017927888809        16.656279595578237        12.380219243708574     
 C   10.248947990044442        12.219171098578256        12.084722307496039     
 H   11.136581010951671        12.845899487255817        11.940158114616160     
 H   9.6260183382804900        12.238043928276463        11.183117855273494     
 H   10.559311910539734        11.201592052046610        12.349901023265716     
 C   3.6571176154512743        12.754620953809598        10.837200095006986     
 H   3.8893762509477070        12.353615207867314        9.8537711003221062     
 C   4.3050388262774364        14.035595081195980        12.812455911364170     
 C   7.0991737052890382        18.994259975763825        13.019452653556996     
 H   6.6781158555829618        18.394022448603071        13.832700408341914     
 H   6.4560778744617302        19.852358481134235        12.790956990949040     
 H   8.1107564368877139        19.325850802869461        13.275576817337491     
 C   6.7515638060476171        11.176830691338546        10.723588791317816     
 H   7.2212986373086281        11.289084205482323        11.706450360811781     
 H   7.3446201934234763        10.543959840149121        10.054504048132420     
 H   5.7376858678321554        10.778052153095093        10.827572864964019     
 C   3.0214069494158404        13.813763116660958        13.340716921273852     
 H   2.7860499358533537        14.180225911171329        14.334937351233670     
 C   2.3875641387251485        12.539992143231526        11.386629997578328     
 H   1.6526009808196283        11.956196035757424        10.836941882962956     
 C   11.174641927042213        15.379581310700610        13.295393559459002     
 H   11.578042860111871        14.459934416229965        13.705726559500281     
 C   3.9083575343618473        16.948200577155546        14.021614994529157     
 H   4.4496650851060506        17.568230621306093        13.300702782147731     
 H   3.5125251671778543        17.547955814038790        14.844064737317822     
 H   3.0985968717789154        16.409140176203955        13.516506942731308     
 C   9.8228529382023915        15.430043645616589        12.912360358456592     
 C   10.147404067769576        17.779587072852898        12.311591116587429     
 H   9.7588911773627931        18.712413567800066        11.913935978743403     
 C   11.477125554895853        17.718190943950688        12.741724782973636     
 H   12.099453938720352        18.611374519285143        12.701443137863864     
 C   2.0725825758671990        13.064558997816036        12.639814899118871     
 H   1.1021415847822271        12.872977983269717        13.092495953076680     
 Co   4.9871429159965830        6.9147190196924893        14.740115307953571     
 S   2.7386323564392705        4.9395822396790141        13.669767630798457     
 S   5.3521169666869159        4.8569871369150022        17.120277090424750     
 S   4.8831228520735648        10.010680105028911        15.534074506604703     
 S   7.0004233841484584        7.7893785216110709        12.441376893155134     
 O   5.7278345239142423        8.4768667960768092        12.113462892511658     
 O   6.1170796587592919        4.7401164689923556        18.373597964114232     
 O   1.8655896589669230        4.8954813847241994        12.482710466799357     
 O   3.9692907960263000        5.3413361845225547        17.236766515219429     
 N   4.0821375600980865        8.6628346230740654        15.127872160186193     
 O   7.6447209445237583        7.1354490115710005        11.287004691593246     
 O   4.2620774264655621        10.756851564448786        16.644305058575725     
 O   3.9921594810807433        4.1780861851469950        13.586423743115514     
 O   6.2849965218118973        9.5734036196408017        15.760261409225921     
 N   6.6802570088573754        6.8014760333531132        13.670091839687251     
 N   3.1557906255281329        6.4502716566530935        14.102189808178071     
 N   6.0698697787585045        5.7965090972920095        16.002034464581556     
 C   4.1274177867214684E-002   8.5692798432113015        13.906017444910152     
 H -0.99757090214320554        8.4955744297355125        13.595820735174932     
 C   7.3941369564113719        5.5393502879067533        15.577237402666645     
 C   2.7275029437379028        8.7155894934704374        14.735883446729298     
 C   1.7850684688823659        4.2784645015709479        15.031287352775774     
 H  0.89744600346199810        4.9052057779625082        15.175863005808075     
 H   2.4079682160813771        4.2972986367512362        15.932912612223120     
 H   1.4746947023638333        3.2608981290256280        14.766068598569291     
 C   8.3766989308542463        4.8139593422392970        16.279339365600407     
 H   8.1444007703432444        4.4130440460045133        17.262795339389971     
 C   7.7288598289713510        6.0947716758336856        14.303945276654270     
 C   4.9347478650988865        11.053431430592717        14.096360255125548     
 H   5.3558252850385220        10.453062449141310        13.283224809373447     
 H   5.5778385016602483        11.911563700917943        14.324738594805311     
 H   3.9231660240158734        11.384972765212401        13.840168426938185     
 C   5.2822093357497524        3.2362663937819103        16.392730820900468     
 H   4.8125783126128390        3.3485502104761333        15.409819555871620     
 H   4.6890659992484087        2.6033993883315114        17.061746507493623     
 H   6.2960862533348747        2.8374588286829123        16.288838284980311     
 C   9.0125050225186243        5.8728613189778764        13.775738602338427     
 H   9.2479040460108699        6.2392273675772287        12.781491958696972     
 C   9.6462559225907576        4.5992399535914279        15.729956994574799     
 H   10.381186345691253        4.0154643314046572        16.279705646625278     
 C  0.85934085021661288        7.4388401171793088        13.820617747523332     
 H  0.45598719980999730        6.5191879424642396        13.410245858131903     
 C   8.1256002394018978        9.0072368681843358        13.094485862484676     
 H   7.5842697244904427        9.6273337655547078        13.815323229338585     
 H   8.5214545579912357        9.6069132297456239        12.271990095452676     
 H   8.9353483072278799        8.4682326860908628        13.599672399713530     
 C   2.2111144160460947        7.4893397346835862        14.203707757984855     
 C   1.8864592136974898        9.8388645971917583        14.804496343994163     
 H   2.2749415207034835        10.771700163754788        15.202161826066606     
 C  0.55675679826090296        9.7774345249812207        14.374308656548614     
 H  -6.5600385335807990E-002   10.670597929918529        14.414583001023239     
 C   9.9612866171564658        5.1236967518835037        14.476736674547094     
 H   10.931740627527557        4.9320658485003017        14.024103866013977     
 Co   1.1374618082536594        8.9552270681167627        5.7757004744280609     
 S   3.3558900078276523        10.984006283022406        4.7512503236310177     
 S  0.75008605639463499        10.984219564954012        8.1956900810536091     
 S   1.2692852784334192        5.8324640772615846        6.4642804823106506     
 S -0.87432336683017475        8.1044894921992068        3.4618583902502627     
 O  0.40161635682155727        7.4282411602408054        3.1197048851475611     
 O  -2.0965542765250790E-002   11.045456044459620        9.4484229562483542     
 O   4.2165502105317865        11.078819718799997        3.5577444636051241     
 O   2.1425538578440295        10.527483984679215        8.2975266692958769     
 N   2.0578651111213166        7.1974069773637392        6.0908664959651020     
 O  -1.5186467941354398        8.7898113019597250        2.3263453510074785     
 O   1.9073948108375969        5.0534865394430870        7.5407503191008214     
 O   2.0922584858750488        11.731559114034534        4.7090851810453156     
 O -0.13124884617716126        6.2577536774847422        6.7217905758456213     
 N -0.56483717667614142        9.0601854069651946        4.7201766724452243     
 N   2.9569953995145357        9.4524740915616121        5.1325963350210291     
 N   5.2483987932773868E-002   10.056967172958366        7.0531419087730178     
 C   6.0871198144324508        7.3676823421483810        4.8408749035630043     
 H   7.1234053568177504        7.4632711151083724        4.5269742659865280     
 C  -1.2757936918147164        10.306775067843148        6.6383740933474975     
 C   3.4080331032364088        7.1681169516392238        5.6814741458769369     
 C   4.3194217445665810        11.604959251492918        6.1207974205372153     
 H   5.1998866881840105        10.965085892634399        6.2483800841021147     
 H   3.7014523738840950        11.578319963920650        7.0249881146200597     
 H   4.6411021609626308        12.622536512897561        5.8706998400947876     
 C  -2.2549000209235239        11.029780293737272        7.3487680764364489     
 H  -2.0175501907574067        11.426467075048834        8.3325219298827982     
 C  -1.6160472435398034        9.7537894804563106        5.3648428085546778     
 C   1.1927513452363265        4.8296062584806032        4.9988926877574453     
 H  0.75170212026555894        5.4452701165798612        4.2079016076174680     
 H  0.56260346569226782        3.9605729215928398        5.2237816109505530     
 H   2.2003346849447429        4.5085191151038480        4.7147781083207985     
 C  0.78717058295213826        12.630131223593940        7.5161597449886539     
 H   1.2717661706086461        12.555229241163834        6.5368900290647565     
 H   1.3588198841402348        13.252145935293026        8.2142008839539908     
 H -0.23474941569948246        13.009505738948475        7.4111670576252351     
 C  -2.9079139556990250        9.9661739918205878        4.8516835728853600     
 H  -3.1529684679468395        9.6005859593351293        3.8591325260874774     
 C  -3.5284546737028100        11.243821691225408        6.8096444058763259     
 H  -4.2580155193911153        11.828740411857055        7.3662072805646925     
 C   5.2562369711712194        8.4913731916392674        4.7927370542532426     
 H   5.6454100397959071        9.4283910874060854        4.4089298560592765     
 C  -1.9917107146943860        6.8628924462728094        4.0765630936628581     
 H  -1.4463600661241829        6.2268536916515336        4.7795774496457195     
 H  -2.3822817152824087        6.2817867014602680        3.2388861686211845     
 H  -2.8062116555332350        7.3793016259295143        4.5968962343074393     
 C   3.9083579403420505        8.4159852809279787        5.1843432149342537     
 C   4.2624417858987051        6.0529317220383083        5.7145655541344924     
 H   3.8881595109283151        5.1066215508714095        6.0941919425526594     
 C   5.5901297212970205        6.1414005151377697        5.2829327588643098     
 H   6.2266166846355082        5.2574947983950588        5.3127415572781134     
 C  -3.8527953504845578        10.713856328506129        5.5608235339188061     
 H  -4.8283229372979513        10.900376771053363        5.1172586431840701     
 N   10.200820045116869       0.41386195810561971        8.1241908074327398     
 C   8.7706121976946303       0.47387956111396679        7.6335119671715406     
 H   8.7277536667059046        1.2723778272120387        6.8814735782595831     
 H   8.1700981310563794       0.78806717115945224        8.5017115130496848     
 C   10.367800727744347      -0.64598847029538409        9.1917560455311573     
 H   10.077155025174587       -1.5909063751302301        8.7243114917275957     
 H   9.6301303169924068      -0.43600108275685695        9.9750389826126238     
 C   8.3087128442913354      -0.85057070225299769        7.0356685128304752     
 H   7.3417264379057707      -0.69537389876161870        6.5392853117077587     
 H   8.1800604155454515       -1.6346500516884919        7.7914803842236360     
 H   9.0034752745630477       -1.1975670900150812        6.2550475675447075     
 C   10.692562706844203        2.7883037083546256        7.4349559924672510     
 H   11.334402689118011        3.6349015463879857        7.7115583514672279     
 H   9.6906577047394382        3.1683139683371349        7.2118742009599481     
 H   11.105320298686582        2.3752847216579438        6.5055910437088018     
 C   10.706667799495941        1.7672037301019752        8.5640275735259888     
 H   11.731954020118877        1.6104468130386038        8.9116321936891474     
 H   10.090836423254801        2.0697850771288491        9.4213817140855021     
 C   11.784458780734500      -0.72502579286092639        9.7422384767106553     
 H   11.923980553768265       -1.6951974199569257        10.238946841294506     
 H   11.986761084486789        5.3815657685207963E-002   10.486340363213522     
 H   12.526689663785026      -0.66031004225353518        8.9364573323307681     
 H   10.785059691342767       0.11553823180400372        7.3006532223338141     
 N   7.6929554903398714        15.530026300027274        17.264066076566124     
 C   9.1300594996959248        15.507622700524252        16.788582138645850     
 H   9.2388494552914633        14.626393462066893        16.142407965493291     
 H   9.7403131607641473        15.355693473265278        17.692286117990154     
 C   7.4797649258448962        16.622496272667291        18.289427503104026     
 H   7.7726383219972854        17.555109307319473        17.799763325300265     
 H   8.1966257073749755        16.448326304093307        19.099686607552840     
 C   9.5016622936420827        16.776229091478335        16.028994784171008     
 H   10.496260914011353        16.644217142532757        15.582873924531926     
 H   9.5431098953331368        17.658104864063990        16.678004462900898     
 H   8.8072930514659635        16.956427773717401        15.195213415653106     
 C   7.2307092276390028        13.130970037924691        16.645170568132095     
 H   6.6192357152874992        12.276399717174401        16.964172762722647     
 H   8.2330870986952451        12.769387369499547        16.394854429505685     
 H   6.7742329987308629        13.513891205157424        15.723368614165103     
 C   7.2304580094974611        14.177344043835292        17.751047143905605     
 H   6.2144505882508536        14.320716268943835        18.130194235583165     
 H   7.8788376717443116        13.905388525948045        18.594045567862764     
 C   6.0465704643358436        16.697883261503257        18.793993926249989     
 H   5.8660097708220755        17.691531764201223        19.225846614423144     
 H   5.8422837544824198        15.959153709853849        19.576716475685654     
 H   5.3308401947926551        16.564097549895344        17.973075362682728     
 H   7.1101593126974603        15.782983121399264        16.425655865926750     
 N   4.3410961000512183        7.5891907729815653        9.8518741558693854     
 C   2.9039735645430138        7.5669316926652606        10.327333334010419     
 H   2.7950301732132639        6.6855790022695771        10.973343729661872     
 H   2.2936951108187342        7.4152986842090680        9.4235692371516961     
 C   4.5543981508967049        8.6816916441652339        8.8265631350212281     
 H   4.2615937209982864        9.6143050010692601        9.3162660274673534     
 H   3.8375274650040034        8.5076173692930119        8.0162922408296975     
 C   2.5325843960509942        8.8354775643494019        11.087166671571119     
 H   1.5379026408864536        8.7035779554638388        11.533150523496641     
 H   2.4913692245881434        9.7175165545102704        10.438325544507268     
 H   3.2269317646985352        9.0153506994012016        11.921069649004281     
 C   4.8032007976346884        5.1900777932480384        10.470678816741042     
 H   5.4145760926431867        4.3354604509079300        10.151599349145556     
 H   3.8008100294022276        4.8285769095853244        10.721070279225826     
 H   5.2597872557495622        5.5729432610846557        11.392452278814808     
 C   4.8034458240666700        6.2364797934016130        9.3648264580270180     
 H   5.8194333573700980        6.3797748841877322        8.9855902651233652     
 H   4.1549747688030951        5.9645906993130158        8.5218750000943153     
 C   5.9876000858092375        8.7570027672908637        8.3220092938165440     
 H   6.1682339290513024        9.7506662687832950        7.8902089579492962     
 H   6.1918382249413924        8.0182977507669868        7.5392490169194266     
 H   6.7033193542871485        8.6231277317940727        9.1429268821059217     
 H   4.9239077490554664        7.8420402838416816        10.690306950995632     
 N   1.8328279671883558        8.3543898756197361       0.91427821751699201     
 C   3.2630555684682667        8.4139567623899811        1.4049574455191074     
 H   3.3062845113090606        9.2126868193664748        2.1566818494368376     
 H   3.8636770226290711        8.7275016453699514       0.53666371516191547     
 C   1.6655530410915413        7.2946114403126465      -0.15330964758429647     
 H   1.9560747597048220        6.3496207712125576       0.31406511405006921     
 H   2.4031867478942011        7.5045073032156244      -0.93664622069026315     
 C   3.7243637744338449        7.0895743641233402        2.0032947196537956     
 H   4.6915160924837949        7.2444323746496417        2.4994400399919945     
 H   3.8524801915868672        6.3051600806038985        1.2478200193827658     
 H   3.0295836689640057        6.7433060605666597        2.7841307436792757     
 C   1.3415687460878303        10.728912785067889        1.6035808600028347     
 H  0.69990634589416190        11.575643730020664        1.3269833479315969     
 H   2.3435196645017720        11.108735228640993        1.8267653276024287     
 H  0.92866291874293405        10.315918325382126        2.5328865994429166     
 C   1.3273763667041198        9.7078779530533943       0.47444425159474990     
 H  0.30211095408871019        9.5513843024879197       0.12666910765484929     
 H   1.9434012989876126        10.010363029027200      -0.38279906013986092     
 C  0.24884288644087624        7.2158565236241605      -0.70368369538062059     
 H  0.10909369600502899        6.2457295978591416       -1.2004106741373253     
 H   4.6634980460639727E-002   7.9947537102650772       -1.4477545485182537     
 H -0.49331233702046795        7.2807005572647219       0.10215079794492277     
 H   1.2485119226023742        8.0562398200439116        1.7378174301777383     
 N   1.6144906699929396        14.534290882154218        18.205854473907870     
 C  0.82897396239353893        15.699457710687010        17.645707425916431     
 H  0.62546226729842158        16.360552939239358        18.498325005774369     
 H -0.13317522634560774        15.287265179729170        17.320824279717890     
 C   2.9106418355064534        14.977555263248101        18.842216803373343     
 H   2.6605609951475762        15.851138685873236        19.461840511440293     
 H   3.5674523173412536        15.300964316565784        18.029008649026498     
 C  0.47594035499029475        12.893556262943026        16.682985662940769     
 H  0.62769633470828823        11.923815647080247        16.187904816694704     
 H   3.6386307341996528E-002   13.567919570532672        15.936554359667813     
 H -0.26772508376946547        12.742059096747218        17.479044566305866     
 C   1.8029925729827314        13.390268415361440        17.239636996714641     
 H   2.3126490763134795        12.596638139015043        17.797739911466575     
 H   2.4984876906745783        13.727870557955875        16.462870023125987     
 C   1.5137523088729739        16.439503660986254        16.515855342783787     
 H  0.83533491518431902        17.236664213392817        16.179841614396096     
 H   1.7409365800951249        15.781121059113806        15.668471135184507     
 H   2.4471694741617385        16.913812741684158        16.848128758039749     
 C   3.5530619923801976        13.878259172968646        19.678427906274326     
 H   4.3935878603682923        14.309163027575773        20.241049802947369     
 H   3.9595155926887493        13.058263739089233        19.069782890232524     
 H   2.8540103124241578        13.450978826331008        20.409234515263400     
 H   1.0077173420700587        14.201516698763522        19.001615239220662     
 N   4.2587848930399561        1.3337694894093324        9.1605681859401589     
 C   4.9723466151285240        7.6034934372542690E-002   8.7175929783121173     
 H   5.0623422446194333      -0.55006387868502449        9.6141032076976565     
 H   5.9902637177892277       0.37885737821273885        8.4461002769046569     
 C   2.9096002467625897        1.0259916635404311        9.7685869923519864     
 H   3.0670004619643878       0.16314929442893883        10.432043235029862     
 H   2.2553021119468171       0.72064280825585914        8.9457230797270562     
 C   5.5482101498924905        2.7544463549546028        7.5266646379949389     
 H   5.4679148434015321        3.6592143167670335        6.9063629833057245     
 H   5.9524218281469254        1.9642816680229944        6.8795493558754801     
 H   6.2879796962364765        2.9600067635037921        8.3139927536852642     
 C   4.1821168851448993        2.4121149467285590        8.1051298592542906     
 H   3.7327177441861217        3.2875143565544760        8.5881530789325300     
 H   3.4696963303049184        2.0700829094162678        7.3457549929257766     
 C   4.2997839680616625      -0.66436595905564488        7.5812843824155740     
 H   4.9178842484676428       -1.5447588165897277        7.3543327709805366     
 H   4.2093235621748528       -4.6277179195647930E-002   6.6791908823728905     
 H   3.2974579789536911       -1.0160543258490251        7.8605784074331151     
 C   2.3345608104624826        2.2081743372951963        10.535850608422351     
 H   1.4208396874833884        1.8809002039909131        11.053395729062665     
 H   2.0550561055237964        3.0457861202761811        9.8819715643493407     
 H   3.0279974360317965        2.5819228122182385        11.300706728415298     
 H   4.8618894740199758        1.6763725518637755        9.9544946321631151     
 N   7.7748776702043703        9.2748875537716664      -0.12182394310981483     
 C   7.0611969627499684        8.0172935859638468       0.32131307427216710     
 H   6.9708312557697925        7.3912514192711898      -0.57518200309945644     
 H   6.0434484672512783        8.3203291268285433       0.59310925515145241     
 C   9.1240097373409537        8.9669142782659819      -0.72982969263504915     
 H   8.9665326566949997        8.1039587685887131       -1.3931092468742154     
 H   9.7783273684326240        8.6616900698357195        9.3066229091611150E-002
 C   6.4855774157284118        10.695982472140619        1.5117394446125232     
 H   6.5659229571390387        11.600923445353413        2.1317371928606490     
 H   6.0812589828463297        9.9060833111634334        2.1590648437264570     
 H   5.7458650593300780        10.901348886479935       0.72431284328399825     
 C   7.8516603183762816        10.353349412983894       0.93346906506119853     
 H   8.3012466268681901        11.228589589289820       0.45036491720044403     
 H   8.5639577118022263        10.011318745072398        1.6929583834214497     
 C   7.7339160651942658        7.2767066047195446        1.4574080872145787     
 H   7.1156373967698192        6.3965474067762136        1.6846465657887240     
 H   7.8249322253760578        7.8947890356186985        2.3594024509037177     
 H   8.7359775726474354        6.9246476864086475        1.1777674835035286     
 C   9.6990670532628407        10.148913797870279       -1.4973460741122238     
 H   10.612701391433930        9.8214861872600299       -2.0149252002090825     
 H   9.9787073474763517        10.986600868944921      -0.84363986012926118     
 H   9.0055830282966731        10.522600397983680       -2.2621905022943527     
 H   7.1717994672343517        9.6174516993291128      -0.91579232031933733     
 N   10.419418847182168        6.5933575772621600        8.9102606829979223     
 C   11.204926100666585        7.7585454689272320        9.4703741562174475     
 H   11.408458844143029        8.4196034065288305        8.6177325054177984     
 H   12.167068423702878        7.3463663849911880        9.7952990121020580     
 C   9.1232375778262593        7.0365934465389746        8.2739475751343630     
 H   9.3732616166301348        7.9102255294121324        7.6543713497430454     
 H   8.4664315477349632        7.3599184666735953        9.0871916439534761     
 C   11.558051272680045        4.9526624586456141        10.433105351824775     
 H   11.406338042912191        3.9829102330603483        10.928174983564055     
 H   11.997596379572057        5.6270302500600433        11.179536998413614     
 H   12.301705026022500        4.8012022711244171        9.6370280332106528     
 C   10.230973095691283        5.4493396893403530        9.8764902216016868     
 H   9.7213182483562388        4.6556971732429675        9.3184033043909320     
 H   9.5354959512031083        5.7869334284681306        10.653278006070012     
 C   10.520109264125574        8.4986300801355839        10.600178005844388     
 H   11.198558366830342        9.2957454284774190        10.936251638879259     
 H   10.292809747963490        7.8402477541882583        11.447540880684276     
 H   9.5867453493362156        8.9730099720720897        10.267826346705517     
 C   8.4808550140841810        5.9373195237881777        7.4376740646657424     
 H   7.6403017494783620        6.3682123425390627        6.8750871913149760     
 H   8.0744541272297745        5.1172645479653189        8.0462711330575694     
 H   9.1799121960404495        5.5101274647511573        6.7068258390588351     
 H   11.026169143045468        6.2606000922792804        8.1144718842563464     
         396

 Co   10.899519619990702        1.0146745820804957        3.2650529402752215     
 S   8.6802243850874508        3.0421167325426395        4.2908422896136553     
 S   11.286526718459577        3.0447926138187795       0.84648013511437770     
 S   10.768451782100591       -2.1072140313756882        2.5734793218918735     
 S   12.911174154464060       0.16317363465115961        5.5786239262686514     
 O   11.635315586494837      -0.51341816420981401        5.9202682894727223     
 O   12.057457134360515        3.1077223019569735      -0.40623324064850153     
 O   7.8191356913157328        3.1354435168732815        5.4841139494481430     
 O   9.8942876612916386        2.5874310268620575       0.74408022332917423     
 N   9.9795538379317854      -0.74279361237949559        2.9480200039314179     
 O   13.555480839141330       0.84743035687041890        6.7147888358938275     
 O   10.130756555343298       -2.8851331424405271        1.4960074513468433     
 O   9.9435873764735643        3.7900223438613145        4.3343227226677898     
 O   12.169009447350653       -1.6815517756031424        2.3168325833832575     
 N   12.601426071623392        1.1199845230005343        4.3212869671030649     
 N   9.0796176406316285        1.5111967818715040        3.9079677222732254     
 N   11.984558115514078        2.1169565270689148        1.9882373709898047     
 C   5.9498820728656669      -0.57451244118864830        4.1968724107937145     
 H   4.9134904799607781      -0.47947297720739962        4.5105427365624342     
 C   13.312729068370659        2.3668060958934078        2.4033550528640730     
 C   8.6292379474999272      -0.77268330967195265        3.3568232764429924     
 C   7.7170861472109724        3.6643510458815065        2.9215101179024243     
 H   6.8363756858199967        3.0249258219147794        2.7933654139799136     
 H   8.3352466412566653        3.6379398151311744        2.0174264942270663     
 H   7.3957814603533985        4.6819347346215512        3.1720764156857402     
 C   14.292065112484986        3.0897331846585985        1.6932261764740124     
 H   14.054964769288505        3.4864969506510639       0.70943777304364020     
 C   13.652664266218103        1.8138361575165098        3.6769564562409522     
 C   10.844337306085540       -3.1113502165264482        4.0379667018091201     
 H   11.284838751409103       -2.4962112510790844        4.8296453096549676     
 H   11.474841062538053       -3.9800539554717735        3.8128709215514860     
 H   9.8366452944636258       -3.4327498734890258        4.3212846766999107     
 C   11.248675591464043        4.6898846977449162        1.5276101330131420     
 H   10.764456144465044        4.6138585708297084        2.5069531953975077     
 H   10.676526570494000        5.3123839274789200       0.83046492047117604     
 H   12.270416543159813        5.0696567721658683        1.6326498816727035     
 C   14.944241924415810        2.0265040598372805        4.1906791279266677     
 H   15.188871551173071        1.6609906012771403        5.1833494673908840     
 C   15.565474961676706        3.3037252741848260        2.2327321772307891     
 H   16.295290813565565        3.8884999013047037        1.6763785392476689     
 C   6.7804187165548004       0.54935403338656785        4.2460408540734882     
 H   6.3908163407315266        1.4859176397785279        4.6304790787171717     
 C   14.028806937660006       -1.0776588030553682        4.9626823341140547     
 H   13.483585067611322       -1.7131848029394388        4.2590992616674814     
 H   14.419560968684888       -1.6593649711836240        5.7998578352398447     
 H   14.843152915799017      -0.56052618324291681        4.4428325094363501     
 C   8.1284436601551278       0.47463623547968098        3.8547974968778393     
 C   7.7751935359133029       -1.8880828977058994        3.3227594067539474     
 H   8.1499039000773816       -2.8340559197577977        2.9427570034630928     
 C   6.4474163468361976       -1.8003363003901558        3.7542312289975590     
 H   5.8113392803490278       -2.6845117149159647        3.7241708396668214     
 C   15.889370260600824        2.7740636799236147        3.4817838202127165     
 H   16.864713245320111        2.9607325401289746        3.9256930382146673     
 Co   7.0499617256506628        14.855742255368432        12.374037495250427     
 S   9.2977021841431746        12.879020331332569        13.442740381463407     
 S   6.6841432472181133        12.798751504792380        9.9927142614870927     
 S   7.1547463968014409        17.952410601088953        11.582810932224353     
 S   5.0367587696028702        15.730029797684679        14.673081761809454     
 O   6.3094686810712872        16.417211400634915        15.001294884886510     
 O   5.9189117465190053        12.683534652947239        8.7394607372674855     
 O   10.170417434267184        12.833448393900632        14.629960930187007     
 O   8.0672625614329245        13.282240378125014        9.8765435968789550     
 N   7.9553741774385758        16.604104299522199        11.988227713572607     
 O   4.3924903507465229        15.075325762430200        15.827002219162370     
 O   7.7762946971004272        18.699370676252126        10.473451119367271     
 O   8.0438914144899023        12.117915165667499        13.524912056019835     
 O   5.7529116498094384        17.515456943972524        11.355784698109668     
 N   5.3565640689529044        14.742924112218857        13.443603145072727     
 N   8.8810278032667362        14.390321525920188        13.011846538860809     
 N   5.9670938295350542        13.737924790037701        11.111722758738189     
 C   11.995945373665023        16.508412918705833        13.210747560318755     
 H   13.034734241745431        16.434088550386871        13.520995740145208     
 C   4.6427096279045381        13.481077773836446        11.536266625707395     
 C   9.3098865978222864        16.656216975179525        12.380680003817835     
 C   10.251518728626209        12.219113003333087        12.080950040813795     
 H   11.138940414953879        12.846228262516117        11.936883369240810     
 H   9.6287344490841118        12.238211824208419        11.179269826695380     
 H   10.562216361907819        11.201534795874068        12.345687164746586     
 C   3.6601972747754461        12.755741278853099        10.834004251004650     
 H   3.8926033808768561        12.354865607391925        9.8505639334752271     
 C   4.3078578188535852        14.036559459058763        12.809519100263197     
 C   7.1024190065653521        18.994210541927636        13.021191662638030     
 H   6.6807755969786076        18.393516800979810        13.833784219407715     
 H   6.4597015971162817        19.852629423488914        12.792804006346120     
 H   8.1138835310044684        19.325494466714062        13.278138760339996     
 C   6.7530999004349832        11.177279838156487        10.718814752313076     
 H   7.2232727364557654        11.288435408026414        11.701570193561988     
 H   7.3455247681692786        10.544725706171899        10.048879136885510     
 H   5.7389844906180976        10.779074704231125        10.822829574355968     
 C   3.0239845504191338        13.815004905573225        13.337337753305119     
 H   2.7883451905008707        14.181438137880184        14.331511218391380     
 C   2.3905268196860132        12.541129764968664        11.383132595868997     
 H   1.6557206821375929        11.957303859300339        10.833241355927511     
 C   11.177538495179341        15.378147997347430        13.295072048361382     
 H   11.580521977220538        14.457989342610306        13.704621773896674     
 C   3.9117997933923121        16.948524035896089        14.021004177760286     
 H   4.4532258181901225        17.569022514832387        13.300615920369687     
 H   3.5161237820785147        17.547733183934252        14.843900728892965     
 H   3.1018983532860047        16.410129555558296        13.515450763758810     
 C   9.8258640348523549        15.429343313746010        12.911787707011415     
 C   10.151282738842038        17.779285833986020        12.313099316788922     
 H   9.7631876290088755        18.712509722368967        11.915977102894926     
 C   11.480944537753063        17.717093481524557        12.743276512485817     
 H   12.103688638969011        18.610004735679343        12.703304650446693     
 C   2.0752733584128418        13.065850429460273        12.636192031099961     
 H   1.1046834280318643        12.874417678400389        13.088606190633348     
 Co   4.9839741378201206        6.9150576818630238        14.742299931475429     
 S   2.7363426520238936        4.9383392425684605        13.673310246112377     
 S   5.3496161070746533        4.8581637146512593        17.123629126659718     
 S   4.8791389716453422        10.011802988964368        15.533164934319997     
 S   6.9972033245271250        7.7890161952204107        12.443114515792640     
 O   5.7245135334284427        8.4761722454536397        12.114787178368022     
 O   6.1147610804941417        4.7429294378715294        18.376930875312596     
 O   1.8636624330533658        4.8927502301003711        12.486064350211906     
 O   3.9665052841500965        5.3416964461103804        17.239692233924487     
 N   4.0785174103745518        8.6634559563888196        15.127923718574056     
 O   7.6415011559266697        7.1341710847158701        11.289292165337582     
 O   4.2575919929364128        10.758936378068235        16.642404628056759     
 O   3.9901653378028810        4.1772507552150788        13.591174665513776     
 O   6.2809728371382363        9.5748772021784010        15.760271834908963     
 N   6.6773541610948355        6.8020540559416647        13.672695510667742     
 N   3.1529662054037937        6.4496407476919622        14.104231959860337     
 N   6.0667709387829909        5.7973282450112809        16.004671261330014     
 C   3.7993542475399933E-002   8.5676470088640659        13.905247519831857     
 H  -1.0007772133282804        8.4932980320119622        13.594944770621062     
 C   7.3911559785198895        5.5403901874781925        15.580166617968818     
 C   2.7240138873173816        8.7155216057001272        14.735423899862132     
 C   1.7824869194534054        4.2784021007997639        15.035066299485333     
 H  0.89507516278400145        4.9055294821312332        15.179143759599349     
 H   2.4052430497295809        4.2974645004814116        15.936766099553559     
 H   1.4717800252471414        3.2608358211678174        14.770291486859339     
 C   8.3736202198062788        4.8150727502887447        16.282510751774968     
 H   8.1411769195703325        4.4142822271073436        17.265976470635110     
 C   7.7260369489739738        6.0957386293481255        14.306865750392936     
 C   4.9314973306910277        11.053384872877293        14.094639496882495     
 H   5.3531591537080265        10.452567407610772        13.282152641449317     
 H   5.5742098597707503        11.911835527359621        14.322916730717512     
 H   3.9200336475593733        11.384622226270698        13.837628714774239     
 C   5.2806767502284773        3.2367028790719892        16.397493307460586     
 H   4.8106016178866406        3.3478869736447487        15.414691093489884     
 H   4.6881700529709365        2.6041523543561342        17.067363921115593     
 H   6.2947912040858442        2.8384704386073856        16.293564637093066     
 C   9.0099227450550732        5.8741102801729834        13.779098229519692     
 H   9.2456016343463325        6.2404524366688330        12.784900082630113     
 C   9.6432939820082879        4.6003759816788552        15.733427141519812     
 H   10.378069309630462        4.0165693562456584        16.283375358445657     
 C  0.85643543907913011        7.4374045334084684        13.820945861108347     
 H  0.45349645681593520        6.5172409050033657        13.411359544922266     
 C   8.1221506014513629        9.0075711476156197        13.095097996804169     
 H   7.5807029603849383        9.6281325387539010        13.815415816419250     
 H   8.5178472705088364        9.6067060661192389        12.272158132206082     
 H   8.9320401908459264        8.4692295798658055        13.600725275604841     
 C   2.2080953887199386        7.4886349490922415        14.204283649997089     
 C   1.8825787322095713        9.8385599977818821        14.802990237369485     
 H   2.2706450590306595        10.771792429319213        15.200122173239413     
 C  0.55293488104301702        9.7763356931998704        14.372762204933087     
 H  -6.9836329073566475E-002   10.669227961144465        14.412727197837937     
 C   9.9585936745676484        5.1249930333046541        14.480334355736147     
 H   10.929195857099705        4.9335133231415131        14.027965602981888     
 Co   1.1342978605832588        8.9555687153440289        5.7735148046418274     
 S   3.3536155613902081        10.982772184176088        4.7477226358268210     
 S  0.74757167350126197        10.985414391551311        8.1923284427985408     
 S   1.2653000514044608        5.8335974315665782        6.4651996164449539     
 S -0.87752667358024306        8.1041201896108142        3.4601159037933908     
 O  0.39831430399582657        7.4275382012695577        3.1183861217341304     
 O  -2.3304210440756840E-002   11.048287850885535        9.4450766254115575     
 O   4.2146419237391530        11.076092862129981        3.5544077144048751     
 O   2.1397571821132346        10.527871535982509        8.2946012856047595     
 N   2.0542463463120337        7.1980355212264122        6.0908169309842366     
 O  -1.5218469731643918        8.7885137560457132        2.3240438227439926     
 O   1.9029072126443776        5.0555881641314215        7.5426649772691903     
 O   2.0902812273033997        11.730734807381598        4.7043433982496028     
 O -0.13527271904579968        6.2592426385589759        6.7217870170770322     
 N -0.56772753820782729        9.0607702397997141        4.7175585721723632     
 N   2.9541825503989538        9.4518536951106267        5.1305722356582439     
 N   4.9382596031430213E-002   10.057796500398926        7.0504954288924795     
 C   6.0838444686449407        7.3660508313800115        4.8416592864126509     
 H   7.1202062165127860        7.4609955354805759        4.5278703936806908     
 C  -1.2787771162427364        10.307815333819866        6.6354298801416061     
 C   3.4045460051214840        7.1680537566761613        5.6819375682333222     
 C   4.3168517496606054        11.604908105065304        6.1170341468651994     
 H   5.1975278057238992        10.965422140492928        6.2451179598014317     
 H   3.6987360002444376        11.578498699897363        7.0211484657336989     
 H   4.6381991001789498        12.622485024363471        5.8664912397496032     
 C  -2.2579889356210443        11.030887910040713        7.3455778256977524     
 H  -2.0207909247234666        11.427699378712267        8.3293235548726781     
 C  -1.6188636467298074        9.7547579703015099        5.3619045518213442     
 C   1.1894974136012304        4.8295607263879479        5.0006297301360734     
 H  0.74903728093956379        5.4447720129070500        4.2089843529211217     
 H  0.55896734288170369        3.9608499434133035        5.2256245054070183     
 H   2.1971978245597148        4.5081630912639703        4.7173381917689463     
 C  0.78561819716524173        12.630583625069052        7.5113827681907059     
 H   1.2697775580002522        12.554581908045828        6.5320079277086887     
 H   1.3578950338835629        13.252920975235623        8.2085708949874654     
 H -0.23606629306907168        13.010525732323412        7.4064183723523414     
 C  -2.9104873651657535        9.9674209295146454        4.8482992904767137     
 H  -3.1552540023824984        9.6018104555961248        3.8556972873646549     
 C  -3.5314253320853886        11.244946089108140        6.8061496247063511     
 H  -4.2611469227774617        11.829828850156773        7.3625109689904749     
 C   5.2533406029345064        8.4899416418011278        4.7924275531564415     
 H   5.6429332397733223        9.4264494934200656        4.4078433547243723     
 C  -1.9951453969924799        6.8632254821046654        4.0759544654710673     
 H  -1.4499145530948456        6.2276581368330515        4.7794964141188689     
 H  -2.3858715902828607        6.2815702882572531        3.2387263354055862     
 H  -2.8095064755988441        7.3803025776146596        4.5958386966520015     
 C   3.9053462009383964        8.4152870782536215        5.1837806668483886     
 C   4.2585596608015770        6.0526291694207925        5.7160719789855712     
 H   3.8838578568452329        5.1067148236714877        6.0962258957425801     
 C   5.5863075675156058        6.1403014636025750        5.2844838705992281     
 H   6.2223772518045761        5.2561222106451950        5.3145989690003077     
 C  -3.8554874328119078        10.715143711560748        5.5571978739649461     
 H  -4.8308647472774568        10.901813334281677        5.1133635211703536     
 N   10.205436369910492       0.41202601482486018        8.1271689402145721     
 C   8.7750251728546065       0.47092950077733936        7.6369374369015954     
 H   8.7302208122346912        1.2718648471853036        6.8880179448096976     
 H   8.1742232097779208       0.78033395104540926        8.5061830612482829     
 C   10.373781564219311      -0.64878331263724665        9.1934925343156451     
 H   10.083073946111710       -1.5933404371476465        8.7253945659929979     
 H   9.6367228513467911      -0.43985249291412110        9.9775692545784747     
 C   8.3157914972727838      -0.85187729852948024        7.0343288808636757     
 H   7.3479896089472216      -0.69736859716526134        6.5394290629212319     
 H   8.1897140578261975       -1.6388387206457633        7.7869938633147564     
 H   9.0105418933032606       -1.1939552190169638        6.2521400169334171     
 C   10.696302458393026        2.7871939145094919        7.4400037289408978     
 H   11.337244899975136        3.6340290066139129        7.7178546888830111     
 H   9.6943824977973261        3.1666578724781882        7.2161185588452756     
 H   11.110349817339362        2.3750619327520730        6.5108622911211125     
 C   10.710001870375939        1.7653506924716396        8.5683932621110230     
 H   11.735014863019385        1.6089920946725278        8.9169284935963784     
 H   10.093209725981110        2.0670287412490236        9.4253234489609898     
 C   11.790926494256635      -0.72770751262209687        9.7426237239244706     
 H   11.931659687408908       -1.6985691911590428        10.237424065610247     
 H   11.993284264839318        4.9954714599006474E-002   10.487861734654979     
 H   12.532377092126650      -0.66095678451940099        8.9363970309668854     
 H   10.789634822566688       0.11504011779991172        7.3031937606404345     
 N   7.6975728816334810        15.528189614651321        17.261094777566775     
 C   9.1344745081910297        15.504687318710090        16.785164282572634     
 H   9.2413317498509002        14.625887630904113        16.135881545857117     
 H   9.7444431751118969        15.347996321069607        17.687825736219981     
 C   7.4857360727374065        16.619699994947297        18.287696737350956     
 H   7.7785408895721471        17.552675817723358        17.798686021837359     
 H   8.2032088493618165        16.444479669700922        19.097163157596189     
 C   9.5087234552124222        16.774935187627513        16.030326279595108     
 H   10.502513034551828        16.642247192261149        15.582731732211681     
 H   9.5527263474387940        17.653940218519718        16.682471608623199     
 H   8.8143429654338359        16.960027454232609        15.198104328233731     
 C   7.2344668406463617        13.129855629417888        16.640130788584440     
 H   6.6221043377908391        12.275517199064724        16.957887334656920     
 H   8.2368315750543850        12.767734960609534        16.390612638242082     
 H   6.7792723330851841        13.513660803126211        15.718107800369095     
 C   7.2338074110567856        14.175485754016147        17.746690166961955     
 H   6.2175276666309127        14.319247265154612        18.124913068345244     
 H   7.8812336062603503        13.902631466453455        18.590108615704676     
 C   6.0530272653610995        16.695189385537208        18.793612241397085     
 H   5.8736695929267153        17.688146985542097        19.227372005844078     
 H   5.8488010041615617        15.955279600797766        19.575198964631252     
 H   5.3365187175242603        16.563432134829707        17.973138229825409     
 H   7.1147329429750412        15.782476797625350        16.423121627405422     
 N   4.3364658091658894        7.5873573566739099        9.8548562202626595     
 C   2.8995467471966894        7.5639910722809969        10.330763413923002     
 H   2.7925450993980401        6.6850751962567818        10.979892009568431     
 H   2.2895547472160929        7.4075788628179922        9.4280453797982933     
 C   4.5484075427370314        8.6788968216189701        8.8283017047694443     
 H   4.2556676311037984        9.6118729445185132        9.3173488611751463     
 H   3.8309254443350209        8.5037665594513712        8.0188241886767209     
 C   2.5254988527571074        8.8341819823003256        11.085832925840421     
 H   1.5316310340429822        8.7015997125574032        11.533298533604617     
 H   2.4817147062577969        9.7133406255551655        10.433846230105496     
 H   3.2198587591985182        9.0189678621819684        11.918169326329311     
 C   4.7994386213236835        5.1889699900594914        10.475734700462400     
 H   5.4117086865013722        4.3345873065974354        10.157905424502356     
 H   3.7970617494465704        4.8269262927074861        10.725323744289161     
 H   5.2547368733170128        5.5727227411328508        11.397730872991351     
 C   4.8000922184050516        6.2346264646688132        9.3691981171364631     
 H   5.8163532432415614        6.3783153824768934        8.9908913529469938     
 H   4.1525800054502886        5.9618346936604150        8.5258238723610571     
 C   5.9811233835732356        8.7543148154767572        8.3223980423324164     
 H   6.1605498986411442        9.7472865352642106        7.8886875561648102     
 H   6.1853039320975283        8.0144281271866280        7.5407758064555113     
 H   6.6976215780130426        8.6224734929833264        9.1428711352703882     
 H   4.9193203092276372        7.8415435390562411        10.692850627437194     
 N   1.8282204486711378        8.3525687366361598       0.91131412343113594     
 C   3.2586502386896954        8.4110480123536409        1.4015459892171558     
 H   3.3038032297197093        9.2122015177690333        2.1501699619335630     
 H   3.8595532738858092        8.7198475319344197       0.53221171883920126     
 C   1.6595983126474243        7.2918271714595475      -0.15503076964861798     
 H   1.9501892399552772        6.3472015613918762       0.31300150883097505     
 H   2.3966224774562130        7.5006718510061532      -0.93915797356761122     
 C   3.7173275298377866        7.0883050865614301        2.0046193241022050     
 H   4.6852855749224078        7.2424949157977139        2.4992952472172982     
 H   3.8429004755284155        6.3010284265184584        1.2522716847325268     
 H   3.0225605002450386        6.7469124347502767        2.7870106207891245     
 C   1.3378093712551424        10.727813022157907        1.5985431776520809     
 H  0.69703406869196860        11.574773394626039        1.3206967827735663     
 H   2.3397725480388831        11.107100208050493        1.8225249864089859     
 H  0.92362249471344460        10.315704123443147        2.5276288876409247     
 C   1.3240278048102292        9.7060311167007463       0.47009243980153181     
 H  0.29903439534941589        9.5499203045094685       0.12139671523941528     
 H   1.9410021194112785        10.007618558486501      -0.38673343738042509     
 C  0.24240434253160506        7.2131687701070284      -0.70405994322582344     
 H  0.10145710501525522        6.2423491657496744       -1.1988778075786863     
 H   4.0135414487159668E-002   7.9908834580068531       -1.4492687421060921     
 H -0.49897504166000362        7.2800402337546100       0.10221696487928260     
 H   1.2439500916496464        8.0557462966421838        1.7352908354311116     
 N   1.6187174672839288        14.534681072698067        18.205661374754630     
 C  0.83531675626101787        15.702570131599515        17.648960277116107     
 H  0.63514191421314492        16.362635411592375        18.502869007019751     
 H -0.12847186951417655        15.293593584492998        17.325645759150984     
 C   2.9164287828341919        14.973960793800828        18.841189067094898     
 H   2.6690746789776418        15.847230048050244        19.462099858793213     
 H   3.5731655844438337        15.296835966121405        18.027696085773062     
 C  0.47572797244844134        12.900416497335499        16.679530540052578     
 H  0.62538136269293310        11.932585249739475        16.180769293642587     
 H   3.7212628851189686E-002   13.578183772429067        15.936018753681701     
 H -0.26782186595792229        12.747331553802072        17.475334128162917     
 C   1.8039291936201611        13.392589402514254        17.236820682905471     
 H   2.3118147633482882        12.596555040125235        17.792715562302202     
 H   2.4999206703712273        13.730321415716530        16.460563739254606     
 C   1.5197366957003580        16.442627885214105        16.518919733189886     
 H  0.84309273392334039        17.242235758942289        16.186113121554943     
 H   1.7429019435335349        15.785430913751417        15.669926492107209     
 H   2.4551794886702920        16.913331729529339        16.849636720162312     
 C   3.5568661553352445        13.872228291610085        19.675375129256324     
 H   4.3995451471735754        14.300084593130791        20.236670467945775     
 H   3.9595852743346374        13.051712879676343        19.065401717083077     
 H   2.8579792095491157        13.446524983952850        20.407184203023206     
 H   1.0120523942719908        14.201618878826965        19.001368982259756     
 N   4.2630091267854677        1.3341695928865083        9.1607618845987915     
 C   4.9786878394910614        7.9158351068501109E-002   8.7143397810287553     
 H   5.0720244021112260      -0.54796930040920377        9.6095590501239023     
 H   5.9949637224840950       0.38519873225864165        8.4412748847875658     
 C   2.9153840753266529        1.0224060622299356        9.7696132430958542     
 H   3.0755093598068117       0.15924533127020729        10.431777232327109     
 H   2.2610116673647389       0.71652961793582881        8.9470322558141593     
 C   5.5479978192971275        2.7613216739208961        7.5301279974656063     
 H   5.4656012711427673        3.6680023698970707        6.9135122568442178     
 H   5.9532499896523650        1.9745652620608620        6.8800898490964588     
 H   6.2878809030324030        2.9652895849273575        8.3177144209221439     
 C   4.1830522487158310        2.4144476264134771        8.1079487324121065     
 H   3.7318789919302819        3.2874408614911830        8.5931804018575590     
 H   3.4711311871724844        2.0725459735577600        7.3480607370338777     
 C   4.3057648139031315      -0.66123325689289647        7.5782225292590972     
 H   4.9256399612020481       -1.5391769470066943        7.3480617933931258     
 H   4.2112800688784660       -4.1959492531766965E-002   6.6777386236636316     
 H   3.3054670271395161       -1.0165299918132422        7.8590769174616533     
 C   2.3383641511971254        2.2021486730232143        10.538908909809713     
 H   1.4267953969076048        1.8718257708357695        11.057778536180715     
 H   2.0551265431652013        3.0392450424058088        9.8863633242150790     
 H   3.0319664646761870        2.5774679600220654        11.302765055945265     
 H   4.8662211896676011        1.6764826917758249        9.9547430262921335     
 N   7.7706613886508809        9.2752677728187098      -0.12201978588296970     
 C   7.0548706856937216        8.0203888531681393       0.32455461523941342     
 H   6.9611858056792784        7.3933145170346046      -0.57065039245074412     
 H   6.0387534960121041        8.3266298011504425       0.59790514714046872     
 C   9.1182369520287594        8.9633202849244444      -0.73085885619433044     
 H   8.9580393196163328        8.1000530649783382       -1.3928565441089207     
 H   9.7726277099970460        8.6575611596666509        9.1752258556722505E-002
 C   6.4857903480106067        10.702813325891016        1.5082939419380215     
 H   6.5682341750712503        11.609656861415349        2.1246236440882433     
 H   6.0804377020162796        9.9163068270047496        2.1585298533345685     
 H   5.7459610910943217        10.906598646117152       0.72061482334850047     
 C   7.8507261654705429        10.355655365112218       0.93065659114586585     
 H   8.3020755832161210        11.228498729749230       0.44534875128939166     
 H   8.5625313090336164        10.013755003740107        1.6906523086729115     
 C   7.7279409673838186        7.2798220983875490        1.4604708419947816     
 H   7.1078979229005421        6.4020983265999130        1.6909015750749403     
 H   7.8229487852932378        7.8990898856535043        2.3608614421512830     
 H   8.7279898256969162        6.9241766033627892        1.1792902554739064     
 C   9.6952737018487287        10.142890510652471       -1.5003924280582606     
 H   10.606760776177502        9.8124231545743275       -2.0192940565244659     
 H   9.9786389236724276        10.980057743782222      -0.84800951201941122     
 H   9.0016267766738824        10.518151556630588       -2.2642375728067803     
 H   7.1674741511453623        9.6175442429676927      -0.91604039153966210     
 N   10.415187518957804        6.5937568216531002        8.9104542588338784     
 C   11.198579324175043        7.7616657093053503        9.4671237570775340     
 H   11.398773963940267        8.4216958966374040        8.6131923735542983     
 H   12.162361494345479        7.3527018280567997        9.7904775221362321     
 C   9.1174478666949472        7.0330097001445502        8.2749728956173065     
 H   9.3647485061319475        7.9063247515542283        7.6541067912592862     
 H   8.4607152560184566        7.3558057813449480        9.0884996799726920     
 C   11.558254302840128        4.9595294335808386        10.436562377184257     
 H   11.408641153537589        3.9916872612127650        10.935313073422806     
 H   11.996761226254851        5.6373009348061425        11.180074483805544     
 H   12.301793145255484        4.8064792942892547        9.6407414588278080     
 C   10.230028648355770        5.4516694615224903        9.8793063041466862     
 H   9.7221446447157334        4.6556235746073842        9.3234264817843808     
 H   9.5340540832019602        5.7893935603378512        10.655582832652536     
 C   10.514123159830287        8.5017598392152163        10.597118912094693     
 H   11.190796959900878        9.3013251725568722        10.929981903244659     
 H   10.290849458490261        7.8445631226753427        11.446092074073061     
 H   9.5787304787103356        8.9725303209236174        10.266328292491769     
 C   8.4770458797827608        5.9312980568984148        7.4407281006199488     
 H   7.6343411020111578        6.3591439678702386        6.8794657237232384     
 H   8.0743763754624247        5.1107266069338237        8.0506563886770319     
 H   9.1759380050697210        5.5056778430688844        6.7088798595547594     
 H   11.021830916605813        6.2607103457296827        8.1147202674663035     
         396

 Co   10.902682338088111        1.0150233830653490        3.2672473594283131     
 S   8.6824962030189745        3.0408748755682198        4.2943789099300318     
 S   11.289022317810598        3.0459775756026830       0.84983547369945378     
 S   10.772439880222276       -2.1060786877257591        2.5725619877566492     
 S   12.914386857026029       0.16281475978235371        5.5803644068451250     
 O   11.638628133643905      -0.51411008103386457        5.9215903860619674     
 O   12.059773607699617        3.1105407323199943      -0.40289538641679812     
 O   7.8210452440310050        3.1327085189279886        5.4874623341913935     
 O   9.8970688989274578        2.5877973883806269       0.74700724762340287     
 N   9.9831724507729973      -0.74216197326611055        2.9480614886982481     
 O   13.558691264643718       0.84615179099301518        6.7170825568111505     
 O   10.135252530040185       -2.8830351619419932        1.4940949986968890     
 O   9.9455602154058074        3.7891938423545066        4.3390671113189487     
 O   12.173037134030674       -1.6800618874119639        2.3168416503189264     
 N   12.604322641674839        1.1205697275480480        4.3238964513664504     
 N   9.0824303444446635        1.5105687168530051        3.9100023140086879     
 N   11.987650575890228        2.1177896214339564        1.9908822833558772     
 C   5.9531618701582492      -0.57615746676221724        4.1960990245889169     
 H   4.9166959369480621      -0.48176799188887570        4.5096650147046597     
 C   13.315702859584361        2.3678607058991896        2.4062944390074756     
 C   8.6327259124151041      -0.77274916446233122        3.3563565426564388     
 C   7.7196473923014208        3.6642859943499797        2.9252836165733282     
 H   6.8387279671526207        3.0252443715312003        2.7966415658531392     
 H   8.3379514669747987        3.6381047654105951        2.0212744486043128     
 H   7.3986731066308034        4.6818689168303109        3.1762937859441980     
 C   14.295136631115689        3.0908642340780950        1.6964104064529426     
 H   14.058182004899383        3.4877556631860567       0.71263279173015426     
 C   13.655480496051206        1.8148135269326227        3.6798851309119813     
 C   10.847588929946363       -3.1113875417874675        4.0362366172619799     
 H   11.287498696423977       -2.4966966258254506        4.8285674463157475     
 H   11.478476529360476       -3.9797691605510757        3.8110412933779072     
 H   9.8397793242288678       -3.4330975724778385        4.3187298963836112     
 C   11.250196986090220        4.6903320553459364        1.5323692932980804     
 H   10.766417519362241        4.6132077190424230        2.5118194653638461     
 H   10.677412446165574        5.3131438113783274       0.83607441158284568     
 H   12.271698902786989        5.0706823420616649        1.6373760434211790     
 C   14.946818036534903        2.0277595741584045        4.1940464938981554     
 H   15.191168346355477        1.6622176204583587        5.1867635235763787     
 C   15.568429882833144        3.3048772372003334        2.2362160755550797     
 H   16.298400586468514        3.8896226676381618        1.6800634887034587     
 C   6.7833174899452837       0.54791048806478093        4.2463653105212016     
 H   6.3932961521739724        1.4839605689517203        4.6315896486072115     
 C   14.032250139026365       -1.0773192323954943        4.9632953997745579     
 H   13.487147513677352       -1.7123764043470839        4.2591873020523581     
 H   14.423157622977682       -1.6595716665438562        5.8000253932448018     
 H   14.846457200472051      -0.55952216659786858        4.4438923370606869     
 C   8.1314558968612456       0.47392998659840352        3.8553681447848871     
 C   7.7790784475254480       -1.8883896706686267        3.3212452599554934     
 H   8.1542078074658608       -2.8339632042146934        2.9407058704443467     
 C   6.4512431180730934       -1.8014442155924395        3.7526796651973471     
 H   5.8155837890867694       -2.6858934041256703        3.7223095531596204     
 C   15.892057026829422        2.7753698401180520        3.4853923595846514     
 H   16.867251884528535        2.9621879291410504        3.9295663605552065     
 Co   7.0531240441591905        14.856086859173573        12.371839491399459     
 S   9.2999786252511178        12.877783493251441        13.439202306787701     
 S   6.6866486854949736        12.799940071632779        9.9893484745779855     
 S   7.1587269741006363        17.953544235758592        11.583729712827205     
 S   5.0399707257920223        15.729652863372136        14.671339577169986     
 O   6.3127803035890597        16.416500659658904        14.999973172195347     
 O   5.9212403059051670        12.686358526375148        8.7361110646788589     
 O   10.172329205264990        12.830722331193291        14.626613172922612     
 O   8.0700521184075704        13.282615377842834        9.8736108490569592     
 N   7.9589906348227881        16.604733837596370        11.988174387593675     
 O   4.3957002038699393        15.074024403952706        15.824704051652727     
 O   7.7807767421247362        18.701477071203268        10.475368263143949     
 O   8.0458715533534395        12.117086930317821        13.520163418940772     
 O   5.7569320848249736        17.516943021685243        11.355778443047500     
 N   5.3594615607012468        14.743496496059064        13.440988515195004     
 N   8.8838421311638474        14.389696795438297        13.009807195524125     
 N   5.9701906579129576        13.738755370499311        11.109069056235649     
 C   11.999219352855825        16.506780953119769        13.211525512854513     
 H   13.037932763310030        16.431811487846989        13.521883148502049     
 C   4.6456885403012089        13.482123419339880        11.533318051241311     
 C   9.3133714028556938        16.656154354780817        12.381140763927094     
 C   10.254089467207974        12.219054908087918        12.077177774131549     
 H   11.141299818956089        12.846557037776419        11.933608623865462     
 H   9.6314505598877318        12.238379720140372        11.175421798117267     
 H   10.565120813275902        11.201477539701525        12.341473306227456     
 C   3.6632769340996179        12.756861603896601        10.830808407002312     
 H   3.8958305108060047        12.356116006916537        9.8473567666283461     
 C   4.3106768114297340        14.037523836921547        12.806582289162224     
 C   7.1056643078416659        18.994161108091447        13.022930671719061     
 H   6.6834353383742542        18.393011153356550        13.834868030473514     
 H   6.4633253197708331        19.852900365843592        12.794651021743201     
 H   8.1170106251212211        19.325138130558663        13.280700703342502     
 C   6.7546359948223493        11.177728984974427        10.714040713308336     
 H   7.2252468356029018        11.287786610570507        11.696690026312195     
 H   7.3464293429150818        10.545491572194678        10.043254225638599     
 H   5.7402831134040397        10.780097255367158        10.818086283747915     
 C   3.0265621514224272        13.816246694485493        13.333958585336388     
 H   2.7906404451483873        14.182650364589039        14.328085085549093     
 C   2.3934895006468779        12.542267386705802        11.379635194159663     
 H   1.6588403834555576        11.958411682843254        10.829540828892068     
 C   11.180435063316470        15.376714683994248        13.294750537263759     
 H   11.583001094329205        14.456044268990649        13.703516988293067     
 C   3.9152420524227765        16.948847494636635        14.020393360991413     
 H   4.4567865512741944        17.569814408358681        13.300529058591643     
 H   3.5197223969791747        17.547510553829714        14.843736720468106     
 H   3.1051998347930940        16.411118934912636        13.514394584786311     
 C   9.8288751315023202        15.428642981875429        12.911215055566236     
 C   10.155161409914502        17.778984595119137        12.314607516990414     
 H   9.7674840806549579        18.712605876937868        11.918018227046449     
 C   11.484763520610274        17.715996019098430        12.744828241997999     
 H   12.107923339217669        18.608634952073544        12.705166163029523     
 C   2.0779641409584841        13.067141861104508        12.632569163081051     
 H   1.1072252712815012        12.875857373531062        13.084716428190013     
 Co   4.9808053596436572        6.9153963440335584        14.744484554997287     
 S   2.7340529476085167        4.9370962454579068        13.676852861426298     
 S   5.3471152474623906        4.8593402923875164        17.126981162894683     
 S   4.8751550912171195        10.012925872899826        15.532255362035290     
 S   6.9939832649057916        7.7886538688297504        12.444852138430145     
 O   5.7211925429426422        8.4754776948304720        12.116111464224387     
 O   6.1124425022289914        4.7457424067507024        18.380263786510955     
 O   1.8617352071398083        4.8900190754765438        12.489418233624455     
 O   3.9637197722738935        5.3420567076982062        17.242617952629548     
 N   4.0748972606510163        8.6640772897035720        15.127975276961919     
 O   7.6382813673295811        7.1328931578607397        11.291579639081917     
 O   4.2531065594072635        10.761021191687684        16.640504197537794     
 O   3.9881711945250191        4.1764153252831626        13.595925587912037     
 O   6.2769491524645753        9.5763507847160003        15.760282260592007     
 N   6.6744513133322965        6.8026320785302161        13.675299181648233     
 N   3.1501417852794544        6.4490098387308308        14.106274111542604     
 N   6.0636720988074773        5.7981473927305514        16.007308058078472     
 C   3.4712907083585182E-002   8.5660141745168303        13.904477594753560     
 H  -1.0039835245133553        8.4910216342884137        13.594068806067192     
 C   7.3881750006284062        5.5414300870496325        15.583095833270992     
 C   2.7205248308968604        8.7154537179298170        14.734964352994966     
 C   1.7799053700244449        4.2783397000285799        15.038845246194890     
 H  0.89270432210600481        4.9058531862999573        15.182424513390623     
 H   2.4025178833777843        4.2976303642115878        15.940619586883995     
 H   1.4688653481304492        3.2607735133100069        14.774514375149387     
 C   8.3705415087583113        4.8161861583381924        16.285682137949529     
 H   8.1379530687974206        4.4155204082101749        17.269157601880249     
 C   7.7232140689765956        6.0967055828625645        14.309786224131603     
 C   4.9282467962831689        11.053338315161872        14.092918738639442     
 H   5.3504930223775311        10.452072366080234        13.281080473525186     
 H   5.5705812178812533        11.912107353801300        14.321094866629714     
 H   3.9169012711028732        11.384271687328996        13.835089002610294     
 C   5.2791441647072030        3.2371393643620685        16.402255794020704     
 H   4.8086249231604414        3.3472237368133637        15.419562631108148     
 H   4.6872741066934633        2.6049053203807575        17.072981334737563     
 H   6.2934961548368138        2.8394820485318588        16.298290989205817     
 C   9.0073404675915221        5.8753592413680913        13.782457856700958     
 H   9.2432992226817952        6.2416775057604372        12.788308206563254     
 C   9.6403320414258165        4.6015120097662816        15.736897288464826     
 H   10.374952273569670        4.0176743810866595        16.287045070266032     
 C  0.85353002794164734        7.4359689496376280        13.821273974693364     
 H  0.45100571382187316        6.5152938675424918        13.412473231712628     
 C   8.1187009635008280        9.0079054270469037        13.095710131123662     
 H   7.5771361962794348        9.6289313119530959        13.815508403499914     
 H   8.5142399830264388        9.6064989024928540        12.272326168959488     
 H   8.9287320744639729        8.4702264736407482        13.601778151496152     
 C   2.2050763613937825        7.4879301635008959        14.204859542009322     
 C   1.8786982507216528        9.8382553983720076        14.801484130744807     
 H   2.2663485973578350        10.771884694883635        15.198082520412218     
 C  0.54911296382513120        9.7752368614185201        14.371215753317561     
 H  -7.4072272811324960E-002   10.667857992370402        14.410871394652633     
 C   9.9559007319788311        5.1262893147258035        14.483932036925202     
 H   10.926651086671853        4.9349607977827237        14.031827339949801     
 Co   1.1311339129128584        8.9559103625712932        5.7713291348555948     
 S   3.3513411149527634        10.981538085329770        4.7441949480226242     
 S  0.74505729060788894        10.986609218148608        8.1889668045434743     
 S   1.2613148243755021        5.8347307858715727        6.4661187505792563     
 S -0.88072998033031147        8.1037508870224197        3.4583734173365195     
 O  0.39501225117009586        7.4268352422983099        3.1170673583206998     
 O  -2.5642878116262889E-002   11.051119657311450        9.4417302945747608     
 O   4.2127336369465196        11.073366005459967        3.5510709652046266     
 O   2.1369605063824397        10.528259087285804        8.2916759019136403     
 N   2.0506275815027508        7.1986640650890852        6.0907673660033721     
 O  -1.5250471521933437        8.7872162101317013        2.3217422944805071     
 O   1.8984196144511583        5.0576897888197561        7.5445796354375601     
 O   2.0883039687317511        11.729910500728662        4.6996016154538909     
 O -0.13929659191443808        6.2607315996332096        6.7217834583084439     
 N -0.57061789973951327        9.0613550726342336        4.7149404718995029     
 N   2.9513697012833715        9.4512332986596430        5.1285481362954597     
 N   4.6281204130086559E-002   10.058625827839487        7.0478489490119420     
 C   6.0805691228574297        7.3644193206116428        4.8424436692622965     
 H   7.1170070762078215        7.4587199558527804        4.5287665213748545     
 C  -1.2817605406707564        10.308855599796583        6.6324856669357146     
 C   3.4010589070065591        7.1679905617130979        5.6824009905897084     
 C   4.3142817547546297        11.604856958637690        6.1132708731931835     
 H   5.1951689232637888        10.965758388351455        6.2418558355007479     
 H   3.6960196266047802        11.578677435874077        7.0173088168473390     
 H   4.6352960393952687        12.622433535829380        5.8622826394044178     
 C  -2.2610778503185651        11.031995526344154        7.3423875749590559     
 H  -2.0240316586895264        11.428931682375701        8.3261251798625580     
 C  -1.6216800499198116        9.7557264601467111        5.3589662950880106     
 C   1.1862434819661341        4.8295151942952925        5.0023667725147014     
 H  0.74637244161356864        5.4442739092342380        4.2100670982247754     
 H  0.55533122007113944        3.9611269652337677        5.2274673998634835     
 H   2.1940609641746867        4.5078070674240927        4.7198982752170942     
 C  0.78406581137834519        12.631036026544166        7.5066057913927580     
 H   1.2677889453918585        12.553934574927821        6.5271258263526208     
 H   1.3569701836268908        13.253696015178221        8.2029409060209382     
 H -0.23738317043866086        13.011545725698351        7.4016696870794476     
 C  -2.9130607746324815        9.9686678672087030        4.8449150080680683     
 H  -3.1575395368181578        9.6030349518571221        3.8522620486418324     
 C  -3.5343959904679667        11.246070486990872        6.8026548435363754     
 H  -4.2642783261638089        11.830917288456488        7.3588146574162572     
 C   5.2504442346977926        8.4885100919629881        4.7921180520596405     
 H   5.6404564397507366        9.4245078994340457        4.4067568533894681     
 C  -1.9985800792905737        6.8635585179365215        4.0753458372792757     
 H  -1.4534690400655081        6.2284625820145694        4.7794153785920193     
 H  -2.3894614652833126        6.2813538750542381        3.2385665021899879     
 H  -2.8128012956644528        7.3813035292998039        4.5947811589965628     
 C   3.9023344615347422        8.4145888755792662        5.1832181187625235     
 C   4.2546775357044488        6.0523266168032759        5.7175784038366508     
 H   3.8795562027621511        5.1068080964715659        6.0982598489325008     
 C   5.5824854137341902        6.1392024120673803        5.2860349823341473     
 H   6.2181378189736440        5.2547496228953312        5.3164563807225029     
 C  -3.8581795151392577        10.716431094615366        5.5535722140110861     
 H  -4.8334065572569616        10.903249897509992        5.1094683991566372     
 N   10.210052694704114       0.41019007154410064        8.1301470729964045     
 C   8.7794381480145827       0.46797944044071194        7.6403629066316512     
 H   8.7326879577634795        1.2713518671585684        6.8945623113598122     
 H   8.1783482884994623       0.77260073093136628        8.5106546094468811     
 C   10.379762400694274      -0.65157815497910931        9.1952290231001346     
 H   10.088992867048834       -1.5957744991650629        8.7264776402584001     
 H   9.6433153857011753      -0.44370390307138530        9.9800995265443273     
 C   8.3228701502542322      -0.85318389480596268        7.0329892488968762     
 H   7.3542527799886726      -0.69936329556890386        6.5395728141347051     
 H   8.1993677001069436       -1.6430273896030345        7.7825073424058759     
 H   9.0176085120434752       -1.1903433480188461        6.2492324663221277     
 C   10.700042209941849        2.7860841206643587        7.4450514654145437     
 H   11.340087110832261        3.6331564668398397        7.7241510262987942     
 H   9.6981072908552139        3.1650017766192420        7.2203629167306032     
 H   11.115379335992143        2.3748391438462026        6.5161335385334231     
 C   10.713335941255936        1.7634976548413039        8.5727589506960573     
 H   11.738075705919892        1.6075373763064518        8.9222247935036094     
 H   10.095583028707420        2.0642724053691976        9.4292651838364776     
 C   11.797394207778767      -0.73038923238326747        9.7430089711382877     
 H   11.939338821049551       -1.7019409623611599        10.235901289925987     
 H   11.999807445191848        4.6093771512804992E-002   10.489383106096435     
 H   12.538064520468275      -0.66160352678526690        8.9363367296030010     
 H   10.794209953790608       0.11454200379581973        7.3057342989470540     
 N   7.7021902729270915        15.526352929275367        17.258123478567427     
 C   9.1388895166861364        15.501751936895928        16.781746426499417     
 H   9.2438140444103372        14.625381799741334        16.129355126220943     
 H   9.7485731894596448        15.340299168873933        17.683365354449805     
 C   7.4917072196299159        16.616903717227302        18.285965971597882     
 H   7.7844434571470087        17.550242328127240        17.797608718374452     
 H   8.2097919913486574        16.440633035308540        19.094639707639541     
 C   9.5157846167827635        16.773641283776691        16.031657775019209     
 H   10.508765155092306        16.640277241989541        15.582589539891435     
 H   9.5623427995444512        17.649775572975450        16.686938754345505     
 H   8.8213928794017082        16.963627134747817        15.200995240814356     
 C   7.2382244536537206        13.128741220911085        16.635091009036785     
 H   6.6249729602941789        12.274634680955050        16.951601906591193     
 H   8.2405760514135249        12.766082551719521        16.386370846978483     
 H   6.7843116674395052        13.513430401094997        15.712846986573087     
 C   7.2371568126161101        14.173627464197004        17.742333190018307     
 H   6.2206047450109727        14.317778261365390        18.119631901107322     
 H   7.8836295407763881        13.899874406958865        18.586171663546590     
 C   6.0594840663863554        16.692495509571160        18.793230556544177     
 H   5.8813294150313560        17.684762206882976        19.228897397265012     
 H   5.8553182538407036        15.951405491741685        19.573681453576846     
 H   5.3421972402558655        16.562766719764067        17.973201096968086     
 H   7.1193065732526222        15.781970473851434        16.420587388884094     
 N   4.3318355182805606        7.5855239403662535        9.8578382846559336     
 C   2.8951199298503645        7.5610504518967341        10.334193493835585     
 H   2.7900600255828163        6.6845713902439865        10.986440289474992     
 H   2.2854143836134511        7.3998590414269154        9.4325215224448922     
 C   4.5424169345773588        8.6761019990727064        8.8300402745176623     
 H   4.2497415412093105        9.6094408879677644        9.3184316948829391     
 H   3.8243234236660379        8.4999157496097304        8.0213561365237442     
 C   2.5184133094632211        8.8328864002512510        11.084499180109724     
 H   1.5253594271995108        8.6996214696509657        11.533446543712595     
 H   2.4720601879274504        9.7091646966000589        10.429366915703726     
 H   3.2127857536985016        9.0225850249627353        11.915269003654339     
 C   4.7956764450126776        5.1878621868709436        10.480790584183758     
 H   5.4088412803595567        4.3337141622869408        10.164211499859158     
 H   3.7933134694909136        4.8252756758296478        10.729577209352497     
 H   5.2496864908844643        5.5725022211810460        11.403009467167896     
 C   4.7967386127434333        6.2327731359360135        9.3735697762459083     
 H   5.8132731291130249        6.3768558807660556        8.9961924407706224     
 H   4.1501852420974812        5.9590786880078133        8.5297727446277971     
 C   5.9746466813372345        8.7516268636626489        8.3227867908482907     
 H   6.1528658682309860        9.7439068017451280        7.8871661543803251     
 H   6.1787696392536642        8.0105585036062710        7.5423025959915959     
 H   6.6919238017389375        8.6218192541725820        9.1428153884348529     
 H   4.9147328693998089        7.8410467942708015        10.695394303878757     
 N   1.8236129301539195        8.3507475976525836       0.90835002934527975     
 C   3.2542449089111245        8.4081392623173006        1.3981345329152044     
 H   3.3013219481303580        9.2117162161715918        2.1436580744302884     
 H   3.8554295251425477        8.7121934184988863       0.52775972251648706     
 C   1.6536435842033075        7.2890429026064476      -0.15675189171293949     
 H   1.9443037202057321        6.3447823515711947       0.31193790361188090     
 H   2.3900582070182255        7.4968363987966811      -0.94166972644495917     
 C   3.7102912852417278        7.0870358089995200        2.0059439285506149     
 H   4.6790550573610217        7.2405574569457860        2.4991504544426020     
 H   3.8333207594699639        6.2968967724330174        1.2567233500822876     
 H   3.0155373315260716        6.7505188089338928        2.7898904978989734     
 C   1.3340499964224546        10.726713259247923        1.5935054953013270     
 H  0.69416179148977530        11.573903059231416        1.3144102176155357     
 H   2.3360254315759943        11.105465187459993        1.8182846452155428     
 H  0.91858207068395492        10.315489921504168        2.5223711758389329     
 C   1.3206792429163388        9.7041842803480982       0.46574062800831367     
 H  0.29595783661012159        9.5484563065310173       0.11612432282398130     
 H   1.9386029398349442        10.004874087945803      -0.39066781462098926     
 C  0.23596579862233388        7.2104810165898963      -0.70443619107102640     
 H   9.3820514025481458E-002   6.2389687336402080       -1.1973449410200472     
 H   3.3635848513679609E-002   7.9870132057486289       -1.4507829356939308     
 H -0.50463774629953928        7.2793799102444980       0.10228313181364244     
 H   1.2393882606969187        8.0552527732404577        1.7327642406844850     
 N   1.6229442645749181        14.535071263241917        18.205468275601390     
 C  0.84165955012849680        15.705682552512021        17.652213128315786     
 H  0.64482156112786826        16.364717883945396        18.507413008265136     
 H -0.12376851268274537        15.299921989256825        17.330467238584077     
 C   2.9222157301619305        14.970366324353556        18.840161330816453     
 H   2.6775883628077075        15.843321410227251        19.462359206146136     
 H   3.5788788515464134        15.292707615677026        18.026383522519623     
 C  0.47551558990658793        12.907276731727974        16.676075417164391     
 H  0.62306639067757796        11.941354852398705        16.173633770590470     
 H   3.8038950360382844E-002   13.588447974325463        15.935483147695589     
 H -0.26791864814637911        12.752604010856926        17.471623690019968     
 C   1.8048658142575909        13.394910389667066        17.234004369096304     
 H   2.3109804503830969        12.596471941235428        17.787691213137826     
 H   2.5013536500678764        13.732772273477185        16.458257455383229     
 C   1.5257210825277419        16.445752109441951        16.521984123595985     
 H  0.85085055266236176        17.247807304491758        16.192384628713789     
 H   1.7448673069719449        15.789740768389027        15.671381849029908     
 H   2.4631895031788456        16.912850717374518        16.851144682284872     
 C   3.5606703182902919        13.866197410251523        19.672322352238321     
 H   4.4055024339788584        14.291006158685809        20.232291132944184     
 H   3.9596549559805250        13.045162020263454        19.061020543933630     
 H   2.8619481066740740        13.442071141574692        20.405133890783009     
 H   1.0163874464739229        14.201721058890410        19.001122725298853     
 N   4.2672333605309802        1.3345696963636842        9.1609555832574259     
 C   4.9850290638535988        8.2281767764459529E-002   8.7110865837453950     
 H   5.0817065596030195      -0.54587472213338295        9.6050148925501482     
 H   5.9996637271789615       0.39154008630454440        8.4364494926704747     
 C   2.9211679038907161        1.0188204609194398        9.7706394938397221     
 H   3.0840182576492352       0.15534136811147572        10.431511229624356     
 H   2.2667212227826607       0.71241642761579849        8.9483414319012642     
 C   5.5477854887017655        2.7681969928871899        7.5335913569362747     
 H   5.4632876988840025        3.6767904230271080        6.9206615303827119     
 H   5.9540781511578036        1.9848488560987296        6.8806303423174366     
 H   6.2877821098283295        2.9705724063509229        8.3214360881590252     
 C   4.1839876122867636        2.4167803060983957        8.1107676055699240     
 H   3.7310402396744422        3.2873673664278895        8.5982077247825881     
 H   3.4725660440400499        2.0750090376992523        7.3503664811419789     
 C   4.3117456597446013      -0.65810055473014795        7.5751606761026204     
 H   4.9333956739364542       -1.5335950774236611        7.3417908158057141     
 H   4.2132365755820791       -3.7641805867886000E-002   6.6762863649543727     
 H   3.3134760753253412       -1.0170056577774593        7.8575754274901906     
 C   2.3421674919317685        2.1961230087512322        10.541967211197074     
 H   1.4327511063318212        1.8627513376806260        11.062161343298765     
 H   2.0551969808066062        3.0327039645354366        9.8907550840808174     
 H   3.0359354933205775        2.5730131078258927        11.304823383475235     
 H   4.8705529053152254        1.6765928316878744        9.9549914204211536     
 N   7.7664451070973914        9.2756479918657515      -0.12221562865612458     
 C   7.0485444086374747        8.0234841203724336       0.32779615620665981     
 H   6.9515403555887652        7.3953776147980186      -0.56611878180203168     
 H   6.0340585247729290        8.3329304754723434       0.60270103912948514     
 C   9.1124641667165651        8.9597262915829070      -0.73188801975361184     
 H   8.9495459825376642        8.0961473613679633       -1.3926038413436259     
 H   9.7669280515614698        8.6534322494975822        9.0438288021833860E-002
 C   6.4860032802928025        10.709644179641412        1.5048484392635197     
 H   6.5705453930034619        11.618390277477285        2.1175100953158381     
 H   6.0796164211862296        9.9265303428460658        2.1579948629426799     
 H   5.7460571228585664        10.911848405754370       0.71691680341300279     
 C   7.8497920125648042        10.357961317240544       0.92784411723053328     
 H   8.3029045395640519        11.228407870208640       0.44033258537833936     
 H   8.5611049062650064        10.016191262407816        1.6883462339243731     
 C   7.7219658695733706        7.2829375920555526        1.4635335967749847     
 H   7.1001584490312641        6.4076492464236114        1.6971565843611569     
 H   7.8209653452104186        7.9033907356883102        2.3623204333988488     
 H   8.7200020787463970        6.9237055203169309        1.1808130274442843     
 C   9.6914803504346185        10.136867223434665       -1.5034387820042974     
 H   10.600820160921073        9.8033601218886250       -2.0236629128398489     
 H   9.9785704998685034        10.973514618619523      -0.85237916390956125     
 H   8.9976705250510900        10.513702715277496       -2.2662846433192083     
 H   7.1631488350563730        9.6176367866062709      -0.91628846275998677     
 N   10.410956190733440        6.5941560660440395        8.9106478346698346     
 C   11.192232547683501        7.7647859496834695        9.4638733579376204     
 H   11.389089083737504        8.4237883867459775        8.6086522416908000     
 H   12.157654564988082        7.3590372711224115        9.7856560321704080     
 C   9.1116581555636333        7.0294259537501258        8.2759982161002483     
 H   9.3562353956337603        7.9024239736963242        7.6538422327755269     
 H   8.4549989643019483        7.3516930960163007        9.0898077159919080     
 C   11.558457333000211        4.9663964085160632        10.440019402543742     
 H   11.410944264162989        4.0004642893651816        10.942451163281556     
 H   11.995926072937644        5.6475716195522416        11.180611969197475     
 H   12.301881264488468        4.8117563174540932        9.6444548844449631     
 C   10.229084201020259        5.4539992337046268        9.8821223866916839     
 H   9.7229710410752279        4.6555499759718000        9.3284496591778279     
 H   9.5326122152008121        5.7918536922075727        10.657887659235060     
 C   10.508137055535000        8.5048895982948469        10.594059818344997     
 H   11.183035552971413        9.3069049166363254        10.923712167610061     
 H   10.288889169017031        7.8488784911624281        11.444643267461847     
 H   9.5707156080844573        8.9720506697751450        10.264830238278019     
 C   8.4732367454813406        5.9252765900086519        7.4437821365741552     
 H   7.6283804545439544        6.3500755932014155        6.8838442561314999     
 H   8.0742986236950749        5.1041886659023286        8.0550416442964945     
 H   9.1719638140989925        5.5012282213866106        6.7109338800506846     
 H   11.017492690166158        6.2608205991800858        8.1149686506762606     
         396

 Co   10.905845056185518        1.0153721840502024        3.2694417785814043     
 S   8.6847680209505000        3.0396330185938005        4.2979155302464092     
 S   11.291517917161618        3.0471625373865865       0.85319081228452998     
 S   10.776427978343959       -2.1049433440758296        2.5716446536214246     
 S   12.917599559587996       0.16245588491354784        5.5821048874215977     
 O   11.641940680792972      -0.51480199785791514        5.9229124826512125     
 O   12.062090081038718        3.1133591626830150      -0.39955753218509465     
 O   7.8229547967462771        3.1299735209826953        5.4908107189346440     
 O   9.8998501365632752        2.5881637498991963       0.74993427191763151     
 N   9.9867910636142092      -0.74153033415272551        2.9481029734650783     
 O   13.561901690146104       0.84487322511561136        6.7193762777284727     
 O   10.139748504737073       -2.8809371814434588        1.4921825460469347     
 O   9.9475330543380487        3.7883653408476992        4.3438114999701067     
 O   12.177064820710694       -1.6785719992207855        2.3168507172545953     
 N   12.607219211726289        1.1211549320955614        4.3265059356298359     
 N   9.0852430482576985        1.5099406518345060        3.9120369057441504     
 N   11.990743036266378        2.1186227157989985        1.9935271957219498     
 C   5.9564416674508305      -0.57780249233578607        4.1953256383841193     
 H   4.9199013939353460      -0.48406300657035184        4.5087872928468844     
 C   13.318676650798063        2.3689153159049710        2.4092338251508778     
 C   8.6362138773302792      -0.77281501925270979        3.3558898088698847     
 C   7.7222086373918684        3.6642209428184525        2.9290571152442317     
 H   6.8410802484852447        3.0255629211476207        2.7999177177263643     
 H   8.3406562926929322        3.6382697156900163        2.0251224029815593     
 H   7.4015647529082091        4.6818030990390707        3.1805111562026558     
 C   14.298208149746392        3.0919952834975919        1.6995946364318726     
 H   14.061399240510260        3.4890143757210494       0.71582781041666832     
 C   13.658296725884309        1.8157908963487357        3.6828138055830104     
 C   10.850840553807187       -3.1114248670484868        4.0345065327148406     
 H   11.290158641438850       -2.4971820005718173        4.8274895829765274     
 H   11.482111996182901       -3.9794843656303778        3.8092116652043284     
 H   9.8429133539941080       -3.4334452714666517        4.3161751160673107     
 C   11.251718380716396        4.6907794129469567        1.5371284535830188     
 H   10.768378894259438        4.6125568672551376        2.5166857353301850     
 H   10.678298321837149        5.3139036952777348       0.84168390269451521     
 H   12.272981262414165        5.0717079119574615        1.6421022051696545     
 C   14.949394148653996        2.0290150884795284        4.1974138598696431     
 H   15.193465141537882        1.6634446396395774        5.1901775797618734     
 C   15.571384803989581        3.3060292002158405        2.2396999738793704     
 H   16.301510359371463        3.8907454339716203        1.6837484381592485     
 C   6.7862162633357670       0.54646694274299401        4.2466897669689141     
 H   6.3957759636164182        1.4820034981249131        4.6327002184972503     
 C   14.035693340392724       -1.0769796617356202        4.9639084654350611     
 H   13.490709959743379       -1.7115680057547291        4.2592753424372347     
 H   14.426754277270474       -1.6597783619040885        5.8001929512497590     
 H   14.849761485145082      -0.55851814995282023        4.4449521646850236     
 C   8.1344681335673652       0.47322373771712600        3.8559387926919344     
 C   7.7829633591375922       -1.8886964436313538        3.3197311131570393     
 H   8.1585117148543400       -2.8338704886715895        2.9386547374256007     
 C   6.4550698893099892       -1.8025521307947232        3.7511281013971352     
 H   5.8198282978245111       -2.6872750933353760        3.7204482666524199     
 C   15.894743793058021        2.7766760003124897        3.4890008989565868     
 H   16.869790523736960        2.9636433181531263        3.9334396828957456     
 Co   7.0562863626677181        14.856431462978712        12.369641487548490     
 S   9.3022550663590593        12.876546655170314        13.435664232111993     
 S   6.6891541237718339        12.801128638473180        9.9859826876688782     
 S   7.1627075513998317        17.954677870428227        11.584648493430057     
 S   5.0431826819811736        15.729275929059593        14.669597392530518     
 O   6.3160919261068331        16.415789918682890        14.998651459504181     
 O   5.9235688652913279        12.689182399803059        8.7327613920902305     
 O   10.174240976262794        12.827996268485951        14.623265415658217     
 O   8.0728416753822163        13.282990377560655        9.8706781012349634     
 N   7.9626070922070014        16.605363375670546        11.988121061614741     
 O   4.3989100569933548        15.072723045475209        15.822405884143084     
 O   7.7852587871490453        18.703583466154413        10.477285406920627     
 O   8.0478516922169767        12.116258694968144        13.515414781861708     
 O   5.7609525198405089        17.518429099397963        11.355772187985330     
 N   5.3623590524495883        14.744068879899272        13.438373885317283     
 N   8.8866564590609567        14.389072064956407        13.007767852187442     
 N   5.9732874862908609        13.739585950960919        11.106415353733109     
 C   12.002493332046626        16.505148987533708        13.212303465390269     
 H   13.041131284874629        16.429534425307107        13.522770556858887     
 C   4.6486674526978797        13.483169064843311        11.530369476775228     
 C   9.3168562078891011        16.656091734382105        12.381601524036354     
 C   10.256660205789741        12.218996812842747        12.073405507449303     
 H   11.143659222958297        12.846885813036719        11.930333878490114     
 H   9.6341666706913536        12.238547616072326        11.171573769539153     
 H   10.568025264643987        11.201420283528982        12.337259447708325     
 C   3.6663565934237896        12.757981928940101        10.827612562999974     
 H   3.8990576407351538        12.357366406441146        9.8441495997814652     
 C   4.3134958040058828        14.038488214784330        12.803645478061251     
 C   7.1089096091179798        18.994111674255258        13.024669680800095     
 H   6.6860950797698999        18.392505505733290        13.835951841539313     
 H   6.4669490424253846        19.853171308198274        12.796498037140282     
 H   8.1201377192379756        19.324781794403265        13.283262646345007     
 C   6.7561720892097155        11.178178131792368        10.709266674303596     
 H   7.2272209347500391        11.287137813114599        11.691809859062401     
 H   7.3473339176608841        10.546257438217456        10.037629314391689     
 H   5.7415817361899810        10.781119806503190        10.813342993139864     
 C   3.0291397524257206        13.817488483397758        13.330579417367655     
 H   2.7929356997959043        14.183862591297894        14.324658952706805     
 C   2.3964521816077426        12.543405008442940        11.376137792450329     
 H   1.6619600847735221        11.959519506386169        10.825840301856624     
 C   11.183331631453600        15.375281370641067        13.294429026166139     
 H   11.585480211437872        14.454099195370992        13.702412202689461     
 C   3.9186843114532413        16.949170953377177        14.019782544222542     
 H   4.4603472843582654        17.570606301884975        13.300442196813599     
 H   3.5233210118798350        17.547287923725179        14.843572712043249     
 H   3.1085013163001833        16.412108314266977        13.513338405813812     
 C   9.8318862281522854        15.427942650004848        12.910642404121058     
 C   10.159040080986966        17.778683356252259        12.316115717191906     
 H   9.7717805323010385        18.712702031506769        11.920059351197970     
 C   11.488582503467484        17.714898556672299        12.746379971510178     
 H   12.112158039466328        18.607265168467745        12.707027675612350     
 C   2.0806549235041270        13.068433292748743        12.628946295062141     
 H   1.1097671145311383        12.877297068661735        13.080826665746679     
 Co   4.9776365814671939        6.9157350062040930        14.746669178519145     
 S   2.7317632431931398        4.9358532483473541        13.680395476740218     
 S   5.3446143878501289        4.8605168701237735        17.130333199129652     
 S   4.8711712107888960        10.014048756835283        15.531345789750583     
 S   6.9907632052844590        7.7882915424390902        12.446589761067649     
 O   5.7178715524568418        8.4747831442073025        12.117435750080752     
 O   6.1101239239638421        4.7485553756298753        18.383596697709319     
 O   1.8598079812262509        4.8872879208527165        12.492772117037005     
 O   3.9609342603976900        5.3424169692860319        17.245543671334605     
 N   4.0712771109274808        8.6646986230183263        15.128026835349784     
 O   7.6350615787324934        7.1316152310056093        11.293867112826252     
 O   4.2486211258781132        10.763106005307133        16.638603767018829     
 O   3.9861770512471568        4.1755798953512464        13.600676510310297     
 O   6.2729254677909134        9.5778243672536014        15.760292686275049     
 N   6.6715484655697574        6.8032101011187676        13.677902852628725     
 N   3.1473173651551152        6.4483789297696994        14.108316263224868     
 N   6.0605732588319636        5.7989665404498227        16.009944854826934     
 C   3.1432271691770430E-002   8.5643813401695965        13.903707669675265     
 H  -1.0071898356984301        8.4887452365648635        13.593192841513321     
 C   7.3851940227369237        5.5424699866210716        15.586025048573166     
 C   2.7170357744763391        8.7153858301595069        14.734504806127800     
 C   1.7773238205954844        4.2782772992573950        15.042624192904448     
 H  0.89033348142800817        4.9061768904686813        15.185705267181897     
 H   2.3997927170259876        4.2977962279417641        15.944473074214434     
 H   1.4659506710137573        3.2607112054521958        14.778737263439437     
 C   8.3674627977103455        4.8172995663876401        16.288853524124089     
 H   8.1347292180245088        4.4167585893130052        17.272338733125387     
 C   7.7203911889792183        6.0976725363770043        14.312706697870269     
 C   4.9249962618753100        11.053291757446450        14.091197980396391     
 H   5.3478268910470357        10.451577324549696        13.280008305601058     
 H   5.5669525759917553        11.912379180242977        14.319273002541918     
 H   3.9137688946463727        11.383921148387291        13.832549290446348     
 C   5.2776115791859288        3.2375758496521474        16.407018280580822     
 H   4.8066482284342431        3.3465604999819791        15.424434168726412     
 H   4.6863781604159911        2.6056582864053803        17.078598748359532     
 H   6.2922011055877842        2.8404936584563321        16.303017341318572     
 C   9.0047581901279692        5.8766082025631983        13.785817483882223     
 H   9.2409968110172578        6.2429025748520406        12.791716330496394     
 C   9.6373701008433468        4.6026480378537089        15.740367435409839     
 H   10.371835237508879        4.0187794059276607        16.290714782086411     
 C  0.85062461680416446        7.4345333658667867        13.821602088278381     
 H  0.44851497082781105        6.5133468300816180        13.413586918502991     
 C   8.1152513255502949        9.0082397064781894        13.096322265443153     
 H   7.5735694321739304        9.6297300851522909        13.815600990580577     
 H   8.5106326955440394        9.6062917388664690        12.272494205712896     
 H   8.9254239580820194        8.4712233674156909        13.602831027387463     
 C   2.2020573340676268        7.4872253779095503        14.205435434021554     
 C   1.8748177692337342        9.8379507989621313        14.799978024120128     
 H   2.2620521356850110        10.771976960448058        15.196042867585023     
 C  0.54529104660724526        9.7741380296371698        14.369669301702034     
 H  -7.8308216549083459E-002   10.666488023596338        14.409015591467330     
 C   9.9532077893900155        5.1275855961469539        14.487529718114255     
 H   10.924106316244002        4.9364082724239351        14.035689076917713     
 Co   1.1279699652424577        8.9562520097985594        5.7691434650693623     
 S   3.3490666685153192        10.980303986483452        4.7406672602184265     
 S  0.74254290771451592        10.987804044745907        8.1856051662884077     
 S   1.2573295973465437        5.8358641401765663        6.4670378847135588     
 S -0.88393328708037977        8.1033815844340271        3.4566309308796481     
 O  0.39171019834436521        7.4261322833270622        3.1157485949072687     
 O  -2.7981545791768939E-002   11.053951463737365        9.4383839637379641     
 O   4.2108253501538861        11.070639148789951        3.5477342160043777     
 O   2.1341638306516448        10.528646638589098        8.2887505182225230     
 N   2.0470088166934679        7.1992926089517582        6.0907178010225067     
 O  -1.5282473312222957        8.7859186642176876        2.3194407662170211     
 O   1.8939320162579389        5.0597914135080906        7.5464942936059298     
 O   2.0863267101601024        11.729086194075727        4.6948598326581781     
 O -0.14332046478307647        6.2622205607074424        6.7217798995398548     
 N -0.57350826127119925        9.0619399054687548        4.7123223716266418     
 N   2.9485568521677892        9.4506129022086576        5.1265240369326754     
 N   4.3179812228742905E-002   10.059455155280046        7.0452024691314037     
 C   6.0772937770699196        7.3627878098432733        4.8432280521119431     
 H   7.1138079359028570        7.4564443762249839        4.5296626490690173     
 C  -1.2847439650987764        10.309895865773301        6.6295414537298241     
 C   3.3975718088916347        7.1679273667500354        5.6828644129460937     
 C   4.3117117598486541        11.604805812210076        6.1095075995211685     
 H   5.1928100408036775        10.966094636209982        6.2385937112000640     
 H   3.6933032529651224        11.578856171850790        7.0134691679609791     
 H   4.6323929786115876        12.622382047295289        5.8580740390592334     
 C  -2.2641667650160855        11.033103142647596        7.3391973242203594     
 H  -2.0272723926555862        11.430163986039135        8.3229268048524361     
 C  -1.6244964531098158        9.7566949499919104        5.3560280383546770     
 C   1.1829895503310377        4.8294696622026363        5.0041038148933294     
 H  0.74370760228757338        5.4437758055614260        4.2111498435284282     
 H  0.55169509726057531        3.9614039870542319        5.2293102943199488     
 H   2.1909241037896585        4.5074510435842150        4.7224583586652420     
 C  0.78251342559144876        12.631488428019278        7.5018288145948109     
 H   1.2658003327834648        12.553287241809812        6.5222437249965530     
 H   1.3560453333702189        13.254471055120817        8.1973109170544127     
 H -0.23870004780825008        13.012565719073290        7.3969210018065539     
 C  -2.9156341840992095        9.9699148049027606        4.8415307256594220     
 H  -3.1598250712538172        9.6042594481181176        3.8488268099190099     
 C  -3.5373666488505453        11.247194884873602        6.7991600623664006     
 H  -4.2674097295501552        11.832005726756204        7.3551183458420404     
 C   5.2475478664610797        8.4870785421248485        4.7918085509628394     
 H   5.6379796397281519        9.4225663054480275        4.4056703520545630     
 C  -2.0020147615886676        6.8638915537683776        4.0747372090874849     
 H  -1.4570235270361707        6.2292670271960873        4.7793343430651687     
 H  -2.3930513402837645        6.2811374618512241        3.2384066689743896     
 H  -2.8160961157300615        7.3823044809849492        4.5937236213411241     
 C   3.8993227221310880        8.4138906729049090        5.1826555706766575     
 C   4.2507954106073207        6.0520240641857601        5.7190848286877305     
 H   3.8752545486790693        5.1069013692716450        6.1002938021224216     
 C   5.5786632599527755        6.1381033605321855        5.2875860940690655     
 H   6.2138983861427119        5.2533770351454674        5.3183137924446982     
 C  -3.8608715974666077        10.717718477669985        5.5499465540572261     
 H  -4.8359483672364671        10.904686460738308        5.1055732771429208     
 N   10.214669019497737       0.40835412826334111        8.1331252057782368     
 C   8.7838511231745589       0.46502938010408451        7.6437883763617069     
 H   8.7351551032922661        1.2708388871318332        6.9011066779099268     
 H   8.1824733672210055       0.76486751081732340        8.5151261576454775     
 C   10.385743237169237      -0.65437299732097187        9.1969655118846223     
 H   10.094911787985957       -1.5982085611824792        8.7275607145238023     
 H   9.6499079200555595      -0.44755531322864944        9.9826297985101782     
 C   8.3299488032356805      -0.85449049108244524        7.0316496169300766     
 H   7.3605159510301243      -0.70135799397254650        6.5397165653481784     
 H   8.2090213423876897       -1.6472160585603060        7.7780208214969964     
 H   9.0246751307836881       -1.1867314770207287        6.2463249157108374     
 C   10.703781961490671        2.7849743268192251        7.4500992018881904     
 H   11.342929321689384        3.6322839270657670        7.7304473637145774     
 H   9.7018320839131018        3.1633456807602958        7.2246072746159316     
 H   11.120408854644923        2.3746163549403323        6.5214047859457338     
 C   10.716670012135936        1.7616446172109685        8.5771246392810916     
 H   11.741136548820400        1.6060826579403757        8.9275210934108404     
 H   10.097956331433730        2.0615160694893722        9.4332069187119636     
 C   11.803861921300902      -0.73307095214443807        9.7433942183521030     
 H   11.947017954690194       -1.7053127335632767        10.234378514241728     
 H   12.006330625544377        4.2232828426603509E-002   10.490904477537892     
 H   12.543751948809899      -0.66225026905113271        8.9362764282391183     
 H   10.798785085014529       0.11404388979172775        7.3082748372536743     
 N   7.7068076642207011        15.524516243899413        17.255152179568078     
 C   9.1433045251812430        15.498816555081767        16.778328570426201     
 H   9.2462963389697741        14.624875968578554        16.122828706584770     
 H   9.7527032038073944        15.332602016678262        17.678904972679629     
 C   7.4976783665224263        16.614107439507311        18.284235205844809     
 H   7.7903460247218694        17.547808838531122        17.796531414911545     
 H   8.2163751333354984        16.436786400916159        19.092116257682889     
 C   9.5228457783531049        16.772347379925868        16.032989270443313     
 H   10.515017275632783        16.638307291717929        15.582447347571190     
 H   9.5719592516501084        17.645610927431179        16.691405900067810     
 H   8.8284427933695806        16.967226815263025        15.203886153394981     
 C   7.2419820666610795        13.127626812404282        16.630051229489130     
 H   6.6278415827975179        12.273752162845373        16.945316478525466     
 H   8.2443205277726666        12.764430142829505        16.382129055714881     
 H   6.7893510017938254        13.513199999063783        15.707586172777079     
 C   7.2405062141754346        14.171769174377861        17.737976213074656     
 H   6.2236818233910327        14.316309257576167        18.114350733869401     
 H   7.8860254752924268        13.897117347464278        18.582234711388502     
 C   6.0659408674116113        16.689801633605107        18.792848871691273     
 H   5.8889892371359966        17.681377428223854        19.230422788685946     
 H   5.8618355035198455        15.947531382685604        19.572163942522444     
 H   5.3478757629874707        16.562101304698430        17.973263964110767     
 H   7.1238802035302022        15.781464150077518        16.418053150362766     
 N   4.3272052273952317        7.5836905240585981        9.8608203490492095     
 C   2.8906931125040396        7.5581098315124713        10.337623573748170     
 H   2.7875749517675930        6.6840675842311912        10.992988569381550     
 H   2.2812740200108093        7.3921392200358387        9.4369976650914893     
 C   4.5364263264176863        8.6733071765264409        8.8317788442658802     
 H   4.2438154513148225        9.6070088314170157        9.3195145285907319     
 H   3.8177214029970554        8.4960649397680914        8.0238880843707676     
 C   2.5113277661693343        8.8315908182021765        11.083165434379028     
 H   1.5190878203560392        8.6976432267445301        11.533594553820571     
 H   2.4624056695971039        9.7049887676449522        10.424887601301956     
 H   3.2057127481984846        9.0262021877435021        11.912368680979368     
 C   4.7919142687016727        5.1867543836823957        10.485846467905116     
 H   5.4059738742177421        4.3328410179764472        10.170517575215959     
 H   3.7895651895352565        4.8236250589518104        10.733830674415833     
 H   5.2446361084519157        5.5722817012292412        11.408288061344441     
 C   4.7933850070818140        6.2309198072032146        9.3779414353553534     
 H   5.8101930149844883        6.3753963790552177        9.0014935285942510     
 H   4.1477904787446747        5.9563226823552125        8.5337216168945389     
 C   5.9681699791012335        8.7489389118485423        8.3231755393641631     
 H   6.1451818378208278        9.7405270682260436        7.8856447525958400     
 H   6.1722353464098001        8.0066888800259139        7.5438293855276806     
 H   6.6862260254648325        8.6211650153618375        9.1427596415993175     
 H   4.9101454295719797        7.8405500494853611        10.697937980320319     
 N   1.8190054116367014        8.3489264586690073       0.90538593525942357     
 C   3.2498395791325532        8.4052305122809603        1.3947230766132528     
 H   3.2988406665410066        9.2112309145741502        2.1371461869270139     
 H   3.8513057763992857        8.7045393050633528       0.52330772619377286     
 C   1.6476888557591904        7.2862586337533486      -0.15847301377726100     
 H   1.9384182004561872        6.3423631417505142       0.31087429839278669     
 H   2.3834939365802379        7.4930009465872089      -0.94418147932230723     
 C   3.7032550406456695        7.0857665314376099        2.0072685329990243     
 H   4.6728245397996346        7.2386199980938581        2.4990056616679057     
 H   3.8237410434115122        6.2927651183475763        1.2611750154320487     
 H   3.0085141628071042        6.7541251831175089        2.7927703750088226     
 C   1.3302906215897667        10.725613496337941        1.5884678129505734     
 H  0.69128951428758212        11.573032723836791        1.3081236524575051     
 H   2.3322783151131055        11.103830166869491        1.8140443040220999     
 H  0.91354164665446547        10.315275719565189        2.5171134640369406     
 C   1.3173306810224483        9.7023374439954484       0.46138881621509553     
 H  0.29288127787082729        9.5469923085525661       0.11085193040854729     
 H   1.9362037602586102        10.002129617405103      -0.39460219186155343     
 C  0.22952725471306271        7.2077932630727641      -0.70481243891622936     
 H   8.6183923035707682E-002   6.2355883015307416       -1.1958120744614080     
 H   2.7136282540199549E-002   7.9831429534904039       -1.4522971292817692     
 H -0.51030045093907483        7.2787195867343861       0.10234929874800229     
 H   1.2348264297441909        8.0547592498387299        1.7302376459378583     
 N   1.6271710618659074        14.535461453785766        18.205275176448147     
 C  0.84800234399597574        15.708794973424526        17.655465979515462     
 H  0.65450120804259160        16.366800356298413        18.511957009510521     
 H -0.11906515585131418        15.306250394020653        17.335288718017175     
 C   2.9280026774896690        14.966771854906282        18.839133594538009     
 H   2.6861020466377732        15.839412772404259        19.462618553499059     
 H   3.5845921186489935        15.288579265232647        18.025070959266184     
 C  0.47530320736473458        12.914136966120447        16.672620294276204     
 H  0.62075141866222294        11.950124455057933        16.166498247538357     
 H   3.8865271869576001E-002   13.598712176221857        15.934947541709478     
 H -0.26801543033483599        12.757876467911780        17.467913251877022     
 C   1.8058024348950206        13.397231376819878        17.231188055287138     
 H   2.3101461374179055        12.596388842345622        17.782666863973454     
 H   2.5027866297645254        13.735223131237840        16.455951171511852     
 C   1.5317054693551260        16.448876333669801        16.525048514002084     
 H  0.85860837140138313        17.253378850041230        16.198656135872636     
 H   1.7468326704103549        15.794050623026637        15.672837205952607     
 H   2.4711995176873991        16.912369705219700        16.852652644407435     
 C   3.5644744812453388        13.860166528892963        19.669269575220319     
 H   4.4114597207841424        14.281927724240827        20.227911797942589     
 H   3.9597246376264130        13.038611160850564        19.056639370784186     
 H   2.8659170037990318        13.437617299196532        20.403083578542816     
 H   1.0207224986758550        14.201823238953853        19.000876468337946     
 N   4.2714575942764919        1.3349697998408601        9.1611492819160585     
 C   4.9913702882161362        8.5405184460417949E-002   8.7078333864620330     
 H   5.0913887170948131      -0.54378014385756224        9.6004707349763940     
 H   6.0043637318738288       0.39788144035044715        8.4316241005533819     
 C   2.9269517324547798        1.0152348596089440        9.7716657445835899     
 H   3.0925271554916591       0.15143740495274416        10.431245226921602     
 H   2.2724307782005826       0.70830323729576816        8.9496506079883691     
 C   5.5475731581064025        2.7750723118534832        7.5370547164069421     
 H   5.4609741266252376        3.6855784761571453        6.9278108039212061     
 H   5.9549063126632431        1.9951324501365970        6.8811708355384154     
 H   6.2876833166242561        2.9758552277744883        8.3251577553959049     
 C   4.1849229758576953        2.4191129857833138        8.1135864787277416     
 H   3.7302014874186025        3.2872938713645961        8.6032350477076172     
 H   3.4740009009076154        2.0774721018407440        7.3526722252500800     
 C   4.3177265055860703      -0.65496785256739942        7.5720988229461437     
 H   4.9411513866708594       -1.5280132078406277        7.3355198382183033     
 H   4.2151930822856922       -3.3324119204005048E-002   6.6748341062451138     
 H   3.3214851235111662       -1.0174813237416762        7.8560739375187287     
 C   2.3459708326664113        2.1900973444792502        10.545025512584436     
 H   1.4387068157560376        1.8536769045254826        11.066544150416815     
 H   2.0552674184480111        3.0261628866650643        9.8951468439465557     
 H   3.0399045219649681        2.5685582556297195        11.306881711005202     
 H   4.8748846209628498        1.6767029715999238        9.9552398145501737     
 N   7.7622288255439011        9.2760282109127932      -0.12241147142927947     
 C   7.0422181315812278        8.0265793875767262       0.33103769717390613     
 H   6.9418949054982511        7.3974407125614334      -0.56158717115331935     
 H   6.0293635535337540        8.3392311497942444       0.60749693111850145     
 C   9.1066913814043708        8.9561322982413714      -0.73291718331289324     
 H   8.9410526454589974        8.0922416577575884       -1.3923511385783311     
 H   9.7612283931258919        8.6493033393285117        8.9124317486945215E-002
 C   6.4862162125749983        10.716475033391809        1.5014029365890180     
 H   6.5728566109356734        11.627123693539222        2.1103965465434329     
 H   6.0787951403561795        9.9367538586873820        2.1574598725507910     
 H   5.7461531546228111        10.917098165391586       0.71321878347750500     
 C   7.8488578596590646        10.360267269368871       0.92503164331520071     
 H   8.3037334959119828        11.228317010668050       0.43531641946728705     
 H   8.5596785034963965        10.018627521075524        1.6860401591758349     
 C   7.7159907717629226        7.2860530857235561        1.4665963515551876     
 H   7.0924189751619870        6.4132001662473099        1.7034115936473735     
 H   7.8189819051275995        7.9076915857231160        2.3637794246464141     
 H   8.7120143317958778        6.9232344372710726        1.1823357994146624     
 C   9.6876869990205066        10.130843936216857       -1.5064851359503342     
 H   10.594879545664643        9.7942970892029244       -2.0280317691552319     
 H   9.9785020760645811        10.966971493456823      -0.85674881579971129     
 H   8.9937142734282993        10.509253873924404       -2.2683317138316359     
 H   7.1588235189673828        9.6177293302448508      -0.91653653398031154     
 N   10.406724862509076        6.5945553104349788        8.9108414105057889     
 C   11.185885771191959        7.7679061900615878        9.4606229587977069     
 H   11.379404203534742        8.4258808768545510        8.6041121098272999     
 H   12.152947635630685        7.3653727141880232        9.7808345422045821     
 C   9.1058684444323212        7.0258422073557014        8.2770235365831919     
 H   9.3477222851355748        7.8985231958384201        7.6535776742917667     
 H   8.4492826725854417        7.3475804106876534        9.0911157520111239     
 C   11.558660363160296        4.9732633834512887        10.443476427903224     
 H   11.413247374788389        4.0092413175175983        10.949589253140305     
 H   11.995090919620438        5.6578423042983399        11.181149454589407     
 H   12.301969383721453        4.8170333406189307        9.6481683100621183     
 C   10.228139753684747        5.4563290058867642        9.8849384692366833     
 H   9.7237974374347242        4.6554763773362167        9.3334728365712767     
 H   9.5311703471996641        5.7943138240772933        10.660192485817584     
 C   10.502150951239713        8.5080193573744793        10.591000724595300     
 H   11.175274146041948        9.3124846607157785        10.917442431975461     
 H   10.286928879543801        7.8531938596495134        11.443194460850632     
 H   9.5627007374585791        8.9715710186266726        10.263332184064272     
 C   8.4694276111799205        5.9192551231188881        7.4468361725283616     
 H   7.6224198070767502        6.3410072185325923        6.8882227885397613     
 H   8.0742208719277251        5.0976507248708325        8.0594268999159571     
 H   9.1679896231282640        5.4967785997043377        6.7129879005466098     
 H   11.013154463726503        6.2609308526304890        8.1152170338862177     
         396

 Co   10.909007774282927        1.0157209850350557        3.2716361977344959     
 S   8.6870398388820238        3.0383911616193808        4.3014521505627865     
 S   11.294013516512640        3.0483474991704900       0.85654615086960606     
 S   10.780416076465642       -2.1038080004259005        2.5707273194862004     
 S   12.920812262149965       0.16209701004474195        5.5838453679980704     
 O   11.645253227942041      -0.51549391468196570        5.9242345792404576     
 O   12.064406554377820        3.1161775930460358      -0.39621967795339119     
 O   7.8248643494615493        3.1272385230374020        5.4941591036778945     
 O   9.9026313741990943        2.5885301114177657       0.75286129621186026     
 N   9.9904096764554211      -0.74089869503934036        2.9481444582319090     
 O   13.565112115648491       0.84359465923820753        6.7216699986457948     
 O   10.144244479433961       -2.8788392009449248        1.4902700933969804     
 O   9.9495058932702918        3.7875368393408917        4.3485558886212656     
 O   12.181092507390712       -1.6770821110296068        2.3168597841902643     
 N   12.610115781777736        1.1217401366430748        4.3291154198932205     
 N   9.0880557520707352        1.5093125868160069        3.9140714974796125     
 N   11.993835496642529        2.1194558101640402        1.9961721080880224     
 C   5.9597214647434127      -0.57944751790935489        4.1945522521793217     
 H   4.9231068509226308      -0.48635802125182792        4.5079095709891099     
 C   13.321650442011764        2.3699699259107527        2.4121732112942804     
 C   8.6397018422454543      -0.77288087404308847        3.3554230750833312     
 C   7.7247698824823168        3.6641558912869256        2.9328306139151357     
 H   6.8434325298178686        3.0258814707640411        2.8031938695995899     
 H   8.3433611184110656        3.6384346659694371        2.0289703573588058     
 H   7.4044563991856140        4.6817372812478313        3.1847285264611132     
 C   14.301279668377095        3.0931263329170884        1.7027788664108028     
 H   14.064616476121138        3.4902730882560422       0.71902282910318227     
 C   13.661112955717410        1.8167682657648487        3.6857424802540395     
 C   10.854092177668010       -3.1114621923095065        4.0327764481677013     
 H   11.292818586453725       -2.4976673753181835        4.8264117196373073     
 H   11.485747463005325       -3.9791995707096799        3.8073820370307492     
 H   9.8460473837593501       -3.4337929704554648        4.3136203357510112     
 C   11.253239775342573        4.6912267705479760        1.5418876138679571     
 H   10.770340269156636        4.6119060154678522        2.5215520052965235     
 H   10.679184197508723        5.3146635791771422       0.84729339380618474     
 H   12.274263622041342        5.0727334818532581        1.6468283669181301     
 C   14.951970260773090        2.0302706028006519        4.2007812258411317     
 H   15.195761936720288        1.6646716588207962        5.1935916359473682     
 C   15.574339725146020        3.3071811632313479        2.2431838722036614     
 H   16.304620132274408        3.8918682003050789        1.6874333876150382     
 C   6.7891150367262503       0.54502339742120709        4.2470142234166275     
 H   6.3982557750588640        1.4800464272981058        4.6338107883872892     
 C   14.039136541759083       -1.0766400910757461        4.9645215310955653     
 H   13.494272405809406       -1.7107596071623743        4.2593633828221114     
 H   14.430350931563268       -1.6599850572643207        5.8003605092547161     
 H   14.853065769818116      -0.55751413330777200        4.4460119923093604     
 C   8.1374803702734830       0.47251748883584849        3.8565094405989817     
 C   7.7868482707497373       -1.8890032165940811        3.3182169663585852     
 H   8.1628156222428192       -2.8337777731284852        2.9366036044068546     
 C   6.4588966605468849       -1.8036600459970067        3.7495765375969228     
 H   5.8240728065622536       -2.6886567825450811        3.7185869801452189     
 C   15.897430559286619        2.7779821605069270        3.4926094383285218     
 H   16.872329162945384        2.9650987071652022        3.9373130052362852     
 Co   7.0594486811762458        14.856776066783853        12.367443483697521     
 S   9.3045315074670025        12.875309817089187        13.432126157436285     
 S   6.6916595620486952        12.802317205313580        9.9826169007597709     
 S   7.1666881286990272        17.955811505097866        11.585567274032909     
 S   5.0463946381703257        15.728898994747050        14.667855207891051     
 O   6.3194035486246056        16.415079177706879        14.997329746813017     
 O   5.9258974246774887        12.692006273230968        8.7294117195016039     
 O   10.176152747260600        12.825270205778610        14.619917658393822     
 O   8.0756312323568622        13.283365377278477        9.8677453534129693     
 N   7.9662235495912146        16.605992913744718        11.988067735635809     
 O   4.4021199101167712        15.071421686997715        15.820107716633439     
 O   7.7897408321733552        18.705689861105554        10.479202550697304     
 O   8.0498318310805121        12.115430459618466        13.510666144782645     
 O   5.7649729548560442        17.519915177110683        11.355765932923161     
 N   5.3652565441979307        14.744641263739480        13.435759255439560     
 N   8.8894707869580678        14.388447334474515        13.005728508850758     
 N   5.9763843146687643        13.740416531422527        11.103761651230569     
 C   12.005767311237429        16.503517021947644        13.213081417926027     
 H   13.044329806439228        16.427257362767222        13.523657965215728     
 C   4.6516463650945514        13.484214710346743        11.527420902309142     
 C   9.3203410129225066        16.656029113983394        12.382062284145615     
 C   10.259230944371506        12.218938717597577        12.069633240767057     
 H   11.146018626960506        12.847214588297021        11.927059133114765     
 H   9.6368827814949736        12.238715512004282        11.167725740961039     
 H   10.570929716012072        11.201363027356441        12.333045589189195     
 C   3.6694362527479614        12.759102253983603        10.824416718997636     
 H   3.9022847706643029        12.358616805965758        9.8409424329345843     
 C   4.3163147965820317        14.039452592647113        12.800708666960276     
 C   7.1121549103942936        18.994062240419069        13.026408689881126     
 H   6.6887548211655456        18.391999858110029        13.837035652605113     
 H   6.4705727650799361        19.853442250552952        12.798345052537362     
 H   8.1232648133547283        19.324425458247863        13.285824589347511     
 C   6.7577081835970825        11.178627278610310        10.704492635298855     
 H   7.2291950338971755        11.286489015658692        11.686929691812608     
 H   7.3482384924066864        10.547023304240232        10.032004403144777     
 H   5.7428803589759232        10.782142357639222        10.808599702531813     
 C   3.0317173534290141        13.818730272310026        13.327200249398924     
 H   2.7952309544434213        14.185074818006751        14.321232819864518     
 C   2.3994148625686074        12.544542630180079        11.372640390740996     
 H   1.6650797860914868        11.960627329929084        10.822139774821180     
 C   11.186228199590728        15.373848057287885        13.294107515068518     
 H   11.587959328546539        14.452154121751333        13.701307417085856     
 C   3.9221265704837056        16.949494412117723        14.019171727453671     
 H   4.4639080174423373        17.571398195411273        13.300355335035555     
 H   3.5269196267804954        17.547065293620641        14.843408703618392     
 H   3.1118027978072726        16.413097693621317        13.512282226841315     
 C   9.8348973248022489        15.427242318134269        12.910069752675881     
 C   10.162918752059429        17.778382117385380        12.317623917393398     
 H   9.7760769839471209        18.712798186075670        11.922100475349493     
 C   11.492401486324693        17.713801094246172        12.747931701022360     
 H   12.116392739714986        18.605895384861942        12.708889188195180     
 C   2.0833457060497698        13.069724724392980        12.625323427043231     
 H   1.1123089577807752        12.878736763792405        13.076936903303347     
 Co   4.9744678032907306        6.9160736683746276        14.748853802041003     
 S   2.7294735387777629        4.9346102512368004        13.683938092054138     
 S   5.3421135282378662        4.8616934478600315        17.133685235364620     
 S   4.8671873303606734        10.015171640770740        15.530436217465876     
 S   6.9875431456631256        7.7879292160484299        12.448327383705156     
 O   5.7145505619710413        8.4740885935841330        12.118760035937115     
 O   6.1078053456986918        4.7513683445090482        18.386929608907678     
 O   1.8578807553126935        4.8845567662288891        12.496126000449554     
 O   3.9581487485214866        5.3427772308738577        17.248469390039663     
 N   4.0676569612039462        8.6653199563330805        15.128078393737647     
 O   7.6318417901354048        7.1303373041504789        11.296154586570587     
 O   4.2441356923489639        10.765190818926582        16.636703336499863     
 O   3.9841829079692950        4.1747444654193302        13.605427432708558     
 O   6.2689017831172524        9.5792979497912008        15.760303111958093     
 N   6.6686456178072175        6.8037881237073190        13.680506523609216     
 N   3.1444929450307759        6.4477480208085680        14.110358414907134     
 N   6.0574744188564500        5.7997856881690941        16.012581651575392     
 C   2.8151636299955679E-002   8.5627485058223609        13.902937744596969     
 H  -1.0103961468835050        8.4864688388413132        13.592316876959451     
 C   7.3822130448454404        5.5435098861925116        15.588954263875339     
 C   2.7135467180558179        8.7153179423891967        14.734045259260634     
 C   1.7747422711665237        4.2782148984862109        15.046403139614005     
 H  0.88796264075001152        4.9065005946374063        15.188986020973172     
 H   2.3970675506741910        4.2979620916719403        15.948326561544871     
 H   1.4630359938970654        3.2606488975943853        14.782960151729485     
 C   8.3643840866623780        4.8184129744370878        16.292024910298650     
 H   8.1315053672515987        4.4179967704158365        17.275519864370523     
 C   7.7175683089818410        6.0986394898914433        14.315627171608936     
 C   4.9217457274674512        11.053245199731029        14.089477222153338     
 H   5.3451607597165403        10.451082283019158        13.278936137676927     
 H   5.5633239341022582        11.912651006684657        14.317451138454119     
 H   3.9106365181898726        11.383570609445588        13.830009578282404     
 C   5.2760789936646546        3.2380123349422267        16.411780767140939     
 H   4.8046715337080439        3.3458972631505941        15.429305706344675     
 H   4.6854822141385188        2.6064112524300036        17.084216161981502     
 H   6.2909060563387538        2.8415052683808049        16.307743693431327     
 C   9.0021759126644181        5.8778571637583052        13.789177111063488     
 H   9.2386943993527204        6.2441276439436448        12.795124454429535     
 C   9.6344081602608753        4.6037840659411353        15.743837582354852     
 H   10.368718201448088        4.0198844307686619        16.294384493906787     
 C  0.84771920566668157        7.4330977820959463        13.821930201863397     
 H  0.44602422783374895        6.5113997926207441        13.414700605293355     
 C   8.1118016875997601        9.0085739859094733        13.096934399762645     
 H   7.5700026680684260        9.6305288583514859        13.815693577661243     
 H   8.5070254080616419        9.6060845752400841        12.272662242466302     
 H   8.9221158417000659        8.4722202611906337        13.603883903278772     
 C   2.1990383067414707        7.4865205923182057        14.206011326033789     
 C   1.8709372877458157        9.8376461995522551        14.798471917495450     
 H   2.2577556740121869        10.772069226012482        15.194003214757830     
 C  0.54146912938935943        9.7730391978558178        14.368122850086507     
 H  -8.2544160286841944E-002   10.665118054822276        14.407159788282028     
 C   9.9505148468011981        5.1288818775681033        14.491127399303307     
 H   10.921561545816148        4.9378557470651465        14.039550813885624     
 Co   1.1248060175720571        8.9565936570258256        5.7669577952831297     
 S   3.3467922220778745        10.979069887637134        4.7371395724142298     
 S  0.74002852482114290        10.988998871343204        8.1822435280333394     
 S   1.2533443703175853        5.8369974944815608        6.4679570188478621     
 S -0.88713659383044807        8.1030122818456345        3.4548884444227763     
 O  0.38840814551863451        7.4254293243558136        3.1144298314938381     
 O  -3.0320213467274992E-002   11.056783270163280        9.4350376329011691     
 O   4.2089170633612527        11.067912292119937        3.5443974668041291     
 O   2.1313671549208504        10.529034189892391        8.2858251345314038     
 N   2.0433900518841850        7.1999211528144311        6.0906682360416413     
 O  -1.5314475102512475        8.7846211183036758        2.3171392379535352     
 O   1.8894444180647194        5.0618930381964251        7.5484089517742987     
 O   2.0843494515884533        11.728261887422791        4.6901180498624653     
 O -0.14734433765171490        6.2637095217816761        6.7217763407712665     
 N -0.57639862280288523        9.0625247383032743        4.7097042713537807     
 N   2.9457440030522068        9.4499925057576739        5.1244999375698912     
 N   4.0078420327399250E-002   10.060284482720608        7.0425559892508653     
 C   6.0740184312824086        7.3611562990749038        4.8440124349615887     
 H   7.1106087955978925        7.4541687965971883        4.5305587767631810     
 C  -1.2877273895267964        10.310936131750019        6.6265972405239326     
 C   3.3940847107767098        7.1678641717869729        5.6833278353024799     
 C   4.3091417649426784        11.604754665782462        6.1057443258491526     
 H   5.1904511583435662        10.966430884068510        6.2353315868993811     
 H   3.6905868793254650        11.579034907827504        7.0096295190746183     
 H   4.6294899178279065        12.622330558761199        5.8538654387140481     
 C  -2.2672556797136063        11.034210758951037        7.3360070734816629     
 H  -2.0305131266216461        11.431396289702569        8.3197284298423160     
 C  -1.6273128562998200        9.7576634398371116        5.3530897816213425     
 C   1.1797356186959413        4.8294241301099810        5.0058408572719575     
 H  0.74104276296157823        5.4432777018886140        4.2122325888320820     
 H  0.54805897445001106        3.9616810088746961        5.2311531887764140     
 H   2.1877872434046299        4.5070950197443373        4.7250184421133907     
 C  0.78096103980455223        12.631940829494392        7.4970518377968629     
 H   1.2638117201750712        12.552639908691805        6.5173616236404852     
 H   1.3551204831135470        13.255246095063415        8.1916809280878873     
 H -0.24001692517783929        13.013585712448227        7.3921723165336592     
 C  -2.9182075935659375        9.9711617425968182        4.8381464432507766     
 H  -3.1621106056894761        9.6054839443791131        3.8453915711961875     
 C  -3.5403373072331235        11.248319282756334        6.7956652811964258     
 H  -4.2705411329365015        11.833094165055920        7.3514220342678227     
 C   5.2446514982243659        8.4856469922867070        4.7914990498660384     
 H   5.6355028397055671        9.4206247114620076        4.4045838507196589     
 C  -2.0054494438867616        6.8642245896002336        4.0741285808956933     
 H  -1.4605780140068334        6.2300714723776052        4.7792533075383181     
 H  -2.3966412152842165        6.2809210486482092        3.2382468357587912     
 H  -2.8193909357956706        7.3833054326700935        4.5926660836856854     
 C   3.8963109827274338        8.4131924702305518        5.1820930225907924     
 C   4.2469132855101925        6.0517215115682435        5.7205912535388093     
 H   3.8709528945959875        5.1069946420717232        6.1023277553123423     
 C   5.5748411061713607        6.1370043089969908        5.2891372058039847     
 H   6.2096589533117799        5.2520044473956036        5.3201712041668925     
 C  -3.8635636797939577        10.719005860724604        5.5463208941033670     
 H  -4.8384901772159727        10.906123023966622        5.1016781551292043     
 N   10.219285344291361       0.40651818498258158        8.1361033385600692     
 C   8.7882640983345350       0.46207931976745709        7.6472138460917618     
 H   8.7376222488210544        1.2703259071050983        6.9076510444600405     
 H   8.1865984459425469       0.75713429070328042        8.5195977058440757     
 C   10.391724073644200      -0.65716783966283454        9.1987020006691118     
 H   10.100830708923079       -1.6006426231998956        8.7286437887892045     
 H   9.6565004544099438      -0.45140672338591364        9.9851600704760290     
 C   8.3370274562171307      -0.85579708735892779        7.0303099849632771     
 H   7.3667791220715753      -0.70335269237618903        6.5398603165616525     
 H   8.2186749846684357       -1.6514047275175774        7.7735343005881159     
 H   9.0317417495239010       -1.1831196060226112        6.2434173650995470     
 C   10.707521713039496        2.7838645329740919        7.4551469383618372     
 H   11.345771532546509        3.6314113872916942        7.7367437011303606     
 H   9.7055568769709897        3.1616895849013495        7.2288516325012591     
 H   11.125438373297703        2.3743935660344615        6.5266760333580445     
 C   10.720004083015933        1.7597915795806329        8.5814903278661241     
 H   11.744197391720906        1.6046279395742997        8.9328173933180715     
 H   10.100329634160039        2.0587597336095467        9.4371486535874514     
 C   11.810329634823036      -0.73575267190560856        9.7437794655659200     
 H   11.954697088330835       -1.7086845047653938        10.232855738557468     
 H   12.012853805896908        3.8371885340402020E-002   10.492425848979350     
 H   12.549439377151522      -0.66289701131699863        8.9362161268752338     
 H   10.803360216238451       0.11354577578763575        7.3108153755602947     
 N   7.7114250555143116        15.522679558523459        17.252180880568734     
 C   9.1477195336763479        15.495881173267605        16.774910714352984     
 H   9.2487786335292110        14.624370137415774        16.116302286948592     
 H   9.7568332181551440        15.324904864482590        17.674444590909452     
 C   7.5036495134149357        16.611311161787317        18.282504440091738     
 H   7.7962485922967311        17.545375348935007        17.795454111448638     
 H   8.2229582753223394        16.432939766523774        19.089592807726238     
 C   9.5299069399234462        16.771053476075046        16.034320765867413     
 H   10.521269396173260        16.636337341446321        15.582305155250943     
 H   9.5815757037557638        17.641446281886907        16.695873045790115     
 H   8.8354927073374530        16.970826495778233        15.206777065975606     
 C   7.2457396796684375        13.126512403897479        16.625011449941475     
 H   6.6307102053008578        12.272869644735696        16.939031050459739     
 H   8.2480650041318064        12.762777733939492        16.377887264451278     
 H   6.7943903361481466        13.512969597032569        15.702325358981071     
 C   7.2438556157347591        14.169910884558718        17.733619236131009     
 H   6.2267589017710918        14.314840253786945        18.109069566631479     
 H   7.8884214098084655        13.894360287969688        18.578297759230413     
 C   6.0723976684368672        16.687107757639058        18.792467186838369     
 H   5.8966490592406373        17.677992649564732        19.231948180106880     
 H   5.8683527531989874        15.943657273629523        19.570646431468038     
 H   5.3535542857190759        16.561435889632790        17.973326831253445     
 H   7.1284538338077832        15.780957826303602        16.415518911841435     
 N   4.3225749365099029        7.5818571077509418        9.8638024134424835     
 C   2.8862662951577147        7.5551692111282085        10.341053653660753     
 H   2.7850898779523692        6.6835637782183959        10.999536849288111     
 H   2.2771336564081675        7.3844193986447628        9.4414738077380882     
 C   4.5304357182580137        8.6705123539801772        8.8335174140140982     
 H   4.2378893614203337        9.6045767748662687        9.3205973622985248     
 H   3.8111193823280725        8.4922141299264506        8.0264200322177892     
 C   2.5042422228754480        8.8302952361531002        11.081831688648331     
 H   1.5128162135125678        8.6956649838380926        11.533742563928548     
 H   2.4527511512667575        9.7008128386898473        10.420408286900186     
 H   3.1986397426984681        9.0298193505242690        11.909468358304396     
 C   4.7881520923906677        5.1856465804938487        10.490902351626474     
 H   5.4031064680759266        4.3319678736659526        10.176823650572759     
 H   3.7858169095795997        4.8219744420739721        10.738084139479168     
 H   5.2395857260193672        5.5720611812774354        11.413566655520984     
 C   4.7900314014201957        6.2290664784704148        9.3823130944647986     
 H   5.8071129008559517        6.3739368773443790        9.0067946164178796     
 H   4.1453957153918681        5.9535666767026116        8.5376704891612807     
 C   5.9616932768652315        8.7462509600344340        8.3235642878800373     
 H   6.1374978074106696        9.7371473347069593        7.8841233508113540     
 H   6.1657010535659351        8.0028192564455569        7.5453561750637643     
 H   6.6805282491907265        8.6205107765510913        9.1427038947637840     
 H   4.9055579897441515        7.8400533046999215        10.700481656761882     
 N   1.8143978931194831        8.3471053196854310       0.90242184117356739     
 C   3.2454342493539818        8.4023217622446200        1.3913116203113014     
 H   3.2963593849516548        9.2107456129767105        2.1306342994237397     
 H   3.8471820276560238        8.6968851916278211       0.51885572987105877     
 C   1.6417341273150736        7.2834743649002487      -0.16019413584158251     
 H   1.9325326807066423        6.3399439319298327       0.30981069317369253     
 H   2.3769296661422503        7.4891654943777377      -0.94669323219965529     
 C   3.6962187960496111        7.0844972538756990        2.0085931374474342     
 H   4.6665940222382485        7.2366825392419303        2.4988608688932095     
 H   3.8141613273530606        6.2886334642621362        1.2656266807818097     
 H   3.0014909940881367        6.7577315573011250        2.7956502521186715     
 C   1.3265312467570789        10.724513733427958        1.5834301305998195     
 H  0.68841723708538882        11.572162388442168        1.3018370872994744     
 H   2.3285311986502166        11.102195146278991        1.8098039628286569     
 H  0.90850122262497590        10.315061517626210        2.5118557522349487     
 C   1.3139821191285579        9.7004906076428004       0.45703700442187745     
 H  0.28980471913153300        9.5455283105741149       0.10557953799311329     
 H   1.9338045806822759        9.9993851468644053      -0.39853656910211760     
 C  0.22308871080379150        7.2051055095556320      -0.70518868676143232     
 H   7.8547332045933921E-002   6.2322078694212744       -1.1942792079027691     
 H   2.0636716566719490E-002   7.9792727012321798       -1.4538113228696079     
 H -0.51596315557861050        7.2780592632242742       0.10241546568236214     
 H   1.2302645987914631        8.0542657264370039        1.7277110511912315     
 N   1.6313978591568967        14.535851644329616        18.205082077294907     
 C  0.85434513786345456        15.711907394337032        17.658718830715138     
 H  0.66418085495731494        16.368882828651429        18.516501010755903     
 H -0.11436179901988300        15.312578798784481        17.340110197450269     
 C   2.9337896248174076        14.963177385459010        18.838105858259567     
 H   2.6946157304678389        15.835504134581265        19.462877900851982     
 H   3.5903053857515737        15.284450914788268        18.023758396012745     
 C  0.47509082482288117        12.920997200512920        16.669165171388013     
 H  0.61843644664686781        11.958894057717162        16.159362724486240     
 H   3.9691593378769166E-002   13.608976378118253        15.934411935723366     
 H -0.26811221252329281        12.763148924966636        17.464202813734072     
 C   1.8067390555324503        13.399552363972690        17.228371741477968     
 H   2.3093118244527142        12.596305743455815        17.777642514809081     
 H   2.5042196094611744        13.737673988998495        16.453644887640472     
 C   1.5376898561825099        16.452000557897648        16.528112904408182     
 H  0.86636619014040450        17.258950395590702        16.204927643031482     
 H   1.7487980338487648        15.798360477664248        15.674292562875307     
 H   2.4792095321959526        16.911888693064878        16.854160606529994     
 C   3.5682786442003858        13.854135647534401        19.666216798202317     
 H   4.4174170075894255        14.272849289795845        20.223532462940994     
 H   3.9597943192723011        13.032060301437676        19.052258197634739     
 H   2.8698859009239897        13.433163456818374        20.401033266302623     
 H   1.0250575508777868        14.201925419017298        19.000630211377040     
 N   4.2756818280220035        1.3353699033180360        9.1613429805746929     
 C   4.9977115125786735        8.8528601156376382E-002   8.7045801891786709     
 H   5.1010708745866067      -0.54168556558174141        9.5959265774026399     
 H   6.0090637365686952       0.40422279439634995        8.4267987084362908     
 C   2.9327355610188430        1.0116492582984484        9.7726919953274578     
 H   3.1010360533340826       0.14753344179401259        10.430979224218849     
 H   2.2781403336185044       0.70419004697573784        8.9509597840754740     
 C   5.5473608275110395        2.7819476308197766        7.5405180758776105     
 H   5.4586605543664728        3.6943665292871826        6.9349600774597002     
 H   5.9557344741686826        2.0054160441744644        6.8817113287593941     
 H   6.2875845234201826        2.9811380491980541        8.3288794226327845     
 C   4.1858583394286271        2.4214456654682324        8.1164053518855575     
 H   3.7293627351627627        3.2872203763013026        8.6082623706326462     
 H   3.4754357577751813        2.0799351659822363        7.3549779693581820     
 C   4.3237073514275393      -0.65183515040465090        7.5690369697896678     
 H   4.9489070994052646       -1.5224313382575945        7.3292488606308925     
 H   4.2171495889893054       -2.9006432540124086E-002   6.6733818475358548     
 H   3.3294941716969917       -1.0179569897058933        7.8545724475472660     
 C   2.3497741734010544        2.1840716802072682        10.548083813971797     
 H   1.4446625251802541        1.8446024713703391        11.070926957534866     
 H   2.0553378560894160        3.0196218087946924        9.8995386038122941     
 H   3.0438735506093586        2.5641034034335464        11.308940038535169     
 H   4.8792163366104750        1.6768131115119733        9.9554882086791920     
 N   7.7580125439904117        9.2764084299598348      -0.12260731420243434     
 C   7.0358918545249809        8.0296746547810187       0.33427923814115246     
 H   6.9322494554077370        7.3995038103248483      -0.55705556050460692     
 H   6.0246685822945789        8.3455318241161454       0.61229282310751787     
 C   9.1009185960921766        8.9525383048998339      -0.73394634687217464     
 H   8.9325593083803305        8.0883359541472153       -1.3920984358130364     
 H   9.7555287346903157        8.6451744291594430        8.7810346952056584E-002
 C   6.4864291448571931        10.723305887142207        1.4979574339145163     
 H   6.5751678288678859        11.635857109601158        2.1032829977710277     
 H   6.0779738595261295        9.9469773745287000        2.1569248821589024     
 H   5.7462491863870557        10.922347925028802       0.70952076354200733     
 C   7.8479237067533258        10.362573221497197       0.92221916939986803     
 H   8.3045624522599137        11.228226151127460       0.43030025355623475     
 H   8.5582521007277883        10.021063779743232        1.6837340844272968     
 C   7.7100156739524746        7.2891685793915606        1.4696591063353908     
 H   7.0846795012927091        6.4187510860710084        1.7096666029335901     
 H   7.8169984650447795        7.9119924357579219        2.3652384158939799     
 H   8.7040265848453586        6.9227633542252143        1.1838585713850402     
 C   9.6838936476063964        10.124820648999050       -1.5095314898963710     
 H   10.588938930408213        9.7852340565172220       -2.0324006254706153     
 H   9.9784336522606569        10.960428368294124      -0.86111846768986133     
 H   8.9897580218055086        10.504805032571314       -2.2703787843440635     
 H   7.1544982028783934        9.6178218738834307      -0.91678460520063620     
 N   10.402493534284712        6.5949545548259181        8.9110349863417451     
 C   11.179538994700417        7.7710264304397061        9.4573725596577933     
 H   11.369719323331980        8.4279733669631245        8.5995719779637998     
 H   12.148240706273286        7.3717081572536349        9.7760130522387563     
 C   9.1000787333010091        7.0222584609612770        8.2780488570661337     
 H   9.3392091746373875        7.8946224179805160        7.6533131158080074     
 H   8.4435663808689352        7.3434677253590062        9.0924237880303398     
 C   11.558863393320379        4.9801303583865133        10.446933453262707     
 H   11.415550485413789        4.0180183456700149        10.956727342999054     
 H   11.994255766303231        5.6681129890444391        11.181686939981338     
 H   12.302057502954437        4.8223103637837692        9.6518817356792734     
 C   10.227195306349234        5.4586587780689015        9.8877545517816809     
 H   9.7246238337942188        4.6554027787006333        9.3384960139647255     
 H   9.5297284791985177        5.7967739559470139        10.662497312400108     
 C   10.496164846944426        8.5111491164541118        10.587941630845606     
 H   11.167512739112484        9.3180644047952317        10.911172696340861     
 H   10.284968590070571        7.8575092281365979        11.441745654239417     
 H   9.5546858668326990        8.9710913674782002        10.261834129850522     
 C   8.4656184768785003        5.9132336562291252        7.4498902084825680     
 H   7.6164591596095468        6.3319388438637692        6.8926013209480228     
 H   8.0741431201603735        5.0911127838393373        8.0638121555354196     
 H   9.1640154321575356        5.4923289780220648        6.7150419210425341     
 H   11.008816237286847        6.2610411060808913        8.1154654170961749     
         396

 Co   10.912170492380335        1.0160697860199090        3.2738306168875875     
 S   8.6893116568135476        3.0371493046449611        4.3049887708791639     
 S   11.296509115863662        3.0495324609543935       0.85990148945468214     
 S   10.784404174587324       -2.1026726567759710        2.5698099853509762     
 S   12.924024964711933       0.16173813517593605        5.5855858485745431     
 O   11.648565775091109      -0.51618583150601627        5.9255566758297036     
 O   12.066723027716920        3.1189960234090566      -0.39288182372168778     
 O   7.8267739021768215        3.1245035250921092        5.4975074884211450     
 O   9.9054126118349135        2.5888964729363351       0.75578832050608891     
 N   9.9940282892966330      -0.74026705592595532        2.9481859429987392     
 O   13.568322541150879       0.84231609336080382        6.7239637195631170     
 O   10.148740454130849       -2.8767412204463909        1.4883576407470263     
 O   9.9514787322025331        3.7867083378340842        4.3533002772724236     
 O   12.185120194070732       -1.6755922228384283        2.3168688511259332     
 N   12.613012351829184        1.1223253411905882        4.3317249041566059     
 N   9.0908684558837702        1.5086845217975080        3.9161060892150750     
 N   11.996927957018681        2.1202889045290823        1.9988170204540949     
 C   5.9630012620359949      -0.58109254348292372        4.1937788659745250     
 H   4.9263123079099147      -0.48865303593330406        4.5070318491313355     
 C   13.324624233225467        2.3710245359165341        2.4151125974376826     
 C   8.6431898071606295      -0.77294672883346704        3.3549563412967771     
 C   7.7273311275727643        3.6640908397553988        2.9366041125860396     
 H   6.8457848111504926        3.0262000203804620        2.8064700214728155     
 H   8.3460659441291991        3.6385996162488583        2.0328183117360523     
 H   7.4073480454630198        4.6816714634565910        3.1889458967195710     
 C   14.304351187007798        3.0942573823365853        1.7059630963897330     
 H   14.067833711732014        3.4915318007910350       0.72221784778969633     
 C   13.663929185550513        1.8177456351809618        3.6886711549250686     
 C   10.857343801528833       -3.1114995175705258        4.0310463636205611     
 H   11.295478531468600       -2.4981527500645502        4.8253338562980881     
 H   11.489382929827748       -3.9789147757889820        3.8055524088571704     
 H   9.8491814135245903       -3.4341406694442780        4.3110655554347108     
 C   11.254761169968750        4.6916741281489962        1.5466467741528955     
 H   10.772301644053833        4.6112551636805668        2.5264182752628623     
 H   10.680070073180300        5.3154234630765487       0.85290288491785438     
 H   12.275545981668518        5.0737590517490547        1.6515545286666056     
 C   14.954546372892182        2.0315261171217758        4.2041485918126194     
 H   15.198058731902695        1.6658986780020146        5.1970056921328629     
 C   15.577294646302457        3.3083331262468554        2.2466677705279521     
 H   16.307729905177357        3.8929909666385369        1.6911183370708283     
 C   6.7920138101167336       0.54357985209942017        4.2473386798643400     
 H   6.4007355865013107        1.4780893564712982        4.6349213582773290     
 C   14.042579743125442       -1.0763005204158722        4.9651345967560685     
 H   13.497834851875433       -1.7099512085700195        4.2594514232069871     
 H   14.433947585856062       -1.6601917526245527        5.8005280672596733     
 H   14.856370054491149      -0.55651011666272376        4.4470718199336972     
 C   8.1404926069796009       0.47181123995457097        3.8570800885060290     
 C   7.7907331823618815       -1.8893099895568082        3.3167028195601311     
 H   8.1671195296312966       -2.8336850575853814        2.9345524713881086     
 C   6.4627234317837807       -1.8047679611992904        3.7480249737967108     
 H   5.8283173152999952       -2.6900384717547867        3.7167256936380184     
 C   15.900117325515218        2.7792883207013648        3.4962179777004567     
 H   16.874867802153808        2.9665540961772776        3.9411863275768244     
 Co   7.0626109996847726        14.857120670588994        12.365245479846552     
 S   9.3068079485749458        12.874072979008060        13.428588082760578     
 S   6.6941650003255555        12.803505772153979        9.9792511138506637     
 S   7.1706687059982226        17.956945139767505        11.586486054635762     
 S   5.0496065943594770        15.728522060434509        14.666113023251583     
 O   6.3227151711423781        16.414368436730864        14.996008034121852     
 O   5.9282259840636495        12.694830146658878        8.7260620469129773     
 O   10.178064518258406        12.822544143071269        14.616569901129427     
 O   8.0784207893315099        13.283740376996297        9.8648126055909735     
 N   7.9698400069754269        16.606622451818893        11.988014409656877     
 O   4.4053297632401867        15.070120328520218        15.817809549123796     
 O   7.7942228771976643        18.707796256056696        10.481119694473982     
 O   8.0518119699440494        12.114602224268790        13.505917507703582     
 O   5.7689933898715795        17.521401254823399        11.355759677860991     
 N   5.3681540359462723        14.745213647579687        13.433144625561839     
 N   8.8922851148551771        14.387822603992625        13.003689165514075     
 N   5.9794811430466677        13.741247111884137        11.101107948728028     
 C   12.009041290428231        16.501885056361584        13.213859370461785     
 H   13.047528328003827        16.424980300227340        13.524545373572568     
 C   4.6546252774912222        13.485260355850176        11.524472327843059     
 C   9.3238258179559139        16.655966493584685        12.382523044254874     
 C   10.261801682953273        12.218880622352408        12.065860974084814     
 H   11.148378030962714        12.847543363557321        11.923784387739417     
 H   9.6395988922985936        12.238883407936235        11.163877712382925     
 H   10.573834167380156        11.201305771183899        12.328831730670064     
 C   3.6725159120721331        12.760222579027102        10.821220874995300     
 H   3.9055119005934520        12.359867205490367        9.8377352660877033     
 C   4.3191337891581805        14.040416970509897        12.797771855859303     
 C   7.1154002116706065        18.994012806582880        13.028147698962160     
 H   6.6914145625611923        18.391494210486773        13.838119463670912     
 H   6.4741964877344884        19.853713192907630        12.800192067934443     
 H   8.1263919074714828        19.324069122092464        13.288386532350016     
 C   6.7592442779844486        11.179076425428251        10.699718596294115     
 H   7.2311691330443120        11.285840218202784        11.682049524562816     
 H   7.3491430671524887        10.547789170263011        10.026379491897867     
 H   5.7441789817618645        10.783164908775255        10.803856411923762     
 C   3.0342949544323075        13.819972061222293        13.323821081430191     
 H   2.7975262090909383        14.186287044715606        14.317806687022230     
 C   2.4023775435294721        12.545680251917215        11.369142989031662     
 H   1.6681994874094515        11.961735153471999        10.818439247785737     
 C   11.189124767727856        15.372414743934705        13.293786003970897     
 H   11.590438445655206        14.450209048131676        13.700202631482249     
 C   3.9255688295141704        16.949817870858265        14.018560910684799     
 H   4.4674687505264092        17.572190088937568        13.300268473257510     
 H   3.5305182416811554        17.546842663516106        14.843244695193535     
 H   3.1151042793143620        16.414087072975658        13.511226047868815     
 C   9.8379084214522141        15.426541986263688        12.909497101230702     
 C   10.166797423131891        17.778080878518502        12.319132117594890     
 H   9.7803734355932033        18.712894340644567        11.924141599501016     
 C   11.496220469181905        17.712703631820041        12.749483430534541     
 H   12.120627439963643        18.604525601256142        12.710750700778009     
 C   2.0860364885954121        13.071016156037215        12.621700559024319     
 H   1.1148508010304123        12.880176458923078        13.073047140860012     
 Co   4.9712990251142672        6.9164123305451621        14.751038425562863     
 S   2.7271838343623860        4.9333672541262477        13.687480707368058     
 S   5.3396126686256036        4.8628700255962887        17.137037271599588     
 S   4.8632034499324508        10.016294524706197        15.529526645181170     
 S   6.9843230860417922        7.7875668896577697        12.450065006342660     
 O   5.7112295714852408        8.4733940429609635        12.120084321793479     
 O   6.1054867674335416        4.7541813133882211        18.390262520106042     
 O   1.8559535293991360        4.8818256116050609        12.499479883862101     
 O   3.9553632366452831        5.3431374924616835        17.251395108744720     
 N   4.0640368114804106        8.6659412896478347        15.128129952125510     
 O   7.6286220015383162        7.1290593772953486        11.298442060314922     
 O   4.2396502588198146        10.767275632546031        16.634802905980898     
 O   3.9821887646914327        4.1739090354874149        13.610178355106818     
 O   6.2648780984435914        9.5807715323288001        15.760313537641135     
 N   6.6657427700446785        6.8043661462958704        13.683110194589709     
 N   3.1416685249064367        6.4471171118474357        14.112400566589400     
 N   6.0543755788809364        5.8006048358883655        16.015218448323850     
 C   2.4871000908140928E-002   8.5611156714751253        13.902167819518674     
 H  -1.0136024580685798        8.4841924411177629        13.591440912405581     
 C   7.3792320669539579        5.5445497857639507        15.591883479177513     
 C   2.7100576616352967        8.7152500546188865        14.733585712393468     
 C   1.7721607217375632        4.2781524977150269        15.050182086323563     
 H  0.88559180007201488        4.9068242988061304        15.192266774764445     
 H   2.3943423843223948        4.2981279554021157        15.952180048875309     
 H   1.4601213167803735        3.2605865897365747        14.787183040019533     
 C   8.3613053756144105        4.8195263824865355        16.295196296473215     
 H   8.1282815164786868        4.4192349515186669        17.278700995615662     
 C   7.7147454289844628        6.0996064434058823        14.318547645347602     
 C   4.9184951930595924        11.053198642015607        14.087756463910285     
 H   5.3424946283860448        10.450587241488620        13.277863969752799     
 H   5.5596952922127603        11.912922833126334        14.315629274366321     
 H   3.9075041417333720        11.383220070503885        13.827469866118458     
 C   5.2745464081433804        3.2384488202323056        16.416543253701054     
 H   4.8026948389818456        3.3452340263192095        15.434177243962939     
 H   4.6845862678610457        2.6071642184546264        17.089833575603471     
 H   6.2896110070897233        2.8425168783052781        16.312470045544082     
 C   8.9995936352008670        5.8791061249534122        13.792536738244753     
 H   9.2363919876881830        6.2453527130352491        12.798532578362677     
 C   9.6314462196784039        4.6049200940285626        15.747307729299866     
 H   10.365601165387298        4.0209894556096621        16.298054205727166     
 C  0.84481379452919880        7.4316621983251050        13.822258315448412     
 H  0.44353348483968691        6.5094527551598702        13.415814292083718     
 C   8.1083520496492270        9.0089082653407573        13.097546534082138     
 H   7.5664359039629225        9.6313276315506791        13.815786164741906     
 H   8.5034181205792425        9.6058774116136991        12.272830279219708     
 H   8.9188077253181124        8.4732171549655764        13.604936779170083     
 C   2.1960192794153146        7.4858158067268601        14.206587218046021     
 C   1.8670568062578974        9.8373416001423788        14.796965810870772     
 H   2.2534592123393624        10.772161491576904        15.191963561930635     
 C  0.53764721217147349        9.7719403660744675        14.366576398470979     
 H  -8.6780104024600430E-002   10.663748086048212        14.405303985096724     
 C   9.9478219042123825        5.1301781589892537        14.494725080492360     
 H   10.919016775388297        4.9393032217063570        14.043412550853535     
 Co   1.1216420699016567        8.9569353042530899        5.7647721254968962     
 S   3.3445177756404303        10.977835788790816        4.7336118846100330     
 S  0.73751414192776987        10.990193697940503        8.1788818897782729     
 S   1.2493591432886266        5.8381308487865553        6.4688761529821646     
 S -0.89033990058051649        8.1026429792572401        3.4531459579659050     
 O  0.38510609269290386        7.4247263653845659        3.1131110680804075     
 O  -3.2658881142781045E-002   11.059615076589195        9.4316913020643725     
 O   4.2070087765686193        11.065185435449921        3.5410607176038802     
 O   2.1285704791900555        10.529421741195685        8.2828997508402864     
 N   2.0397712870749021        7.2005496966771041        6.0906186710607768     
 O  -1.5346476892801995        8.7833235723896639        2.3148377096900496     
 O   1.8849568198715001        5.0639946628847587        7.5503236099426685     
 O   2.0823721930168047        11.727437580769855        4.6853762670667525     
 O -0.15136821052035329        6.2651984828559097        6.7217727820026774     
 N -0.57928898433457110        9.0631095711377938        4.7070861710809195     
 N   2.9429311539366245        9.4493721093066885        5.1224758382071061     
 N   3.6977028426055596E-002   10.061113810161167        7.0399095093703270     
 C   6.0707430854948985        7.3595247883065342        4.8447968178112353     
 H   7.1074096552929280        7.4518932169693919        4.5314549044573438     
 C  -1.2907108139548165        10.311976397726736        6.6236530273180412     
 C   3.3905976126617849        7.1678009768239104        5.6837912576588652     
 C   4.3065717700367037        11.604703519354848        6.1019810521771367     
 H   5.1880922758834549        10.966767131927039        6.2320694625986972     
 H   3.6878705056858077        11.579213643804216        7.0057898701882584     
 H   4.6265868570442246        12.622279070227107        5.8496568383688636     
 C  -2.2703445944111267        11.035318375254478        7.3328168227429673     
 H  -2.0337538605877059        11.432628593366003        8.3165300548321959     
 C  -1.6301292594898242        9.7586319296823110        5.3501515248880089     
 C   1.1764816870608452        4.8293785980173256        5.0075778996505855     
 H  0.73837792363558308        5.4427795982158020        4.2133153341357348     
 H  0.54442285163944693        3.9619580306951603        5.2329960832328801     
 H   2.1846503830196018        4.5067389959044597        4.7275785255615386     
 C  0.77940865401765569        12.632393230969504        7.4922748609989158     
 H   1.2618231075666775        12.551992575573799        6.5124795222844174     
 H   1.3541956328568752        13.256021135006012        8.1860509391213601     
 H -0.24133380254742851        13.014605705823167        7.3874236312607655     
 C  -2.9207810030326660        9.9724086802908758        4.8347621608421303     
 H  -3.1643961401251355        9.6067084406401104        3.8419563324733650     
 C  -3.5433079656157020        11.249443680639065        6.7921705000264510     
 H  -4.2736725363228478        11.834182603355636        7.3477257226936050     
 C   5.2417551299876530        8.4842154424485674        4.7911895487692364     
 H   5.6330260396829823        9.4186831174759877        4.4034973493847547     
 C  -2.0088841261848551        6.8645576254320897        4.0735199527039025     
 H  -1.4641325009774959        6.2308759175591240        4.7791722720114684     
 H  -2.4002310902846684        6.2807046354451943        3.2380870025431929     
 H  -2.8226857558612792        7.3843063843552388        4.5916085460302476     
 C   3.8932992433237796        8.4124942675561964        5.1815304745049273     
 C   4.2430311604130644        6.0514189589507277        5.7220976783898889     
 H   3.8666512405129057        5.1070879148718014        6.1043617085022630     
 C   5.5710189523899460        6.1359052574617952        5.2906883175389039     
 H   6.2054195204808478        5.2506318596457389        5.3220286158890877     
 C  -3.8662557621213076        10.720293243779222        5.5426952341495070     
 H  -4.8410319871954783        10.907559587194937        5.0977830331154879     
 N   10.223901669084983       0.40468224170182204        8.1390814713419015     
 C   8.7926770734945112       0.45912925943082966        7.6506393158218176     
 H   8.7400893943498410        1.2698129270783631        6.9141954110101551     
 H   8.1907235246640884       0.74940107058923755        8.5240692540426739     
 C   10.397704910119163      -0.65996268200469710        9.2004384894536013     
 H   10.106749629860202       -1.6030766852173119        8.7297268630546068     
 H   9.6630929887643262      -0.45525813354317779        9.9876903424418817     
 C   8.3441061091985791      -0.85710368363541023        7.0289703529964775     
 H   7.3730422931130262      -0.70534739077983155        6.5400040677751257     
 H   8.2283286269491818       -1.6555933964748488        7.7690477796792363     
 H   9.0388083682641156       -1.1795077350244938        6.2405098144882576     
 C   10.711261464588318        2.7827547391289587        7.4601946748354830     
 H   11.348613743403634        3.6305388475176210        7.7430400385461438     
 H   9.7092816700288775        3.1600334890424029        7.2330959903865866     
 H   11.130467891950484        2.3741707771285911        6.5319472807703551     
 C   10.723338153895931        1.7579385419502973        8.5858560164511584     
 H   11.747258234621414        1.6031732212082237        8.9381136932253007     
 H   10.102702936886349        2.0560033977297207        9.4410903884629391     
 C   11.816797348345171      -0.73843439166677916        9.7441647127797353     
 H   11.962376221971478       -1.7120562759675109        10.231332962873209     
 H   12.019376986249437        3.4510942254200538E-002   10.493947220420807     
 H   12.555126805493146      -0.66354375358286444        8.9361558255113511     
 H   10.807935347462371       0.11304766178354377        7.3133559138669151     
 N   7.7160424468079212        15.520842873147505        17.249209581569385     
 C   9.1521345421714546        15.492945791453444        16.771492858279768     
 H   9.2512609280886497        14.623864306252992        16.109775867312418     
 H   9.7609632325028937        15.317207712286917        17.669984209139276     
 C   7.5096206603074460        16.608514884067322        18.280773674338665     
 H   7.8021511598715927        17.542941859338889        17.794376807985728     
 H   8.2295414173091803        16.429093132131392        19.087069357769586     
 C   9.5369681014937875        16.769759572224228        16.035652261291514     
 H   10.527521516713735        16.634367391174713        15.582162962930697     
 H   9.5911921558614210        17.637281636342635        16.700340191512421     
 H   8.8425426213053253        16.974426176293445        15.209667978556231     
 C   7.2494972926757963        13.125397995390676        16.619971670393824     
 H   6.6335788278041976        12.271987126626019        16.932745622394009     
 H   8.2518094804909463        12.761125325049477        16.373645473187679     
 H   6.7994296705024677        13.512739195001357        15.697064545185063     
 C   7.2472050172940836        14.168052594739574        17.729262259187358     
 H   6.2298359801511518        14.313371249997722        18.103788399393558     
 H   7.8908173443245042        13.891603228475100        18.574360807072324     
 C   6.0788544694621232        16.684413881673009        18.792085501985465     
 H   5.9043088813452771        17.674607870905611        19.233473571527814     
 H   5.8748700028781293        15.939783164573441        19.569128920413636     
 H   5.3592328084506811        16.560770474567153        17.973389698396122     
 H   7.1330274640853641        15.780451502529687        16.412984673320107     
 N   4.3179446456245731        7.5800236914432864        9.8667844778357576     
 C   2.8818394778113898        7.5522285907439448        10.344483733573336     
 H   2.7826048041371458        6.6830599722056006        11.006085129194672     
 H   2.2729932928055256        7.3766995772536861        9.4459499503846853     
 C   4.5244451100983412        8.6677175314339134        8.8352559837623144     
 H   4.2319632715258457        9.6021447183155200        9.3216801960063176     
 H   3.8045173616590899        8.4883633200848116        8.0289519800648126     
 C   2.4971566795815612        8.8289996541040257        11.080497942917633     
 H   1.5065446066690964        8.6936867409316569        11.533890574036525     
 H   2.4430966329364110        9.6966369097347407        10.415928972498413     
 H   3.1915667371984511        9.0334365133050376        11.906568035629427     
 C   4.7843899160796628        5.1845387773053009        10.495958235347830     
 H   5.4002390619341121        4.3310947293554580        10.183129725929559     
 H   3.7820686296239430        4.8203238251961347        10.742337604542506     
 H   5.2345353435868187        5.5718406613256306        11.418845249697529     
 C   4.7866777957585773        6.2272131497376151        9.3866847535742437     
 H   5.8040327867274151        6.3724773756335411        9.0120957042415082     
 H   4.1430009520390607        5.9508106710500108        8.5416193614280225     
 C   5.9552165746292305        8.7435630082203275        8.3239530363959098     
 H   6.1298137770005114        9.7337676011878767        7.8826019490268688     
 H   6.1591667607220710        7.9989496328651999        7.5468829645998490     
 H   6.6748304729166215        8.6198565377403469        9.1426481479282486     
 H   4.9009705499163223        7.8395565599144810        10.703025333203446     
 N   1.8097903746022650        8.3452841807018547       0.89945774708771131     
 C   3.2410289195754105        8.3994130122082797        1.3879001640093498     
 H   3.2938781033623035        9.2102603113792689        2.1241224119204651     
 H   3.8430582789127623        8.6892310781922877       0.51440373354834457     
 C   1.6357793988709568        7.2806900960471497      -0.16191525790590403     
 H   1.9266471609570974        6.3375247221091513       0.30874708795459838     
 H   2.3703653957042623        7.4853300421682656      -0.94920498507700324     
 C   3.6891825514535528        7.0832279763137889        2.0099177418958436     
 H   4.6603635046768614        7.2347450803900015        2.4987160761185132     
 H   3.8045816112946085        6.2845018101766952        1.2700783461315708     
 H   2.9944678253691697        6.7613379314847419        2.7985301292285207     
 C   1.3227718719243911        10.723413970517976        1.5783924482490659     
 H  0.68554495988319553        11.571292053047543        1.2955505221414438     
 H   2.3247840821873278        11.100560125688490        1.8055636216352140     
 H  0.90346079859548634        10.314847315687231        2.5065980404329569     
 C   1.3106335572346675        9.6986437712901505       0.45268519262865931     
 H  0.28672816039223870        9.5440643125956619       0.10030714557767928     
 H   1.9314054011059418        9.9966406763237057      -0.40247094634268177     
 C  0.21665016689452032        7.2024177560385008      -0.70556493460663527     
 H   7.0910741056160145E-002   6.2288274373118080       -1.1927463413441299     
 H   1.4137150593239431E-002   7.9754024489739557       -1.4553255164574463     
 H -0.52162586021814605        7.2773989397141623       0.10248163261672197     
 H   1.2257027678387353        8.0537722030352761        1.7251844564446048     
 N   1.6356246564478860        14.536241834873465        18.204888978141668     
 C  0.86068793173093350        15.715019815249539        17.661971681914814     
 H  0.67386050187203828        16.370965301004450        18.521045012001288     
 H -0.10965844218845180        15.318907203548308        17.344931676883363     
 C   2.9395765721451461        14.959582916011737        18.837078121981122     
 H   2.7031294142979050        15.831595496758274        19.463137248204905     
 H   3.5960186528541538        15.280322564343889        18.022445832759306     
 C  0.47487844228102777        12.927857434905395        16.665710048499825     
 H  0.61612147463151279        11.967663660376390        16.152227201434123     
 H   4.0517914887962324E-002   13.619240580014649        15.933876329737254     
 H -0.26820899471174964        12.768421382021490        17.460492375591123     
 C   1.8076756761698800        13.401873351125502        17.225555427668802     
 H   2.3084775114875229        12.596222644566007        17.772618165644705     
 H   2.5056525891578234        13.740124846759150        16.451338603769095     
 C   1.5436742430098940        16.455124782125498        16.531177294814281     
 H  0.87412400887942587        17.264521941140174        16.211199150190328     
 H   1.7507633972871748        15.802670332301858        15.675747919798006     
 H   2.4872195467045062        16.911407680910060        16.855668568652554     
 C   3.5720828071554331        13.848104766175840        19.663164021184315     
 H   4.4233742943947085        14.263770855350863        20.219153127939400     
 H   3.9598640009181891        13.025509442024788        19.047877024485292     
 H   2.8738547980489479        13.428709614440216        20.398982954062429     
 H   1.0293926030797189        14.202027599080742        19.000383954416133     
 N   4.2799060617675160        1.3357700067952116        9.1615366792333255     
 C   5.0040527369412109        9.1652017852334802E-002   8.7013269918953107     
 H   5.1107530320784003      -0.53959098730592070        9.5913824198288857     
 H   6.0137637412635625       0.41056414844225275        8.4219733163191997     
 C   2.9385193895829063        1.0080636569879526        9.7737182460713257     
 H   3.1095449511765065       0.14362947863528103        10.430713221516095     
 H   2.2838498890364267       0.70007685665570751        8.9522689601625789     
 C   5.5471484969156766        2.7888229497860699        7.5439814353482779     
 H   5.4563469821077080        3.7031545824172194        6.9421093509981935     
 H   5.9565626356741221        2.0156996382123320        6.8822518219803728     
 H   6.2874857302161091        2.9864208706216195        8.3326010898696641     
 C   4.1867937029995597        2.4237783451531505        8.1192242250433750     
 H   3.7285239829069230        3.2871468812380091        8.6132896935576753     
 H   3.4768706146427468        2.0823982301237285        7.3572837134662832     
 C   4.3296881972690082      -0.64870244824190237        7.5659751166331910     
 H   4.9566628121396707       -1.5168494686745611        7.3229778830434817     
 H   4.2191060956929185       -2.4688745876243128E-002   6.6719295888265959     
 H   3.3375032198828167       -1.0184326556701104        7.8530709575758042     
 C   2.3535775141356972        2.1780460159352861        10.551142115359159     
 H   1.4506182346044705        1.8355280382151955        11.075309764652916     
 H   2.0554082937308205        3.0130807309243202        9.9039303636780343     
 H   3.0478425792537491        2.5596485512373732        11.310998366065137     
 H   4.8835480522580994        1.6769232514240227        9.9557366028082122     
 N   7.7537962624369223        9.2767886490068783      -0.12280315697558922     
 C   7.0295655774687340        8.0327699219853113       0.33752077910839878     
 H   6.9226040053172229        7.4015669080882631      -0.55252394985589448     
 H   6.0199736110554039        8.3518324984380463       0.61708871509653429     
 C   9.0951458107799823        8.9489443115582965      -0.73497551043145604     
 H   8.9240659713016619        8.0844302505368404       -1.3918457330477416     
 H   9.7498290762547395        8.6410455189903743        8.6496376417167939E-002
 C   6.4866420771393889        10.730136740892604        1.4945119312400146     
 H   6.5774790468000974        11.644590525663094        2.0961694489986220     
 H   6.0771525786960794        9.9572008903700162        2.1563898917670139     
 H   5.7463452181512995        10.927597684666020       0.70582274360650954     
 C   7.8469895538475871        10.364879173625521       0.91940669548453546     
 H   8.3053914086078446        11.228135291586870       0.42528408764518244     
 H   8.5568256979591784        10.023500038410941        1.6814280096787584     
 C   7.7040405761420274        7.2922840730595642        1.4727218611155937     
 H   7.0769400274234320        6.4243020058947069        1.7159216122198064     
 H   7.8150150249619603        7.9162932857927277        2.3666974071415452     
 H   8.6960388378948394        6.9222922711793551        1.1853813433554181     
 C   9.6801002961922844        10.118797361781244       -1.5125778438424080     
 H   10.582998315151784        9.7761710238315196       -2.0367694817859983     
 H   9.9783652284567328        10.953885243131426      -0.86548811958001137     
 H   8.9858017701827180        10.500356191218222       -2.2724258548564915     
 H   7.1501728867894041        9.6179144175220106      -0.91703267642096087     
 N   10.398262206060348        6.5953537992168574        8.9112285621777012     
 C   11.173192218208875        7.7741466708178244        9.4541221605178798     
 H   11.360034443129218        8.4300658570716980        8.5950318461003015     
 H   12.143533776915890        7.3780436003192476        9.7711915622729322     
 C   9.0942890221696970        7.0186747145668527        8.2790741775490773     
 H   9.3306960641392003        7.8907216401226119        7.6530485573242482     
 H   8.4378500891524268        7.3393550400303580        9.0937318240495557     
 C   11.559066423480463        4.9869973333217379        10.450390478622191     
 H   11.417853596039187        4.0267953738224316        10.963865432857805     
 H   11.993420612986025        5.6783836737905382        11.182224425373271     
 H   12.302145622187421        4.8275873869486068        9.6555951612964286     
 C   10.226250859013723        5.4609885502510380        9.8905706343266804     
 H   9.7254502301537133        4.6553291800650500        9.3435191913581725     
 H   9.5282866111973696        5.7992340878167346        10.664802138982632     
 C   10.490178742649139        8.5142788755337424        10.584882537095909     
 H   11.159751332183017        9.3236441488746848        10.904902960706263     
 H   10.283008300597341        7.8618245966236833        11.440296847628202     
 H   9.5466709962068208        8.9706117163297279        10.260336075636774     
 C   8.4618093425770802        5.9072121893393623        7.4529442444367735     
 H   7.6104985121423425        6.3228704691949460        6.8969798533562852     
 H   8.0740653683930237        5.0845748428078421        8.0681974111548822     
 H   9.1600412411868071        5.4878793563397910        6.7170959415384592     
 H   11.004478010847194        6.2611513595312944        8.1157138003061302     
         396

 Co   10.915333210477744        1.0164185870047624        3.2760250360406791     
 S   8.6915834747450731        3.0359074476705419        4.3085253911955403     
 S   11.299004715214682        3.0507174227382974       0.86325682803975834     
 S   10.788392272709007       -2.1015373131260420        2.5688926512157515     
 S   12.927237667273902       0.16137926030713015        5.5873263291510158     
 O   11.651878322240178      -0.51687774833006672        5.9268787724189487     
 O   12.069039501056022        3.1218144537720769      -0.38954396948998432     
 O   7.8286834548920936        3.1217685271468159        5.5008558731643955     
 O   9.9081938494707309        2.5892628344549045       0.75871534480031755     
 N   9.9976469021378449      -0.73963541681257028        2.9482274277655693     
 O   13.571532966653265       0.84103752748339999        6.7262574404804401     
 O   10.153236428827736       -2.8746432399478565        1.4864451880970719     
 O   9.9534515711347762        3.7858798363272768        4.3580446659235816     
 O   12.189147880750753       -1.6741023346472499        2.3168779180616017     
 N   12.615908921880633        1.1229105457381017        4.3343343884199914     
 N   9.0936811596968052        1.5080564567790089        3.9181406809505375     
 N   12.000020417394831        2.1211219988941239        2.0014619328201677     
 C   5.9662810593285771      -0.58273756905649265        4.1930054797697274     
 H   4.9295177648971986      -0.49094805061478020        4.5061541272735610     
 C   13.327598024439169        2.3720791459223158        2.4180519835810848     
 C   8.6466777720758046      -0.77301258362384573        3.3544896075102235     
 C   7.7298923726632118        3.6640257882238720        2.9403776112569435     
 H   6.8481370924831166        3.0265185699968824        2.8097461733460412     
 H   8.3487707698473326        3.6387645665282791        2.0366662661132988     
 H   7.4102396917404247        4.6816056456653508        3.1931632669780288     
 C   14.307422705638501        3.0953884317560818        1.7091473263686632     
 H   14.071050947342892        3.4927905133260277       0.72541286647621039     
 C   13.666745415383616        1.8187230045970748        3.6915998295960977     
 C   10.860595425389656       -3.1115368428315451        4.0293162790734218     
 H   11.298138476483473       -2.4986381248109164        4.8242559929588680     
 H   11.493018396650172       -3.9786299808682841        3.8037227806835912     
 H   9.8523154432898306       -3.4344883684330911        4.3085107751184113     
 C   11.256282564594928        4.6921214857500164        1.5514059344378341     
 H   10.774263018951030        4.6106043118932805        2.5312845452292008     
 H   10.680955948851874        5.3161833469759561       0.85851237602952390     
 H   12.276828341295696        5.0747846216448513        1.6562806904150811     
 C   14.957122485011276        2.0327816314428997        4.2075159577841079     
 H   15.200355527085101        1.6671256971832333        5.2004197483183576     
 C   15.580249567458894        3.3094850892623624        2.2501516688522427     
 H   16.310839678080303        3.8941137329719955        1.6948032865266180     
 C   6.7949125835072168       0.54213630677763325        4.2476631363120534     
 H   6.4032153979437565        1.4761322856444909        4.6360319281673679     
 C   14.046022944491801       -1.0759609497559981        4.9657476624165726     
 H   13.501397297941462       -1.7091428099776647        4.2595394635918638     
 H   14.437544240148856       -1.6603984479847849        5.8006956252646305     
 H   14.859674339164183      -0.55550610001767542        4.4481316475580339     
 C   8.1435048436857205       0.47110499107329351        3.8576507364130768     
 C   7.7946180939740266       -1.8896167625195355        3.3151886727616771     
 H   8.1714234370197758       -2.8335923420422771        2.9325013383693626     
 C   6.4665502030206765       -1.8058758764015741        3.7464734099964989     
 H   5.8325618240377368       -2.6914201609644923        3.7148644071308174     
 C   15.902804091743818        2.7805944808958021        3.4998265170723921     
 H   16.877406441362236        2.9680094851893535        3.9450596499173636     
 Co   7.0657733181933002        14.857465274394135        12.363047475995584     
 S   9.3090843896828872        12.872836140926934        13.425050008084870     
 S   6.6966704386024167        12.804694338994381        9.9758853269415546     
 S   7.1746492832974180        17.958078774437141        11.587404835238614     
 S   5.0528185505486283        15.728145126121966        14.664370838612115     
 O   6.3260267936601515        16.413657695754850        14.994686321430688     
 O   5.9305545434498113        12.697654020086787        8.7227123743243489     
 O   10.179976289256212        12.819818080363929        14.613222143865030     
 O   8.0812103463061558        13.284115376714118        9.8618798577689777     
 N   7.9734564643596402        16.607251989893065        11.987961083677943     
 O   4.4085396163636021        15.068818970042724        15.815511381614153     
 O   7.7987049222219742        18.709902651007841        10.483036838250660     
 O   8.0537921088075866        12.113773988919112        13.501168870624520     
 O   5.7730138248871148        17.522887332536119        11.355753422798822     
 N   5.3710515276946147        14.745786031419893        13.430529995684116     
 N   8.8950994427522883        14.387197873510734        13.001649822177392     
 N   5.9825779714245710        13.742077692345745        11.098454246225488     
 C   12.012315269619032        16.500253090775523        13.214637322997543     
 H   13.050726849568425        16.422703237687458        13.525432781929407     
 C   4.6576041898878930        13.486306001353608        11.521523753376975     
 C   9.3273106229893195        16.655903873185974        12.382983804364136     
 C   10.264372421535038        12.218822527107239        12.062088707402568     
 H   11.150737434964922        12.847872138817621        11.920509642364067     
 H   9.6423150031022153        12.239051303868191        11.160029683804812     
 H   10.576738618748241        11.201248515011356        12.324617872150935     
 C   3.6755955713963049        12.761342904070604        10.818025030992962     
 H   3.9087390305226011        12.361117605014979        9.8345280992408242     
 C   4.3219527817343293        14.041381348372679        12.794835044758329     
 C   7.1186455129469204        18.993963372746691        13.029886708043191     
 H   6.6940743039568380        18.390988562863512        13.839203274736711     
 H   6.4778202103890399        19.853984135262309        12.802039083331524     
 H   8.1295190015882355        19.323712785937065        13.290948475352520     
 C   6.7607803723718147        11.179525572246192        10.694944557289377     
 H   7.2331432321914493        11.285191420746877        11.677169357313023     
 H   7.3500476418982910        10.548555036285789        10.020754580650955     
 H   5.7454776045478066        10.784187459911287        10.799113121315710     
 C   3.0368725554356009        13.821213850134558        13.320441913461460     
 H   2.7998214637384553        14.187499271424461        14.314380554179941     
 C   2.4053402244903368        12.546817873654353        11.365645587322328     
 H   1.6713191887274159        11.962842977014914        10.814738720750292     
 C   11.192021335864984        15.370981430581525        13.293464492873277     
 H   11.592917562763873        14.448263974512018        13.699097845878642     
 C   3.9290110885446348        16.950141329598811        14.017950093915928     
 H   4.4710294836104811        17.572981982463862        13.300181611479466     
 H   3.5341168565818157        17.546620033411568        14.843080686768678     
 H   3.1184057608214513        16.415076452329998        13.510169868896316     
 C   9.8409195181021794        15.425841654393107        12.908924449785523     
 C   10.170676094204355        17.777779639651623        12.320640317796382     
 H   9.7846698872392839        18.712990495213468        11.926182723652540     
 C   11.500039452039115        17.711606169393910        12.751035160046721     
 H   12.124862140212302        18.603155817650343        12.712612213360838     
 C   2.0887272711410549        13.072307587681451        12.618077691005409     
 H   1.1173926442800495        12.881616154053750        13.069157378416680     
 Co   4.9681302469378048        6.9167509927156976        14.753223049084720     
 S   2.7248941299470086        4.9321242570156940        13.691023322681977     
 S   5.3371118090133418        4.8640466033325458        17.140389307834553     
 S   4.8592195695042273        10.017417408641656        15.528617072896463     
 S   6.9811030264204588        7.7872045632671094        12.451802628980166     
 O   5.7079085809994403        8.4726994923377941        12.121408607649844     
 O   6.1031681891683922        4.7569942822673950        18.393595431304401     
 O   1.8540263034855788        4.8790944569812336        12.502833767274650     
 O   3.9525777247690796        5.3434977540495092        17.254320827449778     
 N   4.0604166617568751        8.6665626229625889        15.128181510513373     
 O   7.6254022129412276        7.1277814504402182        11.300729534059258     
 O   4.2351648252906653        10.769360446165480        16.632902475461933     
 O   3.9801946214135704        4.1730736055554987        13.614929277505079     
 O   6.2608544137699296        9.5822451148663994        15.760323963324179     
 N   6.6628399222821386        6.8049441688844219        13.685713865570200     
 N   3.1388441047820974        6.4464862028863044        14.114442718271667     
 N   6.0512767389054218        5.8014239836076360        16.017855245072308     
 C   2.1590365516326183E-002   8.5594828371278897        13.901397894440377     
 H  -1.0168087692536547        8.4819160433942127        13.590564947851711     
 C   7.3762510890624746        5.5455896853353908        15.594812694479687     
 C   2.7065686052147755        8.7151821668485763        14.733126165526302     
 C   1.7695791723086027        4.2780900969438420        15.053961033033122     
 H  0.88322095939401823        4.9071480029748553        15.195547528555718     
 H   2.3916172179705981        4.2982938191322919        15.956033536205746     
 H   1.4572066396636816        3.2605242818787636        14.791405928309581     
 C   8.3582266645664429        4.8206397905359832        16.298367682647775     
 H   8.1250576657057749        4.4204731326214981        17.281882126860800     
 C   7.7119225489870855        6.1005733969203222        14.321468119086267     
 C   4.9152446586517335        11.053152084300184        14.086035705667234     
 H   5.3398284970555485        10.450092199958082        13.276791801828669     
 H   5.5560666503232632        11.913194659568012        14.313807410278523     
 H   3.9043717652768719        11.382869531562180        13.824930153954513     
 C   5.2730138226221062        3.2388853055223850        16.421305740261172     
 H   4.8007181442556464        3.3445707894878245        15.439048781581203     
 H   4.6836903215835735        2.6079171844792497        17.095450989225441     
 H   6.2883159578406929        2.8435284882297513        16.317196397656836     
 C   8.9970113577373141        5.8803550861485192        13.795896365426019     
 H   9.2340895760236474        6.2465777821268524        12.801940702295818     
 C   9.6284842790959342        4.6060561221159890        15.750777876244879     
 H   10.362484129326507        4.0220944804506633        16.301723917547541     
 C  0.84190838339171603        7.4302266145542646        13.822586429033429     
 H  0.44104274184562481        6.5075057176989963        13.416927978874080     
 C   8.1049024116986921        9.0092425447720412        13.098158668401629     
 H   7.5628691398574182        9.6321264047498740        13.815878751822572     
 H   8.4998108330968432        9.6056702479873142        12.272998315973116     
 H   8.9154996089361571        8.4742140487405191        13.605989655061395     
 C   2.1930002520891589        7.4851110211355154        14.207163110058254     
 C   1.8631763247699789        9.8370370007325043        14.795459704246094     
 H   2.2491627506665384        10.772253757141327        15.189923909103440     
 C  0.53382529495358755        9.7708415342931172        14.365029946855453     
 H  -9.1016047762358915E-002   10.662378117274150        14.403448181911422     
 C   9.9451289616235652        5.1314744404104031        14.498322761681415     
 H   10.916472004960445        4.9407506963475685        14.047274287821448     
 Co   1.1184781222312561        8.9572769514803561        5.7625864557106636     
 S   3.3422433292029861        10.976601689944498        4.7300841968058354     
 S  0.73499975903439685        10.991388524537800        8.1755202515232064     
 S   1.2453739162596682        5.8392642030915489        6.4697952871164670     
 S -0.89354320733058479        8.1022736766688475        3.4514034715090336     
 O  0.38180403986717315        7.4240234064133181        3.1117923046669769     
 O  -3.4997548818287094E-002   11.062446883015109        9.4283449712275758     
 O   4.2051004897759849        11.062458578779907        3.5377239684036317     
 O   2.1257738034592606        10.529809292498980        8.2799743671491672     
 N   2.0361525222656192        7.2011782405397771        6.0905691060799114     
 O  -1.5378478683091514        8.7820260264756502        2.3125361814265637     
 O   1.8804692216782808        5.0660962875730933        7.5522382681110383     
 O   2.0803949344451556        11.726613274116920        4.6806344842710397     
 O -0.15539208338899169        6.2666874439301434        6.7217692232340891     
 N -0.58217934586625708        9.0636944039723151        4.7044680708080584     
 N   2.9401183048210422        9.4487517128557030        5.1204517388443218     
 N   3.3875636524711941E-002   10.061943137601729        7.0372630294897895     
 C   6.0674677397073875        7.3578932775381656        4.8455812006608818     
 H   7.1042105149879635        7.4496176373415963        4.5323510321515075     
 C  -1.2936942383828365        10.313016663703454        6.6207088141121497     
 C   3.3871105145468605        7.1677377818608470        5.6842546800152505     
 C   4.3040017751307280        11.604652372927234        6.0982177785051208     
 H   5.1857333934233445        10.967103379785566        6.2288073382980134     
 H   3.6851541320461503        11.579392379780929        7.0019502213018985     
 H   4.6236837962605435        12.622227581693016        5.8454482380236783     
 C  -2.2734335091086475        11.036425991557920        7.3296265720042708     
 H  -2.0369945945537657        11.433860897029437        8.3133316798220740     
 C  -1.6329456626798284        9.7596004195275121        5.3472132681546753     
 C   1.1732277554257489        4.8293330659246703        5.0093149420292136     
 H  0.73571308430958782        5.4422814945429909        4.2143980794393885     
 H  0.54078672882888268        3.9622350525156240        5.2348389776893454     
 H   2.1815135226345737        4.5063829720645820        4.7301386090096864     
 C  0.77785626823075915        12.632845632444615        7.4874978842009678     
 H   1.2598344949582838        12.551345242455792        6.5075974209283496     
 H   1.3532707826002031        13.256796174948608        8.1804209501548346     
 H -0.24265067991701772        13.015625699198106        7.3826749459878718     
 C  -2.9233544124993940        9.9736556179849334        4.8313778784334849     
 H  -3.1666816745607949        9.6079329369011059        3.8385210937505430     
 C  -3.5462786239982802        11.250568078521797        6.7886757188564761     
 H  -4.2768039397091941        11.835271041655352        7.3440294111193882     
 C   5.2388587617509401        8.4827838926104278        4.7908800476724354     
 H   5.6305492396603976        9.4167415234899696        4.4024108480498505     
 C  -2.0123188084829491        6.8648906612639458        4.0729113245121118     
 H  -1.4676869879481587        6.2316803627406419        4.7790912364846179     
 H  -2.4038209652851203        6.2804882222421794        3.2379271693275946     
 H  -2.8259805759268883        7.3853073360403831        4.5905510083748089     
 C   3.8902875039201255        8.4117960648818393        5.1809679264190613     
 C   4.2391490353159362        6.0511164063332110        5.7236041032409686     
 H   3.8623495864298238        5.1071811876718805        6.1063956616921828     
 C   5.5671967986085305        6.1348062059266004        5.2922394292738222     
 H   6.2011800876499157        5.2492592718958750        5.3238860276112829     
 C  -3.8689478444486576        10.721580626833841        5.5390695741956470     
 H  -4.8435737971749830        10.908996150423253        5.0938879111017723     
 N   10.228517993878606       0.40284629842106251        8.1420596041237356     
 C   8.7970900486544874       0.45617919909420224        7.6540647855518724     
 H   8.7425565398786294        1.2692999470516280        6.9207397775602697     
 H   8.1948486033856298       0.74166785047519457        8.5285408022412721     
 C   10.403685746594126      -0.66275752434655977        9.2021749782380891     
 H   10.112668550797325       -1.6055107472347283        8.7308099373200090     
 H   9.6696855231187104      -0.45910954370044199        9.9902206144077326     
 C   8.3511847621800275      -0.85841027991189278        7.0276307210296780     
 H   7.3793054641544771      -0.70734208918347419        6.5401478189885989     
 H   8.2379822692299278       -1.6597820654321203        7.7645612587703559     
 H   9.0458749870043285       -1.1758958640263761        6.2376022638769673     
 C   10.715001216137141        2.7816449452838250        7.4652424113091298     
 H   11.351455954260757        3.6296663077435483        7.7493363759619269     
 H   9.7130064630867654        3.1583773931834567        7.2373403482719141     
 H   11.135497410603264        2.3739479882227208        6.5372185281826658     
 C   10.726672224775928        1.7560855043199617        8.5902217050361926     
 H   11.750319077521921        1.6017185028421477        8.9434099931325317     
 H   10.105076239612659        2.0532470618498952        9.4450321233384251     
 C   11.823265061867303      -0.74111611142794964        9.7445499599935506     
 H   11.970055355612121       -1.7154280471696277        10.229810187188949     
 H   12.025900166601968        3.0649999167999056E-002   10.495468591862265     
 H   12.560814233834771      -0.66419049584873036        8.9360955241474667     
 H   10.812510478686292       0.11254954777945177        7.3158964521735346     
 N   7.7206598381015317        15.519006187771552        17.246238282570037     
 C   9.1565495506665595        15.490010409639282        16.768075002206551     
 H   9.2537432226480867        14.623358475090212        16.103249447676244     
 H   9.7650932468506415        15.309510560091246        17.665523827369100     
 C   7.5155918071999555        16.605718606347327        18.279042908585591     
 H   7.8080537274464534        17.540508369742771        17.793299504522821     
 H   8.2361245592960213        16.425246497739007        19.084545907812934     
 C   9.5440292630641288        16.768465668373405        16.036983756715614     
 H   10.533773637254212        16.632397440903105        15.582020770610452     
 H   9.6008086079670782        17.633116990798364        16.704807337234726     
 H   8.8495925352731977        16.978025856808653        15.212558891136856     
 C   7.2532549056831552        13.124283586883873        16.614931890846169     
 H   6.6364474503075375        12.271104608516342        16.926460194328282     
 H   8.2555539568500880        12.759472916159464        16.369403681924076     
 H   6.8044690048567880        13.512508792970143        15.691803731389054     
 C   7.2505544188534081        14.166194304920429        17.724905282243707     
 H   6.2329130585312118        14.311902246208501        18.098507232155637     
 H   7.8932132788405429        13.888846168980510        18.570423854914235     
 C   6.0853112704873791        16.681720005706961        18.791703817132561     
 H   5.9119687034499178        17.671223092246489        19.234998962948747     
 H   5.8813872525572712        15.935909055517360        19.567611409359230     
 H   5.3649113311822862        16.560105059501513        17.973452565538803     
 H   7.1376010943629442        15.779945178755773        16.410450434798779     
 N   4.3133143547392443        7.5781902751356300        9.8697665422290317     
 C   2.8774126604650654        7.5492879703596820        10.347913813485919     
 H   2.7801197303219221        6.6825561661928052        11.012633409101230     
 H   2.2688529292028843        7.3689797558626093        9.4504260930312824     
 C   4.5184545019386686        8.6649227088876497        8.8369945535105323     
 H   4.2260371816313578        9.5997126617647712        9.3227630297141122     
 H   3.7979153409901070        8.4845125102431709        8.0314839279118360     
 C   2.4900711362876748        8.8277040720549511        11.079164197186936     
 H   1.5002729998256250        8.6917084980252195        11.534038584144502     
 H   2.4334421146060645        9.6924609807796340        10.411449658096643     
 H   3.1844937316984345        9.0370536760858045        11.903667712954455     
 C   4.7806277397686578        5.1834309741167530        10.501014119069188     
 H   5.3973716557922975        4.3302215850449643        10.189435801286360     
 H   3.7783203496682858        4.8186732083182964        10.746591069605842     
 H   5.2294849611542702        5.5716201413738258        11.424123843874074     
 C   4.7833241900969590        6.2253598210048162        9.3910564126836888     
 H   5.8009526725988785        6.3710178739227032        9.0173967920651368     
 H   4.1406061886862542        5.9480546653974100        8.5455682336947643     
 C   5.9487398723932285        8.7408750564062210        8.3243417849117840     
 H   6.1221297465903532        9.7303878676687923        7.8810805472423837     
 H   6.1526324678782069        7.9950800092848420        7.5484097541359336     
 H   6.6691326966425164        8.6192022989296024        9.1425924010927151     
 H   4.8963831100884931        7.8390598151290414        10.705569009645007     
 N   1.8051828560850467        8.3434630417182802       0.89649365300185513     
 C   3.2366235897968396        8.3965042621719395        1.3844887077073984     
 H   3.2913968217729521        9.2097750097818274        2.1176105244171906     
 H   3.8389345301695004        8.6815769647567542       0.50995173722563036     
 C   1.6298246704268398        7.2779058271940498      -0.16363637997022554     
 H   1.9207616412075526        6.3351055122884699       0.30768348273550417     
 H   2.3638011252662747        7.4814945899587935      -0.95171673795435130     
 C   3.6821463068574944        7.0819586987518788        2.0112423463442535     
 H   4.6541329871154753        7.2328076215380737        2.4985712833438170     
 H   3.7950018952361568        6.2803701560912550        1.2745300114813316     
 H   2.9874446566502026        6.7649443056683580        2.8014100063383696     
 C   1.3190124970917032        10.722314207607992        1.5733547658983120     
 H  0.68267268268100223        11.570421717652920        1.2892639569834130     
 H   2.3210369657244390        11.098925105097990        1.8013232804417709     
 H  0.89842037456599677        10.314633113748252        2.5013403286309646     
 C   1.3072849953407770        9.6967969349375025       0.44833338083544116     
 H  0.28365160165294445        9.5426003146172107        9.5034753162245300E-002
 H   1.9290062215296075        9.9938962057830079      -0.40640532358324599     
 C  0.21021162298524915        7.1997300025213686      -0.70594118245183812     
 H   6.3274150066386384E-002   6.2254470052023416       -1.1912134747854908     
 H   7.6375846197593855E-003   7.9715321967157315       -1.4568397100452850     
 H -0.52728856485768172        7.2767386162040504       0.10254779955108181     
 H   1.2211409368860076        8.0532786796335500        1.7226578616979782     
 N   1.6398514537388753        14.536632025417315        18.204695878988428     
 C  0.86703072559841243        15.718132236162043        17.665224533114493     
 H  0.68354014878676161        16.373047773357467        18.525589013246673     
 H -0.10495508535702061        15.325235608312136        17.349753156316460     
 C   2.9453635194728847        14.955988446564465        18.836050385702677     
 H   2.7116430981279707        15.827686858935280        19.463396595557828     
 H   3.6017319199567335        15.276194213899510        18.021133269505871     
 C  0.47466605973917442        12.934717669297868        16.662254925611638     
 H  0.61380650261615766        11.976433263035620        16.145091678382006     
 H   4.1344236397155482E-002   13.629504781911043        15.933340723751144     
 H -0.26830577690020646        12.773693839076344        17.456781937448177     
 C   1.8086122968073097        13.404194338278314        17.222739113859632     
 H   2.3076431985223316        12.596139545676200        17.767593816480332     
 H   2.5070855688544724        13.742575704519805        16.449032319897718     
 C   1.5496586298372779        16.458249006353348        16.534241685220380     
 H  0.88188182761844724        17.270093486689646        16.217470657349175     
 H   1.7527287607255848        15.806980186939468        15.677203276720705     
 H   2.4952295612130597        16.910926668755238        16.857176530775117     
 C   3.5758869701104801        13.842073884817278        19.660111244166313     
 H   4.4293315811999916        14.254692420905881        20.214773792937809     
 H   3.9599336825640772        13.018958582611898        19.043495851335845     
 H   2.8778236951739058        13.424255772062056        20.396932641822236     
 H   1.0337276552816510        14.202129779144187        19.000137697455227     
 N   4.2841302955130276        1.3361701102723875        9.1617303778919581     
 C   5.0103939613037491        9.4775434548293222E-002   8.6980737946119486     
 H   5.1204351895701929      -0.53749640903009988        9.5868382622551316     
 H   6.0184637459584289       0.41690550248815550        8.4171479242021086     
 C   2.9443032181469695        1.0044780556774568        9.7747444968151935     
 H   3.1180538490189300       0.13972551547654949        10.430447218813342     
 H   2.2895594444543486       0.69596366633567719        8.9535781362496838     
 C   5.5469361663203136        2.7956982687523637        7.5474447948189463     
 H   5.4540334098489431        3.7119426355472567        6.9492586245366876     
 H   5.9573907971795617        2.0259832322501996        6.8827923152013506     
 H   6.2873869370120357        2.9917036920451849        8.3363227571065437     
 C   4.1877290665704914        2.4261110248380691        8.1220430982011909     
 H   3.7276852306510833        3.2870733861747157        8.6183170164827061     
 H   3.4783054715103128        2.0848612942652207        7.3595894575743843     
 C   4.3356690431104772      -0.64556974607915396        7.5629132634767142     
 H   4.9644185248740760       -1.5112675990915279        7.3167069054560701     
 H   4.2210626023965316       -2.0371059212362170E-002   6.6704773301173370     
 H   3.3455122680686418       -1.0189083216343275        7.8515694676043415     
 C   2.3573808548703403        2.1720203516633041        10.554200416746520     
 H   1.4565739440286869        1.8264536050600519        11.079692571770966     
 H   2.0554787313722254        3.0065396530539479        9.9083221235437726     
 H   3.0518116078981397        2.5551936990412001        11.313056693595106     
 H   4.8878797679057238        1.6770333913360722        9.9559849969372323     
 N   7.7495799808834329        9.2771688680539199      -0.12299899974874409     
 C   7.0232393004124871        8.0358651891896038       0.34076232007564511     
 H   6.9129585552267097        7.4036300058516780      -0.54799233920718216     
 H   6.0152786398162297        8.3581331727599473       0.62188460708555060     
 C   9.0893730254677880        8.9453503182167591      -0.73600467399073743     
 H   8.9155726342229951        8.0805245469264655       -1.3915930302824469     
 H   9.7441294178191615        8.6369166088213056        8.5182405882279294E-002
 C   6.4868550094215838        10.736967594643001        1.4910664285655129     
 H   6.5797902647323090        11.653323941725031        2.0890559002262168     
 H   6.0763312978660293        9.9674244062113324        2.1558549013751249     
 H   5.7464412499155442        10.932847444303237       0.70212472367101175     
 C   7.8460554009418475        10.367185125753847       0.91659422156920289     
 H   8.3062203649557755        11.228044432046278       0.42026792173413008     
 H   8.5553992951905684        10.025936297078649        1.6791219349302202     
 C   7.6980654783315794        7.2953995667275686        1.4757846158957966     
 H   7.0692005535541540        6.4298529257184054        1.7221766215060230     
 H   7.8130315848791412        7.9205941358275327        2.3681563983891110     
 H   8.6880510909443203        6.9218211881334968        1.1869041153257960     
 C   9.6763069447781724        10.112774074563436       -1.5156241977884448     
 H   10.577057699895354        9.7671079911458190       -2.0411383381013812     
 H   9.9782968046528087        10.947342117968727      -0.86985777147016141     
 H   8.9818455185599273        10.495907349865130       -2.2744729253689191     
 H   7.1458475707004148        9.6180069611605905      -0.91728074764128564     
 N   10.394030877835984        6.5957530436077976        8.9114221380136573     
 C   11.166845441717335        7.7772669111959436        9.4508717613779663     
 H   11.350349562926455        8.4321583471802715        8.5904917142368014     
 H   12.138826847558493        7.3843790433848593        9.7663700723071063     
 C   9.0884993110383849        7.0150909681724283        8.2800994980320191     
 H   9.3221829536410130        7.8868208622647078        7.6527839988404880     
 H   8.4321337974359203        7.3352423547017107        9.0950398600687716     
 C   11.559269453640548        4.9938643082569625        10.453847503981674     
 H   11.420156706664587        4.0355724019748482        10.971003522716554     
 H   11.992585459668819        5.6886543585366374        11.182761910765201     
 H   12.302233741420405        4.8328644101134453        9.6593085869135855     
 C   10.225306411678211        5.4633183224331754        9.8933867168716798     
 H   9.7262766265132079        4.6552555814294667        9.3485423687516214     
 H   9.5268447431962215        5.8016942196864552        10.667106965565155     
 C   10.484192638353852        8.5174086346133748        10.581823443346215     
 H   11.151989925253552        9.3292238929541380        10.898633225071663     
 H   10.281048011124112        7.8661399651107677        11.438848041016987     
 H   9.5386561255809426        8.9701320651812555        10.258838021423026     
 C   8.4580002082756600        5.9011907224495985        7.4559982803909799     
 H   7.6045378646751391        6.3138020945261228        6.9013583857645466     
 H   8.0739876166256739        5.0780369017763460        8.0725826667743448     
 H   9.1560670502160786        5.4834297346575180        6.7191499620343844     
 H   11.000139784407539        6.2612616129816976        8.1159621835160873     
         396

 Co   10.918495928575151        1.0167673879896155        3.2782194551937707     
 S   8.6938552926765968        3.0346655906961222        4.3120620115119177     
 S   11.301500314565704        3.0519023845222009       0.86661216662483442     
 S   10.792380370830690       -2.1004019694761125        2.5679753170805273     
 S   12.930450369835871       0.16102038543832428        5.5890668097274885     
 O   11.655190869389246      -0.51756966515411729        5.9282008690081938     
 O   12.071355974395123        3.1246328841350977      -0.38620611525828091     
 O   7.8305930076073658        3.1190335292015225        5.5042042579076460     
 O   9.9109750871065501        2.5896291959734743       0.76164236909454619     
 N   10.001265514979057      -0.73900377769918524        2.9482689125324000     
 O   13.574743392155652       0.83975896160599617        6.7285511613977622     
 O   10.157732403524623       -2.8725452594493226        1.4845327354471176     
 O   9.9554244100670193        3.7850513348204693        4.3627890545747405     
 O   12.193175567430773       -1.6726124464560712        2.3168869849972706     
 N   12.618805491932081        1.1234957502856151        4.3369438726833760     
 N   9.0964938635098420        1.5074283917605098        3.9201752726860000     
 N   12.003112877770981        2.1219550932591655        2.0041068451862398     
 C   5.9695608566211584      -0.58438259463006148        4.1922320935649298     
 H   4.9327232218844825      -0.49324306529625628        4.5052764054157866     
 C   13.330571815652871        2.3731337559280976        2.4209913697244874     
 C   8.6501657369909797      -0.77307843841422430        3.3540228737236695     
 C   7.7324536177536602        3.6639607366923448        2.9441511099278475     
 H   6.8504893738157415        3.0268371196133028        2.8130223252192668     
 H   8.3514755955654660        3.6389295168077003        2.0405142204905453     
 H   7.4131313380178305        4.6815398278741105        3.1973806372364866     
 C   14.310494224269204        3.0965194811755783        1.7123315563475934     
 H   14.074268182953769        3.4940492258610205       0.72860788516272434     
 C   13.669561645216719        1.8197003740131876        3.6945285042671268     
 C   10.863847049250479       -3.1115741680925648        4.0275861945262816     
 H   11.300798421498348       -2.4991234995572831        4.8231781296196479     
 H   11.496653863472597       -3.9783451859475862        3.8018931525100124     
 H   9.8554494730550726       -3.4348360674219043        4.3059559948021109     
 C   11.257803959221103        4.6925688433510366        1.5561650947227725     
 H   10.776224393848228        4.6099534601059950        2.5361508151955396     
 H   10.681841824523449        5.3169432308753635       0.86412186714119343     
 H   12.278110700922872        5.0758101915406479        1.6610068521635566     
 C   14.959698597130368        2.0340371457640236        4.2108833237555956     
 H   15.202652322267507        1.6683527163644518        5.2038338045038524     
 C   15.583204488615332        3.3106370522778699        2.2536355671765333     
 H   16.313949450983252        3.8952364993054540        1.6984882359824078     
 C   6.7978113568977001       0.54069276145584633        4.2479875927597659     
 H   6.4056952093862023        1.4741752148176837        4.6371424980574076     
 C   14.049466145858160       -1.0756213790961240        4.9663607280770758     
 H   13.504959744007490       -1.7083344113853098        4.2596275039767404     
 H   14.441140894441650       -1.6606051433450171        5.8008631832695867     
 H   14.862978623837217      -0.55450208337262719        4.4491914751823698     
 C   8.1465170803918383       0.47039874219201600        3.8582213843201241     
 C   7.7985030055861708       -1.8899235354822628        3.3136745259632230     
 H   8.1757273444082550       -2.8334996264991732        2.9304502053506165     
 C   6.4703769742575723       -1.8069837916038576        3.7449218461962865     
 H   5.8368063327754784       -2.6928018501741979        3.7130031206236169     
 C   15.905490857972415        2.7819006410902398        3.5034350564443271     
 H   16.879945080570661        2.9694648742014293        3.9489329722579027     
 Co   7.0689356367018279        14.857809878199275        12.360849472144615     
 S   9.3113608307908304        12.871599302845805        13.421511933409164     
 S   6.6991758768792771        12.805882905834780        9.9725195400324473     
 S   7.1786298605966135        17.959212409106780        11.588323615841464     
 S   5.0560305067377804        15.727768191809423        14.662628653972648     
 O   6.3293384161779240        16.412946954778839        14.993364608739522     
 O   5.9328831028359721        12.700477893514696        8.7193627017357223     
 O   10.181888060254016        12.817092017656588        14.609874386600636     
 O   8.0839999032808016        13.284490376431940        9.8589471099469819     
 N   7.9770729217438525        16.607881527967237        11.987907757699011     
 O   4.4117494694870185        15.067517611565227        15.813213214104509     
 O   7.8031869672462832        18.712009045958983        10.484953982027339     
 O   8.0557722476711238        12.112945753569434        13.496420233545456     
 O   5.7770342599026510        17.524373410248838        11.355747167736654     
 N   5.3739490194429562        14.746358415260101        13.427915365806395     
 N   8.8979137706493976        14.386573143028842        12.999610478840708     
 N   5.9856747998024744        13.742908272807355        11.095800543722948     
 C   12.015589248809833        16.498621125189459        13.215415275533299     
 H   13.053925371133026        16.420426175147576        13.526320190286247     
 C   4.6605831022845647        13.487351646857041        11.518575178910892     
 C   9.3307954280227268        16.655841252787262        12.383444564473395     
 C   10.266943160116803        12.218764431862068        12.058316440720322     
 H   11.153096838967132        12.848200914077923        11.917234896988719     
 H   9.6450311139058353        12.239219199800145        11.156181655226698     
 H   10.579643070116326        11.201191258838813        12.320404013631803     
 C   3.6786752307204766        12.762463229114106        10.814829186990623     
 H   3.9119661604517502        12.362368004539588        9.8313209323939432     
 C   4.3247717743104781        14.042345726235462        12.791898233657356     
 C   7.1218908142232342        18.993913938910502        13.031625717124223     
 H   6.6967340453524837        18.390482915240252        13.840287085802512     
 H   6.4814439330435913        19.854255077616990        12.803886098728603     
 H   8.1326460957049882        19.323356449781667        13.293510418355025     
 C   6.7623164667591809        11.179974719064132        10.690170518284637     
 H   7.2351173313385857        11.284542623290969        11.672289190063228     
 H   7.3509522166440942        10.549320902308567        10.015129669404045     
 H   5.7467762273337479        10.785210011047319        10.794369830707659     
 C   3.0394501564388943        13.822455639046826        13.317062745492727     
 H   2.8021167183859723        14.188711498133316        14.310954421337653     
 C   2.4083029054512015        12.547955495391491        11.362148185612995     
 H   1.6744388900453806        11.963950800557829        10.811038193714849     
 C   11.194917904002113        15.369548117228343        13.293142981775656     
 H   11.595396679872540        14.446318900892360        13.697993060275035     
 C   3.9324533475750996        16.950464788339353        14.017339277147055     
 H   4.4745902166945521        17.573773875990156        13.300094749701422     
 H   3.5377154714824761        17.546397403307033        14.842916678343819     
 H   3.1217072423285406        16.416065831684339        13.509113689923817     
 C   9.8439306147521428        15.425141322522528        12.908351798340345     
 C   10.174554765276818        17.777478400784744        12.322148517997874     
 H   9.7889663388853663        18.713086649782369        11.928223847804061     
 C   11.503858434896326        17.710508706967783        12.752586889558902     
 H   12.129096840460960        18.601786034044544        12.714473725943666     
 C   2.0914180536866973        13.073599019325687        12.614454822986499     
 H   1.1199344875296864        12.883055849184423        13.065267615973346     
 Co   4.9649614687613415        6.9170896548862322        14.755407672606578     
 S   2.7226044255316317        4.9308812599051404        13.694565937995897     
 S   5.3346109494010792        4.8652231810688029        17.143741344069522     
 S   4.8552356890760047        10.018540292577113        15.527707500611756     
 S   6.9778829667991253        7.7868422368764492        12.453540251617671     
 O   5.7045875905136398        8.4720049417146246        12.122732893506209     
 O   6.1008496109032420        4.7598072511465679        18.396928342502765     
 O   1.8520990775720214        4.8763633023574062        12.506187650687199     
 O   3.9497922128928762        5.3438580156373350        17.257246546154835     
 N   4.0567965120333405        8.6671839562773432        15.128233068901237     
 O   7.6221824243441390        7.1265035235850878        11.303017007803595     
 O   4.2306793917615160        10.771445259784930        16.631002044942967     
 O   3.9782004781357085        4.1722381756235825        13.619680199903339     
 O   6.2568307290962686        9.5837186974040005        15.760334389007221     
 N   6.6599370745195996        6.8055221914729733        13.688317536550691     
 N   3.1360196846577577        6.4458552939251730        14.116484869953933     
 N   6.0481778989299082        5.8022431313269074        16.020492041820766     
 C   1.8309730124511432E-002   8.5578500027806541        13.900627969362082     
 H  -1.0200150804387293        8.4796396456706624        13.589688983297840     
 C   7.3732701111709922        5.5466295849068299        15.597741909781860     
 C   2.7030795487942547        8.7151142790782661        14.732666618659136     
 C   1.7669976228796422        4.2780276961726580        15.057739979742680     
 H  0.88085011871602159        4.9074717071435794        15.198828282346993     
 H   2.3888920516188015        4.2984596828624682        15.959887023536185     
 H   1.4542919625469897        3.2604619740209531        14.795628816599631     
 C   8.3551479535184772        4.8217531985854309        16.301539068822336     
 H   8.1218338149328630        4.4217113137243294        17.285063258105939     
 C   7.7090996689897082        6.1015403504347612        14.324388592824935     
 C   4.9119941242438747        11.053105526584762        14.084314947424181     
 H   5.3371623657250531        10.449597158427544        13.275719633904538     
 H   5.5524380084337652        11.913466486009691        14.311985546190725     
 H   3.9012393888203718        11.382518992620478        13.822390441790567     
 C   5.2714812371008311        3.2393217908124643        16.426068226821290     
 H   4.7987414495294480        3.3439075526564399        15.443920319199467     
 H   4.6827943753061003        2.6086701505038725        17.101068402847410     
 H   6.2870209085916624        2.8445400981542246        16.321922749769588     
 C   8.9944290802737630        5.8816040473436262        13.799255992607284     
 H   9.2317871643591101        6.2478028512184567        12.805348826228959     
 C   9.6255223385134627        4.6071921502034163        15.754248023189893     
 H   10.359367093265716        4.0231995052916645        16.305393629367920     
 C  0.83900297225423315        7.4287910307834242        13.822914542618445     
 H  0.43855199885156276        6.5055586802381224        13.418041665664443     
 C   8.1014527737481590        9.0095768242033252        13.098770802721122     
 H   7.5593023757519138        9.6329251779490690        13.815971338903235     
 H   8.4962035456144456        9.6054630843609292        12.273166352726522     
 H   8.9121914925542036        8.4752109425154618        13.607042530952706     
 C   2.1899812247630028        7.4844062355441698        14.207739002070486     
 C   1.8592958432820603        9.8367324013226280        14.793953597621414     
 H   2.2448662889937143        10.772346022705749        15.187884256276247     
 C  0.53000337773570172        9.7697427025117669        14.363483495239926     
 H  -9.5251991500117414E-002   10.661008148500086        14.401592378726120     
 C   9.9424360190347478        5.1327707218315526        14.501920442870468     
 H   10.913927234532594        4.9421981709887790        14.051136024789360     
 Co   1.1153141745608555        8.9576185987076222        5.7604007859244311     
 S   3.3399688827655414        10.975367591098180        4.7265565090016386     
 S  0.73248537614102371        10.992583351135099        8.1721586132681381     
 S   1.2413886892307098        5.8403975573965434        6.4707144212507703     
 S -0.89674651408065309        8.1019043740804548        3.4496609850521618     
 O  0.37850198704144244        7.4233204474420704        3.1104735412535458     
 O  -3.7336216493793144E-002   11.065278689441024        9.4249986403907791     
 O   4.2031922029833515        11.059731722109891        3.5343872192033827     
 O   2.1229771277284657        10.530196843802274        8.2770489834580498     
 N   2.0325337574563362        7.2018067844024500        6.0905195410990460     
 O  -1.5410480473381034        8.7807284805616383        2.3102346531630777     
 O   1.8759816234850615        5.0681979122614278        7.5541529262794072     
 O   2.0784176758735069        11.725788967463984        4.6758927014753278     
 O -0.15941595625763011        6.2681764050043762        6.7217656644654999     
 N -0.58506970739794306        9.0642792368068346        4.7018499705351973     
 N   2.9373054557054599        9.4481313164047194        5.1184276394815376     
 N   3.0774244623368287E-002   10.062772465042288        7.0346165496092512     
 C   6.0641923939198774        7.3562617667697960        4.8463655835105275     
 H   7.1010113746829990        7.4473420577137999        4.5332471598456703     
 C  -1.2966776628108565        10.314056929680172        6.6177646009062592     
 C   3.3836234164319356        7.1676745868977845        5.6847181023716367     
 C   4.3014317802247524        11.604601226499621        6.0944545048331058     
 H   5.1833745109632332        10.967439627644094        6.2255452139973304     
 H   3.6824377584064929        11.579571115757643        6.9981105724155377     
 H   4.6207807354768624        12.622176093158926        5.8412396376784939     
 C  -2.2765224238061679        11.037533607861361        7.3264363212655743     
 H  -2.0402353285198256        11.435093200692870        8.3101333048119539     
 C  -1.6357620658698326        9.7605689093727133        5.3442750114213418     
 C   1.1699738237906525        4.8292875338320149        5.0110519844078407     
 H  0.73304824498359267        5.4417833908701789        4.2154808247430413     
 H  0.53715060601831854        3.9625120743360882        5.2366818721458106     
 H   2.1783766622495455        4.5060269482247044        4.7326986924578343     
 C  0.77630388244386261        12.633298033919729        7.4827209074030208     
 H   1.2578458823498901        12.550697909337783        6.5027153195722818     
 H   1.3523459323435312        13.257571214891206        8.1747909611883074     
 H -0.24396755728660693        13.016645692573043        7.3779262607149780     
 C  -2.9259278219661220        9.9749025556789910        4.8279935960248386     
 H  -3.1689672089964538        9.6091574331621032        3.8350858550277205     
 C  -3.5492492823808588        11.251692476404527        6.7851809376865013     
 H  -4.2799353430955414        11.836359479955068        7.3403330995451705     
 C   5.2359623935142263        8.4813523427722881        4.7905705465756343     
 H   5.6280724396378128        9.4147999295039497        4.4013243467149454     
 C  -2.0157534907810430        6.8652236970958018        4.0723026963203202     
 H  -1.4712414749188212        6.2324848079221598        4.7790102009577673     
 H  -2.4074108402855723        6.2802718090391645        3.2377673361119963     
 H  -2.8292753959924970        7.3863082877255284        4.5894934707193702     
 C   3.8872757645164713        8.4110978622074821        5.1804053783331963     
 C   4.2352669102188081        6.0508138537156944        5.7251105280920473     
 H   3.8580479323467420        5.1072744604719587        6.1084296148821036     
 C   5.5633746448271157        6.1337071543914057        5.2937905410087414     
 H   6.1969406548189836        5.2478866841460112        5.3257434393334782     
 C  -3.8716399267760075        10.722868009888460        5.5354439142417871     
 H  -4.8461156071544886        10.910432713651566        5.0899927890880559     
 N   10.233134318672230       0.40101035514030298        8.1450377369055680     
 C   8.8015030238144636       0.45322913875757481        7.6574902552819282     
 H   8.7450236854074159        1.2687869670248928        6.9272841441103843     
 H   8.1989736821071713       0.73393463036115159        8.5330123504398685     
 C   10.409666583069090      -0.66555236668842233        9.2039114670225786     
 H   10.118587471734449       -1.6079448092521447        8.7318930115854112     
 H   9.6762780574730947      -0.46296095385770614        9.9927508863735834     
 C   8.3582634151614759      -0.85971687618837522        7.0262910890628785     
 H   7.3855686351959280      -0.70933678758711671        6.5402915702020721     
 H   8.2476359115106757       -1.6639707343893917        7.7600747378614763     
 H   9.0529416057445431       -1.1722839930282587        6.2346947132656769     
 C   10.718740967685964        2.7805351514386918        7.4702901477827757     
 H   11.354298165117882        3.6287937679694751        7.7556327133777101     
 H   9.7167312561446533        3.1567212973245105        7.2415847061572425     
 H   11.140526929256044        2.3737251993168500        6.5424897755949756     
 C   10.730006295655928        1.7542324666896263        8.5945873936212269     
 H   11.753379920422427        1.6002637844760716        8.9487062930397627     
 H   10.107449542338967        2.0504907259700698        9.4489738582139129     
 C   11.829732775389438      -0.74379783118912024        9.7449352072073676     
 H   11.977734489252764       -1.7187998183717448        10.228287411504690     
 H   12.032423346954497        2.6789056081797574E-002   10.496989963303722     
 H   12.566501662176394      -0.66483723811459616        8.9360352227835840     
 H   10.817085609910214       0.11205143377535978        7.3184369904801549     
 N   7.7252772293951413        15.517169502395598        17.243266983570688     
 C   9.1609645591616662        15.487075027825121        16.764657146133334     
 H   9.2562255172075236        14.622852643927432        16.096723028040071     
 H   9.7692232611983911        15.301813407895574        17.661063445598923     
 C   7.5215629540924658        16.602922328627333        18.277312142832521     
 H   7.8139562950213151        17.538074880146652        17.792222201059914     
 H   8.2427077012828622        16.421399863346625        19.082022457856283     
 C   9.5510904246344701        16.767171764522583        16.038315252139714     
 H   10.540025757794689        16.630427490631497        15.581878578290207     
 H   9.6104250600727354        17.628952345254092        16.709274482957028     
 H   8.8566424492410700        16.981625537323861        15.215449803717480     
 C   7.2570125186905141        13.123169178377069        16.609892111298514     
 H   6.6393160728108764        12.270222090406666        16.920174766262555     
 H   8.2592984332092279        12.757820507269448        16.365161890660474     
 H   6.8095083392111091        13.512278390938929        15.686542917593044     
 C   7.2539038204127326        14.164336015101286        17.720548305300060     
 H   6.2359901369112709        14.310433242419277        18.093226064917719     
 H   7.8956092133565816        13.886089109485921        18.566486902756147     
 C   6.0917680715126350        16.679026129740908        18.791322132279657     
 H   5.9196285255545584        17.667838313587367        19.236524354369685     
 H   5.8879045022364132        15.932034946461279        19.566093898304828     
 H   5.3705898539138905        16.559439644435876        17.973515432681481     
 H   7.1421747246405252        15.779438854981857        16.407916196277451     
 N   4.3086840638539154        7.5763568588279746        9.8727486066223058     
 C   2.8729858431187405        7.5463473499754192        10.351343893398504     
 H   2.7776346565066987        6.6820523601800099        11.019181689007791     
 H   2.2647125656002425        7.3612599344715335        9.4549022356778814     
 C   4.5124638937789960        8.6621278863413860        8.8387331232587503     
 H   4.2201110917368698        9.5972806052140243        9.3238458634219050     
 H   3.7913133203211244        8.4806617004015301        8.0340158757588593     
 C   2.4829855929937881        8.8264084900058766        11.077830451456240     
 H   1.4940013929821536        8.6897302551187838        11.534186594252478     
 H   2.4237875962757185        9.6882850518245291        10.406970343694873     
 H   3.1774207261984180        9.0406708388665713        11.900767390279483     
 C   4.7768655634576529        5.1823231709282060        10.506070002790546     
 H   5.3945042496504820        4.3293484407344698        10.195741876643162     
 H   3.7745720697126290        4.8170225914404590        10.750844534669177     
 H   5.2244345787217217        5.5713996214220209        11.429402438050618     
 C   4.7799705844353406        6.2235064922720165        9.3954280717931358     
 H   5.7978725584703419        6.3695583722118654        9.0226978798887654     
 H   4.1382114253334468        5.9452986597448092        8.5495171059615060     
 C   5.9422631701572275        8.7381871045921127        8.3247305334276565     
 H   6.1144457161801951        9.7270081341497097        7.8795591454578977     
 H   6.1460981750343429        7.9912103857044849        7.5499365436720183     
 H   6.6634349203684105        8.6185480601188562        9.1425366542571798     
 H   4.8917956702606649        7.8385630703436009        10.708112686086571     
 N   1.8005753375678286        8.3416419027347040       0.89352955891599894     
 C   3.2322182600182683        8.3935955121355992        1.3810772514054470     
 H   3.2889155401836008        9.2092897081843859        2.1110986369139160     
 H   3.8348107814262384        8.6739228513212225       0.50549974090291616     
 C   1.6238699419827229        7.2751215583409499      -0.16535750203454705     
 H   1.9148761214580077        6.3326863024677893       0.30661987751641001     
 H   2.3572368548282872        7.4776591377493222      -0.95422849083169925     
 C   3.6751100622614357        7.0806894211899678        2.0125669507926629     
 H   4.6479024695540883        7.2308701626861458        2.4984264905691207     
 H   3.7854221791777052        6.2762385020058140        1.2789816768310927     
 H   2.9804214879312352        6.7685506798519741        2.8042898834482184     
 C   1.3152531222590154        10.721214444698010        1.5683170835475582     
 H  0.67980040547880904        11.569551382258297        1.2829773918253824     
 H   2.3172898492615501        11.097290084507488        1.7970829392483281     
 H  0.89337995053650721        10.314418911809273        2.4960826168289727     
 C   1.3039364334468866        9.6949500985848545       0.44398156904222308     
 H  0.28057504291365010        9.5411363166387595        8.9762360746811293E-002
 H   1.9266070419532735        9.9911517352423083      -0.41033970082381011     
 C  0.20377307907597797        7.1970422490042365      -0.70631743029704108     
 H   5.5637559076612608E-002   6.2220665730928744       -1.1896806082268516     
 H   1.1380186462793263E-003   7.9676619444575065       -1.4583539036331237     
 H -0.53295126949721738        7.2760782926939385       0.10261396648544166     
 H   1.2165791059332798        8.0527851562318240        1.7201312669513515     
 N   1.6440782510298648        14.537022215961164        18.204502779835185     
 C  0.87337351946589137        15.721244657074550        17.668477384314169     
 H  0.69321979570148495        16.375130245710487        18.530133014492058     
 H -0.10025172852558942        15.331564013075964        17.354574635749554     
 C   2.9511504668006237        14.952393977117193        18.835022649424232     
 H   2.7201567819580363        15.823778221112288        19.463655942910751     
 H   3.6074451870593136        15.272065863455129        18.019820706252432     
 C  0.47445367719732101        12.941577903690343        16.658799802723447     
 H  0.61149153060080264        11.985202865694848        16.137956155329892     
 H   4.2170557906348639E-002   13.639768983807439        15.932805117765032     
 H -0.26840255908866328        12.778966296131198        17.453071499305228     
 C   1.8095489174447392        13.406515325431128        17.219922800050465     
 H   2.3068088855571403        12.596056446786394        17.762569467315959     
 H   2.5085185485511214        13.745026562280460        16.446726036026337     
 C   1.5556430166646620        16.461373230581195        16.537306075626482     
 H  0.88963964635746862        17.275665032239118        16.223742164508021     
 H   1.7546941241639948        15.811290041577077        15.678658633643405     
 H   2.5032395757216133        16.910445656600420        16.858684492897677     
 C   3.5796911330655270        13.836043003458716        19.657058467148310     
 H   4.4352888680052756        14.245613986460899        20.210394457936214     
 H   3.9600033642099652        13.012407723199010        19.039114678186397     
 H   2.8817925922988641        13.419801929683898        20.394882329582043     
 H   1.0380627074835831        14.202231959207630        18.999891440494320     
 N   4.2883545292585392        1.3365702137495634        9.1619240765505925     
 C   5.0167351856662865        9.7898851244251656E-002   8.6948205973285866     
 H   5.1301173470619865      -0.53540183075427916        9.5822941046813774     
 H   6.0231637506532962       0.42324685653405825        8.4123225320850175     
 C   2.9500870467110327        1.0008924543669613        9.7757707475590632     
 H   3.1265627468613539       0.13582155231781792        10.430181216110588     
 H   2.2952689998722704       0.69185047601564698        8.9548873123367887     
 C   5.5467238357249506        2.8025735877186571        7.5509081542896137     
 H   5.4517198375901783        3.7207306886772940        6.9564078980751818     
 H   5.9582189586850012        2.0362668262880672        6.8833328084223293     
 H   6.2872881438079622        2.9969865134687508        8.3400444243434233     
 C   4.1886644301414231        2.4284437045229872        8.1248619713590085     
 H   3.7268464783952440        3.2869998911114222        8.6233443394077351     
 H   3.4797403283778783        2.0873243584067125        7.3618952016824855     
 C   4.3416498889519461      -0.64243704391640544        7.5598514103202374     
 H   4.9721742376084821       -1.5056857295084944        7.3104359278686593     
 H   4.2230191091001448       -1.6053372548481212E-002   6.6690250714080781     
 H   3.3535213162544668       -1.0193839875985446        7.8500679776328797     
 C   2.3611841956049830        2.1659946873913225        10.557258718133882     
 H   1.4625296534529033        1.8173791719049084        11.084075378889018     
 H   2.0555491690136303        2.9999985751835756        9.9127138834095110     
 H   3.0557806365425306        2.5507388468450269        11.315115021125074     
 H   4.8922114835533490        1.6771435312481215        9.9562333910662506     
 N   7.7453636993299435        9.2775490871009616      -0.12319484252189897     
 C   7.0169130233562402        8.0389604563938963       0.34400386104289149     
 H   6.9033131051361956        7.4056931036150919      -0.54346072855846972     
 H   6.0105836685770546        8.3644338470818482       0.62668049907456702     
 C   9.0836002401555938        8.9417563248752234      -0.73703383755001883     
 H   8.9070792971443282        8.0766188433160906       -1.3913403275171521     
 H   9.7384297593835853        8.6327876986522369        8.3868435347390649E-002
 C   6.4870679417037795        10.743798448393399        1.4876209258910111     
 H   6.5821014826645214        11.662057357786967        2.0819423514538116     
 H   6.0755100170359793        9.9776479220526486        2.1553199109832364     
 H   5.7465372816797888        10.938097203940455       0.69842670373551408     
 C   7.8451212480361088        10.369491077882174       0.91378174765387032     
 H   8.3070493213037064        11.227953572505688       0.41525175582307777     
 H   8.5539728924219585        10.028372555746358        1.6768158601816820     
 C   7.6920903805211314        7.2985150603955722        1.4788473706759997     
 H   7.0614610796848769        6.4354038455421048        1.7284316307922394     
 H   7.8110481447963211        7.9248949858623385        2.3696153896366763     
 H   8.6800633439938011        6.9213501050876385        1.1884268872961739     
 C   9.6725135933640622        10.106750787345630       -1.5186705517344816     
 H   10.571117084638924        9.7580449584601165       -2.0455071944167647     
 H   9.9782283808488845        10.940798992806029      -0.87422742336031145     
 H   8.9778892669371348        10.491458508512038       -2.2765199958813467     
 H   7.1415222546114254        9.6180995047991704      -0.91752881886161031     
 N   10.389799549611620        6.5961522879987369        8.9116157138496117     
 C   11.160498665225793        7.7803871515740619        9.4476213622380545     
 H   11.340664682723693        8.4342508372888449        8.5859515823733012     
 H   12.134119918201094        7.3907144864504710        9.7615485823412804     
 C   9.0827095999070728        7.0115072217780039        8.2811248185149626     
 H   9.3136698431428275        7.8829200844068037        7.6525194403567287     
 H   8.4264175057194137        7.3311296693730634        9.0963478960879876     
 C   11.559472483800631        5.0007312831921871        10.457304529341158     
 H   11.422459817289987        4.0443494301272649        10.978141612575303     
 H   11.991750306351612        5.6989250432827356        11.183299396157132     
 H   12.302321860653390        4.8381414332782828        9.6630220125307407     
 C   10.224361964342700        5.4656480946153128        9.8962027994166775     
 H   9.7271030228727025        4.6551819827938834        9.3535655461450684     
 H   9.5254028751950734        5.8041543515561766        10.669411792147679     
 C   10.478206534058565        8.5205383936930073        10.578764349596518     
 H   11.144228518324088        9.3348036370335912        10.892363489437063     
 H   10.279087721650880        7.8704553335978531        11.437399234405772     
 H   9.5306412549550625        8.9696524140327831        10.257339967209276     
 C   8.4541910739742399        5.8951692555598356        7.4590523163451863     
 H   7.5985772172079349        6.3047337198572997        6.9057369181728081     
 H   8.0739098648583241        5.0714989607448508        8.0769679223938073     
 H   9.1520928592453501        5.4789801129752442        6.7212039825303087     
 H   10.995801557967884        6.2613718664320999        8.1162105667260445     
         396

 Co   10.921658646672560        1.0171161889744689        3.2804138743468623     
 S   8.6961271106081206        3.0334237337217029        4.3155986318282951     
 S   11.303995913916724        3.0530873463061043       0.86996750520991051     
 S   10.796368468952375       -2.0992666258261834        2.5670579829453031     
 S   12.933663072397838       0.16066151056951838        5.5908072903039621     
 O   11.658503416538315      -0.51826158197816785        5.9295229655974389     
 O   12.073672447734225        3.1274513144981184      -0.38286826102657745     
 O   7.8325025603226379        3.1162985312562297        5.5075526426508965     
 O   9.9137563247423692        2.5899955574920437       0.76456939338877494     
 N   10.004884127820269      -0.73837213858580009        2.9483103972992302     
 O   13.577953817658040       0.83848039572859245        6.7308448823150844     
 O   10.162228378221510       -2.8704472789507882        1.4826202827971633     
 O   9.9573972489992606        3.7842228333136614        4.3675334432258985     
 O   12.197203254110793       -1.6711225582648928        2.3168960519329396     
 N   12.621702061983529        1.1240809548331288        4.3395533569467615     
 N   9.0993065673228770        1.5068003267420109        3.9222098644214620     
 N   12.006205338147131        2.1227881876242076        2.0067517575523124     
 C   5.9728406539137406      -0.58602762020363031        4.1914587073601322     
 H   4.9359286788717673      -0.49553807997773242        4.5043986835580121     
 C   13.333545606866572        2.3741883659338789        2.4239307558678895     
 C   8.6536537019061566      -0.77314429320460287        3.3535561399371159     
 C   7.7350148628441078        3.6638956851608180        2.9479246085987514     
 H   6.8528416551483655        3.0271556692297237        2.8162984770924924     
 H   8.3541804212835995        3.6390944670871210        2.0443621748677918     
 H   7.4160229842952354        4.6814740100828711        3.2015980074949444     
 C   14.313565742899907        3.0976505305950752        1.7155157863265236     
 H   14.077485418564647        3.4953079383960133       0.73180290384923841     
 C   13.672377875049822        1.8206777434293007        3.6974571789381558     
 C   10.867098673111304       -3.1116114933535841        4.0258561099791423     
 H   11.303458366513222       -2.4996088743036493        4.8221002662804278     
 H   11.500289330295020       -3.9780603910268888        3.8000635243364336     
 H   9.8585835028203128       -3.4351837664107174        4.3034012144858114     
 C   11.259325353847281        4.6930162009520560        1.5609242550077109     
 H   10.778185768745425        4.6093026083187096        2.5410170851618781     
 H   10.682727700195025        5.3177031147747700       0.86973135825286296     
 H   12.279393060550047        5.0768357614364445        1.6657330139120321     
 C   14.962274709249462        2.0352926600851471        4.2142506897270842     
 H   15.204949117449914        1.6695797355456705        5.2072478606893462     
 C   15.586159409771771        3.3117890152933769        2.2571194655008244     
 H   16.317059223886201        3.8963592656389121        1.7021731854381978     
 C   6.8007101302881834       0.53924921613405941        4.2483120492074793     
 H   6.4081750208286481        1.4722181439908761        4.6382530679474465     
 C   14.052909347224519       -1.0752818084362501        4.9669737937375791     
 H   13.508522190073517       -1.7075260127929550        4.2597155443616170     
 H   14.444737548734444       -1.6608118387052493        5.8010307412745439     
 H   14.866282908510250      -0.55349806672757884        4.4502513028067066     
 C   8.1495293170979579       0.46969249331073848        3.8587920322271714     
 C   7.8023879171983159       -1.8902303084449898        3.3121603791647689     
 H   8.1800312517967342       -2.8334069109560689        2.9283990723318705     
 C   6.4742037454944681       -1.8080917068061413        3.7433702823960746     
 H   5.8410508415132210       -2.6941835393839035        3.7111418341164160     
 C   15.908177624201015        2.7832068012846771        3.5070435958162620     
 H   16.882483719779085        2.9709202632135048        3.9528062945984419     
 Co   7.0720979552103556        14.858154482004416        12.358651468293646     
 S   9.3136372718987719        12.870362464764678        13.417973858733456     
 S   6.7016813151561374        12.807071472675180        9.9691537531233401     
 S   7.1826104378958089        17.960346043776418        11.589242396444316     
 S   5.0592424629269317        15.727391257496880        14.660886469333180     
 O   6.3326500386956974        16.412236213802824        14.992042896048359     
 O   5.9352116622221329        12.703301766942607        8.7160130291470939     
 O   10.183799831251822        12.814365954949247        14.606526629336241     
 O   8.0867894602554475        13.284865376149760        9.8560143621249861     
 N   7.9806893791280658        16.608511066041412        11.987854431720077     
 O   4.4149593226104340        15.066216253087733        15.810915046594864     
 O   7.8076690122705932        18.714115440910128        10.486871125804015     
 O   8.0577523865346592        12.112117518219756        13.491671596466393     
 O   5.7810546949181862        17.525859487961554        11.355740912674484     
 N   5.3768465111912986        14.746930799100308        13.425300735928673     
 N   8.9007280985465087        14.385948412546952        12.997571135504025     
 N   5.9887716281803778        13.743738853268963        11.093146841220406     
 C   12.018863228000637        16.496989159603398        13.216193228069057     
 H   13.057123892697625        16.418149112607693        13.527207598643088     
 C   4.6635620146812355        13.488397292360473        11.515626604444806     
 C   9.3342802330561341        16.655778632388554        12.383905324582654     
 C   10.269513898698570        12.218706336616899        12.054544174038076     
 H   11.155456242969340        12.848529689338223        11.913960151613370     
 H   9.6477472247094571        12.239387095732098        11.152333626648584     
 H   10.582547521484409        11.201134002666270        12.316190155112674     
 C   3.6817548900446484        12.763583554157606        10.811633342988287     
 H   3.9151932903808988        12.363618404064200        9.8281137655470623     
 C   4.3275907668866269        14.043310104098245        12.788961422556383     
 C   7.1251361154995481        18.993864505074313        13.033364726205257     
 H   6.6993937867481304        18.389977267616992        13.841370896868311     
 H   6.4850676556981428        19.854526019971669        12.805733114125683     
 H   8.1357731898217427        19.323000113626264        13.296072361357529     
 C   6.7638525611465470        11.180423865882075        10.685396479279897     
 H   7.2370914304857230        11.283893825835060        11.667409022813436     
 H   7.3518567913898965        10.550086768331346        10.009504758157133     
 H   5.7480748501196901        10.786232562183352        10.789626540099608     
 C   3.0420277574421877        13.823697427959091        13.313683577523996     
 H   2.8044119730334889        14.189923724842172        14.307528288495366     
 C   2.4112655864120662        12.549093117128630        11.358650783903661     
 H   1.6775585913633451        11.965058624100744        10.807337666679405     
 C   11.197814472139241        15.368114803875162        13.292821470678033     
 H   11.597875796981207        14.444373827272702        13.696888274671428     
 C   3.9358956066055639        16.950788247079895        14.016728460378184     
 H   4.4781509497786240        17.574565769516450        13.300007887923378     
 H   3.5413140863831361        17.546174773202495        14.842752669918962     
 H   3.1250087238356299        16.417055211038679        13.508057510951319     
 C   9.8469417114021081        15.424440990651947        12.907779146895168     
 C   10.178433436349282        17.777177161917862        12.323656718199366     
 H   9.7932627905314487        18.713182804351270        11.930264971955584     
 C   11.507677417753536        17.709411244541652        12.754138619071083     
 H   12.133331540709618        18.600416250438744        12.716335238526495     
 C   2.0941088362323401        13.074890450969923        12.610831954967589     
 H   1.1224763307793235        12.884495544315095        13.061377853530013     
 Co   4.9617926905848782        6.9174283170567668        14.757592296128436     
 S   2.7203147211162548        4.9296382627945876        13.698108553309817     
 S   5.3321100897888174        4.8663997588050600        17.147093380304490     
 S   4.8512518086477820        10.019663176512569        15.526797928327049     
 S   6.9746629071777919        7.7864799104857889        12.455277874255176     
 O   5.7012666000278402        8.4713103910914551        12.124057179362572     
 O   6.0985310326380917        4.7626202200257408        18.400261253701125     
 O   1.8501718516584640        4.8736321477335780        12.509541534099748     
 O   3.9470067010166727        5.3442182772251607        17.260172264859897     
 N   4.0531763623098049        8.6678052895920956        15.128284627289100     
 O   7.6189626357470503        7.1252255967299574        11.305304481547930     
 O   4.2261939582323658        10.773530073404379        16.629101614424002     
 O   3.9762063348578462        4.1714027456916662        13.624431122301601     
 O   6.2528070444226076        9.5851922799415998        15.760344814690265     
 N   6.6570342267570606        6.8061002140615248        13.690921207531183     
 N   3.1331952645334185        6.4452243849640416        14.118527021636199     
 N   6.0450790589543946        5.8030622790461788        16.023128838569225     
 C   1.5029094732696679E-002   8.5562171684334185        13.899858044283786     
 H  -1.0232213916238042        8.4773632479471139        13.588813018743970     
 C   7.3702891332795097        5.5476694844782699        15.600671125084034     
 C   2.6995904923737335        8.7150463913079559        14.732207071791970     
 C   1.7644160734506817        4.2779652954014740        15.061518926452237     
 H  0.87847927803802506        4.9077954113123043        15.202109036138266     
 H   2.3861668852670048        4.2986255465926435        15.963740510866621     
 H   1.4513772854302975        3.2603996661631425        14.799851704889679     
 C   8.3520692424705096        4.8228666066348787        16.304710454996897     
 H   8.1186099641599530        4.4229494948271597        17.288244389351078     
 C   7.7062767889923309        6.1025073039492010        14.327309066563600     
 C   4.9087435898360159        11.053058968869340        14.082594189181128     
 H   5.3344962343945577        10.449102116897006        13.274647465980410     
 H   5.5488093665442682        11.913738312451368        14.310163682102926     
 H   3.8981070123638712        11.382168453678773        13.819850729626623     
 C   5.2699486515795568        3.2397582761025432        16.430830713381408     
 H   4.7967647548032488        3.3432443158250553        15.448791856817730     
 H   4.6818984290286281        2.6094231165284958        17.106685816469380     
 H   6.2857258593426319        2.8455517080786974        16.326649101882342     
 C   8.9918468028102119        5.8828530085387332        13.802615619788549     
 H   9.2294847526945727        6.2490279203100609        12.808756950162101     
 C   9.6225603979309930        4.6083281782908427        15.757718170134906     
 H   10.356250057204925        4.0243045301326656        16.309063341188295     
 C  0.83609756111675027        7.4273554470125829        13.823242656203460     
 H  0.43606125585750066        6.5036116427772486        13.419155352454807     
 C   8.0980031357976241        9.0099111036346091        13.099382937040614     
 H   7.5557356116464103        9.6337239511482622        13.816063925983901     
 H   8.4925962581320462        9.6052559207345425        12.273334389479929     
 H   8.9088833761722501        8.4762078362904028        13.608095406844015     
 C   2.1869621974368467        7.4837014499528252        14.208314894082720     
 C   1.8554153617941418        9.8364278019127518        14.792447490996736     
 H   2.2405698273208903        10.772438288270173        15.185844603449052     
 C  0.52618146051781578        9.7686438707304148        14.361937043624399     
 H  -9.9487935237875899E-002   10.659638179726024        14.399736575540816     
 C   9.9397430764459322        5.1340670032527029        14.505518124059520     
 H   10.911382464104740        4.9436456456299904        14.054997761757271     
 Co   1.1121502268904548        8.9579602459348884        5.7582151161381976     
 S   3.3376944363280971        10.974133492251864        4.7230288211974418     
 S  0.72997099324765069        10.993778177732397        8.1687969750130716     
 S   1.2374034622017511        5.8415309117015379        6.4716335553850728     
 S -0.89994982083072139        8.1015350714920604        3.4479184985952904     
 O  0.37519993421571179        7.4226174884708218        3.1091547778401152     
 O  -3.9674884169299193E-002   11.068110495866939        9.4216523095539841     
 O   4.2012839161907181        11.057004865439877        3.5310504700031342     
 O   2.1201804519976708        10.530584395105567        8.2741235997669307     
 N   2.0289149926470533        7.2024353282651230        6.0904699761181815     
 O  -1.5442482263670554        8.7794309346476265        2.3079331248995918     
 O   1.8714940252918422        5.0702995369497623        7.5560675844477769     
 O   2.0764404173018582        11.724964660811048        4.6711509186796150     
 O -0.16343982912626850        6.2696653660786099        6.7217621056969117     
 N -0.58796006892962893        9.0648640696413540        4.6992318702623370     
 N   2.9344926065898775        9.4475109199537339        5.1164035401187524     
 N   2.7672852722024632E-002   10.063601792482848        7.0319700697287129     
 C   6.0609170481323664        7.3546302560014265        4.8471499663601740     
 H   7.0978122343780345        7.4450664780860043        4.5341432875398340     
 C  -1.2996610872388765        10.315097195656890        6.6148203877003677     
 C   3.3801363183170112        7.1676113919347220        5.6851815247280220     
 C   4.2988617853187767        11.604550080072007        6.0906912311610899     
 H   5.1810156285031219        10.967775875502623        6.2222830896966466     
 H   3.6797213847668355        11.579749851734356        6.9942709235291778     
 H   4.6178776746931813        12.622124604624835        5.8370310373333085     
 C  -2.2796113385036882        11.038641224164802        7.3232460705268778     
 H  -2.0434760624858854        11.436325504356304        8.3069349298018320     
 C  -1.6385784690598368        9.7615373992179126        5.3413367546880082     
 C   1.1667198921555562        4.8292420017393596        5.0127890267864688     
 H  0.73038340565759752        5.4412852871973669        4.2165635700466950     
 H  0.53351448320775430        3.9627890961565524        5.2385247666022758     
 H   2.1752398018645169        4.5056709243848267        4.7352587759059830     
 C  0.77475149665696608        12.633750435394841        7.4779439306050728     
 H   1.2558572697414963        12.550050576219776        6.4978332182162140     
 H   1.3514210820868593        13.258346254833802        8.1691609722217819     
 H -0.24528443465619615        13.017665685947982        7.3731775754420834     
 C  -2.9285012314328505        9.9761494933730486        4.8246093136161932     
 H  -3.1712527434321132        9.6103819294230988        3.8316506163048980     
 C  -3.5522199407634369        11.252816874287259        6.7816861565165256     
 H  -4.2830667464818877        11.837447918254783        7.3366367879709529     
 C   5.2330660252775134        8.4799207929341485        4.7902610454788332     
 H   5.6255956396152280        9.4128583355179316        4.4002378453800413     
 C  -2.0191881730791366        6.8655567329276579        4.0716940681285294     
 H  -1.4747959618894837        6.2332892531036777        4.7789291654309167     
 H  -2.4110007152860242        6.2800553958361496        3.2376075028963980     
 H  -2.8325702160581061        7.3873092394106727        4.5884359330639324     
 C   3.8842640251128171        8.4103996595331267        5.1798428302473312     
 C   4.2313847851216799        6.0505113010981786        5.7266169529431270     
 H   3.8537462782636602        5.1073677332720369        6.1104635680720243     
 C   5.5595524910457010        6.1326081028562109        5.2953416527436596     
 H   6.1927012219880515        5.2465140963961474        5.3276008510556725     
 C  -3.8743320091033575        10.724155392943079        5.5318182542879271     
 H  -4.8486574171339942        10.911869276879882        5.0860976670743394     
 N   10.237750643465851       0.39917441185954344        8.1480158696874003     
 C   8.8059159989744398       0.45027907842094739        7.6609157250119839     
 H   8.7474908309362025        1.2682739869981579        6.9338285106604989     
 H   8.2030987608287127       0.72620141024710871        8.5374838986384667     
 C   10.415647419544053      -0.66834720903028499        9.2056479558070663     
 H   10.124506392671572       -1.6103788712695610        8.7329760858508134     
 H   9.6828705918274789      -0.46681236401497034        9.9952811583394361     
 C   8.3653420681429242      -0.86102347246485778        7.0249514570960798     
 H   7.3918318062373789      -0.71133148599075935        6.5404353214155453     
 H   8.2572895537914217       -1.6681594033466629        7.7555882169525958     
 H   9.0600082244847560       -1.1686721220301413        6.2317871626543875     
 C   10.722480719234788        2.7794253575935581        7.4753378842564224     
 H   11.357140375975005        3.6279212281954023        7.7619290507934933     
 H   9.7204560492025411        3.1550652014655642        7.2458290640425700     
 H   11.145556447908826        2.3735024104109796        6.5477610230072862     
 C   10.733340366535925        1.7523794290592907        8.5989530822062612     
 H   11.756440763322935        1.5988090661099956        8.9540025929469937     
 H   10.109822845065278        2.0477343900902438        9.4529155930894007     
 C   11.836200488911572      -0.74647955095029084        9.7453204544211829     
 H   11.985413622893407       -1.7221715895738618        10.226764635820430     
 H   12.038946527307028        2.2928112995596092E-002   10.498511334745180     
 H   12.572189090518018      -0.66548398038046208        8.9359749214196995     
 H   10.821660741134133       0.11155331977126778        7.3209775287867753     
 N   7.7298946206887518        15.515332817019644        17.240295684571343     
 C   9.1653795676567711        15.484139646010959        16.761239290060118     
 H   9.2587078117669606        14.622346812764652        16.090196608403897     
 H   9.7733532755461408        15.294116255699903        17.656603063828747     
 C   7.5275341009849752        16.600126050907338        18.275581377079448     
 H   7.8198588625961758        17.535641390550538        17.791144897597007     
 H   8.2492908432697032        16.417553228954240        19.079499007899635     
 C   9.5581515862048096        16.765877860671761        16.039646747563815     
 H   10.546277878335166        16.628457540359889        15.581736385969961     
 H   9.6200415121783909        17.624787699709820        16.713741628679333     
 H   8.8636923632089424        16.985225217839069        15.218340716298105     
 C   7.2607701316978730        13.122054769870266        16.604852331750859     
 H   6.6421846953142163        12.269339572296989        16.913889338196828     
 H   8.2630429095683695        12.756168098379435        16.360920099396871     
 H   6.8145476735654302        13.512047988907716        15.681282103797036     
 C   7.2572532219720571        14.162477725282143        17.716191328356409     
 H   6.2390672152913309        14.308964238630056        18.087944897679797     
 H   7.8980051478726203        13.883332049991333        18.562549950598058     
 C   6.0982248725378909        16.676332253774859        18.790940447426753     
 H   5.9272883476591991        17.664453534928246        19.238049745790619     
 H   5.8944217519155542        15.928160837405198        19.564576387250423     
 H   5.3762683766454957        16.558774229370236        17.973578299824158     
 H   7.1467483549181061        15.778932531207941        16.405381957756120     
 N   4.3040537729685866        7.5745234425203183        9.8757306710155799     
 C   2.8685590257724156        7.5434067295911555        10.354773973311087     
 H   2.7751495826914749        6.6815485541672146        11.025729968914352     
 H   2.2605722019976007        7.3535401130804567        9.4593783783244785     
 C   4.5064732856193226        8.6593330637951222        8.8404716930069664     
 H   4.2141850018423810        9.5948485486632755        9.3249286971296979     
 H   3.7847112996521415        8.4768108905598911        8.0365478236058809     
 C   2.4759000496999017        8.8251129079568003        11.076496705725543     
 H   1.4877297861386822        8.6877520122123464        11.534334604360456     
 H   2.4141330779453720        9.6841091228694225        10.402491029293101     
 H   3.1703477206984010        9.0442880016473381        11.897867067604514     
 C   4.7731033871466479        5.1812153677396582        10.511125886511904     
 H   5.3916368435086675        4.3284752964239752        10.202047951999962     
 H   3.7708237897569723        4.8153719745626207        10.755097999732513     
 H   5.2193841962891732        5.5711791014702152        11.434681032227163     
 C   4.7766169787737223        6.2216531635392176        9.3997997309025809     
 H   5.7947924443418053        6.3680988705010266        9.0279989677123940     
 H   4.1358166619806402        5.9425426540922084        8.5534659782282478     
 C   5.9357864679212264        8.7354991527780061        8.3251192819435307     
 H   6.1067616857700369        9.7236284006306253        7.8780377436734126     
 H   6.1395638821904788        7.9873407621241279        7.5514633332081020     
 H   6.6577371440943054        8.6178938213081118        9.1424809074216444     
 H   4.8872082304328357        7.8380663255581613        10.710656362528132     
 N   1.7959678190506103        8.3398207637511277       0.89056546483014276     
 C   3.2278129302396970        8.3906867620992589        1.3776657951034954     
 H   3.2864342585942490        9.2088044065869443        2.1045867494106418     
 H   3.8306870326829769        8.6662687378856891       0.50104774458020196     
 C   1.6179152135386059        7.2723372894878509      -0.16707862409886856     
 H   1.9089906017084626        6.3302670926471079       0.30555627229731580     
 H   2.3506725843902991        7.4738236855398501      -0.95674024370904731     
 C   3.6680738176653773        7.0794201436280577        2.0138915552410728     
 H   4.6416719519927021        7.2289327038342179        2.4982816977944244     
 H   3.7758424631192535        6.2721068479203739        1.2834333421808537     
 H   2.9733983192122677        6.7721570540355902        2.8071697605580677     
 C   1.3114937474263275        10.720114681788028        1.5632794011968045     
 H  0.67692812827661575        11.568681046863672        1.2766908266673518     
 H   2.3135427327986613        11.095655063916988        1.7928425980548850     
 H  0.88833952650701764        10.314204709870294        2.4908249050269808     
 C   1.3005878715529959        9.6931032622322046       0.43962975724900494     
 H  0.27749848417435585        9.5396723186603083        8.4489968331377299E-002
 H   1.9242078623769392        9.9884072647016104      -0.41427407806437433     
 C  0.19733453516670679        7.1943544954871044      -0.70669367814224404     
 H   4.8000968086838847E-002   6.2186861409834080       -1.1881477416682127     
 H  -5.3615473272007330E-003   7.9637916921992824       -1.4598680972209621     
 H -0.53861397413675305        7.2754179691838265       0.10268013341980149     
 H   1.2120172749805520        8.0522916328300962        1.7176046722047247     
 N   1.6483050483208541        14.537412406505014        18.204309680681945     
 C  0.87971631333337030        15.724357077987055        17.671730235513845     
 H  0.70289944261620829        16.377212718063504        18.534677015737440     
 H  -9.5548371694158224E-002   15.337892417839790        17.359396115182648     
 C   2.9569374141283622        14.948799507669920        18.833994913145791     
 H   2.7286704657881020        15.819869583289295        19.463915290263671     
 H   3.6131584541618937        15.267937513010750        18.018508142998993     
 C  0.47424129465546760        12.948438138082816        16.655344679835260     
 H  0.60917655858544750        11.993972468354077        16.130820632277775     
 H   4.2996879415541797E-002   13.650033185703833        15.932269511778919     
 H -0.26849934127712011        12.784238753186052        17.449361061162278     
 C   1.8104855380821689        13.408836312583940        17.217106486241295     
 H   2.3059745725919489        12.595973347896585        17.757545118151583     
 H   2.5099515282477700        13.747477420041115        16.444419752154960     
 C   1.5616274034920459        16.464497454809045        16.540370466032581     
 H  0.89739746509648999        17.281236577788587        16.230013671666867     
 H   1.7566594876024046        15.815599896214689        15.680113990566104     
 H   2.5112495902301668        16.909964644445601        16.860192455020236     
 C   3.5834952960205744        13.830012122100156        19.654005690130312     
 H   4.4412461548105586        14.236535552015917        20.206015122934620     
 H   3.9600730458558528        13.005856863786120        19.034733505036950     
 H   2.8857614894238219        13.415348087305739        20.392832017341849     
 H   1.0423977596855152        14.202334139271075        18.999645183533417     
 N   4.2925787630040508        1.3369703172267393        9.1621177752092251     
 C   5.0230764100288239       0.10102226794021008        8.6915674000452263     
 H   5.1397995045537801      -0.53330725247845834        9.5777499471076233     
 H   6.0278637553481627       0.42958821057996105        8.4074971399679264     
 C   2.9558708752750960       0.99730685305646549        9.7767969983029310     
 H   3.1350716447037774       0.13191758915908636        10.429915213407835     
 H   2.3009785552901922       0.68773728569561665        8.9561964884238918     
 C   5.5465115051295886        2.8094489066849504        7.5543715137602820     
 H   5.4494062653314135        3.7295187418073312        6.9635571716136759     
 H   5.9590471201904407        2.0465504203259348        6.8838733016433080     
 H   6.2871893506038887        3.0022693348923162        8.3437660915803047     
 C   4.1895997937123557        2.4307763842079058        8.1276808445168243     
 H   3.7260077261394042        3.2869263960481288        8.6283716623327642     
 H   3.4811751852454438        2.0897874225482047        7.3642009457905866     
 C   4.3476307347934160      -0.63930434175365691        7.5567895571637607     
 H   4.9799299503428873       -1.5001038599254612        7.3041649502812485     
 H   4.2249756158037579       -1.1735685884600253E-002   6.6675728126988192     
 H   3.3615303644402923       -1.0198596535627618        7.8485664876614170     
 C   2.3649875363396262        2.1599690231193405        10.560317019521243     
 H   1.4684853628771197        1.8083047387497651        11.088458186007069     
 H   2.0556196066550352        2.9934574973132033        9.9171056432752493     
 H   3.0597496651869212        2.5462839946488538        11.317173348655041     
 H   4.8965431992009734        1.6772536711601711        9.9564817851952707     
 N   7.7411474177764541        9.2779293061480050      -0.12339068529505384     
 C   7.0105867462999933        8.0420557235981889       0.34724540201013782     
 H   6.8936676550456815        7.4077562013785068      -0.53892911790975728     
 H   6.0058886973378796        8.3707345214037474       0.63147639106358344     
 C   9.0778274548433995        8.9381623315336860      -0.73806300110930012     
 H   8.8985859600656614        8.0727131397057175       -1.3910876247518573     
 H   9.7327301009480074        8.6286587884831683        8.2554464812502004E-002
 C   6.4872808739859744        10.750629302143794        1.4841754232165094     
 H   6.5844127005967330        11.670790773848903        2.0748288026814063     
 H   6.0746887362059292        9.9878714378939666        2.1547849205913479     
 H   5.7466333134440335        10.943346963577671       0.69472868380001629     
 C   7.8441870951303700        10.371797030010500       0.91096927373853764     
 H   8.3078782776516373        11.227862712965099       0.41023558991202547     
 H   8.5525464896533485        10.030808814414067        1.6745097854331437     
 C   7.6861152827106833        7.3016305540635758        1.4819101254562026     
 H   7.0537216058155989        6.4409547653658032        1.7346866400784560     
 H   7.8090647047135020        7.9291958358971444        2.3710743808842416     
 H   8.6720755970432819        6.9208790220417802        1.1899496592665517     
 C   9.6687202419499503        10.100727500127823       -1.5217169056805184     
 H   10.565176469382495        9.7489819257744141       -2.0498760507321476     
 H   9.9781599570449604        10.934255867643330      -0.87859707525046149     
 H   8.9739330153143442        10.487009667158947       -2.2785670663937747     
 H   7.1371969385224361        9.6181920484377503      -0.91777689008193508     
 N   10.385568221387256        6.5965515323896762        8.9118092896855678     
 C   11.154151888734251        7.7835073919521802        9.4443709630981409     
 H   11.330979802520931        8.4363433273974167        8.5814114505098029     
 H   12.129412988843697        7.3970499295160828        9.7567270923754563     
 C   9.0769198887757589        7.0079234753835795        8.2821501389979044     
 H   9.3051567326446403        7.8790193065488996        7.6522548818729694     
 H   8.4207012140029072        7.3270169840444161        9.0976559321072035     
 C   11.559675513960714        5.0075982581274117        10.460761554700641     
 H   11.424762927915385        4.0531264582796815        10.985279702434054     
 H   11.990915153034406        5.7091957280288348        11.183836881549064     
 H   12.302409979886374        4.8434184564431213        9.6667354381478958     
 C   10.223417517007187        5.4679778667974492        9.8990188819616769     
 H   9.7279294192321970        4.6551083841583001        9.3585887235385172     
 H   9.5239610071939254        5.8066144834258973        10.671716618730203     
 C   10.472220429763277        8.5236681527726397        10.575705255846824     
 H   11.136467111394623        9.3403833811130443        10.886093753802465     
 H   10.277127432177650        7.8747707020849376        11.435950427794559     
 H   9.5226263843291843        8.9691727628843108        10.255841912995528     
 C   8.4503819396728197        5.8891477886700727        7.4621063522993927     
 H   7.5926165697407315        6.2956653451884765        6.9101154505810696     
 H   8.0738321130909725        5.0649610197133557        8.0813531780132699     
 H   9.1481186682746216        5.4745304912929713        6.7232580030262339     
 H   10.991463331528228        6.2614821198825030        8.1164589499360016     
         396

 Co   10.924821364769969        1.0174649899593222        3.2826082934999539     
 S   8.6983989285396461        3.0321818767472832        4.3191352521446724     
 S   11.306491513267746        3.0542723080900078       0.87332284379498670     
 S   10.800356567074058       -2.0981312821762539        2.5661406488100784     
 S   12.936875774959807       0.16030263570071249        5.5925477708804348     
 O   11.661815963687383      -0.51895349880221842        5.9308450621866839     
 O   12.075988921073327        3.1302697448611392      -0.37953040679487404     
 O   7.8344121130379101        3.1135635333109364        5.5109010273941461     
 O   9.9165375623781866        2.5903619190106131       0.76749641768300358     
 N   10.008502740661479      -0.73774049947241505        2.9483518820660604     
 O   13.581164243160426       0.83720182985118863        6.7331386032324074     
 O   10.166724352918397       -2.8683492984522543        1.4807078301472090     
 O   9.9593700879315037        3.7833943318068539        4.3722778318770574     
 O   12.201230940790811       -1.6696326700737143        2.3169051188686085     
 N   12.624598632034978        1.1246661593806422        4.3421628412101470     
 N   9.1021192711359120        1.5061722617235118        3.9242444561569245     
 N   12.009297798523281        2.1236212819892493        2.0093966699183849     
 C   5.9761204512063228      -0.58767264577719913        4.1906853211553354     
 H   4.9391341358590513      -0.49783309465920850        4.5035209617002367     
 C   13.336519398080274        2.3752429759396607        2.4268701420112921     
 C   8.6571416668213317      -0.77321014799498156        3.3530894061505618     
 C   7.7375761079345562        3.6638306336292912        2.9516981072696553     
 H   6.8551939364809895        3.0274742188461441        2.8195746289657180     
 H   8.3568852470017330        3.6392594173665422        2.0482101292450383     
 H   7.4189146305726412        4.6814081922916309        3.2058153777534022     
 C   14.316637261530611        3.0987815800145717        1.7187000163054538     
 H   14.080702654175525        3.4965666509310060       0.73499792253575247     
 C   13.675194104882923        1.8216551128454137        3.7003858536091849     
 C   10.870350296972127       -3.1116488186146034        4.0241260254320022     
 H   11.306118311528095       -2.5000942490500160        4.8210224029412077     
 H   11.503924797117444       -3.9777755961061909        3.7982338961628543     
 H   9.8617175325855531       -3.4355314653995306        4.3008464341695110     
 C   11.260846748473458        4.6934635585530762        1.5656834152926493     
 H   10.780147143642623        4.6086517565314242        2.5458833551282170     
 H   10.683613575866600        5.3184629986741774       0.87534084936453260     
 H   12.280675420177225        5.0778613313322412        1.6704591756605076     
 C   14.964850821368554        2.0365481744062710        4.2176180556985718     
 H   15.207245912632319        1.6708067547268890        5.2106619168748409     
 C   15.589114330928208        3.3129409783088843        2.2606033638251151     
 H   16.320168996789146        3.8974820319723706        1.7058581348939876     
 C   6.8036089036786667       0.53780567081227248        4.2486365056551918     
 H   6.4106548322710939        1.4702610731640688        4.6393636378374863     
 C   14.056352548590878       -1.0749422377763760        4.9675868593980832     
 H   13.512084636139546       -1.7067176142006002        4.2598035847464937     
 H   14.448334203027239       -1.6610185340654815        5.8011982992795010     
 H   14.869587193183282      -0.55249405008253061        4.4513111304310433     
 C   8.1525415538040757       0.46898624442946096        3.8593626801342191     
 C   7.8062728288104610       -1.8905370814077171        3.3106462323663148     
 H   8.1843351591852134       -2.8333141954129650        2.9263479393131244     
 C   6.4780305167313639       -1.8091996220084250        3.7418187185958627     
 H   5.8452953502509626       -2.6955652285936091        3.7092805476092154     
 C   15.910864390429612        2.7845129614791149        3.5106521351881974     
 H   16.885022358987509        2.9723756522255806        3.9566796169389811     
 Co   7.0752602737188832        14.858499085809557        12.356453464442678     
 S   9.3159137130067151        12.869125626683552        13.414435784057748     
 S   6.7041867534329986        12.808260039515581        9.9657879662142328     
 S   7.1865910151950034        17.961479678446054        11.590161177047168     
 S   5.0624544191160838        15.727014323184337        14.659144284693712     
 O   6.3359616612134699        16.411525472826813        14.990721183357195     
 O   5.9375402216082946        12.706125640370516        8.7126633565584672     
 O   10.185711602249627        12.811639892241907        14.603178872071846     
 O   8.0895790172300934        13.285240375867581        9.8530816143029920     
 N   7.9843058365122781        16.609140604115584        11.987801105741145     
 O   4.4181691757338504        15.064914894610236        15.808616879085221     
 O   7.8121510572949022        18.716221835861269        10.488788269580693     
 O   8.0597325253981964        12.111289282870079        13.486922959387330     
 O   5.7850751299337215        17.527345565674274        11.355734657612315     
 N   5.3797440029396402        14.747503182940516        13.422686106050952     
 N   8.9035424264436198        14.385323682065062        12.995531792167341     
 N   5.9918684565582812        13.744569433730573        11.090493138717866     
 C   12.022137207191438        16.495357194017334        13.216971180604816     
 H   13.060322414262224        16.415872050067811        13.528095006999928     
 C   4.6665409270779064        13.489442937863906        11.512678029978723     
 C   9.3377650380895396        16.655716011989842        12.384366084691916     
 C   10.272084637280335        12.218648241371730        12.050771907355832     
 H   11.157815646971549        12.848858464598525        11.910685406238022     
 H   9.6504633355130771        12.239554991664054        11.148485598070470     
 H   10.585451972852495        11.201076746493730        12.311976296593542     
 C   3.6848345493688206        12.764703879201107        10.808437498985949     
 H   3.9184204203100479        12.364868803588809        9.8249065987001813     
 C   4.3304097594627757        14.044274481961029        12.786024611455408     
 C   7.1283814167758619        18.993815071238124        13.035103735286288     
 H   6.7020535281437761        18.389471619993731        13.842454707934110     
 H   6.4886913783526943        19.854796962326347        12.807580129522764     
 H   8.1389002839384954        19.322643777470866        13.298634304360034     
 C   6.7653886555339131        11.180873012700015        10.680622440275156     
 H   7.2390655296328594        11.283245028379152        11.662528855563643     
 H   7.3527613661356988        10.550852634354122        10.003879846910223     
 H   5.7493734729056314        10.787255113319384        10.784883249491555     
 C   3.0446053584454806        13.824939216871359        13.310304409555263     
 H   2.8067072276810059        14.191135951551027        14.304102155653078     
 C   2.4142282673729309        12.550230738865768        11.355153382194327     
 H   1.6806782926813097        11.966166447643657        10.803637139643961     
 C   11.200711040276371        15.366681490521980        13.292499959580413     
 H   11.600354914089872        14.442428753653045        13.695783489067821     
 C   3.9393378656360283        16.951111705820441        14.016117643609313     
 H   4.4817116828626959        17.575357663042748        13.299921026145332     
 H   3.5449127012837964        17.545952143097960        14.842588661494105     
 H   3.1283102053427188        16.418044590393020        13.507001331978820     
 C   9.8499528080520733        15.423740658781366        12.907206495449989     
 C   10.182312107421746        17.776875923050984        12.325164918400857     
 H   9.7975592421775293        18.713278958920171        11.932306096107107     
 C   11.511496400610747        17.708313782115525        12.755690348583265     
 H   12.137566240958277        18.599046466832945        12.718196751109325     
 C   2.0967996187779825        13.076181882614158        12.607209086948679     
 H   1.1250181740289606        12.885935239445766        13.057488091086679     
 Co   4.9586239124084148        6.9177669792273013        14.759776919650294     
 S   2.7180250167008779        4.9283952656840340        13.701651168623737     
 S   5.3296092301765547        4.8675763365413180        17.150445416539455     
 S   4.8472679282195585        10.020786060448028        15.525888356042342     
 S   6.9714428475564594        7.7861175840951287        12.457015496892682     
 O   5.6979456095420398        8.4706158404682856        12.125381465218936     
 O   6.0962124543729415        4.7654331889049137        18.403594164899488     
 O   1.8482446257449066        4.8709009931097507        12.512895417512297     
 O   3.9442211891404693        5.3445785388129865        17.263097983564954     
 N   4.0495562125862694        8.6684266229068498        15.128336185676963     
 O   7.6157428471499617        7.1239476698748270        11.307591955292265     
 O   4.2217085247032164        10.775614887023828        16.627201183905036     
 O   3.9742121915799844        4.1705673157597500        13.629182044699862     
 O   6.2487833597489457        9.5866658624791992        15.760355240373308     
 N   6.6541313789945207        6.8066782366500762        13.693524878511674     
 N   3.1303708444090792        6.4445934760029102        14.120569173318463     
 N   6.0419802189788809        5.8038814267654502        16.025765635317686     
 C   1.1748459340881928E-002   8.5545843340861847        13.899088119205489     
 H  -1.0264277028088791        8.4750868502235637        13.587937054190100     
 C   7.3673081553880264        5.5487093840497090        15.603600340386208     
 C   2.6961014359532123        8.7149785035376457        14.731747524924804     
 C   1.7618345240217210        4.2779028946302891        15.065297873161795     
 H  0.87610843736002841        4.9081191154810284        15.205389789929541     
 H   2.3834417189152082        4.2987914103228198        15.967593998197060     
 H   1.4484626083136056        3.2603373583053314        14.804074593179728     
 C   8.3489905314225421        4.8239800146843264        16.307881841171458     
 H   8.1153861133870411        4.4241876759299910        17.291425520596214     
 C   7.7034539089949527        6.1034742574636400        14.330229540302266     
 C   4.9054930554281562        11.053012411153919        14.080873430938077     
 H   5.3318301030640622        10.448607075366468        13.273575298056279     
 H   5.5451807246547702        11.914010138893047        14.308341818015130     
 H   3.8949746359073711        11.381817914737070        13.817311017462679     
 C   5.2684160660582826        3.2401947613926225        16.435593199941525     
 H   4.7947880600770505        3.3425810789936703        15.453663394435994     
 H   4.6810024827511549        2.6101760825531191        17.112303230091349     
 H   6.2844308100936024        2.8465633180031706        16.331375453995097     
 C   8.9892645253466590        5.8841019697338401        13.805975246969815     
 H   9.2271823410300353        6.2502529894016643        12.812165074095242     
 C   9.6195984573485216        4.6094642063782700        15.761188317079919     
 H   10.353133021144133        4.0254095549736668        16.312733053008674     
 C  0.83319214997926749        7.4259198632417425        13.823570769788477     
 H  0.43357051286343862        6.5016646053163747        13.420269039245168     
 C   8.0945534978470910        9.0102453830658948        13.099995071360105     
 H   7.5521688475409059        9.6345227243474572        13.816156513064564     
 H   8.4889889706496486        9.6050487571081575        12.273502426233335     
 H   8.9055752597902966        8.4772047300653455        13.609148282735326     
 C   2.1839431701106911        7.4829966643614796        14.208890786094953     
 C   1.8515348803062233        9.8361232025028755        14.790941384372058     
 H   2.2362733656480658        10.772530553834596        15.183804950621857     
 C  0.52235954329992995        9.7675450389490646        14.360390592008873     
 H -0.10372387897563440        10.658268210951961        14.397880772355514     
 C   9.9370501338571149        5.1353632846738524        14.509115805248573     
 H   10.908837693676888        4.9450931202712018        14.058859498725184     
 Co   1.1089862792200544        8.9583018931621528        5.7560294463519650     
 S   3.3354199898906525        10.972899393405546        4.7195011333932442     
 S  0.72745661035427767        10.994973004329694        8.1654353367580050     
 S   1.2334182351727927        5.8426642660065315        6.4725526895193752     
 S -0.90315312758078981        8.1011657689036678        3.4461760121384191     
 O  0.37189788138998109        7.4219145294995741        3.1078360144266846     
 O  -4.2013551844805250E-002   11.070942302292854        9.4183059787171874     
 O   4.1993756293980846        11.054278008769861        3.5277137208028853     
 O   2.1173837762668759        10.530971946408862        8.2711982160758133     
 N   2.0252962278377704        7.2030638721277960        6.0904204111373161     
 O  -1.5474484053960074        8.7781333887336146        2.3056315966361063     
 O   1.8670064270986229        5.0724011616380968        7.5579822426161467     
 O   2.0744631587302091        11.724140354158113        4.6664091358839022     
 O -0.16746370199490693        6.2711543271528436        6.7217585469283225     
 N -0.59085043046131491        9.0654489024758735        4.6966137699894759     
 N   2.9316797574742952        9.4468905235027503        5.1143794407559682     
 N   2.4571460820680978E-002   10.064431119923409        7.0293235898481745     
 C   6.0576417023448563        7.3529987452330570        4.8479343492098206     
 H   7.0946130940730701        7.4427908984582078        4.5350394152339968     
 C  -1.3026445116668963        10.316137461633607        6.6118761744944763     
 C   3.3766492202020864        7.1675481969716586        5.6856449470844082     
 C   4.2962917904128011        11.604498933644393        6.0869279574890740     
 H   5.1786567460430106        10.968112123361150        6.2190209653959627     
 H   3.6770050111271781        11.579928587711070        6.9904312746428179
[truncated: 2,199,646 more chars]
