# Supplementary material for: Unraveling the Contributions to Spin–Lattice Relaxation in Kramers Single-Molecule Magnets
Source: J Am Chem Soc. 2022 Dec 9;144(50):22965–75. doi: 10.1021/jacs.2c08876 (PMC9782788; doi:10.1021/jacs.2c08876)
Supplement: Supplementary file 2 — ja2c08876_si_002.zip [file ja2c08876_si_002.zip › phonon_Co/mol-6/mode-1-10/6/Cart_disp.xyz]

         396

 Co   10.957011204615322        1.0509654525010348        3.3228962598518725     
 S   8.7062591264544960        3.0670276672671575        4.3346043291996654     
 S   11.391227311425522        3.1388463208221840       0.96360354959360262     
 S   10.819970300226508       -2.0455972223198020        2.5046292871667726     
 S   12.940893216986350        6.8160017013556284E-002   5.6083243294332172     
 O   11.656769406561052      -0.61634464263900235        5.9012752389405252     
 O   12.185119778012760        3.2369076713792997      -0.27305281118408720     
 O   7.8218935861715977        3.1306892447088464        5.5123032627572179     
 O   10.001849065377774        2.6808226236816077       0.81896874194498970     
 N   10.039950639275968      -0.69447381549118770        2.9440736431875232     
 O   13.575546151814230       0.68676238009877810        6.7885189240940695     
 O   10.179544032092259       -2.7583255553816821        1.3825861237638954     
 O   9.9628737322477186        3.8232203811634973        4.4189439854747761     
 O   12.225620226106333       -1.6206878679051815        2.2778820206610217     
 N   12.648281630534205        1.0945049989476401        4.4001621770140122     
 N   9.1232104338932647        1.5455864004639424        3.9308003364868545     
 N   12.067179362431167        2.1840800116089509        2.0967716130963239     
 C   5.9962302204534756      -0.55229149322631632        4.1530028154039389     
 H   4.9557214484796486      -0.46211068625885809        4.4541403896010587     
 C   13.392842405677039        2.4061137335407241        2.5362427908847360     
 C   8.6858767691563283      -0.73177957147631489        3.3365264338559788     
 C   7.7677524108459650        3.7148698766253352        2.9588171231832039     
 H   6.8725411958782701        3.0976418676704029        2.8215869327056922     
 H   8.3964364593671039        3.6780927617477390        2.0618656814413776     
 H   7.4672118646718042        4.7390670320959112        3.2094565267849000     
 C   14.389021407194814        3.1417669160536685        1.8631000036880259     
 H   14.169833116153278        3.5722600125192847       0.88853811318436815     
 C   13.711276700929655        1.8068216284792442        3.7953870565363257     
 C   10.876571303032515       -3.1308846191975954        3.9141794412275286     
 H   11.324134462171138       -2.5683408180205691        4.7421803602780450     
 H   11.493212723468252       -3.9984289679293727        3.6461007829569030     
 H   9.8638522694489144       -3.4510155642543618        4.1790577023446476     
 C   11.338619154956637        4.7647832298718491        1.6797350495552212     
 H   10.838995414789673        4.6699970673916100        2.6493979992973817     
 H   10.777296085560396        5.4028623144791341       0.98835821693020820     
 H   12.358183731513092        5.1430453152816051        1.8055258360738136     
 C   14.993235636599854        2.0001446841171711        4.3391859180998953     
 H   15.217607160665054        1.6008510108246625        5.3237991984572686     
 C   15.656055936242428        3.3289468497959143        2.4288015950833350     
 H   16.400063564804206        3.9230738898736091        1.9003291988313988     
 C   6.8237837138383028       0.57179991564336896        4.2232476453382031     
 H   6.4269126741791665        1.5022914437013233        4.6127656303355149     
 C   14.063041701363412       -1.1425731225419207        4.9410496486694067     
 H   13.524071635244272       -1.7450229124216758        4.2035377136930281     
 H   14.446918725339518       -1.7624969744397063        5.7542463189484261     
 H   14.881535918313093      -0.59937976473613008        4.4544549413291437     
 C   8.1763879562111086       0.50630221078818227        3.8479624478939876     
 C   7.8350564436887931       -1.8489079821066581        3.2819843258341983     
 H   8.2144497531489922       -2.7891644366436394        2.8935702610093248     
 C   6.5041898466473400       -1.7717133747462093        3.7060563287054782     
 H   5.8750326557407018       -2.6604325733351515        3.6716461293805174     
 C   15.954542275321892        2.7636726910853393        3.6690789616966200     
 H   16.922313109926584        2.9354337132595139        4.1355343394267639     
 Co   7.0939780524668450        14.830435621074026        12.361713852293502     
 S   9.3448493041509799        12.814463209592056        13.373278192432927     
 S   6.6597180504851696        12.742401570675671        10.002419484947044     
 S   7.2308370120255425        17.926885289717820        11.543155594573109     
 S   5.1099764254526807        15.813535048172023        14.647038393226797     
 O   6.3941255568375102        16.498003559159464        14.939969959682086     
 O   5.8656235327713278        12.644577801499240        8.7658710916859643     
 O   10.229181081902688        12.750818215662481        14.551004045624747     
 O   8.0490279890643723        13.200616818580487        9.8576959812785372     
 N   8.0109617715116137        16.575794215499545        11.982521745285544     
 O   4.4753533441970097        15.194910907320924        15.827231117732572     
 O   7.8711721822761795        18.639656048898818        10.421089036666370     
 O   8.0883306970105942        12.058103101936117        13.457498459729207     
 O   5.8251972686453692        17.501915204353267        11.316484204509440     
 N   5.4025436134744584        14.787267879013140        13.438816121968168     
 N   8.9277499711848254        14.335924425091877        12.969642590948046     
 N   5.9838808821713423        13.696740205146975        11.135971451695999     
 C   12.054587414713465        16.434046613261870        13.191782073446710     
 H   13.095076455563095        16.343985915869638        13.493014909054837     
 C   4.6581821817230695        13.474922118848269        11.575317403846325     
 C   9.3650098032379621        16.613228612048445        12.375083267556484     
 C   10.283470168420779        12.166884651068488        11.997461711330796     
 H   11.178599224917386        12.784242765896792        11.860312081225207     
 H   9.6547956571348283        12.203642160019273        11.100502778736715     
 H   10.584138607228722        11.142710398685862        12.248034757169000     
 C   3.6620281454204462        12.739084189707624        10.902306781604450     
 H   3.8812791015347905        12.308245821382673        9.9279007687662091     
 C   4.3395915369844715        14.074758260807682        12.834197446191675     
 C   7.1742374307526147        19.012152463533962        12.952725273572918     
 H   6.7267432342646778        18.449578765363903        13.780744552789836     
 H   6.5575469824449479        19.879671072380606        12.684673842872563     
 H   8.1869435511722859        19.332343093338647        13.217569292844393     
 C   6.7127012259244445        11.116279172822521        10.718087857271678     
 H   7.2124724017649573        11.210934624122302        11.687689119912084     
 H   7.2740251343343152        10.478479228137841        10.026447749810250     
 H   5.6932213640330867        10.737812878644966        10.843964609044631     
 C   3.0575788498309802        13.881612850020533        13.377943790137069     
 H   2.8330970909319451        14.281250176936037        14.362403875672250     
 C   2.3949301233697211        12.552146288543513        11.467933346048147     
 H   1.6509762699159323        11.957857508005064        10.939556358632922     
 C   11.227109836691877        15.309901278858121        13.262118014691980     
 H   11.624013087961560        14.379490935932813        13.651795846076951     
 C   3.9878341102200716        17.024324108772277        13.979882108520668     
 H   4.5267640318738342        17.626785438989653        13.242356017281377     
 H   3.6040395112902526        17.644233839263272        14.793127651007062     
 H   3.1692861064291651        16.481184381721846        13.493318015174534     
 C   9.8745277067911008        15.375251292341076        12.886728684382760     
 C   10.215733508689421        17.730426596078203        12.320498885237173     
 H   9.8363051243003099        18.670598516655740        11.931911587659775     
 C   11.546575315454728        17.653385683311512        12.744675955002574     
 H   12.175683897142363        18.542138388286908        12.710204229263015     
 C   2.0963292413001740        13.117852142783416        12.708012331882420     
 H   1.1285063685903913        12.946283294470701        13.174435273719684     
 Co   4.9265100600567839        6.9506270179074532        14.799536110670960     
 S   2.7102105426658838        4.9624555814927449        13.716981032386949     
 S   5.2449705686046251        4.9523369053812720        17.240778493160853     
 S   4.8275819390516919        10.072685822354835        15.463906490949361     
 S   6.9674826882271823        7.6932337823654002        12.472494061335135     
 O   5.7030299128024220        8.3724983200971685        12.095583566066987     
 O   5.9870716284192547        4.8722786883022424        18.510189598818794     
 O   1.8606934895083160        4.8870640242357331        12.514253742917109     
 O   3.8589862144388851        5.4351993596501824        17.314492128706881     
 N   4.0181267344548353        8.7110516821394111        15.123453480573156     
 O   7.6214981641443158        6.9730100049059871        11.362574808785618     
 O   4.2087377215665933        10.884882937492671        16.528649514995717     
 O   3.9708014277404504        4.2096815213504462        13.675650919779830     
 O   6.2243275133504463        9.6350228923309356        15.720914014206453     
 N   6.6304490829155416        6.7755454369673629        13.751028114124143     
 N   3.1093055788615014        6.4832688287768665        14.126799573643050     
 N   5.9843273973146411        5.8645985625550088        16.113315288998393     
 C  -8.5466456277547599E-003   8.5889389030418375        13.861518703685052     
 H  -1.0432705330619545        8.5096462174963321        13.538938144743932     
 C   7.3111352034338042        5.5794593147181377        15.712998514997118     
 C   2.6673522678214758        8.7556866662479287        14.714718913133838     
 C   1.7318805182403281        4.3282454017829251        15.072445971396613     
 H  0.85894758844559782        4.9775355493573512        15.207454916802776     
 H   2.3441865315049735        4.3370871882527018        15.981224015787921     
 H   1.4004392055220403        3.3172482408437114        14.807891634637638     
 C   8.2767302120129429        4.8669467265909345        16.452432890983271     
 H   8.0264452917884199        4.5002655425015350        17.445297677496761     
 C   7.6673978537285405        6.0878776374334986        14.424957223515213     
 C   4.8992159014635535        11.033235599999555        13.970536756958287     
 H   5.3138509156533393        10.379894580736689        13.194340129136659     
 H   5.5557784567328365        11.892830598406949        14.155915406019714     
 H   3.8927785696526254        11.365750913896077        13.695093821185143     
 C   5.1908661877734783        3.3116801123868411        16.549694305620303     
 H   4.7362308695070103        3.4040108214687370        15.557183614086737     
 H   4.5875322818318196        2.6947200172115595        17.225339780781141     
 H   6.2071753724020482        2.9119656260593958        16.466587894903689     
 C   8.9608351189869158        5.8466877062041611        13.927221205129612     
 H   9.2166814950265383        6.1789178638710576        12.924820484209111     
 C   9.5526920121277623        4.6250882744010866        15.929443886905256     
 H   10.273280797597335        4.0507493413081619        16.507385973432566     
 C  0.81291300119412491        7.4589525805756045        13.798228468776012     
 H  0.41719213292937596        6.5326537791768864        13.393922273842341     
 C   8.0878498410633668        8.9417739786445782        13.073452852116587     
 H   7.5401042341921940        9.5952120501485911        13.759984774953583     
 H   8.4904275729285352        9.5029020126448334        12.226688126682358     
 H   8.8935888250688446        8.4293794068165386        13.612221223531254     
 C   2.1600688127133725        7.5195131234889860        14.197230669933129     
 C   1.8226540932587170        9.8769665087351282        14.761878426454608     
 H   2.2060574837822515        10.815967937944247        15.150451561130730     
 C  0.49601900631594736        9.8040899270689970        14.324512203767121     
 H -0.13370177610688835        10.692413719672762        14.360233322516855     
 C   9.8933410777153892        5.1136858679793864        14.667403383364000     
 H   10.871449709426569        4.9070384893435604        14.237546915621627     
 Co   1.0900487273913229        8.9309177444017127        5.7607484587540094     
 S   3.3062569234303787        10.918989170818493        4.6778033553643699     
 S  0.77193185284332011        10.929681305954853        8.2017082622146766     
 S   1.1890458370607218        5.8090093656644957        6.4254667316607277     
 S -0.95116885465425505        8.1880873655143134        3.4338461336683430     
 O  0.31322813570160474        7.5087631347486861        3.0568484724943681     
 O   2.9866496283391421E-002   11.009776373168373        9.4711405695101032     
 O   4.1557145060845047        10.994368903167056        3.4750311254116162     
 O   2.1578817805369832        10.446710519355827        8.2754008988552545     
 N   1.9985309813392467        7.1706593783619601        6.0850936599406298     
 O  -1.6051392610620103        8.9085566669127907        2.3240520607524822     
 O   1.8077900888450387        4.9968631876676870        7.4903114432488227     
 O   2.0456847812002703        11.671793609568388        4.6365326216766043     
 O -0.20773216713434761        6.2466441173460900        6.6823055780492897     
 N -0.61414242850575784        9.1055002454349285        4.7125769644465842     
 N   2.9071384559462738        9.3981701636350685        5.0875983813471590     
 N   3.2500111392912638E-002   10.017524700110345        7.0742212443804124     
 C   6.0249994725048959        7.2924958761496619        4.8224787140738457     
 H   7.0596615447563558        7.3717019389517358        4.4996846551473570     
 C  -1.2943802924735159        10.302495240008486        6.6740878992409618     
 C   3.3492643387715297        7.1259492606312804        5.6761831204965389     
 C   4.2847020185459490        11.553171108601820        6.0332076156084149     
 H   5.1576264143705339        10.903850522199093        6.1681389951136563     
 H   3.6724685774640151        11.544349124240796        6.9420367605199642     
 H   4.6161522351768056        12.564156509284992        5.7686145332669447     
 C  -2.2598522300695509        11.015253387905842        7.4134511646890253     
 H  -2.0094017477227495        11.382285700762514        8.4061327641474577     
 C  -1.6509335171560526        9.7934804087356095        5.3863664149393360     
 C   1.1176318086599872        4.8484033969438185        4.9321170971345181     
 H  0.70291551147245612        5.5016560036771853        4.1558938691319458     
 H  0.46120026471852460        3.9887117076584802        5.1174996596498561     
 H   2.1241265754045351        4.5160336736890390        4.6567133102647409     
 C  0.82617996963383433        12.570329965811723        7.5106547823524368     
 H   1.2807294910161697        12.477936890170707        6.5181102402587312     
 H   1.4296419958800251        13.187209313048816        8.1862653190940549     
 H -0.19008524373369179        12.970171383093893        7.4276204835394362     
 C  -2.9444355051982449        10.034610448361436        4.8887399853093862     
 H  -3.2004893330177526        9.7020248685453261        3.8865210604803533     
 C  -3.5359014766567154        11.256943567605340        6.8906134791441547     
 H  -4.2563849644666440        11.831486696576079        7.4684748603932087     
 C   5.2035316856668823        8.4224694234724371        4.7590414348903876     
 H   5.5991785089328836        9.3486648526839122        4.3544117396271922     
 C  -2.0715431163481388        6.9394366204313709        4.0345677538382763     
 H  -1.5238445547965445        6.2860234379488169        4.7211590002545520     
 H  -2.4738770275769513        6.3782838711195788        3.1877003800119481     
 H  -2.8774336332000865        7.4517112300236468        4.5732161351440448     
 C   3.8564243988040547        8.3619815044493073        5.1582198423408778     
 C   4.1939554637112959        6.0046739498650599        5.7234539603865873     
 H   3.8106306326799224        5.0657768994826675        6.1123633357740950     
 C   5.5205102991814439        6.0774446771554205        5.2858112032854914     
 H   6.1502363683281658        5.1891264563464388        5.3215743993751081     
 C  -3.8767744024193860        10.767921638189534        5.6287990885159944     
 H  -4.8549567773911368        10.974420527646576        5.1990416095428316     
 N   10.237042992172903       0.34750124268135224        8.1055038880025787     
 C   8.8114270830336547       0.45707686325957020        7.6081441661050038     
 H   8.8055057424518246        1.2469573249749852        6.8421907869304546     
 H   8.2160014447182519       0.81340738461230067        8.4687164597106008     
 C   10.369362835985283      -0.72695106878212024        9.1639470938486376     
 H   10.063125145837740       -1.6607559790030699        8.6837398874455776     
 H   9.6281934071009498      -0.50944250780259881        9.9425301805992063     
 C   8.3005309622683932      -0.86198955514475506        7.0300701748541865     
 H   7.3528986458811767      -0.66731864695393472        6.5060334161314364     
 H   8.1168932958735773       -1.6270616463810601        7.8020684420294497     
 H   9.0003037272955169       -1.2627928416381335        6.2707943326114837     
 C   10.785865346864702        2.7195798646788822        7.4469677583989968     
 H   11.449005239820778        3.5469549159804288        7.7339447024416144     
 H   9.7908707951239382        3.1254035513647636        7.2360389593300729     
 H   11.185706100308437        2.3118109924186889        6.5092336823561396     
 C   10.783445231599861        1.6814892380951574        8.5596310293496334     
 H   11.808484504021557        1.4919623614158695        8.8937579805494842     
 H   10.183449893733176        1.9880448900132879        9.4272457488631893     
 C   11.780772712970480      -0.83974229267479017        9.7247880207831923     
 H   11.904517940626299       -1.8250023068706172        10.193867340396311     
 H   11.987167860651297       -8.3625947942997825E-002   10.490178649998022     
 H   12.530319569466615      -0.76224814722937528        8.9273635154087607     
 H   10.815321016089694        3.6265412482827789E-002   7.2824150504485381     
 N   7.8138432992912819        15.534337318590950        17.144216460010671     
 C   9.2394837782036880        15.425133682734076        16.646891895754681     
 H   9.2457070061140261        14.635118322544537        15.881129957803653     
 H   9.8349690445492399        15.069243615527771        17.507536882700485     
 C   7.6812928885674294        16.608594305463669        18.202815544696229     
 H   7.9875010322872564        17.542509966815821        17.722807841568173     
 H   8.4223802004844597        16.391008201927420        18.981455301517070     
 C   9.7499364633068968        16.744189317447702        16.068523396293731     
 H   10.697712331965839        16.549816869858990        15.544694922069128     
 H   9.9331261345973321        17.509482632009441        16.840308188067183     
 H   9.0501713438936733        17.144466656433625        15.309077321422823     
 C   7.2653630879190061        13.162317854927204        16.485259142509172     
 H   6.6022741784527659        12.334835715281223        16.772031206146547     
 H   8.2603871983343318        12.756600754995613        16.274291468283987     
 H   6.8655229031207012        13.570232301446341        15.547588387400895     
 C   7.2676795454662306        14.200190090419380        17.598129863668856     
 H   6.2426352593085497        14.389496639795643        17.932336900073377     
 H   7.8677662875900927        13.893574216666449        18.465659958641261     
 C   6.2698174100617194        16.721152331873451        18.763508386394438     
 H   6.1459555349052630        17.706273142287845        19.232842288144802     
 H   6.0633982447383765        15.964833731796629        19.528690445443672     
 H   5.5203631082988718        16.643805779261974        17.965981537864071     
 H   7.2355340164993018        15.845566770301904        16.321144997205010     
 N   4.3045652432789856        7.5219607938259578        9.8333704276622065     
 C   2.8629648882775021        7.5485000049560291        10.302371096815609     
 H   2.7178701817510431        6.6590550892213960        10.935173591504672     
 H   2.2476642001151004        7.4377008891095180        9.3912758474701956     
 C   4.5518653068591819        8.6000336631254513        8.7989965261714413     
 H   4.2745289246745122        9.5436168374066970        9.2761445221422960     
 H   3.8382986250362481        8.4333646613819457        7.9842291662095164     
 C   2.5395849699840674        8.8226562478542014        11.080940778533854     
 H   1.5259758996029489        8.7296421078272317        11.499972230810709     
 H   2.5521721277872409        9.7229735550868206        10.447551464413703     
 H   3.2290647877193899        8.9502270828218862        11.935591018513122     
 C   4.7103112870936092        5.1205357879165465        10.482570770838166     
 H   5.3007409855658540        4.2469673313347220        10.173830353485309     
 H   3.7010824672751235        4.7844806234235087        10.744855027859774     
 H   5.1794861029972621        5.5086323953698839        11.396138869004849     
 C   4.7269445176243838        6.1501495652822848        9.3604921606775182     
 H   5.7432047065587319        6.2611047064142049        8.9680266753246656     
 H   4.0629120563065850        5.8821591066272383        8.5276251695920937     
 C   5.9901328183439970        8.6421072909587444        8.3043759946911564     
 H   6.1860794150245226        9.6208021400957673        7.8450366193093641     
 H   6.1902975361862236        7.8808239145240844        7.5427649221371187     
 H   6.6988087668028626        8.5211562243951207        9.1334222055002137     
 H   4.8933495397245421        7.7621147263091972        10.672180860401630     
 N   1.7116281034842791        8.3589479065623546       0.79433713499492853     
 C   3.1532931735162939        8.3318251430511516        1.2632231704937114     
 H   3.2989785171565598        9.2217135356618627        1.8954360418155636     
 H   3.7686913197960354        8.4415480807782970       0.35191500263132935     
 C   1.4638489091050819        7.2809619531169121      -0.24003876975609764     
 H   1.7411580499858790        6.3372965390666831       0.23696257319057651     
 H   2.1772254804323734        7.4475593971996839       -1.0549957474975860     
 C   3.4758306795578555        7.0578679790587131        2.0426845715582567     
 H   4.4897349026240594        7.1504220197725239        2.4612441218717573     
 H   3.4623599990709542        6.1569489310721801        1.4099124947813435     
 H   2.7863915266824866        6.9315277383987013        2.8977574246781908     
 C   1.3064696201944810        10.760447401614540        1.4436595864356656     
 H  0.71621002281011648        11.634159547817047        1.1349785298223380     
 H   2.3157458319529414        11.096307706387215        1.7060502943019449     
 H  0.83715439812787662        10.372332292149357        2.3571529110145995     
 C   1.2897234309615466        9.7309410753261680       0.32147954374929311     
 H  0.27348430727019363        9.6203112506366129       -7.1181495677415052E-002
 H   1.9539789790947937        9.9988216306728237      -0.51126096895734807     
 C   2.5423181985475135E-002   7.2392056549595853      -0.73427060292969559     
 H -0.17088126913779050        6.2605706247050925       -1.1936090330724660     
 H -0.17476876616540554        8.0005494330564950       -1.4958099614162905     
 H -0.68301243090713670        7.3603176178190921        9.4972557945980585E-002
 H   1.1228132584513093        8.1190164435060765        1.6331957740659753     
 N   1.7160355681908743        14.649138388288417        18.197284013617903     
 C  0.97697293538525365        15.875509360621319        17.716463021603012     
 H  0.86943086164438677        16.522119863467214        18.594651331053274     
 H  -3.0792143301970491E-002   15.539899070121638        17.451009980072030     
 C   3.0363571187021186        15.007616031162780        18.835212514347099     
 H   2.8253976770817326        15.844468888223028        19.516798228652391     
 H   3.6885740417483595        15.365995652674465        18.031453372919430     
 C  0.51068391786829070        13.175522854564164        16.552610374669648     
 H  0.63231217170538123        12.269398133963371        15.943417091224129     
 H  0.10342200191474407        13.949194833994504        15.889987551090588     
 H -0.24507354007265536        12.955479682481791        17.321724083305774     
 C   1.8500765230147542        13.558489443544142        17.163570312598491     
 H   2.3007177341378808        12.701886258494531        17.675363368103849     
 H   2.5788744718395340        13.903293676656876        16.420992597491697     
 C   1.6356432286669300        16.600848949920337        16.561852505280143     
 H   1.0011729190120446        17.459950462289406        16.310229342977763     
 H   1.7403863702472873        15.963146587733014        15.676803550224093     
 H   2.6284462513264057        16.981464904406295        16.831078506634384     
 C   3.6594689740171060        13.836701726096642        19.582473073451727     
 H   4.5392059073728150        14.201013095456821        20.128610697764316     
 H   4.0016134721894927        13.037757955097877        18.911639277353700     
 H   2.9737959305613133        13.399213779488417        20.320591229248638     
 H   1.1027735235709246        14.296453378741255        18.979255466312296     
 N   4.3008780678399470        1.2319775701622404        9.1586421202859416     
 C   5.0398228804636060        5.4499717125513075E-003   8.6780080870742129     
 H   5.1469739177364291      -0.64120914313561128        9.5562237680687172     
 H   6.0477619399483356       0.34083352587244808        8.4128557779349578     
 C   2.9804756007880662       0.87370439130134869        9.7965289216777567     
 H   3.1913110437706416        3.6926901894646848E-002   10.478258082425201     
 H   2.3283036087477940       0.51526321738984771        8.9927567413348850     
 C   5.5064087094553340        2.7051976892030498        7.5136666035196846     
 H   5.3848244673064771        3.6111310568027992        6.9041352984048627     
 H   5.9136041294172932        1.9312513157573621        6.8512866277735114     
 H   6.2621909392889910        2.9254764092533647        8.2827014868438518     
 C   4.1669939101728453        2.3225167910039852        8.1247824664127464     
 H   3.7165215779129790        3.1792707953445722        8.6364937361449723     
 H   3.4380980186522057        1.9777170842133776        7.3822960580078218     
 C   4.3812966041161561      -0.71970812452572797        7.5231940814545046     
 H   5.0156691692250401       -1.5789310469033373        7.2717080651349040     
 H   4.2769170305762572       -8.1939454672075293E-002   6.6381253720024453     
 H   3.3883260321031483       -1.1001234434302052        7.7921620960868259     
 C   2.3573596922604438        2.0447663095085327        10.543579935410149     
 H   1.4775001661798024        1.6805896313163369        11.089614672700597     
 H   2.0153963481704533        2.8436856356324198        9.8726097297699571     
 H   3.0429516973380397        2.4822385509158207        11.281783912297831     
 H   4.9141523353664001        1.5846927794097612        9.9405907092821977     
 N   7.6728627938818486        9.3898983972725105      -0.13042785976249641     
 C   6.9124650415461879        8.1938102977570697       0.39235569896631700     
 H   6.7257027314782460        7.5532316928137782      -0.47846532660180818     
 H   5.9405370443060121        8.5737970138312285       0.72381028881172815     
 C   8.9976658137589247        8.9966704049016180      -0.73692435633403042     
 H   8.8007777465089454        8.0968810223728926       -1.3380062604704501     
 H   9.6566098334220012        8.7264619657760765        9.5410585770351081E-002
 C   6.4508876684719763        10.978806989995052        1.3810738953001178     
 H   6.5616406431204526        11.947525536733053        1.8866340168537492     
 H   6.0141923104323247        10.288542052755867        2.1124963534657701     
 H   5.7232035937728574        11.115510982781068       0.56673554150324656     
 C   7.8044716093582833        10.521942052407651       0.85709186107195257     
 H   8.3132357308070954        11.333958173519859       0.32742712982507971     
 H   8.4834424660837477        10.187130030605950        1.6507985433477643     
 C   7.6113613497412098        7.4384438458332625        1.5036008626621127     
 H   6.9489179994011776        6.6205196050919213        1.8155893287333149     
 H   7.8253488692749356        8.0773060948271134        2.3677559889714197     
 H   8.5537728577031125        6.9922502825600414        1.1606734430352872     
 C   9.5921614536419391        10.106723863303968       -1.5937514780622180     
 H   10.466359120316266        9.7123699048333130       -2.1279405516492007     
 H   9.9364849802075224        10.965498502678884       -1.0024879186862474     
 H   8.8852361131773296        10.470259939771692       -2.3511931188158508     
 H   7.0763281085638496        9.7124650623539495      -0.93826022610533322     
 N   10.377198024544557        6.4921785035043644        8.9081322986660858     
 C   11.137331518989919        7.6885830508741346        9.4305438570185434     
 H   11.323493010643714        8.3291660194551280        8.5596348486582077     
 H   12.109543093408792        7.3090295617942713        9.7615760091873796     
 C   9.0522636343898171        6.8849657364262331        8.3016378298479943     
 H   9.2489437907739962        7.7845598993012333        7.7002244073400581     
 H   8.3933565812092112        7.1553600650579536        9.1339322955014168     
 C   11.599517289758928        4.9042127735544270        10.420353369642283     
 H   11.488935615759303        3.9358225759071983        10.926506121670878     
 H   12.035936208564131        5.5950288304335283        11.151370871308234     
 H   12.327337188776896        4.7671800528525496        9.6062186319559668     
 C   10.245886434845328        5.3603832674561263        9.8959718736399918     
 H   9.7375497827049617        4.5480080357560313        9.3664837420163209     
 H   9.5666508635315068        5.6951709344293837        10.689442323719332     
 C   10.438629777631805        8.4437561109335100        10.542029196711226     
 H   11.100811368379002        9.2620425103309731        10.853546178008319     
 H   10.225435236216125        7.8049528044170779        11.406377571663603     
 H   9.4958427062113273        8.8893940069661284        10.199546149589379     
 C   8.4578447345624035        5.7745437397275206        7.4452827725862578     
 H   7.5834574258806899        6.1685663047841368        6.9111651357474670     
 H   8.1138319197218465        4.9158854054854872        8.0368711752211954     
 H   9.1646955773782981        5.4109377745246832        6.6878074864708141     
 H   10.973780883281474        6.1695227545549756        8.1003738657660218     
         396

 Co   10.956666799862017        1.0494299497678905        3.3217596291955136     
 S   8.7067748437313632        3.0647886349513960        4.3352455234734668     
 S   11.387988761258041        3.1350916048991366       0.96043164973770223     
 S   10.820584852817559       -2.0477697878526531        2.5073379215948481     
 S   12.941977425909810        7.2623598000391740E-002   5.6082316937361671     
 O   11.658346753276996      -0.61175185217678341        5.9032825687385309     
 O   12.180589824501430        3.2327031471985999      -0.27704154927194519     
 O   7.8232833336010215        3.1287389599608337        5.5135725048863637     
 O   9.9986959852821222        2.6764461330554861       0.81756593544958178     
 N   10.039825689481729      -0.69638449404489500        2.9443041490381825     
 O   13.577111226582495       0.69377292623543707        6.7866673964179149     
 O   10.180701438012321       -2.7629875503357972        1.3867272280230794     
 O   9.9634876856048038        3.8208976780929418        4.4185084332553535     
 O   12.226011836512566       -1.6225391527371367        2.2798368023456690     
 N   12.648256108629823        1.0962471387882957        4.3983060039291733     
 N   9.1232809572806115        1.5433644675195213        3.9312863791645429     
 N   12.065522268386234        2.1813903128739827        2.0934608308838563     
 C   5.9965366509081504      -0.55471856108328799        4.1545775862095891     
 H   4.9561742656435319      -0.46481481255146606        4.4562583294629086     
 C   13.391215771782681        2.4049920396629836        2.5319499128984249     
 C   8.6858352000056485      -0.73387744221839968        3.3371678889560865     
 C   7.7672680937365737        3.7122918938629224        2.9599705718558882     
 H   6.8726147454414557        3.0942609050757581        2.8227967782679837     
 H   8.3955408290360882        3.6762170746404474        2.0627220855824593     
 H   7.4659536614778075        4.7361577629892011        3.2109614174367080     
 C   14.386630807363886        3.1400700690195125        1.8571536963104693     
 H   14.166663487298742        3.5689788294538678       0.88213911112654309     
 C   13.710599063060561        1.8079542504639978        3.7918084662583800     
 C   10.877560902273824       -3.1299377592728534        3.9189847366188961     
 H   11.324297632644935       -2.5651226394705877        4.7456913170755151     
 H   11.495202513879681       -3.9972823813699345        3.6529755873477687     
 H   9.8649991445118435       -3.4503804389071457        4.1841252268093712     
 C   11.335339092482949        4.7613961893463186        1.6759361319560679     
 H   10.836837551191200        4.6666694611336865        2.6461687750754588     
 H   10.772966310344335        5.3989463022486488       0.98495114499659231     
 H   12.354821259797170        5.1401963440424554        1.8006629677525385     
 C   14.992846840685926        2.0024670643600757        4.3344544713684243     
 H   15.218007816336380        1.6048396056922614        5.3195079568523447     
 C   15.653890824439292        3.3286073414277659        2.4217852428501407     
 H   16.397312745564633        3.9222434035119305        1.8920796254168442     
 C   6.8239344826865143       0.56952278527309941        4.2246468709331380     
 H   6.4270917066607414        1.4999070968437376        4.6145397586666297     
 C   14.064084524271328       -1.1390557500396938        4.9426217354700421     
 H   13.524897263715447       -1.7427842880736801        4.2063862233996518     
 H   14.448428160941022       -1.7575057305650879        5.7566609411669631     
 H   14.882260195925815      -0.59663387234543075        4.4547216818339734     
 C   8.1764005307732042       0.50415391291773515        3.8487607186688182     
 C   7.8351712275897345       -1.8511121462568019        3.2828117624414221     
 H   8.2146655864061948       -2.7913348383648637        2.8943886917170163     
 C   6.5044125886463000       -1.7740308531902336        3.7072238226799126     
 H   5.8752435939613115       -2.6627418817819564        3.6727833356890720     
 C   15.953433087568717        2.7652371686828028        3.6626010361199728     
 H   16.921464028063003        2.9378629658126476        4.1281409322385905     
 Co   7.0943070909328583        14.831976635832858        12.360571631360573     
 S   9.3443131010369438        12.816701595214180        13.373920842143885     
 S   6.6629436609433057        12.746169920853827        9.9992415942467598     
 S   7.2302169431036933        17.929068463022087        11.545873385937954     
 S   5.1088851076115116        15.809058238197622        14.646946813944355     
 O   6.3925420110634175        16.493395358452428        14.941978835789376     
 O   5.8701507909676405        12.648784742813968        8.7618708358941380     
 O   10.227772316319156        12.752768874408517        14.552273684041344     
 O   8.0521713632625165        13.204997996331970        9.8562921638009620     
 N   8.0110755577153316        16.577713350160018        11.982764382916750     
 O   4.4737780770232183        15.187890563294392        15.825381138796347     
 O   7.8700139440368391        18.644326896227398        10.425240855822757     
 O   8.0876928439753897        12.060431116842945        13.457070229880488     
 O   5.8247993357160013        17.503781153504406        11.318444225139716     
 N   5.4025626296470541        14.785508597745592        13.436963769221219     
 N   8.9276653251066094        14.338144495747780        12.970121313674339     
 N   5.9855189922418504        13.699463898760799        11.132636055046076     
 C   12.054274496013683        16.436459356065217        13.193352709818919     
 H   13.094618162123890        16.346669397563595        13.495123877294828     
 C   4.6597916839494795        13.476066418000425        11.571006005366511     
 C   9.3650414869939045        16.615327933886032        12.375731712456959     
 C   10.283929187296463        12.169449592485583        11.998618314459151     
 H   11.178503807620977        12.787605060936000        11.861520849325707     
 H   9.6556654853751898        12.205504959974293        11.101362708272157     
 H   10.585366056057145        11.145605813607238        12.249546290732575     
 C   3.6644003293475333        12.740813304199699        10.896334979872590     
 H   3.8844270194452126        12.311577130302824        9.9214681935241540     
 C   4.3402600451388462        14.073619823010462        12.830614080014472     
 C   7.1732427505643024        19.011215820384695        12.957539800290998     
 H   6.7265726455168915        18.446371149046090        13.784263584973369     
 H   6.5555536913021557        19.878535743819764        12.691557963363906     
 H   8.1857922254572983        19.331715593083096        13.222647320621178     
 C   6.7159500351598647        11.119688523543571        10.714304970819956     
 H   7.2145916978172071        11.214290625352781        11.684479039794745     
 H   7.2783237758227051        10.482404244857767        10.023069390166485     
 H   5.6965484185910906        10.740694010833101        10.839113224823757     
 C   3.0579612156630223        13.879275883927981        13.373210153920487     
 H   2.8326956996284047        14.277229356350329        14.358118336534377     
 C   2.3970801029542277        12.552505559754481        11.460895387171723     
 H   1.6537092515813869        11.958716084404161        10.931280186869296     
 C   11.226948524125952        15.312166964100040        13.263508507497354     
 H   11.623821826111442        14.381859797370961        13.653553313985052     
 C   3.9867862016030551        17.020792872120904        13.981449558567553     
 H   4.5259357076569060        17.624530807602827        13.245199523013357     
 H   3.6025226167501940        17.639230702413194        14.795535098161471     
 H   3.1685579039776783        16.478423143897139        13.493579709425749     
 C   9.8745034005141346        15.377395627914860        12.887523514358049     
 C   10.215613907055022        17.732628566880088        12.321335466975954     
 H   9.8360864108526034        18.672771000596519        11.932747762742750     
 C   11.546348962855413        17.655693103281259        12.745847366486480     
 H   12.175471894432622        18.544435878771893        12.711348460388461     
 C   2.0974290731923215        13.116285202432648        12.701523022428168     
 H   1.1293486961621746        12.943841769771723        13.167032009610701     
 Co   4.9268482414037802        6.9491194808416594        14.798422000528669     
 S   2.7096853846014826        4.9602553668580880        13.717631585324357     
 S   5.2482021578383167        4.9485695080337768        17.237602653823771     
 S   4.8269726863387961        10.070539987833676        15.466641755290127     
 S   6.9663926723451128        7.6977330418956225        12.472415182168016     
 O   5.7014473014450822        8.3771263758664567        12.097603175367130     
 O   5.9916012384108788        4.8680616008840456        18.506192991602173     
 O   1.8593001559547226        4.8851634108299029        12.515527380011887     
 O   3.8621337584234832        5.4308124232434531        17.313092708931809     
 N   4.0182501484719930        8.7091689625036839        15.123718239183491     
 O   7.6199224828557623        6.9800457174123771        11.360740655608684     
 O   4.2075920883117641        10.880253460417009        16.532816926233597     
 O   3.9701743086212824        4.2073916390981445        13.675227844985136     
 O   6.2239408318009071        9.6331944738533881        15.722890245788014     
 N   6.6304720586144743        6.7773332859869191        13.749194420735716     
 N   3.1092290740891446        6.4810826975537159        14.127304914299726     
 N   5.9859705024076471        5.8618903648532390        16.109992525013741     
 C  -8.8441445360488251E-003   8.5865680408551608        13.863089204429755     
 H  -1.0437109160233307        8.5070076900432738        13.541037704394693     
 C   7.3127514598749217        5.5783377780132923        15.708700292387441     
 C   2.6673941036598543        8.7536241030042898        14.715386524976520     
 C   1.7323455987578134        4.3257033161168197        15.073600145168696     
 H  0.85885729462012073        4.9741942093310252        15.208663961975624     
 H   2.3450592243347663        4.3352387448482776        15.982083909840552     
 H   1.4016745048149417        3.3143777735736681        14.809389937880763     
 C   8.2791117435642363        4.8652437542153830        16.446473892962505     
 H   8.0296027925591869        4.4969569216140899        17.438876522149787     
 C   7.6680715044929109        6.0890442498407813        14.421389028850031     
 C   4.8982295453986398        11.034205817471104        13.975365287360056     
 H   5.3136834224916774        10.383132188855964        13.197873020412988     
 H   5.5537971133731343        11.893998306007925        14.162807980984367     
 H   3.8916354223827625        11.366414048361445        13.700188796133443     
 C   5.1941306474792084        3.3082804389531622        16.545894244960412     
 H   4.7383680511450326        3.4006740396124298        15.553956218151505     
 H   4.5918474133667972        2.6907940068884866        17.221934918695439     
 H   6.2105201245870134        2.9091001546263735        16.461717813703359     
 C   8.9612236783194827        5.8490580038586879        13.922502758094128     
 H   9.2162855726608992        6.1829746477842296        12.920550963276673     
 C   9.5548525581558135        4.6247614822349172        15.922419167191993     
 H   10.276026594350359        4.0499243619278378        16.499121212139521     
 C  0.81276479417838898        7.4567267112005755        13.799626829260641     
 H  0.41701475472845428        6.5303255054995111        13.395685086828626     
 C   8.0868051687223392        8.9453312606381594        13.075024816806559     
 H   7.5392807592174282        9.5974970931382124        13.762830396691399     
 H   8.4889127278216314        9.5079264844174460        12.229096056361270     
 H   8.8928649002521354        8.4321694304889565        13.612488726847982     
 C   2.1600549196527759        7.5174053862960726        14.198044032546115     
 C   1.8225459400159250        9.8748025036595646        14.762729131700610     
 H   2.2058496932064124        10.813832974964534        15.151303369474407     
 C  0.49580726627799210        9.8018231499504598        14.325687542532997     
 H -0.13389725874542907        10.690158456727097        14.361373373734667     
 C   9.8944493534869480        5.1152882513825695        14.660928076933851     
 H   10.872301200467945        4.9095202107464271        14.230157239563969     
 Co   1.0897300259145992        8.9324236107306394        5.7596382402194148     
 S   3.3068052981784146        10.921191042409319        4.6784771691441351     
 S  0.76870233756151873        10.933423821512514        8.1985499606398164     
 S   1.1896703661547419        5.8111454524035944        6.4281886832073809     
 S -0.95004939100060914        8.1835935646484241        3.4337656330090982     
 O  0.31484080185573127        7.5041395208977315        3.0588703442256113     
 O   2.5337026806779163E-002   11.013967392194962        9.4671603076357389     
 O   4.1571342475331301        10.996273615779190        3.4763305555010802     
 O   2.1547382100311596        10.451078611229796        8.2740206112398358     
 N   1.9984217377404598        7.1725310205953212        6.0853401715081183     
 O  -1.6035347898902910        8.9015164846382273        2.3222104262412691     
 O   1.8089558664804302        5.0014807362415405        7.4944608464845359     
 O   2.0463327966481075        11.674081224136701        4.6361297342686836     
 O -0.20732829302483094        6.2484652122661206        6.6842768029858064     
 N -0.61413397321621011        9.1037316114207840        4.7107315646145844     
 N   2.9072403813764423        9.4003580230480583        5.0881277945724861     
 N   3.0863122103763591E-002   10.020201752077222        7.0709177697015857     
 C   6.0253214456818895        7.2948684152964836        4.8240652489705029     
 H   7.0601294661002054        7.3743461550759406        4.5018108442293538     
 C  -1.2959868732043929        10.303593457480430        6.6697996277212814     
 C   3.3492387435970876        7.1280039294630742        5.6768415807684862     
 C   4.2842535091769012        11.555717041282904        6.0343883232336415     
 H   5.1577343779701135        10.907198101400606        6.1693782439074978     
 H   3.6716088496913102        11.546199591804996        6.9429206266715626     
 H   4.6149321297999677        12.567031744211643        5.7701414883149296     
 C  -2.2622301971051422        11.016921207055338        7.4075052971485045     
 H  -2.0125637937456333        11.385542227590749        8.3997336036756227     
 C  -1.6515831461867436        9.7923190786900651        5.3827927163967697     
 C   1.1186219435989724        4.8474248377419000        4.9369323626874984     
 H  0.70308972848501528        5.4984133212004291        4.1594145895643271     
 H  0.46317972037823224        3.9875402369025927        5.1243802175028863     
 H   2.1252706495542717        4.5153553254958831        4.6617926210984697     
 C  0.82290997238088748        12.573704569954680        7.5068696002059916     
 H   1.2785910042786588        12.481251274570058        6.5148994435463754     
 H   1.4253147675748643        13.191114928112235        8.1828766067155048     
 H -0.19343779809613215        12.973005095255321        7.4227614297617661     
 C  -2.9447968257700032        10.032248522574342        4.8840105246408365     
 H  -3.2000559940345172        9.6979937449066629        3.8822316808463104     
 C  -3.5380541961342113        11.257243211986665        6.8835944614862843     
 H  -4.2591281850912619        11.832274554894886        7.4602196165636983     
 C   5.2037050369408924        8.4246977945183605        4.7604631399262489     
 H   5.5993848054568369        9.3510008095319037        4.3562141193141279     
 C  -2.0704709762188309        6.9358924921805203        4.0361501868664833     
 H  -1.5229916442879896        6.2837487290382432        4.7240110425262873     
 H  -2.4723486557126084        6.3732750614140503        3.1901238112091512     
 H  -2.8766731313725113        7.4489415587513133        4.5735012330950919     
 C   3.8564610973878484        8.3640882210000385        5.1590478450975610     
 C   4.1940799734881073        6.0068296687488338        5.7242900011974003     
 H   3.8108506706217224        5.0678984139321708        6.1131836263244557     
 C   5.5207424395730200        6.0797082752496223        5.2869857260391129     
 H   6.1504518662372405        5.1913781738614855        5.3227115572341237     
 C  -3.8778637198008923        10.766312648301790        5.6223184998253535     
 H  -4.8557856238690578        10.971939418560982        5.1916416075132341     
 N   10.239155720894681       0.34925872666391999        8.1089696468386432     
 C   8.8131373676526827       0.45540944686615670        7.6123242054288776     
 H   8.8037152123639988        1.2477923170641132        6.8497176380645088     
 H   8.2172125959484674       0.80556713684272174        8.4741670283463630     
 C   10.374368441576957      -0.72527855484836667        9.1668135568995783     
 H   10.068857722601136       -1.6593324515242318        8.6866890807852695     
 H   9.6338939067967484      -0.50904413518398628        9.9463063518708505     
 C   8.3069569114037716      -0.86252921933517723        7.0292114045812211     
 H   7.3576637308676398      -0.67041690318741509        6.5078181994417044     
 H   8.1282572477958066       -1.6310014352601123        7.7977254963666107     
 H   9.0064689305880741       -1.2564614637085811        6.2675355763385490     
 C   10.784379003680176        2.7220727320943059        7.4506577461050085     
 H   11.445690991514196        3.5506105886928445        7.7381772716963111     
 H   9.7890262147039184        3.1261413907332778        7.2384384256140955     
 H   11.185961901082207        2.3147953083106616        6.5135321107242365     
 C   10.782440320242664        1.6841998807097132        8.5635616918557300     
 H   11.807259696291855        1.4966500733858414        8.8991535461276143     
 H   10.180836527526621        1.9897890138712142        9.4303030217684682     
 C   11.786454572852495      -0.83628592948109193        9.7259880037113096     
 H   11.912018334877942       -1.8213780680467320        10.194826956109601     
 H   11.992692225142722       -8.0035669284858793E-002   10.491279901384036     
 H   12.534972388272916      -0.75770097290656924        8.9277669500955597     
 H   10.817696811392681        3.9805656545408394E-002   7.2854864166034297     
 N   7.8117236914432802        15.532560585093206        17.147683336688999     
 C   9.2377653214991398        15.426763059081546        16.651071230237005     
 H   9.2474740789484198        14.634252123032292        15.888646401497388     
 H   9.8337467625555721        15.077023529048324        17.512983019960320     
 C   7.6762919652899368        16.606912567761857        18.205674991726507     
 H   7.9817750792113902        17.541071467684304        17.725739907811306     
 H   8.4166881465177994        16.390604467802191        18.985221934355703     
 C   9.7435247421584457        16.744691487876036        16.067678736798079     
 H   10.692954063527520        16.552862425761809        15.546483008720060     
 H   9.9217993069239316        17.513373794899536        16.835990075672829     
 H   9.0440198561449794        17.138124440735741        15.305841401827870     
 C   7.2668243659612610        13.159803216846296        16.488970901174810     
 H   6.6055605844223413        12.331163774982658        16.776295670119485     
 H   8.2622049982576478        12.755835538164298        16.276714093771009     
 H   6.8652418421023818        13.567219404905362        15.551905707012498     
 C   7.2686654599932181        14.197468241743904        17.602072297278593     
 H   6.2438415423787159        14.384808968032214        17.937740774696636     
 H   7.8703564011364362        13.891821431560128        18.468732829767962     
 C   6.2641433436468930        16.717699083783799        18.764708231262247     
 H   6.1384690954900485        17.702659011523259        19.233789087166514     
 H   6.0578821824528495        15.961256738001820        19.529801862559527     
 H   5.5157137069454256        16.639254764987850        17.966389666176283     
 H   7.2331528670451535        15.842007212648944        16.324216437897967     
 N   4.3024560388650670        7.5237638889222307        9.8368303688068490     
 C   2.8612525273464020        7.5469220620148665        10.306534776601046     
 H   2.7196158685812142        6.6599530497629287        10.942648136333107     
 H   2.2464464365880366        7.4300189306820803        9.3966952382038773     
 C   4.5468999321253367        8.6017409630131159        8.8018526408999165     
 H   4.2688449880803851        9.5450839975216901        9.2790710060601729     
 H   3.8326483494660009        8.4338041084121063        7.9879844756104950     
 C   2.5332122294876100        8.8221960689372487        11.080118389314626     
 H   1.5212413708501735        8.7266573937385896        11.501756954036786     
 H   2.5409256420464916        9.7191511654461529        10.443282751176875     
 H   3.2229460818933329        8.9565578520145053        11.932399675763955     
 C   4.7117579127563092        5.1230712554728557        10.486273674296463     
 H   5.3039954456991785        4.2506498146494618        10.178078967321603     
 H   3.7028828074191704        4.7852824133854375        10.747281235731913     
 H   5.1792083355672105        5.5116604966965879        11.400441344545410     
 C   4.7279190181341226        6.1528907472653724        9.3644247857880210     
 H   5.7443980420900447        6.2657976388486691        8.9734107794646842     
 H   4.0654796430815248        5.8839380814568170        8.5306942025439358     
 C   5.9845009848166573        8.6455673057333584        8.3055880958859181     
 H   6.1786557148772276        9.6244225730389221        7.8460020447245480     
 H   6.1848204217066973        7.8844084262929259        7.5438868979819063     
 H   6.6941911863440877        8.5256986967759349        9.1338500545202947     
 H   4.8909781263374343        7.7656887711181977        10.675249289906658     
 N   1.7137717059298474        8.3571720368791844       0.79781470914805397     
 C   3.1550367629521072        8.3334592864872032        1.2674101463883223     
 H   3.2972347275132359        9.2208496934892672        1.9029632278188440     
 H   3.7699354185059151        8.4493397625876767       0.35736824138355161     
 C   1.4688725965269054        7.2792777989515640      -0.23716526740218086     
 H   1.7469011936847130        6.3358564223263976       0.23991363579732111     
 H   2.1829439139331752        7.4471466581224295       -1.0512132611029656     
 C   3.4822765263950051        7.0583744123843211        2.0418409927441816     
 H   4.4945280221898676        7.1534756974922411        2.4630308439192774     
 H   3.4737232500470658        6.1608475825761415        1.4055917865587115     
 H   2.7925814403854403        6.9251820725631728        2.8945239861716168     
 C   1.3050291078813638        10.757935872313722        1.4473736201158833     
 H  0.71295340334245449        11.630493971841798        1.1392351903434750     
 H   2.3139494745869276        11.095539314997978        1.7084817559525425     
 H  0.83744546373356343        10.369329522162863        2.3614705404043224     
 C   1.2887598001388683        9.7282181083127774       0.32542873911733056     
 H  0.27230056468271929        9.6156205049474934       -6.5770499063920712E-002
 H   1.9514107924495505        9.9970659006309486      -0.50818209417095328     
 C   3.1121404885364690E-002   7.2357536079032521      -0.73306106822066430     
 H -0.16337362322195723        6.2569552060697484       -1.1926461785508657     
 H -0.16922320991156131        7.9969699324974339       -1.4946942553210514     
 H -0.67834072515640853        7.3557754898077787        9.5387711840133560E-002
 H   1.1252206353490439        8.1154581174415004        1.6362792513369309     
 N   1.7145511009783185        14.643727674943978        18.197548402352147     
 C  0.97496436152302501        15.869352335900233        17.715690165338408     
 H  0.86546013180460335        16.515811618755887        18.593697415847906     
 H  -3.1913444147435840E-002   15.532646519651269        17.448598952572453     
 C   3.0349902597709133        15.003057693736864        18.834689152961733     
 H   2.8243924742405806        15.841480035955994        19.514270788041770     
 H   3.6873742325651975        15.359234987991309        18.030215457959358     
 C  0.50876621456381554        13.167255724216711        16.556192284628246     
 H  0.63011365364247474        12.259573171879559        15.949576282903360     
 H  0.10077259046892090        13.938855642433349        15.891860626431255     
 H -0.24628838211768420        12.949290241691688        17.326436235034272     
 C   1.8485184530549683        13.552051231214897        17.164979780066506     
 H   2.3006051352262480        12.696553218464219        17.677211498482269     
 H   2.5760731655234377        13.896605749818383        16.421126127482740     
 C   1.6346354114805086        16.595437276067305        16.562157379000510     
 H  0.99947516474882636        17.453521963561627        16.309040737633701     
 H   1.7420844396623276        15.957708687744022        15.677623982856408     
 H   2.6261909248004427        16.977673435938591        16.833212787008829     
 C   3.6573821634470507        13.833653349285465        19.584675954627553     
 H   4.5369886988070798        14.198703922784533        20.130510218272114     
 H   3.9995678076134604        13.033215013796490        18.915822460820614     
 H   2.9711802122106699        13.398016265809110        20.323280628145213     
 H   1.1017055088675236        14.291793397796296        18.980164136540946     
 N   4.3023640077836323        1.2374072540801946        9.1589030674284899     
 C   5.0418391079050089        1.1634124037115529E-002   8.6772221139452501     
 H   5.1509721679486038      -0.63487148837863427        9.5552552061124736     
 H   6.0488820328310169       0.34812486942847998        8.4104164195839157     
 C   2.9818480873662461       0.87827099379938145        9.7960041383437559     
 H   3.1923280778463892        3.9919652836439619E-002   10.475721237758094     
 H   2.3295066560129789       0.52203598516112248        8.9915178579285318     
 C   5.5083183004711334        2.7135041436119769        7.5172603607935145     
 H   5.3870124496912801        3.6210050649615422        6.9103235651576256     
 H   5.9162489516333983        1.9416438883028311        6.8531591834164409     
 H   6.2633964029129023        2.9316933251759170        8.2874294673372706     
 C   4.1685451179567403        2.3289794765223943        8.1261958782389669     
 H   3.7166184468091727        3.1846205026012679        8.6383499277706264     
 H   3.4408975625722720        1.9844289799937904        7.3824288872456059     
 C   4.3823046912786801      -0.71427821941388758        7.5234960213195530     
 H   5.0173722790114157       -1.5724778462420785        7.2705089694778859     
 H   4.2752003878542579       -7.6486307233955109E-002   6.6389442276180972     
 H   3.3905903204036267       -1.0963243036207309        7.7943066451783976     
 C   2.3594525877949923        2.0478148962666811        10.545793025240016     
 H   1.4797294952555657        1.6828918917681936        11.091529111569043     
 H   2.0174392080333146        2.8482307436747916        9.8768108173848042     
 H   3.0455776586204593        2.4834361396141946        11.284479631504178     
 H   4.9152211505995602        1.5893703869577038        9.9414970404359106     
 N   7.6743796983775079        9.3844710412874530      -0.13016413028704399     
 C   6.9145243021085667        8.1876154392910578       0.39155887755376889     
 H   6.7297605251158865        7.5468863122355510      -0.47944929137528508     
 H   5.9416918898999773        8.5664791926547093       0.72135174531937829     
 C   8.9990761424226609        8.9921277042295298      -0.73744441217447054     
 H   8.8018461555013818        8.0939150616148652       -1.3405466124401377     
 H   9.6578510005022924        8.7197137973353502        9.4176492981758730E-002
 C   6.4528031482746639        10.970471989790168        1.3846784954924116     
 H   6.5638192940637623        11.937618835816718        1.8928426591975496     
 H   6.0168475553474829        10.278109104141365        2.1143700361456994     
 H   5.7244182940503263        11.109265173657645       0.57147108964711113     
 C   7.8060370148393048        10.515472479745540       0.85852011844338216     
 H   8.3133408885058930        11.328612513698856       0.32931027816945346     
 H   8.4862557860163541        10.180410286196823        1.6509463718151911     
 C   7.6124102523749819        7.4330051533953805        1.5038945654529086     
 H   6.9506754164807241        6.6140392770262793        1.8143589484793694     
 H   7.8236421130095959        8.0718359643962785        2.3685784546284649     
 H   8.5560935085423875        6.9884697321634919        1.1628225012335205     
 C   9.5942823849209891        10.103713565897147       -1.5915206087188496     
 H   10.468626710904184        9.7101221411718015       -2.1260033119452704     
 H   9.9385379383376282        10.960991964603892      -0.99825971986502560     
 H   8.8878906450539237        10.469095447532164       -2.3484829979253394     
 H   7.0774251578217342        9.7077930562955004      -0.93734769135330942     
 N   10.375712436685728        6.4975768149245532        8.9084032573432399     
 C   11.135316488055942        7.6947333760981902        9.4297725327095616     
 H   11.319509154146331        8.3354665054011008        8.5586806194122129     
 H   12.108418469969710        7.3162815295598875        9.7591638928621620     
 C   9.0508910771000242        6.8895009374966092        8.3011248395228154     
 H   9.2479235381433451        7.7875275196275595        7.6977068797490116     
 H   8.3921514815764695        7.1620922026093856        9.1327070935403540     
 C   11.597616564541056        4.9124721865039271        10.423929440306969     
 H   11.486763381148537        3.9456374326944101        10.932656941145474     
 H   12.033309336794902        5.6053589834490385        11.153236040246645     
 H   12.326130481987212        4.7733666334562548        9.6109155137932838     
 C   10.244337987652441        5.3668113949051541        9.8973914612013250     
 H   9.7374406428930946        4.5533299337901321        9.3683494209194826     
 H   9.5638675301141109        5.7018501712205838        10.689593210432012     
 C   10.437615563305499        8.4491601046113018        10.542336407480642     
 H   11.099101522411525        9.2684704387058314        10.852352175762457     
 H   10.227137715751248        7.8103856151196593        11.407204251495104     
 H   9.4935751983355736        8.8931671017452238        10.201686813363500     
 C   8.4557574843822856        5.7775642820742554        7.4474982677513077     
 H   7.5812330917134503        6.1708404882033836        6.9130829910728648     
 H   8.1117969410949957        4.9203971127327080        8.0410686403895575     
 H   9.1620783459862860        5.4121150806060747        6.6905043215217512     
 H   10.972712803795968        6.1741703368740328        8.1012898924190004     
         396

 Co   10.956322395108712        1.0478944470347462        3.3206229985391542     
 S   8.7072905610082305        3.0625496026356345        4.3358867177472673     
 S   11.384750211090561        3.1313368889760893       0.95725974988180185     
 S   10.821199405408610       -2.0499423533855037        2.5100465560229237     
 S   12.943061634833271        7.7087178987227195E-002   5.6081390580391171     
 O   11.659924099992940      -0.60715906171456435        5.9052898985365374     
 O   12.176059870990098        3.2284986230179000      -0.28103028735980318     
 O   7.8246730810304461        3.1267886752128211        5.5148417470155104     
 O   9.9955429051864702        2.6720696424293640       0.81616312895417398     
 N   10.039700739687490      -0.69829517259860230        2.9445346548888414     
 O   13.578676301350759       0.70078347237209604        6.7848158687417612     
 O   10.181858843932382       -2.7676495452899119        1.3908683322822633     
 O   9.9641016389618908        3.8185749750223867        4.4180728810359309     
 O   12.226403446918797       -1.6243904375690921        2.2817915840303158     
 N   12.648230586725441        1.0979892786289511        4.3964498308443343     
 N   9.1233514806679583        1.5411425345751000        3.9317724218422314     
 N   12.063865174341300        2.1787006141390144        2.0901500486713882     
 C   5.9968430813628260      -0.55714562894025965        4.1561523570152401     
 H   4.9566270828074162      -0.46751893884407403        4.4583762693247575     
 C   13.389589137888324        2.4038703457852431        2.5276570349121132     
 C   8.6857936308549686      -0.73597531296048446        3.3378093440561942     
 C   7.7667837766271823        3.7097139111005091        2.9611240205285720     
 H   6.8726882950046413        3.0908799424811138        2.8240066238302752     
 H   8.3946451987050725        3.6743413875331563        2.0635784897235410     
 H   7.4646954582838116        4.7332484938824910        3.2124663080885165     
 C   14.384240207532956        3.1383732219853560        1.8512073889329128     
 H   14.163493858444205        3.5656976463884509       0.87574010906871780     
 C   13.709921425191466        1.8090868724487514        3.7882298759804347     
 C   10.878550501515134       -3.1289908993481115        3.9237900320102641     
 H   11.324460803118733       -2.5619044609206068        4.7492022738729851     
 H   11.497192304291110       -3.9961357948104963        3.6598503917386349     
 H   9.8661460195747708       -3.4497453135599292        4.1891927512740939     
 C   11.332059030009262        4.7580091488207881        1.6721372143569146     
 H   10.834679687592727        4.6633418548757630        2.6429395508535358     
 H   10.768636535128275        5.3950302900181644       0.98154407306297631     
 H   12.351458788081246        5.1373473728033066        1.7958000994312633     
 C   14.992458044771999        2.0047894446029799        4.3297230246369534     
 H   15.218408472007706        1.6088282005598602        5.3152167152474217     
 C   15.651725712636157        3.3282678330596172        2.4147688906169460     
 H   16.394561926325057        3.9214129171502519        1.8838300520022895     
 C   6.8240852515347257       0.56724565490282974        4.2260460965280728     
 H   6.4272707391423163        1.4975227499861519        4.6163138869977436     
 C   14.065127347179246       -1.1355383775374670        4.9441938222706767     
 H   13.525722892186621       -1.7405456637256844        4.2092347331062756     
 H   14.449937596542526       -1.7525144866904696        5.7590755633854993     
 H   14.882984473538537      -0.59388797995473153        4.4549884223388032     
 C   8.1764131053353015       0.50200561504728813        3.8495589894436488     
 C   7.8352860114906759       -1.8533163104069457        3.2836391990486464     
 H   8.2148814196633975       -2.7935052400860885        2.8952071224247078     
 C   6.5046353306452591       -1.7763483316342576        3.7083913166543470     
 H   5.8754545321819212       -2.6650511902287617        3.6739205419976266     
 C   15.952323899815543        2.7668016462802667        3.6561231105433256     
 H   16.920614946199418        2.9402922183657814        4.1207475250504171     
 Co   7.0946361293988707        14.833517650591691        12.359429410427644     
 S   9.3437768979229077        12.818939980836303        13.374563491854843     
 S   6.6661692714014409        12.749938271031981        9.9960637035464774     
 S   7.2295968741818442        17.931251636326355        11.548591177302796     
 S   5.1077937897703425        15.804581428223219        14.646855234661913     
 O   6.3909584652893239        16.488787157745389        14.943987711896666     
 O   5.8746780491639532        12.652991684128695        8.7578705801023116     
 O   10.226363550735625        12.754719533154551        14.553543322457941     
 O   8.0553147374606606        13.209379174083454        9.8548883463233867     
 N   8.0111893439190514        16.579632484820490        11.983007020547957     
 O   4.4722028098494260        15.180870219267860        15.823531159860122     
 O   7.8688557057974986        18.648997743555977        10.429392674979143     
 O   8.0870549909401834        12.062759131749772        13.456642000031769     
 O   5.8244014027866324        17.505647102655541        11.320404245769993     
 N   5.4025816458196498        14.783749316478042        13.435111416474268     
 N   8.9275806790283916        14.340364566403682        12.970600036400629     
 N   5.9871571023123593        13.702187592374621        11.129300658396154     
 C   12.053961577313903        16.438872098868565        13.194923346191127     
 H   13.094159868684686        16.349352879257548        13.497232845534819     
 C   4.6614011861758895        13.477210717152579        11.566694606886699     
 C   9.3650731707498451        16.617427255723616        12.376380157357435     
 C   10.284388206172148        12.172014533902676        11.999774917587503     
 H   11.178408390324570        12.790967355975207        11.862729617426210     
 H   9.6565353136155512        12.207367759929314        11.102222637807600     
 H   10.586593504885567        11.148501228528616        12.251057824296149     
 C   3.6667725132746209        12.742542418691773        10.890363178140730     
 H   3.8875749373556352        12.314908439222975        9.9150356182821007     
 C   4.3409285532932209        14.072481385213244        12.827030713837271     
 C   7.1722480703759901        19.010279177235429        12.962354327009081     
 H   6.7264020567691052        18.443163532728278        13.787782617156902     
 H   6.5535604001593635        19.877400415258926        12.698442083855248     
 H   8.1846408997423090        19.331088092827549        13.227725348397961     
 C   6.7191988443952839        11.123097874264623        10.710522084368234     
 H   7.2167109938694569        11.217646626583260        11.681268959677405     
 H   7.2826224173110949        10.486329261577692        10.019691030522720     
 H   5.6998754731490946        10.743575143021236        10.834261840602883     
 C   3.0583435814950648        13.876938917835430        13.368476517703904     
 H   2.8322943083248648        14.273208535764621        14.353832797396503     
 C   2.3992300825387338        12.552864830965449        11.453857428295299     
 H   1.6564422332468416        11.959574660803256        10.923004015105670     
 C   11.226787211560028        15.314432649341962        13.264899000302727     
 H   11.623630564261324        14.384228658809109        13.655310781893153     
 C   3.9857382929860385        17.017261635469527        13.983017008614436     
 H   4.5251073834399778        17.622276176215998        13.248043028745338     
 H   3.6010057222101350        17.634227565563112        14.797942545315880     
 H   3.1678297015261916        16.475661906072435        13.493841403676964     
 C   9.8744790942371701        15.379539963488641        12.888318344333340     
 C   10.215494305420625        17.734830537681976        12.322172048714735     
 H   9.8358676974048969        18.674943484537302        11.933583937825725     
 C   11.546122610256099        17.658000523251008        12.747018777970387     
 H   12.175259891722881        18.546733369256874        12.712492691513908     
 C   2.0985289050844691        13.114718262081880        12.695033712973917     
 H   1.1301910237339579        12.941400245072746        13.159628745501717     
 Co   4.9271864227507765        6.9476119437758657        14.797307890386380     
 S   2.7091602265370813        4.9580551522234311        13.718282138261763     
 S   5.2514337470720083        4.9448021106862825        17.234426814486685     
 S   4.8263634336259003        10.068394153312520        15.469377019630892     
 S   6.9653026564630434        7.7022323014258447        12.472336303000896     
 O   5.6998646900877432        8.3817544316357449        12.099622784667273     
 O   5.9961308484025038        4.8638445134658488        18.502196384385552     
 O   1.8579068224011293        4.8832627974240728        12.516801017106667     
 O   3.8652813024080808        5.4264254868367239        17.311693289156736     
 N   4.0183735624891508        8.7072862428679585        15.123982997793826     
 O   7.6183468015672098        6.9870814299187671        11.358906502431751     
 O   4.2064464550569358        10.875623983341345        16.536984337471477     
 O   3.9695471895021144        4.2051017568458438        13.674804770190443     
 O   6.2235541502513678        9.6313660553758424        15.724866477369574     
 N   6.6304950343134079        6.7791211350064753        13.747360727347289     
 N   3.1091525693167879        6.4788965663305653        14.127810254956403     
 N   5.9876136075006539        5.8591821671514701        16.106669761029089     
 C  -9.1416434443428920E-003   8.5841971786684841        13.864659705174459     
 H  -1.0441512989847068        8.5043691625902156        13.543137264045452     
 C   7.3143677163160401        5.5772162413084470        15.704402069777766     
 C   2.6674359394982328        8.7515615397606528        14.716054136819203     
 C   1.7328106792752989        4.3231612304507134        15.074754318940778     
 H  0.85876700079464363        4.9708528693046992        15.209873007148472     
 H   2.3459319171645596        4.3333903014438544        15.982943803893185     
 H   1.4029098041078432        3.3115073063036249        14.810888241123886     
 C   8.2814932751155297        4.8635407818398315        16.440514894941739     
 H   8.0327602933299538        4.4936483007266457        17.432455366802817     
 C   7.6687451552572803        6.0902108622480640        14.417820834184852     
 C   4.8972431893337269        11.035176034942653        13.980193817761824     
 H   5.3135159293300154        10.386369796975236        13.201405911689317     
 H   5.5518157700134321        11.895166013608902        14.169700555949017     
 H   3.8904922751128996        11.367077182826813        13.705283771081740     
 C   5.1973951071849394        3.3048807655194827        16.542094184300520     
 H   4.7405052327830557        3.3973372577561225        15.550728822216273     
 H   4.5961625449017749        2.6868679965654141        17.218530056609737     
 H   6.2138648767719786        2.9062346831933517        16.456847732503032     
 C   8.9616122376520480        5.8514283015132147        13.917784311058645     
 H   9.2158896502952583        6.1870314316974016        12.916281442344236     
 C   9.5570131041838629        4.6244346900687470        15.915394447478732     
 H   10.278772391103383        4.0490993825475137        16.490856450846476     
 C  0.81261658716265295        7.4545008418255456        13.801025189745271     
 H  0.41683737652753255        6.5279972318221358        13.397447899814914     
 C   8.0857604963813117        8.9488885426317388        13.076596781496532     
 H   7.5384572842426625        9.5997821361278337        13.765676018429213     
 H   8.4873978827147276        9.5129509561900587        12.231503986040181     
 H   8.8921409754354279        8.4349594541613744        13.612756230164710     
 C   2.1600410265921797        7.5152976491031591        14.198857395159099     
 C   1.8224377867731327        9.8726384985840010        14.763579836946610     
 H   2.2056419026305734        10.811698011984822        15.152155177818086     
 C  0.49559552624003689        9.7995563728319226        14.326862881298874     
 H -0.13409274138396976        10.687903193781432        14.362513424952478     
 C   9.8955576292585086        5.1168906347857526        14.654452770503701     
 H   10.873152691509320        4.9120019321492938        14.222767563506313     
 Co   1.0894113244378756        8.9339294770595679        5.7585280216848194     
 S   3.3073536729264505        10.923392914000145        4.6791509829239004     
 S  0.76547282227971747        10.937166337070176        8.1953916590649563     
 S   1.1902948952487620        5.8132815391426940        6.4309106347540341     
 S -0.94892992734696313        8.1790997637825349        3.4336851323498534     
 O  0.31645346800985780        7.4995159070467761        3.0608922159568550     
 O   2.0807557330166905E-002   11.018158411221552        9.4631800457613746     
 O   4.1585539889817555        10.998178328391324        3.4776299855905441     
 O   2.1515946395253365        10.455446703103766        8.2726403236244170     
 N   1.9983124941416728        7.1744026628286823        6.0855866830756069     
 O  -1.6019303187185716        8.8944763023636622        2.3203687917300559     
 O   1.8101216441158217        5.0060982848153950        7.4986102497202500     
 O   2.0469808120959452        11.676368838705013        4.6357268468607638     
 O -0.20692441891531427        6.2502863071861521        6.6862480279223222     
 N -0.61412551792666237        9.1019629774066377        4.7088861647825846     
 N   2.9073423068066102        9.4025458824610482        5.0886572077978123     
 N   2.9226132814614548E-002   10.022878804044099        7.0676142950227581     
 C   6.0256434188588832        7.2972409544433061        4.8256517838671602     
 H   7.0605973874440560        7.3769903712001463        4.5039370333113515     
 C  -1.2975934539352700        10.304691674952373        6.6655113562016002     
 C   3.3492131484226455        7.1300585982948679        5.6775000410404344     
 C   4.2838049998078542        11.558262973963986        6.0355690308588681     
 H   5.1578423415696930        10.910545680602121        6.1706174927013402     
 H   3.6707491219186053        11.548050059369194        6.9438044928231610     
 H   4.6137120244231307        12.569906979138294        5.7716684433629153     
 C  -2.2646081641407330        11.018589026204836        7.4015594296079836     
 H  -2.0157258397685167        11.388798754418984        8.3933344432037860     
 C  -1.6522327752174348        9.7911577486445207        5.3792190178542034     
 C   1.1196120785379575        4.8464462785399824        4.9417476282404778     
 H  0.70326394549757454        5.4951706387236730        4.1629353099967084     
 H  0.46515917603793983        3.9863687661467049        5.1312607753559174     
 H   2.1264147237040079        4.5146769773027282        4.6668719319321985     
 C  0.81963997512794062        12.577079174097637        7.5030844180595473     
 H   1.2764525175411481        12.484565658969407        6.5116886468340187     
 H   1.4209875392697038        13.195020543175652        8.1794878943369529     
 H -0.19679035245857252        12.975838807416746        7.4179023759840970     
 C  -2.9451581463417611        10.029886596787248        4.8792810639722859     
 H  -3.1996226550512818        9.6939626212679997        3.8779423012122676     
 C  -3.5402069156117077        11.257542856367991        6.8765754438284139     
 H  -4.2618714057158806        11.833062413213693        7.4519643727341878     
 C   5.2038783882149033        8.4269261655642822        4.7618848449621103     
 H   5.5995911019807911        9.3533367663798970        4.3580164990010637     
 C  -2.0693988360895230        6.9323483639296697        4.0377326198946895     
 H  -1.5221387337794348        6.2814740201276695        4.7268630847980226     
 H  -2.4708202838482656        6.3682662517085227        3.1925472424063543     
 H  -2.8759126295449366        7.4461718874789797        4.5737863310461391     
 C   3.8564977959716420        8.3661949375507678        5.1598758478542441     
 C   4.1942044832649188        6.0089853876326069        5.7251260420082124     
 H   3.8110707085635225        5.0700199283816749        6.1140039168748164     
 C   5.5209745799645962        6.0819718733438242        5.2881602487927353     
 H   6.1506673641463152        5.1936298913765322        5.3238487150931402     
 C  -3.8789530371823981        10.764703658414044        5.6158379111347134     
 H  -4.8566144703469778        10.969458309475391        5.1842416054836375     
 N   10.241268449616458       0.35101621064648780        8.1124354056747094     
 C   8.8148476522717107       0.45374203047274325        7.6165042447527513     
 H   8.8019246822761712        1.2486273091532409        6.8572444891985622     
 H   8.2184237471786847       0.79772688907314282        8.4796175969821252     
 C   10.379374047168628      -0.72360604091461300        9.1696800199505208     
 H   10.074590299364534       -1.6579089240453939        8.6896382741249631     
 H   9.6395944064925487      -0.50864576256537375        9.9500825231424948     
 C   8.3133828605391500      -0.86306888352559952        7.0283526343082565     
 H   7.3624288158541029      -0.67351515942089546        6.5096029827519732     
 H   8.1396211997180341       -1.6349412241391645        7.7933825507037717     
 H   9.0126341338806331       -1.2501300857790285        6.2642768200656134     
 C   10.782892660495650        2.7245655995097300        7.4543477338110211     
 H   11.442376743207614        3.5542662614052603        7.7424098409510069     
 H   9.7871816342838986        3.1268792301017920        7.2408378918981180     
 H   11.186217701855979        2.3177796242026343        6.5178305390923335     
 C   10.781435408885466        1.6869105233242687        8.5674923543618267     
 H   11.806034888562152        1.5013377853558136        8.9045491117057427     
 H   10.178223161320066        1.9915331377291405        9.4333602946737489     
 C   11.792136432734511      -0.83282956628739369        9.7271879866394269     
 H   11.919518729129587       -1.8177538292228470        10.195786571822889     
 H   11.998216589634147       -7.6445390626719775E-002   10.492381152770049     
 H   12.539625207079217      -0.75315379858376319        8.9281703847823586     
 H   10.820072606695668        4.3345900607988999E-002   7.2885577827583203     
 N   7.8096040835952776        15.530783851595462        17.151150213367327     
 C   9.2360468647945915        15.428392435429018        16.655250564719328     
 H   9.2492411517828135        14.633385923520047        15.896162845191121     
 H   9.8325244805619043        15.084803442568878        17.518429157220151     
 C   7.6712910420124434        16.605230830060041        18.208534438756786     
 H   7.9760491261355240        17.539632968552787        17.728671974054443     
 H   8.4109960925511391        16.390200733676959        18.988988567194340     
 C   9.7371130210099945        16.745193658304370        16.066834077302428     
 H   10.688195795089200        16.555907981664632        15.548271095370991     
 H   9.9104724792505294        17.517264957789632        16.831671963278474     
 H   9.0378683683962855        17.131782225037856        15.302605482232915     
 C   7.2682856440035160        13.157288578765387        16.492682659840451     
 H   6.6088469903919167        12.327491834684091        16.780560134092418     
 H   8.2640227981809620        12.755070321332983        16.279136719258034     
 H   6.8649607810840632        13.564206508364386        15.556223026624101     
 C   7.2696513745202056        14.194746393068428        17.606014730888329     
 H   6.2450478254488822        14.380121296268785        17.943144649319891     
 H   7.8729465146827806        13.890068646453807        18.471805700894663     
 C   6.2584692772320665        16.714245835694147        18.765908076130057     
 H   6.1309826560748331        17.699044880758674        19.234735886188226     
 H   6.0523661201673224        15.957679744207011        19.530913279675385     
 H   5.5110643055919786        16.634703750713726        17.966797794488492     
 H   7.2307717175910051        15.838447654995985        16.327287878590926     
 N   4.3003468344511493        7.5255669840185035        9.8402903099514916     
 C   2.8595401664153015        7.5453441190737047        10.310698456386481     
 H   2.7213615554113852        6.6608510103044622        10.950122681161544     
 H   2.2452286730609727        7.4223369722546426        9.4021146289375608     
 C   4.5419345573914907        8.6034482629007805        8.8047087556283898     
 H   4.2631610514862590        9.5465511576366815        9.2819974899780497     
 H   3.8269980738957532        8.4342435554422650        7.9917397850114735     
 C   2.5268394889911527        8.8217358900202942        11.079296000095397     
 H   1.5165068420973979        8.7236726796499493        11.503541677262863     
 H   2.5296791563057424        9.7153287758054852        10.439014037940050     
 H   3.2168273760672759        8.9628886212071226        11.929208333014786     
 C   4.7132045384190091        5.1256067230291649        10.489976577754762     
 H   5.3072499058325020        4.2543322979642024        10.182327581157896     
 H   3.7046831475632174        4.7860842033473663        10.749707443604050     
 H   5.1789305681371598        5.5146885980232927        11.404743820085971     
 C   4.7288935186438614        6.1556319292484591        9.3683574108985255     
 H   5.7455913776213565        6.2704905712831325        8.9787948836047047     
 H   4.0680472298564645        5.8857170562863947        8.5337632354957762     
 C   5.9788691512893184        8.6490273205079742        8.3068001970806797     
 H   6.1712320147299318        9.6280430059820787        7.8469674701397318     
 H   6.1793433072271711        7.8879929380617675        7.5450088738266929     
 H   6.6895736058853119        8.5302411691567492        9.1342779035403758     
 H   4.8886067129503257        7.7692628159271981        10.678317719411686     
 N   1.7159153083754157        8.3553961671960142       0.80129228330117941     
 C   3.1567803523879201        8.3350934299232566        1.2715971222829334     
 H   3.2954909378699124        9.2199858513166735        1.9104904138221244     
 H   3.7711795172157943        8.4571314443970564       0.36282148013577381     
 C   1.4738962839487291        7.2775936447862168      -0.23429176504826410     
 H   1.7526443373835470        6.3344163055861129       0.24286469840406569     
 H   2.1886623474339770        7.4467339190451760       -1.0474307747083453     
 C   3.4887223732321551        7.0588808457099281        2.0409974139301070     
 H   4.4993211417556758        7.1565293752119583        2.4648175659667975     
 H   3.4850865010231775        6.1647462340801029        1.4012710783360793     
 H   2.7987713540883941        6.9188364067276442        2.8912905476650423     
 C   1.3035885955682465        10.755424343012903        1.4510876537961011     
 H  0.70969678387479251        11.626828395866548        1.1434918508646119     
 H   2.3121531172209138        11.094770923608742        1.7109132176031401     
 H  0.83773652933925014        10.366326752176370        2.3657881697940448     
 C   1.2877961693161901        9.7254951412993869       0.32937793448536801     
 H  0.27111682209524496        9.6109297592583758       -6.0359502450426407E-002
 H   1.9488426058043076        9.9953101705890735      -0.50510321938455849     
 C   3.6819627785254230E-002   7.2323015608469188      -0.73185153351163301     
 H -0.15586597730612395        6.2533397874344043       -1.1916833240292655     
 H -0.16367765365771711        7.9933904319383720       -1.4935785492258125     
 H -0.67366901940568047        7.3512333617964654        9.5802865734286535E-002
 H   1.1276280122467786        8.1118997913769242        1.6393627286078862     
 N   1.7130666337657627        14.638316961599541        18.197812791086392     
 C  0.97295578766079638        15.863195311179147        17.714917309073805     
 H  0.86148940196481982        16.509503374044559        18.592743500642538     
 H  -3.3034744992901197E-002   15.525393969180898        17.446187925072877     
 C   3.0336234008397081        14.998499356310948        18.834165791576368     
 H   2.8233872713994286        15.838491183688962        19.511743347431150     
 H   3.6861744233820350        15.352474323308153        18.028977542999289     
 C  0.50684851125934038        13.158988593869257        16.559774194586840     
 H  0.62791513557956824        12.249748209795747        15.955735474582589     
 H   9.8123179023097695E-002   13.928516450872193        15.893733701771922     
 H -0.24750322416271300        12.943100800901586        17.331148386762774     
 C   1.8469603830951824        13.545613018885652        17.166389247534518     
 H   2.3004925363146151        12.691220178433909        17.679059628860688     
 H   2.5732718592073418        13.889917822979889        16.421259657473783     
 C   1.6336275942940872        16.590025602214272        16.562462252720874     
 H  0.99777741048560831        17.447093464833848        16.307852132289636     
 H   1.7437825090773680        15.952270787755031        15.678444415488723     
 H   2.6239355982744801        16.973881967470888        16.835347067383275     
 C   3.6552953528769954        13.830604972474287        19.586878835803383     
 H   4.5347714902413445        14.196394750112246        20.132409738779913     
 H   3.9975221430374277        13.028672072495100        18.920005644287524     
 H   2.9685644938600264        13.396818752129805        20.325970027041784     
 H   1.1006374941641224        14.287133416851336        18.981072806769593     
 N   4.3038499477273175        1.2428369379981485        9.1591640145710400     
 C   5.0438553353464108        1.7818276361679763E-002   8.6764361408162891     
 H   5.1549704181607785      -0.62853383362165727        9.5542866441562300     
 H   6.0500021257136982       0.35541621298451187        8.4079770612328719     
 C   2.9832205739444260       0.88283759629741421        9.7954793550097552     
 H   3.1933451119221363        4.2912403778232397E-002   10.473184393090987     
 H   2.3307097032781638       0.52880875293239737        8.9902789745221785     
 C   5.5102278914869327        2.7218105980209040        7.5208541180673452     
 H   5.3892004320760822        3.6308790731202856        6.9165118319103884     
 H   5.9188937738495033        1.9520364608483001        6.8550317390593714     
 H   6.2646018665368146        2.9379102410984688        8.2921574478306894     
 C   4.1700963257406354        2.3354421620408035        8.1276092900651893     
 H   3.7167153157053661        3.1899702098579636        8.6402061193962787     
 H   3.4436971064923387        1.9911408757742033        7.3825617164833899     
 C   4.3833127784412040      -0.70884831430204720        7.5237979611846013     
 H   5.0190753887977904       -1.5660246455808198        7.2693098738208688     
 H   4.2734837451322596       -7.1033159795834924E-002   6.6397630832337500     
 H   3.3928546087041052       -1.0925251638112563        7.7964511942699692     
 C   2.3615454833295404        2.0508634830248296        10.548006115069883     
 H   1.4819588243313289        1.6851941522200506        11.093443550437488     
 H   2.0194820678961758        2.8527758517171633        9.8810119049996512     
 H   3.0482036199028792        2.4846337283125681        11.287175350710523     
 H   4.9162899658327195        1.5940479945056465        9.9424033715896236     
 N   7.6758966028731681        9.3790436853023973      -0.12990040081159154     
 C   6.9165835626709464        8.1814205808250460       0.39076205614122084     
 H   6.7338183187535270        7.5405409316573238      -0.48043325614876192     
 H   5.9428467354939416        8.5591613714781900       0.71889320182702843     
 C   9.0004864710863970        8.9875850035574416      -0.73796446801491067     
 H   8.8029145644938165        8.0909491008568377       -1.3430869644098256     
 H   9.6590921675825818        8.7129656288946240        9.2942400193166380E-002
 C   6.4547186280773516        10.962136989585282        1.3882830956847054     
 H   6.5659979450070711        11.927712134900380        1.8990513015413502     
 H   6.0195028002626403        10.267676155526861        2.1162437188256282     
 H   5.7256329943277953        11.103019364534225       0.57620663779097558     
 C   7.8076024203203263        10.509002907083429       0.85994837581481176     
 H   8.3134460462046889        11.323266853877852       0.33119342651382722     
 H   8.4890691059489587        10.173690541787698        1.6510942002826179     
 C   7.6134591550087540        7.4275664609574976        1.5041882682437044     
 H   6.9524328335602705        6.6075589489606381        1.8131285682254239     
 H   7.8219353567442553        8.0663658339654418        2.3694009202855106     
 H   8.5584141593816625        6.9846891817669423        1.1649715594317538     
 C   9.5964033162000408        10.100703268490326       -1.5892897393754812     
 H   10.470894301492104        9.7078743775102900       -2.1240660722413400     
 H   9.9405908964677341        10.956485426528898      -0.99403152104380388     
 H   8.8905451769305195        10.467930955292635       -2.3457728770348281     
 H   7.0785222070796179        9.7031210502370513      -0.93643515660128562     
 N   10.374226848826899        6.5029751263447411        8.9086742160203940     
 C   11.133301457121966        7.7008837013222458        9.4290012084005799     
 H   11.315525297648950        8.3417669913470736        8.5577263901662182     
 H   12.107293846530625        7.3235334973255037        9.7567517765369445     
 C   9.0495185198102295        6.8940361385669853        8.3006118491976348     
 H   9.2469032855126922        7.7904951399538866        7.6951893521579651     
 H   8.3909463819437260        7.1688243401608176        9.1314818915792912     
 C   11.595715839323184        4.9207315994534273        10.427505510971654     
 H   11.484591146537770        3.9554522894816215        10.938807760620071     
 H   12.030682465025674        5.6156891364645478        11.155101209185055     
 H   12.324923775197529        4.7795532140599608        9.6156123956305990     
 C   10.242789540459555        5.3732395223541820        9.8988110487626599     
 H   9.7373315030812293        4.5586518318242328        9.3702150998226443     
 H   9.5610841966967151        5.7085294080117839        10.689744097144690     
 C   10.436601348979194        8.4545640982890919        10.542643618250059     
 H   11.097391676444046        9.2748983670806879        10.851158173516595     
 H   10.228840195286370        7.8158184258222398        11.408030931326605     
 H   9.4913076904598217        8.8969401965243211        10.203827477137621     
 C   8.4536702342021677        5.7805848244209894        7.4497137629163568     
 H   7.5790087575462106        6.1731146716226304        6.9150008463982635     
 H   8.1097619624681432        4.9249088199799278        8.0452661055579195     
 H   9.1594611145942739        5.4132923866874663        6.6932011565726883     
 H   10.971644724310460        6.1788179191930910        8.1022059190719808     
         396

 Co   10.955977990355407        1.0463589443016019        3.3194863678827948     
 S   8.7078062782850978        3.0603105703198730        4.3365279120210687     
 S   11.381511660923081        3.1275821730530415       0.95408785002590157     
 S   10.821813957999661       -2.0521149189183547        2.5127551904509993     
 S   12.944145843756729        8.1550759974062650E-002   5.6080464223420670     
 O   11.661501446708884      -0.60256627125234541        5.9072972283345431     
 O   12.171529917478768        3.2242940988372002      -0.28501902544766111     
 O   7.8260628284598708        3.1248383904648080        5.5161109891446571     
 O   9.9923898250908181        2.6676931518032418       0.81476032245876617     
 N   10.039575789893249      -0.70020585115230971        2.9447651607395002     
 O   13.580241376119025       0.70779401850875512        6.7829643410656066     
 O   10.183016249852445       -2.7723115402440270        1.3950094365414474     
 O   9.9647155923189761        3.8162522719518317        4.4176373288165083     
 O   12.226795057325029       -1.6262417224010473        2.2837463657149626     
 N   12.648205064821060        1.0997314184696065        4.3945936577594953     
 N   9.1234220040553033        1.5389206016306789        3.9322584645199199     
 N   12.062208080296365        2.1760109154040461        2.0868392664589202     
 C   5.9971495118175007      -0.55957269679723132        4.1577271278208912     
 H   4.9570798999712995      -0.47022306513668199        4.4604942091866064     
 C   13.387962503993966        2.4027486519075025        2.5233641569258021     
 C   8.6857520617042887      -0.73807318370256925        3.3384507991563019     
 C   7.7662994595177910        3.7071359283380962        2.9622774692012563     
 H   6.8727618445678269        3.0874989798864689        2.8252164693925668     
 H   8.3937495683740586        3.6724657004258647        2.0644348938646226     
 H   7.4634372550898158        4.7303392247757809        3.2139711987403246     
 C   14.381849607702028        3.1366763749511999        1.8452610815553563     
 H   14.160324229589667        3.5624164633230344       0.86934110701089262     
 C   13.709243787322370        1.8102194944335053        3.7846512857024894     
 C   10.879540100756445       -3.1280440394233699        3.9285953274016321     
 H   11.324623973592530       -2.5586862823706258        4.7527132306704551     
 H   11.499182094702538       -3.9949892082510581        3.6667251961295007     
 H   9.8672928946376999       -3.4491101882127131        4.1942602757388174     
 C   11.328778967535573        4.7546221082952576        1.6683382967577616     
 H   10.832521823994254        4.6600142486178395        2.6397103266316133     
 H   10.764306759912216        5.3911142777876790       0.97813700112936031     
 H   12.348096316365323        5.1344984015641568        1.7909372311099883     
 C   14.992069248858071        2.0071118248458846        4.3249915779054824     
 H   15.218809127679030        1.6128167954274588        5.3109254736424978     
 C   15.649560600833020        3.3279283246914684        2.4077525383837513     
 H   16.391811107085484        3.9205824307885733        1.8755804785877350     
 C   6.8242360203829371       0.56496852453256019        4.2274453221230068     
 H   6.4274497716238912        1.4951384031285662        4.6180880153288575     
 C   14.066170170087162       -1.1320210050352402        4.9457659090713122     
 H   13.526548520657798       -1.7383070393776887        4.2120832428128994     
 H   14.451447032144030       -1.7475232428158511        5.7614901856040355     
 H   14.883708751151261      -0.59114208756403219        4.4552551628436330     
 C   8.1764256798973971       0.49985731717684101        3.8503572602184795     
 C   7.8354007953916165       -1.8555204745570897        3.2844666356558707     
 H   8.2150972529206001       -2.7956756418073132        2.8960255531323993     
 C   6.5048580726442191       -1.7786658100782820        3.7095588106287813     
 H   5.8756654704025308       -2.6673604986755666        3.6750577483061813     
 C   15.951214712062367        2.7683661238777306        3.6496451849666784     
 H   16.919765864335833        2.9427214709189147        4.1133541178622437     
 Co   7.0949651678648840        14.835058665350523        12.358287189494716     
 S   9.3432406948088698        12.821178366458428        13.375206141565801     
 S   6.6693948818595770        12.753706621210137        9.9928858128461933     
 S   7.2289768052599959        17.933434809630622        11.551308968667641     
 S   5.1067024719291734        15.800104618248819        14.646763655379473     
 O   6.3893749195152312        16.484178957038353        14.945996588003956     
 O   5.8792053073602659        12.657198625443423        8.7538703243104870     
 O   10.224954785152095        12.756670191900586        14.554812960874537     
 O   8.0584581116588048        13.213760351834935        9.8534845288458115     
 N   8.0113031301227693        16.581551619480962        11.983249658179163     
 O   4.4706275426756346        15.173849875241327        15.821681180923896     
 O   7.8676974675581590        18.653668590884557        10.433544494135530     
 O   8.0864171379049790        12.065087146656600        13.456213770183050     
 O   5.8240034698572645        17.507513051806679        11.322364266400267     
 N   5.4026006619922464        14.781990035210494        13.433259063727318     
 N   8.9274960329501756        14.342584637059586        12.971078759126922     
 N   5.9887952123828674        13.704911285988445        11.125965261746231     
 C   12.053648658614122        16.441284841671916        13.196493982563336     
 H   13.093701575245483        16.352036360951505        13.499341813774809     
 C   4.6630106884023004        13.478355016304734        11.562383208406885     
 C   9.3651048545057876        16.619526577561203        12.377028602257910     
 C   10.284847225047832        12.174579475319771        12.000931520715858     
 H   11.178312973028161        12.794329651014413        11.863938385526710     
 H   9.6574051418559108        12.209230559884336        11.103082567343042     
 H   10.587820953713990        11.151396643449992        12.252569357859725     
 C   3.6691446972017081        12.744271533183849        10.884391376408869     
 H   3.8907228552660578        12.318239748143126        9.9086030430400474     
 C   4.3415970614475956        14.071342947416024        12.823447347660068     
 C   7.1712533901876778        19.009342534086159        12.967168853727163     
 H   6.7262314680213180        18.439955916410465        13.791301649340436     
 H   6.5515671090165721        19.876265086698083        12.705326204346591     
 H   8.1834895740273215        19.330460592571999        13.232803376174745     
 C   6.7224476536307041        11.126507224985675        10.706739197916512     
 H   7.2188302899217067        11.221002627813739        11.678058879560066     
 H   7.2869210587994857        10.490254278297616        10.016312670878953     
 H   5.7032025277070986        10.746456275209368        10.829410456382007     
 C   3.0587259473271073        13.874601951742877        13.363742881487321     
 H   2.8318929170213245        14.269187715178912        14.349547258258628     
 C   2.4013800621232404        12.553224102176417        11.446819469418875     
 H   1.6591752149122962        11.960433237202352        10.914727843342044     
 C   11.226625898994104        15.316698334583881        13.266289493108101     
 H   11.623439302411207        14.386597520247257        13.657068249801252     
 C   3.9846903843690225        17.013730398818154        13.984584458661319     
 H   4.5242790592230495        17.620021544829171        13.250886534477317     
 H   3.5994888276700765        17.629224428713034        14.800349992470290     
 H   3.1671014990747053        16.472900668247728        13.494103097928178     
 C   9.8744547879602038        15.381684299062425        12.889113174308630     
 C   10.215374703786226        17.737032508483864        12.323008630453517     
 H   9.8356489839571921        18.677115968478084        11.934420112908700     
 C   11.545896257656784        17.660307943220758        12.748190189454293     
 H   12.175047889013140        18.549030859741855        12.713636922639354     
 C   2.0996287369766167        13.113151321731111        12.688544403519666     
 H   1.1310333513057411        12.938958720373767        13.152225481392733     
 Co   4.9275246040977727        6.9461044067100719        14.796193780244090     
 S   2.7086350684726805        4.9558549375887742        13.718932691199171     
 S   5.2546653363056999        4.9410347133387873        17.231250975149603     
 S   4.8257541809130045        10.066248318791361        15.472112283971660     
 S   6.9642126405809739        7.7067315609560669        12.472257423833774     
 O   5.6982820787304043        8.3863824874050330        12.101642393967417     
 O   6.0006604583941279        4.8596274260476511        18.498199777168931     
 O   1.8565134888475359        4.8813621840182426        12.518074654201445     
 O   3.8684288463926788        5.4220385504299937        17.310293869381663     
 N   4.0184969765063085        8.7054035232322313        15.124247756404163     
 O   7.6167711202786563        6.9941171424251571        11.357072349254818     
 O   4.2053008218021075        10.870994506265683        16.541151748709357     
 O   3.9689200703829459        4.2028118745935421        13.674381695395748     
 O   6.2231674687018286        9.6295376368982950        15.726842708951132     
 N   6.6305180100123406        6.7809089840260315        13.745527033958862     
 N   3.1090760645444311        6.4767104351074147        14.128315595613079     
 N   5.9892567125936607        5.8564739694497003        16.103346997044437     
 C  -9.4391423526369572E-003   8.5818263164818074        13.866230205919162     
 H  -1.0445916819460830        8.5017306351371573        13.545236823696213     
 C   7.3159839727571576        5.5760947046036007        15.700103847168089     
 C   2.6674777753366108        8.7494989765170139        14.716721748661884     
 C   1.7332757597927844        4.3206191447846081        15.075908492712859     
 H  0.85867670696916643        4.9675115292783723        15.211082052321320     
 H   2.3468046099943529        4.3315418580394303        15.983803697945817     
 H   1.4041451034007446        3.3086368390335816        14.812386544367010     
 C   8.2838748066668213        4.8618378094642800        16.434555896920973     
 H   8.0359177941007207        4.4903396798392006        17.426034211455843     
 C   7.6694188060216497        6.0913774746553466        14.414252639519670     
 C   4.8962568332688132        11.036146252414204        13.985022348163593     
 H   5.3133484361683534        10.389607405094511        13.204938802965646     
 H   5.5498344266537298        11.896333721209878        14.176593130913670     
 H   3.8893491278430372        11.367740317292181        13.710378746030040     
 C   5.2006595668906694        3.3014810920858033        16.538294123640629     
 H   4.7426424144210779        3.3940004758998152        15.547501426281043     
 H   4.6004776764367525        2.6829419862423411        17.215125194524035     
 H   6.2172096289569447        2.9033692117603298        16.451977651302705     
 C   8.9620007969846149        5.8537985991677415        13.913065864023160     
 H   9.2154937279296192        6.1910882156105735        12.912011921411800     
 C   9.5591736502119122        4.6241078979025767        15.908369727765471     
 H   10.281518187856406        4.0482744031671896        16.482591689553434     
 C  0.81246838014691691        7.4522749724505166        13.802423550229900     
 H  0.41665999832661088        6.5256689581447613        13.399210712801199     
 C   8.0847158240402841        8.9524458246253182        13.078168746186504     
 H   7.5376338092678958        9.6020671791174550        13.768521640167029     
 H   8.4858830376078238        9.5179754279626696        12.233911915719093     
 H   8.8914170506187187        8.4377494778337905        13.613023733481437     
 C   2.1600271335315830        7.5131899119102457        14.199670757772083     
 C   1.8223296335303407        9.8704744935084392        14.764430542192612     
 H   2.2054341120547347        10.809563049005108        15.153006986161765     
 C  0.49538378620208162        9.7972895957133854        14.328038220064752     
 H -0.13428822402251045        10.685647930835765        14.363653476170290     
 C   9.8966659050300674        5.1184930181889365        14.647977464073550     
 H   10.874004182550694        4.9144836535521597        14.215377887448655     
 Co   1.0890926229611519        8.9354353433884963        5.7574178031502239     
 S   3.3079020476744865        10.925594785590969        4.6798247967036648     
 S  0.76224330699791609        10.940908852627837        8.1922333574900943     
 S   1.1909194243427821        5.8154176258817936        6.4336325863006882     
 S -0.94781046369331723        8.1746059629166439        3.4336046316906086     
 O  0.31806613416398433        7.4948922931958215        3.0629140876880987     
 O   1.6278087853554661E-002   11.022349430248143        9.4591997838870103     
 O   4.1599737304303810        11.000083041003458        3.4789294156800081     
 O   2.1484510690195133        10.459814794977735        8.2712600360089965     
 N   1.9982032505428857        7.1762743050620434        6.0858331946430946     
 O  -1.6003258475468523        8.8874361200890988        2.3185271572188428     
 O   1.8112874217512132        5.0107158333892494        7.5027596529559641     
 O   2.0476288275437824        11.678656453273325        4.6353239594528439     
 O -0.20652054480579760        6.2521074021061827        6.6882192528588389     
 N -0.61411706263711452        9.1001943433924932        4.7070407649505848     
 N   2.9074442322367782        9.4047337418740380        5.0891866210231393     
 N   2.7589143525465501E-002   10.025555856010977        7.0643108203439313     
 C   6.0259653920358769        7.2996134935901278        4.8272383187638175     
 H   7.0610653087879056        7.3796345873243512        4.5060632223933492     
 C  -1.2992000346661470        10.305789892424317        6.6612230846819198     
 C   3.3491875532482038        7.1321132671266616        5.6781585013123816     
 C   4.2833564904388064        11.560808906645070        6.0367497384840956     
 H   5.1579503051692717        10.913893259803634        6.1718567414951817     
 H   3.6698893941459008        11.549900526933394        6.9446883589747594     
 H   4.6124919190462927        12.572782214064945        5.7731953984109001     
 C  -2.2669861311763242        11.020256845354332        7.3956135620674637     
 H  -2.0188878857914005        11.392055281247218        8.3869352827319510     
 C  -1.6528824042481258        9.7899964185989763        5.3756453193116371     
 C   1.1206022134769427        4.8454677193380649        4.9465628937934580     
 H  0.70343816251013380        5.4919279562469168        4.1664560304290896     
 H  0.46713863169764741        3.9851972953908175        5.1381413332089476     
 H   2.1275587978537445        4.5139986291095724        4.6719512427659264     
 C  0.81636997787499377        12.580453778240594        7.4992992359131030     
 H   1.2743140308036371        12.487880043368758        6.5084778501216620     
 H   1.4166603109645430        13.198926158239070        8.1760991819584028     
 H -0.20014290682101288        12.978672519578174        7.4130433222064269     
 C  -2.9455194669135190        10.027524671000155        4.8745516033037353     
 H  -3.1991893160680465        9.6899314976293365        3.8736529215782247     
 C  -3.5423596350892042        11.257842500749316        6.8695564261705444     
 H  -4.2646146263404985        11.833850271532500        7.4437091289046773     
 C   5.2040517394889143        8.4291545366102056        4.7633065499979725     
 H   5.5997973985047453        9.3556727232278885        4.3598188786879986     
 C  -2.0683266959602151        6.9288042356788191        4.0393150529228965     
 H  -1.5212858232708799        6.2791993112170958        4.7297151270697588     
 H  -2.4692919119839223        6.3632574420029941        3.1949706736035579     
 H  -2.8751521277173615        7.4434022162066462        4.5740714289971862     
 C   3.8565344945554361        8.3683016541014990        5.1607038506109282     
 C   4.1943289930417302        6.0111411065163809        5.7259620828190254     
 H   3.8112907465053225        5.0721414428311782        6.1148242074251771     
 C   5.5212067203561723        6.0842354714380260        5.2893347715463568     
 H   6.1508828620553908        5.1958816088915789        5.3249858729521558     
 C  -3.8800423545639044        10.763094668526300        5.6093573224440734     
 H  -4.8574433168248978        10.966977200389797        5.1768416034540401     
 N   10.243381178338236       0.35277369462905556        8.1159011645107757     
 C   8.8165579368907387       0.45207461407932975        7.6206842840766251     
 H   8.8001341521883436        1.2494623012423689        6.8647713403326156     
 H   8.2196348984089020       0.78988664130356390        8.4850681656178892     
 C   10.384379652760300      -0.72193352698085944        9.1725464830014616     
 H   10.080322876127930       -1.6564853965665558        8.6925874674646550     
 H   9.6452949061883473      -0.50824738994676122        9.9538586944141407     
 C   8.3198088096745284      -0.86360854771602180        7.0274938640352911     
 H   7.3671939008405660      -0.67661341565437583        6.5113877660622412     
 H   8.1509851516402616       -1.6388810130182170        7.7890396050409336     
 H   9.0187993371731903       -1.2437987078494761        6.2610180637926778     
 C   10.781406317311125        2.7270584669251536        7.4580377215170328     
 H   11.439062494901030        3.5579219341176764        7.7466424102057037     
 H   9.7853370538638771        3.1276170694703063        7.2432373581821397     
 H   11.186473502629749        2.3207639400946074        6.5221289674604312     
 C   10.780430497528268        1.6896211659388245        8.5714230168679233     
 H   11.804810080832448        1.5060254973257856        8.9099446772838728     
 H   10.175609795113509        1.9932772615870666        9.4364175675790278     
 C   11.797818292616524      -0.82937320309369544        9.7283879695675424     
 H   11.927019123381232       -1.8141295903989618        10.196746187536180     
 H   12.003740954125572       -7.2855111968580744E-002   10.493482404156063     
 H   12.544278025885518      -0.74860662426095725        8.9285738194691593     
 H   10.822448401998654        4.6886144670569598E-002   7.2916291489132110     
 N   7.8074844757472759        15.529007118097716        17.154617090045654     
 C   9.2343284080900432        15.430021811776490        16.659429899201655     
 H   9.2510082246172072        14.632519724007802        15.903679288884854     
 H   9.8313021985682365        15.092583356089433        17.523875294479986     
 C   7.6662901187349499        16.603549092358229        18.211393885787061     
 H   7.9703231730596569        17.538194469421271        17.731604040297576     
 H   8.4053040385844806        16.389796999551727        18.992755200032974     
 C   9.7307012998615434        16.745695828732703        16.065989417806779     
 H   10.683437526650883        16.558953537567454        15.550059182021922     
 H   9.8991456515771290        17.521156120679731        16.827353850884119     
 H   9.0317168806475916        17.125440009339975        15.299369562637960     
 C   7.2697469220457700        13.154773940684478        16.496394418506092     
 H   6.6121333963614921        12.323819894385524        16.784824598065356     
 H   8.2658405981042780        12.754305104501668        16.281559344745055     
 H   6.8646797200657437        13.561193611823407        15.560540346235705     
 C   7.2706372890471931        14.192024544392950        17.609957164498063     
 H   6.2462541085190475        14.375433624505355        17.948548523943145     
 H   7.8755366282291241        13.888315861347486        18.474878572021360     
 C   6.2527952108172400        16.710792587604494        18.767107920997866     
 H   6.1234962166596185        17.695430749994092        19.235682685209937     
 H   6.0468500578817954        15.954102750412204        19.532024696791240     
 H   5.5064149042385324        16.630152736439602        17.967205922800702     
 H   7.2283905681368568        15.834888097343024        16.330359319283883     
 N   4.2982376300372316        7.5273700791147764        9.8437502510961341     
 C   2.8578278054842010        7.5437661761325430        10.314862136171918     
 H   2.7231072422415563        6.6617489708459949        10.957597225989979     
 H   2.2440109095339089        7.4146550138272058        9.4075340196712443     
 C   4.5369691826576455        8.6051555627884451        8.8075648703568650     
 H   4.2574771148921329        9.5480183177516746        9.2849239738959266     
 H   3.8213477983255055        8.4346830024724238        7.9954950944124521     
 C   2.5204667484946954        8.8212757111033415        11.078473610876166     
 H   1.5117723133446226        8.7206879655613090        11.505326400488940     
 H   2.5184326705649926        9.7115063861648174        10.434745324703222     
 H   3.2107086702412189        8.9692193903997399        11.926016990265619     
 C   4.7146511640817081        5.1281421905854740        10.493679481213059     
 H   5.3105043659658264        4.2580147812789422        10.186576194994188     
 H   3.7064834877072639        4.7868859933092942        10.752133651476189     
 H   5.1786528007071082        5.5177166993499966        11.409046295626531     
 C   4.7298680191535993        6.1583731112315458        9.3722900360090282     
 H   5.7467847131526684        6.2751835037175967        8.9841789877447233     
 H   4.0706148166314033        5.8874960311159725        8.5368322684476183     
 C   5.9732373177619795        8.6524873352825882        8.3080122982754414     
 H   6.1638083145826368        9.6316634389252336        7.8479328955549157     
 H   6.1738661927476448        7.8915774498306082        7.5461308496714805     
 H   6.6849560254265370        8.5347836415375635        9.1347057525604569     
 H   4.8862352995632170        7.7728368607361977        10.681386148916715     
 N   1.7180589108209843        8.3536202975128422       0.80476985745430485     
 C   3.1585239418237334        8.3367275733593083        1.2757840981775443     
 H   3.2937471482265885        9.2191220091440780        1.9180175998254048     
 H   3.7724236159256734        8.4649231262064362       0.36827471888799607     
 C   1.4789199713705528        7.2759094906208688      -0.23141826269434732     
 H   1.7583874810823810        6.3329761888458274       0.24581576101081026     
 H   2.1943807809347788        7.4463211799679216       -1.0436482883137250     
 C   3.4951682200693046        7.0593872790355361        2.0401538351160320     
 H   4.5041142613214840        7.1595830529316755        2.4666042880143175     
 H   3.4964497519992892        6.1686448855840643        1.3969503701134474     
 H   2.8049612677913478        6.9124907408921166        2.8880571091584684     
 C   1.3021480832551293        10.752912813712086        1.4548016874763190     
 H  0.70644016440713042        11.623162819891299        1.1477485113857488     
 H   2.3103567598548995        11.094002532219505        1.7133446792537379     
 H  0.83802759494493695        10.363323982189875        2.3701057991837677     
 C   1.2868325384935120        9.7227721742859980       0.33332712985340540     
 H  0.26993307950777068        9.6062390135692581       -5.4948505836932081E-002
 H   1.9462744191590644        9.9935544405471983      -0.50202434459816359     
 C   4.2517850685143785E-002   7.2288495137905855      -0.73064199880260183     
 H -0.14835833139029067        6.2497243687990602       -1.1907204695076652     
 H -0.15813209740387291        7.9898109313793109       -1.4924628431305733     
 H -0.66899731365495230        7.3466912337851511        9.6218019628439511E-002
 H   1.1300353891445132        8.1083414653123480        1.6424462058788418     
 N   1.7115821665532069        14.632906248255102        18.198077179820633     
 C  0.97094721379856763        15.857038286458062        17.714144452809201     
 H  0.85751867212503652        16.503195129333232        18.591789585437169     
 H  -3.4156045838366546E-002   15.518141418710529        17.443776897573301     
 C   3.0322565419085024        14.993941018885034        18.833642430191002     
 H   2.8223820685582766        15.835502331421928        19.509215906820529     
 H   3.6849746141988726        15.345713658624996        18.027739628039221     
 C  0.50493080795486511        13.150721463521801        16.563356104545438     
 H  0.62571661751666174        12.239923247711936        15.961894666261820     
 H   9.5473767577274507E-002   13.918177259311037        15.895606777112587     
 H -0.24871806620774181        12.936911360111484        17.335860538491271     
 C   1.8454023131353967        13.539174806556408        17.167798715002533     
 H   2.3003799374029827        12.685887138403599        17.680907759239105     
 H   2.5704705528912455        13.883229896141396        16.421393187464826     
 C   1.6326197771076658        16.584613928361239        16.562767126441241     
 H  0.99607965622239014        17.440664966106070        16.306663526945574     
 H   1.7454805784924083        15.946832887766039        15.679264848121040     
 H   2.6216802717485170        16.970090499003184        16.837481347757720     
 C   3.6532085423069400        13.827556595663111        19.589081716979209     
 H   4.5325542816756093        14.194085577439958        20.134309259287711     
 H   3.9954764784613954        13.024129131193712        18.924188827754435     
 H   2.9659487755093830        13.395621238450500        20.328659425938358     
 H   1.0995694794607214        14.282473435906377        18.981981476998243     
 N   4.3053358876710037        1.2482666219161027        9.1594249617135883     
 C   5.0458715627878137        2.4002428686243985E-002   8.6756501676873263     
 H   5.1589686683729532      -0.62219617886468026        9.5533180821999863     
 H   6.0511222185963804       0.36270755654054376        8.4055377028818299     
 C   2.9845930605226059       0.88740419879544696        9.7949545716757545     
 H   3.1943621459978839        4.5905154720025168E-002   10.470647548423878     
 H   2.3319127505433483       0.53558152070367215        8.9890400911158270     
 C   5.5121374825027321        2.7301170524298310        7.5244478753411759     
 H   5.3913884144608852        3.6407530812790290        6.9227000986631513     
 H   5.9215385960656084        1.9624290333937691        6.8569042947023018     
 H   6.2658073301607260        2.9441271570210210        8.2968854283241082     
 C   4.1716475335245304        2.3419048475592130        8.1290227018914099     
 H   3.7168121846015594        3.1953199171146593        8.6420623110219310     
 H   3.4464966504124050        1.9978527715546159        7.3826945457211730     
 C   4.3843208656037280      -0.70341840919020693        7.5240999010496497     
 H   5.0207784985841650       -1.5595714449195608        7.2681107781638508     
 H   4.2717671024102604       -6.5580012357714740E-002   6.6405819388494018     
 H   3.3951188970045840       -1.0887260240017818        7.7985957433615409     
 C   2.3636383788640889        2.0539120697829780        10.550219204899751     
 H   1.4841881534070922        1.6874964126719074        11.095357989305935     
 H   2.0215249277590370        2.8573209597595350        9.8852129926144983     
 H   3.0508295811852988        2.4858313170109421        11.289871069916869     
 H   4.9173587810658796        1.5987256020535894        9.9433097027433348     
 N   7.6774135073688283        9.3736163293173416      -0.12963667133613910     
 C   6.9186428232333252        8.1752257223590341       0.38996523472867273     
 H   6.7378761123911675        7.5341955510790966      -0.48141722092223882     
 H   5.9440015810879059        8.5518435503016725       0.71643465833467856     
 C   9.0018967997501349        8.9830423028853534      -0.73848452385535068     
 H   8.8039829734862529        8.0879831400988103       -1.3456273163795132     
 H   9.6603333346628730        8.7062174604538960        9.1708307404574044E-002
 C   6.4566341078800402        10.953801989380398        1.3918876958769992     
 H   6.5681765959503808        11.917805433984045        1.9052599438851505     
 H   6.0221580451777985        10.257243206912358        2.1181174015055571     
 H   5.7268476946052642        11.096773555410802       0.58094218593484004     
 C   7.8091678258013486        10.502533334421317       0.86137663318624136     
 H   8.3135512039034847        11.317921194056849       0.33307657485820097     
 H   8.4918824258815651        10.166970797378573        1.6512420287500447     
 C   7.6145080576425261        7.4221277685196148        1.5044819710345001     
 H   6.9541902506398161        6.6010786208949970        1.8118981879714784     
 H   7.8202286004789148        8.0608957035346069        2.3702233859425563     
 H   8.5607348102209375        6.9809086313703936        1.1671206176299871     
 C   9.5985242474790908        10.097692971083505       -1.5870588700321129     
 H   10.473161892080022        9.7056266138487803       -2.1221288325374097     
 H   9.9426438545978399        10.951978888453906      -0.98980332222258205     
 H   8.8931997088071135        10.466766463053107       -2.3430627561443167     
 H   7.0796192563375016        9.6984490441786022      -0.93552262184926183     
 N   10.372741260968070        6.5083734377649298        8.9089451746975481     
 C   11.131286426187989        7.7070340265463013        9.4282298840915999     
 H   11.311541441151567        8.3480674772930463        8.5567721609202234     
 H   12.106169223091541        7.3307854650911191        9.7543396602117269     
 C   9.0481459625204366        6.8985713396373622        8.3000988588724542     
 H   9.2458830328820412        7.7934627602802129        7.6926718245669194     
 H   8.3897412823109825        7.1755564777122487        9.1302566896182267     
 C   11.593815114105311        4.9289910124029275        10.431081581636340     
 H   11.482418911927004        3.9652671462688334        10.944958580094665     
 H   12.028055593256443        5.6260192894800580        11.156966378123466     
 H   12.323717068407847        4.7857397946636668        9.6203092774679160     
 C   10.241241093266666        5.3796676498032099        9.9002306363239931     
 H   9.7372223632693640        4.5639737298583336        9.3720807787258060     
 H   9.5583008632793192        5.7152086448029840        10.689894983857370     
 C   10.435587134652888        8.4599680919668820        10.542950829019476     
 H   11.095681830476568        9.2813262954555462        10.849964171270731     
 H   10.230542674821493        7.8212512365248212        11.408857611158107     
 H   9.4890401825840698        8.9007132913034184        10.205968140911741     
 C   8.4515829840220498        5.7836053667677234        7.4519292580814067     
 H   7.5767844233789710        6.1753888550418763        6.9169187017236613     
 H   8.1077269838412924        4.9294205272271485        8.0494635707262816     
 H   9.1568438832022636        5.4144696927688578        6.6958979916236254     
 H   10.970576644824954        6.1834655015121482        8.1031219457249595     
         396

 Co   10.955633585602104        1.0448234415684576        3.3183497372264354     
 S   8.7083219955619651        3.0580715380041115        4.3371691062948701     
 S   11.378273110755600        3.1238274571299942       0.95091595017000119     
 S   10.822428510590711       -2.0542874844512058        2.5154638248790748     
 S   12.945230052680190        8.6014340960898106E-002   5.6079537866450169     
 O   11.663078793424829      -0.59797348079012647        5.9093045581325496     
 O   12.166999963967436        3.2200895746565004      -0.28900776353551905     
 O   7.8274525758892954        3.1228881057167954        5.5173802312738038     
 O   9.9892367449951660        2.6633166611771197       0.81335751596335837     
 N   10.039450840099009      -0.70211652970601701        2.9449956665901595     
 O   13.581806450887289       0.71480456464541409        6.7811128133894529     
 O   10.184173655772506       -2.7769735351981422        1.3991505408006313     
 O   9.9653295456760631        3.8139295688812767        4.4172017765970857     
 O   12.227186667731260       -1.6280930072330024        2.2857011473996094     
 N   12.648179542916678        1.1014735583102622        4.3927374846746554     
 N   9.1234925274426502        1.5366986686862578        3.9327445071976084     
 N   12.060550986251432        2.1733212166690778        2.0835284842464521     
 C   5.9974559422721754      -0.56199976465420298        4.1593018986265422     
 H   4.9575327171351837      -0.47292719142928996        4.4626121490484554     
 C   13.386335870099609        2.4016269580297620        2.5190712789394909     
 C   8.6857104925536088      -0.74017105444465403        3.3390922542564097     
 C   7.7658151424083997        3.7045579455756834        2.9634309178739402     
 H   6.8728353941310125        3.0841180172918241        2.8264263149548583     
 H   8.3928539380430429        3.6705900133185732        2.0652912980057043     
 H   7.4621790518958200        4.7274299556690709        3.2154760893921326     
 C   14.379459007871098        3.1349795279170438        1.8393147741777998     
 H   14.157154600735131        3.5591352802576175       0.86294210495306745     
 C   13.708566149453274        1.8113521164182589        3.7810726954245437     
 C   10.880529699997755       -3.1270971794986280        3.9334006227929996     
 H   11.324787144066327       -2.5554681038206448        4.7562241874679252     
 H   11.501171885113969       -3.9938426216916199        3.6736000005203668     
 H   9.8684397697006290       -3.4484750628654965        4.1993278002035401     
 C   11.325498905061885        4.7512350677697270        1.6645393791586083     
 H   10.830363960395779        4.6566866423599160        2.6364811024096904     
 H   10.759976984696156        5.3871982655571946       0.97472992919574442     
 H   12.344733844649401        5.1316494303250071        1.7860743627887132     
 C   14.991680452944143        2.0094342050887892        4.3202601311740114     
 H   15.219209783350356        1.6168053902950577        5.3066342320375748     
 C   15.647395489029885        3.3275888163233200        2.4007361861505565     
 H   16.389060287845911        3.9197519444268947        1.8673309051731803     
 C   6.8243867892311485       0.56269139416229064        4.2288445477179417     
 H   6.4276288041054652        1.4927540562709805        4.6198621436599723     
 C   14.067212992995080       -1.1285036325330133        4.9473379958719477     
 H   13.527374149128972       -1.7360684150296930        4.2149317525195231     
 H   14.452956467745532       -1.7425319989412329        5.7639048078225725     
 H   14.884433028763983      -0.58839619517333297        4.4555219033484628     
 C   8.1764382544594927       0.49770901930639400        3.8511555309933097     
 C   7.8355155792925579       -1.8577246387072335        3.2852940722630950     
 H   8.2153130861778028       -2.7978460435285379        2.8968439838400908     
 C   6.5050808146431782       -1.7809832885223063        3.7107263046032157     
 H   5.8758764086231414       -2.6696698071223719        3.6761949546147359     
 C   15.950105524309192        2.7699306014751945        3.6431672593900317     
 H   16.918916782472252        2.9451507234720484        4.1059607106740703     
 Co   7.0952942063308964        14.836599680109357        12.357144968561787     
 S   9.3427044916948336        12.823416752080551        13.375848791276759     
 S   6.6726204923177130        12.757474971388293        9.9897079221459091     
 S   7.2283567363381467        17.935617982934890        11.554026760032485     
 S   5.1056111540880043        15.795627808274418        14.646672076097031     
 O   6.3877913737411385        16.479570756331313        14.948005464111246     
 O   5.8837325655565786        12.661405566758150        8.7498700685186606     
 O   10.223546019568564        12.758620850646622        14.556082599291134     
 O   8.0616014858569507        13.218141529586418        9.8520807113682363     
 N   8.0114169163264872        16.583470754141430        11.983492295810370     
 O   4.4690522755018431        15.166829531214795        15.819831201987672     
 O   7.8665392293188185        18.658339438213137        10.437696313291918     
 O   8.0857792848697727        12.067415161563426        13.455785540334331     
 O   5.8236055369278965        17.509379000957818        11.324324287030544     
 N   5.4026196781648421        14.780230753942947        13.431406710980369     
 N   8.9274113868719596        14.344804707715488        12.971557481853212     
 N   5.9904333224533755        13.707634979602268        11.122629865096307     
 C   12.053335739914342        16.443697584475263        13.198064618935543     
 H   13.093243281806279        16.354719842645462        13.501450782014800     
 C   4.6646201906287104        13.479499315456888        11.558071809927071     
 C   9.3651365382617282        16.621625899398790        12.377677047158388     
 C   10.285306243923516        12.177144416736864        12.002088123844212     
 H   11.178217555731752        12.797691946053620        11.865147153627213     
 H   9.6582749700962722        12.211093359839357        11.103942496878485     
 H   10.589048402542412        11.154292058371368        12.254080891423300     
 C   3.6715168811287957        12.746000647675922        10.878419574677009     
 H   3.8938707731764803        12.321571057063277        9.9021704677979940     
 C   4.3422655696019703        14.070204509618804        12.819863981482865     
 C   7.1702587099993655        19.008405890936892        12.971983380445243     
 H   6.7260608792735317        18.436748300092653        13.794820681523969     
 H   6.5495738178737799        19.875129758137241        12.712210324837931     
 H   8.1823382483123339        19.329833092316452        13.237881403951528     
 C   6.7256964628661242        11.129916575706725        10.702956311464790     
 H   7.2209495859739565        11.224358629044220        11.674848799442728     
 H   7.2912197002878756        10.494179295017542        10.012934311235188     
 H   5.7065295822651025        10.749337407397503        10.824559072161133     
 C   3.0591083131591494        13.872264985650325        13.359009245270737     
 H   2.8314915257177842        14.265166894593204        14.345261719120755     
 C   2.4035300417077470        12.553583373387385        11.439781510542451     
 H   1.6619081965777511        11.961291813601447        10.906451671578420     
 C   11.226464586428181        15.318964019825803        13.267679985913475     
 H   11.623248040561089        14.388966381685407        13.658825717709353     
 C   3.9836424757520059        17.010199162166781        13.986151908708203     
 H   4.5234507350061213        17.617766913442345        13.253730040209298     
 H   3.5979719331300175        17.624221291862952        14.802757439624699     
 H   3.1663732966232185        16.470139430423025        13.494364792179393     
 C   9.8744304816832376        15.383828634636206        12.889908004283921     
 C   10.215255102151827        17.739234479285752        12.323845212192298     
 H   9.8354302705094856        18.679288452418866        11.935256287991677     
 C   11.545669905057469        17.662615363190508        12.749361600938201     
 H   12.174835886303399        18.551328350226836        12.714781153764802     
 C   2.1007285688687638        13.111584381380343        12.682055094065415     
 H   1.1318756788775244        12.936517195674790        13.144822217283750     
 Co   4.9278627854447690        6.9445968696442781        14.795079670101799     
 S   2.7081099104082793        4.9536547229541172        13.719583244136579     
 S   5.2578969255393915        4.9372673159912930        17.228075135812521     
 S   4.8251449282001087        10.064102484270204        15.474847548312425     
 S   6.9631226246989044        7.7112308204862892        12.472178544666654     
 O   5.6966994673730644        8.3910105431743212        12.103662003267559     
 O   6.0051900683857520        4.8554103386294543        18.494203169952311     
 O   1.8551201552939425        4.8794615706124125        12.519348291296225     
 O   3.8715763903772764        5.4176516140232645        17.308894449606591     
 N   4.0186203905234663        8.7035208035965059        15.124512515014498     
 O   7.6151954389901038        7.0011528549315472        11.355238196077883     
 O   4.2041551885472783        10.866365029190021        16.545319159947237     
 O   3.9682929512637779        4.2005219923412414        13.673958620601054     
 O   6.2227807871522884        9.6277092184207476        15.728818940532692     
 N   6.6305409857112743        6.7826968330455877        13.743693340570434     
 N   3.1089995597720743        6.4745243038842641        14.128820936269758     
 N   5.9908998176866666        5.8537657717479314        16.100024233059784     
 C  -9.7366412609310241E-003   8.5794554542951307        13.867800706663866     
 H  -1.0450320649074591        8.4990921076840991        13.547336383346973     
 C   7.3176002291982760        5.5749731678987553        15.695805624558414     
 C   2.6675196111749893        8.7474364132733751        14.717389360504566     
 C   1.7337408403102696        4.3180770591185027        15.077062666484942     
 H  0.85858641314368933        4.9641701892520462        15.212291097494168     
 H   2.3476773028241458        4.3296934146350070        15.984663591998450     
 H   1.4053804026936461        3.3057663717635384        14.813884847610135     
 C   8.2862563382181147        4.8601348370887294        16.428596898900206     
 H   8.0390752948714859        4.4870310589517555        17.419613056108872     
 C   7.6700924567860191        6.0925440870626302        14.410684444854489     
 C   4.8952704772038995        11.037116469885753        13.989850878565361     
 H   5.3131809430066914        10.392845013213783        13.208471694241975     
 H   5.5478530832940276        11.897501428810854        14.183485705878320     
 H   3.8882059805731743        11.368403451757551        13.715473720978338     
 C   5.2039240265963995        3.2980814186521243        16.534494062980738     
 H   4.7447795960591002        3.3906636940435080        15.544274030345811     
 H   4.6047928079717302        2.6790159759192682        17.211720332438333     
 H   6.2205543811419099        2.9005037403273075        16.447107570102375     
 C   8.9623893563171819        5.8561688968222683        13.908347416987677     
 H   9.2150978055639783        6.1951449995237455        12.907742400479362     
 C   9.5613341962399616        4.6237811057364064        15.901345008052209     
 H   10.284263984609430        4.0474494237868646        16.474326928260389     
 C  0.81232017313118099        7.4500491030754867        13.803821910714531     
 H  0.41648262012568915        6.5233406844673860        13.400973525787487     
 C   8.0836711516992565        8.9560031066188976        13.079740710876479     
 H   7.5368103342931301        9.6043522221070763        13.771367261904842     
 H   8.4843681925009200        9.5229998997352823        12.236319845398004     
 H   8.8906931258020094        8.4405395015062084        13.613291236798165     
 C   2.1600132404709864        7.5110821747173331        14.200484120385067     
 C   1.8222214802875487        9.8683104884328756        14.765281247438612     
 H   2.2052263214788956        10.807428086025395        15.153858794505444     
 C  0.49517204616412641        9.7950228185948482        14.329213558830627     
 H -0.13448370666105114        10.683392667890100        14.364793527388102     
 C   9.8977741808016280        5.1200954015921196        14.641502157643401     
 H   10.874855673592069        4.9169653749550264        14.207988211390997     
 Co   1.0887739214844283        8.9369412097174248        5.7563075846156284     
 S   3.3084504224225224        10.927796657181794        4.6804986104834301     
 S  0.75901379171611483        10.944651368185498        8.1890750559152341     
 S   1.1915439534368022        5.8175537126208932        6.4363545378473415     
 S -0.94669100003967133        8.1701121620507546        3.4335241310313638     
 O  0.31967880031811091        7.4902686793448670        3.0649359594193419     
 O   1.1748618376942403E-002   11.026540449274734        9.4552195220126460     
 O   4.1613934718790064        11.001987753615593        3.4802288457694721     
 O   2.1453074985136897        10.464182886851704        8.2698797483935778     
 N   1.9980940069440989        7.1781459472954037        6.0860797062105831     
 O  -1.5987213763751329        8.8803959378145354        2.3166855227076297     
 O   1.8124531993866044        5.0153333819631039        7.5069090561916783     
 O   2.0482768429916201        11.680944067841637        4.6349210720449232     
 O -0.20611667069628092        6.2539284970262141        6.6901904777953547     
 N -0.61410860734756678        9.0984257093783487        4.7051953651185849     
 N   2.9075461576669466        9.4069216012870296        5.0897160342484655     
 N   2.5952154236316458E-002   10.028232907977854        7.0610073456651037     
 C   6.0262873652128706        7.3019860327369503        4.8288248536604748     
 H   7.0615332301317553        7.3822788034485569        4.5081894114753460     
 C  -1.3008066153970239        10.306888109896260        6.6569348131622395     
 C   3.3491619580737617        7.1341679359584553        5.6788169615843298     
 C   4.2829079810697586        11.563354839326152        6.0379304461093222     
 H   5.1580582687688512        10.917240839005149        6.1730959902890241     
 H   3.6690296663731958        11.551750994497592        6.9455722251263587     
 H   4.6112718136694548        12.575657448991597        5.7747223534588850     
 C  -2.2693640982119154        11.021924664503828        7.3896676945269428     
 H  -2.0220499318142844        11.395311808075453        8.3805361222601160     
 C  -1.6535320332788168        9.7888350885534301        5.3720716207690700     
 C   1.1215923484159278        4.8444891601361464        4.9513781593464383     
 H  0.70361237952269307        5.4886852737701606        4.1699767508614709     
 H  0.46911808735735500        3.9840258246349300        5.1450218910619778     
 H   2.1287028720034806        4.5133202809164166        4.6770305535996552     
 C  0.81309998062204691        12.583828382383551        7.4955140537666578     
 H   1.2721755440661264        12.491194427768107        6.5052670534093062     
 H   1.4123330826593823        13.202831773302488        8.1727104695798527     
 H -0.20349546118345324        12.981506231739599        7.4081842684287569     
 C  -2.9458807874852768        10.025162745213061        4.8698221426351855     
 H  -3.1987559770848111        9.6859003739906733        3.8693635419441819     
 C  -3.5445123545667006        11.258142145130641        6.8625374085126740     
 H  -4.2673578469651163        11.834638129851308        7.4354538850751659     
 C   5.2042250907629244        8.4313829076561273        4.7647282550338339     
 H   5.6000036950286995        9.3580086800758817        4.3616212583749343     
 C  -2.0672545558309072        6.9252601074279694        4.0408974859511035     
 H  -1.5204329127623251        6.2769246023065213        4.7325671693414941     
 H  -2.4677635401195794        6.3582486322974665        3.1973941048007610     
 H  -2.8743916258897864        7.4406325449343127        4.5743565269482334     
 C   3.8565711931392297        8.3704083706522301        5.1615318533676113     
 C   4.1944535028185417        6.0132968254001540        5.7267981236298384     
 H   3.8115107844471225        5.0742629572806823        6.1156444979755378     
 C   5.5214388607477485        6.0864990695322279        5.2905092942999792     
 H   6.1510983599644655        5.1981333264066256        5.3261230308111722     
 C  -3.8811316719454103        10.761485678638556        5.6028767337534333     
 H  -4.8582721633028187        10.964496091304204        5.1694416014244435     
 N   10.245493907060014       0.35453117861162331        8.1193669233468402     
 C   8.8182682215097685       0.45040719768591625        7.6248643234004989     
 H   8.7983436221005178        1.2502972933314966        6.8722981914666699     
 H   8.2208460496391194       0.78204639353398497        8.4905187342536514     
 C   10.389385258351972      -0.72026101304710588        9.1754129460524023     
 H   10.086055452891328       -1.6550618690877177        8.6955366608043487     
 H   9.6509954058841458      -0.50784901732814869        9.9576348656857849     
 C   8.3262347588099068      -0.86414821190644409        7.0266350937623256     
 H   7.3719589858270291      -0.67971167188785619        6.5131725493725101     
 H   8.1623491035624909       -1.6428208018972692        7.7846966593780946     
 H   9.0249645404657493       -1.2374673299199235        6.2577593075197422     
 C   10.779919974126599        2.7295513343405773        7.4617277092230454     
 H   11.435748246594448        3.5615776068300922        7.7508749794604004     
 H   9.7834924734438573        3.1283549088388205        7.2456368244661622     
 H   11.186729303403519        2.3237482559865801        6.5264273958285282     
 C   10.779425586171071        1.6923318085533801        8.5753536793740199     
 H   11.803585273102746        1.5107132092957578        8.9153402428620012     
 H   10.172996428906954        1.9950213854449930        9.4394748404843085     
 C   11.803500152498540      -0.82591683989999731        9.7295879524956597     
 H   11.934519517632877       -1.8105053515750766        10.197705803249468     
 H   12.009265318616997       -6.9264833310441712E-002   10.494583655542076     
 H   12.548930844691819      -0.74405944993815121        8.9289772541559582     
 H   10.824824197301639        5.0426388733150203E-002   7.2947005150681017     
 N   7.8053648678992742        15.527230384599973        17.158083966723982     
 C   9.2326099513854949        15.431651188123961        16.663609233683978     
 H   9.2527752974516009        14.631653524495556        15.911195732578589     
 H   9.8300799165745687        15.100363269609987        17.529321431739820     
 C   7.6612891954574565        16.601867354656413        18.214253332817339     
 H   7.9645972199837907        17.536755970289754        17.734536106540709     
 H   8.3996119846178203        16.389393265426495        18.996521832871611     
 C   9.7242895787130923        16.746197999161037        16.065144758311128     
 H   10.678679258212563        16.561999093470273        15.551847268672851     
 H   9.8878188239037268        17.525047283569826        16.823035738489761     
 H   9.0255653928988977        17.119097793642091        15.296133643043005     
 C   7.2712082000880249        13.152259302603571        16.500106177171730     
 H   6.6154198023310675        12.320147954086959        16.789089062038293     
 H   8.2676583980275922        12.753539887670353        16.283981970232080     
 H   6.8643986590474242        13.558180715282431        15.564857665847308     
 C   7.2716232035741797        14.189302695717474        17.613899598107800     
 H   6.2474603915892137        14.370745952741926        17.953952398566404     
 H   7.8781267417754677        13.886563076241165        18.477951443148061     
 C   6.2471211444024144        16.707339339514842        18.768307765865671     
 H   6.1160097772444031        17.691816619229506        19.236629484231649     
 H   6.0413339955962675        15.950525756617395        19.533136113907094     
 H   5.5017655028850863        16.625601722165477        17.967614051112911     
 H   7.2260094186827084        15.831328539690064        16.333430759976842     
 N   4.2961284256233130        7.5291731742110493        9.8472101922407749     
 C   2.8561154445531005        7.5421882331913812        10.319025815957355     
 H   2.7248529290717269        6.6626469313875285        10.965071770818415     
 H   2.2427931460068451        7.4069730553997681        9.4129534104049277     
 C   4.5320038079237994        8.6068628626761097        8.8104209850853383     
 H   4.2517931782980067        9.5494854778666660        9.2878504578138035     
 H   3.8156975227552579        8.4351224495025825        7.9992504038134307     
 C   2.5140940079982386        8.8208155321863870        11.077651221656938     
 H   1.5070377845918470        8.7177032514726687        11.507111123715017     
 H   2.5071861848242434        9.7076839965241497        10.430476611466394     
 H   3.2045899644151619        8.9755501595923572        11.922825647516452     
 C   4.7160977897444081        5.1306776581417832        10.497382384671358     
 H   5.3137588260991500        4.2616972645936828        10.190824808830481     
 H   3.7082838278513108        4.7876877832712230        10.754559859348328     
 H   5.1783750332770566        5.5207448006767006        11.413348771167092     
 C   4.7308425196633381        6.1611142932146326        9.3762226611195327     
 H   5.7479780486839811        6.2798764361520609        8.9895630918847420     
 H   4.0731824034063431        5.8892750059455512        8.5399013013994587     
 C   5.9676054842346398        8.6559473500572039        8.3092243994702031     
 H   6.1563846144353409        9.6352838718683884        7.8488983209700995     
 H   6.1683890782681186        7.8951619615994497        7.5472528255162672     
 H   6.6803384449677621        8.5393261139183778        9.1351336015805380     
 H   4.8838638861761092        7.7764109055451982        10.684454578421743     
 N   1.7202025132665526        8.3518444278296720       0.80824743160743029     
 C   3.1602675312595463        8.3383617167953599        1.2799710740721555     
 H   3.2920033585832651        9.2182581669714843        1.9255447858286852     
 H   3.7736677146355526        8.4727148080158159       0.37372795764021832     
 C   1.4839436587923762        7.2742253364555207      -0.22854476034043053     
 H   1.7641306247812150        6.3315360721055418       0.24876682361755487     
 H   2.2000992144355807        7.4459084408906673       -1.0398658019191047     
 C   3.5016140669064546        7.0598937123611432        2.0393102563019569     
 H   4.5089073808872921        7.1626367306513927        2.4683910100618376     
 H   3.5078130029754009        6.1725435370880257        1.3926296618908154     
 H   2.8111511814943015        6.9061450750565880        2.8848236706518944     
 C   1.3007075709420122        10.750401284411268        1.4585157211565367     
 H  0.70318354493946844        11.619497243916049        1.1520051719068858     
 H   2.3085604024888857        11.093234140830269        1.7157761409043355     
 H  0.83831866055062365        10.360321212203383        2.3744234285734902     
 C   1.2858689076708336        9.7200492072726075       0.33727632522144285     
 H  0.26874933692029634        9.6015482678801387       -4.9537509223437769E-002
 H   1.9437062325138212        9.9917987105053232      -0.49894546981176885     
 C   4.8216073585033339E-002   7.2253974667342522      -0.72943246409357054     
 H -0.14085068547445742        6.2461089501637161       -1.1897576149860649     
 H -0.15258654115002868        7.9862314308202489       -1.4913471370353342     
 H -0.66432560790422412        7.3421491057738377        9.6633173522592486E-002
 H   1.1324427660422480        8.1047831392477718        1.6455296831497972     
 N   1.7100976993406509        14.627495534910665        18.198341568554877     
 C  0.96893863993633900        15.850881261736976        17.713371596544597     
 H  0.85354794228525299        16.496886884621905        18.590835670231801     
 H  -3.5277346683831895E-002   15.510888868240158        17.441365870073724     
 C   3.0308896829772971        14.989382681459118        18.833119068805637     
 H   2.8213768657171245        15.832513479154894        19.506688466209908     
 H   3.6837748050157106        15.338952993941840        18.026501713079153     
 C  0.50301310465038995        13.142454333174348        16.566938014504032     
 H  0.62351809945375536        12.230098285628124        15.968053857941049     
 H   9.2824356131451319E-002   13.907838067749882        15.897479852453253     
 H -0.24993290825277062        12.930721919321382        17.340572690219769     
 C   1.8438442431756108        13.532736594227163        17.169208182470548     
 H   2.3002673384913499        12.680554098373289        17.682755889617525     
 H   2.5676692465751496        13.876541969302902        16.421526717455869     
 C   1.6316119599212444        16.579202254508207        16.563072000161608     
 H  0.99438190195917209        17.434236467378291        16.305474921601508     
 H   1.7471786479074487        15.941394987777047        15.680085280753355     
 H   2.6194249452225544        16.966299030535481        16.839615628132165     
 C   3.6511217317368847        13.824508218851934        19.591284598155038     
 H   4.5303370731098740        14.191776404767673        20.136208779795510     
 H   3.9934308138853631        13.019586189892324        18.928372011221349     
 H   2.9633330571587395        13.394423724771196        20.331348824834933     
 H   1.0985014647573204        14.277813454961418        18.982890147226890     
 N   4.3068218276146890        1.2536963058340569        9.1596859088561384     
 C   5.0478877902292165        3.0186581010808219E-002   8.6748641945583653     
 H   5.1629669185851270      -0.61585852410770325        9.5523495202437410     
 H   6.0522423114790618       0.36999890009657566        8.4030983445307879     
 C   2.9859655471007858       0.89197080129347972        9.7944297883417537     
 H   3.1953791800736315        4.8897905661817939E-002   10.468110703756771     
 H   2.3331157978085333       0.54235428847494693        8.9878012077094738     
 C   5.5140470735185314        2.7384235068387581        7.5280416326150057     
 H   5.3935763968456882        3.6506270894377724        6.9288883654159141     
 H   5.9241834182817135        1.9728216059392381        6.8587768503452313     
 H   6.2670127937846383        2.9503440729435728        8.3016134088175271     
 C   4.1731987413084255        2.3483675330776221        8.1304361137176322     
 H   3.7169090534977527        3.2006696243713550        8.6439185026475833     
 H   3.4492961943324718        2.0045646673350288        7.3828273749589570     
 C   4.3853289527662520      -0.69798850407836643        7.5244018409146980     
 H   5.0224816083705397       -1.5531182442583020        7.2669116825068327     
 H   4.2700504596882611       -6.0126864919594555E-002   6.6414007944650537     
 H   3.3973831853050624       -1.0849268841923072        7.8007402924531126     
 C   2.3657312743986374        2.0569606565411265        10.552432294729618     
 H   1.4864174824828553        1.6897986731237642        11.097272428174382     
 H   2.0235677876218983        2.8618660678019068        9.8894140802293453     
 H   3.0534555424677188        2.4870289057093156        11.292566789123216     
 H   4.9184275962990389        1.6034032096015320        9.9442160338970478     
 N   7.6789304118644885        9.3681889733322841      -0.12937294186068668     
 C   6.9207020837957041        8.1690308638930205       0.38916841331612462     
 H   6.7419339060288088        7.5278501705008702      -0.48240118569571572     
 H   5.9451564266818711        8.5445257291251533       0.71397611484232870     
 C   9.0033071284138710        8.9784996022132653      -0.73900457969579081     
 H   8.8050513824786876        8.0850171793407828       -1.3481676683492010     
 H   9.6615745017431642        8.6994692920131698        9.0474214615981707E-002
 C   6.4585495876827279        10.945466989175515        1.3954922960692930     
 H   6.5703552468936897        11.907898733067709        1.9114685862289511     
 H   6.0248132900929559        10.246810258297856        2.1199910841854863     
 H   5.7280623948827332        11.090527746287380       0.58567773407870460     
 C   7.8107332312823701        10.496063761759206       0.86280489055767096     
 H   8.3136563616022805        11.312575534235846       0.33495972320257472     
 H   8.4946957458141714        10.160251052969448        1.6513898572174714     
 C   7.6155569602762982        7.4166890760817328        1.5047756738252960     
 H   6.9559476677193626        6.5945982928293549        1.8106678077175329     
 H   7.8185218442135742        8.0554255731037703        2.3710458515996020     
 H   8.5630554610602125        6.9771280809738441        1.1692696758282204     
 C   9.6006451787581408        10.094682673676685       -1.5848280006887443     
 H   10.475429482667939        9.7033788501872689       -2.1201915928334798     
 H   9.9446968127279476        10.947472350378915      -0.98557512340136033     
 H   8.8958542406837076        10.465601970813578       -2.3403526352538053     
 H   7.0807163055953861        9.6937770381201531      -0.93461008709723803     
 N   10.371255673109241        6.5137717491851177        8.9092161333747022     
 C   11.129271395254012        7.7131843517703569        9.4274585597826182     
 H   11.307557584654186        8.3543679632390173        8.5558179316742287     
 H   12.105044599652459        7.3380374328567353        9.7519275438865094     
 C   9.0467734052306437        6.9031065407077383        8.2995858685472736     
 H   9.2448627802513883        7.7964303806065391        7.6901542969758729     
 H   8.3885361826782390        7.1822886152636807        9.1290314876571639     
 C   11.591914388887437        4.9372504253524276        10.434657652301025     
 H   11.480246677316238        3.9750820030560448        10.951109399569262     
 H   12.025428721487215        5.6363494424955682        11.158831547061876     
 H   12.322510361618162        4.7919263752673720        9.6250061593052330     
 C   10.239692646073779        5.3860957772522378        9.9016502238853263     
 H   9.7371132234574986        4.5692956278924353        9.3739464576289659     
 H   9.5555175298619233        5.7218878815941832        10.690045870570049     
 C   10.434572920326582        8.4653720856446739        10.543258039788894     
 H   11.093971984509089        9.2877542238304027        10.848770169024869     
 H   10.232245154356615        7.8266840472274026        11.409684290989608     
 H   9.4867726747083161        8.9044863860825139        10.208108804685862     
 C   8.4494957338419301        5.7866259091144574        7.4541447532464558     
 H   7.5745600892117313        6.1776630384611231        6.9188365570490591     
 H   8.1056920052144417        4.9339322344743692        8.0536610358946437     
 H   9.1542266518102515        5.4156469988502485        6.6985948266745625     
 H   10.969508565339446        6.1881130838312064        8.1040379723779399     
         396

 Co   10.955289180848800        1.0432879388353133        3.3172131065700761     
 S   8.7088377128388323        3.0558325056883495        4.3378103005686715     
 S   11.375034560588119        3.1200727412069469       0.94774405031410081     
 S   10.823043063181762       -2.0564600499840564        2.5181724593071504     
 S   12.946314261603650        9.0477921947733561E-002   5.6078611509479668     
 O   11.664656140140773      -0.59338069032790752        5.9113118879305553     
 O   12.162470010456106        3.2158850504758005      -0.29299650162337704     
 O   7.8288423233187201        3.1209378209687828        5.5186494734029505     
 O   9.9860836648995139        2.6589401705509981       0.81195470946795045     
 N   10.039325890304770      -0.70402720825972431        2.9452261724408184     
 O   13.583371525655553       0.72181511078207317        6.7792612857132983     
 O   10.185331061692569       -2.7816355301522568        1.4032916450598152     
 O   9.9659434990331484        3.8116068658107212        4.4167662243776631     
 O   12.227578278137493       -1.6299442920649576        2.2876559290842562     
 N   12.648154021012296        1.1032156981509176        4.3908813115898164     
 N   9.1235630508299970        1.5344767357418367        3.9332305498752969     
 N   12.058893892206498        2.1706315179341096        2.0802177020339845     
 C   5.9977623727268510      -0.56442683251117476        4.1608766694321933     
 H   4.9579855342990671      -0.47563131772189793        4.4647300889103043     
 C   13.384709236205252        2.4005052641520215        2.5147784009531797     
 C   8.6856689234029290      -0.74226892518673881        3.3397337093565169     
 C   7.7653308252990083        3.7019799628132701        2.9645843665466245     
 H   6.8729089436941981        3.0807370546971793        2.8276361605171498     
 H   8.3919583077120290        3.6687143262112820        2.0661477021467860     
 H   7.4609208487018241        4.7245206865623608        3.2169809800439411     
 C   14.377068408040170        3.1332826808828877        1.8333684668002432     
 H   14.153984971880595        3.5558540971922006       0.85654310289524227     
 C   13.707888511584178        1.8124847384030125        3.7774941051465984     
 C   10.881519299239065       -3.1261503195738860        3.9382059181843676     
 H   11.324950314540125       -2.5522499252706634        4.7597351442653961     
 H   11.503161675525398       -3.9926960351321816        3.6804748049112330     
 H   9.8695866447635563       -3.4478399375182804        4.2043953246682637     
 C   11.322218842588196        4.7478480272441956        1.6607404615594550     
 H   10.828206096797306        4.6533590361019925        2.6332518781877678     
 H   10.755647209480097        5.3832822533267093       0.97132285726212841     
 H   12.341371372933478        5.1288004590858574        1.7812114944674382     
 C   14.991291657030215        2.0117565853316934        4.3155286844425405     
 H   15.219610439021682        1.6207939851626565        5.3023429904326509     
 C   15.645230377226749        3.3272493079551713        2.3937198339173618     
 H   16.386309468606335        3.9189214580652161        1.8590813317586257     
 C   6.8245375580793608       0.56041426379202097        4.2302437733128766     
 H   6.4278078365870401        1.4903697094133947        4.6216362719910862     
 C   14.068255815902996       -1.1249862600307865        4.9489100826725831     
 H   13.528199777600147       -1.7338297906816973        4.2177802622261469     
 H   14.454465903347035       -1.7375407550666144        5.7663194300411087     
 H   14.885157306376707      -0.58565030278263364        4.4557886438532925     
 C   8.1764508290215883       0.49556072143594693        3.8519538017681403     
 C   7.8356303631934994       -1.8599288028573773        3.2861215088703193     
 H   8.2155289194350054       -2.8000164452497622        2.8976624145477823     
 C   6.5053035566421373       -1.7833007669663303        3.7118937985776501     
 H   5.8760873468437511       -2.6719791155691768        3.6773321609232905     
 C   15.948996336556018        2.7714950790726580        3.6366893338133846     
 H   16.918067700608667        2.9475799760251822        4.0985673034858969     
 Co   7.0956232447969096        14.838140694868189        12.356002747628859     
 S   9.3421682885807975        12.825655137702675        13.376491440987717     
 S   6.6758461027758482        12.761243321566448        9.9865300314456267     
 S   7.2277366674162984        17.937801156239153        11.556744551397328     
 S   5.1045198362468351        15.791150998300017        14.646580496814590     
 O   6.3862078279670458        16.474962555624277        14.950014340218534     
 O   5.8882598237528914        12.665612508072879        8.7458698127268342     
 O   10.222137253985032        12.760571509392657        14.557352237707731     
 O   8.0647448600550948        13.222522707337902        9.8506768938906593     
 N   8.0115307025302052        16.585389888801902        11.983734933441578     
 O   4.4674770083280517        15.159809187188262        15.817981223051447     
 O   7.8653809910794790        18.663010285541716        10.441848132448305     
 O   8.0851414318345682        12.069743176470253        13.455357310485612     
 O   5.8232076039985277        17.511244950108956        11.326284307660821     
 N   5.4026386943374378        14.778471472675399        13.429554358233419     
 N   8.9273267407937436        14.347024778371392        12.972036204579503     
 N   5.9920714325238844        13.710358673216092        11.119294468446386     
 C   12.053022821214562        16.446110327278610        13.199635255307753     
 H   13.092784988367075        16.357403324339415        13.503559750254789     
 C   4.6662296928551203        13.480643614609043        11.553760411447257     
 C   9.3651682220176706        16.623725221236374        12.378325492058863     
 C   10.285765262799201        12.179709358153959        12.003244726972564     
 H   11.178122138435345        12.801054241092826        11.866355921727713     
 H   9.6591447983366319        12.212956159794377        11.104802426413928     
 H   10.590275851370835        11.157187473292744        12.255592424986874     
 C   3.6738890650558833        12.747729762167998        10.872447772945149     
 H   3.8970186910869029        12.324902365983428        9.8957378925559407     
 C   4.3429340777563450        14.069066071821585        12.816280615305661     
 C   7.1692640298110533        19.007469247787625        12.976797907163325     
 H   6.7258902905257445        18.433540683774840        13.798339713707502     
 H   6.5475805267309877        19.873994429576399        12.719094445329274     
 H   8.1811869225973464        19.329205592060902        13.242959431728313     
 C   6.7289452721015444        11.133325926427776        10.699173425013068     
 H   7.2230688820262063        11.227714630274699        11.671638719325388     
 H   7.2955183417762655        10.498104311737467        10.009555951591423     
 H   5.7098566368231065        10.752218539585636        10.819707687940259     
 C   3.0594906789911920        13.869928019557772        13.354275609054154     
 H   2.8310901344142443        14.261146074007495        14.340976179982881     
 C   2.4056800212922531        12.553942644598353        11.432743551666025     
 H   1.6646411782432058        11.962150390000543        10.898175499814794     
 C   11.226303273862257        15.321229705067724        13.269070478718847     
 H   11.623056778710971        14.391335243123555        13.660583185617455     
 C   3.9825945671349898        17.006667925515405        13.987719358755086     
 H   4.5226224107891930        17.615512282055516        13.256573545941277     
 H   3.5964550385899590        17.619218155012870        14.805164886779108     
 H   3.1656450941717318        16.467378192598318        13.494626486430608     
 C   9.8744061754062731        15.385972970209989        12.890702834259210     
 C   10.215135500517428        17.741436450087640        12.324681793931077     
 H   9.8352115570617791        18.681460936359645        11.936092463074653     
 C   11.545443552458153        17.664922783160254        12.750533012422109     
 H   12.174623883593657        18.553625840711817        12.715925384890250     
 C   2.1018284007609114        13.110017441029573        12.675565784611162     
 H   1.1327180064493076        12.934075670975812        13.137418953174766     
 Co   4.9282009667917661        6.9430893325784844        14.793965559959510     
 S   2.7075847523438785        4.9514545083194603        13.720233797073986     
 S   5.2611285147730831        4.9334999186437978        17.224899296475439     
 S   4.8245356754872128        10.061956649749048        15.477582812653193     
 S   6.9620326088168349        7.7157300800165114        12.472099665499533     
 O   5.6951168560157255        8.3956385989436093        12.105681612567702     
 O   6.0097196783773770        4.8511932512112566        18.490206562735690     
 O   1.8537268217403489        4.8775609572065823        12.520621928391003     
 O   3.8747239343618745        5.4132646776165352        17.307495029831514     
 N   4.0187438045406241        8.7016380839607788        15.124777273624833     
 O   7.6136197577015503        7.0081885674379372        11.353404042900950     
 O   4.2030095552924500        10.861735552114359        16.549486571185117     
 O   3.9676658321446099        4.1982321100889397        13.673535545806359     
 O   6.2223941056027492        9.6258807999432019        15.730795172114252     
 N   6.6305639614102070        6.7844846820651439        13.741859647182009     
 N   3.1089230549997176        6.4723381726611144        14.129326276926435     
 N   5.9925429227796734        5.8510575740461617        16.096701469075132     
 C  -1.0034140169225089E-002   8.5770845921084540        13.869371207408570     
 H  -1.0454724478688353        8.4964535802310408        13.549435942997734     
 C   7.3192164856393935        5.5738516311939099        15.691507401948737     
 C   2.6675614470133677        8.7453738500297380        14.718056972347247     
 C   1.7342059208277552        4.3155349734523973        15.078216840257024     
 H  0.85849611931821224        4.9608288492257202        15.213500142667016     
 H   2.3485499956539391        4.3278449712305829        15.985523486051081     
 H   1.4066157019865477        3.3028959044934951        14.815383150853258     
 C   8.2886378697694081        4.8584318647131779        16.422637900879440     
 H   8.0422327956422528        4.4837224380643104        17.413191900761898     
 C   7.6707661075503886        6.0937106994699128        14.407116250189310     
 C   4.8942841211389867        11.038086687357302        13.994679408967130     
 H   5.3130134498450294        10.396082621333058        13.212004585518304     
 H   5.5458717399343245        11.898669136411829        14.190378280842973     
 H   3.8870628333033115        11.369066586222919        13.720568695926637     
 C   5.2071884863021305        3.2946817452184449        16.530694002320843     
 H   4.7469167776971233        3.3873269121872012        15.541046634410579     
 H   4.6091079395067087        2.6750899655961957        17.208315470352630     
 H   6.2238991333268761        2.8976382688942857        16.442237488902048     
 C   8.9627779156497489        5.8585391944767951        13.903628969952193     
 H   9.2147018831983392        6.1992017834369175        12.903472879546925     
 C   9.5634947422680110        4.6234543135702362        15.894320288338948     
 H   10.287009781362453        4.0466244444065405        16.466062166967347     
 C  0.81217196611544495        7.4478232337004577        13.805220271199159     
 H  0.41630524192476748        6.5210124107900107        13.402736338773773     
 C   8.0826264793582290        8.9595603886124771        13.081312675566451     
 H   7.5359868593183643        9.6066372650966976        13.774212883642658     
 H   8.4828533473940162        9.5280243715078949        12.238727775076915     
 H   8.8899692009853002        8.4433295251786262        13.613558740114893     
 C   2.1599993474103902        7.5089744375244196        14.201297482998051     
 C   1.8221133270447567        9.8661464833573120        14.766131952684614     
 H   2.2050185309030566        10.805293123045681        15.154710602849123     
 C  0.49496030612617120        9.7927560414763128        14.330388897596505     
 H -0.13467918929959186        10.681137404944435        14.365933578605913     
 C   9.8988824565731868        5.1216977849953027        14.635026851213251     
 H   10.875707164633445        4.9194470963578931        14.200598535333340     
 Co   1.0884552200077047        8.9384470760463532        5.7551973660810329     
 S   3.3089987971705583        10.929998528772620        4.6811724242631945     
 S  0.75578427643431345        10.948393883743160        8.1859167543403739     
 S   1.1921684825308223        5.8196897993599928        6.4390764893939947     
 S -0.94557153638602542        8.1656183611848654        3.4334436303721190     
 O  0.32129146647223744        7.4856450654939124        3.0669578311505856     
 O   7.2191489003301454E-003   11.030731468301322        9.4512392601382818     
 O   4.1628132133276319        11.003892466227727        3.4815282758589357     
 O   2.1421639280078666        10.468550978725673        8.2684994607781590     
 N   1.9979847633453118        7.1800175895287648        6.0863262177780717     
 O  -1.5971169052034135        8.8733557555399720        2.3148438881964166     
 O   1.8136189770219959        5.0199509305369583        7.5110584594273924     
 O   2.0489248584394573        11.683231682409948        4.6345181846370034     
 O -0.20571279658676425        6.2557495919462447        6.6921617027318705     
 N -0.61410015205801904        9.0966570753642042        4.7033499652865851     
 N   2.9076480830971145        9.4091094607000194        5.0902454474737926     
 N   2.4315164947167414E-002   10.030909959944731        7.0577038709862769     
 C   6.0266093383898642        7.3043585718837720        4.8304113885571320     
 H   7.0620011514756049        7.3849230195727618        4.5103156005573437     
 C  -1.3024131961279011        10.307986327368202        6.6526465416425582     
 C   3.3491363628993196        7.1362226047902491        5.6794754218562771     
 C   4.2824594717007107        11.565900772007236        6.0391111537345488     
 H   5.1581662323684307        10.920588418206663        6.1743352390828656     
 H   3.6681699386004909        11.553601462061792        6.9464560912779572     
 H   4.6100517082926169        12.578532683918247        5.7762493085068698     
 C  -2.2717420652475067        11.023592483653326        7.3837218269864220     
 H  -2.0252119778371682        11.398568334903688        8.3741369617882793     
 C  -1.6541816623095080        9.7876737585078857        5.3684979222265037     
 C   1.1225824833549130        4.8435106009342288        4.9561934248994186     
 H  0.70378659653525222        5.4854425912934044        4.1734974712938531     
 H  0.47109754301706258        3.9828543538790422        5.1519024489150080     
 H   2.1298469461532172        4.5126419327232608        4.6821098644333841     
 C  0.80982998336910006        12.587202986526506        7.4917288716202135     
 H   1.2700370573286155        12.494508812167458        6.5020562566969495     
 H   1.4080058543542218        13.206737388365905        8.1693217572013026     
 H -0.20684801554589360        12.984339943901027        7.4033252146510868     
 C  -2.9462421080570347        10.022800819425969        4.8650926819666349     
 H  -3.1983226381015761        9.6818692503520101        3.8650741623101390     
 C  -3.5466650740441970        11.258441789511965        6.8555183908548036     
 H  -4.2701010675897351        11.835425988170115        7.4271986412456554     
 C   5.2043984420369354        8.4336112787020507        4.7661499600696962     
 H   5.6002099915526538        9.3603446369238732        4.3634236380618701     
 C  -2.0661824157015993        6.9217159791771188        4.0424799189793097     
 H  -1.5195800022537702        6.2746498933959476        4.7354192116132294     
 H  -2.4662351682552361        6.3532398225919380        3.1998175359979641     
 H  -2.8736311240622112        7.4378628736619792        4.5746416248992805     
 C   3.8566078917230233        8.3725150872029594        5.1623598561242945     
 C   4.1945780125953531        6.0154525442839279        5.7276341644406505     
 H   3.8117308223889226        5.0763844717301865        6.1164647885258985     
 C   5.5216710011393246        6.0887626676264297        5.2916838170536007     
 H   6.1513138578735402        5.2003850439216723        5.3272601886701878     
 C  -3.8822209893269166        10.759876688750811        5.5963961450627924     
 H  -4.8591010097807388        10.962014982218610        5.1620415993948461     
 N   10.247606635781791       0.35628866259419106        8.1228326821829064     
 C   8.8199785061287965       0.44873978129250280        7.6290443627243727     
 H   8.7965530920126902        1.2511322854206244        6.8798250426007233     
 H   8.2220572008693349       0.77420614576440605        8.4959693028894137     
 C   10.394390863943643      -0.71858849911335232        9.1782794091033448     
 H   10.091788029654724       -1.6536383416088796        8.6984858541440406     
 H   9.6566959055799462      -0.50745064470953605        9.9614110369574291     
 C   8.3326607079452852      -0.86468787609686637        7.0257763234893611     
 H   7.3767240708134922      -0.68280992812133667        6.5149573326827781     
 H   8.1737130554847184       -1.6467605907763214        7.7803537137152556     
 H   9.0311297437583065       -1.2311359519903711        6.2545005512468075     
 C   10.778433630942075        2.7320442017560014        7.4654176969290571     
 H   11.432433998287864        3.5652332795425079        7.7551075487150962     
 H   9.7816478930238375        3.1290927482073343        7.2480362907501847     
 H   11.186985104177289        2.3267325718785528        6.5307258241966251     
 C   10.778420674813873        1.6950424511679358        8.5792843418801166     
 H   11.802360465373043        1.5154009212657298        8.9207358084401314     
 H   10.170383062700399        1.9967655093029193        9.4425321133895874     
 C   11.809182012380555      -0.82246047670629907        9.7307879354237770     
 H   11.942019911884522       -1.8068811127511917        10.198665418962758     
 H   12.014789683108422       -6.5674554652302680E-002   10.495684906928091     
 H   12.553583663498120      -0.73951227561534516        8.9293806888427572     
 H   10.827199992604626        5.3966632795730808E-002   7.2977718812229933     
 N   7.8032452600512716        15.525453651102229        17.161550843402306     
 C   9.2308914946809466        15.433280564471433        16.667788568166301     
 H   9.2545423702859946        14.630787324983311        15.918712176272322     
 H   9.8288576345809009        15.108143183130542        17.534767568999655     
 C   7.6562882721799639        16.600185616954601        18.217112779847618     
 H   7.9588712669079245        17.535317471158237        17.737468172783842     
 H   8.3939199306511618        16.388989531301263        19.000288465710245     
 C   9.7178778575646430        16.746700169589371        16.064300098815476     
 H   10.673920989774244        16.565044649373096        15.553635355323783     
 H   9.8764919962303246        17.528938446459925        16.818717626095406     
 H   9.0194139051502038        17.112755577944206        15.292897723448050     
 C   7.2726694781302799        13.149744664522663        16.503817935837372     
 H   6.6187062083006429        12.316476013788392        16.793353526011231     
 H   8.2694761979509082        12.752774670839036        16.286404595719105     
 H   6.8641175980291056        13.555167818741454        15.569174985458911     
 C   7.2726091181011672        14.186580847041997        17.617842031717533     
 H   6.2486666746593800        14.366058280978496        17.959356273189659     
 H   7.8807168553218112        13.884810291134844        18.481024314274762     
 C   6.2414470779875879        16.703886091425190        18.769507610733481     
 H   6.1085233378291885        17.688202488464920        19.237576283253361     
 H   6.0358179333107405        15.946948762822588        19.534247531022952     
 H   5.4971161015316392        16.621050707891353        17.968022179425123     
 H   7.2236282692285592        15.827768982037105        16.336502200669798     
 N   4.2940192212093953        7.5309762693073221        9.8506701333854174     
 C   2.8544030836220000        7.5406102902502186        10.323189495742792     
 H   2.7265986159018980        6.6635448919290612        10.972546315646850     
 H   2.2415753824797813        7.3992910969723305        9.4183728011386112     
 C   4.5270384331899534        8.6085701625637761        8.8132770998138117     
 H   4.2461092417038806        9.5509526379816592        9.2907769417316803     
 H   3.8100472471850102        8.4355618965327430        8.0030057132144101     
 C   2.5077212675017813        8.8203553532694325        11.076828832437709     
 H   1.5023032558390716        8.7147185373840284        11.508895846941094     
 H   2.4959396990834941        9.7038616068834820        10.426207898229569     
 H   3.1984712585891049        8.9818809287849763        11.919634304767285     
 C   4.7175444154071080        5.1332131256980924        10.501085288129655     
 H   5.3170132862324735        4.2653797479084226        10.195073422666775     
 H   3.7100841679953578        4.7884895732331518        10.756986067220465     
 H   5.1780972658470059        5.5237729020034054        11.417651246707653     
 C   4.7318170201730769        6.1638554751977193        9.3801552862300355     
 H   5.7491713842152929        6.2845693685865252        8.9949471960247624     
 H   4.0757499901812828        5.8910539807751290        8.5429703343513008     
 C   5.9619736507073009        8.6594073648318179        8.3104365006649648     
 H   6.1489609142880459        9.6389043048115433        7.8498637463852843     
 H   6.1629119637885932        7.8987464733682913        7.5483748013610548     
 H   6.6757208645089863        8.5438685862991921        9.1355614506006191     
 H   4.8814924727890006        7.7799849503541978        10.687523007926771     
 N   1.7223461157121209        8.3500685581465017       0.81172500576055573     
 C   3.1620111206953596        8.3399958602314133        1.2841580499667664     
 H   3.2902595689399412        9.2173943247988905        1.9330719718319656     
 H   3.7749118133454318        8.4805064898251974       0.37918119639244052     
 C   1.4889673462141999        7.2725411822901727      -0.22567125798651377     
 H   1.7698737684800490        6.3300959553652563       0.25171788622429947     
 H   2.2058176479363825        7.4454957018134138       -1.0360833155244844     
 C   3.5080599137436046        7.0604001456867511        2.0384666774878824     
 H   4.5137005004531003        7.1656904083711099        2.4701777321093576     
 H   3.5191762539515126        6.1764421885919871        1.3883089536681832     
 H   2.8173410951972557        6.8997994092210595        2.8815902321453200     
 C   1.2992670586288950        10.747889755110450        1.4622297548367544     
 H  0.69992692547180646        11.615831667940800        1.1562618324280225     
 H   2.3067640451228715        11.092465749441033        1.7182076025549331     
 H  0.83860972615631035        10.357318442216888        2.3787410579632127     
 C   1.2849052768481555        9.7173262402592169       0.34122552058948030     
 H  0.26756559433282201        9.5968575221910211       -4.4126512609943457E-002
 H   1.9411380458685783        9.9900429804634481      -0.49586659502537400     
 C   5.3914296484922894E-002   7.2219454196779180      -0.72822292938453925     
 H -0.13334303955862414        6.2424935315283712       -1.1887947604644646     
 H -0.14704098489618445        7.9826519302611869       -1.4902314309400952     
 H -0.65965390215349595        7.3376069777625235        9.7048327416745461E-002
 H   1.1348501429399827        8.1012248131831956        1.6486131604207526     
 N   1.7086132321280951        14.622084821566228        18.198605957289121     
 C  0.96693006607411036        15.844724237015891        17.712598740279994     
 H  0.84957721244546969        16.490578639910577        18.589881755026433     
 H  -3.6398647529297244E-002   15.503636317769789        17.438954842574148     
 C   3.0295228240460914        14.984824344033202        18.832595707420275     
 H   2.8203716628759725        15.829524626887862        19.504161025599288     
 H   3.6825749958325482        15.332192329258683        18.025263798119084     
 C  0.50109540134591479        13.134187202826894        16.570519924462626     
 H  0.62131958139084886        12.220273323544312        15.974213049620280     
 H   9.0174944685628117E-002   13.897498876188726        15.899352927793920     
 H -0.25114775029779945        12.924532478531280        17.345284841948267     
 C   1.8422861732158249        13.526298381897918        17.170617649938563     
 H   2.3001547395797175        12.675221058342977        17.684604019995941     
 H   2.5648679402590533        13.869854042464409        16.421660247446912     
 C   1.6306041427348230        16.573790580655174        16.563376873881975     
 H  0.99268414769595392        17.427807968650512        16.304286316257446     
 H   1.7488767173224891        15.935957087788056        15.680905713385670     
 H   2.6171696186965914        16.962507562067778        16.841749908506610     
 C   3.6490349211668289        13.821459842040758        19.593487479330868     
 H   4.5281198645441387        14.189467232095385        20.138108300303308     
 H   3.9913851493093309        13.015043248590937        18.932555194688259     
 H   2.9607173388080961        13.393226211091889        20.334038223731508     
 H   1.0974334500539193        14.273153474016459        18.983798817455536     
 N   4.3083077675583743        1.2591259897520108        9.1599468559986867     
 C   5.0499040176706194        3.6370733335372454E-002   8.6740782214294025     
 H   5.1669651687973017      -0.60952086935072636        9.5513809582874973     
 H   6.0533624043617431       0.37729024365260755        8.4006589861797440     
 C   2.9873380336789661       0.89653740379151248        9.7939050050077530     
 H   3.1963962141493791        5.1890656603610710E-002   10.465573859089664     
 H   2.3343188450737178       0.54912705624622182        8.9865623243031223     
 C   5.5159566645343308        2.7467299612476852        7.5316353898888364     
 H   5.3957643792304903        3.6605010975965158        6.9350766321686770     
 H   5.9268282404978185        1.9832141784847070        6.8606494059881618     
 H   6.2682182574085497        2.9565609888661251        8.3063413893109441     
 C   4.1747499490923206        2.3548302185960317        8.1318495255438528     
 H   3.7170059223939460        3.2060193316280512        8.6457746942732374     
 H   3.4520957382525381        2.0112765631154415        7.3829602041967410     
 C   4.3863370399287760      -0.69255859896652616        7.5247037807797463     
 H   5.0241847181569144       -1.5466650435970433        7.2657125868498156     
 H   4.2683338169662619       -5.4673717481474371E-002   6.6422196500807065     
 H   3.3996474736055409       -1.0811277443828327        7.8028848415446834     
 C   2.3678241699331859        2.0600092432992749        10.554645384559485     
 H   1.4886468115586187        1.6921009335756210        11.099186867042828     
 H   2.0256106474847595        2.8664111758442781        9.8936151678441924     
 H   3.0560815037501388        2.4882264944076895        11.295262508329561     
 H   4.9194964115321991        1.6080808171494749        9.9451223650507607     
 N   7.6804473163601479        9.3627616173472283      -0.12910921238523423     
 C   6.9227613443580838        8.1628360054270086       0.38837159190357651     
 H   6.7459916996664493        7.5215047899226430      -0.48338515046919256     
 H   5.9463112722758353        8.5372079079486340       0.71151757134997884     
 C   9.0047174570776072        8.9739569015411771      -0.73952463553623093     
 H   8.8061197914711222        8.0820512185827571       -1.3507080203188886     
 H   9.6628156688234554        8.6927211235724435        8.9240121827389357E-002
 C   6.4604650674854156        10.937131988970631        1.3990968962615868     
 H   6.5725338978369994        11.897992032151373        1.9176772285727515     
 H   6.0274685350081132        10.236377309683354        2.1218647668654151     
 H   5.7292770951602021        11.084281937163958       0.59041328222256906     
 C   7.8122986367633915        10.489594189097096       0.86423314792910055     
 H   8.3137615193010763        11.307229874414841       0.33684287154694847     
 H   8.4975090657467760        10.153531308560323        1.6515376856848982     
 C   7.6166058629100704        7.4112503836438499        1.5050693766160919     
 H   6.9577050847989090        6.5881179647637138        1.8094374274635874     
 H   7.8168150879482337        8.0499554426729336        2.3718683172566473     
 H   8.5653761118994876        6.9733475305772945        1.1714187340264537     
 C   9.6027661100371908        10.091672376269866       -1.5825971313453759     
 H   10.477697073255857        9.7011310865257592       -2.1182543531295495     
 H   9.9467497708580535        10.942965812303923      -0.98134692458013850     
 H   8.8985087725603034        10.464437478574050       -2.3376425143632944     
 H   7.0818133548532698        9.6891050320617040      -0.93369755234521434     
 N   10.369770085250412        6.5191700606053065        8.9094870920518563     
 C   11.127256364320035        7.7193346769944124        9.4266872354736364     
 H   11.303573728156803        8.3606684491849901        8.5548637024282339     
 H   12.103919976213374        7.3452894006223506        9.7495154275612919     
 C   9.0454008479408508        6.9076417417781144        8.2990728782220931     
 H   9.2438425276207372        7.7993980009328654        7.6876367693848264     
 H   8.3873310830454955        7.1890207528151127        9.1278062856961011     
 C   11.590013663669565        4.9455098383019287        10.438233722965711     
 H   11.478074442705474        3.9848968598432566        10.957260219043858     
 H   12.022801849717986        5.6466795955110776        11.160696716000286     
 H   12.321303654828480        4.7981129558710780        9.6297030411425482     
 C   10.238144198880892        5.3925239047012656        9.9030698114466595     
 H   9.7370040836456333        4.5746175259265360        9.3758121365321276     
 H   9.5527341964445291        5.7285671183853832        10.690196757282729     
 C   10.433558706000277        8.4707760793224640        10.543565250558311     
 H   11.092262138541612        9.2941821522052610        10.847576166779007     
 H   10.233947633891738        7.8321168579299840        11.410510970821109     
 H   9.4845051668325642        8.9082594808616111        10.210249468459981     
 C   8.4474084836618122        5.7896464514611914        7.4563602484115057     
 H   7.5723357550444916        6.1799372218803699        6.9207544123744569     
 H   8.1036570265875909        4.9384439417215891        8.0578585010630057     
 H   9.1516094204182394        5.4168243049316400        6.7012916617255005     
 H   10.968440485853939        6.1927606661502637        8.1049539990309185     
         396

 Co   10.954944776095495        1.0417524361021691        3.3160764759137167     
 S   8.7093534301156996        3.0535934733725880        4.3384514948424728     
 S   11.371796010420640        3.1163180252838996       0.94457215045820053     
 S   10.823657615772813       -2.0586326155169075        2.5208810937352260     
 S   12.947398470527110        9.4941502934569016E-002   5.6077685152509167     
 O   11.666233486856715      -0.58878789986568847        5.9133192177285618     
 O   12.157940056944774        3.2116805262951011      -0.29698523971123503     
 O   7.8302320707481448        3.1189875362207697        5.5199187155320972     
 O   9.9829305848038636        2.6545636799248760       0.81055190297254265     
 N   10.039200940510531      -0.70593788681343173        2.9454566782914773     
 O   13.584936600423818       0.72882565691873213        6.7774097580371446     
 O   10.186488467612630       -2.7862975251063720        1.4074327493189991     
 O   9.9665574523902354        3.8092841627401661        4.4163306721582405     
 O   12.227969888543724       -1.6317955768969128        2.2896107107689030     
 N   12.648128499107912        1.1049578379915730        4.3890251385049774     
 N   9.1236335742173438        1.5322548027974154        3.9337165925529853     
 N   12.057236798161563        2.1679418191991409        2.0769069198215164     
 C   5.9980688031815257      -0.56685390036814642        4.1624514402378443     
 H   4.9584383514629513      -0.47833544401450590        4.4668480287721533     
 C   13.383082602310894        2.3993835702742810        2.5104855229668686     
 C   8.6856273542522509      -0.74436679592882360        3.3403751644566246     
 C   7.7648465081896170        3.6994019800508573        2.9657378152193088     
 H   6.8729824932573838        3.0773560921025349        2.8288460060794414     
 H   8.3910626773810133        3.6668386391039904        2.0670041062878677     
 H   7.4596626455078283        4.7216114174556507        3.2184858706957491     
 C   14.374677808209240        3.1315858338487312        1.8274221594226867     
 H   14.150815343026059        3.5525729141267837       0.85014410083741709     
 C   13.707210873715082        1.8136173603877661        3.7739155148686532     
 C   10.882508898480374       -3.1252034596491445        3.9430112135757356     
 H   11.325113485013924       -2.5490317467206824        4.7632461010628662     
 H   11.505151465936827       -3.9915494485727434        3.6873496093020988     
 H   9.8707335198264854       -3.4472048121710639        4.2094628491329864     
 C   11.318938780114509        4.7444609867186651        1.6569415439603017     
 H   10.826048233198833        4.6500314298440690        2.6300226539658449     
 H   10.751317434264037        5.3793662410962240       0.96791578532851252     
 H   12.338008901217556        5.1259514878467085        1.7763486261461630     
 C   14.990902861116286        2.0140789655745981        4.3107972377110695     
 H   15.220011094693009        1.6247825800302551        5.2980517488277279     
 C   15.643065265423612        3.3269097995870229        2.3867034816841670     
 H   16.383558649366762        3.9180909717035375        1.8508317583440710     
 C   6.8246883269275722       0.55813713342175142        4.2316429989078106     
 H   6.4279868690686151        1.4879853625558093        4.6234104003222010     
 C   14.069298638810913       -1.1214688875285597        4.9504821694732177     
 H   13.529025406071321       -1.7315911663337016        4.2206287719327715     
 H   14.455975338948539       -1.7325495111919960        5.7687340522596458     
 H   14.885881583989429      -0.58290441039193430        4.4560553843581223     
 C   8.1764634035836838       0.49341242356549986        3.8527520725429709     
 C   7.8357451470944408       -1.8621329670075211        3.2869489454775431     
 H   8.2157447526922098       -2.8021868469709870        2.8984808452554742     
 C   6.5055262986410973       -1.7856182454103546        3.7130612925520845     
 H   5.8762982850643608       -2.6742884240159821        3.6784693672318451     
 C   15.947887148802844        2.7730595566701219        3.6302114082367374     
 H   16.917218618745082        2.9500092285783159        4.0911738962977235     
 Co   7.0959522832629220        14.839681709627023        12.354860526695930     
 S   9.3416320854667614        12.827893523324800        13.377134090698675     
 S   6.6790717132339843        12.765011671744604        9.9833521407453425     
 S   7.2271165984944492        17.939984329543421        11.559462342762172     
 S   5.1034285184056660        15.786674188325614        14.646488917532148     
 O   6.3846242821929531        16.470354354917237        14.952023216325824     
 O   5.8927870819492041        12.669819449387607        8.7418695569350096     
 O   10.220728488401502        12.762522168138691        14.558621876124327     
 O   8.0678882342532390        13.226903885089385        9.8492730764130840     
 N   8.0116444887339249        16.587309023462375        11.983977571072785     
 O   4.4659017411542594        15.152788843161728        15.816131244115223     
 O   7.8642227528401385        18.667681132870296        10.445999951604692     
 O   8.0845035787993638        12.072071191377081        13.454929080636893     
 O   5.8228096710691597        17.513110899260095        11.328244328291097     
 N   5.4026577105100335        14.776712191407849        13.427702005486470     
 N   8.9272420947155275        14.349244849027293        12.972514927305795     
 N   5.9937095425943925        13.713082366829916        11.115959071796462     
 C   12.052709902514781        16.448523070081961        13.201205891679960     
 H   13.092326694927872        16.360086806033372        13.505668718494780     
 C   4.6678391950815312        13.481787913761197        11.549449012967443     
 C   9.3651999057736113        16.625824543073961        12.378973936959339     
 C   10.286224281674883        12.182274299571054        12.004401330100919     
 H   11.178026721138936        12.804416536132035        11.867564689828214     
 H   9.6600146265769933        12.214818959749397        11.105662355949370     
 H   10.591503300199257        11.160082888214120        12.257103958550450     
 C   3.6762612489829705        12.749458876660071        10.866475971213289     
 H   3.9001666089973250        12.328233674903579        9.8893053173138874     
 C   4.3436025859107197        14.067927634024366        12.812697249128460     
 C   7.1682693496227419        19.006532604638359        12.981612433881407     
 H   6.7257197017779582        18.430333067457028        13.801858745891037     
 H   6.5455872355881954        19.872859101015560        12.725978565820617     
 H   8.1800355968823570        19.328578091805351        13.248037459505097     
 C   6.7321940813369636        11.136735277148828        10.695390538561346     
 H   7.2251881780784561        11.231070631505178        11.668428639208049     
 H   7.2998169832646562        10.502029328457393        10.006177591947656     
 H   5.7131836913811105        10.755099671773770        10.814856303719385     
 C   3.0598730448232345        13.867591053465221        13.349541972837571     
 H   2.8306887431107040        14.257125253421787        14.336690640845008     
 C   2.4078300008767597        12.554301915809321        11.425705592789601     
 H   1.6673741599086604        11.963008966399638        10.889899328051168     
 C   11.226141961296333        15.323495390309644        13.270460971524221     
 H   11.622865516860854        14.393704104561703        13.662340653525556     
 C   3.9815466585179733        17.003136688864032        13.989286808801969     
 H   4.5217940865722648        17.613257650668690        13.259417051673259     
 H   3.5949381440499004        17.614215018162792        14.807572333933518     
 H   3.1649168917202455        16.464616954773614        13.494888180681823     
 C   9.8743818691293068        15.388117305783771        12.891497664234500     
 C   10.215015898883031        17.743638420889528        12.325518375669859     
 H   9.8349928436140726        18.683633420300428        11.936928638157628     
 C   11.545217199858838        17.667230203130003        12.751704423906014     
 H   12.174411880883916        18.555923331196801        12.717069616015696     
 C   2.1029282326530589        13.108450500678805        12.669076475156912     
 H   1.1335603340210909        12.931634146276833        13.130015689065782     
 Co   4.9285391481387624        6.9415817955126906        14.792851449817221     
 S   2.7070595942794773        4.9492542936848034        13.720884350011394     
 S   5.2643601040067747        4.9297325212963035        17.221723457138356     
 S   4.8239264227743170        10.059810815227889        15.480318076993958     
 S   6.9609425929347655        7.7202293395467336        12.472020786332413     
 O   5.6935342446583865        8.4002666547128975        12.107701221867845     
 O   6.0142492883690011        4.8469761637930597        18.486209955519069     
 O   1.8523334881867555        4.8756603438007522        12.521895565485783     
 O   3.8778714783464721        5.4088777412098050        17.306095610056442     
 N   4.0188672185577810        8.6997553643250516        15.125042032235170     
 O   7.6120440764129969        7.0152242799443263        11.351569889724017     
 O   4.2018639220376208        10.857106075038697        16.553653982422997     
 O   3.9670387130254414        4.1959422278366389        13.673112471011665     
 O   6.2220074240532099        9.6240523814656544        15.732771403695812     
 N   6.6305869371091406        6.7862725310847010        13.740025953793582     
 N   3.1088465502273608        6.4701520414379639        14.129831617583111     
 N   5.9941860278726802        5.8483493763443919        16.093378705090480     
 C  -1.0331639077519154E-002   8.5747137299217773        13.870941708153273     
 H  -1.0459128308302115        8.4938150527779808        13.551535502648495     
 C   7.3208327420805119        5.5727300944890645        15.687209179339062     
 C   2.6676032828517462        8.7433112867860991        14.718724584189930     
 C   1.7346710013452407        4.3129928877862920        15.079371014029107     
 H  0.85840582549273503        4.9574875091993933        15.214709187839864     
 H   2.3494226884837319        4.3259965278261596        15.986383380103714     
 H   1.4078510012794492        3.3000254372234519        14.816881454096382     
 C   8.2910194013207015        4.8567288923376264        16.416678902858674     
 H   8.0453902964130197        4.4804138171768662        17.406770745414928     
 C   7.6714397583147589        6.0948773118771955        14.403548055524128     
 C   4.8932977650740730        11.039056904828850        13.999507939368899     
 H   5.3128459566833675        10.399320229452330        13.215537476794633     
 H   5.5438903965746222        11.899836844012807        14.197270855807623     
 H   3.8859196860334486        11.369729720688287        13.725663670874935     
 C   5.2104529460078606        3.2912820717847655        16.526893941660951     
 H   4.7490539593351455        3.3839901303308939        15.537819238475347     
 H   4.6134230710416864        2.6711639552731228        17.204910608266932     
 H   6.2272438855118413        2.8947727974612638        16.437367407701721     
 C   8.9631664749823141        5.8609094921313218        13.898910522916710     
 H   9.2143059608326983        6.2032585673500895        12.899203358614489     
 C   9.5656552882960622        4.6231275214040659        15.887295568625687     
 H   10.289755578115477        4.0457994650262163        16.457797405674302     
 C  0.81202375909970892        7.4455973643254278        13.806618631683790     
 H  0.41612786372384575        6.5186841371126354        13.404499151760060     
 C   8.0815818070172014        8.9631176706060565        13.082884640256424     
 H   7.5351633843435977        9.6089223080863171        13.777058505380472     
 H   8.4813385022871124        9.5330488432805076        12.241135704755827     
 H   8.8892452761685909        8.4461195488510441        13.613826243431621     
 C   2.1599854543497936        7.5068667003315062        14.202110845611037     
 C   1.8220051738019645        9.8639824782817502        14.766982657930615     
 H   2.2048107403272179        10.803158160065967        15.155562411192802     
 C  0.49474856608821594        9.7904892643577757        14.331564236362382     
 H -0.13487467193813255        10.678882141998770        14.367073629823725     
 C   9.8999907323447474        5.1233001683984858        14.628551544783100     
 H   10.876558655674820        4.9219288177607599        14.193208859275682     
 Co   1.0881365185309810        8.9399529423752817        5.7540871475464375     
 S   3.3095471719185943        10.932200400363445        4.6818462380429597     
 S  0.75255476115251208        10.952136399300821        8.1827584527655137     
 S   1.1927930116248426        5.8218258860990924        6.4417984409406479     
 S -0.94445207273237941        8.1611245603189762        3.4333631297128742     
 O  0.32290413262636397        7.4810214516429570        3.0689797028818293     
 O   2.6896794237179014E-003   11.034922487327913        9.4472589982639175     
 O   4.1642329547762582        11.005797178839861        3.4828277059483996     
 O   2.1390203575020434        10.472919070599644        8.2671191731627385     
 N   1.9978755197465248        7.1818892317621259        6.0865727293455594     
 O  -1.5955124340316942        8.8663155732654069        2.3130022536852031     
 O   1.8147847546573874        5.0245684791108127        7.5152078626631065     
 O   2.0495728738872945        11.685519296978260        4.6341152972290836     
 O -0.20530892247724758        6.2575706868662762        6.6941329276683872     
 N -0.61409169676847131        9.0948884413500597        4.7015045654545853     
 N   2.9077500085272825        9.4112973201130092        5.0907748606991197     
 N   2.2678175658018367E-002   10.033587011911608        7.0544003963074493     
 C   6.0269313115668588        7.3067311110305937        4.8319979234537893     
 H   7.0624690728194555        7.3875672356969666        4.5124417896393405     
 C  -1.3040197768587780        10.309084544840145        6.6483582701228778     
 C   3.3491107677248775        7.1382772736220428        5.6801338821282252     
 C   4.2820109623316638        11.568446704688318        6.0402918613597754     
 H   5.1582741959680103        10.923935997408178        6.1755744878767080     
 H   3.6673102108277860        11.555451929625990        6.9473399574295556     
 H   4.6088316029157790        12.581407918844899        5.7777762635548546     
 C  -2.2741200322830979        11.025260302802822        7.3777759594459011     
 H  -2.0283740238600516        11.401824861731923        8.3677378013164443     
 C  -1.6548312913401990        9.7865124284623413        5.3649242236839374     
 C   1.1235726182938981        4.8425320417323112        4.9610086904523989     
 H  0.70396081354781148        5.4821999088166482        4.1770181917262343     
 H  0.47307699867677022        3.9816828831231548        5.1587830067680391     
 H   2.1309910203029534        4.5119635845301058        4.6871891752671129     
 C  0.80655998611615320        12.590577590669463        7.4879436894737692     
 H   1.2678985705911048        12.497823196566808        6.4988454599845928     
 H   1.4036786260490610        13.210643003429324        8.1659330448227525     
 H -0.21020056990833397        12.987173656062454        7.3984661608734168     
 C  -2.9466034286287925        10.020438893638875        4.8603632212980843     
 H  -3.1978892991183407        9.6778381267133469        3.8607847826760961     
 C  -3.5488177935216934        11.258741433893290        6.8484993731969332     
 H  -4.2728442882143529        11.836213846488922        7.4189433974161449     
 C   5.2045717933109454        8.4358396497479742        4.7675716651055575     
 H   5.6004162880766080        9.3626805937718665        4.3652260177488049     
 C  -2.0651102755722914        6.9181718509262682        4.0440623520075167     
 H  -1.5187270917452154        6.2723751844853739        4.7382712538849656     
 H  -2.4647067963908933        6.3482310128864103        3.2022409671951673     
 H  -2.8728706222346365        7.4350932023896457        4.5749267228503276     
 C   3.8566445903068169        8.3746218037536906        5.1631878588809776     
 C   4.1947025223721646        6.0176082631677019        5.7284702052514636     
 H   3.8119508603307226        5.0785059861796897        6.1172850790762592     
 C   5.5219031415309008        6.0910262657206315        5.2928583398072231     
 H   6.1515293557826149        5.2026367614367190        5.3283973465292034     
 C  -3.8833103067084225        10.758267698863067        5.5899155563721523     
 H  -4.8599298562586588        10.959533873133019        5.1546415973652495     
 N   10.249719364503569       0.35804614657675882        8.1262984410189727     
 C   8.8216887907478245       0.44707236489908930        7.6332244020482474     
 H   8.7947625619248644        1.2519672775097523        6.8873518937347766     
 H   8.2232683520995522       0.76636589799482713        8.5014198715251759     
 C   10.399396469535317      -0.71691598517959865        9.1811458721542856     
 H   10.097520606418120       -1.6522148141300415        8.7014350474837325     
 H   9.6623964052757447      -0.50705227209092352        9.9651872082290733     
 C   8.3390866570806637      -0.86522754028728865        7.0249175532163957     
 H   7.3814891557999553      -0.68590818435481704        6.5167421159930470     
 H   8.1850770074069459       -1.6507003796553739        7.7760107680524175     
 H   9.0372949470508654       -1.2248045740608187        6.2512417949738719     
 C   10.776947287757549        2.7345370691714250        7.4691076846350697     
 H   11.429119749981282        3.5688889522549241        7.7593401179697929     
 H   9.7798033126038177        3.1298305875758485        7.2504357570342073     
 H   11.187240904951061        2.3297168877705259        6.5350242525647220     
 C   10.777415763456675        1.6977530937824914        8.5832150043862132     
 H   11.801135657643341        1.5200886332357020        8.9261313740182615     
 H   10.167769696493842        1.9985096331608454        9.4455893862948681     
 C   11.814863872262569      -0.81900411351260083        9.7319879183518925     
 H   11.949520306136167       -1.8032568739273065        10.199625034676046     
 H   12.020314047599847       -6.2084275994163655E-002   10.496786158314103     
 H   12.558236482304421      -0.73496510129253911        8.9297841235295561     
 H   10.829575787907613        5.7506876858311413E-002   7.3008432473778839     
 N   7.8011256522032699        15.523676917604483        17.165017720080634     
 C   9.2291730379763983        15.434909940818905        16.671967902648628     
 H   9.2563094431203883        14.629921125471066        15.926228619966057     
 H   9.8276353525872331        15.115923096651096        17.540213706259490     
 C   7.6512873489024704        16.598503879252785        18.219972226877896     
 H   7.9531453138320582        17.533878972026720        17.740400239026975     
 H   8.3882278766845015        16.388585797176034        19.004055098548882     
 C   9.7114661364161918        16.747202340017701        16.063455439319828     
 H   10.669162721335924        16.568090205275915        15.555423441974714     
 H   9.8651651685569242        17.532829609350021        16.814399513701051     
 H   9.0132624174015099        17.106413362246322        15.289661803853095     
 C   7.2741307561725348        13.147230026441754        16.507529694503010     
 H   6.6219926142702183        12.312804073489826        16.797617989984165     
 H   8.2712939978742224        12.752009454007721        16.288827221206127     
 H   6.8638365370107861        13.552154922200476        15.573492305070515     
 C   7.2735950326281547        14.183858998366521        17.621784465327270     
 H   6.2498729577295453        14.361370609215067        17.964760147812918     
 H   7.8833069688681556        13.883057506028523        18.484097185401463     
 C   6.2357730115727614        16.700432843335538        18.770707455601290     
 H   6.1010368984139731        17.684588357700335        19.238523082275069     
 H   6.0303018710252134        15.943371769027779        19.535358948138807     
 H   5.4924667001781931        16.616499693617229        17.968430307737332     
 H   7.2212471197744108        15.824209424384144        16.339573641362755     
 N   4.2919100167954776        7.5327793644035950        9.8541300745300600     
 C   2.8526907226908995        7.5390323473090568        10.327353175528227     
 H   2.7283443027320691        6.6644428524705939        10.980020860475287     
 H   2.2403576189527179        7.3916091385448928        9.4237921918722947     
 C   4.5220730584561082        8.6102774624514407        8.8161332145422868     
 H   4.2404253051097545        9.5524197980966505        9.2937034256495572     
 H   3.8043969716147625        8.4360013435629018        8.0067610226153878     
 C   2.5013485270053240        8.8198951743524798        11.076006443218478     
 H   1.4975687270862961        8.7117338232953880        11.510680570167171     
 H   2.4846932133427448        9.7000392172428143        10.421939184992741     
 H   3.1923525527630479        8.9882116979775937        11.916442962018117     
 C   4.7189910410698070        5.1357485932544016        10.504788191587954     
 H   5.3202677463657979        4.2690622312231632        10.199322036503068     
 H   3.7118845081394043        4.7892913631950806        10.759412275092604     
 H   5.1778194984169543        5.5268010033301094        11.421953722248213     
 C   4.7327915206828157        6.1665966571808069        9.3840879113405400     
 H   5.7503647197466048        6.2892623010209885        9.0003313001647811     
 H   4.0783175769562225        5.8928329556047068        8.5460393673031430     
 C   5.9563418171799620        8.6628673796064319        8.3116486018597264     
 H   6.1415372141407500        9.6425247377546981        7.8508291718004681     
 H   6.1574348493090669        7.9023309851371328        7.5494967772058414     
 H   6.6711032840502114        8.5484110586800064        9.1359892996207002     
 H   4.8791210594018928        7.7835589951631983        10.690591437431799     
 N   1.7244897181576893        8.3482926884633315       0.81520257991368117     
 C   3.1637547101311725        8.3416300036674649        1.2883450258613776     
 H   3.2885157792966178        9.2165304826262950        1.9405991578352459     
 H   3.7761559120553114        8.4882981716345771       0.38463443514466278     
 C   1.4939910336360236        7.2708570281248255      -0.22279775563259699     
 H   1.7756169121788830        6.3286558386249716       0.25466894883104402     
 H   2.2115360814371843        7.4450829627361594       -1.0323008291298641     
 C   3.5145057605807541        7.0609065790123591        2.0376230986738073     
 H   4.5184936200189085        7.1687440860908263        2.4719644541568777     
 H   3.5305395049276243        6.1803408400959485        1.3839882454455512     
 H   2.8235310089002095        6.8934537433855319        2.8783567936387460     
 C   1.2978265463157779        10.745378225809633        1.4659437885169722     
 H  0.69667030600414448        11.612166091965550        1.1605184929491594     
 H   2.3049676877568577        11.091697358051794        1.7206390642055309     
 H  0.83890079176199717        10.354315672230396        2.3830586873529356     
 C   1.2839416460254771        9.7146032732458281       0.34517471595751775     
 H  0.26638185174534768        9.5921667765019034       -3.8715515996449130E-002
 H   1.9385698592233351        9.9882872504215729      -0.49278772023897921     
 C   5.9612519384812448E-002   7.2184933726215847      -0.72701339467550807     
 H -0.12583539364279087        6.2388781128930271       -1.1878319059428644     
 H -0.14149542864234024        7.9790724297021258       -1.4891157248448561     
 H -0.65498219640276778        7.3330648497512101        9.7463481310898437E-002
 H   1.1372575198377173        8.0976664871186195        1.6516966376917082     
 N   1.7071287649155393        14.616674108221789        18.198870346023366     
 C  0.96492149221188173        15.838567212294805        17.711825884015390     
 H  0.84560648260568616        16.484270395199250        18.588927839821064     
 H  -3.7519948374762593E-002   15.496383767299418        17.436543815074572     
 C   3.0281559651148862        14.980266006607286        18.832072346034909     
 H   2.8193664600348209        15.826535774620828        19.501633584988667     
 H   3.6813751866493858        15.325431664575527        18.024025883159016     
 C  0.49917769804143963        13.125920072479438        16.574101834421224     
 H  0.61912106332794237        12.210448361460500        15.980372241299509     
 H   8.7525533239804928E-002   13.887159684627569        15.901226003134587     
 H -0.25236259234282826        12.918343037741177        17.349996993676765     
 C   1.8407281032560390        13.519860169568673        17.172027117406579     
 H   2.3000421406680847        12.669888018312667        17.686452150374361     
 H   2.5620666339429570        13.863166115625916        16.421793777437955     
 C   1.6295963255484016        16.568378906802142        16.563681747602342     
 H  0.99098639343273587        17.421379469922734        16.303097710913381     
 H   1.7505747867375294        15.930519187799064        15.681726146017985     
 H   2.6149142921706288        16.958716093600074        16.843884188881056     
 C   3.6469481105967736        13.818411465229580        19.595690360506694     
 H   4.5259026559784035        14.187158059423098        20.140007820811103     
 H   3.9893394847332981        13.010500307289549        18.936738378155169     
 H   2.9581016204574526        13.392028697412584        20.336727622628079     
 H   1.0963654353505183        14.268493493071500        18.984707487684187     
 N   4.3097937075020605        1.2645556736699650        9.1602078031412368     
 C   5.0519202451120222        4.2554885659936675E-002   8.6732922483004398     
 H   5.1709634190094764      -0.60318321459374935        9.5504123963312537     
 H   6.0544824972444244       0.38458158720863944        8.3982196278287020     
 C   2.9887105202571460       0.90110400628954523        9.7933802216737522     
 H   3.1974132482251263        5.4883407545403481E-002   10.463037014422557     
 H   2.3355218923389027       0.55589982401749660        8.9853234408967690     
 C   5.5178662555501301        2.7550364156566123        7.5352291471626671     
 H   5.3979523616152933        3.6703751057552592        6.9412648989214407     
 H   5.9294730627139236        1.9936067510301760        6.8625219616310922     
 H   6.2694237210324619        2.9627779047886773        8.3110693698043629     
 C   4.1763011568762147        2.3612929041144408        8.1332629373700751     
 H   3.7171027912901398        3.2113690388847469        8.6476308858988897     
 H   3.4548952821726044        2.0179884588958545        7.3830930334345251     
 C   4.3873451270913000      -0.68712869385468567        7.5250057206447947     
 H   5.0258878279432899       -1.5402118429357845        7.2645134911927975     
 H   4.2666171742442636       -4.9220570043354187E-002   6.6430385056963583     
 H   3.4019117619060193       -1.0773286045733583        7.8050293906362551     
 C   2.3699170654677344        2.0630578300574234        10.556858474389353     
 H   1.4908761406343820        1.6944031940274777        11.101101305911275     
 H   2.0276535073476207        2.8709562838866498        9.8978162554590394     
 H   3.0587074650325583        2.4894240831060634        11.297958227535908     
 H   4.9205652267653583        1.6127584246974176        9.9460286962044719     
 N   7.6819642208558081        9.3573342613621726      -0.12884548290978182     
 C   6.9248206049204626        8.1566411469609967       0.38757477049102840     
 H   6.7500494933040898        7.5151594093444158      -0.48436911524266946     
 H   5.9474661178698005        8.5298900867721166       0.70905902785762898     
 C   9.0061277857413433        8.9694142008690889      -0.74004469137667106     
 H   8.8071882004635587        8.0790852578247296       -1.3532483722885764     
 H   9.6640568359037449        8.6859729551317173        8.8006029038797007E-002
 C   6.4623805472881033        10.928796988765747        1.4027014964538806     
 H   6.5747125487803082        11.888085331235036        1.9238858709165521     
 H   6.0301237799232714        10.225944361068851        2.1237384495453440     
 H   5.7304917954376702        11.078036128040536       0.59514883036643362     
 C   7.8138640422444139        10.483124616434985       0.86566140530053004     
 H   8.3138666769998721        11.301884214593837       0.33872601989132217     
 H   8.5003223856793824        10.146811564151196        1.6516855141523250     
 C   7.6176547655438425        7.4058116912059671        1.5053630794068877     
 H   6.9594625018784546        6.5816376366980718        1.8082070472096419     
 H   7.8151083316828931        8.0444853122420987        2.3726907829136930     
 H   8.5676967627387608        6.9695669801807449        1.1735677922246870     
 C   9.6048870413162426        10.088662078863045       -1.5803662620020076     
 H   10.479964663843775        9.6988833228642477       -2.1163171134256191     
 H   9.9488027289881593        10.938459274228931      -0.97711872575891678     
 H   8.9011633044368974        10.463272986334522       -2.3349323934727830     
 H   7.0829104041111544        9.6844330260032550      -0.93278501759319055     
 N   10.368284497391583        6.5245683720254943        8.9097580507290104     
 C   11.125241333386057        7.7254850022184680        9.4259159111646564     
 H   11.299589871659421        8.3669689351309628        8.5539094731822374     
 H   12.102795352774290        7.3525413683879668        9.7471033112360743     
 C   9.0440282906510561        6.9121769428484914        8.2985598878969142     
 H   9.2428222749900844        7.8023656212591925        7.6851192417937808     
 H   8.3861259834127519        7.1957528903665446        9.1265810837350365     
 C   11.588112938451692        4.9537692512514289        10.441809793630396     
 H   11.475902208094707        3.9947117166304684        10.963411038518455     
 H   12.020174977948756        5.6570097485265878        11.162561884938697     
 H   12.320096948038797        4.8042995364747831        9.6343999229798651     
 C   10.236595751688004        5.3989520321502935        9.9044893990079945     
 H   9.7368949438337680        4.5799394239606368        9.3776778154352893     
 H   9.5499508630271333        5.7352463551765833        10.690347643995407     
 C   10.432544491673971        8.4761800730002559        10.543872461327727     
 H   11.090552292574133        9.3006100805801175        10.846382164533145     
 H   10.235650113426860        7.8375496686325654        11.411337650652611     
 H   9.4822376589568105        8.9120325756407066        10.212390132234102     
 C   8.4453212334816943        5.7926669938079254        7.4585757435765556     
 H   7.5701114208772520        6.1822114052996167        6.9226722676998547     
 H   8.1016220479607384        4.9429556489688098        8.0620559662313678     
 H   9.1489921890262274        5.4180016110130316        6.7039884967764376     
 H   10.967372406368431        6.1974082484693218        8.1058700256838989     
         396

 Co   10.954600371342190        1.0402169333690248        3.3149398452573573     
 S   8.7098691473925669        3.0513544410568265        4.3390926891162733     
 S   11.368557460253159        3.1125633093608522       0.94140025060230015     
 S   10.824272168363864       -2.0608051810497581        2.5235897281633015     
 S   12.948482679450571        9.9405083921404458E-002   5.6076758795538666     
 O   11.667810833572659      -0.58419510940346953        5.9153265475265675     
 O   12.153410103433442        3.2074760021144013      -0.30097397779909296     
 O   7.8316218181775685        3.1170372514727571        5.5211879576612439     
 O   9.9797775047082116        2.6501871892987539       0.80914909647713484     
 N   10.039075990716290      -0.70784856536713903        2.9456871841421362     
 O   13.586501675192082       0.73583620305539110        6.7755582303609900     
 O   10.187645873532693       -2.7909595200604871        1.4115738535781832     
 O   9.9671714057473224        3.8069614596696111        4.4158951199388179     
 O   12.228361498949956       -1.6336468617288682        2.2915654924535498     
 N   12.648102977203530        1.1066999778322286        4.3871689654201376     
 N   9.1237040976046906        1.5300328698529944        3.9342026352306738     
 N   12.055579704116630        2.1652521204641726        2.0735961376090484     
 C   5.9983752336362013      -0.56928096822511809        4.1640262110434945     
 H   4.9588911686268347      -0.48103957030711386        4.4689659686340022     
 C   13.381455968416537        2.3982618763965404        2.5061926449805569     
 C   8.6855857851015710      -0.74646466667090838        3.3410166195567323     
 C   7.7643621910802256        3.6968239972884440        2.9668912638919926     
 H   6.8730560428205694        3.0739751295078901        2.8300558516417329     
 H   8.3901670470499976        3.6649629519966989        2.0678605104289494     
 H   7.4584044423138316        4.7187021483489406        3.2199907613475571     
 C   14.372287208378312        3.1298889868145752        1.8214758520451302     
 H   14.147645714171523        3.5492917310613668       0.84374509877959192     
 C   13.706533235845987        1.8147499823725199        3.7703369245907079     
 C   10.883498497721684       -3.1242565997244025        3.9478165089671031     
 H   11.325276655487722       -2.5458135681707015        4.7667570578603362     
 H   11.507141256348255       -3.9904028620133052        3.6942244136929649     
 H   9.8718803948894127       -3.4465696868238478        4.2145303735977100     
 C   11.315658717640821        4.7410739461931346        1.6531426263611486     
 H   10.823890369600358        4.6467038235861455        2.6267934297439224     
 H   10.746987659047978        5.3754502288657395       0.96450871339489652     
 H   12.334646429501632        5.1231025166075588        1.7714857578248879     
 C   14.990514065202358        2.0164013458175027        4.3060657909795985     
 H   15.220411750364335        1.6287711748978539        5.2937605072228040     
 C   15.640900153620477        3.3265702912188742        2.3796871294509723     
 H   16.380807830127189        3.9172604853418589        1.8425821849295165     
 C   6.8248390957757836       0.55586000305148187        4.2330422245027455     
 H   6.4281659015501900        1.4856010156982236        4.6251845286533149     
 C   14.070341461718829       -1.1179515150263328        4.9520542562738532     
 H   13.529851034542496       -1.7293525419857059        4.2234772816393953     
 H   14.457484774550043       -1.7275582673173777        5.7711486744781819     
 H   14.886605861602153      -0.58015851800123508        4.4563221248629512     
 C   8.1764759781457794       0.49126412569505279        3.8535503433178016     
 C   7.8358599309953822       -1.8643371311576649        3.2877763820847674     
 H   8.2159605859494125       -2.8043572486922117        2.8992992759631657     
 C   6.5057490406400564       -1.7879357238543789        3.7142287865265189     
 H   5.8765092232849705       -2.6765977324627870        3.6796065735403998     
 C   15.946777961049669        2.7746240342675859        3.6237334826600902     
 H   16.916369536881501        2.9524384811314492        4.0837804891095502     
 Co   7.0962813217289353        14.841222724385855        12.353718305763001     
 S   9.3410958823527253        12.830131908946923        13.377776740409633     
 S   6.6822973236921195        12.768780021922758        9.9801742500450583     
 S   7.2264965295726009        17.942167502847688        11.562180134127015     
 S   5.1023372005644969        15.782197378351214        14.646397338249708     
 O   6.3830407364188595        16.465746154210201        14.954032092433113     
 O   5.8973143401455168        12.674026390702334        8.7378693011431832     
 O   10.219319722817971        12.764472826884726        14.559891514540924     
 O   8.0710316084513831        13.231285062840868        9.8478692589355088     
 N   8.0117582749376428        16.589228158122843        11.984220208703992     
 O   4.4643264739804680        15.145768499135196        15.814281265178996     
 O   7.8630645146007989        18.672351980198876        10.450151770761080     
 O   8.0838657257641575        12.074399206283907        13.454500850788174     
 O   5.8224117381397917        17.514976848411230        11.330204348921372     
 N   5.4026767266826292        14.774952910140302        13.425849652739521     
 N   8.9271574486373115        14.351464919683197        12.972993650032086     
 N   5.9953476526649006        13.715806060443740        11.112623675146539     
 C   12.052396983815001        16.450935812885309        13.202776528052167     
 H   13.091868401488668        16.362770287727329        13.507777686734771     
 C   4.6694486973079412        13.482932212913353        11.545137614487629     
 C   9.3652315895295537        16.627923864911544        12.379622381859814     
 C   10.286683300550568        12.184839240988147        12.005557933229271     
 H   11.177931303842527        12.807778831171241        11.868773457928716     
 H   9.6608844548173529        12.216681759704418        11.106522285484813     
 H   10.592730749027679        11.162978303135498        12.258615492114025     
 C   3.6786334329100581        12.751187991152147        10.860504169481429     
 H   3.9033145269077476        12.331564983823730        9.8828727420718341     
 C   4.3442710940650944        14.066789196227147        12.809113882951257     
 C   7.1672746694344296        19.005595961489089        12.986426960599488     
 H   6.7255491130301710        18.427125451139219        13.805377778074570     
 H   6.5435939444454041        19.871723772454718        12.732862686311959     
 H   8.1788842711673695        19.327950591549804        13.253115487281880     
 C   6.7354428905723838        11.140144627869878        10.691607652109624     
 H   7.2273074741307068        11.234426632735659        11.665218559090709     
 H   7.3041156247530461        10.505954345177319        10.002799232303891     
 H   5.7165107459391145        10.757980803961903        10.810004919498510     
 C   3.0602554106552766        13.865254087372669        13.344808336620988     
 H   2.8302873518071641        14.253104432836080        14.332405101707133     
 C   2.4099799804612658        12.554661187020288        11.418667633913177     
 H   1.6701071415741153        11.963867542798734        10.881623156287542     
 C   11.225980648730410        15.325761075551565        13.271851464329593     
 H   11.622674255010736        14.396072965999853        13.664098121433657     
 C   3.9804987499009572        16.999605452212656        13.990854258848854     
 H   4.5209657623553365        17.611003019281863        13.262260557405238     
 H   3.5934212495098414        17.609211881312710        14.809979781087927     
 H   3.1641886892687587        16.461855716948907        13.495149874933038     
 C   9.8743575628523423        15.390261641357553        12.892292494209791     
 C   10.214896297248632        17.745840391691413        12.326354957408640     
 H   9.8347741301663660        18.685805904241210        11.937764813240603     
 C   11.544990847259523        17.669537623099753        12.752875835389922     
 H   12.174199878174175        18.558220821681783        12.718213847141143     
 C   2.1040280645452065        13.106883560328036        12.662587165702661     
 H   1.1344026615928744        12.929192621577856        13.122612424956799     
 Co   4.9288773294857586        6.9400742584468968        14.791737339674929     
 S   2.7065344362150765        4.9470540790501465        13.721534902948800     
 S   5.2675916932404654        4.9259651239488083        17.218547617801271     
 S   4.8233171700614212        10.057664980706733        15.483053341334726     
 S   6.9598525770526960        7.7247285990769559        12.471941907165291     
 O   5.6919516333010467        8.4048947104821856        12.109720831167989     
 O   6.0187788983606252        4.8427590763748620        18.482213348302448     
 O   1.8509401546331621        4.8737597303949221        12.523169202580561     
 O   3.8810190223310701        5.4044908048030758        17.304696190281369     
 N   4.0189906325749387        8.6978726446893262        15.125306790845505     
 O   7.6104683951244443        7.0222599924507163        11.349735736547084     
 O   4.2007182887827925        10.852476597963033        16.557821393660877     
 O   3.9664115939062734        4.1936523455843373        13.672689396216972     
 O   6.2216207425036698        9.6222239629881070        15.734747635277373     
 N   6.6306099128080742        6.7880603801042572        13.738192260405155     
 N   3.1087700454550040        6.4679659102148133        14.130336958239790     
 N   5.9958291329656861        5.8456411786426230        16.090055941105831     
 C  -1.0629137985813220E-002   8.5723428677351006        13.872512208897977     
 H  -1.0463532137915876        8.4911765253249225        13.553635062299254     
 C   7.3224489985216303        5.5716085577842183        15.682910956729385     
 C   2.6676451186901242        8.7412487235424603        14.719392196032612     
 C   1.7351360818627262        4.3104508021201866        15.080525187801189     
 H  0.85831553166725794        4.9541461691730673        15.215918233012710     
 H   2.3502953813135252        4.3241480844217355        15.987243274156345     
 H   1.4090863005723506        3.2971549699534086        14.818379757339505     
 C   8.2934009328719949        4.8550259199620749        16.410719904837908     
 H   8.0485477971837867        4.4771051962894211        17.400349590067957     
 C   7.6721134090791283        6.0960439242844782        14.399979860858947     
 C   4.8923114090091593        11.040027122300401        14.004336469770667     
 H   5.3126784635217055        10.402557837571605        13.219070368070962     
 H   5.5419090532149200        11.901004551613783        14.204163430772276     
 H   3.8847765387635858        11.370392855153655        13.730758645823235     
 C   5.2137174057135915        3.2878823983510861        16.523093881001060     
 H   4.7511911409731677        3.3806533484745867        15.534591842540115     
 H   4.6177382025766640        2.6672379449500498        17.201505746181230     
 H   6.2305886376968074        2.8919073260282415        16.432497326501391     
 C   8.9635550343148811        5.8632797897858486        13.894192075881225     
 H   9.2139100384670591        6.2073153512632615        12.894933837682052     
 C   9.5678158343241115        4.6228007292378965        15.880270848912424     
 H   10.292501374868500        4.0449744856458913        16.449532644381257     
 C  0.81187555208397288        7.4433714949503988        13.808016992168419     
 H  0.41595048552292407        6.5163558634352610        13.406261964746346     
 C   8.0805371346761756        8.9666749525996359        13.084456604946396     
 H   7.5343399093688319        9.6112073510759384        13.779904127118288     
 H   8.4798236571802086        9.5380733150531185        12.243543634434738     
 H   8.8885213513518817        8.4489095725234602        13.614093746748349     
 C   2.1599715612891970        7.5047589631385927        14.202924208224021     
 C   1.8218970205591725        9.8618184732061867        14.767833363176615     
 H   2.2046029497513788        10.801023197086254        15.156414219536479     
 C  0.49453682605026072        9.7882224872392385        14.332739575128258     
 H -0.13507015457667323        10.676626879053105        14.368213681041537     
 C   9.9010990081163062        5.1249025518016689        14.622076238352950     
 H   10.877410146716196        4.9244105391636257        14.185819183218024     
 Co   1.0878178170542574        8.9414588087042102        5.7529769290118420     
 S   3.3100955466666302        10.934402271954271        4.6825200518227241     
 S  0.74932524587071081        10.955878914858483        8.1796001511906535     
 S   1.1934175407188627        5.8239619728381919        6.4445203924873020     
 S -0.94333260907873351        8.1566307594530869        3.4332826290536294     
 O  0.32451679878049056        7.4763978377920024        3.0710015746130725     
 O  -1.8397900528943564E-003   11.039113506354504        9.4432787363895532     
 O   4.1656526962248837        11.007701891451996        3.4841271360378636     
 O   2.1358767869962199        10.477287162473614        8.2657388855473197     
 N   1.9977662761477379        7.1837608739954870        6.0868192409130479     
 O  -1.5939079628599748        8.8592753909908435        2.3111606191739900     
 O   1.8159505322927789        5.0291860276846663        7.5193572658988206     
 O   2.0502208893351321        11.687806911546573        4.6337124098211628     
 O -0.20490504836773091        6.2593917817863076        6.6961041526049030     
 N -0.61408324147892346        9.0931198073359152        4.6996591656225855     
 N   2.9078519339574509        9.4134851795259991        5.0913042739244458     
 N   2.1041186368869324E-002   10.036264063878486        7.0510969216286226     
 C   6.0272532847438525        7.3091036501774163        4.8335844583504466     
 H   7.0629369941633051        7.3902114518211723        4.5145679787213382     
 C  -1.3056263575896552        10.310182762312088        6.6440699986031966     
 C   3.3490851725504354        7.1403319424538374        5.6807923424001725     
 C   4.2815624529626160        11.570992637369402        6.0414725689850020     
 H   5.1583821595675898        10.927283576609691        6.1768137366705496     
 H   3.6664504830550815        11.557302397190188        6.9482238235811540     
 H   4.6076114975389411        12.584283153771551        5.7793032186028404     
 C  -2.2764979993186887        11.026928121952318        7.3718300919053803     
 H  -2.0315360698829354        11.405081388560157        8.3613386408446075     
 C  -1.6554809203708902        9.7853510984167968        5.3613505251413702     
 C   1.1245627532328830        4.8415534825303927        4.9658239560053792     
 H  0.70413503056037074        5.4789572263398920        4.1805389121586156     
 H  0.47505645433647781        3.9805114123672674        5.1656635646210693     
 H   2.1321350944526900        4.5112852363369500        4.6922684861008417     
 C  0.80328998886320635        12.593952194812420        7.4841585073273240     
 H   1.2657600838535938        12.501137580966159        6.4956346632722370     
 H   1.3993513977439005        13.214548618492742        8.1625443324442006     
 H -0.21355312427077433        12.990007368223880        7.3936071070957468     
 C  -2.9469647492005504        10.018076967851782        4.8556337606295346     
 H  -3.1974559601351054        9.6738070030746837        3.8564954030420533     
 C  -3.5509705129991898        11.259041078274615        6.8414803555390638     
 H  -4.2755875088389708        11.837001704807729        7.4106881535866345     
 C   5.2047451445849564        8.4380680207938958        4.7689933701414198     
 H   5.6006225846005622        9.3650165506198579        4.3670283974357407     
 C  -2.0640381354429835        6.9146277226754176        4.0456447850357229     
 H  -1.5178741812366605        6.2701004755748002        4.7411232961567009     
 H  -2.4631784245265504        6.3432222031808818        3.2046643983923708     
 H  -2.8721101204070614        7.4323235311173121        4.5752118208013748     
 C   3.8566812888906110        8.3767285203044217        5.1640158616376608     
 C   4.1948270321489760        6.0197639820514750        5.7293062460622766     
 H   3.8121708982725226        5.0806275006291939        6.1181053696266199     
 C   5.5221352819224769        6.0932898638148334        5.2940328625608446     
 H   6.1517448536916897        5.2048884789517658        5.3295345043882199     
 C  -3.8843996240899288        10.756658708975323        5.5834349676815123     
 H  -4.8607587027365788        10.957052764047425        5.1472415953356521     
 N   10.251832093225348       0.35980363055932663        8.1297641998550390     
 C   8.8233990753668543       0.44540494850567580        7.6374044413721212     
 H   8.7929720318370368        1.2528022695988801        6.8948787448688309     
 H   8.2244795033297695       0.75852565022524820        8.5068704401609381     
 C   10.404402075126988      -0.71524347124584509        9.1840123352052263     
 H   10.103253183181518       -1.6507912866512033        8.7043842408234262     
 H   9.6680969049715451      -0.50665389947231099        9.9689633795007193     
 C   8.3455126062160421      -0.86576720447771083        7.0240587829434311     
 H   7.3862542407864185      -0.68900644058829741        6.5185268993033150     
 H   8.1964409593291734       -1.6546401685344261        7.7716678223895785     
 H   9.0434601503434227       -1.2184731961312660        6.2479830387009363     
 C   10.775460944573023        2.7370299365868487        7.4727976723410814     
 H   11.425805501674699        3.5725446249673398        7.7635726872244888     
 H   9.7779587321837962        3.1305684269443628        7.2528352233182289     
 H   11.187496705724831        2.3327012036624986        6.5393226809328189     
 C   10.776410852099477        1.7004637363970472        8.5871456668923098     
 H   11.799910849913637        1.5247763452056740        8.9315269395963899     
 H   10.165156330287287        2.0002537570187719        9.4486466592001470     
 C   11.820545732144584      -0.81554775031890259        9.7331879012800098     
 H   11.957020700387810       -1.7996326351034213        10.200584650389336     
 H   12.025838412091272       -5.8493997336024631E-002   10.497887409700118     
 H   12.562889301110722      -0.73041792696973318        8.9301875582163568     
 H   10.831951583210600        6.1047120920892012E-002   7.3039146135327746     
 N   7.7990060443552673        15.521900184106739        17.168484596758962     
 C   9.2274545812718500        15.436539317166377        16.676147237130952     
 H   9.2580765159547820        14.629054925958821        15.933745063659790     
 H   9.8264130705935653        15.123703010171649        17.545659843519324     
 C   7.6462864256249770        16.596822141550973        18.222831673908175     
 H   7.9474193607561912        17.532440472895203        17.743332305270108     
 H   8.3825358227178430        16.388182063050802        19.007821731387516     
 C   9.7050544152677407        16.747704510446034        16.062610779824176     
 H   10.664404452897605        16.571135761178738        15.557211528625645     
 H   9.8538383408835220        17.536720772240120        16.810081401306697     
 H   9.0071109296528160        17.100071146548437        15.286425884258140     
 C   7.2755920342147897        13.144715388360845        16.511241453168651     
 H   6.6252790202397938        12.309132133191261        16.801882453957102     
 H   8.2731117977975384        12.751244237176406        16.291249846693152     
 H   6.8635554759924666        13.549142025659499        15.577809624682118     
 C   7.2745809471551421        14.181137149691045        17.625726898937003     
 H   6.2510792407997116        14.356682937451637        17.970164022436173     
 H   7.8858970824144992        13.881304720922204        18.487170056528161     
 C   6.2300989451579349        16.696979595245885        18.771907300469099     
 H   6.0935504589987586        17.680974226935753        19.239469881296781     
 H   6.0247858087396864        15.939794775232972        19.536470365254662     
 H   5.4878172988247460        16.611948679343104        17.968838436049541     
 H   7.2188659703202624        15.820649866731184        16.342645082055714     
 N   4.2898008123815590        7.5345824594998678        9.8575900156747025     
 C   2.8509783617597990        7.5374544043678950        10.331516855313664     
 H   2.7300899895622401        6.6653408130121274        10.987495405303722     
 H   2.2391398554256541        7.3839271801174560        9.4292115826059781     
 C   4.5171076837222621        8.6119847623391053        8.8189893292707602     
 H   4.2347413685156283        9.5538869582116437        9.2966299095674341     
 H   3.7987466960445153        8.4364407905930605        8.0105163320163673     
 C   2.4949757865088666        8.8194349954355253        11.075184053999250     
 H   1.4928341983335205        8.7087491092067459        11.512465293393248     
 H   2.4734467276019956        9.6962168276021465        10.417670471755914     
 H   3.1862338469369909        8.9945424671702110        11.913251619268950     
 C   4.7204376667325070        5.1382840608107108        10.508491095046251     
 H   5.3235222064991214        4.2727447145379038        10.203570650339360     
 H   3.7136848482834512        4.7900931531570086        10.761838482964741     
 H   5.1775417309869027        5.5298291046568142        11.426256197788774     
 C   4.7337660211925536        6.1693378391638936        9.3880205364510427     
 H   5.7515580552779175        6.2939552334554527        9.0057154043048016     
 H   4.0808851637311623        5.8946119304342854        8.5491084002549833     
 C   5.9507099836526223        8.6663273943810477        8.3128607030544881     
 H   6.1341135139934551        9.6461451706978547        7.8517945972156520     
 H   6.1519577348295407        7.9059154969059744        7.5506187530506290     
 H   6.6664857035914356        8.5529535310608207        9.1364171486407812     
 H   4.8767496460147841        7.7871330399721987        10.693659866936828     
 N   1.7266333206032576        8.3465168187801595       0.81868015406680661     
 C   3.1654982995669858        8.3432641471035165        1.2925320017559885     
 H   3.2867719896532939        9.2156666404537013        1.9481263438385263     
 H   3.7774000107651906        8.4960898534439568       0.39008767389688503     
 C   1.4990147210578471        7.2691728739594774      -0.21992425327868020     
 H   1.7813600558777170        6.3272157218846861       0.25762001143778862     
 H   2.2172545149379861        7.4446702236589060       -1.0285183427352438     
 C   3.5209516074179041        7.0614130123379661        2.0367795198597327     
 H   4.5232867395847167        7.1717977638105435        2.4737511762043978     
 H   3.5419027559037359        6.1842394915999099        1.3796675372229192     
 H   2.8297209226031632        6.8871080775500033        2.8751233551321720     
 C   1.2963860340026605        10.742866696508814        1.4696578221971899     
 H  0.69341368653648239        11.608500515990301        1.1647751534702964     
 H   2.3031713303908439        11.090928966662558        1.7230705258561285     
 H  0.83919185736768387        10.351312902243901        2.3873763167426580     
 C   1.2829780152027990        9.7118803062324375       0.34912391132555520     
 H  0.26519810915787334        9.5874760308127840       -3.3304519382954818E-002
 H   1.9360016725780920        9.9865315203796978      -0.48970884545258442     
 C   6.5310742284701989E-002   7.2150413255652515      -0.72580385996647678     
 H -0.11832774772695759        6.2352626942576830       -1.1868690514212641     
 H -0.13594987238849604        7.9754929291430638       -1.4880000187496170     
 H -0.65031049065203961        7.3285227217398967        9.7878635205051412E-002
 H   1.1396648967354519        8.0941081610540433        1.6547801149626635     
 N   1.7056442977029835        14.611263394877351        18.199134734757610     
 C  0.96291291834965309        15.832410187573720        17.711053027750786     
 H  0.84163575276590274        16.477962150487922        18.587973924615696     
 H  -3.8641249220227950E-002   15.489131216829049        17.434132787574995     
 C   3.0267891061836805        14.975707669181370        18.831548984649544     
 H   2.8183612571936689        15.823546922353795        19.499106144378047     
 H   3.6801753774662238        15.318670999892371        18.022787968198944     
 C  0.49725999473696447        13.117652942131985        16.577683744379819     
 H  0.61692254526503587        12.200623399376688        15.986531432978740     
 H   8.4876121793981740E-002   13.876820493066415        15.903099078475252     
 H -0.25357743438785707        12.912153596951073        17.354709145405266     
 C   1.8391700332962531        13.513421957239430        17.173436584874594     
 H   2.2999295417564518        12.664554978282357        17.688300280752777     
 H   2.5592653276268611        13.856478188787422        16.421927307428998     
 C   1.6285885083619802        16.562967232949109        16.563986621322705     
 H  0.98928863916951770        17.414950971194955        16.301909105569319     
 H   1.7522728561525698        15.925081287810071        15.682546578650301     
 H   2.6126589656446657        16.954924625132371        16.846018469255501     
 C   3.6448613000267183        13.815363088418403        19.597893241682524     
 H   4.5236854474126682        14.184848886750812        20.141907341318902     
 H   3.9872938201572659        13.005957365988161        18.940921561622083     
 H   2.9554859021068092        13.390831183733280        20.339417021524653     
 H   1.0952974206471171        14.263833512126540        18.985616157912833     
 N   4.3112796474457458        1.2699853575879190        9.1604687502837852     
 C   5.0539364725534250        4.8739037984500910E-002   8.6725062751714788     
 H   5.1749616692216511      -0.59684555983677234        9.5494438343750101     
 H   6.0556025901271058       0.39187293076467133        8.3957802694776600     
 C   2.9900830068353259       0.90567060878757810        9.7928554383397532     
 H   3.1984302823008739        5.7876158487196259E-002   10.460500169755450     
 H   2.3367249396040872       0.56267259178877138        8.9840845574904176     
 C   5.5197758465659295        2.7633428700655394        7.5388229044364969     
 H   5.4001403440000955        3.6802491139140026        6.9474531656742036     
 H   5.9321178849300287        2.0039993235756453        6.8643945172740217     
 H   6.2706291846563733        2.9689948207112291        8.3157973502977818     
 C   4.1778523646601098        2.3677555896328499        8.1346763491962957     
 H   3.7171996601863331        3.2167187461414426        8.6494870775245420     
 H   3.4576948260926712        2.0247003546762672        7.3832258626723082     
 C   4.3883532142538249      -0.68169878874284540        7.5253076605098430     
 H   5.0275909377296646       -1.5337586422745257        7.2633143955357795     
 H   4.2649005315222643       -4.3767422605234002E-002   6.6438573613120102     
 H   3.4041760502064977       -1.0735294647638838        7.8071739397278268     
 C   2.3720099610022829        2.0661064168155718        10.559071564219220     
 H   1.4931054697101451        1.6967054544793347        11.103015744779722     
 H   2.0296963672104820        2.8755013919290215        9.9020173430738865     
 H   3.0613334263149783        2.4906216718044369        11.300653946742253     
 H   4.9216340419985185        1.6174360322453603        9.9469350273581849     
 N   7.6834811253514683        9.3519069053771151      -0.12858175343432937     
 C   6.9268798654828423        8.1504462884949831       0.38677794907848029     
 H   6.7541072869417302        7.5088140287661895      -0.48535308001614635     
 H   5.9486209634637648        8.5225722655955973       0.70660048436527911     
 C   9.0075381144050795        8.9648715001970007      -0.74056474721711119     
 H   8.8082566094559933        8.0761192970667022       -1.3557887242582640     
 H   9.6652980029840361        8.6792247866909911        8.6771936250204670E-002
 C   6.4642960270907910        10.920461988560863        1.4063060966461745     
 H   6.5768911997236179        11.878178630318700        1.9300945132603524     
 H   6.0327790248384288        10.215511412454349        2.1256121322252732     
 H   5.7317064957151391        11.071790318917113       0.59988437851029808     
 C   7.8154294477254354        10.476655043772874       0.86708966267195964     
 H   8.3139718346986680        11.296538554772834       0.34060916823569592     
 H   8.5031357056119887        10.140091819742072        1.6518333426197518     
 C   7.6187036681776146        7.4003729987680851        1.5056567821976836     
 H   6.9612199189580011        6.5751573086324306        1.8069766669556964     
 H   7.8134015754175525        8.0390151818112621        2.3735132485707386     
 H   8.5700174135780358        6.9657864297841954        1.1757168504229203     
 C   9.6070079725952926        10.085651781456225       -1.5781353926586392     
 H   10.482232254431693        9.6966355592027380       -2.1143798737216888     
 H   9.9508556871182652        10.933952736153937      -0.97289052693769495     
 H   8.9038178363134932        10.462108494094993       -2.3322222725822717     
 H   7.0840074533690380        9.6797610199448059      -0.93187248284116675     
 N   10.366798909532754        6.5299666834456831        8.9100290094061645     
 C   11.123226302452080        7.7316353274425236        9.4251445868556747     
 H   11.295606015162038        8.3732694210769356        8.5529552439362426     
 H   12.101670729335208        7.3597933361535830        9.7446911949108568     
 C   9.0426557333612632        6.9167121439188675        8.2980468975717336     
 H   9.2418020223594333        7.8053332415855188        7.6826017142027343     
 H   8.3849208837800084        7.2024850279179757        9.1253558817739737     
 C   11.586212213233818        4.9620286642009290        10.445385864295082     
 H   11.473729973483941        4.0045265734176798        10.969561857993051     
 H   12.017548106179527        5.6673399015420971        11.164427053877107     
 H   12.318890241249113        4.8104861170784892        9.6390968048171821     
 C   10.235047304495117        5.4053801595993214        9.9059089865693277     
 H   9.7367858040219026        4.5852613219947376        9.3795434943384510     
 H   9.5471675296097374        5.7419255919677834        10.690498530708087     
 C   10.431530277347665        8.4815840666780460        10.544179672097144     
 H   11.088842446606655        9.3070380089549758        10.845188162287283     
 H   10.237352592961985        7.8429824793351468        11.412164330484112     
 H   9.4799701510810586        8.9158056704198039        10.214530796008223     
 C   8.4432339833015764        5.7956875361546603        7.4607912387416047     
 H   7.5678870867100123        6.1844855887188626        6.9245901230252525     
 H   8.0995870693338876        4.9474673562160305        8.0662534313997298     
 H   9.1463749576342170        5.4191789170944231        6.7066853318273747     
 H   10.966304326882925        6.2020558307883791        8.1067860523368775     
         396

 Co   10.954255966588887        1.0386814306358805        3.3138032146009984     
 S   8.7103848646694324        3.0491154087410650        4.3397338833900747     
 S   11.365318910085680        3.1088085934378049       0.93822835074639976     
 S   10.824886720954915       -2.0629777465826091        2.5262983625913771     
 S   12.949566888374031       0.10386866490823993        5.6075832438568174     
 O   11.669388180288603      -0.57960231894125058        5.9173338773245732     
 O   12.148880149922112        3.2032714779337015      -0.30496271588695095     
 O   7.8330115656069932        3.1150869667247445        5.5224571997903906     
 O   9.9766244246125595        2.6458106986726322       0.80774628998172693     
 N   10.038951040922051      -0.70975924392084644        2.9459176899927955     
 O   13.588066749960348       0.74284674919205018        6.7737067026848363     
 O   10.188803279452754       -2.7956215150146018        1.4157149578373671     
 O   9.9677853591044077        3.8046387565990556        4.4154595677193953     
 O   12.228753109356187       -1.6354981465608234        2.2935202741381966     
 N   12.648077455299148        1.1084421176728840        4.3853127923352986     
 N   9.1237746209920374        1.5278109369085733        3.9346886779083623     
 N   12.053922610071695        2.1625624217292043        2.0702853553965808     
 C   5.9986816640908760      -0.57170803608208975        4.1656009818491455     
 H   4.9593439857907189      -0.48374369659972183        4.4710839084958511     
 C   13.379829334522180        2.3971401825187999        2.5018997669942458     
 C   8.6855442159508911      -0.74856253741299317        3.3416580746568401     
 C   7.7638778739708343        3.6942460145260312        2.9680447125646769     
 H   6.8731295923837550        3.0705941669132453        2.8312656972040244     
 H   8.3892714167189837        3.6630872648894073        2.0687169145700310     
 H   7.4571462391198358        4.7157928792422306        3.2214956519993656     
 C   14.369896608547382        3.1281921397804191        1.8155295446675737     
 H   14.144476085316985        3.5460105479959503       0.83734609672176674     
 C   13.705855597976891        1.8158826043572736        3.7667583343127622     
 C   10.884488096962993       -3.1233097397996610        3.9526218043584711     
 H   11.325439825961519       -2.5425953896207205        4.7702680146578063     
 H   11.509131046759684       -3.9892562754538670        3.7010992180838307     
 H   9.8730272699523418       -3.4459345614766312        4.2195978980624327     
 C   11.312378655167132        4.7376869056676041        1.6493437087619953     
 H   10.821732506001885        4.6433762173282220        2.6235642055219994     
 H   10.742657883831917        5.3715342166352542       0.96110164146128052     
 H   12.331283957785709        5.1202535453684090        1.7666228895036129     
 C   14.990125269288431        2.0187237260604070        4.3013343442481276     
 H   15.220812406035659        1.6327597697654528        5.2894692656178810     
 C   15.638735041817341        3.3262307828507254        2.3726707772177775     
 H   16.378057010887616        3.9164299989801803        1.8343326115149619     
 C   6.8249898646239950       0.55358287268121220        4.2344414500976804     
 H   6.4283449340317649        1.4832166688406379        4.6269586569844288     
 C   14.071384284626747       -1.1144341425241058        4.9536263430744887     
 H   13.530676663013670       -1.7271139176377102        4.2263257913460190     
 H   14.458994210151547       -1.7225670234427592        5.7735632966967190     
 H   14.887330139214875      -0.57741262561053575        4.4565888653677810     
 C   8.1764885527078750       0.48911582782460572        3.8543486140926322     
 C   7.8359747148963228       -1.8665412953078087        3.2886038186919917     
 H   8.2161764192066151       -2.8065276504134364        2.9001177066708572     
 C   6.5059717826390164       -1.7902532022984032        3.7153962805009533     
 H   5.8767201615055802       -2.6789070409095923        3.6807437798489544     
 C   15.945668773296495        2.7761885118650493        3.6172555570834430     
 H   16.915520455017916        2.9548677336845830        4.0763870819213768     
 Co   7.0966103601949477        14.842763739144688        12.352576084830073     
 S   9.3405596792386891        12.832370294569047        13.378419390120591     
 S   6.6855229341502556        12.772548372100914        9.9769963593447741     
 S   7.2258764606507517        17.944350676151956        11.564897925491859     
 S   5.1012458827233269        15.777720568376813        14.646305758967266     
 O   6.3814571906447668        16.461137953503162        14.956040968540403     
 O   5.9018415983418295        12.678233332017061        8.7338690453513586     
 O   10.217910957234441        12.766423485630762        14.561161152957521     
 O   8.0741749826495273        13.235666240592352        9.8464654414579336     
 N   8.0118720611413607        16.591147292783315        11.984462846335198     
 O   4.4627512068066766        15.138748155108663        15.812431286242772     
 O   7.8619062763614584        18.677022827527455        10.454303589917467     
 O   8.0832278727289530        12.076727221190733        13.454072620939455     
 O   5.8220138052104238        17.516842797562369        11.332164369551649     
 N   5.4026957428552258        14.773193628872754        13.423997299992571     
 N   8.9270728025590955        14.353684990339101        12.973472372758378     
 N   5.9969857627354086        13.718529754057563        11.109288278496617     
 C   12.052084065115221        16.453348555688656        13.204347164424377     
 H   13.091410108049464        16.365453769421283        13.509886654974760     
 C   4.6710581995343521        13.484076512065506        11.540826216007815     
 C   9.3652632732854943        16.630023186749131        12.380270826760290     
 C   10.287142319426252        12.187404182405242        12.006714536357626     
 H   11.177835886546118        12.811141126210448        11.869982226029217     
 H   9.6617542830577143        12.218544559659440        11.107382215020253     
 H   10.593958197856102        11.165873718056874        12.260127025677599     
 C   3.6810056168371457        12.752917105644221        10.854532367749568     
 H   3.9064624448181702        12.334896292743881        9.8764401668297808     
 C   4.3449396022194691        14.065650758429927        12.805530516774054     
 C   7.1662799892461173        19.004659318339822        12.991241487317570     
 H   6.7253785242823847        18.423917834821406        13.808896810258103     
 H   6.5416006533026119        19.870588443893876        12.739746806803302     
 H   8.1777329454523819        19.327323091294254        13.258193515058665     
 C   6.7386916998078039        11.143553978590930        10.687824765657902     
 H   7.2294267701829567        11.237782633966138        11.662008478973370     
 H   7.3084142662414369        10.509879361897243        9.9994208726601244     
 H   5.7198378004971184        10.760861936150038        10.805153535277636     
 C   3.0606377764873192        13.862917121280116        13.340074700404404     
 H   2.8298859605036237        14.249083612250372        14.328119562569260     
 C   2.4121299600457724        12.555020458231256        11.411629675036753     
 H   1.6728401232395700        11.964726119197829        10.873346984523916     
 C   11.225819336164486        15.328026760793485        13.273241957134967     
 H   11.622482993160618        14.398441827438001        13.665855589341758     
 C   3.9794508412839407        16.996074215561283        13.992421708895737     
 H   4.5201374381384083        17.608748387895034        13.265104063137217     
 H   3.5919043549697829        17.604208744462628        14.812387228242335     
 H   3.1634604868172724        16.459094479124204        13.495411569184252     
 C   9.8743332565753761        15.392405976931336        12.893087324185080     
 C   10.214776695614233        17.748042362493301        12.327191539147421     
 H   9.8345554167186595        18.687978388181993        11.938600988323579     
 C   11.544764494660209        17.671845043069503        12.754047246873828     
 H   12.173987875464436        18.560518312166764        12.719358078266591     
 C   2.1051278964373537        13.105316619977268        12.656097856248410     
 H   1.1352449891646577        12.926751096878878        13.115209160847815     
 Co   4.9292155108327549        6.9385667213811031        14.790623229532640     
 S   2.7060092781506753        4.9448538644154896        13.722185455886208     
 S   5.2708232824741570        4.9221977266013139        17.215371778464188     
 S   4.8227079173485254        10.055519146185576        15.485788605675491     
 S   6.9587625611706265        7.7292278586071781        12.471863027998172     
 O   5.6903690219437078        8.4095227662514738        12.111740440468132     
 O   6.0233085083522493        4.8385419889566652        18.478216741085827     
 O   1.8495468210795687        4.8718591169890919        12.524442839675341     
 O   3.8841665663156677        5.4001038683963465        17.303296770506297     
 N   4.0191140465920965        8.6959899250535990        15.125571549455842     
 O   7.6088927138358908        7.0292957049571063        11.347901583370149     
 O   4.1995726555279642        10.847847120887371        16.561988804898757     
 O   3.9657844747871054        4.1913624633320357        13.672266321422278     
 O   6.2212340609541306        9.6203955445105613        15.736723866858933     
 N   6.6306328885070069        6.7898482291238134        13.736358567016728     
 N   3.1086935406826468        6.4657797789916627        14.130842298896466     
 N   5.9974722380586929        5.8429329809408532        16.086733177121179     
 C  -1.0926636894107286E-002   8.5699720055484239        13.874082709642680     
 H  -1.0467935967529640        8.4885379978718642        13.555734621950014     
 C   7.3240652549627479        5.5704870210793729        15.678612734119708     
 C   2.6676869545285027        8.7391861602988232        14.720059807875293     
 C   1.7356011623802114        4.3079087164540812        15.081679361573270     
 H  0.85822523784178084        4.9508048291467404        15.217127278185558     
 H   2.3511680741433185        4.3222996410173122        15.988103168208978     
 H   1.4103215998652521        3.2942845026833654        14.819878060582630     
 C   8.2957824644232883        4.8533229475865234        16.404760906817142     
 H   8.0517052979545518        4.4737965754019760        17.393928434720983     
 C   7.6727870598434977        6.0972105366917608        14.396411666193766     
 C   4.8913250529442465        11.040997339771950        14.009165000172436     
 H   5.3125109703600435        10.405795445690879        13.222603259347293     
 H   5.5399277098552178        11.902172259214758        14.211056005736927     
 H   3.8836333914937229        11.371055989619023        13.735853620771532     
 C   5.2169818654193216        3.2844827249174071        16.519293820341169     
 H   4.7533283226111909        3.3773165666182794        15.531364446604885     
 H   4.6220533341116417        2.6633119346269769        17.198100884095528     
 H   6.2339333898817726        2.8890418545952197        16.427627245301064     
 C   8.9639435936474481        5.8656500874403754        13.889473628845742     
 H   9.2135141161014182        6.2113721351764335        12.890664316749614     
 C   9.5699763803521609        4.6224739370717263        15.873246129199163     
 H   10.295247171621524        4.0441495062655672        16.441267883088216     
 C  0.81172734506823696        7.4411456255753690        13.809415352653049     
 H  0.41577310732200234        6.5140275897578857        13.408024777732633     
 C   8.0794924623351481        8.9702322345932153        13.086028569636369     
 H   7.5335164343940662        9.6134923940655597        13.782749748856101     
 H   8.4783088120733048        9.5430977868257312        12.245951564113650     
 H   8.8877974265351742        8.4516995961958781        13.614361250065077     
 C   2.1599576682286008        7.5026512259456792        14.203737570837005     
 C   1.8217888673163805        9.8596544681306248        14.768684068422617     
 H   2.2043951591755397        10.798888234106540        15.157266027880159     
 C  0.49432508601230551        9.7859557101207013        14.333914913894136     
 H -0.13526563721521395        10.674371616107440        14.369353732259349     
 C   9.9022072838878668        5.1265049352048528        14.615600931922801     
 H   10.878261637757570        4.9268922605664924        14.178429507160367     
 Co   1.0874991155775338        8.9429646750331386        5.7518667104772465     
 S   3.3106439214146661        10.936604143545097        4.6831938656024894     
 S  0.74609573058890943        10.959621430416144        8.1764418496157933     
 S   1.1940420698128829        5.8260980595772915        6.4472423440339552     
 S -0.94221314542508761        8.1521369585871959        3.4332021283943845     
 O  0.32612946493461709        7.4717742239410478        3.0730234463443162     
 O  -6.3692595295066143E-003   11.043304525381094        9.4392984745151889     
 O   4.1670724376735091        11.009606604064130        3.4854265661273276     
 O   2.1327332164903967        10.481655254347583        8.2643585979318992     
 N   1.9976570325489509        7.1856325162288481        6.0870657524805365     
 O  -1.5923034916882555        8.8522352087162801        2.3093189846627769     
 O   1.8171163099281704        5.0338035762585207        7.5235066691345347     
 O   2.0508689047829693        11.690094526114885        4.6333095224132430     
 O -0.20450117425821424        6.2612128767063382        6.6980753775414188     
 N -0.61407478618937572        9.0913511733217707        4.6978137657905856     
 N   2.9079538593876189        9.4156730389389889        5.0918336871497729     
 N   1.9404197079720280E-002   10.038941115845363        7.0477934469497958     
 C   6.0275752579208461        7.3114761893242379        4.8351709932471039     
 H   7.0634049155071548        7.3928556679453772        4.5166941678033350     
 C  -1.3072329383205321        10.311280979784032        6.6397817270835162     
 C   3.3490595773759932        7.1423866112856311        5.6814508026721207     
 C   4.2811139435935681        11.573538570050486        6.0426532766102286     
 H   5.1584901231671694        10.930631155811206        6.1780529854643920     
 H   3.6655907552823765        11.559152864754388        6.9491076897327524     
 H   4.6063913921621031        12.587158388698201        5.7808301736508252     
 C  -2.2788759663542799        11.028595941101816        7.3658842243648595     
 H  -2.0346981159058193        11.408337915388392        8.3549394803727726     
 C  -1.6561305494015812        9.7841897683712524        5.3577768265988039     
 C   1.1255528881718682        4.8405749233284752        4.9706392215583595     
 H  0.70430924757293001        5.4757145438631358        4.1840596325909969     
 H  0.47703590999618539        3.9793399416113799        5.1725441224740996     
 H   2.1332791686024262        4.5106068881437942        4.6973477969345705     
 C  0.80001999161025950        12.597326798955377        7.4803733251808797     
 H   1.2636215971160831        12.504451965365510        6.4924238665598804     
 H   1.3950241694387397        13.218454233556161        8.1591556200656505     
 H -0.21690567863321469        12.992841080385308        7.3887480533180767     
 C  -2.9473260697723083        10.015715042064688        4.8509042999609839     
 H  -3.1970226211518700        9.6697758794360222        3.8522060234080104     
 C  -3.5531232324766862        11.259340722655940        6.8344613378811934     
 H  -4.2783307294635895        11.837789563126536        7.4024329097571240     
 C   5.2049184958589665        8.4402963918398193        4.7704150751772811     
 H   5.6008288811245164        9.3673525074678494        4.3688307771226764     
 C  -2.0629659953136761        6.9110835944245679        4.0472272180639299     
 H  -1.5170212707281057        6.2678257666642265        4.7439753384284371     
 H  -2.4616500526622072        6.3382133934753542        3.2070878295895739     
 H  -2.8713496185794862        7.4295538598449786        4.5754969187524210     
 C   3.8567179874744046        8.3788352368551511        5.1648438643943440     
 C   4.1949515419257875        6.0219197009352490        5.7301422868730887     
 H   3.8123909362143227        5.0827490150786980        6.1189256601769806     
 C   5.5223674223140531        6.0955534619090352        5.2952073853144661     
 H   6.1519603516007644        5.2071401964668125        5.3306716622472354     
 C  -3.8854889414714346        10.755049719087578        5.5769543789908722     
 H  -4.8615875492144998        10.954571654961832        5.1398415933060555     
 N   10.253944821947124       0.36156111454189438        8.1332299586911034     
 C   8.8251093599858823       0.44373753211226230        7.6415844806959949     
 H   8.7911815017492110        1.2536372616880078        6.9024055960028843     
 H   8.2256906545599850       0.75068540245566928        8.5123210087967003     
 C   10.409407680718660      -0.71357095731209153        9.1868787982561688     
 H   10.108985759944915       -1.6493677591723652        8.7073334341631181     
 H   9.6737974046673436      -0.50625552685369846        9.9727395507723635     
 C   8.3519385553514205      -0.86630686866813311        7.0232000126704657     
 H   7.3910193257728807      -0.69210469682177778        6.5203116826135838     
 H   8.2078049112514027       -1.6585799574134783        7.7673248767267404     
 H   9.0496253536359816       -1.2121418182017136        6.2447242824280016     
 C   10.773974601388499        2.7395228040022723        7.4764876600470940     
 H   11.422491253368117        3.5762002976797556        7.7678052564791855     
 H   9.7761141517637764        3.1313062663128770        7.2552346896022515     
 H   11.187752506498601        2.3356855195544712        6.5436211093009167     
 C   10.775405940742280        1.7031743790116027        8.5910763293984065     
 H   11.798686042183935        1.5294640571756462        8.9369225051745200     
 H   10.162542964080732        2.0019978808766981        9.4517039321054277     
 C   11.826227592026600      -0.81209138712520434        9.7343878842081271     
 H   11.964521094639455       -1.7960083962795363        10.201544266102625     
 H   12.031362776582696       -5.4903718677885599E-002   10.498988661086130     
 H   12.567542119917023      -0.72587075264692713        8.9305909929031557     
 H   10.834327378513585        6.4587364983472617E-002   7.3069859796876653     
 N   7.7968864365072656        15.520123450608994        17.171951473437289     
 C   9.2257361245673017        15.438168693513848        16.680326571613278     
 H   9.2598435887891739        14.628188726446576        15.941261507353525     
 H   9.8251907885998975        15.131482923692204        17.551105980779155     
 C   7.6412855023474835        16.595140403849157        18.225691120938453     
 H   7.9416934076803249        17.531001973763686        17.746264371513242     
 H   8.3768437687511828        16.387778328925570        19.011588364226153     
 C   9.6986426941192896        16.748206680874368        16.061766120328528     
 H   10.659646184459286        16.574181317081560        15.558999615276576     
 H   9.8425115132101197        17.540611935130215        16.805763288912342     
 H   9.0009594419041221        17.093728930850556        15.283189964663185     
 C   7.2770533122570447        13.142200750279937        16.514953211834293     
 H   6.6285654262093692        12.305460192892694        16.806146917930040     
 H   8.2749295977208526        12.750479020345091        16.293672472180177     
 H   6.8632744149741480        13.546129129118523        15.582126944293721     
 C   7.2755668616821296        14.178415301015567        17.629669332546740     
 H   6.2522855238698769        14.351995265688208        17.975567897059431     
 H   7.8884871959608427        13.879551935815883        18.490242927654862     
 C   6.2244248787431093        16.693526347156233        18.773107145336908     
 H   6.0860640195835431        17.677360096171167        19.240416680318493     
 H   6.0192697464541585        15.936217781438163        19.537581782370520     
 H   5.4831678974712998        16.607397665068980        17.969246564361750     
 H   7.2164848208661141        15.817090309078223        16.345716522748670     
 N   4.2876916079676413        7.5363855545961407        9.8610499568193450     
 C   2.8492660008286985        7.5358764614267324        10.335680535099101     
 H   2.7318356763924112        6.6662387735536601        10.994969950132159     
 H   2.2379220918985903        7.3762452216900183        9.4346309733396616     
 C   4.5121423089884169        8.6136920622267699        8.8218454439992353     
 H   4.2290574319215022        9.5553541183266351        9.2995563934853127     
 H   3.7930964204742676        8.4368802376232193        8.0142716414173449     
 C   2.4886030460124093        8.8189748165185708        11.074361664780021     
 H   1.4880996695807451        8.7057643951181056        11.514250016619325     
 H   2.4622002418612459        9.6923944379614788        10.413401758519088     
 H   3.1801151411109339        9.0008732363628283        11.910060276519783     
 C   4.7218842923952069        5.1408195283670199        10.512193998504548     
 H   5.3267766666324459        4.2764271978526436        10.207819264175653     
 H   3.7154851884274982        4.7908949431189374        10.764264690836880     
 H   5.1772639635568520        5.5328572059835182        11.430558673329335     
 C   4.7347405217022924        6.1720790211469803        9.3919531615615472     
 H   5.7527513908092294        6.2986481658899169        9.0110995084448202     
 H   4.0834527505061020        5.8963909052638632        8.5521774332068254     
 C   5.9450781501252834        8.6697874091556617        8.3140728042492498     
 H   6.1266898138461592        9.6497656036410095        7.8527600226308358     
 H   6.1464806203500144        7.9095000086748151        7.5517407288954157     
 H   6.6618681231326606        8.5574960034416350        9.1368449976608623     
 H   4.8743782326276763        7.7907070847811983        10.696728296441856     
 N   1.7287769230488261        8.3447409490969893       0.82215772821993205     
 C   3.1672418890027987        8.3448982905395681        1.2967189776505996     
 H   3.2850282000099704        9.2148027982811076        1.9556535298418067     
 H   3.7786441094750698        8.5038815352533366       0.39554091264910729     
 C   1.5040384084796707        7.2674887197941294      -0.21705075092476345     
 H   1.7871031995765507        6.3257756051444005       0.26057107404453322     
 H   2.2229729484387879        7.4442574845816516       -1.0247358563406235     
 C   3.5273974542550537        7.0619194456635741        2.0359359410456577     
 H   4.5280798591505249        7.1748514415302607        2.4755378982519178     
 H   3.5532660068798476        6.1881381431038713        1.3753468290002870     
 H   2.8359108363061170        6.8807624117144757        2.8718899166255980     
 C   1.2949455216895434        10.740355167207996        1.4733718558774076     
 H  0.69015706706882041        11.604834940015051        1.1690318139914333     
 H   2.3013749730248296        11.090160575273321        1.7255019875067261     
 H  0.83948292297337057        10.348310132257408        2.3916939461323810     
 C   1.2820143843801206        9.7091573392190469       0.35307310669359260     
 H  0.26401436657039901        9.5827852851236663       -2.7893522769460492E-002
 H   1.9334334859328490        9.9847757903378227      -0.48662997066618957     
 C   7.1008965184591544E-002   7.2115892785089182      -0.72459432525744549     
 H -0.11082010181112432        6.2316472756223389       -1.1859061968996638     
 H -0.13040431613465181        7.9719134285840028       -1.4868843126543780     
 H -0.64563878490131155        7.3239805937285825        9.8293789099204387E-002
 H   1.1420722736331865        8.0905498349894671        1.6578635922336189     
 N   1.7041598304904277        14.605852681532914        18.199399123491855     
 C  0.96090434448742434        15.826253162852634        17.710280171486183     
 H  0.83766502292611933        16.471653905776595        18.587020009410324     
 H  -3.9762550065693299E-002   15.481878666358678        17.431721760075419     
 C   3.0254222472524752        14.971149331755454        18.831025623264178     
 H   2.8173560543525169        15.820558070086761        19.496578703767426     
 H   3.6789755682830614        15.311910335209214        18.021550053238876     
 C  0.49534229143248926        13.109385811784531        16.581265654338413     
 H  0.61472402720212937        12.190798437292877        15.992690624657971     
 H   8.2226710348158538E-002   13.866481301505258        15.904972153815919     
 H -0.25479227643288588        12.905964156160971        17.359421297133764     
 C   1.8376119633364671        13.506983744910185        17.174846052342609     
 H   2.2998169428448194        12.659221938252047        17.690148411131197     
 H   2.5564640213107648        13.849790261948929        16.422060837420041     
 C   1.6275806911755588        16.557555559096077        16.564291495043072     
 H  0.98759088490629965        17.408522472467176        16.300720500225253     
 H   1.7539709255676101        15.919643387821081        15.683367011282616     
 H   2.6104036391187027        16.951133156664664        16.848152749629946     
 C   3.6427744894566629        13.812314711607227        19.600096122858353     
 H   4.5214682388469329        14.182539714078525        20.143806861826700     
 H   3.9852481555812336        13.001414424686773        18.945104745088994     
 H   2.9528701837561657        13.389633670053973        20.342106420421228     
 H   1.0942294059437161        14.259173531181581        18.986524828141484     
 N   4.3127655873894311        1.2754150415058731        9.1607296974263352     
 C   5.0559526999948279        5.4923190309065131E-002   8.6717203020425160     
 H   5.1789599194338258      -0.59050790507979534        9.5484752724187647     
 H   6.0567226830097871       0.39916427432070323        8.3933409111266162     
 C   2.9914554934135058       0.91023721128561086        9.7923306550057525     
 H   3.1994473163766215        6.0868909428989031E-002   10.457963325088341     
 H   2.3379279868692722       0.56944535956004616        8.9828456740840643     
 C   5.5216854375817297        2.7716493244744669        7.5424166617103277     
 H   5.4023283263848985        3.6901231220727460        6.9536414324269664     
 H   5.9347627071461337        2.0143918961211140        6.8662670729169522     
 H   6.2718346482802856        2.9752117366337814        8.3205253307912006     
 C   4.1794035724440048        2.3742182751512595        8.1360897610225180     
 H   3.7172965290825264        3.2220684533981383        8.6513432691501944     
 H   3.4604943700127375        2.0314122504566803        7.3833586919100922     
 C   4.3893613014163488      -0.67626888363100501        7.5256096003748914     
 H   5.0292940475160393       -1.5273054416132670        7.2621152998787615     
 H   4.2631838888002651       -3.8314275167113818E-002   6.6446762169276630     
 H   3.4064403385069766       -1.0697303249544092        7.8093184888193985     
 C   2.3741028565368314        2.0691550035737207        10.561284654049087     
 H   1.4953347987859085        1.6990077149311915        11.104930183648166     
 H   2.0317392270733432        2.8800464999713933        9.9062184306887335     
 H   3.0639593875973983        2.4918192605028109        11.303349665948600     
 H   4.9227028572316778        1.6221136397933031        9.9478413585118979     
 N   7.6849980298471277        9.3464795493920594      -0.12831802395887695     
 C   6.9289391260452211        8.1442514300289712       0.38598112766593218     
 H   6.7581650805793707        7.5024686481879623      -0.48633704478962320     
 H   5.9497758090577300        8.5152544444190781       0.70414194087292925     
 C   9.0089484430688156        8.9603287995249126      -0.74108480305755131     
 H   8.8093250184484297        8.0731533363086747       -1.3583290762279518     
 H   9.6665391700643273        8.6724766182502648        8.5537843461612334E-002
 C   6.4662115068934787        10.912126988355979        1.4099106968384683     
 H   6.5790698506669267        11.868271929402365        1.9363031556041528     
 H   6.0354342697535861        10.205078463839847        2.1274858149052021     
 H   5.7329211959926081        11.065544509793691       0.60461992665416264     
 C   7.8169948532064577        10.470185471110764       0.86851792004338924     
 H   8.3140769923974638        11.291192894951831       0.34249231658006968     
 H   8.5059490255445933        10.133372075332947        1.6519811710871783     
 C   7.6197525708113867        7.3949343063302022        1.5059504849884795     
 H   6.9629773360375475        6.5686769805667886        1.8057462867017509     
 H   7.8116948191522120        8.0335450513804272        2.3743357142277843     
 H   8.5723380644173108        6.9620058793876467        1.1778659086211536     
 C   9.6091289038743426        10.082641484049404       -1.5759045233152706     
 H   10.484499845019611        9.6943877955412265       -2.1124426340177584     
 H   9.9529086452483710        10.929446198078946      -0.96866232811647324     
 H   8.9064723681900873        10.460944001855463       -2.3295121516917603     
 H   7.0851045026269226        9.6750890138863568      -0.93095994808914295     
 N   10.365313321673925        6.5353649948658710        8.9102999680833186     
 C   11.121211271518103        7.7377856526665800        9.4243732625466947     
 H   11.291622158664657        8.3795699070229084        8.5520010146902479     
 H   12.100546105896123        7.3670453039191983        9.7422790785856392     
 C   9.0412831760714703        6.9212473449892435        8.2975339072465530     
 H   9.2407817697287804        7.8083008619118450        7.6800841866116878     
 H   8.3837157841472649        7.2092171654694077        9.1241306798129092     
 C   11.584311488015945        4.9702880771504292        10.448961934959767     
 H   11.471557738873175        4.0143414302048912        10.975712677467646     
 H   12.014921234410297        5.6776700545576073        11.166292222815519     
 H   12.317683534459430        4.8166726976821952        9.6437936866544973     
 C   10.233498857302230        5.4118082870483493        9.9073285741306609     
 H   9.7366766642100373        4.5905832200288383        9.3814091732416127     
 H   9.5443841961923415        5.7486048287589835        10.690649417420767     
 C   10.430516063021361        8.4869880603558361        10.544486882866561     
 H   11.087132600639176        9.3134659373298341        10.843994160041419     
 H   10.239055072497107        7.8484152900377273        11.412991010315611     
 H   9.4777026432053066        8.9195787651989011        10.216671459782344     
 C   8.4411467331214585        5.7987080785013942        7.4630067339066546     
 H   7.5656627525427727        6.1867597721381093        6.9265079783506502     
 H   8.0975520907070369        4.9519790634632503        8.0704508965680901     
 H   9.1437577262422050        5.4203562231758147        6.7093821668783118     
 H   10.965236247397417        6.2067034131074372        8.1077020789898580     
         396

 Co   10.953911561835582        1.0371459279027362        3.3126665839446390     
 S   8.7109005819462997        3.0468763764253035        4.3403750776638761     
 S   11.362080359918199        3.1050538775147576       0.93505645089049949     
 S   10.825501273545964       -2.0651503121154597        2.5290069970194526     
 S   12.950651097297492       0.10833224589507537        5.6074906081597673     
 O   11.670965527004547      -0.57500952847903153        5.9193412071225797     
 O   12.144350196410780        3.1990669537530017      -0.30895145397480889     
 O   7.8344013130364178        3.1131366819767314        5.5237264419195373     
 O   9.9734713445169074        2.6414342080465101       0.80634348348631912     
 N   10.038826091127811      -0.71166992247455374        2.9461481958434543     
 O   13.589631824728611       0.74985729532870915        6.7718551750086817     
 O   10.189960685372816       -2.8002835099687169        1.4198560620965510     
 O   9.9683993124614947        3.8023160535285006        4.4150240154999727     
 O   12.229144719762420       -1.6373494313927786        2.2954750558228438     
 N   12.648051933394767        1.1101842575135394        4.3834566192504596     
 N   9.1238451443793842        1.5255890039641522        3.9351747205860508     
 N   12.052265516026761        2.1598727229942360        2.0669745731841127     
 C   5.9989880945455516      -0.57413510393906142        4.1671757526547966     
 H   4.9597968029546022      -0.48644782289232980        4.4732018483577010     
 C   13.378202700627822        2.3960184886410594        2.4976068890079346     
 C   8.6855026468002112      -0.75066040815507795        3.3422995297569478     
 C   7.7633935568614429        3.6916680317636184        2.9691981612373608     
 H   6.8732031419469406        3.0672132043186005        2.8324755427663160     
 H   8.3883757863879680        3.6612115777821161        2.0695733187111123     
 H   7.4558880359258399        4.7128836101355205        3.2230005426511736     
 C   14.367506008716454        3.1264952927462630        1.8095832372900171     
 H   14.141306456462448        3.5427293649305334       0.83094709466394157     
 C   13.705177960107797        1.8170152263420272        3.7631797440348169     
 C   10.885477696204303       -3.1223628798749190        3.9574270997498391     
 H   11.325602996435316       -2.5393772110707395        4.7737789714552763     
 H   11.511120837171115       -3.9881096888944287        3.7079740224746969     
 H   9.8741741450152691       -3.4452994361294151        4.2246654225271563     
 C   11.309098592693443        4.7342998651420736        1.6455447911628420     
 H   10.819574642403412        4.6400486110702985        2.6203349813000765     
 H   10.738328108615857        5.3676182044047698       0.95769456952766463     
 H   12.327921486069787        5.1174045741292593        1.7617600211823379     
 C   14.989736473374503        2.0210461063033116        4.2966028975166566     
 H   15.221213061706985        1.6367483646330514        5.2851780240129571     
 C   15.636569930014204        3.3258912744825770        2.3656544249845828     
 H   16.375306191648040        3.9155995126185017        1.8260830381004072     
 C   6.8251406334722065       0.55130574231094265        4.2358406756926144     
 H   6.4285239665133398        1.4808323219830521        4.6287327853155436     
 C   14.072427107534663       -1.1109167700218789        4.9551984298751242     
 H   13.531502291484845       -1.7248752932897145        4.2291743010526428     
 H   14.460503645753050       -1.7175757795681410        5.7759779189152551     
 H   14.888054416827597      -0.57466673321983652        4.4568556058726108     
 C   8.1765011272699706       0.48696752995415865        3.8551468848674624     
 C   7.8360894987972642       -1.8687454594579525        3.2894312552992160     
 H   8.2163922524638178       -2.8086980521346607        2.9009361373785487     
 C   6.5061945246379755       -1.7925706807424273        3.7165637744753877     
 H   5.8769310997261899       -2.6812163493563972        3.6818809861575090     
 C   15.944559585543320        2.7777529894625133        3.6107776315067963     
 H   16.914671373154331        2.9572969862377168        4.0689936747332034     
 Co   7.0969393986609610        14.844304753903520        12.351433863897144     
 S   9.3400234761246530        12.834608680191170        13.379062039831549     
 S   6.6887485446083916        12.776316722279070        9.9738184686444917     
 S   7.2252563917289034        17.946533849456223        11.567615716856704     
 S   5.1001545648821578        15.773243758402410        14.646214179684824     
 O   6.3798736448706741        16.456529752796126        14.958049844647693     
 O   5.9063688565381423        12.682440273331789        8.7298687895595322     
 O   10.216502191650909        12.768374144376796        14.562430791374117     
 O   8.0773183568476732        13.240047418343835        9.8450616239803583     
 N   8.0119858473450787        16.593066427443787        11.984705483966406     
 O   4.4611759396328852        15.131727811082131        15.810581307306547     
 O   7.8607480381221189        18.681693674856035        10.458455409073855     
 O   8.0825900196937468        12.079055236097561        13.453644391090736     
 O   5.8216158722810549        17.518708746713507        11.334124390181925     
 N   5.4027147590278215        14.771434347605206        13.422144947245622     
 N   8.9269881564808795        14.355905060995003        12.973951095484669     
 N   5.9986238728059176        13.721253447671387        11.105952881846694     
 C   12.051771146415438        16.455761298492007        13.205917800796584     
 H   13.090951814610259        16.368137251115240        13.511995623214752     
 C   4.6726677017607621        13.485220811217662        11.536514817528003     
 C   9.3652949570414368        16.632122508586718        12.380919271660765     
 C   10.287601338301936        12.189969123822335        12.007871139485980     
 H   11.177740469249711        12.814503421249654        11.871190994129718     
 H   9.6626241112980757        12.220407359614461        11.108242144555696     
 H   10.595185646684524        11.168769132978250        12.261638559241176     
 C   3.6833778007642328        12.754646220136296        10.848560566017710     
 H   3.9096103627285927        12.338227601664032        9.8700075915877257     
 C   4.3456081103738438        14.064512320632707        12.801947150596851     
 C   7.1652853090578050        19.003722675190556        12.996056014035652     
 H   6.7252079355345984        18.420710218503594        13.812415842441638     
 H   6.5396073621598196        19.869453115333034        12.746630927294643     
 H   8.1765816197373926        19.326695591038707        13.263271542835449     
 C   6.7419405090432241        11.146963329311982        10.684041879206180     
 H   7.2315460662352065        11.241138635196616        11.658798398856030     
 H   7.3127129077298267        10.513804378617168        9.9960425130163593     
 H   5.7231648550551224        10.763743068338172        10.800302151056762     
 C   3.0610201423193617        13.860580155187565        13.335341064187821     
 H   2.8294845692000834        14.245062791664663        14.323834023431386     
 C   2.4142799396302790        12.555379729442224        11.404591716160327     
 H   1.6755731049050246        11.965584695596926        10.865070812760292     
 C   11.225658023598561        15.330292446035406        13.274632449940340     
 H   11.622291731310501        14.400810688876149        13.667613057249859     
 C   3.9784029326669246        16.992542978909910        13.993989158942620     
 H   4.5193091139214800        17.606493756508208        13.267947568869198     
 H   3.5903874604297239        17.599205607612550        14.814794675396744     
 H   3.1627322843657857        16.456333241299497        13.495673263435467     
 C   9.8743089502984098        15.394550312505118        12.893882154160371     
 C   10.214657093979834        17.750244333295189        12.328028120886202     
 H   9.8343367032709530        18.690150872122775        11.939437163406556     
 C   11.544538142060894        17.674152463039253        12.755218658357736     
 H   12.173775872754694        18.562815802651745        12.720502309392037     
 C   2.1062277283295012        13.103749679626500        12.649608546794157     
 H   1.1360873167364409        12.924309572179901        13.107805896738832     
 Co   4.9295536921797511        6.9370591843153093        14.789509119390351     
 S   2.7054841200862740        4.9426536497808335        13.722836008823617     
 S   5.2740548717078486        4.9184303292538187        17.212195939127106     
 S   4.8220986646356296        10.053373311664417        15.488523870016257     
 S   6.9576725452885571        7.7337271181374003        12.471784148831050     
 O   5.6887864105863688        8.4141508220207619        12.113760049768276     
 O   6.0278381183438743        4.8343249015384684        18.474220133869206     
 O   1.8481534875259753        4.8699585035832618        12.525716476770119     
 O   3.8873141103002657        5.3957169319896163        17.301897350731224     
 N   4.0192374606092542        8.6941072054178736        15.125836308066177     
 O   7.6073170325473383        7.0363314174634963        11.346067430193216     
 O   4.1984270222731350        10.843217643811709        16.566156216136637     
 O   3.9651573556679369        4.1890725810797349        13.671843246627583     
 O   6.2208473794045913        9.6185671260330139        15.738700098440493     
 N   6.6306558642059406        6.7916360781433696        13.734524873628301     
 N   3.1086170359102900        6.4635936477685121        14.131347639553143     
 N   5.9991153431516997        5.8402247832390835        16.083410413136527     
 C  -1.1224135802401352E-002   8.5676011433617472        13.875653210387384     
 H  -1.0472339797143402        8.4858994704188060        13.557834181600775     
 C   7.3256815114038663        5.5693654843745275        15.674314511510033     
 C   2.6677287903668812        8.7371235970551844        14.720727419717974     
 C   1.7360662428976970        4.3053666307879750        15.082833535345353     
 H  0.85813494401630364        4.9474634891204143        15.218336323358406     
 H   2.3520407669731114        4.3204511976128881        15.988963062261609     
 H   1.4115568991581537        3.2914140354133221        14.821376363825754     
 C   8.2981639959745817        4.8516199752109719        16.398801908796376     
 H   8.0548627987253187        4.4704879545145308        17.387507279374013     
 C   7.6734607106078672        6.0983771490990444        14.392843471528586     
 C   4.8903386968793328        11.041967557243499        14.013993530574204     
 H   5.3123434771983815        10.409033053810152        13.226136150623622     
 H   5.5379463664955155        11.903339966815734        14.217948580701579     
 H   3.8824902442238600        11.371719124084391        13.740948595719832     
 C   5.2202463251250526        3.2810830514837277        16.515493759681274     
 H   4.7554655042492131        3.3739797847619721        15.528137050669653     
 H   4.6263684656466193        2.6593859243039044        17.194696022009825     
 H   6.2372781420667378        2.8861763831621978        16.422757164100737     
 C   8.9643321529800151        5.8680203850949022        13.884755181810258     
 H   9.2131181937357791        6.2154289190896055        12.886394795817179     
 C   9.5721369263802103        4.6221471449055560        15.866221409485902     
 H   10.297992968374547        4.0433245268852431        16.433003121795171     
 C  0.81157913805250093        7.4389197562003400        13.810813713137678     
 H  0.41559572912108067        6.5116993160805103        13.409787590718919     
 C   8.0784477899941205        8.9737895165867947        13.087600534326342     
 H   7.5326929594192995        9.6157774370551810        13.785595370593917     
 H   8.4767939669664010        9.5481222585983438        12.248359493792561     
 H   8.8870735017184650        8.4544896198682959        13.614628753381805     
 C   2.1599437751680042        7.5005434887527658        14.204550933449989     
 C   1.8216807140735882        9.8574904630550613        14.769534773668617     
 H   2.2041873685997011        10.796753271126827        15.158117836223838     
 C  0.49411334597435025        9.7836889330021641        14.335090252660013     
 H -0.13546111985375464        10.672116353161774        14.370493783477160     
 C   9.9033155596594256        5.1281073186080359        14.609125625492650     
 H   10.879113128798945        4.9293739819693592        14.171039831102711     
 Co   1.0871804141008101        8.9444705413620671        5.7507564919426519     
 S   3.3111922961627021        10.938806015135922        4.6838676793822547     
 S  0.74286621530710817        10.963363945973805        8.1732835480409332     
 S   1.1946665989069030        5.8282341463163903        6.4499642955806085     
 S -0.94109368177144170        8.1476431577213067        3.4331216277351397     
 O  0.32774213108874362        7.4671506100900933        3.0750453180755599     
 O  -1.0898729006118865E-002   11.047495544407683        9.4353182126408246     
 O   4.1684921791221345        11.011511316676264        3.4867259962167916     
 O   2.1295896459845736        10.486023346221552        8.2629783103164804     
 N   1.9975477889501638        7.1875041584622092        6.0873122640480242     
 O  -1.5906990205165361        8.8451950264417167        2.3074773501515637     
 O   1.8182820875635619        5.0384211248323751        7.5276560723702479     
 O   2.0515169202308070        11.692382140683197        4.6329066350053232     
 O -0.20409730014869756        6.2630339716263697        6.7000466024779355     
 N -0.61406633089982798        9.0895825393076262        4.6959683659585858     
 N   2.9080557848177873        9.4178608983519805        5.0923631003750991     
 N   1.7767207790571234E-002   10.041618167812240        7.0444899722709682     
 C   6.0278972310978398        7.3138487284710605        4.8367575281437611     
 H   7.0638728368510053        7.3954998840695829        4.5188203568853327     
 C  -1.3088395190514093        10.312379197255975        6.6354934555638350     
 C   3.3490339822015511        7.1444412801174249        5.6821092629440679     
 C   4.2806654342245203        11.576084502731568        6.0438339842354551     
 H   5.1585980867667489        10.933978735012719        6.1792922342582335     
 H   3.6647310275096716        11.561003332318586        6.9499915558843517     
 H   4.6051712867852652        12.590033623624853        5.7823571286988100     
 C  -2.2812539333898711        11.030263760251312        7.3599383568243386     
 H  -2.0378601619287031        11.411594442216627        8.3485403199009376     
 C  -1.6567801784322724        9.7830284383257080        5.3542031280562377     
 C   1.1265430231108533        4.8395963641265576        4.9754544871113398     
 H  0.70448346458548927        5.4724718613863796        4.1875803530233791     
 H  0.47901536565589298        3.9781684708554921        5.1794246803271298     
 H   2.1344232427521628        4.5099285399506384        4.7024271077682993     
 C  0.79674999435731264        12.600701403098332        7.4765881430344354     
 H   1.2614831103785722        12.507766349764859        6.4892130698475237     
 H   1.3906969411335792        13.222359848619577        8.1557669076871004     
 H -0.22025823299565506        12.995674792546733        7.3838889995404076     
 C  -2.9476873903440666        10.013353116277594        4.8461748392924333     
 H  -3.1965892821686346        9.6657447557973590        3.8479166437739676     
 C  -3.5552759519541826        11.259640367037266        6.8274423202233230     
 H  -4.2810739500882073        11.838577421445345        7.3941776659276135     
 C   5.2050918471329775        8.4425247628857409        4.7718367802131434     
 H   5.6010351776484697        9.3696884643158427        4.3706331568096113     
 C  -2.0618938551843682        6.9075394661737173        4.0488096510921361     
 H  -1.5161683602195506        6.2655510577536528        4.7468273807001724     
 H  -2.4601216807978643        6.3332045837698256        3.2095112607867771     
 H  -2.8705891167519111        7.4267841885726451        4.5757820167034682     
 C   3.8567546860581983        8.3809419534058822        5.1656718671510271     
 C   4.1950760517025989        6.0240754198190221        5.7309783276839017     
 H   3.8126109741561227        5.0848705295282013        6.1197459507273413     
 C   5.5225995627056292        6.0978170600032371        5.2963819080680885     
 H   6.1521758495098391        5.2093919139818592        5.3318088201062519     
 C  -3.8865782588529409        10.753440729199834        5.5704737903002322     
 H  -4.8624163956924198        10.952090545876239        5.1324415912764580     
 N   10.256057550668903       0.36331859852446213        8.1366957175271697     
 C   8.8268196446049103       0.44207011571884886        7.6457645200198687     
 H   8.7893909716613834        1.2544722537771358        6.9099324471369377     
 H   8.2269018057902024       0.74284515468609036        8.5177715774324625     
 C   10.414413286310332      -0.71189844337833796        9.1897452613071096     
 H   10.114718336708313       -1.6479442316935273        8.7102826275028118     
 H   9.6794979043631422      -0.50585715423508593        9.9765157220440077     
 C   8.3583645044867989      -0.86684653285855540        7.0223412423975002     
 H   7.3957844107593438      -0.69520295305525825        6.5220964659238518     
 H   8.2191688631736302       -1.6625197462925305        7.7629819310639014     
 H   9.0557905569285388       -1.2058104402721610        6.2414655261550660     
 C   10.772488258203973        2.7420156714176964        7.4801776477531057     
 H   11.419177005061535        3.5798559703921717        7.7720378257338814     
 H   9.7742695713437566        3.1320441056813912        7.2576341558862740     
 H   11.188008307272373        2.3386698354464439        6.5479195376690136     
 C   10.774401029385082        1.7058850216261585        8.5950069919045049     
 H   11.797461234454232        1.5341517691456181        8.9423180707526484     
 H   10.159929597874175        2.0037420047346242        9.4547612050107066     
 C   11.831909451908613      -0.80863502393150621        9.7355878671362444     
 H   11.972021488891100       -1.7923841574556512        10.202503881815915     
 H   12.036887141074121       -5.1313440019746567E-002   10.500089912472145     
 H   12.572194938723324      -0.72132357832412108        8.9309944275899547     
 H   10.836703173816572        6.8127609046053222E-002   7.3100573458425568     
 N   7.7947668286592640        15.518346717111250        17.175418350115617     
 C   9.2240176678627535        15.439798069861318        16.684505906095602     
 H   9.2616106616235676        14.627322526934330        15.948777951047258     
 H   9.8239685066062297        15.139262837212758        17.556552118038990     
 C   7.6362845790699900        16.593458666147345        18.228550567968732     
 H   7.9359674546044587        17.529563474632170        17.749196437756375     
 H   8.3711517147845242        16.387374594800338        19.015354997064787     
 C   9.6922309729708385        16.748708851302702        16.060921460832876     
 H   10.654887916020966        16.577226872984379        15.560787701927508     
 H   9.8311846855367193        17.544503098020311        16.801445176517987     
 H   8.9948079541554282        17.087386715152672        15.279954045068232     
 C   7.2785145902992996        13.139686112199030        16.518664970499930     
 H   6.6318518321789446        12.301788252594127        16.810411381902977     
 H   8.2767473976441686        12.749713803513776        16.296095097667198     
 H   6.8629933539558285        13.543116232577544        15.586444263905324     
 C   7.2765527762091162        14.175693452340091        17.633611766156477     
 H   6.2534918069400431        14.347307593924779        17.980971771682686     
 H   7.8910773095071862        13.877799150709562        18.493315798781563     
 C   6.2187508123282829        16.690073099066581        18.774306990204717     
 H   6.0785775801683286        17.673745965406582        19.241363479340205     
 H   6.0137536841686314        15.932640787643354        19.538693199486374     
 H   5.4785184961178537        16.602846650794856        17.969654692673959     
 H   7.2141036714119657        15.813530751425263        16.348787963441630     
 N   4.2855824035537236        7.5381886496924135        9.8645098979639858     
 C   2.8475536398975980        7.5342985184855706        10.339844214884536     
 H   2.7335813632225818        6.6671367340951937        11.002444494960594     
 H   2.2367043283715264        7.3685632632625806        9.4400503640733433     
 C   4.5071769342545709        8.6153993621144345        8.8247015587277087     
 H   4.2233734953273760        9.5568212784416282        9.3024828774031896     
 H   3.7874461449040200        8.4373196846533780        8.0180269508183244     
 C   2.4822303055159520        8.8185146376016181        11.073539275560790     
 H   1.4833651408279696        8.7027796810294653        11.516034739845402     
 H   2.4509537561204966        9.6885720483208111        10.409133045282260     
 H   3.1739964352848768        9.0072040055554474        11.906868933770616     
 C   4.7233309180579059        5.1433549959233291        10.515896901962847     
 H   5.3300311267657694        4.2801096811673842        10.212067878011945     
 H   3.7172855285715447        4.7916967330808662        10.766690898709019     
 H   5.1769861961268004        5.5358853073102230        11.434861148869896     
 C   4.7357150222120312        6.1748202031300670        9.3958857866720500     
 H   5.7539447263405421        6.3033410983243803        9.0164836125848389     
 H   4.0860203372810417        5.8981698800934410        8.5552464661586658     
 C   5.9394463165979445        8.6732474239302775        8.3152849054440114     
 H   6.1192661136988642        9.6533860365841644        7.8537254480460197     
 H   6.1410035058704882        7.9130845204436566        7.5528627047402033     
 H   6.6572505426738857        8.5620384758224493        9.1372728466809434     
 H   4.8720068192405677        7.7942811295901988        10.699796725946884     
 N   1.7309205254943945        8.3429650794138190       0.82563530237305749     
 C   3.1689854784386120        8.3465324339756215        1.3009059535452105     
 H   3.2832844103666465        9.2139389561085121        1.9631807158450871     
 H   3.7798882081849490        8.5116732170627163       0.40099415140132955     
 C   1.5090620959014942        7.2658045656287813      -0.21417724857084666     
 H   1.7928463432753847        6.3243354884041150       0.26352213665127777     
 H   2.2286913819395897        7.4438447455043981       -1.0209533699460032     
 C   3.5338433010922037        7.0624258789891812        2.0350923622315826     
 H   4.5328729787163322        7.1779051192499779        2.4773246202994379     
 H   3.5646292578559593        6.1920367946078327        1.3710261207776551     
 H   2.8421007500090707        6.8744167458789471        2.8686564781190236     
 C   1.2935050093764262        10.737843637907179        1.4770858895576253     
 H  0.68690044760115843        11.601169364039801        1.1732884745125702     
 H   2.2995786156588158        11.089392183884085        1.7279334491573239     
 H  0.83977398857905738        10.345307362270914        2.3960115755221034     
 C   1.2810507535574425        9.7064343722056581       0.35702230206163005     
 H  0.26283062398292473        9.5780945394345487       -2.2482526155966180E-002
 H   1.9308652992876059        9.9830200602959476      -0.48355109587979478     
 C   7.6707188084481098E-002   7.2081372314525849      -0.72338479054841431     
 H -0.10331245589529105        6.2280318569869948       -1.1849433423780635     
 H -0.12485875988080761        7.9683339280249408       -1.4857686065591389     
 H -0.64096707915058337        7.3194384657172691        9.8708942993357363E-002
 H   1.1444796505309212        8.0869915089248909        1.6609470695045745     
 N   1.7026753632778719        14.600441968188475        18.199663512226099     
 C  0.95889577062519571        15.820096138131548        17.709507315221579     
 H  0.83369429308633591        16.465345661065271        18.586066094204956     
 H  -4.0883850911158648E-002   15.474626115888309        17.429310732575843     
 C   3.0240553883212695        14.966590994329538        18.830502261878813     
 H   2.8163508515113649        15.817569217819727        19.494051263156805     
 H   3.6777757590998990        15.305149670526058        18.020312138278808     
 C  0.49342458812801410        13.101118681437077        16.584847564297011     
 H  0.61252550913922299        12.180973475209065        15.998849816337200     
 H   7.9577298902335350E-002   13.856142109944104        15.906845229156586     
 H -0.25600711847791469        12.899774715370869        17.364133448862262     
 C   1.8360538933766812        13.500545532580940        17.176255519810621     
 H   2.2997043439331866        12.653888898221737        17.691996541509617     
 H   2.5536627149946689        13.843102335110435        16.422194367411084     
 C   1.6265728739891374        16.552143885243044        16.564596368763439     
 H  0.98589313064308148        17.402093973739397        16.299531894881191     
 H   1.7556689949826505        15.914205487832088        15.684187443914931     
 H   2.6081483125927400        16.947341688196961        16.850287030004392     
 C   3.6406876788866076        13.809266334796050        19.602299004034180     
 H   4.5192510302811977        14.180230541406237        20.145706382334499     
 H   3.9832024910052013        12.996871483385386        18.949287928555904     
 H   2.9502544654055223        13.388436156374668        20.344795819317799     
 H   1.0931613912403151        14.254513550236622        18.987433498370130     
 N   4.3142515273331172        1.2808447254238273        9.1609906445688836     
 C   5.0579689274362307        6.1107342633629366E-002   8.6709343289135550     
 H   5.1829581696460005      -0.58417025032281833        9.5475067104625211     
 H   6.0578427758924684       0.40645561787673518        8.3909015527755741     
 C   2.9928279799916857       0.91480381378364362        9.7918058716717518     
 H   3.2004643504523687        6.3861660370781809E-002   10.455426480421234     
 H   2.3391310341344571       0.57621812733132094        8.9816067906777111     
 C   5.5235950285975290        2.7799557788833940        7.5460104189841584     
 H   5.4045163087697015        3.6999971302314889        6.9598296991797293     
 H   5.9374075293622397        2.0247844686665832        6.8681396285598826     
 H   6.2730401119041970        2.9814286525563332        8.3252533112846194     
 C   4.1809547802278999        2.3806809606696686        8.1375031728487386     
 H   3.7173933979787197        3.2274181606548344        8.6531994607758485     
 H   3.4632939139328038        2.0381241462370929        7.3834915211478762     
 C   4.3903693885788728      -0.67083897851916463        7.5259115402399397     
 H   5.0309971573024139       -1.5208522409520082        7.2609162042217443     
 H   4.2614672460782659       -3.2861127728993633E-002   6.6454950725433148     
 H   3.4087046268074550       -1.0659311851449347        7.8114630379109702     
 C   2.3761957520713795        2.0722035903318692        10.563497743878955     
 H   1.4975641278616716        1.7013099753830483        11.106844622516613     
 H   2.0337820869362044        2.8845916080137646        9.9104195183035806     
 H   3.0665853488798178        2.4930168492011844        11.306045385154945     
 H   4.9237716724648379        1.6267912473412458        9.9487476896656108     
 N   7.6865149343427879        9.3410521934070037      -0.12805429448342451     
 C   6.9309983866075999        8.1380565715629594       0.38518430625338407     
 H   6.7622228742170112        7.4961232676097351      -0.48732100956310009     
 H   5.9509306546516942        8.5079366232425606       0.70168339738057939     
 C   9.0103587717325517        8.9557860988528226      -0.74160485889799144     
 H   8.8103934274408644        8.0701873755506472       -1.3608694281976395     
 H   9.6677803371446167        8.6657284498095386        8.4303750673019984E-002
 C   6.4681269866961664        10.903791988151095        1.4135152970307621     
 H   6.5812485016102364        11.858365228486029        1.9425117979479534     
 H   6.0380895146687443        10.194645515225343        2.1293594975851309     
 H   5.7341358962700770        11.059298700670269       0.60935547479802710     
 C   7.8185602586874792        10.463715898448653       0.86994617741481883     
 H   8.3141821500962614        11.285847235130827       0.34437546492444343     
 H   8.5087623454771997        10.126652330923822        1.6521289995546051     
 C   7.6208014734451588        7.3894956138923193        1.5062441877792754     
 H   6.9647347531170940        6.5621966525011475        1.8045159064478054     
 H   7.8099880628868723        8.0280749209495905        2.3751581798848296     
 H   8.5746587152565859        6.9582253289910971        1.1800149668193867     
 C   9.6112498351533944        10.079631186642583       -1.5736736539719023     
 H   10.486767435607531        9.6921400318797151       -2.1105053943138286     
 H   9.9549616033784787        10.924939660003954      -0.96443412929525141     
 H   8.9091269000666813        10.459779509615935       -2.3268020308012489     
 H   7.0862015518848063        9.6704170078279077      -0.93004741333711916     
 N   10.363827733815096        6.5407633062860597        8.9105709267604727     
 C   11.119196240584126        7.7439359778906356        9.4236019382377130     
 H   11.287638302167274        8.3858703929688811        8.5510467854442531     
 H   12.099421482457039        7.3742972716848145        9.7398669622604217     
 C   9.0399106187816756        6.9257825460596205        8.2970209169213724     
 H   9.2397615170981293        7.8112684822381713        7.6775666590206413     
 H   8.3825106845145214        7.2159493030208397        9.1229054778518464     
 C   11.582410762798073        4.9785474900999294        10.452538005624453     
 H   11.469385504262409        4.0241562869921035        10.981863496942243     
 H   12.012294362641068        5.6880002075731175        11.168157391753930     
 H   12.316476827669748        4.8228592782859003        9.6484905684918143     
 C   10.231950410109343        5.4182364144973771        9.9087481616919941     
 H   9.7365675243981720        4.5959051180629400        9.3832748521447744     
 H   9.5416008627749473        5.7552840655501836        10.690800304133445     
 C   10.429501848695056        8.4923920540336280        10.544794093635979     
 H   11.085422754671699        9.3198938657046906        10.842800157795557     
 H   10.240757552032230        7.8538481007403087        11.413817690147113     
 H   9.4754351353295529        8.9233518599779966        10.218812123556464     
 C   8.4390594829413388        5.8017286208481282        7.4652222290717036     
 H   7.5634384183755330        6.1890339555573561        6.9284258336760489     
 H   8.0955171120801843        4.9564907707104711        8.0746483617364522     
 H   9.1411404948501929        5.4215335292572062        6.7120790019292489     
 H   10.964168167911911        6.2113509954264945        8.1086181056428366     
         396

 Co   10.953567157082277        1.0356104251695917        3.3115299532882796     
 S   8.7114162992231670        3.0446373441095420        4.3410162719376775     
 S   11.358841809750718        3.1012991615917098       0.93188455103459911     
 S   10.826115826137015       -2.0673228776483108        2.5317156314475282     
 S   12.951735306220952       0.11279582688191082        5.6073979724627172     
 O   11.672542873720491      -0.57041673801681259        5.9213485369205854     
 O   12.139820242899450        3.1948624295723018      -0.31294019206266688     
 O   7.8357910604658425        3.1111863972287188        5.5249956840486840     
 O   9.9703182644212553        2.6370577174203880       0.80494067699091132     
 N   10.038701141333572      -0.71358060102826104        2.9463787016941132     
 O   13.591196899496877       0.75686784146536823        6.7700036473325280     
 O   10.191118091292878       -2.8049455049228320        1.4239971663557349     
 O   9.9690132658185799        3.7999933504579455        4.4145884632805501     
 O   12.229536330168653       -1.6392007162247337        2.2974298375074906     
 N   12.648026411490385        1.1119263973541951        4.3816004461656206     
 N   9.1239156677667292        1.5233670710197309        3.9356607632637393     
 N   12.050608421981828        2.1571830242592678        2.0636637909716447     
 C   5.9992945250002263      -0.57656217179603308        4.1687505234604476     
 H   4.9602496201184865      -0.48915194918493776        4.4753197882195499     
 C   13.376576066733465        2.3948967947633188        2.4933140110216234     
 C   8.6854610776495313      -0.75275827889716274        3.3429409848570555     
 C   7.7629092397520516        3.6890900490012051        2.9703516099100451     
 H   6.8732766915101262        3.0638322417239561        2.8336853883286075     
 H   8.3874801560569523        3.6593358906748246        2.0704297228521940     
 H   7.4546298327318441        4.7099743410288104        3.2245054333029817     
 C   14.365115408885526        3.1247984457121065        1.8036369299124606     
 H   14.138136827607912        3.5394481818651164       0.82454809260611639     
 C   13.704500322238701        1.8181478483267808        3.7596011537568716     
 C   10.886467295445614       -3.1214160199501770        3.9622323951412066     
 H   11.325766166909114       -2.5361590325207581        4.7772899282527463     
 H   11.513110627582543       -3.9869631023349905        3.7148488268655626     
 H   9.8753210200781982       -3.4446643107821986        4.2297329469918798     
 C   11.305818530219756        4.7309128246165431        1.6417458735636887     
 H   10.817416778804937        4.6367210048123750        2.6171057570781540     
 H   10.733998333399798        5.3637021921742845       0.95428749759404863     
 H   12.324559014353865        5.1145556028901105        1.7568971528610626     
 C   14.989347677460575        2.0233684865462163        4.2918714507851856     
 H   15.221613717378311        1.6407369595006502        5.2808867824080341     
 C   15.634404818211069        3.3255517661144283        2.3586380727513880     
 H   16.372555372408467        3.9147690262568231        1.8178334646858525     
 C   6.8252914023204179       0.54902861194067309        4.2372399012875492     
 H   6.4287029989949147        1.4784479751254664        4.6305069136466575     
 C   14.073469930442581       -1.1073993975196521        4.9567705166757587     
 H   13.532327919956021       -1.7226366689417187        4.2320228107592666     
 H   14.462013081354554       -1.7125845356935225        5.7783925411337922     
 H   14.888778694440321      -0.57192084082913719        4.4571223463774405     
 C   8.1765137018320662       0.48481923208371158        3.8559451556422930     
 C   7.8362042826982057       -1.8709496236080965        3.2902586919064403     
 H   8.2166080857210204       -2.8108684538558855        2.9017545680862402     
 C   6.5064172666369355       -1.7948881591864516        3.7177312684498220     
 H   5.8771420379467996       -2.6835256578032021        3.6830181924660637     
 C   15.943450397790146        2.7793174670599772        3.6042997059301491     
 H   16.913822291290749        2.9597262387908505        4.0616002675450300     
 Co   7.0972684371269734        14.845845768662354        12.350291642964216     
 S   9.3394872730106169        12.836847065813295        13.379704689542507     
 S   6.6919741550665268        12.780085072457226        9.9706405779442075     
 S   7.2246363228070543        17.948717022760491        11.570333508221546     
 S   5.0990632470409887        15.768766948428009        14.646122600402384     
 O   6.3782900990965814        16.451921552089086        14.960058720754983     
 O   5.9108961147344550        12.686647214646516        8.7258685337677058     
 O   10.215093426067378        12.770324803122831        14.563700429790714     
 O   8.0804617310458173        13.244428596095318        9.8436578065027831     
 N   8.0120996335487984        16.594985562104259        11.984948121597613     
 O   4.4596006724590929        15.124707467055599        15.808731328370323     
 O   7.8595897998827784        18.686364522184615        10.462607228230242     
 O   8.0819521666585423        12.081383251004388        13.453216161242016     
 O   5.8212179393516870        17.520574695864646        11.336084410812202     
 N   5.4027337752004172        14.769675066337657        13.420292594498672     
 N   8.9269035104026635        14.358125131650906        12.974429818210961     
 N   6.0002619828764256        13.723977141285209        11.102617485196770     
 C   12.051458227715658        16.458174041295354        13.207488437168793     
 H   13.090493521171055        16.370820732809197        13.514104591454743     
 C   4.6742772039871721        13.486365110369817        11.532203419048189     
 C   9.3653266407973774        16.634221830424302        12.381567716561241     
 C   10.288060357177621        12.192534065239430        12.009027742614332     
 H   11.177645051953302        12.817865716288862        11.872399762230220     
 H   9.6634939395384354        12.222270159569481        11.109102074091139     
 H   10.596413095512947        11.171664547899626        12.263150092804750     
 C   3.6857499846913204        12.756375334628370        10.842588764285850     
 H   3.9127582806390153        12.341558910584183        9.8635750163456724     
 C   4.3462766185282184        14.063373882835489        12.798363784419649     
 C   7.1642906288694927        19.002786032041289        13.000870540753732     
 H   6.7250373467868112        18.417502602185781        13.815934874625171     
 H   6.5376140710170274        19.868317786772195        12.753515047785985     
 H   8.1754302940224051        19.326068090783156        13.268349570612232     
 C   6.7451893182786433        11.150372680033032        10.680258992754458     
 H   7.2336653622874563        11.244494636427095        11.655588318738690     
 H   7.3170115492182166        10.517729395337094        9.9926641533725942     
 H   5.7264919096131264        10.766624200526305        10.795450766835888     
 C   3.0614025081514038        13.858243189095013        13.330607427971238     
 H   2.8290831778965435        14.241041971078955        14.319548484293513     
 C   2.4164299192147851        12.555739000653192        11.397553757283903     
 H   1.6783060865704793        11.966443271996020        10.856794640996666     
 C   11.225496711032637        15.332558131277326        13.276022942745714     
 H   11.622100469460383        14.403179550314297        13.669370525157959     
 C   3.9773550240499080        16.989011742258533        13.995556608989505     
 H   4.5184807897045518        17.604239125121381        13.270791074601178     
 H   3.5888705658896654        17.594202470762468        14.817202122551153     
 H   3.1620040819142989        16.453572003474793        13.495934957686682     
 C   9.8742846440214453        15.396694648078901        12.894676984135661     
 C   10.214537492345437        17.752446304097077        12.328864702624983     
 H   9.8341179898232483        18.692323356063554        11.940273338489531     
 C   11.544311789461579        17.676459883008999        12.756390069841641     
 H   12.173563870044953        18.565113293136726        12.721646540517485     
 C   2.1073275602216488        13.102182739275731        12.643119237339906     
 H   1.1369296443082242        12.921868047480922        13.100402632629848     
 Co   4.9298918735267474        6.9355516472495164        14.788395009248060     
 S   2.7049589620218732        4.9404534351461766        13.723486561761023     
 S   5.2772864609415402        4.9146629319063244        17.209020099790024     
 S   4.8214894119227338        10.051227477143261        15.491259134357025     
 S   6.9565825294064876        7.7382263776676234        12.471705269663930     
 O   5.6872037992290290        8.4187788777900501        12.115779659068419     
 O   6.0323677283354984        4.8301078141202707        18.470223526652585     
 O   1.8467601539723819        4.8680578901774316        12.526990113864899     
 O   3.8904616542848633        5.3913299955828871        17.300497930956151     
 N   4.0193608746264120        8.6922244857821465        15.126101066676512     
 O   7.6057413512587848        7.0433671299698863        11.344233277016283     
 O   4.1972813890183067        10.838588166736047        16.570323627374517     
 O   3.9645302365487689        4.1867826988274333        13.671420171832889     
 O   6.2204606978550512        9.6167387075554664        15.740676330022053     
 N   6.6306788399048733        6.7934239271629258        13.732691180239874     
 N   3.1085405311379333        6.4614075165453615        14.131852980209819     
 N   6.0007584482447056        5.8375165855373146        16.080087649151874     
 C  -1.1521634710695419E-002   8.5652302811750705        13.877223711132087     
 H  -1.0476743626757163        8.4832609429657477        13.559933741251534     
 C   7.3272977678449838        5.5682439476696821        15.670016288900356     
 C   2.6677706262052596        8.7350610338115455        14.721395031560657     
 C   1.7365313234151825        4.3028245451218696        15.083987709117435     
 H  0.85804465019082654        4.9441221490940883        15.219545368531254     
 H   2.3529134598029047        4.3186027542084648        15.989822956314240     
 H   1.4127921984510552        3.2885435681432789        14.822874667068877     
 C   8.3005455275258733        4.8499170028354213        16.392842910775610     
 H   8.0580202994960857        4.4671793336270866        17.381086124027039     
 C   7.6741343613722366        6.0995437615063270        14.389275276863405     
 C   4.8893523408144199        11.042937774715048        14.018822060975973     
 H   5.3121759840367195        10.412270661929426        13.229669041899951     
 H   5.5359650231358133        11.904507674416712        14.224841155666230     
 H   3.8813470969539972        11.372382258549759        13.746043570668130     
 C   5.2235107848307827        3.2776833780500483        16.511693699021382     
 H   4.7576026858872353        3.3706430029056649        15.524909654734421     
 H   4.6306835971815969        2.6554599139808315        17.191291159924123     
 H   6.2406228942517039        2.8833109117291755        16.417887082900407     
 C   8.9647207123125803        5.8703906827494290        13.880036734774775     
 H   9.2127222713701382        6.2194857030027775        12.882125274884741     
 C   9.5742974724082597        4.6218203527393857        15.859196689772640     
 H   10.300738765127571        4.0424995475049190        16.424738360502129     
 C  0.81143093103676489        7.4366938868253110        13.812212073622309     
 H  0.41541835092015900        6.5093710424031350        13.411550403705206     
 C   8.0774031176530929        8.9773467985803741        13.089172499016314     
 H   7.5318694844445337        9.6180624800448022        13.788440992331733     
 H   8.4752791218594972        9.5531467303709565        12.250767423471475     
 H   8.8863495769017558        8.4572796435407138        13.614896256698533     
 C   2.1599298821074080        7.4984357515598523        14.205364296062973     
 C   1.8215725608307962        9.8553264579794977        14.770385478914619     
 H   2.2039795780238620        10.794618308147113        15.158969644567517     
 C  0.49390160593639504        9.7814221558836270        14.336265591425889     
 H -0.13565660249229533        10.669861090216109        14.371633834694972     
 C   9.9044238354309844        5.1297097020112190        14.602650319062500     
 H   10.879964619840321        4.9318557033722259        14.163650155045053     
 Co   1.0868617126240865        8.9459764076909956        5.7496462734080565     
 S   3.3117406709107380        10.941007886726748        4.6845414931620191     
 S  0.73963670002530679        10.967106461531467        8.1701252464660712     
 S   1.1952911280009231        5.8303702330554898        6.4526862471272626     
 S -0.93997421811779569        8.1431493568554174        3.4330411270758949     
 O  0.32935479724287015        7.4625269962391378        3.0770671898068032     
 O  -1.5428198482731116E-002   11.051686563434274        9.4313379507664603     
 O   4.1699119205707600        11.013416029288399        3.4880254263062556     
 O   2.1264460754787500        10.490391438095521        8.2615980227010617     
 N   1.9974385453513770        7.1893758006955704        6.0875587756155127     
 O  -1.5890945493448165        8.8381548441671516        2.3056357156403506     
 O   1.8194478651989534        5.0430386734062296        7.5318054756059620     
 O   2.0521649356786442        11.694669755251509        4.6325037475974025     
 O -0.20369342603918089        6.2648550665464002        6.7020178274144513     
 N -0.61405787561028025        9.0878139052934817        4.6941229661265860     
 N   2.9081577102479552        9.4200487577649703        5.0928925136004262     
 N   1.6130218501422190E-002   10.044295219779118        7.0411864975921414     
 C   6.0282192042748335        7.3162212676178822        4.8383440630404184     
 H   7.0643407581948550        7.3981441001937878        4.5209465459673295     
 C  -1.3104460997822862        10.313477414727918        6.6312051840441546     
 C   3.3490083870271095        7.1464959489492186        5.6827677232160161     
 C   4.2802169248554733        11.578630435412652        6.0450146918606817     
 H   5.1587060503663276        10.937326314214232        6.1805314830520750     
 H   3.6638712997369667        11.562853799882786        6.9508754220359501     
 H   4.6039511814084282        12.592908858551505        5.7838840837467949     
 C  -2.2836319004254619        11.031931579400808        7.3539924892838187     
 H  -2.0410222079515865        11.414850969044862        8.3421411594291008     
 C  -1.6574298074629634        9.7818671082801636        5.3506294295136714     
 C   1.1275331580498384        4.8386178049246391        4.9802697526643191     
 H  0.70465768159804842        5.4692291789096235        4.1911010734557603     
 H  0.48099482131560056        3.9769970000996047        5.1863052381801609     
 H   2.1355673169018989        4.5092501917574834        4.7075064186020281     
 C  0.79347999710436579        12.604076007241289        7.4728029608879902     
 H   1.2593446236410613        12.511080734164210        6.4860022731351679     
 H   1.3863697128284185        13.226265463682996        8.1523781953085503     
 H -0.22361078735809542        12.998508504708161        7.3790299457627375     
 C  -2.9480487109158244        10.010991190490500        4.8414453786238836     
 H  -3.1961559431853992        9.6617136321586958        3.8436272641399247     
 C  -3.5574286714316790        11.259940011418591        6.8204233025654526     
 H  -4.2838171707128252        11.839365279764152        7.3859224220981030     
 C   5.2052651984069875        8.4447531339316644        4.7732584852490048     
 H   5.6012414741724239        9.3720244211638342        4.3724355364965470     
 C  -2.0608217150550603        6.9039953379228667        4.0503920841203431     
 H  -1.5153154497109957        6.2632763488430783        4.7496794229719077     
 H  -2.4585933089335215        6.3281957740642980        3.2119346919839802     
 H  -2.8698286149243364        7.4240145173003116        4.5760671146545153     
 C   3.8567913846419919        8.3830486699566134        5.1664998699077103     
 C   4.1952005614794103        6.0262311387027960        5.7318143684947147     
 H   3.8128310120979227        5.0869920439777054        6.1205662412777020     
 C   5.5228317030972054        6.1000806580974389        5.2975564308217100     
 H   6.1523913474189147        5.2116436314969059        5.3329459779652675     
 C  -3.8876675762344468        10.751831739312090        5.5639932016095912     
 H  -4.8632452421703398        10.949609436790647        5.1250415892468615     
 N   10.258170279390681       0.36507608250702994        8.1401614763632359     
 C   8.8285299292239383       0.44040269932543535        7.6499445593437425     
 H   8.7876004415735576        1.2553072458662635        6.9174592982709919     
 H   8.2281129570204197       0.73500490691651144        8.5232221460682247     
 C   10.419418891902003      -0.71022592944458429        9.1926117243580503     
 H   10.120450913471709       -1.6465207042146892        8.7132318208425037     
 H   9.6851984040589425      -0.50545878161647340        9.9802918933156519     
 C   8.3647904536221791      -0.86738619704897768        7.0214824721245357     
 H   7.4005494957458069      -0.69830120928873862        6.5238812492341207     
 H   8.2305328150958577       -1.6664595351715827        7.7586389854010624     
 H   9.0619557602210978       -1.1994790623426086        6.2382067698821304     
 C   10.771001915019449        2.7445085388331201        7.4838676354591183     
 H   11.415862756754951        3.5835116431045875        7.7762703949885781     
 H   9.7724249909237368        3.1327819450499055        7.2600336221702966     
 H   11.188264108046143        2.3416541513384170        6.5522179660371105     
 C   10.773396118027884        1.7085956642407141        8.5989376544106015     
 H   11.796236426724528        1.5388394811155903        8.9477136363307785     
 H   10.157316231667620        2.0054861285925507        9.4578184779159873     
 C   11.837591311790629      -0.80517866073780797        9.7367878500643599     
 H   11.979521883142745       -1.7887599186317660        10.203463497529203     
 H   12.042411505565546       -4.7723161361607543E-002   10.501191163858159     
 H   12.576847757529626      -0.71677640400131504        8.9313978622767536     
 H   10.839078969119559        7.1667853108633828E-002   7.3131287119974475     
 N   7.7926472208112614        15.516569983613506        17.178885226793945     
 C   9.2222992111582069        15.441427446208790        16.688685240577925     
 H   9.2633777344579613        14.626456327422085        15.956294394740993     
 H   9.8227462246125619        15.147042750733313        17.561998255298825     
 C   7.6312836557924975        16.591776928445533        18.231410014999010     
 H   7.9302415015285925        17.528124975500649        17.752128503999511     
 H   8.3654596608178640        16.386970860675106        19.019121629903420     
 C   9.6858192518223873        16.749211021731035        16.060076801337225     
 H   10.650129647582649        16.580272428887202        15.562575788578439     
 H   9.8198578578633171        17.548394260910410        16.797127064123632     
 H   8.9886564664067343        17.081044499454787        15.276718125473277     
 C   7.2799758683415536        13.137171474118121        16.522376729165572     
 H   6.6351382381485200        12.298116312295562        16.814675845875911     
 H   8.2785651975674828        12.748948586682461        16.298517723154223     
 H   6.8627122929375091        13.540103336036568        15.590761583516928     
 C   7.2775386907361037        14.172971603664616        17.637554199766210     
 H   6.2546980900102094        14.342619922161347        17.986375646305945     
 H   7.8936674230535306        13.876046365603241        18.496388669908264     
 C   6.2130767459134564        16.686619850976928        18.775506835072527     
 H   6.0710911407531132        17.670131834641996        19.242310278361916     
 H   6.0082376218831044        15.929063793848547        19.539804616602233     
 H   5.4738690947644066        16.598295636520731        17.970062820986172     
 H   7.2117225219578174        15.809971193772304        16.351859404134586     
 N   4.2834731991398050        7.5399917447886864        9.8679698391086283     
 C   2.8458412789664975        7.5327205755444089        10.344007894669973     
 H   2.7353270500527529        6.6680346946367264        11.009919039789031     
 H   2.2354865648444626        7.3608813048351429        9.4454697548070268     
 C   4.5022115595207257        8.6171066620020991        8.8275576734561838     
 H   4.2176895587332499        9.5582884385566196        9.3054093613210664     
 H   3.7817958693337723        8.4377591316835385        8.0217822602193021     
 C   2.4758575650194952        8.8180544586846636        11.072716886341562     
 H   1.4786306120751942        8.6997949669408250        11.517819463071479     
 H   2.4397072703797473        9.6847496586801434        10.404864332045435     
 H   3.1678777294588198        9.0135347747480647        11.903677591021447     
 C   4.7247775437206059        5.1458904634796383        10.519599805421144     
 H   5.3332855868990938        4.2837921644821240        10.216316491848239     
 H   3.7190858687155917        4.7924985230427941        10.769117106581156     
 H   5.1767084286967489        5.5389134086369269        11.439163624410456     
 C   4.7366895227217700        6.1775613851131537        9.3998184117825545     
 H   5.7551380618718539        6.3080340307588445        9.0218677167248593     
 H   4.0885879240559815        5.8999488549230197        8.5583154991105079     
 C   5.9338144830706048        8.6767074387048915        8.3164970066387731     
 H   6.1118424135515683        9.6570064695273192        7.8546908734612035     
 H   6.1355263913909619        7.9166690322124982        7.5539846805849908     
 H   6.6526329622151099        8.5665809482032635        9.1377006957010227     
 H   4.8696354058534599        7.7978551743991993        10.702865155451912     
 N   1.7330641279399628        8.3411892097306488       0.82911287652618293     
 C   3.1707290678744249        8.3481665774116731        1.3050929294398217     
 H   3.2815406207233226        9.2130751139359184        1.9707079018483675     
 H   3.7811323068948282        8.5194648988720960       0.40644739015355175     
 C   1.5140857833233179        7.2641204114634341      -0.21130374621692988     
 H   1.7985894869742187        6.3228953716638303       0.26647319925802238     
 H   2.2344098154403920        7.4434320064271438       -1.0171708835513826     
 C   3.5402891479293532        7.0629323123147891        2.0342487834175080     
 H   4.5376660982821404        7.1809587969696951        2.4791113423469580     
 H   3.5759925088320710        6.1959354461117941        1.3667054125550231     
 H   2.8482906637120244        6.8680710800434186        2.8654230396124496     
 C   1.2920644970633091        10.735332108606361        1.4807999232378430     
 H  0.68364382813349645        11.597503788064552        1.1775451350337072     
 H   2.2977822582928020        11.088623792494849        1.7303649108079215     
 H  0.84006505418474409        10.342304592284421        2.4003292049118263     
 C   1.2800871227347641        9.7037114051922675       0.36097149742966750     
 H  0.26164688139545039        9.5734037937454293       -1.7071529542471868E-002
 H   1.9282971126423627        9.9812643302540724      -0.48047222109339993     
 C   8.2405410984370653E-002   7.2046851843962516      -0.72217525583938302     
 H  -9.5804809979457783E-002   6.2244164383516507       -1.1839804878564633     
 H -0.11931320362696339        7.9647544274658788       -1.4846529004638997     
 H -0.63629537339985520        7.3148963377059557        9.9124096887510338E-002
 H   1.1468870274286558        8.0834331828603148        1.6640305467755299     
 N   1.7011908960653161        14.595031254844038        18.199927900960340     
 C  0.95688719676296707        15.813939113410463        17.708734458956975     
 H  0.82972356324655250        16.459037416353944        18.585112178999587     
 H  -4.2005151756624004E-002   15.467373565417939        17.426899705076266     
 C   3.0226885293900643        14.962032656903624        18.829978900493447     
 H   2.8153456486702129        15.814580365552695        19.491523822546185     
 H   3.6765759499167370        15.298389005842902        18.019074223318739     
 C  0.49150688482353888        13.092851551089622        16.588429474255605     
 H  0.61032699107631649        12.171148513125253        16.005009008016430     
 H   7.6927887456512162E-002   13.845802918382947        15.908718304497253     
 H -0.25722196052294349        12.893585274580767        17.368845600590760     
 C   1.8344958234168953        13.494107320251695        17.177664987278636     
 H   2.2995917450215537        12.648555858191425        17.693844671888034     
 H   2.5508614086785726        13.836414408271942        16.422327897402127     
 C   1.6255650568027160        16.546732211390008        16.564901242483806     
 H  0.98419537637986343        17.395665475011619        16.298343289537126     
 H   1.7573670643976909        15.908767587843096        15.685007876547246     
 H   2.6058929860667770        16.943550219729257        16.852421310378837     
 C   3.6386008683165523        13.806217957984872        19.604501885210009     
 H   4.5170338217154615        14.177921368733950        20.147605902842297     
 H   3.9811568264291686        12.992328542083998        18.953471112022818     
 H   2.9476387470548788        13.387238642695364        20.347485218214374     
 H   1.0920933765369141        14.249853569291663        18.988342168598781     
 N   4.3157374672768025        1.2862744093417813        9.1612515917114337     
 C   5.0599851548776327        6.7291494958193587E-002   8.6701483557845922     
 H   5.1869564198581743      -0.57783259556584132        9.5465381485062775     
 H   6.0589628687751507       0.41374696143276707        8.3884621944245321     
 C   2.9942004665698656       0.91937041628167637        9.7912810883377510     
 H   3.2014813845281163        6.6854411312574580E-002   10.452889635754127     
 H   2.3403340813996416       0.58299089510259583        8.9803679072713596     
 C   5.5255046196133284        2.7882622332923210        7.5496041762579882     
 H   5.4067042911545036        3.7098711383902323        6.9660179659324921     
 H   5.9400523515783448        2.0351770412120520        6.8700121842028121     
 H   6.2742455755281092        2.9876455684788854        8.3299812917780383     
 C   4.1825059880117950        2.3871436461880777        8.1389165846749609     
 H   3.7174902668749130        3.2327678679115301        8.6550556524015008     
 H   3.4660934578528706        2.0448360420175056        7.3836243503856602     
 C   4.3913774757413968      -0.66540907340732425        7.5262134801049880     
 H   5.0327002670887886       -1.5143990402907495        7.2597171085647263     
 H   4.2597506033562675       -2.7407980290873459E-002   6.6463139281589676     
 H   3.4109689151079334       -1.0621320453354604        7.8136075870025419     
 C   2.3782886476059280        2.0752521770900176        10.565710833708822     
 H   1.4997934569374349        1.7036122358349051        11.108759061385060     
 H   2.0358249467990661        2.8891367160561363        9.9146206059184276     
 H   3.0692113101622378        2.4942144378995583        11.308741104361292     
 H   4.9248404876979981        1.6314688548891887        9.9496540208193220     
 N   7.6880318388384481        9.3356248374219462      -0.12779056500797209     
 C   6.9330576471699796        8.1318617130969475       0.38438748484083596     
 H   6.7662806678546517        7.4897778870315079      -0.48830497433657694     
 H   5.9520855002456594        8.5006188020660414       0.69922485388822953     
 C   9.0117691003962879        8.9512433981807344      -0.74212491473843145     
 H   8.8114618364333008        8.0672214147926198       -1.3634097801673273     
 H   9.6690215042249079        8.6589802813688106        8.3069657884427647E-002
 C   6.4700424664988549        10.895456987946210        1.4171198972230559     
 H   6.5834271525535462        11.848458527569692        1.9487204402917537     
 H   6.0407447595839017        10.184212566610841        2.1312331802650601     
 H   5.7353505965475460        11.053052891546846       0.61409102294189166     
 C   7.8201256641685006        10.457246325786540       0.87137443478624843     
 H   8.3142873077950572        11.280501575309824       0.34625861326881718     
 H   8.5115756654098060        10.119932586514697        1.6522768280220319     
 C   7.6218503760789309        7.3840569214544374        1.5065378905700710     
 H   6.9664921701966396        6.5557163244355054        1.8032855261938596     
 H   7.8082813066215317        8.0226047905187556        2.3759806455418753     
 H   8.5769793660958609        6.9544447785945476        1.1821640250176200     
 C   9.6133707664324444        10.076620889235762       -1.5714427846285339     
 H   10.489035026195449        9.6898922682182054       -2.1085681546098982     
 H   9.9570145615085845        10.920433121928962      -0.96020593047402969     
 H   8.9117814319432771        10.458615017376406       -2.3240919099107376     
 H   7.0872986011426908        9.6657450017694586      -0.92913487858509536     
 N   10.362342145956267        6.5461616177062485        8.9108418854376268     
 C   11.117181209650148        7.7500863031146912        9.4228306139287312     
 H   11.283654445669892        8.3921708789148539        8.5500925561982584     
 H   12.098296859017957        7.3815492394504298        9.7374548459352042     
 C   9.0385380614918827        6.9303177471299966        8.2965079265961919     
 H   9.2387412644674782        7.8142361025644984        7.6750491314295957     
 H   8.3813055848817779        7.2226814405722717        9.1216802758907836     
 C   11.580510037580199        4.9868069030494295        10.456114076289138     
 H   11.467213269651642        4.0339711437793149        10.988014316416839     
 H   12.009667490871839        5.6983303605886269        11.170022560692340     
 H   12.315270120880063        4.8290458588896064        9.6531874503291295     
 C   10.230401962916455        5.4246645419464041        9.9101677492533291     
 H   9.7364583845863066        4.6012270160970408        9.3851405310479361     
 H   9.5388175293575515        5.7619633023413837        10.690951190846125     
 C   10.428487634368750        8.4977960477114181        10.545101304405394     
 H   11.083712908704220        9.3263217940795489        10.841606155549695     
 H   10.242460031567353        7.8592809114428901        11.414644369978614     
 H   9.4731676274538010        8.9271249547570939        10.220952787330585     
 C   8.4369722327612209        5.8047491631948622        7.4674377242367536     
 H   7.5612140842082933        6.1913081389766029        6.9303436890014467     
 H   8.0934821334533336        4.9610024779576918        8.0788458269048142     
 H   9.1385232634581808        5.4227108353385969        6.7147758369801860     
 H   10.963100088426405        6.2159985777455518        8.1095341322958170     
         396

 Co   10.953222752328974        1.0340749224364474        3.3103933226319202     
 S   8.7119320165000342        3.0423983117937805        4.3416574662114789     
 S   11.355603259583239        3.0975444456686625       0.92871265117869872     
 S   10.826730378728065       -2.0694954431811619        2.5344242658756038     
 S   12.952819515144412       0.11725940786874628        5.6073053367656671     
 O   11.674120220436436      -0.56582394755459364        5.9233558667185919     
 O   12.135290289388118        3.1906579053916020      -0.31692893015052481     
 O   7.8371808078952672        3.1092361124807062        5.5262649261778307     
 O   9.9671651843256033        2.6326812267942659       0.80353787049550351     
 N   10.038576191539331      -0.71549127958196845        2.9466092075447721     
 O   13.592761974265141       0.76387838760202720        6.7681521196563734     
 O   10.192275497212940       -2.8096074998769467        1.4281382706149190     
 O   9.9696272191756670        3.7976706473873905        4.4141529110611275     
 O   12.229927940574884       -1.6410520010566889        2.2993846191921374     
 N   12.648000889586003        1.1136685371948505        4.3797442730807807     
 N   9.1239861911540761        1.5211451380753098        3.9361468059414277     
 N   12.048951327936892        2.1544933255242995        2.0603530087591766     
 C   5.9996009554549019      -0.57898923965300486        4.1703252942660987     
 H   4.9607024372823698      -0.49185607547754573        4.4774377280813988     
 C   13.374949432839108        2.3937751008855783        2.4890211330353122     
 C   8.6854195084988515      -0.75485614963924752        3.3435824399571628     
 C   7.7624249226426603        3.6865120662387922        2.9715050585827294     
 H   6.8733502410733118        3.0604512791293113        2.8348952338908990     
 H   8.3865845257259384        3.6574602035675330        2.0712861269932756     
 H   7.4533716295378483        4.7070650719221012        3.2260103239547901     
 C   14.362724809054596        3.1231015986779505        1.7976906225349041     
 H   14.134967198753376        3.5361669987996995       0.81814909054829121     
 C   13.703822684369605        1.8192804703115346        3.7560225634789259     
 C   10.887456894686924       -3.1204691600254355        3.9670376905325746     
 H   11.325929337382911       -2.5329408539707772        4.7808008850502173     
 H   11.515100417993972       -3.9858165157755523        3.7217236312564288     
 H   9.8764678951411256       -3.4440291854349825        4.2348004714566025     
 C   11.302538467746068        4.7275257840910117        1.6379469559645357     
 H   10.815258915206464        4.6333933985544515        2.6138765328562310     
 H   10.729668558183738        5.3597861799437991       0.95088042566043274     
 H   12.321196542637942        5.1117066316509607        1.7520342845397876     
 C   14.988958881546647        2.0256908667891209        4.2871400040537146     
 H   15.222014373049637        1.6447255543682491        5.2765955408031102     
 C   15.632239706407933        3.3252122577462795        2.3516217205181933     
 H   16.369804553168894        3.9139385398951445        1.8095838912712980     
 C   6.8254421711686302       0.54675148157040343        4.2386391268824841     
 H   6.4288820314764887        1.4760636282678807        4.6322810419777714     
 C   14.074512753350497       -1.1038820250174253        4.9583426034763942     
 H   13.533153548427196       -1.7203980445937230        4.2348713204658903     
 H   14.463522516956058       -1.7075932918189041        5.7808071633523284     
 H   14.889502972053043      -0.56917494843843786        4.4573890868822703     
 C   8.1765262763941617       0.48267093421326451        3.8567434264171236     
 C   7.8363190665991471       -1.8731537877582403        3.2910861285136646     
 H   8.2168239189782231       -2.8130388555771102        2.9025729987939317     
 C   6.5066400086358946       -1.7972056376304759        3.7188987624242564     
 H   5.8773529761674093       -2.6858349662500074        3.6841553987746183     
 C   15.942341210036972        2.7808819446574411        3.5978217803535020     
 H   16.912973209427165        2.9621554913439838        4.0542068603568566     
 Co   7.0975974755929867        14.847386783421186        12.349149422031287     
 S   9.3389510698965807        12.839085451435420        13.380347339253465     
 S   6.6951997655246629        12.783853422635381        9.9674626872439234     
 S   7.2240162538852060        17.950900196064755        11.573051299586391     
 S   5.0979719291998196        15.764290138453608        14.646031021119942     
 O   6.3767065533224887        16.447313351382050        14.962067596862271     
 O   5.9154233729307677        12.690854155961246        8.7218682779758812     
 O   10.213684660483848        12.772275461868865        14.564970068207311     
 O   8.0836051052439615        13.248809773846801        9.8422539890252061     
 N   8.0122134197525163        16.596904696764728        11.985190759228820     
 O   4.4580254052853014        15.117687123029066        15.806881349434097     
 O   7.8584315616434388        18.691035369513195        10.466759047386629     
 O   8.0813143136233379        12.083711265911216        13.452787931393297     
 O   5.8208200064223190        17.522440645015784        11.338044431442476     
 N   5.4027527913730129        14.767915785070109        13.418440241751723     
 N   8.9268188643244475        14.360345202306808        12.974908540937252     
 N   6.0019000929469337        13.726700834899033        11.099282088546849     
 C   12.051145309015878        16.460586784098702        13.209059073541001     
 H   13.090035227731851        16.373504214503154        13.516213559694732     
 C   4.6758867062135829        13.487509409521971        11.527892020568375     
 C   9.3653583245533198        16.636321152261889        12.382216161461717     
 C   10.288519376053305        12.195099006656525        12.010184345742687     
 H   11.177549634656893        12.821228011328069        11.873608530330721     
 H   9.6643637677787968        12.224132959524502        11.109962003626581     
 H   10.597640544341369        11.174559962821002        12.264661626368325     
 C   3.6881221686184076        12.758104449120445        10.836616962553990     
 H   3.9159061985494379        12.344890219504336        9.8571424411036190     
 C   4.3469451266825931        14.062235445038269        12.794780418242446     
 C   7.1632959486811805        19.001849388892019        13.005685067471815     
 H   6.7248667580390249        18.414294985867969        13.819453906808704     
 H   6.5356207798742361        19.867182458211353        12.760399168277328     
 H   8.1742789683074175        19.325440590527609        13.273427598389016     
 C   6.7484381275140635        11.153782030754083        10.676476106302735     
 H   7.2357846583397061        11.247850637657576        11.652378238621353     
 H   7.3213101907066074        10.521654412057019        9.9892857937288273     
 H   5.7298189641711303        10.769505332714440        10.790599382615014     
 C   3.0617848739834463        13.855906223002460        13.325873791754654     
 H   2.8286817865930032        14.237021150493247        14.315262945155638     
 C   2.4185798987992917        12.556098271864160        11.390515798407479     
 H   1.6810390682359342        11.967301848395117        10.848518469233040     
 C   11.225335398466713        15.334823816519247        13.277413435551086     
 H   11.621909207610265        14.405548411752447        13.671127993066060     
 C   3.9763071154328919        16.985480505607160        13.997124059036388     
 H   4.5176524654876227        17.601984493734552        13.273634580333159     
 H   3.5873536713496068        17.589199333912390        14.819609569705563     
 H   3.1612758794628126        16.450810765650086        13.496196651937897     
 C   9.8742603377444791        15.398838983652682        12.895471814110952     
 C   10.214417890711038        17.754648274898965        12.329701284363765     
 H   9.8338992763755417        18.694495840004336        11.941109513572506     
 C   11.544085436862265        17.678767302978748        12.757561481325549     
 H   12.173351867335212        18.567410783621707        12.722790771642931     
 C   2.1084273921137964        13.100615798924961        12.636629927885656     
 H   1.1377719718800074        12.919426522781945        13.092999368520864     
 Co   4.9302300548737437        6.9340441101837227        14.787280899105770     
 S   2.7044338039574720        4.9382532205115197        13.724137114698431     
 S   5.2805180501752318        4.9108955345588292        17.205844260452942     
 S   4.8208801592098380        10.049081642622102        15.493994398697790     
 S   6.9554925135244181        7.7427256371978457        12.471626390496809     
 O   5.6856211878716900        8.4234069335593382        12.117799268368561     
 O   6.0368973383271225        4.8258907267020739        18.466226919435965     
 O   1.8453668204187883        4.8661572767716015        12.528263750959677     
 O   3.8936091982694614        5.3869430591761578        17.299098511181075     
 N   4.0194842886435698        8.6903417661464193        15.126365825286848     
 O   7.6041656699702314        7.0504028424762755        11.342399123839348     
 O   4.1961357557634784        10.833958689660385        16.574491038612397     
 O   3.9639031174296009        4.1844928165751325        13.670997097038194     
 O   6.2200740163055119        9.6149102890779190        15.742652561603613     
 N   6.6307018156038069        6.7952117761824820        13.730857486851448     
 N   3.1084640263655765        6.4592213853222118        14.132358320866498     
 N   6.0024015533377124        5.8348083878355448        16.076764885167222     
 C  -1.1819133618989484E-002   8.5628594189883920        13.878794211876791     
 H  -1.0481147456370925        8.4806224155126895        13.562033300902295     
 C   7.3289140242861022        5.5671224109648358        15.665718066290681     
 C   2.6678124620436376        8.7329984705679085        14.722062643403339     
 C   1.7369964039326680        4.3002824594557643        15.085141882889518     
 H  0.85795435636534945        4.9407808090677614        15.220754413704102     
 H   2.3537861526326980        4.3167543108040407        15.990682850366873     
 H   1.4140274977439566        3.2856731008732356        14.824372970312002     
 C   8.3029270590771667        4.8482140304598698        16.386883912754843     
 H   8.0611778002668508        4.4638707127396415        17.374664968680069     
 C   7.6748080121366060        6.1007103739136097        14.385707082198223     
 C   4.8883659847495062        11.043907992186599        14.023650591377741     
 H   5.3120084908750576        10.415508270048699        13.233201933176280     
 H   5.5339836797761111        11.905675382017687        14.231733730630882     
 H   3.8802039496841343        11.373045393015127        13.751138545616429     
 C   5.2267752445365137        3.2742837046163693        16.507893638361491     
 H   4.7597398675252576        3.3673062210493576        15.521682258799189     
 H   4.6349987287165746        2.6515339036577585        17.187886297838421     
 H   6.2439676464366691        2.8804454402961537        16.413017001700080     
 C   8.9651092716451473        5.8727609804039558        13.875318287739290     
 H   9.2123263490044991        6.2235424869159495        12.877855753952304     
 C   9.5764580184363091        4.6214935605732155        15.852171970059379     
 H   10.303484561880595        4.0416745681245940        16.416473599209084     
 C  0.81128272402102897        7.4344680174502811        13.813610434106938     
 H  0.41524097271923727        6.5070427687257606        13.413313216691492     
 C   8.0763584453120654        8.9809040805739535        13.090744463706288     
 H   7.5310460094697680        9.6203475230344235        13.791286614069547     
 H   8.4737642767525934        9.5581712021435674        12.253175353150386     
 H   8.8856256520850465        8.4600696672131299        13.615163760015260     
 C   2.1599159890468114        7.4963280143669389        14.206177658675957     
 C   1.8214644075880042        9.8531624529039359        14.771236184160621     
 H   2.2037717874480229        10.792483345167399        15.159821452911196     
 C  0.49368986589843977        9.7791553787650916        14.337440930191766     
 H -0.13585208513083602        10.667605827270444        14.372773885912784     
 C   9.9055321112025450        5.1313120854144021        14.596175012632351     
 H   10.880816110881696        4.9343374247750917        14.156260478987395     
 Co   1.0865430111473628        8.9474822740199240        5.7485360548734610     
 S   3.3122890456587739        10.943209758317574        4.6852153069417843     
 S  0.73640718474350542        10.970848977089128        8.1669669448912110     
 S   1.1959156570949432        5.8325063197945894        6.4554081986739158     
 S -0.93885475446414979        8.1386555559895282        3.4329606264166501     
 O  0.33096746339699673        7.4579033823881833        3.0790890615380468     
 O  -1.9957667959343374E-002   11.055877582460864        9.4273576888920960     
 O   4.1713316620193854        11.015320741900533        3.4893248563957195     
 O   2.1233025049729268        10.494759529969491        8.2602177350856412     
 N   1.9973293017525899        7.1912474429289306        6.0878052871830013     
 O  -1.5874900781730972        8.8311146618925882        2.3037940811291375     
 O   1.8206136428343447        5.0476562219800840        7.5359548788416761     
 O   2.0528129511264819        11.696957369819820        4.6321008601894826     
 O -0.20328955192966422        6.2666761614664317        6.7039890523509680     
 N -0.61404942032073240        9.0860452712793371        4.6922775662945861     
 N   2.9082596356781232        9.4222366171779601        5.0934219268257523     
 N   1.4493229212273149E-002   10.046972271745995        7.0378830229133138     
 C   6.0285411774518272        7.3185938067647038        4.8399305979370757     
 H   7.0648086795387046        7.4007883163179926        4.5230727350493272     
 C  -1.3120526805131631        10.314575632199860        6.6269169125244733     
 C   3.3489827918526673        7.1485506177810123        5.6834261834879634     
 C   4.2797684154864255        11.581176368093734        6.0461953994859083     
 H   5.1588140139659071        10.940673893415747        6.1817707318459174     
 H   3.6630115719642622        11.564704267446984        6.9517592881875485     
 H   4.6027310760315903        12.595784093478155        5.7854110387947797     
 C  -2.2860098674610532        11.033599398550306        7.3480466217432978     
 H  -2.0441842539744703        11.418107495873096        8.3357419989572659     
 C  -1.6580794364936546        9.7807057782346174        5.3470557309711042     
 C   1.1285232929888236        4.8376392457227215        4.9850850182172994     
 H  0.70483189861060769        5.4659864964328673        4.1946217938881416     
 H  0.48297427697530815        3.9758255293437172        5.1931857960331911     
 H   2.1367113910516355        4.5085718435643276        4.7125857294357569     
 C  0.79020999985141893        12.607450611384246        7.4690177787415459     
 H   1.2572061369035505        12.514395118563559        6.4827914764228112     
 H   1.3820424845232577        13.230171078746414        8.1489894829300002     
 H -0.22696334172053578        13.001342216869588        7.3741708919850675     
 C  -2.9484100314875823        10.008629264703409        4.8367159179553330     
 H  -3.1957226042021643        9.6576825085200326        3.8393378845058819     
 C  -3.5595813909091754        11.260239655799914        6.8134042849075831     
 H  -4.2865603913374430        11.840153138082959        7.3776671782685916     
 C   5.2054385496809985        8.4469815049775878        4.7746801902848670     
 H   5.6014477706963781        9.3743603780118274        4.3742379161834828     
 C  -2.0597495749257524        6.9004512096720170        4.0519745171485493     
 H  -1.5144625392024409        6.2610016399325046        4.7525314652436439     
 H  -2.4570649370691782        6.3231869643587695        3.2143581231811837     
 H  -2.8690681130967612        7.4212448460279781        4.5763522126055625     
 C   3.8568280832257860        8.3851553865073427        5.1673278726643934     
 C   4.1953250712562218        6.0283868575865700        5.7326504093055268     
 H   3.8130510500397228        5.0891135584272087        6.1213865318280627     
 C   5.5230638434887815        6.1023442561916408        5.2987309535753324     
 H   6.1526068453279894        5.2138953490119526        5.3340831358242839     
 C  -3.8887568936159531        10.750222749424346        5.5575126129189512     
 H  -4.8640740886482599        10.947128327705054        5.1176415872172640     
 N   10.260283008112458       0.36683356648959770        8.1436272351993022     
 C   8.8302402138429681       0.43873528293202185        7.6541245986676163     
 H   8.7858099114857300        1.2561422379553915        6.9249861494050453     
 H   8.2293241082506370       0.72716465914693251        8.5286727147039869     
 C   10.424424497493675      -0.70855341551083073        9.1954781874089928     
 H   10.126183490235107       -1.6450971767358511        8.7161810141821974     
 H   9.6908989037547411      -0.50506040899786075        9.9840680645872979     
 C   8.3712164027575575      -0.86792586123939997        7.0206237018515703     
 H   7.4053145807322700      -0.70139946552221899        6.5256660325443887     
 H   8.2418967670180869       -1.6703993240506352        7.7542960397382243     
 H   9.0681209635136550       -1.1931476844130562        6.2349480136091948     
 C   10.769515571834923        2.7470014062485437        7.4875576231651300     
 H   11.412548508448369        3.5871673158170032        7.7805029642432739     
 H   9.7705804105037153        3.1335197844184193        7.2624330884543182     
 H   11.188519908819913        2.3446384672303897        6.5565163944052074     
 C   10.772391206670687        1.7113063068552699        8.6028683169166982     
 H   11.795011618994826        1.5435271930855623        8.9531092019089087     
 H   10.154702865461065        2.0072302524504768        9.4608757508212662     
 C   11.843273171672644      -0.80172229754410973        9.7379878329924772     
 H   11.987022277394390       -1.7851356798078808        10.204423113242493     
 H   12.047935870056971       -4.4132882703468518E-002   10.502292415244172     
 H   12.581500576335927      -0.71222922967850910        8.9318012969635543     
 H   10.841454764422544        7.5208097171214433E-002   7.3162000781523382     
 N   7.7905276129632597        15.514793250115760        17.182352103472269     
 C   9.2205807544536587        15.443056822556262        16.692864575060252     
 H   9.2651448072923550        14.625590127909840        15.963810838434727     
 H   9.8215239426188941        15.154822664253867        17.567444392558659     
 C   7.6262827325150040        16.590095190743718        18.234269462029289     
 H   7.9245155484527254        17.526686476369132        17.755060570242645     
 H   8.3597676068512055        16.386567126549874        19.022888262742057     
 C   9.6794075306739380        16.749713192159369        16.059232141841576     
 H   10.645371379144329        16.583317984790025        15.564363875229370     
 H   9.8085310301899167        17.552285423800505        16.792808951729274     
 H   8.9825049786580404        17.074702283756903        15.273482205878322     
 C   7.2814371463838086        13.134656836037212        16.526088487831210     
 H   6.6384246441180945        12.294444371996995        16.818940309848848     
 H   8.2803829974907988        12.748183369851144        16.300940348641245     
 H   6.8624312319191905        13.537090439495589        15.595078903128531     
 C   7.2785246052630912        14.170249754989138        17.641496633375947     
 H   6.2559043730803747        14.337932250397918        17.991779520929200     
 H   7.8962575365998742        13.874293580496920        18.499461541034961     
 C   6.2074026794986308        16.683166602887276        18.776706679940332     
 H   6.0636047013378986        17.666517703877414        19.243257077383628     
 H   6.0027215595975765        15.925486800053738        19.540916033718087     
 H   5.4692196934109605        16.593744622246607        17.970470949298381     
 H   7.2093413725036681        15.806411636119343        16.354930844827543     
 N   4.2813639947258872        7.5417948398849592        9.8714297802532709     
 C   2.8441289180353970        7.5311426326032471        10.348171574455410     
 H   2.7370727368829240        6.6689326551782599        11.017393584617466     
 H   2.2342688013173988        7.3531993464077061        9.4508891455407102     
 C   4.4972461847868797        8.6188139618897637        8.8304137881846572     
 H   4.2120056221391238        9.5597555986716127        9.3083358452389433     
 H   3.7761455937635247        8.4381985787136973        8.0255375696202815     
 C   2.4694848245230379        8.8175942797677109        11.071894497122333     
 H   1.4738960833224186        8.6968102528521847        11.519604186297556     
 H   2.4284607846389981        9.6809272690394756        10.400595618808607     
 H   3.1617590236327628        9.0198655439406821        11.900486248272280     
 C   4.7262241693833058        5.1484259310359475        10.523302708879443     
 H   5.3365400470324174        4.2874746477968646        10.220565105684532     
 H   3.7208862088596386        4.7933003130047229        10.771543314453295     
 H   5.1764306612666982        5.5419415099636309        11.443466099951017     
 C   4.7376640232315079        6.1803025670962404        9.4037510368930572     
 H   5.7563313974031658        6.3127269631933087        9.0272518208648780     
 H   4.0911555108309212        5.9017278297525975        8.5613845320623501     
 C   5.9281826495432659        8.6801674534795072        8.3177091078335348     
 H   6.1044187134042733        9.6606269024704741        7.8556562988763883     
 H   6.1300492769114365        7.9202535439813397        7.5551066564297775     
 H   6.6480153817563350        8.5711234205840778        9.1381285447211038     
 H   4.8672639924663512        7.8014292192081989        10.705933584956941     
 N   1.7352077303855311        8.3394133400474768       0.83259045067930848     
 C   3.1724726573102382        8.3498007208477247        1.3092799053344326     
 H   3.2797968310799992        9.2122112717633229        1.9782350878516479     
 H   3.7823764056047073        8.5272565806814757       0.41190062890577400     
 C   1.5191094707451414        7.2624362572980861      -0.20843024386301312     
 H   1.8043326306730527        6.3214552549235448       0.26942426186476698     
 H   2.2401282489411938        7.4430192673498894       -1.0133883971567623     
 C   3.5467349947665032        7.0634387456403971        2.0334052046034330     
 H   4.5424592178479486        7.1840124746894123        2.4808980643944780     
 H   3.5873557598081827        6.1998340976157555        1.3623847043323911     
 H   2.8544805774149786        6.8617254142078909        2.8621896011058756     
 C   1.2906239847501919        10.732820579305542        1.4845139569180608     
 H  0.68038720866583435        11.593838212089302        1.1818017955548439     
 H   2.2959859009267878        11.087855401105612        1.7327963724585191     
 H  0.84035611979043090        10.339301822297926        2.4046468343015488     
 C   1.2791234919120860        9.7009884381788769       0.36492069279770495     
 H  0.26046313880797606        9.5687130480563116       -1.1660532928977549E-002
 H   1.9257289259971195        9.9795086002121973      -0.47739334630700514     
 C   8.8103633884260207E-002   7.2012331373399174      -0.72096572113035173     
 H  -8.8297164063624506E-002   6.2208010197163057       -1.1830176333348630     
 H -0.11376764737311917        7.9611749269068177       -1.4835371943686608     
 H -0.63162366764912703        7.3103542096946414        9.9539250781663313E-002
 H   1.1492944043263904        8.0798748567957386        1.6671140240464855     
 N   1.6997064288527604        14.589620541499599        18.200192289694584     
 C  0.95487862290073844        15.807782088689377        17.707961602692372     
 H  0.82575283340676908        16.452729171642616        18.584158263794219     
 H  -4.3126452602089353E-002   15.460121014947569        17.424488677576690     
 C   3.0213216704588586        14.957474319477708        18.829455539108082     
 H   2.8143404458290608        15.811591513285661        19.488996381935561     
 H   3.6753761407335745        15.291628341159745        18.017836308358671     
 C  0.48958918151906372        13.084584420742168        16.592011384214203     
 H  0.60812847301341000        12.161323551041441        16.011168199695661     
 H   7.4278476010688960E-002   13.835463726821791        15.910591379837918     
 H -0.25843680256797230        12.887395833790665        17.373557752319257     
 C   1.8329377534571094        13.487669107922452        17.179074454746651     
 H   2.2994791461099213        12.643222818161115        17.695692802266453     
 H   2.5480601023624763        13.829726481433450        16.422461427393170     
 C   1.6245572396162946        16.541320537536976        16.565206116204173     
 H  0.98249762211664526        17.389236976283840        16.297154684193064     
 H   1.7590651338127312        15.903329687854106        15.685828309179563     
 H   2.6036376595408144        16.939758751261554        16.854555590753279     
 C   3.6365140577464965        13.803169581173696        19.606704766385835     
 H   4.5148166131497263        14.175612196061664        20.149505423350096     
 H   3.9791111618531363        12.987785600782610        18.957654295489728     
 H   2.9450230287042354        13.386041129016059        20.350174617110948     
 H   1.0910253618335131        14.245193588346703        18.989250838827427     
 N   4.3172234072204878        1.2917040932597355        9.1615125388539820     
 C   5.0620013823190355        7.3475647282757822E-002   8.6693623826556312     
 H   5.1909546700703491      -0.57149494080886432        9.5455695865500321     
 H   6.0600829616578320       0.42103830498879896        8.3860228360734883     
 C   2.9955729531480459       0.92393701877970913        9.7907563050037503     
 H   3.2024984186038639        6.9847162254367351E-002   10.450352791087020     
 H   2.3415371286648266       0.58976366287387061        8.9791290238650063     
 C   5.5274142106291277        2.7965686877012481        7.5531979335318189     
 H   5.4088922735393066        3.7197451465489757        6.9722062326852550     
 H   5.9426971737944498        2.0455696137575212        6.8718847398457426     
 H   6.2754510391520206        2.9938624844014377        8.3347092722714553     
 C   4.1840571957956900        2.3936063317064873        8.1403299965011815     
 H   3.7175871357711063        3.2381175751682258        8.6569118440271531     
 H   3.4688930017729369        2.0515479377979187        7.3837571796234434     
 C   4.3923855629039208      -0.65997916829548386        7.5265154199700355     
 H   5.0344033768751633       -1.5079458396294905        7.2585180129077083     
 H   4.2580339606342683       -2.1954832852753275E-002   6.6471327837746195     
 H   3.4132332034084119       -1.0583329055259858        7.8157521360941127     
 C   2.3803815431404765        2.0783007638481661        10.567923923538691     
 H   1.5020227860131983        1.7059144962867618        11.110673500253506     
 H   2.0378678066619274        2.8936818240985080        9.9188216935332747     
 H   3.0718372714446573        2.4954120265979323        11.311436823567638     
 H   4.9259093029311574        1.6361464624371314        9.9505603519730350     
 N   7.6895487433341083        9.3301974814368904      -0.12752683553251964     
 C   6.9351169077323584        8.1256668546309339       0.38359066342828785     
 H   6.7703384614922921        7.4834325064532816      -0.48928893911005383     
 H   5.9532403458396237        8.4933009808895221       0.69676631039587966     
 C   9.0131794290600240        8.9467006975086463      -0.74264497057887158     
 H   8.8125302454257355        8.0642554540345923       -1.3659501321370149     
 H   9.6702626713051991        8.6522321129280844        8.1835565095835297E-002
 C   6.4719579463015426        10.887121987741326        1.4207244974153497     
 H   6.5856058034968550        11.838551826653356        1.9549290826355543     
 H   6.0434000044990599        10.173779617996338        2.1331068629449890     
 H   5.7365652968250149        11.046807082423424       0.61882657108575612     
 C   7.8216910696495230        10.450776753124430       0.87280269215767803     
 H   8.3143924654938530        11.275155915488819       0.34814176161319094     
 H   8.5143889853424106        10.113212842105572        1.6524246564894587     
 C   7.6228992787127030        7.3786182290165545        1.5068315933608669     
 H   6.9682495872761860        6.5492359963698643        1.8020551459399141     
 H   7.8065745503561912        8.0171346600879190        2.3768031111989210     
 H   8.5793000169351359        6.9506642281979980        1.1843130832158533     
 C   9.6154916977114944        10.073610591828944       -1.5692119152851656     
 H   10.491302616783367        9.6876445045566939       -2.1066309149059679     
 H   9.9590675196386904        10.915926583853970      -0.95597773165280786     
 H   8.9144359638198711        10.457450525136878       -2.3213817890202262     
 H   7.0883956504005745        9.6610729957110095      -0.92822234383307156     
 N   10.360856558097439        6.5515599291264364        8.9111128441147809     
 C   11.115166178716171        7.7562366283387467        9.4220592896197513     
 H   11.279670589172509        8.3984713648608249        8.5491383269522636     
 H   12.097172235578872        7.3888012072160461        9.7350427296099866     
 C   9.0371655042020897        6.9348529482003727        8.2959949362710113     
 H   9.2377210118368254        7.8172037228908247        7.6725316038385492     
 H   8.3801004852490344        7.2294135781237028        9.1204550739297190     
 C   11.578609312362326        4.9950663159989297        10.459690146953822     
 H   11.465041035040876        4.0437860005665263        10.994165135891436     
 H   12.007040619102609        5.7086605136041371        11.171887729630750     
 H   12.314063414090381        4.8352324394933124        9.6578843321664465     
 C   10.228853515723568        5.4310926693954320        9.9115873368146623     
 H   9.7363492447744413        4.6065489141311415        9.3870062099510960     
 H   9.5360341959401556        5.7686425391325837        10.691102077558805     
 C   10.427473420042444        8.5032000413892082        10.545408515174811     
 H   11.082003062736742        9.3327497224544054        10.840412153303832     
 H   10.244162511102475        7.8647137221454715        11.415471049810115     
 H   9.4709001195780473        8.9308980495361894        10.223093451104706     
 C   8.4348849825811030        5.8077697055415962        7.4696532194018035     
 H   7.5589897500410537        6.1935823223958488        6.9322615443268445     
 H   8.0914471548264828        4.9655141852049125        8.0830432920731763     
 H   9.1359060320661705        5.4238881414199884        6.7174726720311231     
 H   10.962032008940897        6.2206461600646099        8.1104501589487956     
         396

 Co   10.952878347575670        1.0325394197033031        3.3092566919755608     
 S   8.7124477337769015        3.0401592794780190        4.3422986604852793     
 S   11.352364709415758        3.0937897297456152       0.92554075132279834     
 S   10.827344931319116       -2.0716680087140125        2.5371329003036793     
 S   12.953903724067873       0.12172298885558173        5.6072127010686170     
 O   11.675697567152380      -0.56123115709237459        5.9253631965165976     
 O   12.130760335876788        3.1864533812109026      -0.32091766823838280     
 O   7.8385705553246909        3.1072858277326931        5.5275341683069774     
 O   9.9640121042299512        2.6283047361681442       0.80213506400009560     
 N   10.038451241745092      -0.71740195813567575        2.9468397133954314     
 O   13.594327049033406       0.77088893373868628        6.7663005919802197     
 O   10.193432903133003       -2.8142694948310618        1.4322793748741030     
 O   9.9702411725327522        3.7953479443168350        4.4137173588417049     
 O   12.230319550981116       -1.6429032858886443        2.3013394008767842     
 N   12.647975367681619        1.1154106770355059        4.3778880999959418     
 N   9.1240567145414229        1.5189232051308887        3.9366328486191158     
 N   12.047294233891959        2.1518036267893308        2.0570422265467090     
 C   5.9999073859095766      -0.58141630750997653        4.1719000650717488     
 H   4.9611552544462540      -0.49456020177015370        4.4795556679432478     
 C   13.373322798944749        2.3926534070078374        2.4847282550490011     
 C   8.6853779393481716      -0.75695402038133230        3.3442238950572705     
 C   7.7619406055332689        3.6839340834763794        2.9726585072554133     
 H   6.8734237906364966        3.0570703165346664        2.8361050794531906     
 H   8.3856888953949227        3.6555845164602419        2.0721425311343573     
 H   7.4521134263438515        4.7041558028153911        3.2275152146065982     
 C   14.360334209223668        3.1214047516437944        1.7917443151573473     
 H   14.131797569898840        3.5328858157342826       0.81175008849046604     
 C   13.703145046500509        1.8204130922962882        3.7524439732009807     
 C   10.888446493928233       -3.1195223001006935        3.9718429859239426     
 H   11.326092507856709       -2.5297226754207962        4.7843118418476873     
 H   11.517090208405401       -3.9846699292161141        3.7285984356472945     
 H   9.8776147702040547       -3.4433940600877659        4.2398679959213261     
 C   11.299258405272379        4.7241387435654811        1.6341480383653824     
 H   10.813101051607990        4.6300657922965280        2.6106473086343085     
 H   10.725338782967679        5.3558701677133147       0.94747335372681674     
 H   12.317834070922018        5.1088576604118110        1.7471714162185126     
 C   14.988570085632720        2.0280132470320251        4.2824085573222437     
 H   15.222415028720963        1.6487141492358477        5.2723042991981863     
 C   15.630074594604796        3.3248727493781312        2.3446053682849985     
 H   16.367053733929318        3.9131080535334659        1.8013343178567434     
 C   6.8255929400168416       0.54447435120013388        4.2400383524774181     
 H   6.4290610639580636        1.4736792814102952        4.6340551703088861     
 C   14.075555576258415       -1.1003646525151984        4.9599146902770297     
 H   13.533979176898370       -1.7181594202457273        4.2377198301725141     
 H   14.465031952557561       -1.7026020479442858        5.7832217855708645     
 H   14.890227249665767      -0.56642905604773863        4.4576558273871001     
 C   8.1765388509562573       0.48052263634281744        3.8575416971919543     
 C   7.8364338505000886       -1.8753579519083841        3.2919135651208884     
 H   8.2170397522354257       -2.8152092572983349        2.9033914295016237     
 C   6.5068627506348546       -1.7995231160745000        3.7200662563986908     
 H   5.8775639143880190       -2.6881442746968123        3.6852926050831729     
 C   15.941232022283797        2.7824464222549046        3.5913438547768548     
 H   16.912124127563580        2.9645847438971176        4.0468134531686832     
 Co   7.0979265140590000        14.848927798180020        12.348007201098358     
 S   9.3384148667825446        12.841323837057542        13.380989988964425     
 S   6.6984253759827981        12.787621772813537        9.9642847965436410     
 S   7.2233961849633568        17.953083369369022        11.575769090951233     
 S   5.0968806113586504        15.759813328479206        14.645939441837500     
 O   6.3751230075483960        16.442705150675010        14.964076472969561     
 O   5.9199506311270804        12.695061097275973        8.7178680221840548     
 O   10.212275894900317        12.774226120614902        14.566239706623907     
 O   8.0867484794421056        13.253190951598285        9.8408501715476309     
 N   8.0123272059562343        16.598823831425200        11.985433396860026     
 O   4.4564501381115100        15.110666779002534        15.805031370497872     
 O   7.8572733234040983        18.695706216841774        10.470910866543017     
 O   8.0806764605881316        12.086039280818042        13.452359701544578     
 O   5.8204220734929502        17.524306594166923        11.340004452072753     
 N   5.4027718075456086        14.766156503802561        13.416587889004774     
 N   8.9267342182462315        14.362565272962712        12.975387263663544     
 N   6.0035382030174427        13.729424528512856        11.095946691896925     
 C   12.050832390316097        16.462999526902053        13.210629709913210     
 H   13.089576934292648        16.376187696197107        13.518322527934723     
 C   4.6774962084399929        13.488653708674127        11.523580622088561     
 C   9.3653900083092605        16.638420474099473        12.382864606362192     
 C   10.288978394928989        12.197663948073618        12.011340948871041     
 H   11.177454217360486        12.824590306367275        11.874817298431221     
 H   9.6652335960191564        12.225995759479522        11.110821933162024     
 H   10.598867993169792        11.177455377742380        12.266173159931899     
 C   3.6904943525454952        12.759833563612519        10.830645160822129     
 H   3.9190541164598600        12.348221528424487        9.8507098658615657     
 C   4.3476136348369678        14.061097007241049        12.791197052065243     
 C   7.1623012684928682        19.000912745742752        13.010499594189897     
 H   6.7246961692912377        18.411087369550156        13.822972938992239     
 H   6.5336274887314438        19.866047129650511        12.767283288768670     
 H   8.1731276425924282        19.324813090272059        13.278505626165801     
 C   6.7516869367494836        11.157191381475135        10.672693219851013     
 H   7.2379039543919559        11.251206638888055        11.649168158504013     
 H   7.3256088321949973        10.525579428776945        9.9859074340850622     
 H   5.7331460187291343        10.772386464902572        10.785747998394140     
 C   3.0621672398154889        13.853569256909909        13.321140155538071     
 H   2.8282803952894628        14.233000329907538        14.310977406017765     
 C   2.4207298783837978        12.556457543075128        11.383477839531055     
 H   1.6837720499013888        11.968160424794211        10.840242297469414     
 C   11.225174085900790        15.337089501761168        13.278803928356460     
 H   11.621717945760148        14.407917273190595        13.672885460974161     
 C   3.9752592068158754        16.981949268955784        13.998691509083271     
 H   4.5168241412706944        17.599729862347726        13.276478086065138     
 H   3.5858367768095478        17.584196197062308        14.822017016859972     
 H   3.1605476770113259        16.448049527825383        13.496458346189112     
 C   9.8742360314675146        15.400983319226466        12.896266644086241     
 C   10.214298289076639        17.756850245700850        12.330537866102546     
 H   9.8336805629278352        18.696668323945119        11.941945688655482     
 C   11.543859084262950        17.681074722948498        12.758732892809457     
 H   12.173139864625471        18.569708274106691        12.723935002768378     
 C   2.1095272240059439        13.099048858574193        12.630140618431405     
 H   1.1386142994517907        12.916984998082967        13.085596104411881     
 Co   4.9305682362207399        6.9325365731179289        14.786166788963481     
 S   2.7039086458930712        4.9360530058768628        13.724787667635839     
 S   5.2837496394089234        4.9071281372113340        17.202668421115856     
 S   4.8202709064969422        10.046935808100946        15.496729663038558     
 S   6.9544024976423486        7.7472248967280679        12.471547511329689     
 O   5.6840385765143511        8.4280349893286264        12.119818877668704     
 O   6.0414269483187475        4.8216736392838762        18.462230312219344     
 O   1.8439734868651949        4.8642566633657713        12.529537388054456     
 O   3.8967567422540590        5.3825561227694285        17.297699091406002     
 N   4.0196077026607266        8.6884590465106939        15.126630583897184     
 O   7.6025899886816788        7.0574385549826655        11.340564970662415     
 O   4.1949901225086492        10.829329212584723        16.578658449850277     
 O   3.9632759983104324        4.1822029343228309        13.670574022243501     
 O   6.2196873347559727        9.6130818706003733        15.744628793185173     
 N   6.6307247913027396        6.7969996252020382        13.729023793463021     
 N   3.1083875215932197        6.4570352540990612        14.132863661523174     
 N   6.0040446584307192        5.8321001901337750        16.073442121182570     
 C  -1.2116632527283549E-002   8.5604885568017153        13.880364712621494     
 H  -1.0485551285984687        8.4779838880596312        13.564132860553055     
 C   7.3305302807272197        5.5660008742599905        15.661419843681005     
 C   2.6678542978820161        8.7309359073242696        14.722730255246020     
 C   1.7374614844501532        4.2977403737896589        15.086296056661601     
 H  0.85786406253987235        4.9374394690414354        15.221963458876949     
 H   2.3546588454624908        4.3149058673996175        15.991542744419505     
 H   1.4152627970368581        3.2828026336031924        14.825871273555125     
 C   8.3053085906284601        4.8465110580843183        16.380924914734077     
 H   8.0643353010376178        4.4605620918521964        17.368243813333095     
 C   7.6754816629009763        6.1018769863208924        14.382138887533044     
 C   4.8873796286845925        11.044878209658147        14.028479121779508     
 H   5.3118409977133956        10.418745878167973        13.236734824452610     
 H   5.5320023364164088        11.906843089618663        14.238626305595533     
 H   3.8790608024142714        11.373708527480495        13.756233520564727     
 C   5.2300397042422437        3.2708840311826899        16.504093577701600     
 H   4.7618770491632807        3.3639694391930504        15.518454862863956     
 H   4.6393138602515522        2.6476078933346860        17.184481435752719     
 H   6.2473123986216352        2.8775799688631318        16.408146920499753     
 C   8.9654978309777142        5.8751312780584826        13.870599840703807     
 H   9.2119304266388582        6.2275992708291215        12.873586233019866     
 C   9.5786185644643602        4.6211667684070461        15.845147250346118     
 H   10.306230358633618        4.0408495887442699        16.408208837916042     
 C  0.81113451700529293        7.4322421480752521        13.815008794591568     
 H  0.41506359451831559        6.5047144950483853        13.415076029677779     
 C   8.0753137729710378        8.9844613625675329        13.092316428396261     
 H   7.5302225344950013        9.6226325660240448        13.794132235807362     
 H   8.4722494316456896        9.5631956739161801        12.255583282829297     
 H   8.8849017272683373        8.4628596908855478        13.615431263331988     
 C   2.1599020959862147        7.4942202771740254        14.206991021288943     
 C   1.8213562543452120        9.8509984478283723        14.772086889406621     
 H   2.2035639968721838        10.790348382187686        15.160673261254873     
 C  0.49347812586048456        9.7768886016465544        14.338616268957644     
 H -0.13604756776937674        10.665350564324779        14.373913937130595     
 C   9.9066403869741038        5.1329144688175852        14.589699706202200     
 H   10.881667601923072        4.9368191461779585        14.148870802929737     
 Co   1.0862243096706392        8.9489881403488525        5.7474258363388655     
 S   3.3128374204068098        10.945411629908399        4.6858891207215487     
 S  0.73317766946170415        10.974591492646788        8.1638086433163508     
 S   1.1965401861889635        5.8346424065336890        6.4581301502205690     
 S -0.93773529081050389        8.1341617551236389        3.4328801257574053     
 O  0.33258012955112326        7.4532797685372287        3.0811109332692905     
 O  -2.4487137435955625E-002   11.060068601487455        9.4233774270177317     
 O   4.1727514034680118        11.017225454512667        3.4906242864851835     
 O   2.1201589344671037        10.499127621843460        8.2588374474702224     
 N   1.9972200581538029        7.1931190851622917        6.0880517987504899     
 O  -1.5858856070013778        8.8240744796180248        2.3019524466179244     
 O   1.8217794204697362        5.0522737705539376        7.5401042820773903     
 O   2.0534609665743191        11.699244984388134        4.6316979727815628     
 O -0.20288567782014755        6.2684972563864623        6.7059602772874838     
 N -0.61404096503118466        9.0842766372651926        4.6904321664625863     
 N   2.9083615611082916        9.4244244765909500        5.0939513400510794     
 N   1.2856239923124103E-002   10.049649323712872        7.0345795482344871     
 C   6.0288631506288217        7.3209663459115264        4.8415171328337330     
 H   7.0652766008825552        7.4034325324421983        4.5251989241313249     
 C  -1.3136592612440403        10.315673849671803        6.6226286410047930     
 C   3.3489571966782252        7.1506052866128060        5.6840846437599115     
 C   4.2793199061173777        11.583722300774818        6.0473761071111349     
 H   5.1589219775654866        10.944021472617260        6.1830099806397589     
 H   3.6621518441915573        11.566554735011184        6.9526431543391469
[truncated: 2,199,646 more chars]
