# Supplementary material for: Unraveling the Contributions to Spin–Lattice Relaxation in Kramers Single-Molecule Magnets
Source: J Am Chem Soc. 2022 Dec 9;144(50):22965–75. doi: 10.1021/jacs.2c08876 (PMC9782788; doi:10.1021/jacs.2c08876)
Supplement: Supplementary file 2 — ja2c08876_si_002.zip [file ja2c08876_si_002.zip › phonon_Co/mol-6/mode-1-10/7/Cart_disp.xyz]

         396

 Co   10.859808480196598        1.0400427338836331        3.3056375707645165     
 S   8.6206380115327121        3.0435233029625546        4.3380957771584088     
 S   11.230337893725554        3.0754296950701074       0.89650919183994338     
 S   10.750609998862776       -2.0634351017960326        2.5440578960816316     
 S   12.890623233909908       0.17393737118174757        5.5979387905509839     
 O   11.615707545055050      -0.50272663214226965        5.9408603678538965     
 O   12.000562910211670        3.1555017552519260      -0.35646762164044776     
 O   7.7599683057735973        3.1204543837095691        5.5322452193667369     
 O   9.8417769616024682        2.6095210485394000       0.79025075160722857     
 N   9.9508048005646899      -0.71475152243348983        2.9539466598945712     
 O   13.545591968731085       0.84390870352150804        6.7365553557317916     
 O   10.109093729790146       -2.8271007507099082        1.4583787808126092     
 O   9.8785494326650962        3.7997497468839647        4.3892161033704777     
 O   12.143261032918689       -1.6179168584773009        2.2803910992234835     
 N   12.571371850016661        1.1423297854975496        4.3524394348135935     
 N   9.0330975923553485        1.5196221163975976        3.9418350309078938     
 N   11.938128439223851        2.1467423243455084        2.0291894605321037     
 C   5.9306593810267154      -0.60427210419748645        4.2436164216360268     
 H   4.8969538349384258      -0.52576511436922746        4.5703079227310592     
 C   13.271732547512782        2.3890716932459286        2.4309685310505103     
 C   8.6042263765058404      -0.76316885293240355        3.3739184716100694     
 C   7.6541538453418125        3.6701173660611572        2.9726651218803859     
 H   6.7785903368426723        3.0248909808051936        2.8378726152630285     
 H   8.2724868371000717        3.6541795719298280        2.0685185191217914     
 H   7.3243647335197011        4.6841109920715258        3.2279245602830358     
 C   14.251636645603321        3.1000486673164520        1.7090712819710605     
 H   14.007707716234018        3.4966638842122379       0.72699987932374510     
 C   13.620134773637016        1.8327901836775322        3.7006578093303135     
 C   10.844312428881144       -3.0928817280993730        3.9904553164899204     
 H   11.267977787847018       -2.4808795075092007        4.7934968374926408     
 H   11.495979038746764       -3.9436848828866546        3.7569925386499103     
 H   9.8427147209143548       -3.4394903587286412        4.2660118625809247     
 C   11.176993598694658        4.7099471827054709        1.5942082278165413     
 H   10.705433304061897        4.6151930155662573        2.5778386814078149     
 H   10.587018970792833        5.3331318057703907       0.91328124245090725     
 H   12.193650748077925        5.1032616877042223        1.6925164518028786     
 C   14.916016989708094        2.0406363618386409        4.2051767755965939     
 H   15.165357042105923        1.6782769532515727        5.1980222639159894     
 C   15.533237787189787        3.3012294804373021        2.2349877847328061     
 H   16.265220698024784        3.8755385000749696        1.6701632359837371     
 C   6.7463253770277705       0.53058320805741643        4.2864058963470537     
 H   6.3479933866470670        1.4609516550930830        4.6764583681362213     
 C   14.000503268470872       -1.0671090958515619        4.9638376665954569     
 H   13.451454376375803       -1.6897533009764345        4.2514162644247593     
 H   14.384625634447747       -1.6613659606171260        5.7958198575561406     
 H   14.819697755837776      -0.54963563699923301        4.4517405208145044     
 C   8.0922830998498760       0.47447579823423525        3.8840995201850577     
 C   7.7653680725144181       -1.8894574974092753        3.3459674934563606     
 H   8.1496034997567648       -2.8302116281680560        2.9636250227330456     
 C   6.4423670194629681       -1.8220064710985397        3.7953751417407422     
 H   5.8229242245520911       -2.7181717512687165        3.7783961200895599     
 C   15.861714297368348        2.7768435720547191        3.4850931021615215     
 H   16.841050358186404        2.9588192105389060        3.9218487761698095     
 Co   7.1910484253345155        14.841346590062791        12.344680005866115     
 S   9.4305709111994265        12.837993613423064        13.376594853635362     
 S   6.8206259724461580        12.806188388845214        9.9352987467078222     
 S   7.3000061059718844        17.944827041373795        11.582823784842658     
 S   5.1601190604421712        15.707623302364844        14.636753571394342     
 O   6.4350463845411605        16.384299553120336        14.979611756214396     
 O   6.0502676725345550        12.726179657194894        8.6823983099115800     
 O   10.291275201755443        12.761153962171617        14.570724834520682     
 O   8.2090761363752538        13.272395749924778        9.8289863337057657     
 N   8.0998889392163314        16.596216323617906        11.992811770639410     
 O   4.5051331533428165        15.037798845773791        15.775443544619755     
 O   7.9414946521025183        18.708438446420747        10.497091672746373     
 O   8.1727554568691829        12.081606488623091        13.427730060139895     
 O   5.9073758903143805        17.499231038450890        11.319177353399438     
 N   5.4794302566962818        14.739107757165558        13.391360830887532     
 N   9.0179297668419967        14.361872701208304        12.980392311299031     
 N   6.1127904941000724        13.734512387704402        11.068238689459855     
 C   12.120193600009992        16.486044722617812        13.282011197593095     
 H   13.153952986419444        16.407614106878707        13.608543157781964     
 C   4.7792032804950200        13.492111674119608        11.470006096095082     
 C   9.4464902261162091        16.644758788865250        12.412704801752184     
 C   10.397073297751255        12.211547727491014        12.011119224850617     
 H   11.272567893926846        12.856863109961388        11.876308326492747     
 H   9.7787107280472298        12.227443376982109        11.106994025215954     
 H   10.726971149529380        11.197577561728998        12.266338202230182     
 C   3.7993659008995024        12.780994908770802        10.748154889832970     
 H   4.0433293977616183        12.384320075945812        9.7661168385120316     
 C   4.4307230455834272        14.048517609162154        12.739619371601185     
 C   7.2062142223457757        18.974388859565430        13.029140992083367     
 H   6.7826024260297979        18.362422197136105        13.832238510147226     
 H   6.5544698017296534        19.825114959502255        12.795604150071187     
 H   8.2077766992078693        19.321114723991204        13.304680419272334     
 C   6.8744081482479356        11.171542119745551        10.632673061211531     
 H   7.3460789864131089        11.266220057659304        11.616256101270036     
 H   7.4644276683490478        10.548607683494707        9.9515516292236175     
 H   5.8578490870715987        10.777986480854038        10.731051101947866     
 C   3.1348299775535464        13.840685954356003        13.244104659890461     
 H   2.8854319121215362        14.203155953490226        14.236895413951865     
 C   2.5177592194080347        12.579790433007421        11.274064802128288     
 H   1.7858257549780081        12.005400362770745        10.709255836766568     
 C   11.304658710124876        15.351089430012099        13.324764436095842     
 H   11.703157970573814        14.420716517566692        13.714639858881609     
 C   4.0502271682575781        16.948567872107166        14.002484305195908     
 H   4.5992834962180131        17.571199168395616        13.290059239551168     
 H   3.6659802150415648        17.542843096045278        14.834393212933085     
 H   3.2311191794305527        16.430991398147434        13.490355378874971     
 C   9.9586327283702314        15.407115182114056        12.922681619967300     
 C   10.285215172719637        17.771149174322431        12.384806471483008     
 H   9.9008418852099940        18.711913116354271        12.002628541208782     
 C   11.608282702402441        17.703786672300836        12.834029131905902     
 H   12.227626233636814        18.600022705668565        12.817074842123136     
 C   2.1892028320384758        13.104313520727830        12.524092653800890     
 H   1.2098736348508448        12.922308798926192        12.960851311508144     
 Co   5.0238156557969678        6.9400814071136496        14.782620902955697     
 S   2.7961828450315669        4.9392974570531791        13.720041285881813     
 S   5.4059212888983508        4.8886393017041270        17.173554292098764     
 S   4.8970143916639639        10.055140130742986        15.503369172042225     
 S   7.0178535400944533        7.7992276053995209        12.462130919756861     
 O   5.7442101427510073        8.4862942416125513        12.135066416626827     
 O   6.1716716062866501        4.7906292246980993        18.426660055457880     
 O   1.9230424096139429        4.8771963635280970        12.533708702217336     
 O   4.0190729171442516        5.3634923826866414        17.285648006199921     
 N   4.1073206759361769        8.6910404015542984        15.133480080886022     
 O   7.6515214041615716        7.1301087073486444        11.310774222562008     
 O   4.2792786698058825        10.816533966658131        16.604390015259476     
 O   4.0554429890587675        4.1864997397476502        13.645600967183267     
 O   6.3067426299631570        9.6380627652039710        15.723499901040316     
 N   6.7075085648321684        6.8238618420638426        13.703552364949662     
 N   3.1997485481366508        6.4576662602067616        14.137385681119351     
 N   6.1133320763186862        5.8270194751897222        16.045592400453053     
 C   5.7314409540872496E-002   8.5372913374291066        13.951549260009049     
 H -0.98413848397614390        8.4463610037434780        13.654272078707089     
 C   7.4323104418745238        5.5625750936201674        15.607793506389063     
 C   2.7490908357664514        8.7245295552163213        14.752115241394765     
 C   1.8457162380806462        4.2838857666388348        15.085812339904169     
 H  0.95315841571422033        4.9052239182905710        15.223198257233294     
 H   2.4683312816163574        4.3135415675969817        15.987426418084649     
 H   1.5434973007028663        3.2626941060279981        14.825868228108170     
 C   8.4142331452906607        4.8254676568774677        16.298493139151397     
 H   8.1886244023373447        4.4246843999248116        17.283741381368991     
 C   7.7586964269872523        6.1143597797324816        14.330456585356007     
 C   4.9315351680687147        11.071353889150545        14.046727586097807     
 H   5.3700413393620341        10.467358287574717        13.245640678348654     
 H   5.5530759755817831        11.947725836645629        14.266592735724556     
 H   3.9139632505717237        11.377346505211973        13.781957794790690     
 C   5.3526985145023396        3.2565819856754441        16.464006560670573     
 H   4.8700087834168215        3.3489474763081555        15.485460526674503     
 H   4.7780622219543485        2.6246571699619503        17.150079815698582     
 H   6.3719527882548510        2.8720153044104180        16.353426525473832     
 C   9.0382743748363197        5.8878355791907913        13.793514215131768     
 H   9.2692134112221503        6.2571277047256277        12.799407413687995     
 C   9.6757181618216546        4.5978918789870162        15.735856366677789     
 H   10.408338220934786        4.0037274742088149        16.277430029364623     
 C  0.89072406074068966        7.4181202330262748        13.860669447699760     
 H  0.49659769033335549        6.4917909548026618        13.456545067025088     
 C   8.1504774880570405        9.0176539506412468        13.095913040624712     
 H   7.6128494784598555        9.6509835922301281        13.807487343458897     
 H   8.5526157079404079        9.6043424612036468        12.267761758929982     
 H   8.9556499862764429        8.4797419475569207        13.609173799840132     
 C   2.2444377307481176        7.4880002133179318        14.232991647150262     
 C   1.8923870567412147        9.8366067239451205        14.825961871761434     
 H   2.2708690958107525        10.775028552917695        15.220886100732445     
 C  0.55797076396558476        9.7540409075927510        14.413669555234566     
 H  -8.1512407888872720E-002   10.634882484263187        14.466896920371267     
 C   9.9864104839738470        5.1275510371772999        14.483712043545955     
 H   10.953025446062473        4.9313327102723195        14.024222627753570     
 Co  0.99287282021656953        8.9413174389852834        5.7440607313397667     
 S   3.2204921324436553        10.942238984786517        4.6815972281964910     
 S  0.61055632620070766        10.992976960390212        8.1348108431493031     
 S   1.1198838561709876        5.8262484625295343        6.4648667909557256     
 S  -1.0009154127400697        8.0821676669823610        3.4233898982992450     
 O  0.27274619729229316        7.3950881491429525        3.0964292333318943     
 O -0.15519529988568040        11.091099527601919        9.3879065015377154     
 O   4.0935888111175895        11.004313409127100        3.4952278010963980     
 O   1.9974585394956106        10.518305613460623        8.2469851228762323     
 N   1.9094939055840174        7.1903989022376784        6.0950051499291051     
 O  -1.6345119419778431        8.7512614617069708        2.2719754706951396     
 O   1.7376221868093646        5.0649391264788139        7.5659452703225147     
 O   1.9611781086577915        11.694941947288084        4.6071225507794908     
 O -0.28990162814855158        6.2432067884109506        6.6848861871899752     
 N -0.69065195799274637        9.0576217819543547        4.6647806362207174     
 N   2.8170340311566489        9.4239106044452132        5.0991480301431888     
 N  -9.6766619614773050E-002   10.054280711281372        7.0070095835116026     
 C   5.9594175959343465        7.3442751452416815        4.9127709620164302     
 H   7.0008313386290304        7.4352352428741710        4.6153681340879711     
 C  -1.4157216785469029        10.318667430227508        6.5690745571642708     
 C   3.2677151413064358        7.1569630492573415        5.7136004724527494     
 C   4.1709802065763846        11.597842539659103        6.0472618937871099     
 H   5.0635540028345085        10.976533034172832        6.1846843285242530     
 H   3.5483915170974720        11.568281885373844        6.9488969586370670     
 H   4.4731769457750428        12.619004740083627        5.7871807890815994     
 C  -2.3977221270458742        11.055772577121489        7.2596836138238254     
 H  -2.1722106900228253        11.456531031927220        8.2449656949520911     
 C  -1.7419437126541000        9.7670142027420557        5.2916443786687974     
 C   1.0855216467905189        4.8099628902924580        5.0082573800869694     
 H  0.64702173438102506        5.4138996877436290        4.2071219217326590     
 H  0.46400607414144734        3.9335710813283837        5.2281204788686519     
 H   2.1031211186704462        4.5040065271436021        4.7435510628256861     
 C  0.66354637486005630        12.624909256382919        7.4249811025173473     
 H   1.1462269642258378        12.532455756447060        6.4464395303224524     
 H   1.2381310899309621        13.257000429837246        8.1109393340037919     
 H -0.35575692270978571        13.009338142519846        7.3143859320006390     
 C  -3.0214694894644927        9.9935418526209929        4.7545740683600179     
 H  -3.2522691103944723        9.6243320920655133        3.7604038365845978     
 C  -3.6591594103472365        11.283329712392391        6.6969276024684943     
 H  -4.3918474610188412        11.877458096662307        7.2384555838572346     
 C   5.1259917257013798        8.4634445691890416        4.8220563655691011     
 H   5.5200691888542863        9.3898034040771847        4.4179573072928253     
 C  -2.1335591623121348        6.8637463585869742        4.0571463541119748     
 H  -1.5959698967411975        6.2305046111353199        4.7688311813363908     
 H  -2.5355443173512549        6.2769666212773130        3.2289858121915622     
 H  -2.9388338350465206        7.4016434072754596        4.5702584055013880     
 C   3.7723276260557501        8.3935475007340372        5.1945445800486674     
 C   4.1244636420712109        6.0449160189402127        5.7873644012002741     
 H   3.7460538661504197        5.1064746621367618        6.1823167227139182     
 C   5.4588328108221393        6.1275087983993899        5.3749255086912147     
 H   6.0983334031296490        5.2466759241096668        5.4280478538098400     
 C  -3.9697100986318330        10.753738662489775        5.4447198541525310     
 H  -4.9362830157933386        10.949963584476919        4.9851402936227904     
 N   10.231598901579286       0.42201189481754103        8.1745900301081917     
 C   8.7886143228442091       0.43627993817645588        7.7153733256727151     
 H   8.6821511599186962        1.2824296857897111        7.0269644555629895     
 H   8.1915923689465835       0.64452772508080791        8.6133541422705928     
 C   10.453676826420603      -0.63458632687392269        9.2346914661121566     
 H   10.165278394633541       -1.5848109438927389        8.7776007458067191     
 H   9.7381674136272647      -0.43833498058095222        10.040724220667039     
 C   8.3940377852956019      -0.86192525786174778        7.0265071035868001     
 H   7.3907184693284140      -0.74724891411160443        6.5930077735638193     
 H   8.3634804443233506       -1.7113031726519774        7.7154575659015947     
 H   9.0701222289467953       -1.0851029054695844        6.1905892732746537     
 C   10.665276100004377        2.8001243012665076        7.4692324961109744     
 H   11.299472078872371        3.6575419575382204        7.7296440314923274     
 H   9.6549157202260467        3.1643223386223291        7.2575443976022340     
 H   11.070022339932496        2.3861064867543829        6.5364768095015142     
 C   10.710566069197270        1.7875311078305123        8.6055263860376456     
 H   11.742099851212746        1.6548809141801979        8.9458907632653979     
 H   10.093533151814547        2.0821626143137930        9.4643039520230818     
 C   11.888170287777747      -0.68697029784598673        9.7392529816875655     
 H   12.059842442949821       -1.6530141839751502        10.233149486264875     
 H   12.101414887396050        9.6924429151844405E-002   10.475631631856398     
 H   12.601568709899107      -0.60981474783728640        8.9089633820366672     
 H   10.803491852347291       0.13941234747227971        7.3379989576699591     
 N   7.8192752891077015        15.459303612638619        17.213076390770805     
 C   9.2621969201358443        15.444697776994648        16.753730446166895     
 H   9.3683106148715893        14.598782060092935        16.065008092335905     
 H   9.8592062304177563        15.235881485305438        17.651572144124895     
 C   7.5975462266943348        16.515930788765250        18.273211660523469     
 H   7.8859694833581671        17.466112382959551        17.816048220450291     
 H   8.3131895623664409        16.319594878383548        19.079104158429104     
 C   9.6571897873468409        16.743003051886038        16.065311607036200     
 H   10.660308882497045        16.628068999140723        15.631479507146940     
 H   9.6882787838639590        17.592060276145336        16.754582137960959     
 H   8.9810184532426049        16.966843946319123        15.229678856474951     
 C   7.3852427744716751        13.081259985670128        16.507729197185121     
 H   6.7509190057372486        12.223932228744474        16.768132999755267     
 H   8.3955711213841191        12.716929874706272        16.296110600219755     
 H   6.9806031721473989        13.495313348696813        15.574937303421050     
 C   7.3400288650481649        14.093882866956230        17.643999077945278     
 H   6.3084860176233803        14.226720349839798        17.984264001232539     
 H   7.9569373232491705        13.799159504613520        18.502838746693890     
 C   6.1631705942869779        16.568517876608876        18.778059272208139     
 H   5.9917495601801551        17.534579550275573        19.272001696160242     
 H   5.9499596040120775        15.784637567764040        19.514462010874929     
 H   5.4495871924918156        16.491504755104032        17.947918568436432     
 H   7.2473669629215616        15.742065579727344        16.376545720102825     
 N   4.3102702877093702        7.5975283353981187        9.9018675972487191     
 C   2.8859414940038000        7.5297426746395857        10.408847048913794     
 H   2.8404792017581313        6.6959759954360436        11.118398598585475     
 H   2.2720823557043124        7.2724021852886018        9.5348657451478598     
 C   4.4685984903457685        8.6932431348318584        8.8690779878002708     
 H   4.1735674568050847        9.6205872808183397        9.3690759202123211     
 H   3.7296189616604107        8.5054450310881826        8.0815049311831189     
 C   2.4475345462487272        8.8245461677884709        11.077827360425568     
 H   1.4891786045473332        8.6522887167890765        11.586729281511591     
 H   2.3083590338442561        9.6413850540065784        10.362225200622296     
 H   3.1606588237048316        9.1279819322363824        11.856427961475822     
 C   4.8302127266328272        5.2020694831260998        10.504636454512358     
 H   5.4492934754534499        4.3582774053225091        10.169485196422443     
 H   3.8362734761878952        4.8247344687833671        10.766372700578609     
 H   5.2947279559671685        5.5839921175798368        11.423031490319978     
 C   4.7993097821109227        6.2569154034874108        9.4059383309839770     
 H   5.8090389210339382        6.4241906535890596        9.0193763852115367     
 H   4.1519429227552846        5.9771023804828722        8.5644740431714954     
 C   5.8840110772903174        8.7950908560518339        8.3187111530396738     
 H   6.0326149000169202        9.7928515716412807        7.8840786024908889     
 H   6.0773038635131247        8.0614010113092185        7.5282674722473306     
 H   6.6284955233768752        8.6736057839966687        9.1151769618027298     
 H   4.9055034761891188        7.8659865343758701        10.727239296422596     
 N   1.7065941060336749        8.2839658349241496       0.86316134441518466     
 C   3.1309328415617843        8.3514727182655406        1.3701524569082666     
 H   3.1765944566478312        9.1853383487380569        2.0795682686877899     
 H   3.7448547019102367        8.6085066475269656       0.49613401903953946     
 C   1.5480988952116705        7.1883773340306805      -0.16972772334175290     
 H   1.8431190187732331        6.2609619220484465       0.33013143789514537     
 H   2.2870185876924745        7.3762250046419418      -0.95734146286726007     
 C   3.5690196541817532        7.0566808566474997        2.0393551260297755     
 H   4.5274857120025063        7.2287305962612942        2.5480973305333086     
 H   3.7078682277681736        6.2396680135919107        1.3239197559432780     
 H   2.8559096080915594        6.7536354578447053        2.8180918941393216     
 C   1.1869395655332180        10.679443621572176        1.4661074927991904     
 H  0.56796398566912942        11.523327626727450        1.1310026529139316     
 H   2.1809053291463254        11.056661310842033        1.7279242545580749     
 H  0.72233887887522208        10.297496455431087        2.3844525430918027     
 C   1.2177758636681448        9.6246906495925195       0.36732286061261704     
 H  0.20805055098294634        9.4575858541760205       -1.9323490112086873E-002
 H   1.8652427111655441        9.9044857951876271      -0.47407493862367589     
 C  0.13263620108368776        7.0866803498276836      -0.71998293264208069     
 H  -1.6082101612294848E-002   6.0889729443040057       -1.1546922388077721     
 H  -6.0655542944487592E-002   7.8204504568085067       -1.5103465913730696     
 H -0.61177326457654824        7.2081658921509382        7.6549742458661960E-002
 H   1.1113290767579025        8.0155214454092931        1.6885107947218085     
 N   1.7056101503706638        14.575407852746368        18.228202022761465     
 C   1.0110809062204917        15.823279555965097        17.731051268767413     
 H  0.84731814589347687        16.444797019254224        18.618241778941893     
 H   2.1826135739393931E-002   15.505329690792157        17.383178141521103     
 C   3.0257368465455063        14.894680525612433        18.888535690386711     
 H   2.8412972982886653        15.768545346686031        19.528670451730608     
 H   3.7140406874016851        15.188303798998570        18.088465992701423     
 C  0.49259480392821997        13.107286645768204        16.588424991991729     
 H  0.60218965224893684        12.190519595151383        15.995012598316411     
 H   9.7587317631343276E-002   13.874123902146660        15.912062148596043     
 H -0.26864193118400925        12.910460395593510        17.357744638710571     
 C   1.8346206160678304        13.482166559252242        17.196806579723681     
 H   2.2816137635283962        12.624870600539509        17.711450859971396     
 H   2.5643338951360288        13.822433464700932        16.452063758237028     
 C   1.7551953809658307        16.577115095883833        16.645756387201768     
 H   1.1345448482885199        17.436561074552717        16.361623751522469     
 H   1.9356097143152713        15.957693525384222        15.761453396063640     
 H   2.7206302993718916        16.960654432281608        17.000486738397115     
 C   3.5687157640178224        13.725272845091526        19.698107545500573     
 H   4.4480336092812829        14.066642698071016        20.260863749395931     
 H   3.8951805283390915        12.886349871835776        19.071569868613665     
 H   2.8379050486121415        13.348035902887650        20.426051752208569     
 H   1.0657652384017422        14.238581574056539        18.995889264190982     
 N   4.3113069578102632        1.3061938985912591        9.1895323722681734     
 C   5.0056113944566762        5.8069377962226859E-002   8.6926443534539590     
 H   5.1691366773709184      -0.56334763417085787        9.5799485822365931     
 H   5.9949864653878180       0.37573502699964506        8.3448217378803360     
 C   2.9910365705648072       0.98729626608903354        9.8497868219743143     
 H   3.1752062445331029       0.11342363374838717        10.489996796683082     
 H   2.3027333827749787       0.69378067622646933        9.0496771065217381     
 C   5.5247346839289850        2.7738252430492270        7.5495755651339911     
 H   5.4153311538692037        3.6904534321886295        6.9558859851960992     
 H   5.9196990081556953        2.0067317771506383        6.8734549405969343     
 H   6.2859219400856965        2.9707541089412084        8.3189177021499070     
 C   4.1825945677958112        2.3992855325274047        8.1579319998490067     
 H   3.7357009367371488        3.2567583852428497        8.6723860827315953     
 H   3.4528818819233908        2.0590050295687918        7.4131931499624431     
 C   4.2614303041283499      -0.69577241817272562        7.6073939205402104     
 H   4.8819575278867404       -1.5553581970846688        7.3233960285190758     
 H   4.0811726341647541       -7.6416546568134139E-002   6.7230154233192412     
 H   3.2959028919969420       -1.0791069598972229        7.9621110924994234     
 C   2.4482619514310748        2.1569016414054443        10.659227199543039     
 H   1.5687335709102468        1.8158129281899491        11.221841045453495     
 H   2.1221533326408570        2.9959121624014196        10.032612171164015     
 H   3.1790575343242691        2.5339325827476045        11.387293833205909     
 H   4.9511594836447772        1.6430074873892078        9.9572192231495826     
 N   7.6834618351283872        9.3158809189783511       -9.9569908900140516E-002
 C   6.8786438201483273        8.1412002431079671       0.40682960544507490     
 H   6.7481790549340159        7.4755497062769125      -0.45501331739550066     
 H   5.8881639766873208        8.5387300553412029       0.65586459307452738     
 C   9.0084687163410848        8.8835744516704072      -0.68373365309898471     
 H   8.7850826909471706        8.0208525055965563       -1.3263511672561390     
 H   9.6313564054214904        8.5485523919621507       0.15224562534477953     
 C   6.4690855249716046        10.910072248084568        1.4170188233064054     
 H   6.5918487676560833        11.868086240639355        1.9384725131594223     
 H   6.0201996428802005        10.212865337299672        2.1346331975901252     
 H   5.7468479143482520        11.070071190006516       0.60293367719859836     
 C   7.8200438836467390        10.445267813129574       0.89034734551357542     
 H   8.3323565222300751        11.256674361812887       0.36357472483331271     
 H   8.4981741358784291        10.105918087270082        1.6818171112683185     
 C   7.4921475314809642        7.4143400478124279        1.5873702424130443     
 H   6.8159715331147099        6.5966643620332563        1.8667725184968311     
 H   7.6303491770607987        8.0714426733219522        2.4523236870080360     
 H   8.4619875086468515        6.9712062002093180        1.3299524867935730     
 C   9.6830601828966785        9.9952315267023764       -1.4781472694295537     
 H   10.557676931310080        9.5779908852224001       -1.9957609560834615     
 H   10.043057262283590        10.813969154609746      -0.84250350941134389     
 H   9.0212547240515111        10.419073997675397       -2.2457193108818005     
 H   7.1134587004606979        9.6543528679126389      -0.92162884196610817     
 N   10.367088078735952        6.5656346392087386        8.9391782510999551     
 C   11.172050981280639        7.7401799790609163        9.4456810562789588     
 H   11.302669037303808        8.4058481984420474        8.5838755970967018     
 H   12.162454896232582        7.3424859007299492        9.6947688631174191     
 C   9.0421645682378333        6.9981413575652827        8.3549626398235972     
 H   9.2656939838136871        7.8608577350305282        7.7123835874332363     
 H   8.4192719464810164        7.3332207352457992        9.1909165193714912     
 C   11.581223501339490        4.9712175229526263        10.455702570283107     
 H   11.458360562552366        4.0131398404008847        10.977023548927356     
 H   12.030136648104037        5.6683034576261564        11.173425265287104     
 H   12.303489851051454        4.8112598852697834        9.6416358510528859     
 C   10.230328067184129        5.4361993276708862        9.9290196687794801     
 H   9.7179456029109250        4.6248792922618591        9.4021724212451669     
 H   9.5522119363832605        5.7755784756144610        10.720487693535310     
 C   10.558583961135302        8.4670898620089261        10.626208009248431     
 H   11.234834705416663        9.2846901533413870        10.905661179238486     
 H   10.420267766551227        7.8099852344674252        11.491139071661522     
 H   9.5888071360443856        8.9103451665577378        10.368753007770461     
 C   8.3674837646443514        5.8865801770654356        7.5604798929300117     
 H   7.4929895551959396        6.3039503726715171        7.0427575442387225     
 H   8.0072920396752316        5.0678943055044554        8.1960849374038478     
 H   9.0293212285896089        5.4626155033982489        6.7930035969691565     
 H   10.937083883804561        6.2271219602338332        8.1171311369796086     
         396

 Co   10.864324211664229        1.0390533670813589        3.3053638745625249     
 S   8.6254347845556687        3.0424594888620233        4.3385623990342728     
 S   11.235143814443072        3.0748458104346637       0.89669200987172593     
 S   10.754692566522014       -2.0647157733550721        2.5447951000639644     
 S   12.894220941987189       0.17311208446017345        5.5983654317980456     
 O   11.619337984846293      -0.50381474220488731        5.9408884412062344     
 O   12.005260800090394        3.1553675268775949      -0.35628561920548768     
 O   7.7644543172229223        3.1190158420115202        5.5325173636654075     
 O   9.8466274866955814        2.6087096366703886       0.79028384462870871     
 N   9.9551371427060129      -0.71564831564008202        2.9536835149098781     
 O   13.548654752653507       0.84306193348703051        6.7373020064737510     
 O   10.113773650825314       -2.8283239858976117        1.4587302522193575     
 O   9.8833796010013142        3.7986005755273862        4.3902669452562701     
 O   12.147770602984304       -1.6199066937806501        2.2822204269800070     
 N   12.575191817138155        1.1416806860107096        4.3529693988387752     
 N   9.0376737578195918        1.5186983976564936        3.9417693388645301     
 N   11.942923891339284        2.1459195099737123        2.0292577859478467     
 C   5.9342443534527280      -0.60410014150589963        4.2406605121300727     
 H   4.9003450327793709      -0.52528651925631697        4.5666174859364084     
 C   13.276161406526636        2.3888021013829279        2.4319393660559103     
 C   8.6082673269876846      -0.76369725960168389        3.3726903248224724     
 C   7.6593494565076288        3.6697770088269532        2.9731261706182108     
 H   6.7833614293576376        3.0251475625538093        2.8382681766974529     
 H   8.2777886878824081        3.6534995443134322        2.0690422813788527     
 H   7.3302488868833109        4.6839495249660352        3.2285060492599373     
 C   14.256115283851967        3.1004377327191568        1.7108264106793523     
 H   14.012644357375445        3.4971625075621735       0.72867778895895108     
 C   13.624014232132552        1.8326243779023714        3.7018156814126688     
 C   10.846914971830023       -3.0938350127295422        3.9914468181181686     
 H   11.270948792037021       -2.4820343944847880        4.7944419704293813     
 H   11.497830513394268       -3.9452755005793527        3.7583227552561262     
 H   9.8449184734040109       -3.4394314936577111        4.2667316790338345     
 C   11.181794814034069        4.7093019445382591        1.5946856513043222     
 H   10.709953545999811        4.6146056118996013        2.5781874230803705     
 H   10.592203051315151        5.3327023189753433       0.91362801924125636     
 H   12.198514925533761        5.1024018978439418        1.6933040526951502     
 C   14.919489126138753        2.0409341581954719        4.2071457859902885     
 H   15.168370203705205        1.6783942509978258        5.2000198690381305     
 C   15.537213582839284        3.3022758405370842        2.2376621230171376     
 H   16.269212022124183        3.8770847832032227        1.6734219607115655     
 C   6.7503490627165084       0.53036691306644446        4.2846472093915455     
 H   6.3521183835052470        1.4606342976659092        4.6750478595773002     
 C   14.004673013023417       -1.0673649246838530        4.9642703524997893     
 H   13.455910867790401       -1.6902781572007008        4.2518708465947963     
 H   14.389249724593839       -1.6614312674336367        5.7961558028442912     
 H   14.823513941574264      -0.54937695099537864        4.4521429823450660     
 C   8.0965009172300348       0.47391882099148552        3.8830909373453348     
 C   7.7689672749740781       -1.8896341857942882        3.3435957716824767     
 H   8.1530616456835787       -2.8303296703130596        2.9609407153545515     
 C   6.4456809028211461       -1.8218092947249476        3.7920766950634133     
 H   5.8257405843321317       -2.7175941008188431        3.7741958268626625     
 C   15.865246508512850        2.7777495056037140        3.4878144695616293     
 H   16.844264413909830        2.9600791882280699        3.9251396471444839     
 Co   7.1865239451571448        14.842342056372186        12.344389477254555     
 S   9.4257486277329683        12.839055478853638        13.377071670286199     
 S   6.8158061868062445        12.806767398114893        9.9354768929194996     
 S   7.2959275823527179        17.946113127095263        11.583558166694024     
 S   5.1565206108515271        15.708442079680802        14.637176233203522     
 O   6.4314167973818854        16.385376552715254        14.979638542495071     
 O   6.0455627237427070        12.726306505724839        8.6825716932084731     
 O   10.286761730179276        12.762587833592196        14.571008433492482     
 O   8.2042171032078546        13.273187981109047        9.8290179986068278     
 N   8.0955563670348134        16.597114352872460        11.992539907002923     
 O   4.5020688957117345        15.038634104824615        15.776182944339171     
 O   7.9368202903718617        18.709670173873231        10.497443360098760     
 O   8.1678963658410488        12.082759334195570        13.428790250270643     
 O   5.9028690263015617        17.501231195897148        11.321002716585214     
 N   5.4756049407077860        14.739756481990389        13.391881242694614     
 N   9.0133361309809210        14.362795358058385        12.980333548007774     
 N   6.1079831235741446        13.735347472190353        11.068289930921740     
 C   12.116600372045385        16.485857559953363        13.279070377757984     
 H   13.150550866437422        16.407116179022211        13.604875713585598     
 C   4.7747617277828329        13.492396495508196        11.470960263002832     
 C   9.4424478887282390        16.645281601861996        12.411472169942876     
 C   10.391852160160417        12.211879515086983        12.011592952302980     
 H   11.267774043179964        12.856594387797365        11.876717282329871     
 H   9.7733848027419707        12.228116116088987        11.107529392427434     
 H   10.721056971242769        11.197729618498217        12.266934563540698     
 C   3.7948711970526370        12.780628487309718        10.749890682689683     
 H   4.0383748008606997        12.383847672137806        9.7677734597826866     
 C   4.4268349783078547        14.048691203947211        12.740764909153507     
 C   7.2036207025778056        18.975340396614587        13.030134732875926     
 H   6.7796388776937553        18.363572409229683        13.833182844462890     
 H   6.5526303696226265        19.826707436585330        12.796941755202598     
 H   8.2055837160911018        19.321048642203028        13.305402890727720     
 C   6.8695716113671805        11.172188323120450        10.633160914562815     
 H   7.3415179532329509        11.266811787212934        11.616617672084798     
 H   7.4592061831367014        10.549026277446789        9.9519180756091838     
 H   5.8529447554776768        10.778858932931717        10.731845393081830     
 C   3.1313497869994604        13.840395333046677        13.246062980186206     
 H   2.8824137797585165        14.203039844076809        14.238885297900012     
 C   2.5137677441906257        12.578767496995193        11.276720270447857     
 H   1.7818162623903591        12.003881796431557        10.712494691096261     
 C   11.300619953887303        15.351295707696321        13.323022607831023     
 H   11.699009464593084        14.421024099923146        13.713255126149477     
 C   4.0460596067386865        16.948824447289049        14.002921645409030     
 H   4.5948291987838754        17.571723850538490        13.290517584169658     
 H   3.6613662853139401        17.542909496356096        14.834737381991193     
 H   3.2272993233289964        16.430739809501446        13.490765204941164     
 C   9.9544031710143095        15.407666323199189        12.921678803163363     
 C   10.281621487883728        17.771315016212107        12.382427673909499     
 H   9.8973963337168041        18.712019870310126        11.999928868614308     
 C   11.604970980455741        17.703574042821117        12.830732884544643     
 H   12.224817114102351        18.599425980284465        12.812875542605576     
 C   2.1856589843937080        13.103423511479841        12.526799328250714     
 H   1.2066475991096055        12.921065999004441        12.964127245509736     
 Co   5.0192885573569548        6.9391011505875468        14.782352553199171     
 S   2.7913590718488819        4.9382551486405006        13.720538826144479     
 S   5.4011053421173560        4.8880567845404892        17.173739662814786     
 S   4.8929335163204541        10.053871580802420        15.504131302328348     
 S   7.0142449816190204        7.7984271737780366        12.462570197668654     
 O   5.7405685198962395        8.4852325013060703        12.135111883398977     
 O   6.1669712173849049        4.7904946104601089        18.426839925409308     
 O   1.9185316300550681        4.8757891331576486        12.534009591347102     
 O   4.0142161259935811        5.3626907951280893        17.285690792550195     
 N   4.1029843928792671        8.6901582459478277        15.133243509480716     
 O   7.6484445608721554        7.1292894847329009        11.311530098696256     
 O   4.2746059891390900        10.815321938124196        16.604770401484171     
 O   4.0505837918736836        4.1853689465754886        13.646680390018400     
 O   6.3022351925829820        9.6360823530827719        15.725346838280183     
 N   6.7036785664352703        6.8232338708285747        13.704092459019959     
 N   3.1951498949005366        6.4567602574121166        14.137361716402214     
 N   6.1085249474614907        5.8261902318562164        16.045655780895668     
 C   5.3723857874147074E-002   8.5375028535230673        13.948618232937553     
 H -0.98753546939181058        8.4468867369780636        13.650604941659692     
 C   7.4278679363936062        5.5622977679702208        15.608755534209790     
 C   2.7450457432075810        8.7240248475242641        14.750913036824400     
 C   1.8404895326061159        4.2835616627299338        15.086298195250874     
 H  0.94835758052531205        4.9054981598175837        15.223620135384616     
 H   2.4629967369405810        4.3128704052253442        15.987976192022444     
 H   1.5375796952367264        3.2625513454987405        14.826467701677769     
 C   8.4097395301780686        4.8258386379875891        16.300231128722224     
 H   8.1836729475806660        4.4251548361662030        17.285398040828408     
 C   7.7548051490886856        6.1142022850248150        14.331613422598785     
 C   4.9289328486735435        11.070418192164546        14.047746575042600     
 H   5.3670643250149377        10.466222710352090        13.246608542164383     
 H   5.5512297562796338        11.946148782334671        14.267951444203966     
 H   3.9117608692559060        11.377429860111548        13.782709571058712     
 C   5.3478713578716270        3.2559372185773348        16.464490887258165     
 H   4.8654570693593540        3.3483638617098772        15.485819285109882     
 H   4.7728508564831991        2.6242343020013577        17.150437951867008     
 H   6.3670586696471760        2.8711473490598447        16.354214512744996     
 C   9.0347909713764167        5.8881484831959865        13.795481117596177     
 H   9.2661908930467298        6.2572739965960711        12.801408546281612     
 C   9.6717274003650111        4.5989249065915496        15.738511022975901     
 H   10.404331146520937        4.0052535881834581        16.280663065274975     
 C  0.88668530074762542        7.4179359810287115        13.858945759238201     
 H  0.49245003426223483        6.4915058223439983        13.455176740352236     
 C   8.1463014333663306        9.0174172340349923        13.096361995889279     
 H   7.6083887412717059        9.6504800581156722        13.807957836771447     
 H   8.5479914560829116        9.6042949105483171        12.268116006996513     
 H   8.9518230033993547        8.4800138441923192        13.609593674341417     
 C   2.2402053917857838        7.4874681216335706        14.232016960902390     
 C   1.8887922553242977        9.8364607081090583        14.823608404742094     
 H   2.2674207246334888        10.774940559189309        15.218216182096036     
 C  0.55466143604514762        9.7542765814480266        14.410387026427072     
 H  -8.4317358938314199E-002   10.635503783088001        14.462703791696359     
 C   9.9828652894324836        5.1284601621205876        14.486421304106708     
 H   10.949798150272052        4.9325997206287475        14.027499166089315     
 Co  0.99741291409858357        8.9423033205850349        5.7437848991758838     
 S   3.2253287467410274        10.943278365678943        4.6820813483346493     
 S  0.61539558725103694        10.993554693226105        8.1349974125277100     
 S   1.1239664843094945        5.8275225944253819        6.4656187395376294     
 S -0.99730862118213304        8.0829698510430692        3.4238322094084550     
 O  0.27638296036688531        7.3961482845722841        3.0964720670212618     
 O -0.15047167955383906        11.091224388906832        9.3880879430619721     
 O   4.0981148373145615        11.005720896441231        3.4955173974016231     
 O   2.0023361310418561        10.519093950629353        8.2470256240597646     
 N   1.9138365157729920        7.1912835682772531        6.0947560869971698     
 O  -1.6314388367603321        8.7520860396926974        2.2727376656867935     
 O   1.7422963595465397        5.0661528781121117        7.5663129822045443     
 O   1.9660514577327530        11.696072144970412        4.6081901669164260     
 O -0.28538928098832472        6.2451997497777390        6.6867283816694565     
 N -0.68681802622884913        9.0582470711142395        4.6653250528000108     
 N   2.8216411778262982        9.4248114418176954        5.0990999609287142     
 N  -9.1940272353537814E-002   10.055119962689698        7.0070666918762159     
 C   5.9630186629398674        7.3440587209339023        4.9098428845159585     
 H   7.0042407702792469        7.4347027938022547        4.6117101492229375     
 C  -1.4112611899741105        10.318957038188501        6.5700369527484250     
 C   3.2717670060052484        7.1574670286578330        5.7123880651268868     
 C   4.1762177878058147        11.598154900787321        6.0477398875034023     
 H   5.0683655870108888        10.976246487775658        6.1850963106475652     
 H   3.5537356423430944        11.568935714881391        6.9494378148828106     
 H   4.4791056048682929        12.619137563470346        5.7877794313388522     
 C  -2.3932065992326490        11.055414436810205        7.2614261238265652     
 H  -2.1672322889307050        11.456075292197220        8.2466248879400244     
 C  -1.7380428319098886        9.7671761829961881        5.2928067819397580     
 C   1.0881172898229774        4.8109063564231080        5.0092656314923270     
 H  0.64999064024815589        5.4150448210635513        4.2080812395350051     
 H  0.46584523933000882        3.9351566418890007        5.2294699957607431     
 H   2.1053154656568873        4.5039295362777185        4.7442884860313681     
 C  0.66840805734579845        12.625554895997317        7.4254796043626570     
 H   1.1508136038278436        12.533044197532593        6.4468122691069105     
 H   1.2433794069232547        13.257416489061242        8.1113169208797551     
 H -0.35082589312342138        13.010213516709975        7.3151886057999089     
 C  -3.0179791108229383        9.9932333566209230        4.7565529035389353     
 H  -3.2492467825424010        9.6241856072508423        3.7624203181453426     
 C  -3.6551492331402069        11.282310049534363        6.6995928786444070     
 H  -4.3878175568158495        11.875947384976804        7.2417013038545228     
 C   5.1300420749736659        8.4636241829491343        4.8203273240710276     
 H   5.5242309513821706        9.3900824333555128        4.4165824085964793     
 C  -2.1293862198846272        6.8639867434283435        4.0575998571264966     
 H  -1.5915107191354099        6.2310058435654208        4.7692996145540345     
 H  -2.5309325809981966        6.2770236740638978        3.2293449717797849     
 H  -2.9350033231266237        7.4013771271405355        4.5706913899345682     
 C   3.7765691632769589        8.3940759174705324        5.1935563459199612     
 C   4.1280627429300267        6.0450596343702285        5.7850049199704019     
 H   3.7495027424186951        5.1065612884535607        6.1796393439172874     
 C   5.4621488256316812        6.1272691904313925        5.3716443161745504     
 H   6.1011440492986502        5.2460501682365521        5.4238613389471197     
 C  -3.9661526312027169        10.752838821387019        5.4474432271800639     
 H  -4.9330455503511494        10.948705322549808        4.9884353573891955     
 N   10.233983834830745       0.42004384619329938        8.1746014818389767     
 C   8.7914652454727094       0.43565236803719815        7.7141919070182032     
 H   8.6865283589575260        1.2814910598381026        7.0252526232654162     
 H   8.1940239739653844       0.64513146028780366        8.6115728267783549     
 C   10.454466732490509      -0.63753205003557900        9.2340207105499221     
 H   10.165903308957148       -1.5871846681694173        8.7758568962283547     
 H   9.7383692129967478      -0.44149198432342202        10.039590689935292     
 C   8.3957883932796200      -0.86246813691632040        7.0258264868772047     
 H   7.3935925631425157      -0.74635065698720127        6.5904438390024680     
 H   8.3625150388230889       -1.7110308852174838        7.7154451640451489     
 H   9.0727965071567898       -1.0876560243484594        6.1913407699685603     
 C   10.669819219162868        2.7985899468525499        7.4718092469313877     
 H   11.303634488613209        3.6556682781727470        7.7340916342944874     
 H   9.6598688935509216        3.1631142386279651        7.2588685919726483     
 H   11.076062328725063        2.3853760279295710        6.5394130815123424     
 C   10.713205115960204        1.7849396569583003        8.6071622807093409     
 H   11.744194276123483        1.6514226985119536        8.9486796897077312     
 H   10.095415622703923        2.0792008519566942        9.4655083147703678     
 C   11.888482268919399      -0.69115253439372859        9.7397297165704639     
 H   12.059576612085289       -1.6579893512960384        10.232144994684734     
 H   12.101226900550238        9.1487188955241314E-002   10.477460234149493     
 H   12.602659071683783      -0.61288924348408480        8.9102868233920702     
 H   10.806459105837398       0.13779524478538771        7.3382911284637791     
 N   7.8168840817688787        15.461278564438491        17.213100270911124     
 C   9.2593428063346881        15.445348948629091        16.752567853128607     
 H   9.3639475072681044        14.599732673703270        16.063330629303024     
 H   9.8567720891306632        15.235329505337109        17.649816518313511     
 C   7.5967326365104961        16.518882226898356        18.272551301762388     
 H   7.8853201077287558        17.468493763020849        17.814318267749321     
 H   8.3129570403056832        16.322761810435509        19.077988348422139     
 C   9.6554153999963930        16.743564535592455        16.064627537003425     
 H   10.657420786532166        16.627201948579454        15.628928364543981     
 H   9.6891943237272269        17.591822556828639        16.754550328071915     
 H   8.9783246100264638        16.969382866126963        15.230412860127389     
 C   7.3807100681862963        13.082798241052073        16.510317453116961     
 H   6.7467731703425997        12.225805462772744        16.772592374047765     
 H   8.3906297251549447        12.718148201889424        16.297442269109993     
 H   6.9745680976777447        13.496046399793313        15.577887177231645     
 C   7.3373973135960551        14.096476379453911        17.645648050841192     
 H   6.3063997627778043        14.230171492574160        17.987071520797837     
 H   7.9550688850125608        13.802127455109847        18.504052678417956     
 C   6.1628288686608892        16.572696351282453        18.778531572785262     
 H   5.9919734195011953        17.539550099111604        19.270990524781183     
 H   5.9501154737628656        15.790070382170860        19.516284849719224     
 H   5.4484765869287219        16.494568792037803        17.949229845220025     
 H   7.2443941661463001        15.743681081603112        16.376847124650894     
 N   4.3078758310739325        7.5955530534157836        9.9019026799140359     
 C   2.8830803027863845        7.5291025982142461        10.407686931094320     
 H   2.8360944375879478        6.6950279106668438        11.116711893059870     
 H   2.2696436843977881        7.2729851620522101        9.5331056409976593     
 C   4.4677964564375934        8.6902899611342015        8.8684300294473033     
 H   4.1729315936044298        9.6182059187627509        9.3673558342266965     
 H   3.7294026692589548        8.5022804596330310        8.0803964523354175     
 C   2.4457643269390368        8.8239914928748036        11.077160642111753     
 H   1.4862839405473385        8.6531716722523431        11.584176152202623     
 H   2.3093032028006562        9.6416420894199231        10.362222800575040     
 H   3.1579604160795025        9.1254249589582752        11.857194771578518     
 C   4.8256642803185663        5.2005282659219310        10.507236073786947     
 H   5.4451203110923947        4.3563943849378601        10.173951068111879     
 H   3.8313142658863031        4.8235235664773022        10.767723024814806     
 H   5.2886880958886220        5.5832522327960428        11.425989334794782     
 C   4.7966660193963344        6.2543182935602415        9.4075986475791566     
 H   5.8069405458414902        6.4207292886647815        9.0221930038572111     
 H   4.1500589662077898        5.9741341916196689        8.5657006324443667     
 C   5.8836853308156618        8.7909016925717953        8.3192064963170083     
 H   6.0328644256200050        9.7878695330071608        7.8830919287469960     
 H   6.0774764326672539        8.0559566682388049        7.5301143205866072     
 H   6.6273936050893996        8.6705257783974066        9.1165170730076852     
 H   4.9025243659787812        7.8643669887815371        10.727554804126576     
 N   1.7089894083517734        8.2859390688228878       0.86319770809729723     
 C   3.1337944475953230        8.3521244829408730        1.3689929684821498     
 H   3.1809698700299442        9.1862932659116527        2.0778888433474587     
 H   3.7472906315144061        8.6079504009989130       0.49437630697135121     
 C   1.5489100833281646        7.1913224108196445      -0.17036977330855335     
 H   1.8437641140326995        6.2633385361590737       0.32842405726666152     
 H   2.2872473658302712        7.3793789851925755      -0.95844169070415608     
 C   3.5708060522877081        7.0572466460936685        2.0386780194921243     
 H   4.5303912910993924        7.2278688451565731        2.5455413921477512     
 H   3.7069560673094242        6.2394307109698861        1.3238986846625493     
 H   2.8586236177240592        6.7561844060368772        2.8188417321596906     
 C   1.1914755559531640        10.680982281273476        1.4686991311612319     
 H  0.57211966805851677        11.525203646806681        1.1354581072804888     
 H   2.1858509969206423        11.057875239230055        1.7292620181958660     
 H  0.72837072044354156        10.298235477280507        2.3874051908776655     
 C   1.2204096112101368        9.6272802038658121       0.36897989013748828     
 H  0.21013849620983438        9.4610313783099329       -1.6505393776858966E-002
 H   1.8671113379167634        9.9074468569200125      -0.47285536535396472     
 C  0.13297377302866667        7.0908545680279458      -0.71948778144743020     
 H  -1.6314414072736358E-002   6.0939374096887162       -1.1556752239994064     
 H  -6.0815647851689275E-002   7.8258759050618441       -1.5085040537799914     
 H -0.61066351714234945        7.2112313504230325        7.7886037127180868E-002
 H   1.1143106627403074        8.0171378692495558        1.6888285209599723     
 N   1.7046469540491185        14.573683666179033        18.226920511038529     
 C   1.0073669338165010        15.819734021476824        17.729549000144591     
 H  0.84445305184123898        16.442354916753548        18.616108341342095     
 H   1.8073920941860361E-002   15.499805609288263        17.384158705949073     
 C   3.0249010012221316        14.895768963464034        18.885346170199366     
 H   2.8394971143871666        15.769352671495847        19.525549399966078     
 H   3.7115675459358566        15.190427726999209        18.084377446752253     
 C  0.49158155632074835        13.102431325860548        16.590216171084222     
 H  0.60149726015885263        12.184638560008169        15.998592014641027     
 H   9.5229640399690119E-002   13.867538257177898        15.912831494061436     
 H -0.26867835367347037        12.906521919147822        17.360655762668827     
 C   1.8338353414553907        13.479544491137592        17.196554233835435     
 H   2.2824563631472379        12.623388343406949        17.711494615756440     
 H   2.5622596176551080        13.819788548460236        16.450643730190802     
 C   1.7482099561644644        16.572890114732626        16.641866066826051     
 H   1.1261784975614779        17.431302045211773        16.357865425751172     
 H   1.9275466165269126        15.952528278512670        15.758041336403979     
 H   2.7137657704436546        16.957903487420140        16.994150607183425     
 C   3.5711666139477316        13.727795912330604        19.694528703073956     
 H   4.4503750156201241        14.071052045268020        20.256150617322149     
 H   3.8984565109555791        12.889377334697494        19.067756522517580     
 H   2.8420838743589565        13.349397283038382        20.423468124957147     
 H   1.0665476379568002        14.236815183345815        18.995966244525697     
 N   4.3122714532554323        1.3079127660877623        9.1882488068116110     
 C   5.0093381961984251        6.1622559974307309E-002   8.6911265670060089     
 H   5.1720267896013690      -0.56090305486211856        9.5777937795719552     
 H   5.9987453319985251       0.38128129549931711        8.3457840815320239     
 C   2.9918810086541501       0.98618327484768198        9.8465991436254843     
 H   3.1770285185707272       0.11259154809749293        10.486873016303079     
 H   2.3052149413388046       0.69162757105591310        9.0455922048560424     
 C   5.5257279762211020        2.7787003197658451        7.5513738743271057     
 H   5.4159938019258700        3.6963613215780811        6.9594867176093000     
 H   5.9220390864348804        2.0133503266264436        6.8742190805986940     
 H   6.2859408536697723        2.9747071398793685        8.3218348718780213     
 C   4.1833657426985580        2.4019097809696430        8.1576879350034162     
 H   3.7348388376921333        3.2582337130046315        8.6724476570279165     
 H   3.4549422326798980        2.0616525280814337        7.4117811246024958     
 C   4.2684317062902641      -0.69153929837853534        7.6034858684509734     
 H   4.8903462197400298       -1.5500836389143435        7.3196125346928493     
 H   4.0892432112633301       -7.1239544535211016E-002   6.7195897763690535     
 H   3.3027883373027307       -1.0763586442643975        7.9557581917703644     
 C   2.4458097340070917        2.1543434615687471        10.655657926166263     
 H   1.5664012297494878        1.8113540237981254        11.217144165684296     
 H   2.1188583432801984        2.9928459441053414        10.028813136709159     
 H   3.1748782037573773        2.5325454698543890        11.384714056366851     
 H   4.9503779414640183        1.6447693595381783        9.9572941286099255     
 N   7.6844487875617205        9.3141544369080016      -0.10084907696780587     
 C   6.8823941417805994        8.1376358873744099       0.40530908870858895     
 H   6.7511130323988677        7.4730884250255283      -0.45716988262929292     
 H   5.8919374756622203        8.5331655820891861       0.65680333436903759     
 C   9.0093388998757131        8.8846865486598805      -0.68691324410117716     
 H   8.7869358527176935        8.0216879706773465       -1.3294742738865422     
 H   9.6338602439018075        8.5506997022121194       0.14816978057746577     
 C   6.4700911119493112        10.905173984975209        1.4188261770983850     
 H   6.5925170123726105        11.862151504527704        1.9420892306879391     
 H   6.0225545211729639        10.206216224457979        2.1354000380638363     
 H   5.7468803985969510        11.066097370521822       0.60585931855769526     
 C   7.8208306754133377        10.442631952431366       0.89011282866292385     
 H   8.3315056403577223        11.255192892577233       0.36365049342727485     
 H   8.5002508723213008        10.103258940027750        1.6804140113397175     
 C   7.4991571250277484        7.4101065452755872        1.5834754762162935     
 H   6.8243762735085793        6.5913767961205476        1.8629829787547096     
 H   7.6383924054061652        8.0662657139663736        2.4489177677632510     
 H   8.4688974269389394        6.9684778539303043        1.3236375928038919     
 C   9.6806361777129926        9.9977958461256353       -1.4816966105178184     
 H   10.555378631348308        9.5824620725414356       -2.0004326961578180     
 H   10.039781606309893        10.817039083938210      -0.84627453105386730     
 H   9.0171083253843971        10.420468802540684       -2.2482828803879920     
 H   7.1126992201237398        9.6525864715762566      -0.92154787642104563     
 N   10.366107988167553        6.5673601438437084        8.9378969121554146     
 C   11.168299977232127        7.7437504578756329        9.4441528720069563     
 H   11.299726379473421        8.4083145754386752        8.5817093304287830     
 H   12.158684682652309        7.3480650515487813        9.6956971040957001     
 C   9.0412969642556380        6.9970177775787059        8.3517834089996370     
 H   9.2638362215310508        7.8600104635703900        7.7092581008375314     
 H   8.4167710785846825        7.3310598392878390        9.1868421062169237     
 C   11.580237465542590        4.9761266984322168        10.457511180915752     
 H   11.457717080601947        4.0190888339634121        10.980648497039128     
 H   12.027799754357813        5.6749698792820347        11.174187714526571     
 H   12.303475511148044        4.8152424742526270        9.6445618719353554     
 C   10.229557538374301        5.4388366521091758        9.9287868665838399     
 H   9.7188166720887619        4.6263576274706688        9.4022536661868852     
 H   9.5501505493232770        5.7782373353464065        10.719086311757190     
 C   10.551572037633822        8.4713271681329463        10.622306279390989     
 H   11.226423692597301        9.2899856995657224        10.901861426931115     
 H   10.412228619569595        7.8151664236674891        11.487727676493126     
 H   9.5818914066769807        8.9130707033572545        10.362433328635527     
 C   8.3699145629601350        5.8839988975452737        7.5569355320778735     
 H   7.4952886145629378        6.2994553526963948        7.0380957791395575     
 H   8.0105840550507104        5.0648055677507271        8.1923217144630769     
 H   9.0334727146370319        5.4612089230359615        6.7904406264951769     
 H   10.937850654292900        6.2288895822689483        8.1172093000719094     
         396

 Co   10.868839943131862        1.0380640002790846        3.3050901783605333     
 S   8.6302315575786253        3.0413956747614921        4.3390290209101368     
 S   11.239949735160591        3.0742619257992203       0.89687482790350859     
 S   10.758775134181251       -2.0659964449141115        2.5455323040462967     
 S   12.897818650064472       0.17228679773859937        5.5987920730451073     
 O   11.622968424637538      -0.50490285226750498        5.9409165145585714     
 O   12.009958689969118        3.1552332985032638      -0.35610361677052760     
 O   7.7689403286722465        3.1175773003134712        5.5327895079640781     
 O   9.8514780117886946        2.6078982248013771       0.79031693765018896     
 N   9.9594694848473377      -0.71654510884667422        2.9534203699251846     
 O   13.551717536575929       0.84221516345255309        6.7380486572157103     
 O   10.118453571860481       -2.8295472210853152        1.4590817236261058     
 O   9.8882097693375304        3.7974514041708076        4.3913177871420626     
 O   12.152280173049917       -1.6218965290839995        2.2840497547365310     
 N   12.579011784259650        1.1410315865238696        4.3534993628639569     
 N   9.0422499232838334        1.5177746789153896        3.9417036468211664     
 N   11.947719343454715        2.1450966956019157        2.0293261113635901     
 C   5.9378293258787416      -0.60392817881431282        4.2377046026241194     
 H   4.9037362306203161      -0.52480792414340638        4.5629270491417575     
 C   13.280590265540493        2.3885325095199272        2.4329102010613104     
 C   8.6123082774695305      -0.76422566627096422        3.3714621780348755     
 C   7.6645450676734450        3.6694366515927492        2.9735872193560358     
 H   6.7881325218726039        3.0254041443024251        2.8386637381318778     
 H   8.2830905386647444        3.6528195166970363        2.0695660436359136     
 H   7.3361330402469198        4.6837880578605446        3.2290875382368389     
 C   14.260593922100613        3.1008267981218611        1.7125815393876440     
 H   14.017580998516870        3.4976611309121091       0.73035569859415705     
 C   13.627893690628088        1.8324585721272106        3.7029735534950241     
 C   10.849517514778901       -3.0947882973597118        3.9924383197464168     
 H   11.273919796227027       -2.4831892814603753        4.7953871033661217     
 H   11.499681988041772       -3.9468661182720504        3.7596529718623417     
 H   9.8471222258936670       -3.4393726285867805        4.2674514954867435     
 C   11.186596029373479        4.7086567063710474        1.5951630747921028     
 H   10.714473787937727        4.6140182082329453        2.5785361647529261     
 H   10.597387131837470        5.3322728321802959       0.91397479603160536     
 H   12.203379102989595        5.1015421079836614        1.6940916535874218     
 C   14.922961262569414        2.0412319545523032        4.2091147963839823     
 H   15.171383365304488        1.6785115487440792        5.2020174741602707     
 C   15.541189378488779        3.3033222006368663        2.2403364613014696     
 H   16.273203346223578        3.8786310663314763        1.6766806854393939     
 C   6.7543727484052463       0.53015061807547248        4.2828885224360382     
 H   6.3562433803634262        1.4603169402387357        4.6736373510183791     
 C   14.008842757575961       -1.0676207535161442        4.9647030384041217     
 H   13.460367359205000       -1.6908030134249672        4.2523254287648342     
 H   14.393873814739932       -1.6614965742501473        5.7964917481324427     
 H   14.827330127310754      -0.54911826499152416        4.4525454438756285     
 C   8.1007187346101919       0.47336184374873580        3.8820823545056116     
 C   7.7725664774337382       -1.8898108741793014        3.3412240499085928     
 H   8.1565197916103926       -2.8304477124580636        2.9582564079760569     
 C   6.4489947861793242       -1.8216121183513552        3.7887782483860843     
 H   5.8285569441121723       -2.7170164503689702        3.7699955336357651     
 C   15.868778719657353        2.7786554391527090        3.4905358369617372     
 H   16.847478469633256        2.9613391659172339        3.9284305181191583     
 Co   7.1819994649797740        14.843337522681580        12.344098948642996     
 S   9.4209263442665101        12.840117344284211        13.377548486937034     
 S   6.8109864011663310        12.807346407384571        9.9356550391311771     
 S   7.2918490587335523        17.947399212816730        11.584292548545390     
 S   5.1529221612608831        15.709260856996760        14.637598895012705     
 O   6.4277872102226095        16.386453552310172        14.979665328775745     
 O   6.0408577749508581        12.726433354254784        8.6827450765053662     
 O   10.282248258603106        12.764021705012773        14.571292032464283     
 O   8.1993580700404554        13.273980212293315        9.8290496635078917     
 N   8.0912237948532972        16.598012382127013        11.992268043366437     
 O   4.4990046380806525        15.039469363875440        15.776922344058587     
 O   7.9321459286412042        18.710901901325713        10.497795047451147     
 O   8.1630372748129147        12.083912179768047        13.429850440401388     
 O   5.8983621622887430        17.503231353343402        11.322828079770989     
 N   5.4717796247192911        14.740405206815220        13.392401654501697     
 N   9.0087424951198471        14.363718014908466        12.980274784716515     
 N   6.1031757530482160        13.736182556676306        11.068341172383624     
 C   12.113007144080779        16.485670397288914        13.276129557922873     
 H   13.147148746455400        16.406618251165714        13.601208269389232     
 C   4.7703201750706450        13.492681316896784        11.471914429910580     
 C   9.4384055513402689        16.645804414858741        12.410239538133567     
 C   10.386631022569576        12.212211302682951        12.012066679755343     
 H   11.262980192433083        12.856325665633342        11.877126238166996     
 H   9.7680588774367116        12.228788855195866        11.108064759638914     
 H   10.715142792956160        11.197881675267437        12.267530924851213     
 C   3.7903764932057715        12.780262065848634        10.751626475546399     
 H   4.0334202039597802        12.383375268329800        9.7694300810533417     
 C   4.4229469110322812        14.048864798732268        12.741910446705829     
 C   7.2010271828098356        18.976291933663745        13.031128473668485     
 H   6.7766753293577127        18.364722621323263        13.834127178778553     
 H   6.5507909375155986        19.828299913668406        12.798279360334009     
 H   8.2033907329743343        19.320982560414851        13.306125362183108     
 C   6.8647350744864264        11.172834526495350        10.633648767914101     
 H   7.3369569200527938        11.267403516766564        11.616979242899562     
 H   7.4539846979243549        10.549444871398871        9.9522845219947502     
 H   5.8480404238837549        10.779731385009399        10.732639684215794     
 C   3.1278695964453744        13.840104711737352        13.248021300481954     
 H   2.8793956473954969        14.202923734663390        14.240875181848157     
 C   2.5097762689732162        12.577744560982966        11.279375738767426     
 H   1.7778067698027100        12.002363230092367        10.715733545425952     
 C   11.296581197649729        15.351501985380542        13.321280779566203     
 H   11.694860958612352        14.421331682279600        13.711870393417344     
 C   4.0418920452197948        16.949081022470928        14.003358985622151     
 H   4.5903749013497386        17.572248532681364        13.290975928788148     
 H   3.6567523555863160        17.542975896666917        14.835081551049301     
 H   3.2234794672274405        16.430488220855462        13.491175031007357     
 C   9.9501736136583876        15.408217464284322        12.920675986359425     
 C   10.278027803047818        17.771480858101782        12.380048876335987     
 H   9.8939507822236141        18.712126624265981        11.997229196019832     
 C   11.601659258509041        17.703361413341401        12.827436637183384     
 H   12.222007994567887        18.598829254900362        12.808676243088017     
 C   2.1821151367489406        13.102533502231852        12.529506002700540     
 H   1.2034215633683660        12.919823199082687        12.967403179511329     
 Co   5.0147614589169418        6.9381208940614432        14.782084203442643     
 S   2.7865352986661964        4.9372128402278221        13.721036366407143     
 S   5.3962893953363613        4.8874742673768514        17.173925033530807     
 S   4.8888526409769453        10.052603030861855        15.504893432614471     
 S   7.0106364231435876        7.7976267421565533        12.463009475580447     
 O   5.7369268970414709        8.4841707609995893        12.135157350171129     
 O   6.1622708284831598        4.7903599962221195        18.427019795360732     
 O   1.9140208504961933        4.8743819027872002        12.534310480476870     
 O   4.0093593348429106        5.3618892075695364        17.285733578900469     
 N   4.0986481098223582        8.6892760903413571        15.133006938075408     
 O   7.6453677175827401        7.1284702621171583        11.312285974830502     
 O   4.2699333084722966        10.814109909590261        16.605150787708862     
 O   4.0457245946885996        4.1842381534033279        13.647759812853534     
 O   6.2977277552028070        9.6341019409615729        15.727193775520050     
 N   6.6998485680383721        6.8226058995933068        13.704632553090256     
 N   3.1905512416644219        6.4558542546174715        14.137337751685076     
 N   6.1037178186042942        5.8253609885227116        16.045719161338283     
 C   5.0133306207421638E-002   8.5377143696170261        13.945687205866056     
 H -0.99093245480747727        8.4474124702126474        13.646937804612294     
 C   7.4234254309126886        5.5620204423202733        15.609717562030516     
 C   2.7410006506487106        8.7235201398322051        14.749710832254037     
 C   1.8352628271315854        4.2832375588210327        15.086784050597577     
 H  0.94355674533640377        4.9057724013445965        15.224042013535938     
 H   2.4576621922648050        4.3121992428537066        15.988525965960241     
 H   1.5316620897705866        3.2624085849694828        14.827067175247366     
 C   8.4052459150654748        4.8262096190977113        16.301969118293052     
 H   8.1787214928239855        4.4256252724075944        17.287054700287825     
 C   7.7509138711901198        6.1140447903171484        14.332770259841565     
 C   4.9263305292783715        11.069482495178544        14.048765563987393     
 H   5.3640873106678404        10.465087133129462        13.247576405980112     
 H   5.5493835369774835        11.944571728023712        14.269310152683376     
 H   3.9095584879400884        11.377513215011120        13.783461347326734     
 C   5.3430442012409145        3.2552924514792254        16.464975213845761     
 H   4.8609053553018855        3.3477802471115989        15.486178043545262     
 H   4.7676394910120505        2.6238114340407654        17.150796088035435     
 H   6.3621645510395020        2.8702793937092719        16.355002500016163     
 C   9.0313075679165120        5.8884613872011817        13.797448020060585     
 H   9.2631683748713094        6.2574202884665144        12.803409678875232     
 C   9.6677366389083659        4.5999579341960830        15.741165679274014     
 H   10.400324072107088        4.0067797021581013        16.283896101185331     
 C  0.88264654075456117        7.4177517290311492        13.857222070776643     
 H  0.48830237819111416        6.4912206898853340        13.453808413679386     
 C   8.1421253786756189        9.0171805174287396        13.096810951153845     
 H   7.6039280040835573        9.6499765240012163        13.808428330083995     
 H   8.5433672042254134        9.6042473598929892        12.268470255063043     
 H   8.9479960205222646        8.4802857408277177        13.610013548842700     
 C   2.2359730528234500        7.4869360299492103        14.231042274654518     
 C   1.8851974539073808        9.8363146922729960        14.821254937722754     
 H   2.2639723534562246        10.774852565460924        15.215546263459629     
 C  0.55135210812471058        9.7545122553033003        14.407104497619576     
 H  -8.7122309987755678E-002   10.636125081912814        14.458510663021450     
 C   9.9793200948911203        5.1293692870638754        14.489130564667459     
 H   10.946570854481633        4.9338667309851765        14.030775704425061     
 Co   1.0019530079805976        8.9432892021847845        5.7435090670119999     
 S   3.2301653610383996        10.944317746571366        4.6825654684728084     
 S  0.62023484830136622        10.994132426061999        8.1351839819061187     
 S   1.1280491124480014        5.8287967263212295        6.4663706881195324     
 S -0.99370182962419640        8.0837720351037774        3.4242745205176655     
 O  0.28001972344147741        7.3972084200016166        3.0965149007106287     
 O -0.14574805922199771        11.091349250211746        9.3882693845862271     
 O   4.1026408635115326        11.007128383755363        3.4958069937068479     
 O   2.0072137225881015        10.519882287798083        8.2470661252432951     
 N   1.9181791259619665        7.1921682343168287        6.0945070240652344     
 O  -1.6283657315428210        8.7529106176784257        2.2734998606784473     
 O   1.7469705322837150        5.0673666297454094        7.5666806940865730     
 O   1.9709248068077143        11.697202342652739        4.6092577830533621     
 O -0.28087693382809786        6.2471927111445265        6.6885705761489387     
 N -0.68298409446495190        9.0588723602741226        4.6658694693793041     
 N   2.8262483244959475        9.4257122791901793        5.0990518917142387     
 N  -8.7113925092302563E-002   10.055959214098024        7.0071238002408291     
 C   5.9666197299453891        7.3438422966261232        4.9069148070154869     
 H   7.0076502019294624        7.4341703447303376        4.6080521643579040     
 C  -1.4068007014013182        10.319246646149493        6.5709993483325784     
 C   3.2758188707040610        7.1579710080583236        5.7111756578010242     
 C   4.1814553690352456        11.598467261915541        6.0482178812196938     
 H   5.0731771711872700        10.975959941378486        6.1855082927708773     
 H   3.5590797675887167        11.569589544388938        6.9499786711285543     
 H   4.4850342639615439        12.619270386857066        5.7883780735961041     
 C  -2.3886910714194243        11.055056296498918        7.2631686338293040     
 H  -2.1622538878385851        11.455619552467219        8.2482840809279558     
 C  -1.7341419511656773        9.7673381632503222        5.2939691852107185     
 C   1.0907129328554361        4.8118498225537580        5.0102738828976845     
 H  0.65295954611528673        5.4161899543834728        4.2090405573373504     
 H  0.46768440451857030        3.9367422024496181        5.2308195126528334     
 H   2.1075098126433280        4.5038525454118350        4.7450259092370493     
 C  0.67326973983154048        12.626200535611714        7.4259781062079666     
 H   1.1554002434298494        12.533632638618126        6.4471850078913677     
 H   1.2486277239155470        13.257832548285238        8.1116945077557183     
 H -0.34589486353705706        13.011088890900103        7.3159912795991788     
 C  -3.0144887321813840        9.9929248606208514        4.7585317387178536     
 H  -3.2462244546903296        9.6240391224361694        3.7644367997060875     
 C  -3.6511390559331773        11.281290386676336        6.7022581548203197     
 H  -4.3837876526128579        11.874436673291299        7.2449470238518110     
 C   5.1340924242459511        8.4638037967092270        4.8185982825729532     
 H   5.5283927139100548        9.3903614626338427        4.4152075099001333     
 C  -2.1252132774571195        6.8642271282697127        4.0580533601410176     
 H  -1.5870515415296225        6.2315070759955216        4.7697680477716782     
 H  -2.5263208446451384        6.2770807268504836        3.2297041313680075     
 H  -2.9311728112067272        7.4011108470056115        4.5711243743677477     
 C   3.7808107004981681        8.3946043342070258        5.1925681117912550     
 C   4.1316618437888417        6.0452032498002444        5.7826454387405306     
 H   3.7529516186869700        5.1066479147703596        6.1769619651206575     
 C   5.4654648404412223        6.1270295824633960        5.3683631236578861     
 H   6.1039546954676505        5.2454244123634375        5.4196748240843986     
 C  -3.9625951637736003        10.751938980284262        5.4501666002075968     
 H  -4.9298080849089594        10.947447060622698        4.9917304211556006     
 N   10.236368768082203       0.41807579756905766        8.1746129335697617     
 C   8.7943161681012114       0.43502479789794035        7.7130104883636914     
 H   8.6909055579963557        1.2805524338864942        7.0235407909678429     
 H   8.1964555789841835       0.64573519549479930        8.6097915112861170     
 C   10.455256638560414      -0.64047777319723531        9.2333499549876876     
 H   10.166528223280755       -1.5895583924460959        8.7741130466499904     
 H   9.7385710123662328      -0.44464898806589176        10.038457159203546     
 C   8.3975390012636382      -0.86301101597089303        7.0251458701676084     
 H   7.3964666569566164      -0.74545239986279821        6.5878799044411176     
 H   8.3615496333228290       -1.7107585977829902        7.7154327621887031     
 H   9.0754707853667842       -1.0902091432273344        6.1920922666624660     
 C   10.674362338321359        2.7970555924385927        7.4743859977518010     
 H   11.307796898354047        3.6537945988072731        7.7385392370966484     
 H   9.6648220668757965        3.1619061386336011        7.2601927863430626     
 H   11.082102317517631        2.3846455691047592        6.5423493535231705     
 C   10.715844162723135        1.7823482060860882        8.6087981753810379     
 H   11.746288701034221        1.6479644828437092        8.9514686161500663     
 H   10.097298093593299        2.0762390895995950        9.4667126775176520     
 C   11.888794250061050      -0.69533477094147056        9.7402064514533624     
 H   12.059310781220757       -1.6629645186169266        10.231140503104596     
 H   12.101038913704425        8.6049948758638237E-002   10.479288836442587     
 H   12.603749433468460      -0.61596373913088320        8.9116102647474751     
 H   10.809426359327503       0.13617814209849571        7.3385832992575990     
 N   7.8144928744300559        15.463253516238364        17.213124151051446     
 C   9.2564886925335319        15.446000120263534        16.751405260090323     
 H   9.3595843996646195        14.600683287313604        16.061653166270148     
 H   9.8543379478435682        15.234777525368779        17.648060892502123     
 C   7.5959190463266575        16.521833665031462        18.271890943001303     
 H   7.8846707320993437        17.470875143082147        17.812588315048348     
 H   8.3127245182449236        16.325928742487470        19.076872538415174     
 C   9.6536410126459451        16.744126019298871        16.063943466970652     
 H   10.654532690567285        16.626334898018190        15.626377221941022     
 H   9.6901098635904930        17.591584837511942        16.754518518182874     
 H   8.9756307668103243        16.971921785934803        15.231146863779829     
 C   7.3761773619009174        13.084336496434018        16.512905709048805     
 H   6.7426273349479509        12.227678696801016        16.777051748340266     
 H   8.3856883289257702        12.719366529072575        16.298773938000227     
 H   6.9685330232080904        13.496779450889811        15.580837051042241     
 C   7.3347657621439462        14.099069891951592        17.647297023737107     
 H   6.3043135079322292        14.233622635308523        17.989879040363135     
 H   7.9532004467759503        13.805095405606172        18.505266610142026     
 C   6.1624871430347996        16.576874825956029        18.779003873362385     
 H   5.9921972788222355        17.544520647947632        19.269979353402121     
 H   5.9502713435136529        15.795503196577682        19.518107688563514     
 H   5.4473659813656283        16.497632828971575        17.950541122003617     
 H   7.2414213693710385        15.745296583478879        16.377148529198958     
 N   4.3054813744384957        7.5935777714334485        9.9019377625793528     
 C   2.8802191115689695        7.5284625217889065        10.406526813274848     
 H   2.8317096734177643        6.6940798258976448        11.115025187534266     
 H   2.2672050130912638        7.2735681388158193        9.5313455368474589     
 C   4.4669944225294183        8.6873367874365464        8.8677820710943358     
 H   4.1722957304037749        9.6158245567071603        9.3656357482410719     
 H   3.7291863768574993        8.4991158881778777        8.0792879734877161     
 C   2.4439941076293468        8.8234368179611362        11.076493923797939     
 H   1.4833892765473438        8.6540546277156096        11.581623022893655     
 H   2.3102473717570562        9.6418991248332677        10.362220400527784     
 H   3.1552620084541734        9.1228679856801680        11.857961581681217     
 C   4.8211158340043045        5.1989870487177630        10.509835693061534     
 H   5.4409471467313386        4.3545113645532112        10.178416939801314     
 H   3.8263550555847115        4.8223126641712382        10.769073349051002     
 H   5.2826482358100755        5.5825123480122496        11.428947179269587     
 C   4.7940222566817461        6.2517211836330722        9.4092589641743380     
 H   5.8048421706490423        6.4172679237405026        9.0250096225028873     
 H   4.1481750096602941        5.9711660027564655        8.5669272217172381     
 C   5.8833595843410071        8.7867125290917549        8.3197018395943445     
 H   6.0331139512230898        9.7828874943730391        7.8821052550031041     
 H   6.0776490018213822        8.0505123251683894        7.5319611689258839     
 H   6.6262916868019239        8.6674457727981427        9.1178571842126406     
 H   4.8995452557684445        7.8627474431872031        10.727870311830555     
 N   1.7113847106698721        8.2879123027216277       0.86323407177940992     
 C   3.1366560536288617        8.3527762476162053        1.3678334800560332     
 H   3.1853452834120568        9.1872481830852486        2.0762094180071280     
 H   3.7497265611185751        8.6073941544708585       0.49261859490316295     
 C   1.5497212714446589        7.1942674876086086      -0.17101182327535383     
 H   1.8444092092921658        6.2657151502696999       0.32671667663817766     
 H   2.2874761439680680        7.3825329657432084      -0.95954191854105197     
 C   3.5725924503936630        7.0578124355398364        2.0380009129544736     
 H   4.5332968701962777        7.2270070940518512        2.5429854537621934     
 H   3.7060439068506748        6.2391934083478606        1.3238776133818206     
 H   2.8613376273565594        6.7587333542290491        2.8195915701800600     
 C   1.1960115463731100        10.682520940974776        1.4712907695232733     
 H  0.57627535044790412        11.527079666885912        1.1399135616470462     
 H   2.1907966646949593        11.059089167618078        1.7305997818336571     
 H  0.73440256201186105        10.298974499129926        2.3903578386635278     
 C   1.2230433587521286        9.6298697581391046       0.37063691966235951     
 H  0.21222644143672242        9.4644769024438435       -1.3687297441631059E-002
 H   1.8689799646679830        9.9104079186523961      -0.47163579208425349     
 C  0.13331134497364561        7.0950287862282071      -0.71899263025277971     
 H  -1.6546726533177871E-002   6.0989018750734258       -1.1566582091910409     
 H  -6.0975752758890958E-002   7.8313013533151823       -1.5066615161869135     
 H -0.60955376970815078        7.2142968086951260        7.9222331795699763E-002
 H   1.1172922487227124        8.0187542930898186        1.6891462471981362     
 N   1.7036837577275732        14.571959479611698        18.225638999315596     
 C   1.0036529614125105        15.816188486988549        17.728046731521765     
 H  0.84158795778900108        16.439912814252867        18.613974903742296     
 H   1.4321706144326790E-002   15.494281527784366        17.385139270377042     
 C   3.0240651558987568        14.896857401315636        18.882156650012018     
 H   2.8376969304856683        15.770159996305663        19.522428348201547     
 H   3.7090944044700280        15.192551654999848        18.080288900803087     
 C  0.49056830871327672        13.097576005952892        16.592007350176715     
 H  0.60080486806876832        12.178757524864958        16.002171430965642     
 H   9.2871963168036975E-002   13.860952612209134        15.913600839526829     
 H -0.26871477616293149        12.902583442702134        17.363566886627087     
 C   1.8330500668429510        13.476922423022943        17.196301887947190     
 H   2.2832989627660791        12.621906086274389        17.711538371541479     
 H   2.5601853401741868        13.817143632219540        16.449223702144579     
 C   1.7412245313630978        16.568665133581419        16.637975746450337     
 H   1.1178121468344360        17.426043015870828        16.354107099979871     
 H   1.9194835187385537        15.947363031641117        15.754629276744316     
 H   2.7069012415154172        16.955152542558672        16.987814475969731     
 C   3.5736174638776403        13.730318979569683        19.690949860647343     
 H   4.4527164219589652        14.075461392465023        20.251437485248367     
 H   3.9017324935720668        12.892404797559211        19.063943176421493     
 H   2.8462627001057719        13.350758663189115        20.420884497705721     
 H   1.0673300375118584        14.235048792635093        18.996043224860408     
 N   4.3132359487006022        1.3096316335842655        9.1869652413550487     
 C   5.0130649979401749        6.5175741986387759E-002   8.6896087805580606     
 H   5.1749169018318186      -0.55845847555337924        9.5756389769073174     
 H   6.0025041986092322       0.38682756399898915        8.3467464251837136     
 C   2.9927254467434929       0.98507028360633053        9.8434114652766560     
 H   3.1788507926083516       0.11175946244659868        10.483749235923078     
 H   2.3076964999026299       0.68947446588535677        9.0415073031903468     
 C   5.5267212685132190        2.7835753964824637        7.5531721835202212     
 H   5.4166564499825363        3.7022692109675330        6.9630874500225017     
 H   5.9243791647140656        2.0199688761022490        6.8749832206004529     
 H   6.2859597672538490        2.9786601708175282        8.3247520416061374     
 C   4.1841369176013048        2.4045340294118813        8.1574438701578238     
 H   3.7339767386471183        3.2597090407664133        8.6725092313242378     
 H   3.4570025834364051        2.0643000265940761        7.4103690992425486     
 C   4.2754331084521784      -0.68730617858434506        7.5995778163617365     
 H   4.8987349115933201       -1.5448090807440182        7.3158290408666229     
 H   4.0973137883619062       -6.6062542502287880E-002   6.7161641294188659     
 H   3.3096737826085194       -1.0736103286315721        7.9494052910413062     
 C   2.4433575165831085        2.1517852817320500        10.652088652789486     
 H   1.5640688885887288        1.8068951194063017        11.212447285915097     
 H   2.1155633539195393        2.9897797258092629        10.025014102254303     
 H   3.1706988731904855        2.5311583569611735        11.382134279527794     
 H   4.9495963992832595        1.6465312316871485        9.9573690340702683     
 N   7.6854357399950537        9.3124279548376538      -0.10212824503547124     
 C   6.8861444634128715        8.1340715316408527       0.40378857197210294     
 H   6.7540470098637204        7.4706271437741449      -0.45932644786308519     
 H   5.8957109746371197        8.5276011088371675       0.65774207566354770     
 C   9.0102090834103414        8.8857986456493521      -0.69009283510336950     
 H   8.7887890144882181        8.0225234357581350       -1.3325973805169455     
 H   9.6363640823821228        8.5528470124620899       0.14409393581015201     
 C   6.4710966989270178        10.900275721865848        1.4206335308903644     
 H   6.5931852570891385        11.856216768416052        1.9457059482164560     
 H   6.0249093994657281        10.199567111616286        2.1361668785375478     
 H   5.7469128828456499        11.062123551037127       0.60878495991679216     
 C   7.8216174671799372        10.439996091733159       0.88987831181227228     
 H   8.3306547584853696        11.253711423341578       0.36372626202123692     
 H   8.5023276087641726        10.100599792785419        1.6790109114111165     
 C   7.5061667185745327        7.4058730427387465        1.5795807100195427     
 H   6.8327810139024496        6.5860892302078398        1.8591934390125884     
 H   7.6464356337515316        8.0610887546107968        2.4455118485184655     
 H   8.4758073452310274        6.9657495076512914        1.3173226988142110     
 C   9.6782121725293067        10.000360165548896       -1.4852459516060832     
 H   10.553080331386536        9.5869332598604711       -2.0051044362321750     
 H   10.036505950336196        10.820109013266675      -0.85004555269639070     
 H   9.0129619267172831        10.421863607405969       -2.2508464498941829     
 H   7.1119397397867807        9.6508200752398725      -0.92146691087598309     
 N   10.365127897599153        6.5690856484786782        8.9366155732108759     
 C   11.164548973183614        7.7473209366903495        9.4426246877349538     
 H   11.296783721643033        8.4107809524353012        8.5795430637608625     
 H   12.154914469072036        7.3536442023676134        9.6966253450739810     
 C   9.0404293602734445        6.9958941975921300        8.3486041781756768     
 H   9.2619784592484145        7.8591631921102518        7.7061326142418265     
 H   8.4142702106883487        7.3288989433298779        9.1827676930623578     
 C   11.579251429745687        4.9810358739118072        10.459319791548396     
 H   11.457073598651528        4.0250378275259395        10.984273445150901     
 H   12.025462860611588        5.6816363009379129        11.174950163766038     
 H   12.303461171244631        4.8192250632354714        9.6474878928178267     
 C   10.228787009564474        5.4414739765474653        9.9285540643881980     
 H   9.7196877412665987        4.6278359626794785        9.4023349111286052     
 H   9.5480891622632935        5.7808961950783528        10.717684929979070     
 C   10.544560114132342        8.4755644742569665        10.618404549533544     
 H   11.218012679777940        9.2952812457900595        10.898061674623744     
 H   10.404189472587962        7.8203476128675522        11.484316281324732     
 H   9.5749756773095740        8.9157962401567694        10.356113649500594     
 C   8.3723453612759204        5.8814176180251119        7.5533911712257353     
 H   7.4975876739299352        6.2949603327212724        7.0334340140403926     
 H   8.0138760704261909        5.0617168299969997        8.1885584915223060     
 H   9.0376242006844549        5.4598023426736750        6.7878776560211964     
 H   10.938617424781238        6.2306572043040633        8.1172874631642085     
         396

 Co   10.873355674599493        1.0370746334768104        3.3048164821585417     
 S   8.6350283306015818        3.0403318606609604        4.3394956427860008     
 S   11.244755655878109        3.0736780411637765       0.89705764593529114     
 S   10.762857701840488       -2.0672771164731505        2.5462695080286295     
 S   12.901416358141754       0.17146151101702525        5.5992187142921690     
 O   11.626598864428782      -0.50599096233012264        5.9409445879109093     
 O   12.014656579847841        3.1550990701289328      -0.35592161433556757     
 O   7.7734263401215715        3.1161387586154223        5.5330616522627487     
 O   9.8563285368818079        2.6070868129323652       0.79035003067166920     
 N   9.9638018269886626      -0.71744190205326652        2.9531572249404912     
 O   13.554780320498351       0.84136839341807557        6.7387953079576706     
 O   10.123133492895649       -2.8307704562730192        1.4594331950328541     
 O   9.8930399376737483        3.7963022328142291        4.3923686290278550     
 O   12.156789743115532       -1.6238863643873487        2.2858790824930546     
 N   12.582831751381146        1.1403824870370296        4.3540293268891386     
 N   9.0468260887480767        1.5168509601742859        3.9416379547778031     
 N   11.952514795570147        2.1442738812301196        2.0293944367793331     
 C   5.9414142983047542      -0.60375621612272601        4.2347486931181662     
 H   4.9071274284612603      -0.52432932903049589        4.5592366123471066     
 C   13.285019124554347        2.3882629176569266        2.4338810360667105     
 C   8.6163492279513747      -0.76475407294024456        3.3702340312472785     
 C   7.6697406788392612        3.6690962943585448        2.9740482680938607     
 H   6.7929036143875692        3.0256607260510409        2.8390592995663027     
 H   8.2883923894470808        3.6521394890806405        2.0700898058929744     
 H   7.3420171936105287        4.6836265907550541        3.2296690272137401     
 C   14.265072560349259        3.1012158635245659        1.7143366680959358     
 H   14.022517639658297        3.4981597542620446       0.73203360822936303     
 C   13.631773149123624        1.8322927663520499        3.7041314255773794     
 C   10.852120057727779       -3.0957415819898810        3.9934298213746651     
 H   11.276890800417030       -2.4843441684359626        4.7963322363028622     
 H   11.501533462689276       -3.9484567359647480        3.7609831884685572     
 H   9.8493259783833231       -3.4393137635158504        4.2681713119396525     
 C   11.191397244712890        4.7080114682038356        1.5956404982798835     
 H   10.718994029875642        4.6134308045662893        2.5788849064254817     
 H   10.602571212359788        5.3318433453852476       0.91432157282195448     
 H   12.208243280445432        5.1006823181233809        1.6948792544796936     
 C   14.926433399000075        2.0415297509091341        4.2110838067776770     
 H   15.174396526903770        1.6786288464903323        5.2040150792824109     
 C   15.545165174138276        3.3043685607366480        2.2430107995858011     
 H   16.277194670322977        3.8801773494597298        1.6799394101672225     
 C   6.7583964340939851       0.52993432308450050        4.2811298354805301     
 H   6.3603683772216062        1.4599995828115619        4.6722268424594580     
 C   14.013012502128504       -1.0678765823484353        4.9651357243084551     
 H   13.464823850619597       -1.6913278696492338        4.2527800109348712     
 H   14.398497904886023       -1.6615618810666579        5.7968276934205933     
 H   14.831146313047242      -0.54885957898766979        4.4529479054061900     
 C   8.1049365519903489       0.47280486650598608        3.8810737716658887     
 C   7.7761656798933982       -1.8899875625643143        3.3388523281347089     
 H   8.1599779375372066       -2.8305657546030671        2.9555721005975624     
 C   6.4523086695375023       -1.8214149419777630        3.7854798017087554     
 H   5.8313733038922120       -2.7164387999190969        3.7657952404088677     
 C   15.872310930801856        2.7795613727017034        3.4932572043618451     
 H   16.850692525356681        2.9625991436063979        3.9317213890938323     
 Co   7.1774749848024033        14.844332988990974        12.343808420031436     
 S   9.4161040608000519        12.841179209714785        13.378025303587870     
 S   6.8061666155264167        12.807925416654250        9.9358331853428545     
 S   7.2877705351143867        17.948685298538201        11.585026930396756     
 S   5.1493237116702399        15.710079634312716        14.638021556821887     
 O   6.4241576230633344        16.387530551905090        14.979692115056420     
 O   6.0361528261590092        12.726560202784729        8.6829184598022593     
 O   10.277734787026938        12.765455576433352        14.571575631436083     
 O   8.1944990368730561        13.274772443477584        9.8290813284089555     
 N   8.0868912226717793        16.598910411381567        11.991996179729950     
 O   4.4959403804495706        15.040304622926264        15.777661743778003     
 O   7.9274715669105476        18.712133628778197        10.498146734803534     
 O   8.1581781837847789        12.085065025340526        13.430910630532136     
 O   5.8938552982759242        17.505231510789660        11.324653442956766     
 N   5.4679543087307954        14.741053931640050        13.392922066308779     
 N   9.0041488592587715        14.364640671758549        12.980216021425258     
 N   6.0983683825222883        13.737017641162259        11.068392413845508     
 C   12.109413916116171        16.485483234624464        13.273188738087763     
 H   13.143746626473380        16.406120323309217        13.597540825192866     
 C   4.7658786223584579        13.492966138285372        11.472868596818328     
 C   9.4343632139522970        16.646327227855487        12.409006906324256     
 C   10.381409884978737        12.212543090278919        12.012540407207705     
 H   11.258186341686201        12.856056943469319        11.877535194004119     
 H   9.7627329521314525        12.229461594302744        11.108600126850396     
 H   10.709228614669549        11.198033732036656        12.268127286161729     
 C   3.7858817893589061        12.779895644387549        10.753362268403112     
 H   4.0284656070588616        12.382902864521794        9.7710867023239967     
 C   4.4190588437567078        14.049038393517325        12.743055984258151     
 C   7.1984336630418655        18.977243470712907        13.032122214461044     
 H   6.7737117810216700        18.365872833416841        13.835071513094217     
 H   6.5489515054085716        19.829892390751482        12.799616965465420     
 H   8.2011977498575668        19.320916478626675        13.306847833638495     
 C   6.8598985376056714        11.173480729870249        10.634136621265386     
 H   7.3323958868726358        11.267995246320192        11.617340813714325     
 H   7.4487632127120085        10.549863465350953        9.9526509683803148     
 H   5.8431360922898339        10.780603837087078        10.733433975349758     
 C   3.1243894058912889        13.839814090428026        13.249979620777701     
 H   2.8763775150324769        14.202807625249973        14.242865065796302     
 C   2.5057847937558071        12.576721624970737        11.282031207086995     
 H   1.7737972772150608        12.000844663753179        10.718972399755645     
 C   11.292542441412154        15.351708263064765        13.319538951301384     
 H   11.690712452631622        14.421639264636056        13.710485660685213     
 C   4.0377244837009032        16.949337597652811        14.003796325835273     
 H   4.5859206039156009        17.572773214824238        13.291434273406638     
 H   3.6521384258586918        17.543042296977735        14.835425720107409     
 H   3.2196596111258846        16.430236632209478        13.491584857073549     
 C   9.9459440563024657        15.408768605369456        12.919673169555489     
 C   10.274434118211909        17.771646699991457        12.377670078762476     
 H   9.8905052307304224        18.712233378221836        11.994529523425358     
 C   11.598347536562340        17.703148783861682        12.824140389822125     
 H   12.219198875033424        18.598232529516263        12.804476943570458     
 C   2.1785712891041729        13.101643492983863        12.532212677150365     
 H   1.2001955276271268        12.918580399160936        12.970679113512924     
 Co   5.0102343604769288        6.9371406375353395        14.781815853686117     
 S   2.7817115254835114        4.9361705318151436        13.721533906669807     
 S   5.3914734485553666        4.8868917502132136        17.174110404246829     
 S   4.8847717656334355        10.051334480921291        15.505655562900595     
 S   7.0070278646681539        7.7968263105350690        12.463448753492241     
 O   5.7332852741867022        8.4831090206931083        12.135202816943281     
 O   6.1575704395814146        4.7902253819841292        18.427199665312155     
 O   1.9095100709373187        4.8729746724167518        12.534611369606639     
 O   4.0045025436922401        5.3610876200109843        17.285776365250744     
 N   4.0943118267654484        8.6883939347348864        15.132770366670099     
 O   7.6422908742933240        7.1276510395014148        11.313041850964749     
 O   4.2652606278055032        10.812897881056326        16.605531173933553     
 O   4.0408653975035156        4.1831073602311664        13.648839235688669     
 O   6.2932203178226320        9.6321215288403739        15.729040712759916     
 N   6.6960185696414740        6.8219779283580397        13.705172647160554     
 N   3.1859525884283078        6.4549482518228265        14.137313786967939     
 N   6.0989106897470986        5.8245317451892067        16.045782541780898     
 C   4.6542754540696216E-002   8.5379258857109868        13.942756178794561     
 H -0.99432944022314407        8.4479382034472312        13.643270667564897     
 C   7.4189829254317701        5.5617431166703266        15.610679589851243     
 C   2.7369555580898401        8.7230154321401479        14.748508627683671     
 C   1.8300361216570549        4.2829134549121317        15.087269905944282     
 H  0.93875591014749560        4.9060466428716092        15.224463891687259     
 H   2.4523276475890290        4.3115280804820690        15.989075739898036     
 H   1.5257444843044468        3.2622658244402252        14.827666648816964     
 C   8.4007522999528828        4.8265806002078335        16.303707107863879     
 H   8.1737700380673051        4.4260957086489858        17.288711359747239     
 C   7.7470225932915540        6.1138872956094827        14.333927097084345     
 C   4.9237282098832003        11.068546798192545        14.049784552932184     
 H   5.3611102963207440        10.463951555906833        13.248544269795842     
 H   5.5475373176753342        11.942994673712755        14.270668861162784     
 H   3.9073561066242704        11.377596569910693        13.784213123594755     
 C   5.3382170446102020        3.2546476843811161        16.465459540433354     
 H   4.8563536412444179        3.3471966325133211        15.486536801980643     
 H   4.7624281255409020        2.6233885660801732        17.151154224203861     
 H   6.3572704324318270        2.8694114383586986        16.355790487287326     
 C   9.0278241644566091        5.8887742912063770        13.799414922524994     
 H   9.2601458566958872        6.2575665803369578        12.805410811468850     
 C   9.6637458774517206        4.6009909618006164        15.743820335572124     
 H   10.396316997693239        4.0083058161327445        16.287129137095683     
 C  0.87860778076149693        7.4175674770335860        13.855498382315085     
 H  0.48415472211999344        6.4909355574266705        13.452440087006535     
 C   8.1379493239849072        9.0169438008224851        13.097259906418412     
 H   7.5994672668954077        9.6494729898867604        13.808898823396545     
 H   8.5387429523679170        9.6041998092376613        12.268824503129574     
 H   8.9441690376451763        8.4805576374631162        13.610433423343984     
 C   2.2317407138611163        7.4864039382648500        14.230067588406646     
 C   1.8816026524904639        9.8361686764369338        14.818901470703413     
 H   2.2605239822789605        10.774764571732536        15.212876344823222     
 C  0.54804278020427344        9.7547479291585759        14.403821968812080     
 H  -8.9927261037197156E-002   10.636746380737629        14.454317534346542     
 C   9.9757749003497569        5.1302784120071623        14.491839825228212     
 H   10.943343558691213        4.9351337413416054        14.034052242760806     
 Co   1.0064931018626115        8.9442750837845342        5.7432332348481170     
 S   3.2350019753357717        10.945357127463790        4.6830495886109675     
 S  0.62507410935169561        10.994710158897892        8.1353705512845274     
 S   1.1321317405865081        5.8300708582170770        6.4671226367014363     
 S -0.99009503806625976        8.0845742191644856        3.4247168316268755     
 O  0.28365648651606956        7.3982685554309482        3.0965577343999962     
 O -0.14102443889015639        11.091474111516659        9.3884508261104820     
 O   4.1071668897085036        11.008535871069496        3.4960965900120726     
 O   2.0120913141343468        10.520670624966812        8.2471066264268273     
 N   1.9225217361509408        7.1930529003564034        6.0942579611332990     
 O  -1.6252926263253100        8.7537351956641523        2.2742620556701012     
 O   1.7516447050208901        5.0685803813787080        7.5670484059686025     
 O   1.9757981558826756        11.698332540335066        4.6103253991902973     
 O -0.27636458666787100        6.2491856725113148        6.6904127706284209     
 N -0.67915016270105477        9.0594976494340074        4.6664138859585975     
 N   2.8308554711655969        9.4266131165626614        5.0990038224997640     
 N  -8.2287577831067327E-002   10.056798465506349        7.0071809086054424     
 C   5.9702207969509100        7.3436258723183450        4.9039867295150144     
 H   7.0110596335796789        7.4336378956584213        4.6043941794928704     
 C  -1.4023402128285258        10.319536254110485        6.5719617439167326     
 C   3.2798707354028735        7.1584749874588143        5.7099632504751616     
 C   4.1866929502646757        11.598779623043759        6.0486958749359863     
 H   5.0779887553636502        10.975673394981312        6.1859202748941895     
 H   3.5644238928343390        11.570243373896485        6.9505195273742979     
 H   4.4909629230547941        12.619403210243785        5.7889767158533569     
 C  -2.3841755436061991        11.054698156187634        7.2649111438320437     
 H  -2.1572754867464647        11.455163812737219        8.2499432739158891     
 C  -1.7302410704214661        9.7675001435044546        5.2951315884816790     
 C   1.0933085758878947        4.8127932886844089        5.0112821343030420     
 H  0.65592845198241745        5.4173350877033943        4.2099998751396965     
 H  0.46952356970713172        3.9383277630102356        5.2321690295449237     
 H   2.1097041596297688        4.5037755545459506        4.7457633324427304     
 C  0.67813142231728252        12.626846175226110        7.4264766080532763     
 H   1.1599868830318552        12.534221079703659        6.4475577466758249     
 H   1.2538760409078396        13.258248607509236        8.1120720946316798     
 H -0.34096383395069274        13.011964265090233        7.3167939533984487     
 C  -3.0109983535398293        9.9926163646207797        4.7605105738967719     
 H  -3.2432021268382583        9.6238926376214966        3.7664532812668323     
 C  -3.6471288787261473        11.280270723818308        6.7049234309962324     
 H  -4.3797577484098662        11.872925961605796        7.2481927438490992     
 C   5.1381427735182372        8.4639834104693197        4.8168692410748797     
 H   5.5325544764379382        9.3906404919121709        4.4138326112037873     
 C  -2.1210403350296119        6.8644675131110828        4.0585068631555394     
 H  -1.5825923639238348        6.2320083084256224        4.7702364809893218     
 H  -2.5217091082920802        6.2771377796370684        3.2300632909562301     
 H  -2.9273422992868303        7.4008445668706875        4.5715573588009280     
 C   3.7850522377193769        8.3951327509435192        5.1915798776625488     
 C   4.1352609446476576        6.0453468652302611        5.7802859575106593     
 H   3.7564004949552454        5.1067345410871594        6.1742845863240268     
 C   5.4687808552507633        6.1267899744953995        5.3650819311412219     
 H   6.1067653416366507        5.2447986564903228        5.4154883092216783     
 C  -3.9590376963444842        10.751039139181506        5.4528899732351297     
 H  -4.9265706194667693        10.946188798695587        4.9950254849220057     
 N   10.238753701333662       0.41610774894481600        8.1746243853005467     
 C   8.7971670907297117       0.43439722775868261        7.7118290697091796     
 H   8.6952827570351854        1.2796138079348858        7.0218289586702705     
 H   8.1988871840029844       0.64633893070179504        8.6080101957938808     
 C   10.456046544630320      -0.64342349635889162        9.2326791994254531     
 H   10.167153137604362       -1.5919321167227742        8.7723691970716260     
 H   9.7387728117357160      -0.44780599180836156        10.037323628471798     
 C   8.3992896092476563      -0.86355389502546565        7.0244652534580130     
 H   7.3993407507707181      -0.74455414273839515        6.5853159698797672     
 H   8.3605842278225673       -1.7104863103484966        7.7154203603322573     
 H   9.0781450635767786       -1.0927622621062094        6.1928437633563727     
 C   10.678905457479850        2.7955212380246350        7.4769627485722143     
 H   11.311959308094885        3.6519209194417992        7.7429868398988093     
 H   9.6697752402006696        3.1606980386392367        7.2615169807134770     
 H   11.088142306310198        2.3839151102799474        6.5452856255339986     
 C   10.718483209486067        1.7797567552138762        8.6104340700527331     
 H   11.748383125944960        1.6445062671754649        8.9542575425923996     
 H   10.099180564482674        2.0732773272424962        9.4679170402649380     
 C   11.889106231202701      -0.69951700748921253        9.7406831863362591     
 H   12.059044950356226       -1.6679396859378148        10.230136011524458     
 H   12.100850926858612        8.0612708562035146E-002   10.481117438735682     
 H   12.604839795253136      -0.61903823477768172        8.9129337061028782     
 H   10.812393612817610       0.13456103941160372        7.3388754700514189     
 N   7.8121016670912331        15.465228468038235        17.213148031191764     
 C   9.2536345787323757        15.446651291897977        16.750242667052035     
 H   9.3552212920611346        14.601633900923940        16.059975703237267     
 H   9.8519038065564750        15.234225545400450        17.646305266690735     
 C   7.5951054561428197        16.524785103164572        18.271230584240218     
 H   7.8840213564699315        17.473256523143441        17.810858362347375     
 H   8.3124919961841659        16.329095674539435        19.075756728408205     
 C   9.6518666252954972        16.744687503005288        16.063259396937877     
 H   10.651644594602406        16.625467847456925        15.623826079338061     
 H   9.6910254034537608        17.591347118195245        16.754486708293829     
 H   8.9729369235941832        16.974460705742647        15.231880867432267     
 C   7.3716446556155395        13.085874751815965        16.515493964980646     
 H   6.7384814995533020        12.229551930829286        16.781511122632768     
 H   8.3807469326965958        12.720584856255726        16.300105606890462     
 H   6.9624979487384371        13.497512501986311        15.583786924852836     
 C   7.3321342106918364        14.101663404449273        17.648945996633021     
 H   6.3022272530866532        14.237073778042886        17.992686559928433     
 H   7.9513320085393397        13.808063356102497        18.506480541866093     
 C   6.1621454174087109        16.581053300629605        18.779476173939511     
 H   5.9924211381432757        17.549491196783663        19.268968182023059     
 H   5.9504272132644411        15.800936010984504        19.519930527407809     
 H   5.4462553758025347        16.500696865905351        17.951852398787207     
 H   7.2384485725957770        15.746912085354648        16.377449933747027     
 N   4.3030869178030580        7.5916024894511134        9.9019728452446696     
 C   2.8773579203515540        7.5278224453635660        10.405366695455374     
 H   2.8273249092475812        6.6931317411284459        11.113338482008663     
 H   2.2647663417847390        7.2741511155794276        9.5295854326972602     
 C   4.4661923886212431        8.6843836137388912        8.8671341127413683     
 H   4.1716598672031200        9.6134431946515697        9.3639156622554474     
 H   3.7289700844560434        8.4959513167227243        8.0781794946400147     
 C   2.4422238883196563        8.8228821430474689        11.075827205484122     
 H   1.4804946125473490        8.6549375831788780        11.579069893584689     
 H   2.3111915407134558        9.6421561602466124        10.362218000480526     
 H   3.1525636008288442        9.1203110124020608        11.858728391783913     
 C   4.8165673876900437        5.1974458315135941        10.512435312336123     
 H   5.4367739823702825        4.3526283441685623        10.182882811490751     
 H   3.8213958452831198        4.8211017618651733        10.770423673287198     
 H   5.2766083757315290        5.5817724632284564        11.431905023744390     
 C   4.7913784939671578        6.2491240737059028        9.4109192807695177     
 H   5.8027437954565935        6.4138065588162236        9.0278262411485635     
 H   4.1462910531127992        5.9681978138932621        8.5681538109901094     
 C   5.8830338378663516        8.7825233656117145        8.3201971828716808     
 H   6.0333634768261746        9.7779054557389191        7.8811185812592122     
 H   6.0778215709755115        8.0450679820979740        7.5338080172651605     
 H   6.6251897685144474        8.6643657671988805        9.1191972954175942     
 H   4.8965661455581069        7.8611278975928700        10.728185819534536     
 N   1.7137800129879706        8.2898855366203676       0.86327043546152260     
 C   3.1395176596623999        8.3534280122915394        1.3666739916299164     
 H   3.1897206967941698        9.1882031002588445        2.0745299926667968     
 H   3.7521624907227444        8.6068379079428059       0.49086088283497470     
 C   1.5505324595611529        7.1972125643975717      -0.17165387324215428     
 H   1.8450543045516319        6.2680917643803262       0.32500929600969380     
 H   2.2877049221058647        7.3856869462938413      -0.96064214637794798     
 C   3.5743788484996180        7.0583782249860052        2.0373238064168229     
 H   4.5362024492931639        7.2261453429471301        2.5404295153766361     
 H   3.7051317463919253        6.2389561057258351        1.3238565421010917     
 H   2.8640516369890596        6.7612823024212201        2.8203414082004294     
 C   1.2005475367930558        10.684059600676077        1.4738824078853148     
 H  0.58043103283729147        11.528955686965142        1.1443690160136033     
 H   2.1957423324692762        11.060303096006100        1.7319375454714483     
 H  0.74043440358018042        10.299713520979346        2.3933104864493902     
 C   1.2256771062941203        9.6324593124123972       0.37229394918723074     
 H  0.21431438666361044        9.4679224265777542       -1.0869201106403145E-002
 H   1.8708485914192023        9.9133689803847815      -0.47041621881454232     
 C  0.13364891691862452        7.0992030044284693      -0.71849747905812911     
 H  -1.6779038993619381E-002   6.1038663404581364       -1.1576411943826754     
 H  -6.1135857666092641E-002   7.8367268015685196       -1.5048189785938355     
 H -0.60844402227395200        7.2173622669672204        8.0558626464218672E-002
 H   1.1202738347051175        8.0203707169300813        1.6894639734362999     
 N   1.7027205614060279        14.570235293044361        18.224357487592663     
 C  0.99993898900851996        15.812642952500275        17.726544462898943     
 H  0.83872286373676319        16.437470711752191        18.611841466142494     
 H   1.0569491346793219E-002   15.488757446280470        17.386119834805015     
 C   3.0232293105753820        14.897945839167237        18.878967129824673     
 H   2.8358967465841696        15.770967321115480        19.519307296437013     
 H   3.7066212630041995        15.194675583000485        18.076200354853917     
 C  0.48955506110580504        13.092720686045235        16.593798529269204     
 H  0.60011247597868411        12.172876489721745        16.005750847290258     
 H   9.0514285936383818E-002   13.854366967240370        15.914370184992222     
 H -0.26875119865239261        12.898644966256445        17.366478010585347     
 C   1.8322647922305113        13.474300354908292        17.196049542058947     
 H   2.2841415623849208        12.620423829141831        17.711582127326519     
 H   2.5581110626932659        13.814498715978845        16.447803674098356     
 C   1.7342391065617315        16.564440152430212        16.634085426074623     
 H   1.1094457961073942        17.420783986529884        16.350348774208573     
 H   1.9114204209501948        15.942197784769565        15.751217217084655     
 H   2.7000367125871803        16.952401597697200        16.981478344756042     
 C   3.5760683138075491        13.732842046808763        19.687371018220730     
 H   4.4550578282978064        14.079870739662026        20.246724353174585     
 H   3.9050084761885544        12.895432260420927        19.060129830325405     
 H   2.8504415258525868        13.352120043339848        20.418300870454299     
 H   1.0681124370669164        14.233282401924368        18.996120205195123     
 N   4.3142004441457722        1.3113505010807687        9.1856816758984863     
 C   5.0167917996819238        6.8728923998468222E-002   8.6880909941101105     
 H   5.1778070140622692      -0.55601389624463993        9.5734841742426795     
 H   6.0062630652199394       0.39237383249866120        8.3477087688354015     
 C   2.9935698848328358       0.98395729236497909        9.8402237869278277     
 H   3.1806730666459759       0.11092737679570444        10.480625455543077     
 H   2.3101780584664553       0.68732136071480054        9.0374224015246529     
 C   5.5277145608053360        2.7884504731990818        7.5549704927133359     
 H   5.4173190980392025        3.7081771003569850        6.9666881824357025     
 H   5.9267192429932507        2.0265874255780538        6.8757473606022117     
 H   6.2859786808379257        2.9826132017556883        8.3276692113342534     
 C   4.1849080925040516        2.4071582778541196        8.1571998053122332     
 H   3.7331146396021033        3.2611843685281956        8.6725708056205590     
 H   3.4590629341929122        2.0669475251067180        7.4089570738826014     
 C   4.2824345106140935      -0.68307305879015479        7.5956697642724995     
 H   4.9071236034466095       -1.5395345225736927        7.3120455470403964     
 H   4.1053843654604822       -6.0885540469364757E-002   6.7127384824686782     
 H   3.3165592279143086       -1.0708620129987467        7.9430523903122481     
 C   2.4409052991591254        2.1492271018953528        10.648519379412708     
 H   1.5617365474279699        1.8024362150144777        11.207750406145898     
 H   2.1122683645588802        2.9867135075131848        10.021215067799448     
 H   3.1665195426235941        2.5297712440679581        11.379554502688736     
 H   4.9488148571024997        1.6482931038361190        9.9574439395306111     
 N   7.6864226924283869        9.3107014727673061      -0.10340741310313660     
 C   6.8898947850451435        8.1305071759072955       0.40226805523561693     
 H   6.7569809873285722        7.4681658625227616      -0.46148301309687739     
 H   5.8994844736120191        8.5220366355851507       0.65868081695805791     
 C   9.0110792669449697        8.8869107426388236      -0.69327242610556195     
 H   8.7906421762587428        8.0233589008389252       -1.3357204871473487     
 H   9.6388679208624399        8.5549943227120586       0.14001809104283824     
 C   6.4721022859047244        10.895377458756489        1.4224408846823438     
 H   6.5938535018056665        11.850282032304403        1.9493226657449727     
 H   6.0272642777584924        10.192917998774593        2.1369337190112589     
 H   5.7469453670943489        11.058149731552433       0.61171060127588917     
 C   7.8224042589465359        10.437360231034953       0.88964379496162072     
 H   8.3298038766130169        11.252229954105923       0.36380203061519900     
 H   8.5044043452070444        10.097940645543087        1.6776078114825157     
 C   7.5131763121213178        7.4016395402019057        1.5756859438227919     
 H   6.8411857542963190        6.5808016642951310        1.8554038992704671     
 H   7.6544788620968980        8.0559117952552182        2.4421059292736804     
 H   8.4827172635231154        6.9630211613722786        1.3110078048245299     
 C   9.6757881673456190        10.002924484972155       -1.4887952926943480     
 H   10.550782031424763        9.5914044471795048       -2.0097761763065316     
 H   10.033230294362498        10.823178942595140      -0.85381657433891411     
 H   9.0088155280501692        10.423258412271256       -2.2534100194003743     
 H   7.1111802594498226        9.6490536789034884      -0.92138594533092055     
 N   10.364147807030756        6.5708111531136479        8.9353342342663371     
 C   11.160797969135100        7.7508914155050661        9.4410965034629530     
 H   11.293841063812646        8.4132473294319272        8.5773767970929420     
 H   12.151144255491763        7.3592233531864446        9.6975535860522601     
 C   9.0395617562912491        6.9947706176055542        8.3454249473517166     
 H   9.2601206969657781        7.8583159206501136        7.7030071276461207     
 H   8.4117693427920148        7.3267380473719177        9.1786932799077903     
 C   11.578265393948787        4.9859450493913977        10.461128402181039     
 H   11.456430116701108        4.0309868210884670        10.987898393262672     
 H   12.023125966865363        5.6883027225937912        11.175712613005505     
 H   12.303446831341221        4.8232076522183149        9.6504139137002962     
 C   10.228016480754647        5.4441113009857558        9.9283212621925578     
 H   9.7205588104444338        4.6293142978882882        9.4024161560703234     
 H   9.5460277752033100        5.7835550548102992        10.716283548200950     
 C   10.537548190630860        8.4798017803809866        10.614502819676101     
 H   11.209601666958578        9.3005767920143967        10.894261922316373     
 H   10.396150325606330        7.8255288020676161        11.480904886156337     
 H   9.5680599479421691        8.9185217769562861        10.349793970365660     
 C   8.3747761595917041        5.8788363385049509        7.5498468103735972     
 H   7.4998867332969334        6.2904653127461501        7.0287722489412277     
 H   8.0171680858016696        5.0586280922432714        8.1847952685815351     
 H   9.0417756867318779        5.4583957623113877        6.7853146855472168     
 H   10.939384195269577        6.2324248263391775        8.1173656262565093     
         396

 Co   10.877871406067126        1.0360852666745362        3.3045427859565502     
 S   8.6398251036245384        3.0392680465604291        4.3399622646618647     
 S   11.249561576595626        3.0730941565283332       0.89724046396707380     
 S   10.766940269499726       -2.0685577880321899        2.5470067120109618     
 S   12.905014066219037       0.17063622429545114        5.5996453555392307     
 O   11.630229304220027      -0.50707907239274030        5.9409726612632472     
 O   12.019354469726563        3.1549648417546017      -0.35573961190060749     
 O   7.7779123515708957        3.1147002169173734        5.5333337965614193     
 O   9.8611790619749211        2.6062754010633538       0.79038312369314945     
 N   9.9681341691299856      -0.71833869525985872        2.9528940799557977     
 O   13.557843104420773       0.84052162338359815        6.7395419586996299     
 O   10.127813413930816       -2.8319936914607227        1.4597846664396024     
 O   9.8978701060099663        3.7951530614576505        4.3934194709136474     
 O   12.161299313181145       -1.6258761996906979        2.2877084102495786     
 N   12.586651718502640        1.1397333875501896        4.3545592909143203     
 N   9.0514022542123183        1.5159272414331819        3.9415722627344394     
 N   11.957310247685578        2.1434510668583235        2.0294627621950760     
 C   5.9449992707307677      -0.60358425343113908        4.2317927836122129     
 H   4.9105186263022054      -0.52385073391758541        4.5555461755524558     
 C   13.289447983568204        2.3879933257939254        2.4348518710721105     
 C   8.6203901784332189      -0.76528247960952489        3.3690058844596820     
 C   7.6749362900050775        3.6687559371243408        2.9745093168316861     
 H   6.7976747069025345        3.0259173077996566        2.8394548610007271     
 H   8.2936942402294171        3.6514594614642446        2.0706135681500353     
 H   7.3479013469741377        4.6834651236495635        3.2302505161906416     
 C   14.269551198597904        3.1016049289272707        1.7160917968042275     
 H   14.027454280799724        3.4986583776119802       0.73371151786456901     
 C   13.635652607619161        1.8321269605768893        3.7052892976597342     
 C   10.854722600676658       -3.0966948666200502        3.9944213230029133     
 H   11.279861804607034       -2.4854990554115499        4.7972773692396027     
 H   11.503384937336779       -3.9500473536574456        3.7623134050747731     
 H   9.8515297308729792       -3.4392548984449203        4.2688911283925624     
 C   11.196198460052301        4.7073662300366239        1.5961179217676644     
 H   10.723514271813556        4.6128434008996333        2.5792336480980373     
 H   10.607755292882107        5.3314138585902002       0.91466834961230359     
 H   12.213107457901268        5.0998225282631005        1.6956668553719652     
 C   14.929905535430734        2.0418275472659650        4.2130528171713708     
 H   15.177409688503053        1.6787461442365856        5.2060126844045520     
 C   15.549140969787771        3.3054149208364301        2.2456851378701330     
 H   16.281185994422373        3.8817236325879829        1.6831981348950509     
 C   6.7624201197827229       0.52971802809352853        4.2793711485250219     
 H   6.3644933740797862        1.4596822253843884        4.6708163339005369     
 C   14.017182246681049       -1.0681324111807262        4.9655684102127875     
 H   13.469280342034196       -1.6918527258735001        4.2532345931049083     
 H   14.403121995032116       -1.6616271878831685        5.7971636387087440     
 H   14.834962498783730      -0.54860089298381531        4.4533503669367516     
 C   8.1091543693705059       0.47224788926323635        3.8800651888261659     
 C   7.7797648823530574       -1.8901642509493273        3.3364806063608250     
 H   8.1634360834640205       -2.8306837967480711        2.9528877932190678     
 C   6.4556225528956803       -1.8212177656041706        3.7821813550314269     
 H   5.8341896636722526       -2.7158611494692240        3.7615949471819699     
 C   15.875843141946358        2.7804673062506984        3.4959785717619529     
 H   16.853906581080103        2.9638591212955618        3.9350122600685067     
 Co   7.1729505046250335        14.845328455300370        12.343517891419877     
 S   9.4112817773335919        12.842241075145358        13.378502120238707     
 S   6.8013468298865032        12.808504425923928        9.9360113315545320     
 S   7.2836920114952202        17.949971384259669        11.585761312248122     
 S   5.1457252620795959        15.710898411628675        14.638444218631067     
 O   6.4205280359040593        16.388607551500009        14.979718901337092     
 O   6.0314478773671611        12.726687051314673        8.6830918430991542     
 O   10.273221315450769        12.766889447853929        14.571859230407883     
 O   8.1896400037056569        13.275564674661853        9.8291129933100176     
 N   8.0825586504902613        16.599808440636117        11.991724316093466     
 O   4.4928761228184886        15.041139881977088        15.778401143497419     
 O   7.9227972051798901        18.713365356230678        10.498498422155922     
 O   8.1533190927566448        12.086217870913005        13.431970820662881     
 O   5.8893484342631055        17.507231668235917        11.326478806142543     
 N   5.4641289927423005        14.741702656464881        13.393442478115862     
 N   8.9995552233976976        14.365563328608630        12.980157258134000     
 N   6.0935610119963597        13.737852725648210        11.068443655307393     
 C   12.105820688151564        16.485296071960018        13.270247918252652     
 H   13.140344506491358        16.405622395452717        13.593873380996500     
 C   4.7614370696462709        13.493250959673960        11.473822763726076     
 C   9.4303208765643269        16.646850040852229        12.407774274514948     
 C   10.376188747387896        12.212874877874887        12.013014134660068     
 H   11.253392490939319        12.855788221305296        11.877944149841243     
 H   9.7574070268261934        12.230134333409625        11.109135494061876     
 H   10.703314436382938        11.198185788805876        12.268723647472246     
 C   3.7813870855120411        12.779529222926465        10.755098061259826     
 H   4.0235110101579430        12.382430460713788        9.7727433235946535     
 C   4.4151707764811352        14.049211988302382        12.744201521810472     
 C   7.1958401432738945        18.978195007762064        13.033115955253603     
 H   6.7707482326856274        18.367023045510418        13.836015847409881     
 H   6.5471120733015447        19.831484867834558        12.800954570596831     
 H   8.1990047667407993        19.320850396838498        13.307570305093881     
 C   6.8550620007249172        11.174126933245150        10.634624474616672     
 H   7.3278348536924778        11.268586975873822        11.617702384529087     
 H   7.4435417274996620        10.550282059303035        9.9530174147658812     
 H   5.8382317606959120        10.781476289164758        10.734228266483722     
 C   3.1209092153372029        13.839523469118701        13.251937941073448     
 H   2.8733593826694572        14.202691515836555        14.244854949744447     
 C   2.5017933185383976        12.575698688958511        11.284686675406563     
 H   1.7697877846274117        11.999326097413991        10.722211254085337     
 C   11.288503685174581        15.351914540748986        13.317797123036563     
 H   11.686563946650892        14.421946846992510        13.709100927953081     
 C   4.0335569221820116        16.949594172834690        14.004233666048394     
 H   4.5814663064814640        17.573297896967116        13.291892618025130     
 H   3.6475244961310671        17.543108697288552        14.835769889165517     
 H   3.2158397550243287        16.429985043563494        13.491994683139744     
 C   9.9417144989465438        15.409319746454589        12.918670352751553     
 C   10.270840433376000        17.771812541881136        12.375291281188966     
 H   9.8870596792372325        18.712340132177690        11.991829850830884     
 C   11.595035814615640        17.702936154381966        12.820844142460865     
 H   12.216389755498961        18.597635804132160        12.800277644052899     
 C   2.1750274414594055        13.100753483735874        12.534919351600191     
 H   1.1969694918858873        12.917337599239183        12.973955047514517     
 Co   5.0057072620369158        6.9361603810092358        14.781547503929589     
 S   2.7768877523008264        4.9351282234024652        13.722031446932471     
 S   5.3866575017743719        4.8863092330495768        17.174295774962850     
 S   4.8806908902899266        10.050065930980725        15.506417693186718     
 S   7.0034193061927210        7.7960258789135857        12.463888031404034     
 O   5.7296436513319335        8.4820472803866274        12.135248283715431     
 O   6.1528700506796685        4.7900907677461388        18.427379535263579     
 O   1.9049992913784439        4.8715674420463033        12.534912258736405     
 O   3.9996457525415692        5.3602860324524313        17.285819151601018     
 N   4.0899755437085386        8.6875117791284158        15.132533795264791     
 O   7.6392140310039078        7.1268318168856721        11.313797727098995     
 O   4.2605879471387107        10.811685852522389        16.605911560158244     
 O   4.0360062003184316        4.1819765670590048        13.649918658523802     
 O   6.2887128804424570        9.6301411167191748        15.730887649999785     
 N   6.6921885712445759        6.8213499571227718        13.705712741230851     
 N   3.1813539351921936        6.4540422490281806        14.137289822250800     
 N   6.0941035608899030        5.8237025018557018        16.045845922223513     
 C   4.2952202873970786E-002   8.5381374018049456        13.939825151723065     
 H -0.99772642563881075        8.4484639366818151        13.639603530517498     
 C   7.4145404199508524        5.5614657910203791        15.611641617671969     
 C   2.7329104655309697        8.7225107244480906        14.747306423113306     
 C   1.8248094161825243        4.2825893510032316        15.087755761290987     
 H  0.93395507495858732        4.9063208843986219        15.224885769838581     
 H   2.4469931029132530        4.3108569181104315        15.989625513835831     
 H   1.5198268788383069        3.2621230639109675        14.828266122386561     
 C   8.3962586848402889        4.8269515813179558        16.305445097434706     
 H   8.1688185833106264        4.4265661448903773        17.290368019206657     
 C   7.7431313153929882        6.1137298009018162        14.335083934327125     
 C   4.9211258904880291        11.067611101206545        14.050803541876977     
 H   5.3581332819736467        10.462815978684207        13.249512133611571     
 H   5.5456910983731849        11.941417619401797        14.272027569642194     
 H   3.9051537253084527        11.377679924810268        13.784964899862777     
 C   5.3333898879794894        3.2540029172830063        16.465943867020950     
 H   4.8518019271869495        3.3466130179150428        15.486895560416022     
 H   4.7572167600697535        2.6229656981195810        17.151512360372287     
 H   6.3523763138241529        2.8685434830081253        16.356578474558493     
 C   9.0243407609967043        5.8890871952115722        13.801381824989402     
 H   9.2571233385204668        6.2577128722074011        12.807411944062469     
 C   9.6597551159950754        4.6020239894051498        15.746474991870237     
 H   10.392309923279390        4.0098319301073868        16.290362173006038     
 C  0.87456902076843268        7.4173832250360228        13.853774693853529     
 H  0.48000706604887278        6.4906504249680070        13.451071760333685     
 C   8.1337732692941973        9.0167070842162307        13.097708861682978     
 H   7.5950065297072591        9.6489694557723062        13.809369316709095     
 H   8.5341187005104189        9.6041522585823333        12.269178751196105     
 H   8.9403420547680881        8.4808295340985147        13.610853297845269     
 C   2.2275083748987825        7.4858718465804888        14.229092902158772     
 C   1.8780078510735470        9.8360226606008698        14.816548003684073     
 H   2.2570756111016967        10.774676578004151        15.210206426186815     
 C  0.54473345228383629        9.7549836030138515        14.400539440004586     
 H  -9.2732212086638635E-002   10.637367679562441        14.450124405671632     
 C   9.9722297058083935        5.1311875369504500        14.494549085788965     
 H   10.940116262900792        4.9364007516980335        14.037328781096551     
 Co   1.0110331957446257        8.9452609653842838        5.7429574026842340     
 S   3.2398385896331439        10.946396508356214        4.6835337087491258     
 S  0.62991337040202489        10.995287891733787        8.1355571206629360     
 S   1.1362143687250150        5.8313449901129246        6.4678745852833401     
 S -0.98648824650832312        8.0853764032251920        3.4251591427360855     
 O  0.28729324959066166        7.3993286908602798        3.0966005680893631     
 O -0.13630081855831505        11.091598972821572        9.3886322676347369     
 O   4.1116929159054756        11.009943358383628        3.4963861863172974     
 O   2.0169689056805917        10.521458962135542        8.2471471276103596     
 N   1.9268643463399153        7.1939375663959781        6.0940088982013636     
 O  -1.6222195211077990        8.7545597736498788        2.2750242506617555     
 O   1.7563188777580654        5.0697941330120058        7.5674161178506321     
 O   1.9806715049576371        11.699462738017393        4.6113930153272333     
 O -0.27185223950764414        6.2511786338781024        6.6922549651079022     
 N -0.67531623093715754        9.0601229385938904        4.6669583025378909     
 N   2.8354626178352462        9.4275139539351436        5.0989557532852894     
 N  -7.7461230569832090E-002   10.057637716914675        7.0072380169700557     
 C   5.9738218639564318        7.3434094480105658        4.9010586520145427     
 H   7.0144690652298953        7.4331054465865050        4.6007361946278369     
 C  -1.3978797242557337        10.319825862071477        6.5729241395008859     
 C   3.2839226001016866        7.1589789668593049        5.7087508431492981     
 C   4.1919305314941067        11.599091984171979        6.0491738686522778     
 H   5.0828003395400314        10.975386848584138        6.1863322570175017     
 H   3.5697680180799614        11.570897203404032        6.9510603836200406     
 H   4.4968915821480442        12.619536033630505        5.7895753581106089     
 C  -2.3796600157929739        11.054340015876347        7.2666536538347826     
 H  -2.1522970856543449        11.454708073007218        8.2516024669038224     
 C  -1.7263401896772548        9.7676621237585870        5.2962939917526395     
 C   1.0959042189203532        4.8137367548150589        5.0122903857084005     
 H  0.65889735784954828        5.4184802210233158        4.2109591929420427     
 H  0.47136273489569319        3.9399133235708526        5.2335185464370149     
 H   2.1118985066162095        4.5036985636800670        4.7465007556484125     
 C  0.68299310480302455        12.627491814840507        7.4269751098985868     
 H   1.1645735226338609        12.534809520789191        6.4479304854602830     
 H   1.2591243579001321        13.258664666733232        8.1124496815076430     
 H -0.33603280436432836        13.012839639280362        7.3175966271977186     
 C  -3.0075079748982749        9.9923078686207081        4.7624894090756902     
 H  -3.2401797989861874        9.6237461528068238        3.7684697628275772     
 C  -3.6431187015191178        11.279251060960281        6.7075887071721452     
 H  -4.3757278442068737        11.871415249920291        7.2514384638463874     
 C   5.1421931227905224        8.4641630242294124        4.8151401995768053     
 H   5.5367162389658224        9.3909195211904990        4.4124577125074413     
 C  -2.1168673926021042        6.8647078979524521        4.0589603661700613     
 H  -1.5781331863180474        6.2325095408557241        4.7707049142069655     
 H  -2.5170973719390219        6.2771948324236533        3.2304224505444523     
 H  -2.9235117873669338        7.4005782867357635        4.5719903432341074     
 C   3.7892937749405862        8.3956611676800144        5.1905916435338426     
 C   4.1388600455064735        6.0454904806602769        5.7779264762807871     
 H   3.7598493712235208        5.1068211674039583        6.1716072075273969     
 C   5.4720968700603052        6.1265503665274030        5.3618007386245576     
 H   6.1095759878056519        5.2441729006172082        5.4113017943589581     
 C  -3.9554802289153681        10.750139298078750        5.4556133462626626     
 H  -4.9233331540245793        10.944930536768478        4.9983205486884108     
 N   10.241138634585120       0.41413970032057434        8.1746358370313317     
 C   8.8000180133582120       0.43376965761942482        7.7106476510546686     
 H   8.6996599560740151        1.2786751819832771        7.0201171263726971     
 H   8.2013187890217853       0.64694266590879079        8.6062288803016429     
 C   10.456836450700226      -0.64636921952054782        9.2320084438632186     
 H   10.167778051927970       -1.5943058409994528        8.7706253474932616     
 H   9.7389746111051991      -0.45096299555083136        10.036190097740050     
 C   8.4010402172316745      -0.86409677408003827        7.0237846367484167     
 H   7.4022148445848188      -0.74365588561399198        6.5827520353184159     
 H   8.3596188223223074       -1.7102140229140030        7.7154079584758115     
 H   9.0808193417867713       -1.0953153809850844        6.1935952600502784     
 C   10.683448576638341        2.7939868836106778        7.4795394993926276     
 H   11.316121717835722        3.6500472400763257        7.7474344427009694     
 H   9.6747284135255445        3.1594899386448727        7.2628411750838913     
 H   11.094182295102767        2.3831846514551356        6.5482218975448276     
 C   10.721122256248998        1.7771653043416640        8.6120699647244301     
 H   11.750477550855697        1.6410480515072206        8.9570464690347329     
 H   10.101063035372050        2.0703155648853970        9.4691214030122222     
 C   11.889418212344353      -0.70369924403695450        9.7411599212191575     
 H   12.058779119491694       -1.6729148532587033        10.229131519944318     
 H   12.100662940012800        7.5175468365432069E-002   10.482946041028777     
 H   12.605930157037813      -0.62211273042448012        8.9142571474582830     
 H   10.815360866307717       0.13294393672471172        7.3391676408452389     
 N   7.8097104597524094        15.467203419838107        17.213171911332086     
 C   9.2507804649312195        15.447302463532420        16.749080074013751     
 H   9.3508581844576515        14.602584514534275        16.058298240204390     
 H   9.8494696652693818        15.233673565432122        17.644549640879351     
 C   7.5942918659589811        16.527736541297678        18.270570225479133     
 H   7.8833719808405194        17.475637903204738        17.809128409646402     
 H   8.3122594741234082        16.332262606591396        19.074640918401240     
 C   9.6500922379450493        16.745248986711704        16.062575326905105     
 H   10.648756498637526        16.624600796895660        15.621274936735102     
 H   9.6919409433170269        17.591109398878544        16.754454898404784     
 H   8.9702430803780437        16.976999625550487        15.232614871084706     
 C   7.3671119493301607        13.087413007197910        16.518082220912490     
 H   6.7343356641586531        12.231425164857558        16.785970496925266     
 H   8.3758055364674213        12.721803183438880        16.301437275780696     
 H   6.9564628742687828        13.498245553082810        15.586736798663432     
 C   7.3295026592397265        14.104256916946953        17.650594969528935     
 H   6.3001409982410781        14.240524920777249        17.995494079493731     
 H   7.9494635703027301        13.811031306598823        18.507694473590163     
 C   6.1618036917826213        16.585231775303182        18.779948474516633     
 H   5.9926449974643168        17.554461745619690        19.267957010644000     
 H   5.9505830830152284        15.806368825391324        19.521753366252103     
 H   5.4451447702394411        16.503760902839122        17.953163675570799     
 H   7.2354757758205155        15.748527587230415        16.377751338295091     
 N   4.3006924611676212        7.5896272074687774        9.9020079279099846     
 C   2.8744967291341386        7.5271823689382265        10.404206577635902     
 H   2.8229401450773977        6.6921836563592461        11.111651776483058     
 H   2.2623276704782147        7.2747340923430359        9.5278253285470598     
 C   4.4653903547130680        8.6814304400412361        8.8664861543884008     
 H   4.1710240040024651        9.6110618325959809        9.3621955762698228     
 H   3.7287537920545879        8.4927867452675727        8.0770710157923133     
 C   2.4404536690099663        8.8223274681338015        11.075160487170308     
 H   1.4775999485473543        8.6558205386421445        11.576516764275722     
 H   2.3121357096698558        9.6424131956599570        10.362215600433270     
 H   3.1498651932035155        9.1177540391239553        11.859495201886611     
 C   4.8120189413757828        5.1959046143094261        10.515034931610712     
 H   5.4326008180092265        4.3507453237839133        10.187348683180188     
 H   3.8164366349815277        4.8198908595591092        10.771773997523395     
 H   5.2705685156529825        5.5810325784446633        11.434862868219195     
 C   4.7887347312525694        6.2465269637787335        9.4125795973646991     
 H   5.8006454202641455        6.4103451938919447        9.0306428597942396     
 H   4.1444070965653035        5.9652296250300578        8.5693804002629808     
 C   5.8827080913916969        8.7783342021316759        8.3206925261490170     
 H   6.0336130024292594        9.7729234171047992        7.8801319075153193     
 H   6.0779941401296407        8.0396236390275586        7.5356548656044371     
 H   6.6240878502269718        8.6612857615996166        9.1205374066225495     
 H   4.8935870353477702        7.8595083519985369        10.728501327238515     
 N   1.7161753153060693        8.2918587705191076       0.86330679914363517     
 C   3.1423792656959386        8.3540797769668718        1.3655145032037996     
 H   3.1940961101762824        9.1891580174324403        2.0728505673264661     
 H   3.7545984203269138        8.6062816614147515       0.48910317076678644     
 C   1.5513436476776472        7.2001576411865358      -0.17229592320895473     
 H   1.8456993998110982        6.2704683784909525       0.32330191538120995     
 H   2.2879337002436615        7.3888409268444741      -0.96174237421484399     
 C   3.5761652466055729        7.0589440144321731        2.0366466998791721     
 H   4.5391080283900491        7.2252835918424090        2.5378735769910787     
 H   3.7042195859331764        6.2387188031038106        1.3238354708203630     
 H   2.8667656466215599        6.7638312506133920        2.8210912462207989     
 C   1.2050835272130018        10.685598260377377        1.4764740462473562     
 H  0.58458671522667882        11.530831707044372        1.1488244703801604     
 H   2.2006880002435931        11.061517024394123        1.7332753091092394     
 H  0.74646624514849991        10.300452542828767        2.3962631342352529     
 C   1.2283108538361123        9.6350488666856897       0.37395097871210203     
 H  0.21640233189049848        9.4713679507116666       -8.0511047711752382E-003
 H   1.8727172181704217        9.9163300421171652      -0.46919664554483109     
 C  0.13398648886360343        7.1033772226287306      -0.71800232786347862     
 H  -1.7011351454060894E-002   6.1088308058428460       -1.1586241795743097     
 H  -6.1295962573294324E-002   7.8421522498218579       -1.5029764410007576     
 H -0.60733427483975333        7.2204277252393148        8.1894921132737580E-002
 H   1.1232554206875225        8.0219871407703458        1.6897816996744637     
 N   1.7017573650844826        14.568511106477025        18.223075975869726     
 C  0.99622501660452945        15.809097418012000        17.725042194276117     
 H  0.83585776968452519        16.435028609251514        18.609708028542695     
 H   6.8172765492596418E-003   15.483233364776574        17.387100399232985     
 C   3.0223934652520072        14.899034277018840        18.875777609637328     
 H   2.8340965626826709        15.771774645925296        19.516186244672483     
 H   3.7041481215383709        15.196799511001124        18.072111808904747     
 C  0.48854181349833342        13.087865366137580        16.595589708361697     
 H  0.59942008388859980        12.166995454578533        16.009330263614874     
 H   8.8156608704730660E-002   13.847781322271608        15.915139530457617     
 H -0.26878762114185373        12.894706489810757        17.369389134543603     
 C   1.8314795176180716        13.471678286793644        17.195797196170702     
 H   2.2849841620037625        12.618941572009271        17.711625883111562     
 H   2.5560367852123451        13.811853799738149        16.446383646052134     
 C   1.7272536817603650        16.560215171279005        16.630195105698906     
 H   1.1010794453803523        17.415524957188939        16.346590448437276     
 H   1.9033573231618359        15.937032537898013        15.747805157424992     
 H   2.6931721836589428        16.949650652835732        16.975142213542348     
 C   3.5785191637374578        13.735365114047841        19.683792175794114     
 H   4.4573992346366484        14.084280086859030        20.242011221100800     
 H   3.9082844588050420        12.898459723282645        19.056316484229320     
 H   2.8546203515994022        13.353481423490582        20.415717243202877     
 H   1.0688948366219744        14.231516011213646        18.996197185529837     
 N   4.3151649395909422        1.3130693685772719        9.1843981104419239     
 C   5.0205186014236727        7.2282106010548658E-002   8.6865732076621622     
 H   5.1806971262927188      -0.55356931693590061        9.5713293715780416     
 H   6.0100219318306474       0.39792010099833325        8.3486711124870894     
 C   2.9944143229221787       0.98284430112362764        9.8370361085789995     
 H   3.1824953406836007       0.11009529114481020        10.477501675163076     
 H   2.3126596170302811       0.68516825554424421        9.0333374998589573     
 C   5.5287078530974529        2.7933255499156999        7.5567688019064514     
 H   5.4179817460958688        3.7140849897464365        6.9702889148489033     
 H   5.9290593212724358        2.0332059750538591        6.8765115006039705     
 H   6.2859975944220023        2.9865662326938480        8.3305863810623695     
 C   4.1856792674067984        2.4097825262963579        8.1569557404666408     
 H   3.7322525405570883        3.2626596962899774        8.6726323799168821     
 H   3.4611232849494193        2.0695950236193603        7.4075450485226542     
 C   4.2894359127760078      -0.67883993899596451        7.5917617121832626     
 H   4.9155122952998997       -1.5342599644033674        7.3082620532141700     
 H   4.1134549425590583       -5.5708538436441635E-002   6.7093128355184906     
 H   3.3234446732200973       -1.0681136973659213        7.9366994895831899     
 C   2.4384530817351422        2.1466689220586561        10.644950106035932     
 H   1.5594042062672109        1.7979773106226540        11.203053526376699     
 H   2.1089733751982216        2.9836472892171062        10.017416033344592     
 H   3.1623402120567023        2.5283841311747426        11.376974725849678     
 H   4.9480333149217408        1.6500549759850895        9.9575188449909557     
 N   7.6874096448617193        9.3089749906969566      -0.10468658117080196     
 C   6.8936451066774156        8.1269428201737384       0.40074753849913092     
 H   6.7599149647934240        7.4657045812713774      -0.46363957833066965     
 H   5.9032579725869176        8.5164721623331339       0.65961955825256802     
 C   9.0119494504795981        8.8880228396282970      -0.69645201710775428     
 H   8.7924953380292674        8.0241943659197155       -1.3388435937777521     
 H   9.6413717593427553        8.5571416329620291       0.13594224627552448     
 C   6.4731078728824301        10.890479195647128        1.4242482384743231     
 H   6.5945217465221946        11.844347296192751        1.9529393832734896     
 H   6.0296191560512558        10.186268885932900        2.1377005594849701     
 H   5.7469778513430478        11.054175912067738       0.61463624263498606     
 C   7.8231910507131346        10.434724370336745       0.88940927811096915     
 H   8.3289529947406624        11.250748484870268       0.36387779920916108     
 H   8.5064810816499161        10.095281498300755        1.6762047115539147     
 C   7.5201859056681020        7.3974060376650650        1.5717911776260414     
 H   6.8495904946901884        6.5755140983824232        1.8516143595283456     
 H   7.6625220904422644        8.0507348358996396        2.4387000100288949     
 H   8.4896271818152034        6.9602928150932648        1.3046929108348491     
 C   9.6733641621619331        10.005488804395414       -1.4923446337826130     
 H   10.548483731462991        9.5958756344985403       -2.0144479163808882     
 H   10.029954638388801        10.826248871923605      -0.85758759598143752     
 H   9.0046691293830552        10.424653217136543       -2.2559735889065653     
 H   7.1104207791128644        9.6472872825671043      -0.92130497978585801     
 N   10.363167716462357        6.5725366577486177        8.9340528953217984     
 C   11.157046965086588        7.7544618943197827        9.4395683191909505     
 H   11.290898405982260        8.4157137064285550        8.5752105304250232     
 H   12.147374041911490        7.3648025040052767        9.6984818270305411     
 C   9.0386941523090556        6.9936470376189783        8.3422457165277564     
 H   9.2582629346831418        7.8574686491899755        7.6998816410504158     
 H   8.4092684748956810        7.3245771514139575        9.1746188667532227     
 C   11.577279358151886        4.9908542248709882        10.462937012813684     
 H   11.455786634750689        4.0369358146509944        10.991523341374444     
 H   12.020789073119140        5.6949691442496704        11.176475062244972     
 H   12.303432491437810        4.8271902412011594        9.6533399345827675     
 C   10.227245951944820        5.4467486254240454        9.9280884599969177     
 H   9.7214298796222707        4.6307926330970979        9.4024974010120435     
 H   9.5439663881433265        5.7862139145422455        10.714882166422830     
 C   10.530536267129380        8.4840390865050068        10.610601089818658     
 H   11.201190654139218        9.3058723382387338        10.890462170009002     
 H   10.388111178624698        7.8307099912676801        11.477493490987943     
 H   9.5611442185747642        8.9212473137558028        10.343474291230727     
 C   8.3772069579074895        5.8762550589847891        7.5463024495214590     
 H   7.5021857926639308        6.2859702927710277        7.0241104838420627     
 H   8.0204601011771501        5.0555393544895439        8.1810320456407641     
 H   9.0459271727793009        5.4569891819491012        6.7827517150732373     
 H   10.940150965757915        6.2341924483742925        8.1174437893488101     
         396

 Co   10.882387137534757        1.0350958998722619        3.3042690897545586     
 S   8.6446218766474949        3.0382042324598979        4.3404288865377287     
 S   11.254367497313146        3.0725102718928894       0.89742328199885646     
 S   10.771022837158963       -2.0698384595912294        2.5477439159932946     
 S   12.908611774296318       0.16981093757387702        5.6000719967862924     
 O   11.633859744011270      -0.50816718245535797        5.9410007346155842     
 O   12.024052359605287        3.1548306133802706      -0.35555760946564741     
 O   7.7823983630202198        3.1132616752193245        5.5336059408600899     
 O   9.8660295870680343        2.6054639891943423       0.79041621671462958     
 N   9.9724665112713105      -0.71923548846645102        2.9526309349711042     
 O   13.560905888343193       0.83967485334912062        6.7402886094415901     
 O   10.132493334965984       -2.8332169266484262        1.4601361378463507     
 O   9.9027002743461825        3.7940038901010720        4.3944703127994398     
 O   12.165808883246759       -1.6278660349940473        2.2895377380061022     
 N   12.590471685624136        1.1390842880633496        4.3550892549395019     
 N   9.0559784196765598        1.5150035226920779        3.9415065706910761     
 N   11.962105699801011        2.1426282524865274        2.0295310876108190     
 C   5.9485842431567812      -0.60341229073955227        4.2288368741062587     
 H   4.9139098241431505      -0.52337213880467492        4.5518557387578049     
 C   13.293876842582058        2.3877237339309247        2.4358227060775102     
 C   8.6244311289150630      -0.76581088627880523        3.3677777376720850     
 C   7.6801319011708937        3.6684155798901368        2.9749703655695110     
 H   6.8024457994174998        3.0261738895482724        2.8398504224351520     
 H   8.2989960910117535        3.6507794338478488        2.0711373304070961     
 H   7.3537855003377475        4.6833036565440720        3.2308320051675428     
 C   14.274029836846550        3.1019939943299750        1.7178469255125193     
 H   14.032390921941150        3.4991570009619157       0.73538942749977498     
 C   13.639532066114697        1.8319611548017285        3.7064471697420895     
 C   10.857325143625536       -3.0976481512502194        3.9954128246311615     
 H   11.282832808797037       -2.4866539423871372        4.7982225021763423     
 H   11.505236411984283       -3.9516379713501433        3.7636436216809885     
 H   9.8537334833626371       -3.4391960333739897        4.2696109448454713     
 C   11.200999675391712        4.7067209918694122        1.5965953452554451     
 H   10.728034513751473        4.6122559972329782        2.5795823897705930     
 H   10.612939373404425        5.3309843717951519       0.91501512640265270     
 H   12.217971635357102        5.0989627384028200        1.6964544562642367     
 C   14.933377671861395        2.0421253436227960        4.2150218275650646     
 H   15.180422850102335        1.6788634419828390        5.2080102895266922     
 C   15.553116765437268        3.3064612809362122        2.2483594761544650     
 H   16.285177318521772        3.8832699157162365        1.6864568596228793     
 C   6.7664438054714608       0.52950173310255655        4.2776124615695137     
 H   6.3686183709379653        1.4593648679572147        4.6694058253416157     
 C   14.021351991233592       -1.0683882400130174        4.9660010961171199     
 H   13.473736833448793       -1.6923775820977665        4.2536891752749462     
 H   14.407746085178207       -1.6616924946996792        5.7974995839968946     
 H   14.838778684520220      -0.54834220697996083        4.4537528284673131     
 C   8.1133721867506630       0.47169091202048669        3.8790566059864431     
 C   7.7833640848127175       -1.8903409393343402        3.3341088845869411     
 H   8.1668942293908344       -2.8308018388930747        2.9502034858405732     
 C   6.4589364362538584       -1.8210205892305784        3.7788829083540980     
 H   5.8370060234522931       -2.7152834990193506        3.7573946539550724     
 C   15.879375353090861        2.7813732397996933        3.4986999391620608     
 H   16.857120636803529        2.9651190989847263        3.9383031310431811     
 Co   7.1684260244476627        14.846323921609764        12.343227362808317     
 S   9.4064594938671338        12.843302940575931        13.378978936889544     
 S   6.7965270442465897        12.809083435193607        9.9361894777662094     
 S   7.2796134878760546        17.951257469981137        11.586495694099488     
 S   5.1421268124889528        15.711717188944633        14.638866880440249     
 O   6.4168984487447833        16.389684551094927        14.979745687617767     
 O   6.0267429285753122        12.726813899844618        8.6832652263960473     
 O   10.268707843874600        12.768323319274508        14.572142829379683     
 O   8.1847809705382559        13.276356905846121        9.8291446582110815     
 N   8.0782260783087434        16.600706469890671        11.991452452456979     
 O   4.4898118651874066        15.041975141027912        15.779140543216835     
 O   7.9181228434492335        18.714597083683163        10.498850109508309     
 O   8.1484600017285107        12.087370716485482        13.433031010793629     
 O   5.8848415702502868        17.509231825682175        11.328304169328318     
 N   5.4603036767538056        14.742351381289712        13.393962889922943     
 N   8.9949615875366220        14.366485985458711        12.980098494842743     
 N   6.0887536414704320        13.738687810134163        11.068494896769277     
 C   12.102227460186958        16.485108909295569        13.267307098417540     
 H   13.136942386509338        16.405124467596220        13.590205936800135     
 C   4.7569955169340838        13.493535781062548        11.474776930633825     
 C   9.4262785391763551        16.647372853848974        12.406541642705637     
 C   10.370967609797058        12.213206665470855        12.013487862112431     
 H   11.248598640192439        12.855519499141273        11.878353105678368     
 H   9.7520811015209325        12.230807072516503        11.109670861273356     
 H   10.697400258096327        11.198337845575095        12.269320008782762     
 C   3.7768923816651756        12.779162801465381        10.756833854116540     
 H   4.0185564132570235        12.381958056905782        9.7743999448653085     
 C   4.4112827092055618        14.049385583087439        12.745347059362794     
 C   7.1932466235059245        18.979146544811226        13.034109696046162     
 H   6.7677846843495848        18.368173257603996        13.836960181725546     
 H   6.5452726411945168        19.833077344917633        12.802292175728242     
 H   8.1968117836240335        19.320784315050322        13.308292776549269     
 C   6.8502254638441622        11.174773136620049        10.635112327967956     
 H   7.3232738205123207        11.269178705427452        11.618063955343851     
 H   7.4383202422873156        10.550700653255117        9.9533838611514476     
 H   5.8333274291019901        10.782348741242439        10.735022557617686     
 C   3.1174290247831169        13.839232847809376        13.253896261369196     
 H   2.8703412503064376        14.202575406423138        14.246844833692593     
 C   2.4978018433209885        12.574675752946282        11.287342143726132     
 H   1.7657782920397627        11.997807531074804        10.725450108415028     
 C   11.284464928937007        15.352120818433209        13.316055294771743     
 H   11.682415440670162        14.422254429348964        13.707716195220948     
 C   4.0293893606631199        16.949850748016573        14.004671006261516     
 H   4.5770120090473263        17.573822579109990        13.292350962643621     
 H   3.6429105664034429        17.543175097599374        14.836114058223625     
 H   3.2120198989227728        16.429733454917510        13.492404509205937     
 C   9.9374849415906201        15.409870887539723        12.917667535947615     
 C   10.267246748540090        17.771978383770811        12.372912483615455     
 H   9.8836141277440426        18.712446886133545        11.989130178236408     
 C   11.591724092668938        17.702723524902250        12.817547895099604     
 H   12.213580635964496        18.597039078748061        12.796078344535340     
 C   2.1714835938146377        13.099863474487885        12.537626026050015     
 H   1.1937434561446478        12.916094799317431        12.977230981516110     
 Co   5.0011801635969029        6.9351801244831321        14.781279154173063     
 S   2.7720639791181410        4.9340859149897867        13.722528987195135     
 S   5.3818415549933771        4.8857267158859390        17.174481145678872     
 S   4.8766100149464169        10.048797381040162        15.507179823472841     
 S   6.9998107477172882        7.7952254472921023        12.464327309315827     
 O   5.7260020284771649        8.4809855400801464        12.135293750487582     
 O   6.1481696617779233        4.7899561535081494        18.427559405215007     
 O   1.9004885118195691        4.8701602116758549        12.535213147866173     
 O   3.9947889613908987        5.3594844448938792        17.285861937951296     
 N   4.0856392606516296        8.6866296235219451        15.132297223859485     
 O   7.6361371877144926        7.1260125942699295        11.314553603233243     
 O   4.2559152664719173        10.810473823988454        16.606291946382939     
 O   4.0311470031333476        4.1808457738868432        13.650998081358937     
 O   6.2842054430622820        9.6281607045979776        15.732734587239651     
 N   6.6883585728476778        6.8207219858875039        13.706252835301147     
 N   3.1767552819560794        6.4531362462335355        14.137265857533661     
 N   6.0892964320327074        5.8228732585221961        16.045909302666129     
 C   3.9361651207245357E-002   8.5383489178989063        13.936894124651568     
 H  -1.0011234110544773        8.4489896699164007        13.635936393470100     
 C   7.4100979144699339        5.5611884653704324        15.612603645492696     
 C   2.7288653729720993        8.7220060167560316        14.746104218542943     
 C   1.8195827107079938        4.2822652470943305        15.088241616637692     
 H  0.92915423976967904        4.9065951259256346        15.225307647989903     
 H   2.4416585582374770        4.3101857557387930        15.990175287773628     
 H   1.5139092733721671        3.2619803033817099        14.828865595956158     
 C   8.3917650697276969        4.8273225624280771        16.307183087005534     
 H   8.1638671285539459        4.4270365811317678        17.292024678666074     
 C   7.7392400374944224        6.1135723061941496        14.336240771569905     
 C   4.9185235710928570        11.066675404220545        14.051822530821770     
 H   5.3551562676265503        10.461680401461578        13.250479997427300     
 H   5.5438448790710346        11.939840565090840        14.273386278121604     
 H   3.9029513439926351        11.377763279709841        13.785716676130797     
 C   5.3285627313487769        3.2533581501848969        16.466428193608543     
 H   4.8472502131294819        3.3460294033167646        15.487254318851402     
 H   4.7520053945986049        2.6225428301589884        17.151870496540713     
 H   6.3474821952164779        2.8676755276575525        16.357366461829656     
 C   9.0208573575368014        5.8894000992167683        13.803348727453811     
 H   9.2541008203450463        6.2578591640778445        12.809413076656089     
 C   9.6557643545384302        4.6030570170096832        15.749129648168349     
 H   10.388302848865541        4.0113580440820300        16.293595208916390     
 C  0.87053026077536844        7.4171989730384604        13.852051005391971     
 H  0.47585940997775211        6.4903652925093427        13.449703433660833     
 C   8.1295972146034856        9.0164703676099780        13.098157816947545     
 H   7.5905457925191095        9.6484659216578503        13.809839810021643     
 H   8.5294944486529207        9.6041047079270037        12.269532999262633     
 H   8.9365150718909980        8.4811014307339132        13.611273172346552     
 C   2.2232760359364487        7.4853397548961285        14.228118215910900     
 C   1.8744130496566300        9.8358766447648076        14.814194536664733     
 H   2.2536272399244326        10.774588584275765        15.207536507550408     
 C  0.54142412436339926        9.7552192768691270        14.397256911197090     
 H  -9.5537163136080114E-002   10.637988978387254        14.445931276996724     
 C   9.9686845112670301        5.1320966618937378        14.497258346349716     
 H   10.936888967110372        4.9376677620544625        14.040605319432297     
 Co   1.0155732896266396        8.9462468469840335        5.7426815705203502     
 S   3.2446752039305160        10.947435889248640        4.6840178288872849     
 S  0.63475263145235417        10.995865624569680        8.1357436900413447     
 S   1.1402969968635219        5.8326191220087722        6.4686265338652431     
 S -0.98288145495038637        8.0861785872859002        3.4256014538452955     
 O  0.29093001266525376        7.4003888262896123        3.0966434017787305     
 O -0.13157719822647371        11.091723834126483        9.3888137091589918     
 O   4.1162189421024467        11.011350845697759        3.4966757826225225     
 O   2.0218464972268371        10.522247299304270        8.2471876287938901     
 N   1.9312069565288899        7.1948222324355537        6.0937598352694273     
 O  -1.6191464158902880        8.7553843516356071        2.2757864456534094     
 O   1.7609930504952405        5.0710078846453035        7.5677838297326616     
 O   1.9855448540325984        11.700592935699721        4.6124606314641685     
 O -0.26733989234741723        6.2531715952448907        6.6940971595873844     
 N -0.67148229917326041        9.0607482277537752        4.6675027191171843     
 N   2.8400697645048960        9.4284147913076275        5.0989076840708147     
 N  -7.2634883308596854E-002   10.058476968323001        7.0072951253346698     
 C   5.9774229309619527        7.3431930237027867        4.8981305745140702     
 H   7.0178784968801109        7.4325729975145887        4.5970782097628033     
 C  -1.3934192356829413        10.320115470032468        6.5738865350850402     
 C   3.2879744648004992        7.1594829462597955        5.7075384358234356     
 C   4.1971681127235376        11.599404345300197        6.0496518623685702     
 H   5.0876119237164117        10.975100302186966        6.1867442391408130     
 H   3.5751121433255837        11.571551032911577        6.9516012398657843     
 H   4.5028202412412943        12.619668857017224        5.7901740003678608     
 C  -2.3751444879797492        11.053981875565061        7.2683961638375223     
 H  -2.1473186845622250        11.454252333277218        8.2532616598917539     
 C  -1.7224393089330436        9.7678241040127212        5.2974563950236000     
 C   1.0984998619528117        4.8146802209457089        5.0132986371137580     
 H  0.66186626371667900        5.4196253543432373        4.2119185107443879     
 H  0.47320190008425467        3.9414988841314700        5.2348680633291051     
 H   2.1140928536026502        4.5036215728141835        4.7472381788540936     
 C  0.68785478728876659        12.628137454454905        7.4274736117438964     
 H   1.1691601622358667        12.535397961874724        6.4483032242447402     
 H   1.2643726748924244        13.259080725957228        8.1128272683836062     
 H -0.33110177477796404        13.013715013470492        7.3183993009969885     
 C  -3.0040175962567206        9.9919993726206364        4.7644682442546085     
 H  -3.2371574711341160        9.6235996679921527        3.7704862443883225     
 C  -3.6391085243120882        11.278231398102253        6.7102539833480579     
 H  -4.3716979400038820        11.869904538234788        7.2546841838436746     
 C   5.1462434720628085        8.4643426379895033        4.8134111580787318     
 H   5.5408780014937058        9.3911985504688289        4.4110828138110945     
 C  -2.1126944501745966        6.8649482827938213        4.0594138691845831     
 H  -1.5736740087122598        6.2330107732858249        4.7711733474246092     
 H  -2.5124856355859637        6.2772518852102390        3.2307816101326750     
 H  -2.9196812754470369        7.4003120066008394        4.5724233276672877     
 C   3.7935353121617950        8.3961895844165078        5.1896034094051364     
 C   4.1424591463652893        6.0456340960902928        5.7755669950509159     
 H   3.7632982474917958        5.1069077937207572        6.1689298287307661     
 C   5.4754128848698462        6.1263107585594065        5.3585195461078934     
 H   6.1123866339746522        5.2435471447440936        5.4071152794962369     
 C  -3.9519227614862515        10.749239456975992        5.4583367192901955     
 H  -4.9200956885823901        10.943672274841369        5.0016156124548159     
 N   10.243523567836579       0.41217165169633269        8.1746472887621167     
 C   8.8028689359867123       0.43314208748016703        7.7094662324001568     
 H   8.7040371551128430        1.2777365560316687        7.0184052940751238     
 H   8.2037503940405845       0.64754640111578643        8.6044475648094050     
 C   10.457626356770133      -0.64931494268220413        9.2313376883009841     
 H   10.168402966251575       -1.5966795652761312        8.7688814979148972     
 H   9.7391764104746823      -0.45411999929330116        10.035056567008304     
 C   8.4027908252156926      -0.86463965313461089        7.0231040200388213     
 H   7.4050889383989205      -0.74275762848958893        6.5801881007570655     
 H   8.3586534168220474       -1.7099417354795095        7.7153955566193657     
 H   9.0834936199967657       -1.0978684998639594        6.1943467567441850     
 C   10.687991695796832        2.7924525291967202        7.4821162502130409     
 H   11.320284127576560        3.6481735607108519        7.7518820455031303     
 H   9.6796815868504194        3.1582818386505087        7.2641653694543056     
 H   11.100222283895334        2.3824541926303238        6.5511581695556558     
 C   10.723761303011930        1.7745738534694520        8.6137058593961253     
 H   11.752571975766434        1.6375898358389762        8.9598353954770662     
 H   10.102945506261426        2.0673538025282983        9.4703257657595081     
 C   11.889730193486004      -0.70788148058469647        9.7416366561020560     
 H   12.058513288627163       -1.6778900205795915        10.228127028364179     
 H   12.100474953166986        6.9738228168828992E-002   10.484774643321872     
 H   12.607020518822489      -0.62518722607127852        8.9155805888136879     
 H   10.818328119797824       0.13132683403781975        7.3394598116390588     
 N   7.8073192524135866        15.469178371637978        17.213195791472405     
 C   9.2479263511300633        15.447953635166863        16.747917480975463     
 H   9.3464950768541666        14.603535128144610        16.056620777171510     
 H   9.8470355239822887        15.233121585463792        17.642794015067963     
 C   7.5934782757751424        16.530687979430784        18.269909866718052     
 H   7.8827226052111072        17.478019283266036        17.807398456945432     
 H   8.3120269520626486        16.335429538643357        19.073525108394271     
 C   9.6483178505946015        16.745810470418121        16.061891256872329     
 H   10.645868402672647        16.623733746334395        15.618723794132142     
 H   9.6928564831802948        17.590871679561847        16.754423088515740     
 H   8.9675492371619026        16.979538545358331        15.233348874737146     
 C   7.3625792430447818        13.088951262579855        16.520670476844334     
 H   6.7301898287640043        12.233298398885829        16.790429871217768     
 H   8.3708641402382469        12.723021510622031        16.302768944670934     
 H   6.9504277997991286        13.498978604179309        15.589686672474027     
 C   7.3268711077876176        14.106850429444634        17.652243942424850     
 H   6.2980547433955021        14.243976063511612        17.998301599059030     
 H   7.9475951320661196        13.813999257095150        18.508908405314230     
 C   6.1614619661565326        16.589410249976762        18.780420775093756     
 H   5.9928688567853570        17.559432294455718        19.266945839264938     
 H   5.9507389527660166        15.811801639798146        19.523576205096393     
 H   5.4440341646763475        16.506824939772894        17.954474952354392     
 H   7.2325029790452540        15.750143089106183        16.378052742843160     
 N   4.2982980045321835        7.5876519254864423        9.9020430105753015     
 C   2.8716355379167231        7.5265422925128869        10.403046459816430     
 H   2.8185553809072141        6.6912355715900471        11.109965070957454     
 H   2.2598889991716904        7.2753170691066442        9.5260652243968593     
 C   4.4645883208048938        8.6784772663435810        8.8658381960354333     
 H   4.1703881408018102        9.6086804705403903        9.3604754902841982     
 H   3.7285374996531320        8.4896221738124193        8.0759625369446120     
 C   2.4386834497002758        8.8217727932201342        11.074493768856494     
 H   1.4747052845473596        8.6567034941054111        11.573963634966756     
 H   2.3130798786262554        9.6426702310733017        10.362213200386014     
 H   3.1471667855781864        9.1151970658458481        11.860262011989310     
 C   4.8074704950615210        5.1943633971052572        10.517634550885299     
 H   5.4284276536481713        4.3488623033992635        10.191814554869623     
 H   3.8114774246799361        4.8186799572530452        10.773124321759591     
 H   5.2645286555744359        5.5802926936608701        11.437820712693998     
 C   4.7860909685379811        6.2439298538515642        9.4142399139598805     
 H   5.7985470450716976        6.4068838289676657        9.0334594784399158     
 H   4.1425231400178086        5.9622614361668544        8.5706069895358521     
 C   5.8823823449170414        8.7741450386516355        8.3211878694263515     
 H   6.0338625280323441        9.7679413784706774        7.8791452337714274     
 H   6.0781667092837690        8.0341792959571432        7.5375017139437137     
 H   6.6229859319394961        8.6582057560003527        9.1218775178275049     
 H   4.8906079251374335        7.8578888064042030        10.728816834942496     
 N   1.7185706176241677        8.2938320044178475       0.86334316282574786     
 C   3.1452408717294773        8.3547315416422041        1.3643550147776831     
 H   3.1984715235583949        9.1901129346060362        2.0711711419861354     
 H   3.7570343499310828        8.6057254148866971       0.48734545869859813     
 C   1.5521548357941413        7.2031027179754989      -0.17293797317575521     
 H   1.8463444950705645        6.2728449926015797       0.32159453475272609     
 H   2.2881624783814583        7.3919949073951079      -0.96284260205173999     
 C   3.5779516447115278        7.0595098038783410        2.0359695933415214     
 H   4.5420136074869353        7.2244218407376870        2.5353176386055210     
 H   3.7033074254744269        6.2384815004817851        1.3238143995396343     
 H   2.8694796562540601        6.7663801988055639        2.8218410842411683     
 C   1.2096195176329478        10.687136920078677        1.4790656846093979     
 H  0.58874239761606617        11.532707727123602        1.1532799247467178     
 H   2.2056336680179096        11.062730952782145        1.7346130727470308     
 H  0.75249808671681939        10.301191564678186        2.3992157820211153     
 C   1.2309446013781040        9.6376384209589823       0.37560800823697327     
 H  0.21849027711738653        9.4748134748455772       -5.2330084359473311E-003
 H   1.8745858449216410        9.9192911038495506      -0.46797707227511987     
 C  0.13432406080858236        7.1075514408289919      -0.71750717666882813     
 H  -1.7243663914502404E-002   6.1137952712275565       -1.1596071647659443     
 H  -6.1456067480496007E-002   7.8475776980751952       -1.5011339034076794     
 H -0.60622452740555455        7.2234931835114082        8.3231215801256489E-002
 H   1.1262370066699274        8.0236035646106085        1.6900994259126276     
 N   1.7007941687629373        14.566786919909690        18.221794464146793     
 C  0.99251104420053882        15.805551883523725        17.723539925653295     
 H  0.83299267563228729        16.432586506750834        18.607574590942896     
 H   3.0650617517260711E-003   15.477709283272677        17.388080963660954     
 C   3.0215576199286325        14.900122714870442        18.872588089449980     
 H   2.8322963787811721        15.772581970735112        19.513065192907952     
 H   3.7016749800725424        15.198923439001762        18.068023262955577     
 C  0.48752856589086174        13.083010046229923        16.597380887454189     
 H  0.59872769179851559        12.161114419435320        16.012909679939490     
 H   8.5798931473077517E-002   13.841195677302844        15.915908875923011     
 H -0.26882404363131485        12.890768013365069        17.372300258501863     
 C   1.8306942430056319        13.469056218678993        17.195544850282456     
 H   2.2858267616226038        12.617459314876712        17.711669638896602     
 H   2.5539625077314243        13.809208883497451        16.444963618005907     
 C   1.7202682569589987        16.555990190127794        16.626304785323192     
 H   1.0927130946533103        17.410265927847995        16.342832122665975     
 H   1.8952942253734772        15.931867291026460        15.744393097765331     
 H   2.6863076547307059        16.946899707974264        16.968806082328658     
 C   3.5809700136673666        13.737888181286920        19.680213333367501     
 H   4.4597406409754896        14.088689434056032        20.237298089027018     
 H   3.9115604414215297        12.901487186144362        19.052503138133233     
 H   2.8587991773462171        13.354842803641315        20.413133615951452     
 H   1.0696772361770326        14.229749620502922        18.996274165864552     
 N   4.3161294350361112        1.3147882360737748        9.1831145449853615     
 C   5.0242454031654225        7.5835288022629121E-002   8.6850554212142121     
 H   5.1835872385231694      -0.55112473762716130        9.5691745689134038     
 H   6.0137807984413545       0.40346636949800530        8.3496334561387791     
 C   2.9952587610115216       0.98173130988227608        9.8338484302301712     
 H   3.1843176147212251       0.10926320549391595        10.474377894783075     
 H   2.3151411755941065       0.68301515037368798        9.0292525981932616     
 C   5.5297011453895699        2.7982006266323181        7.5585671110995660     
 H   5.4186443941525351        3.7199928791358885        6.9738896472621050     
 H   5.9313993995516201        2.0398245245296645        6.8772756406057294     
 H   6.2860165080060790        2.9905192636320077        8.3335035507904855     
 C   4.1864504423095443        2.4124067747385962        8.1567116756210503     
 H   3.7313904415120733        3.2641350240517593        8.6726939542132033     
 H   3.4631836357059269        2.0722425221320022        7.4061330231627069     
 C   4.2964373149379220      -0.67460681920177423        7.5878536600940256     
 H   4.9239009871531891       -1.5289854062330419        7.3044785593879444     
 H   4.1215255196576353       -5.0531536403518512E-002   6.7058871885683029     
 H   3.3303301185258860       -1.0653653817330959        7.9303465888541318     
 C   2.4360008643111590        2.1441107422219590        10.641380832659154     
 H   1.5570718651064519        1.7935184062308303        11.198356646607502     
 H   2.1056783858375625        2.9805810709210281        10.013616998889736     
 H   3.1581608814898106        2.5269970182815276        11.374394949010620     
 H   4.9472517727409819        1.6518168481340598        9.9575937504512986     
 N   7.6883965972950525        9.3072485086266088      -0.10596574923846733     
 C   6.8973954283096885        8.1233784644401812       0.39922702176264491     
 H   6.7628489422582767        7.4632433000199940      -0.46579614356446192     
 H   5.9070314715618171        8.5109076890811153       0.66055829954707823     
 C   9.0128196340142264        8.8891349366177685      -0.69963160810994673     
 H   8.7943484997997903        8.0250298310005039       -1.3419667004081552     
 H   9.6438755978230724        8.5592889432119996       0.13186640150821072     
 C   6.4741134598601366        10.885580932537769        1.4260555922663025     
 H   6.5951899912387217        11.838412560081100        1.9565561008020063     
 H   6.0319740343440200        10.179619773091208        2.1384673999586812     
 H   5.7470103355917477        11.050202092583044       0.61756188399408296     
 C   7.8239778424797342        10.432088509638538       0.88917476126031769     
 H   8.3281021128683097        11.249267015634613       0.36395356780312321     
 H   8.5085578180927879        10.092622351058424        1.6748016116253137     
 C   7.5271954992148862        7.3931725351282243        1.5678964114292906     
 H   6.8579952350840578        6.5702265324697144        1.8478248197862244     
 H   7.6705653187876308        8.0455578765440627        2.4352940907841099     
 H   8.4965371001072914        6.9575644688142519        1.2983780168451680     
 C   9.6709401569782472        10.008053123818673       -1.4958939748708777     
 H   10.546185431501218        9.6003468218175740       -2.0191196564552452     
 H   10.026678982415104        10.829318801252070      -0.86135861762396093     
 H   9.0005227307159394        10.426048022001829       -2.2585371584127567     
 H   7.1096612987759062        9.6455208862307220      -0.92122401424079547     
 N   10.362187625893958        6.5742621623835875        8.9327715563772578     
 C   11.153295961038074        7.7580323731344993        9.4380401349189480     
 H   11.287955748151873        8.4181800834251810        8.5730442637571027     
 H   12.143603828331216        7.3703816548241088        9.6994100680088220     
 C   9.0378265483268621        6.9925234576324016        8.3390664857037944     
 H   9.2564051724005054        7.8566213777298373        7.6967561544547110     
 H   8.4067676069993471        7.3224162554559964        9.1705444535986551     
 C   11.576293322354985        4.9957634003505786        10.464745623446328     
 H   11.455143152800270        4.0428848082135218        10.995148289486217     
 H   12.018452179372915        5.7016355659055487        11.177237511484440     
 H   12.303418151534398        4.8311728301840029        9.6562659554652370     
 C   10.226475423134993        5.4493859498623349        9.9278556578012758     
 H   9.7223009488001075        4.6322709683059067        9.4025786459537617     
 H   9.5419050010833448        5.7888727742741919        10.713480784644712     
 C   10.523524343627900        8.4882763926290270        10.606699359961214     
 H   11.192779641319856        9.3111678844630710        10.886662417701631     
 H   10.380072031643065        7.8358911804677440        11.474082095819547     
 H   9.5542284892073575        8.9239728505553177        10.337154612095793     
 C   8.3796377562232731        5.8736737794646272        7.5427580886693208     
 H   7.5044848520309291        6.2814752727959053        7.0194487187428978     
 H   8.0237521165526289        5.0524506167358156        8.1772688226999932     
 H   9.0500786588267239        5.4555826015868139        6.7801887445992568     
 H   10.940917736246254        6.2359600704094076        8.1175219524411091     
         396

 Co   10.886902869002389        1.0341065330699877        3.3039953935525674     
 S   8.6494186496704515        3.0371404183593667        4.3408955084135927     
 S   11.259173418030663        3.0719263872574460       0.89760610003063901     
 S   10.775105404818200       -2.0711191311502688        2.5484811199756274     
 S   12.912209482373601       0.16898565085230291        5.6004986380333541     
 O   11.637490183802514      -0.50925529251797563        5.9410288079679221     
 O   12.028750249484011        3.1546963850059395      -0.35537560703068738     
 O   7.7868843744695448        3.1118231335212756        5.5338780851587606     
 O   9.8708801121611476        2.6046525773253304       0.79044930973610983     
 N   9.9767988534126353      -0.72013228167304322        2.9523677899864107     
 O   13.563968672265615       0.83882808331464309        6.7410352601835495     
 O   10.137173256001152       -2.8344401618361301        1.4604876092530990     
 O   9.9075304426824005        3.7928547187444934        4.3955211546852313     
 O   12.170318453312374       -1.6298558702973964        2.2913670657626262     
 N   12.594291652745630        1.1384351885765096        4.3556192189646836     
 N   9.0605545851408031        1.5140798039509742        3.9414408786477124     
 N   11.966901151916442        2.1418054381147309        2.0295994130265624     
 C   5.9521692155827939      -0.60324032804796546        4.2258809646003055     
 H   4.9173010219840956      -0.52289354369176444        4.5481653019631541     
 C   13.298305701595915        2.3874541420679241        2.4367935410829102     
 C   8.6284720793969090      -0.76633929294808556        3.3665495908844880     
 C   7.6853275123367100        3.6680752226559328        2.9754314143073359     
 H   6.8072168919324652        3.0264304712968881        2.8402459838695768     
 H   8.3042979417940899        3.6500994062314529        2.0716610926641574     
 H   7.3596696537013564        4.6831421894385814        3.2314134941444443     
 C   14.278508475095196        3.1023830597326798        1.7196020542208110     
 H   14.037327563082576        3.4996556243118513       0.73706733713498096     
 C   13.643411524610235        1.8317953490265677        3.7076050418244448     
 C   10.859927686574414       -3.0986014358803891        3.9964043262594098     
 H   11.285803812987041       -2.4878088293627245        4.7991676351130828     
 H   11.507087886631785       -3.9532285890428409        3.7649738382872040     
 H   9.8559372358522932       -3.4391371683030596        4.2703307612983812     
 C   11.205800890731123        4.7060757537022004        1.5970727687432258     
 H   10.732554755689387        4.6116685935663222        2.5799311314431481     
 H   10.618123453926742        5.3305548850001045       0.91536190319300181     
 H   12.222835812812939        5.0981029485425404        1.6972420571565086     
 C   14.936849808292056        2.0424231399796273        4.2169908379587593     
 H   15.183436011701616        1.6789807397290921        5.2100078946488324     
 C   15.557092561086764        3.3075076410359943        2.2510338144387965     
 H   16.289168642621167        3.8848161988444900        1.6897155843507079     
 C   6.7704674911601996       0.52928543811158457        4.2758537746140064     
 H   6.3727433677961454        1.4590475105300411        4.6679953167826946     
 C   14.025521735786135       -1.0686440688453085        4.9664337820214532     
 H   13.478193324863392       -1.6929024383220328        4.2541437574449832     
 H   14.412370175324300       -1.6617578015161898        5.7978355292850461     
 H   14.842594870256708      -0.54808352097610646        4.4541552899978747     
 C   8.1175900041308218       0.47113393477773696        3.8780480231467198     
 C   7.7869632872723775       -1.8905176277193532        3.3317371628130572     
 H   8.1703523753176484       -2.8309198810380787        2.9475191784620791     
 C   6.4622503196120364       -1.8208234128569860        3.7755844616767691     
 H   5.8398223832323328       -2.7147058485694773        3.7531943607281750     
 C   15.882907564235364        2.7822791733486878        3.5014213065621687     
 H   16.860334692526955        2.9663790766738902        3.9415940020178555     
 Co   7.1639015442702920        14.847319387919159        12.342936834196760     
 S   9.4016372104006756        12.844364806006505        13.379455753540380     
 S   6.7917072586066762        12.809662444463285        9.9363676239778869     
 S   7.2755349642568889        17.952543555702604        11.587230075950854     
 S   5.1385283628983087        15.712535966260591        14.639289542249431     
 O   6.4132688615855082        16.390761550689845        14.979772473898441     
 O   6.0220379797834633        12.726940748374565        8.6834386096929403     
 O   10.264194372298432        12.769757190695087        14.572426428351482     
 O   8.1799219373708567        13.277149137030390        9.8291763231121436     
 N   8.0738935061272272        16.601604499145225        11.991180588820493     
 O   4.4867476075563246        15.042810400078736        15.779879942936251     
 O   7.9134484817185760        18.715828811135648        10.499201796860696     
 O   8.1436009107003748        12.088523562057961        13.434091200924374     
 O   5.8803347062374680        17.511231983128429        11.330129532514094     
 N   5.4564783607653098        14.743000106114543        13.394483301730025     
 N   8.9903679516755481        14.367408642308792        12.980039731551484     
 N   6.0839462709445034        13.739522894620114        11.068546138231161     
 C   12.098634232222350        16.484921746631120        13.264366278582429     
 H   13.133540266527316        16.404626539739724        13.586538492603768     
 C   4.7525539642218968        13.493820602451136        11.475731097541573     
 C   9.4222362017883849        16.647895666845720        12.405309010896328     
 C   10.365746472206217        12.213538453066821        12.013961589564794     
 H   11.243804789445557        12.855250776977250        11.878762061515491     
 H   9.7467551762156734        12.231479811623382        11.110206228484836     
 H   10.691486079809717        11.198489902344315        12.269916370093277     
 C   3.7723976778183101        12.778796380004296        10.758569646973253     
 H   4.0136018163561049        12.381485653097776        9.7760565661359635     
 C   4.4073946419299892        14.049559177872496        12.746492596915116     
 C   7.1906531037379544        18.980098081860383        13.035103436838721     
 H   6.7648211360135422        18.369323469697573        13.837904516041210     
 H   6.5434332090874898        19.834669822000713        12.803629780859653     
 H   8.1946188005072660        19.320718233262145        13.309015248004656     
 C   6.8453889269634081        11.175419339994948        10.635600181319242     
 H   7.3187127873321627        11.269770434981080        11.618425526158614     
 H   7.4330987570749691        10.551119247207199        9.9537503075370140     
 H   5.8284230975080682        10.783221193320118        10.735816848751650     
 C   3.1139488342290309        13.838942226500050        13.255854581664943     
 H   2.8673231179434180        14.202459297009719        14.248834717640738     
 C   2.4938103681035790        12.573652816934056        11.289997612045701     
 H   1.7617687994521136        11.996288964735614        10.728688962744721     
 C   11.280426172699434        15.352327096117429        13.314313466506924     
 H   11.678266934689432        14.422562011705420        13.706331462488818     
 C   4.0252217991442283        16.950107323198452        14.005108346474637     
 H   4.5725577116131895        17.574347261252864        13.292809307262111     
 H   3.6382966366758187        17.543241497910191        14.836458227281733     
 H   3.2082000428212165        16.429481866271527        13.492814335272129     
 C   9.9332553842346982        15.410422028624856        12.916664719143679     
 C   10.263653063704181        17.772144225660487        12.370533686041945     
 H   9.8801685762508509        18.712553640089400        11.986430505641934     
 C   11.588412370722239        17.702510895422531        12.814251647738345     
 H   12.210771516430032        18.596442353363958        12.791879045017781     
 C   2.1679397461698700        13.098973465239894        12.540332700499841     
 H   1.1905174204034086        12.914851999395678        12.980506915517704     
 Co   4.9966530651568908        6.9341998679570285        14.781010804416537     
 S   2.7672402059354559        4.9330436065771073        13.723026527457799     
 S   5.3770256082123824        4.8851441987223012        17.174666516394893     
 S   4.8725291396029071        10.047528831099596        15.507941953758964     
 S   6.9962021892418553        7.7944250156706181        12.464766587227620     
 O   5.7223604056223962        8.4799237997736654        12.135339217259734     
 O   6.1434692728761782        4.7898215392701591        18.427739275166431     
 O   1.8959777322606943        4.8687529813054065        12.535514036995941     
 O   3.9899321702402282        5.3586828573353262        17.285904724301570     
 N   4.0813029775947198        8.6857474679154727        15.132060652454177     
 O   7.6330603444250764        7.1251933716541860        11.315309479367491     
 O   4.2512425858051239        10.809261795454519        16.606672332607630     
 O   4.0262878059482636        4.1797149807146816        13.652077504194070     
 O   6.2796980056821070        9.6261802924767785        15.734581524479518     
 N   6.6845285744507796        6.8200940146522360        13.706792929371444     
 N   3.1721566287199652        6.4522302434388905        14.137241892816524     
 N   6.0844893031755118        5.8220440151886912        16.045972683108744     
 C   3.5771099540519928E-002   8.5385604339928651        13.933963097580072     
 H  -1.0045203964701441        8.4495154031509845        13.632269256422703     
 C   7.4056554089890163        5.5609111397204849        15.613565673313422     
 C   2.7248202804132289        8.7215013090639744        14.744902013972577     
 C   1.8143560052334635        4.2819411431854295        15.088727471984395     
 H  0.92435340458077075        4.9068693674526473        15.225729526141226     
 H   2.4363240135617010        4.3095145933671555        15.990725061711423     
 H   1.5079916679060275        3.2618375428524522        14.829465069525755     
 C   8.3872714546151048        4.8276935435381993        16.308921076576361     
 H   8.1589156737972672        4.4275070173731592        17.293681338125491     
 C   7.7353487595958565        6.1134148114864839        14.337397608812683     
 C   4.9159212516976858        11.065739707234544        14.052841519766563     
 H   5.3521792532794539        10.460544824238951        13.251447861243030     
 H   5.5419986597688853        11.938263510779882        14.274744986601013     
 H   3.9007489626768175        11.377846634609414        13.786468452398818     
 C   5.3237355747180644        3.2527133830867876        16.466912520196139     
 H   4.8426984990720134        3.3454457887184863        15.487613077286783     
 H   4.7467940291274564        2.6221199621983962        17.152228632709139     
 H   6.3425880766088039        2.8668075723069792        16.358154449100820     
 C   9.0173739540768985        5.8897130032219636        13.805315629918219     
 H   9.2510783021696259        6.2580054559482878        12.811414209249707     
 C   9.6517735930817850        4.6040900446142166        15.751784304466460     
 H   10.384295774451692        4.0128841580566732        16.296828244826745     
 C  0.86649150078230419        7.4170147210408972        13.850327316930413     
 H  0.47171175390663145        6.4900801600506792        13.448335106987983     
 C   8.1254211599127739        9.0162336510037235        13.098606772212111     
 H   7.5860850553309609        9.6479623875433944        13.810310303334193     
 H   8.5248701967954243        9.6040571572716757        12.269887247329164     
 H   8.9326880890139098        8.4813733273693117        13.611693046847837     
 C   2.2190436969741150        7.4848076632117673        14.227143529663028     
 C   1.8708182482397129        9.8357306289287454        14.811841069645393     
 H   2.2501788687471684        10.774500590547380        15.204866588914001     
 C  0.53811479644296212        9.7554549507244026        14.393974382389594     
 H  -9.8342114185521592E-002   10.638610277212068        14.441738148321814     
 C   9.9651393167256668        5.1330057868370256        14.499967606910468     
 H   10.933661671319953        4.9389347724108905        14.043881857768042     
 Co   1.0201133835086535        8.9472327285837832        5.7424057383564673     
 S   3.2495118182278881        10.948475270141063        4.6845019490254440     
 S  0.63959189250268345        10.996443357405573        8.1359302594197516     
 S   1.1443796250020288        5.8338932539046198        6.4693784824471470     
 S -0.97927466339244973        8.0869807713466084        3.4260437649545055     
 O  0.29456677573984591        7.4014489617189438        3.0966862354680975     
 O -0.12685357789463236        11.091848695431397        9.3889951506832467     
 O   4.1207449682994177        11.012758333011892        3.4969653789277473     
 O   2.0267240887730824        10.523035636473001        8.2472281299774224     
 N   1.9355495667178644        7.1957068984751285        6.0935107723374919     
 O  -1.6160733106727769        8.7562089296213337        2.2765486406450632     
 O   1.7656672232324155        5.0722216362786012        7.5681515416146912     
 O   1.9904182031075597        11.701723133382048        4.6135282476011037     
 O -0.26282754518719037        6.2551645566116791        6.6959393540668666     
 N -0.66764836740936317        9.0613735169136600        4.6680471356964786     
 N   2.8446769111745454        9.4293156286801096        5.0988596148563401     
 N  -6.7808536047361617E-002   10.059316219731327        7.0073522336992831     
 C   5.9810239979674744        7.3429765993950076        4.8952024970135986     
 H   7.0212879285303273        7.4320405484426715        4.5934202248977707     
 C  -1.3889587471101490        10.320405077993460        6.5748489306691935     
 C   3.2920263294993117        7.1599869256602862        5.7063260284975730     
 C   4.2024056939529677        11.599716706428417        6.0501298560848618     
 H   5.0924235078927929        10.974813755789793        6.1871562212641251     
 H   3.5804562685712060        11.572204862419124        6.9521420961115279     
 H   4.5087489003345453        12.619801680403944        5.7907726426251136     
 C  -2.3706289601665240        11.053623735253776        7.2701386738402611     
 H  -2.1423402834701046        11.453796593547217        8.2549208528796871     
 C  -1.7185384281888323        9.7679860842668536        5.2986187982945596     
 C   1.1010955049852702        4.8156236870763589        5.0143068885191155     
 H  0.66483516958380984        5.4207704876631588        4.2128778285467341     
 H  0.47504106527281609        3.9430844446920874        5.2362175802211963     
 H   2.1162872005890914        4.5035445819483000        4.7479756020597748     
 C  0.69271646977450863        12.628783094069300        7.4279721135892061     
 H   1.1737468018378725        12.535986402960257        6.4486759630291974     
 H   1.2696209918847170        13.259496785181225        8.1132048552595677     
 H -0.32617074519159972        13.014590387660620        7.3192019747962584     
 C  -3.0005272176151658        9.9916908766205665        4.7664470794335267     
 H  -3.2341351432820447        9.6234531831774799        3.7725027259490673     
 C  -3.6350983471050586        11.277211735244226        6.7129192595239715     
 H  -4.3676680358008904        11.868393826549283        7.2579299038409628     
 C   5.1502938213350937        8.4645222517495959        4.8116821165806583     
 H   5.5450397640215900        9.3914775797471570        4.4097079151147485     
 C  -2.1085215077470889        6.8651886676351905        4.0598673721991050     
 H  -1.5692148311064724        6.2335120057159257        4.7716417806422529     
 H  -2.5078738992329055        6.2773089379968239        3.2311407697208976     
 H  -2.9158507635271400        7.4000457264659145        4.5728563121004671     
 C   3.7977768493830037        8.3967180011530012        5.1886151752764302     
 C   4.1460582472241052        6.0457777115203086        5.7732075138210437     
 H   3.7667471237600711        5.1069944200375561        6.1662524499341353     
 C   5.4787288996793881        6.1260711505914101        5.3552383535912291     
 H   6.1151972801436534        5.2429213888709789        5.4029287646335167     
 C  -3.9483652940571354        10.748339615873236        5.4610600923177284     
 H  -4.9168582231402000        10.942414012914258        5.0049106762212210     
 N   10.245908501088037       0.41020360307209097        8.1746587404929016     
 C   8.8057198586152143       0.43251451734090929        7.7082848137456450     
 H   8.7084143541516728        1.2767979300800603        7.0166934617775514     
 H   8.2061819990593854       0.64815013632278218        8.6026662493171688     
 C   10.458416262840039      -0.65226066584386044        9.2306669327387496     
 H   10.169027880575182       -1.5990532895528098        8.7671376483365329     
 H   9.7393782098441655      -0.45727700303577090        10.033923036276557     
 C   8.4045414331997108      -0.86518253218918351        7.0224234033292259     
 H   7.4079630322130212      -0.74185937136518587        6.5776241661957151     
 H   8.3576880113217857       -1.7096694480450159        7.7153831547629190     
 H   9.0861678982067602       -1.1004216187428342        6.1950982534380907     
 C   10.692534814955323        2.7909181747827625        7.4846930010334543     
 H   11.324446537317398        3.6462998813453784        7.7563296483052913     
 H   9.6846347601752925        3.1570737386561447        7.2654895638247199     
 H   11.106262272687902        2.3817237338055115        6.5540944415664839     
 C   10.726400349774863        1.7719824025972399        8.6153417540678223     
 H   11.754666400677172        1.6341316201707319        8.9626243219194013     
 H   10.104827977150803        2.0643920401711990        9.4715301285067923     
 C   11.890042174627656      -0.71206371713243843        9.7421133909849544     
 H   12.058247457762631       -1.6828651879004797        10.227122536784041     
 H   12.100286966321173        6.4300987972225901E-002   10.486603245614967     
 H   12.608110880607166      -0.62826172171807693        8.9169040301690909     
 H   10.821295373287930       0.12970973135092775        7.3397519824328779     
 N   7.8049280450747638        15.471153323437852        17.213219671612727     
 C   9.2450722373289071        15.448604806801306        16.746754887937179     
 H   9.3421319692506817        14.604485741754944        16.054943314138633     
 H   9.8446013826951937        15.232569605495463        17.641038389256575     
 C   7.5926646855913038        16.533639417563894        18.269249507956967     
 H   7.8820732295816960        17.480400663327330        17.805668504244458     
 H   8.3117944300018909        16.338596470695322        19.072409298387306     
 C   9.6465434632441536        16.746371954124537        16.061207186839557     
 H   10.642980306707768        16.622866695773130        15.616172651529183     
 H   9.6937720230435627        17.590633960245150        16.754391278626695     
 H   8.9648553939457614        16.982077465166171        15.234082878389584     
 C   7.3580465367594030        13.090489517961801        16.523258732776174     
 H   6.7260439933693554        12.235171632914101        16.794889245510269     
 H   8.3659227440090724        12.724239837805182        16.304100613561168     
 H   6.9443927253294744        13.499711655275808        15.592636546284623     
 C   7.3242395563355078        14.109443941942317        17.653892915320764     
 H   6.2959684885499261        14.247427206245975        18.001109118624328     
 H   7.9457266938295099        13.816967207591475        18.510122337038300     
 C   6.1611202405304430        16.593588724650338        18.780893075670882     
 H   5.9930927161063972        17.564402843291749        19.265934667885880     
 H   5.9508948225168039        15.817234454204968        19.525399043940688     
 H   5.4429235591132539        16.509888976706669        17.955786229137985     
 H   7.2295301822699924        15.751758590981952        16.378354147391228     
 N   4.2959035478967467        7.5856766435041072        9.9020780932406183     
 C   2.8687743466993076        7.5259022160875464        10.401886341996956     
 H   2.8141706167370306        6.6902874868208473        11.108278365431850     
 H   2.2574503278651661        7.2759000458702525        9.5243051202466589     
 C   4.4637862868967186        8.6755240926459241        8.8651902376824658     
 H   4.1697522776011553        9.6062991084848015        9.3587554042985754     
 H   3.7283212072516765        8.4864576023572678        8.0748540580969106     
 C   2.4369132303905858        8.8212181183064668        11.073827050542679     
 H   1.4718106205473649        8.6575864495686794        11.571410505657788     
 H   2.3140240475826555        9.6429272664866446        10.362210800338756     
 H   3.1444683779528573        9.1126400925677409        11.861028822092006     
 C   4.8029220487472601        5.1928221799010892        10.520234170159888     
 H   5.4242544892871152        4.3469792830146146        10.196280426559060     
 H   3.8065182143783445        4.8174690549469803        10.774474645995788     
 H   5.2584887954958894        5.5795528088770769        11.440778557168803     
 C   4.7834472058233928        6.2413327439243949        9.4159002305550601     
 H   5.7964486698792497        6.4034224640433877        9.0362760970855920     
 H   4.1406391834703129        5.9592932473036511        8.5718335788087234     
 C   5.8820565984423858        8.7699558751715969        8.3216832127036877     
 H   6.0341120536354289        9.7629593398365575        7.8781585600275355     
 H   6.0783392784378982        8.0287349528867278        7.5393485622829894     
 H   6.6218840136520196        8.6551257504010906        9.1232176290324603     
 H   4.8876288149270959        7.8562692608098699        10.729132342646476     
 N   1.7209659199422664        8.2958052383165874       0.86337952650786054     
 C   3.1481024777630160        8.3553833063175365        1.3631955263515663     
 H   3.2028469369405079        9.1910678517796320        2.0694917166458042     
 H   3.7594702795352521        8.6051691683586444       0.48558774663040988     
 C   1.5529660239106355        7.2060477947644630      -0.17358002314255566     
 H   1.8469895903300309        6.2752216067122060       0.31988715412424223     
 H   2.2883912565192550        7.3951488879457408      -0.96394282988863589     
 C   3.5797380428174828        7.0600755933245098        2.0352924868038706     
 H   4.5449191865838214        7.2235600896329659        2.5327617002199636     
 H   3.7023952650156775        6.2382441978597605        1.3237933282589054     
 H   2.8721936658865603        6.7689291469977348        2.8225909222615377     
 C   1.2141555080528939        10.688675579779977        1.4816573229714394     
 H  0.59289808000545352        11.534583747202833        1.1577353791132750     
 H   2.2105793357922265        11.063944881170167        1.7359508363848219     
 H  0.75852992828513888        10.301930586527606        2.4021684298069776     
 C   1.2335783489200960        9.6402279752322730       0.37726503776184450     
 H  0.22057822234427457        9.4782589989794896       -2.4149121007194171E-003
 H   1.8764544716728604        9.9222521655819360      -0.46675749900540869     
 C  0.13466163275356127        7.1117256590292541      -0.71701202547417764     
 H  -1.7475976374943913E-002   6.1187597366122661       -1.1605901499575786     
 H  -6.1616172387697690E-002   7.8530031463285335       -1.4992913658146014     
 H -0.60511477997135588        7.2265586417835026        8.4567510469775398E-002
 H   1.1292185926523324        8.0252199884508713        1.6904171521507914     
 N   1.6998309724413920        14.565062733342355        18.220512952423860     
 C  0.98879707179654830        15.802006349035450        17.722037657030469     
 H  0.83012758158004940        16.430144404250157        18.605441153343097     
 H  -6.8715304580749953E-004   15.472185201768783        17.389061528088924     
 C   3.0207217746052573        14.901211152722043        18.869398569262636     
 H   2.8304961948796739        15.773389295544929        19.509944141143418     
 H   3.6992018386067138        15.201047367002401        18.063934717006411     
 C  0.48651531828339012        13.078154726322266        16.599172066546679     
 H  0.59803529970843128        12.155233384292108        16.016489096264106     
 H   8.3441254241424373E-002   13.834610032334080        15.916678221388404     
 H -0.26886046612077596        12.886829536919381        17.375211382460122     
 C   1.8299089683931922        13.466434150564345        17.195292504394210     
 H   2.2866693612414455        12.615977057744153        17.711713394681645     
 H   2.5518882302505035        13.806563967256755        16.443543589959685     
 C   1.7132828321576321        16.551765208976587        16.622414464947479     
 H   1.0843467439262686        17.405006898507050        16.339073796894677     
 H   1.8872311275851184        15.926702044154910        15.740981038105668     
 H   2.6794431258024689        16.944148763112793        16.962469951114969     
 C   3.5834208635972753        13.740411248526000        19.676634490940888     
 H   4.4620820473143308        14.093098781253035        20.232584956953236     
 H   3.9148364240380173        12.904514649006078        19.048689792037145     
 H   2.8629780030930325        13.356204183792048        20.410549988700030     
 H   1.0704596357320906        14.227983229792200        18.996351146199267     
 N   4.3170939304812812        1.3165071035702780        9.1818309795287991     
 C   5.0279722049071713        7.9388470034709557E-002   8.6835376347662621     
 H   5.1864773507536190      -0.54868015831842198        9.5670197662487659     
 H   6.0175396650520616       0.40901263799767734        8.3505957997904670     
 C   2.9961031991008644       0.98061831864092464        9.8306607518813429     
 H   3.1861398887588495       0.10843111984302171        10.471254114403074     
 H   2.3176227341579319       0.68086204520313165        9.0251676965275660     
 C   5.5306944376816869        2.8030757033489366        7.5603654202926815     
 H   5.4193070422092013        3.7259007685253405        6.9774903796753058     
 H   5.9337394778308052        2.0464430740054698        6.8780397806074882     
 H   6.2860354215901557        2.9944722945701678        8.3364207205186016     
 C   4.1872216172122911        2.4150310231808345        8.1564676107754579     
 H   3.7305283424670583        3.2656103518135411        8.6727555285095246     
 H   3.4652439864624340        2.0748900206446446        7.4047209978027597     
 C   4.3034387170998363      -0.67037369940758407        7.5839456080047878     
 H   4.9322896790064794       -1.5237108480627166        7.3006950655617180     
 H   4.1295960967562113       -4.5354534370595390E-002   6.7024615416181152     
 H   3.3372155638316747       -1.0626170661002705        7.9239936881250737     
 C   2.4335486468871763        2.1415525623852618        10.637811559282378     
 H   1.5547395239456929        1.7890595018390063        11.193659766838303     
 H   2.1023833964769034        2.9775148526249495        10.009817964434880     
 H   3.1539815509229192        2.5256099053883121        11.371815172171562     
 H   4.9464702305602231        1.6535787202830303        9.9576686559116414     
 N   7.6893835497283858        9.3055220265562610      -0.10724491730613268     
 C   6.9011457499419606        8.1198141087066240       0.39770650502615890     
 H   6.7657829197231285        7.4607820187686098      -0.46795270879825418     
 H   5.9108049705367165        8.5053432158290985       0.66149704084158845     
 C   9.0136898175488547        8.8902470336072401      -0.70281119911213907     
 H   8.7962016615703149        8.0258652960812942       -1.3450898070385586     
 H   9.6463794363033877        8.5614362534619683       0.12779055674089693     
 C   6.4751190468378432        10.880682669428408        1.4278629460582819     
 H   6.5958582359552498        11.832477823969448        1.9601728183305231     
 H   6.0343289126367834        10.172970660249515        2.1392342404323927     
 H   5.7470428198404466        11.046228273098349       0.62048752535317986     
 C   7.8247646342463328        10.429452648940330       0.88894024440966612     
 H   8.3272512309959570        11.247785546398958       0.36402933639708529     
 H   8.5106345545356596        10.089963203816090        1.6733985116967127     
 C   7.5342050927616704        7.3889390325913835        1.5640016452325398     
 H   6.8663999754779272        6.5649389665570066        1.8440352800441031     
 H   7.6786085471329972        8.0403809171884841        2.4318881715393248     
 H   8.5034470183993793        6.9548361225352382        1.2920631228554871     
 C   9.6685161517945595        10.010617443241932       -1.4994433159591425     
 H   10.543887131539446        9.6048180091366095       -2.0237913965296017     
 H   10.023403326441407        10.832388730580535      -0.86512963926648434     
 H   8.9963763320488255        10.427442826867114       -2.2611007279189477     
 H   7.1089018184389481        9.6437544898943379      -0.92114304869573294     
 N   10.361207535325560        6.5759876670185564        8.9314902174327191     
 C   11.149544956989560        7.7616028519492160        9.4365119506469473     
 H   11.285013090321486        8.4206464604218070        8.5708779970891840     
 H   12.139833614750943        7.3759608056429409        9.7003383089871029     
 C   9.0369589443446667        6.9913998776458257        8.3358872548798342     
 H   9.2545474101178691        7.8557741062696991        7.6936306678590052     
 H   8.4042667391030133        7.3202553594980362        9.1664700404440893     
 C   11.575307286558084        5.0006725758301682        10.466554234078972     
 H   11.454499670849851        4.0488338017760492        10.998773237597989     
 H   12.016115285626690        5.7083019875614269        11.177999960723907     
 H   12.303403811630988        4.8351554191668473        9.6591919763477083     
 C   10.225704894325165        5.4520232743006254        9.9276228556056356     
 H   9.7231720179779426        4.6337493035147164        9.4026598908954817     
 H   9.5398436140233613        5.7915316340061382        10.712079402866593     
 C   10.516512420126420        8.4925136987530472        10.602797630103771     
 H   11.184368628500495        9.3164634306874081        10.882862665394260     
 H   10.372032884661433        7.8410723696678080        11.470670700651153     
 H   9.5473127598399525        8.9266983873548345        10.330834932960860     
 C   8.3820685545390567        5.8710924999444662        7.5392137278171827     
 H   7.5067839113979264        6.2769802528207821        7.0147869536437328     
 H   8.0270441319281076        5.0493618789820873        8.1735055997592241     
 H   9.0542301448741469        5.4541760212245274        6.7776257741252772     
 H   10.941684506734592        6.2377276924445217        8.1176001155334099     
         396

 Co   10.891418600470020        1.0331171662677137        3.3037216973505759     
 S   8.6542154226934063        3.0360766042588350        4.3413621302894567     
 S   11.263979338748181        3.0713425026220023       0.89778891806242167     
 S   10.779187972477438       -2.0723998027093082        2.5492183239579598     
 S   12.915807190450884       0.16816036413072880        5.6009252792804158     
 O   11.641120623593759      -0.51034340258059319        5.9410568813202591     
 O   12.033448139362735        3.1545621566316084      -0.35519360459572730     
 O   7.7913703859188690        3.1103845918232267        5.5341502294574312     
 O   9.8757306372542626        2.6038411654563189       0.79048240275759007     
 N   9.9811311955539583      -0.72102907487963541        2.9521046450017177     
 O   13.567031456188037       0.83798131328016567        6.7417819109255097     
 O   10.141853177036319       -2.8356633970238336        1.4608390806598470     
 O   9.9123606110186184        3.7917055473879149        4.3965719965710237     
 O   12.174828023377987       -1.6318457056007456        2.2931963935191497     
 N   12.598111619867126        1.1377860890896696        4.3561491829898653     
 N   9.0651307506050447        1.5131560852098702        3.9413751866043492     
 N   11.971696604031873        2.1409826237429348        2.0296677384423054     
 C   5.9557541880088074      -0.60306836535637864        4.2229250550943522     
 H   4.9206922198250407      -0.52241494857885395        4.5444748651685023     
 C   13.302734560609769        2.3871845502049234        2.4377643760883103     
 C   8.6325130298787531      -0.76686769961736601        3.3653214440968910     
 C   7.6905231235025271        3.6677348654217288        2.9758924630451609     
 H   6.8119879844474305        3.0266870530455039        2.8406415453040013     
 H   8.3095997925764280        3.6494193786150566        2.0721848549212183     
 H   7.3655538070649653        4.6829807223330908        3.2319949831213455     
 C   14.282987113343841        3.1027721251353846        1.7213571829291028     
 H   14.042264204224002        3.5001542476617868       0.73874524677018694     
 C   13.647290983105771        1.8316295432514071        3.7087629139068001     
 C   10.862530229523292       -3.0995547205105582        3.9973958278876580     
 H   11.288774817177044       -2.4889637163383118        4.8001127680498232     
 H   11.508939361279289       -3.9548192067355386        3.7663040548934199     
 H   9.8581409883419493       -3.4390783032321290        4.2710505777512902     
 C   11.210602106070533        4.7054305155349887        1.5975501922310067     
 H   10.737074997627303        4.6110811898996662        2.5802798731157037     
 H   10.623307534449062        5.3301253982050563       0.91570867998335082     
 H   12.227699990268775        5.0972431586822600        1.6980296580487801     
 C   14.940321944722715        2.0427209363364582        4.2189598483524531     
 H   15.186449173300899        1.6790980374753455        5.2120054997709726     
 C   15.561068356736261        3.3085540011357764        2.2537081527231284     
 H   16.293159966720566        3.8863624819727431        1.6929743090785363     
 C   6.7744911768489375       0.52906914312061259        4.2740950876584982     
 H   6.3768683646543254        1.4587301531028674        4.6665848082237735     
 C   14.029691480338681       -1.0688998976775996        4.9668664679257857     
 H   13.482649816277991       -1.6934272945462991        4.2545983396150202     
 H   14.416994265470391       -1.6618231083327004        5.7981714745731967     
 H   14.846411055993196      -0.54782483497225198        4.4545577515284362     
 C   8.1218078215109788       0.47057695753498724        3.8770394403069970     
 C   7.7905624897320376       -1.8906943161043661        3.3293654410391729     
 H   8.1738105212444623       -2.8310379231830827        2.9448348710835845     
 C   6.4655642029702145       -1.8206262364833938        3.7722860149994402     
 H   5.8426387430123734       -2.7141281981196044        3.7489940675012772     
 C   15.886439775379866        2.7831851068976827        3.5041426739622761     
 H   16.863548748250381        2.9676390543630542        3.9448848729925294     
 Co   7.1593770640929213        14.848314854228553        12.342646305585200     
 S   9.3968149269342174        12.845426671437078        13.379932570191215     
 S   6.7868874729667619        12.810241453732964        9.9365457701895643     
 S   7.2714564406377233        17.953829641424072        11.587964457802221     
 S   5.1349299133076647        15.713354743576547        14.639712204058611     
 O   6.4096392744262332        16.391838550284763        14.979799260179115     
 O   6.0173330309916153        12.727067596904510        8.6836119929898334     
 O   10.259680900722262        12.771191062115664        14.572710027323282     
 O   8.1750629042034575        13.277941368214659        9.8292079880132075     
 N   8.0695609339457093        16.602502528399778        11.990908725184006     
 O   4.4836833499252426        15.043645659129560        15.780619342655667     
 O   7.9087741199879193        18.717060538588129        10.499553484213083     
 O   8.1387418196722408        12.089676407630440        13.435151391055122     
 O   5.8758278422246493        17.513232140574686        11.331954895699871     
 N   5.4526530447768149        14.743648830939375        13.395003713537108     
 N   8.9857743158144725        14.368331299158875        12.979980968260227     
 N   6.0791389004185756        13.740357979106067        11.068597379693045     
 C   12.095041004257743        16.484734583966670        13.261425458747318     
 H   13.130138146545294        16.404128611883227        13.582871048407403     
 C   4.7481124115097089        13.494105423839724        11.476685264449321     
 C   9.4181938644004131        16.648418479842466        12.404076379087019     
 C   10.360525334615378        12.213870240662789        12.014435317017156     
 H   11.239010938698677        12.854982054813227        11.879171017352617     
 H   9.7414292509104143        12.232152550730261        11.110741595696316     
 H   10.685571901523106        11.198641959113536        12.270512731403793     
 C   3.7679029739714447        12.778429958543212        10.760305439829967     
 H   4.0086472194551863        12.381013249289770        9.7777131874066185     
 C   4.4035065746544158        14.049732772657553        12.747638134467438     
 C   7.1880595839699843        18.981049618909545        13.036097177631280     
 H   6.7618575876774987        18.370473681791150        13.838848850356873     
 H   6.5415937769804628        19.836262299083788        12.804967385991064     
 H   8.1924258173904985        19.320652151473968        13.309737719460042     
 C   6.8405523900826530        11.176065543369848        10.636088034670527     
 H   7.3141517541520047        11.270362164534710        11.618787096973378     
 H   7.4278772718626227        10.551537841159281        9.9541167539225786     
 H   5.8235187659141472        10.784093645397800        10.736611139885614     
 C   3.1104686436749449        13.838651605190725        13.257812901960691     
 H   2.8643049855803979        14.202343187596302        14.250824601588883     
 C   2.4898188928861700        12.572629880921829        11.292653080365268     
 H   1.7577593068644646        11.994770398396426        10.731927817074412     
 C   11.276387416461858        15.352533373801650        13.312571638242103     
 H   11.674118428708701        14.422869594061874        13.704946729756685     
 C   4.0210542376253366        16.950363898380335        14.005545686687759     
 H   4.5681034141790526        17.574871943395738        13.293267651880601     
 H   3.6336827069481945        17.543307898221013        14.836802396339841     
 H   3.2043801867196606        16.429230277625539        13.493224161338322     
 C   9.9290258268787763        15.410973169709990        12.915661902339743     
 C   10.260059378868272        17.772310067550162        12.368154888468434     
 H   9.8767230247576610        18.712660394045255        11.983730833047460     
 C   11.585100648775539        17.702298265942815        12.810955400377086     
 H   12.207962396895569        18.595845627979859        12.787679745500222     
 C   2.1643958985251026        13.098083455991905        12.543039374949666     
 H   1.1872913846621691        12.913609199473926        12.983782849519297     
 Co   4.9921259667168778        6.9332196114309248        14.780742454660009     
 S   2.7624164327527705        4.9320012981644288        13.723524067720463     
 S   5.3722096614313877        4.8845616815586634        17.174851887110915     
 S   4.8684482642593983        10.046260281159030        15.508704084045087     
 S   6.9925936307664225        7.7936245840491347        12.465205865139414     
 O   5.7187187827676276        8.4788620594671844        12.135384684031886     
 O   6.1387688839744321        4.7896869250321696        18.427919145117855     
 O   1.8914669527018195        4.8673457509349580        12.535814926125708     
 O   3.9850753790895577        5.3578812697767741        17.285947510651845     
 N   4.0769666945378109        8.6848653123090021        15.131824081048869     
 O   7.6299835011356603        7.1243741490384433        11.316065355501737     
 O   4.2465699051383305        10.808049766920584        16.607052718832321     
 O   4.0214286087631796        4.1785841875425200        13.653156927029205     
 O   6.2751905683019311        9.6241998803555795        15.736428461719385     
 N   6.6806985760538815        6.8194660434169689        13.707333023441741     
 N   3.1675579754838505        6.4513242406442455        14.137217928099385     
 N   6.0796821743183154        5.8212147718551863        16.046036063551359     
 C   3.2180547873794499E-002   8.5387719500868258        13.931032070508575     
 H  -1.0079173818858109        8.4500411363855683        13.628602119375305     
 C   7.4012129035080978        5.5606338140705383        15.614527701134149     
 C   2.7207751878543585        8.7209966013719171        14.743699809402214     
 C   1.8091292997589330        4.2816170392765285        15.089213327331100     
 H  0.91955256939186258        4.9071436089796601        15.226151404292548     
 H   2.4309894688859246        4.3088434309955179        15.991274835649218     
 H   1.5020740624398876        3.2616947823231950        14.830064543095352     
 C   8.3827778395025110        4.8280645246483216        16.310659066147188     
 H   8.1539642190405868        4.4279774536145506        17.295337997584905     
 C   7.7314574816972899        6.1132573167788173        14.338554446055463     
 C   4.9133189323025146        11.064804010248544        14.053860508711354     
 H   5.3492022389323566        10.459409247016323        13.252415725058759     
 H   5.5401524404667359        11.936686456468925        14.276103695080423     
 H   3.8985465813609994        11.377929989508987        13.787220228666840     
 C   5.3189084180873518        3.2520686159886782        16.467396846783732     
 H   4.8381467850145450        3.3448621741202085        15.487971835722163     
 H   4.7415826636563070        2.6216970942378039        17.152586768877566     
 H   6.3376939580011289        2.8659396169564060        16.358942436371986     
 C   9.0138905506169937        5.8900259072271588        13.807282532382628     
 H   9.2480557839942055        6.2581517478187321        12.813415341843326     
 C   9.6477828316251415        4.6051230722187499        15.754438960764572     
 H   10.380288700037843        4.0144102720313164        16.300061280737097     
 C  0.86245274078923995        7.4168304690433340        13.848603628468856     
 H  0.46756409783551078        6.4897950275920149        13.446966780315131     
 C   8.1212451052220622        9.0159969343974691        13.099055727476678     
 H   7.5816243181428113        9.6474588534289385        13.810780796646741     
 H   8.5202459449379262        9.6040096066163478        12.270241495395695     
 H   8.9288611061368215        8.4816452240047102        13.612112921349119     
 C   2.2148113580117812        7.4842755715274070        14.226168843415156     
 C   1.8672234468227960        9.8355846130926832        14.809487602626053     
 H   2.2467304975699047        10.774412596818994        15.202196670277594     
 C  0.53480546852252497        9.7556906245796782        14.390691853582100     
 H -0.10114706523496307        10.639231576036881        14.437545019646906     
 C   9.9615941221843034        5.1339149117803133        14.502676867471219     
 H   10.930434375529533        4.9402017827673195        14.047158396103788     
 Co   1.0246534773906677        8.9482186101835328        5.7421299061925843     
 S   3.2543484325252603        10.949514651033487        4.6849860691636032     
 S  0.64443115355301273        10.997021090241466        8.1361168287981602     
 S   1.1484622531405355        5.8351673858004673        6.4701304310290508     
 S -0.97566787183451309        8.0877829554073166        3.4264860760637159     
 O  0.29820353881443801        7.4025090971482754        3.0967290691574649     
 O -0.12212995756279103        11.091973556736310        9.3891765922075017     
 O   4.1252709944963888        11.014165820326024        3.4972549752329720     
 O   2.0316016803193278        10.523823973641731        8.2472686311609547     
 N   1.9398921769068389        7.1965915645147041        6.0932617094055566     
 O  -1.6130002054552661        8.7570335076070620        2.2773108356367175     
 O   1.7703413959695908        5.0734353879118990        7.5685192534967198     
 O   1.9952915521825210        11.702853331064375        4.6145958637380398     
 O -0.25831519802696351        6.2571575179784666        6.6977815485463479     
 N -0.66381443564546594        9.0619988060735430        4.6685915522757719     
 N   2.8492840578441947        9.4302164660525936        5.0988115456418646     
 N  -6.2982188786126367E-002   10.060155471139653        7.0074093420638963     
 C   5.9846250649729953        7.3427601750872284        4.8922744195131260     
 H   7.0246973601805438        7.4315080993707552        4.5897622400327371     
 C  -1.3844982585373566        10.320694685954452        6.5758113262533477     
 C   3.2960781941981243        7.1604909050607768        5.7051136211717104     
 C   4.2076432751823987        11.600029067556635        6.0506078498011533     
 H   5.0972350920691731        10.974527209392621        6.1875682033874373     
 H   3.5858003938168284        11.572858691926671        6.9526829523572715     
 H   4.5146775594277955        12.619934503790663        5.7913712848823655     
 C  -2.3661134323532989        11.053265594942490        7.2718811838430009     
 H  -2.1373618823779847        11.453340853817217        8.2565800458676204     
 C  -1.7146375474446209        9.7681480645209859        5.2997812015655201     
 C   1.1036911480177287        4.8165671532070089        5.0153151399244731     
 H  0.66780407545094067        5.4219156209830803        4.2138371463490794     
 H  0.47688023046137756        3.9446700052527044        5.2375670971132866     
 H   2.1184815475755321        4.5034675910824156        4.7487130252654568     
 C  0.69757815226025066        12.629428733683698        7.4284706154345166     
 H   1.1783334414398783        12.536574844045790        6.4490487018136555     
 H   1.2748693088770096        13.259912844405221        8.1135824421355309     
 H -0.32123971560523540        13.015465761850749        7.3200046485955284     
 C  -2.9970368389736115        9.9913823806204949        4.7684259146124441     
 H  -3.2311128154299733        9.6233066983628071        3.7745192075098122     
 C  -3.6310881698980286        11.276192072386198        6.7155845356998842     
 H  -4.3636381315978987        11.866883114863779        7.2611756238382510     
 C   5.1543441706073798        8.4647018655096886        4.8099530750825839     
 H   5.5492015265494743        9.3917566090254851        4.4083330164184025     
 C  -2.1043485653195813        6.8654290524765607        4.0603208752136268     
 H  -1.5647556535006848        6.2340132381460265        4.7721102138598965     
 H  -2.5032621628798473        6.2773659907834096        3.2314999293091198     
 H  -2.9120202516072435        7.3997794463309905        4.5732892965336474     
 C   3.8020183866042130        8.3972464178894963        5.1876269411477240     
 C   4.1496573480829211        6.0459213269503245        5.7708480325911724     
 H   3.7701960000283461        5.1070810463543550        6.1635750711375055     
 C   5.4820449144889292        6.1258315426234136        5.3519571610745649     
 H   6.1180079263126537        5.2422956329978634        5.3987422497707955     
 C  -3.9448078266280193        10.747439774770481        5.4637834653452613     
 H  -4.9136207576980100        10.941155750987148        5.0082057399876261     
 N   10.248293434339496       0.40823555444784931        8.1746701922236866     
 C   8.8085707812437146       0.43188694720165149        7.7071033950911332     
 H   8.7127915531905025        1.2758593041284518        7.0149816294799781     
 H   8.2086136040781845       0.64875387152977793        8.6008849338249309     
 C   10.459206168909944      -0.65520638900551675        9.2299961771765151     
 H   10.169652794898790       -1.6014270138294882        8.7653937987581685     
 H   9.7395800092136486      -0.46043400677824070        10.032789505544811     
 C   8.4062920411837290      -0.86572541124375613        7.0217427866196296     
 H   7.4108371260271220      -0.74096111424078270        6.5750602316343638     
 H   8.3567226058215258       -1.7093971606105223        7.7153707529064732     
 H   9.0888421764167546       -1.1029747376217092        6.1958497501319973     
 C   10.697077934113814        2.7893838203688053        7.4872697518538676     
 H   11.328608947058235        3.6444262019799045        7.7607772511074522     
 H   9.6895879335001673        3.1558656386617803        7.2668137581951342     
 H   11.112302261480469        2.3809932749806997        6.5570307135773120     
 C   10.729039396537795        1.7693909517250279        8.6169776487395175     
 H   11.756760825587909        1.6306734045024875        8.9654132483617346     
 H   10.106710448040179        2.0614302778141003        9.4727344912540783     
 C   11.890354155769307      -0.71624595368018040        9.7425901258678529     
 H   12.057981626898099       -1.6878403552213679        10.226118045203901     
 H   12.100098979475360        5.8863747775622824E-002   10.488431847908062     
 H   12.609201242391842      -0.63133621736487533        8.9182274715244958     
 H   10.824262626778037       0.12809262866403576        7.3400441532266978     
 N   7.8025368377359410        15.473128275237723        17.213243551753049     
 C   9.2422181235277510        15.449255978435747        16.745592294898891     
 H   9.3377688616471968        14.605436355365280        16.053265851105753     
 H   9.8421672414081005        15.232017625527133        17.639282763445191     
 C   7.5918510954074652        16.536590855697000        18.268589149195883     
 H   7.8814238539522838        17.482782043388628        17.803938551543485     
 H   8.3115619079411314        16.341763402747283        19.071293488380341     
 C   9.6447690758937057        16.746933437830954        16.060523116806781     
 H   10.640092210742889        16.621999645211865        15.613621508926224     
 H   9.6946875629068288        17.590396240928452        16.754359468737650     
 H   8.9621615507296220        16.984616384974011        15.234816882042024     
 C   7.3535138304740242        13.092027773343746        16.525846988708018     
 H   6.7218981579747075        12.237044866942373        16.799348619802771     
 H   8.3609813477798998        12.725458164988334        16.305432282451402     
 H   6.9383576508598201        13.500444706372306        15.595586420095218     
 C   7.3216080048833989        14.112037454439998        17.655541888216678     
 H   6.2938822337043510        14.250878348980336        18.003916638189629     
 H   7.9438582555928994        13.819935158087800        18.511336268762371     
 C   6.1607785149043535        16.597767199323915        18.781365376248004     
 H   5.9933165754274382        17.569373392127776        19.264923496506817     
 H   5.9510506922675912        15.822667268611788        19.527221882784982     
 H   5.4418129535501594        16.512953013640441        17.957097505921574     
 H   7.2265573854947309        15.753374092857719        16.378655551939293     
 N   4.2935090912613090        7.5837013615217721        9.9021131759059351     
 C   2.8659131554818926        7.5252621396622068        10.400726224177484     
 H   2.8097858525668471        6.6893394020516483        11.106591659906245     
 H   2.2550116565586418        7.2764830226338608        9.5225450160964602     
 C   4.4629842529885435        8.6725709189482689        8.8645422793295001     
 H   4.1691164144005004        9.6039177464292109        9.3570353183129509     
 H   3.7281049148502206        8.4832930309021144        8.0737455792492092     
 C   2.4351430110808954        8.8206634433927995        11.073160332228863     
 H   1.4689159565473702        8.6584694050319460        11.568857376348822     
 H   2.3149682165390555        9.6431843018999892        10.362208400291500     
 H   3.1417699703275281        9.1100831192896337        11.861795632194704     
 C   4.7983736024329984        5.1912809626969203        10.522833789434477     
 H   5.4200813249260591        4.3450962626299656        10.200746298248497     
 H   3.8015590040767528        4.8162581526409163        10.775824970231984     
 H   5.2524489354173429        5.5788129240932829        11.443736401643607     
 C   4.7808034431088045        6.2387356339972246        9.4175605471502415     
 H   5.7943502946868017        6.3999610991191087        9.0390927157312664     
 H   4.1387552269228172        5.9563250584404477        8.5730601680815948     
 C   5.8817308519677312        8.7657667116915565        8.3221785559810240     
 H   6.0343615792385137        9.7579773012024376        7.8771718862836426     
 H   6.0785118475920266        8.0232906098163124        7.5411954106222661     
 H   6.6207820953645440        8.6520457448018266        9.1245577402374156     
 H   4.8846497047167592        7.8546497152155359        10.729447850350455     
 N   1.7233612222603649        8.2977784722153256       0.86341589018997311     
 C   3.1509640837965542        8.3560350709928688        1.3620360379254495     
 H   3.2072223503226205        9.1920227689532279        2.0678122913054735     
 H   3.7619062091394211        8.6046129218305900       0.48383003456222162     
 C   1.5537772120271296        7.2089928715534271      -0.17422207310935614     
 H   1.8476346855894970        6.2775982208228323       0.31817977349575838     
 H   2.2886200346570518        7.3983028684963736      -0.96504305772553189     
 C   3.5815244409234377        7.0606413827706778        2.0346153802662199     
 H   4.5478247656807067        7.2226983385282439        2.5302057618344063     
 H   3.7014831045569285        6.2380068952377350        1.3237722569781767     
 H   2.8749076755190606        6.7714780951899067        2.8233407602819067     
 C   1.2186914984728396        10.690214239481278        1.4842489613334808     
 H  0.59705376239484087        11.536459767282063        1.1621908334798321     
 H   2.2155250035665435        11.065158809558191        1.7372886000226131     
 H  0.76456176985345836        10.302669608377025        2.4051210775928404     
 C   1.2362120964620877        9.6428175295055656       0.37892206728671574     
 H  0.22266616757116262        9.4817045231134003        4.0318423450848989E-004
 H   1.8783230984240797        9.9252132273143197      -0.46553792573569747     
 C  0.13499920469854021        7.1158998772295154      -0.71651687427952715     
 H  -1.7708288835385427E-002   6.1237242019969766       -1.1615731351492131     
 H  -6.1776277294899373E-002   7.8584285945818708       -1.4974488282215235     
 H -0.60400503253715709        7.2296241000555961        8.5903805138294292E-002
 H   1.1322001786347373        8.0268364122911340        1.6907348783889551     
 N   1.6988677761198467        14.563338546775020        18.219231440700923     
 C  0.98508309939255778        15.798460814547177        17.720535388407647     
 H  0.82726248752781140        16.427702301749481        18.603307715743295     
 H  -4.4393678433410771E-003   15.466661120264886        17.390042092516893     
 C   3.0198859292818825        14.902299590573644        18.866209049075291     
 H   2.8286960109781751        15.774196620354747        19.506823089378887     
 H   3.6967286971408853        15.203171295003038        18.059846171057242     
 C  0.48550207067591850        13.073299406414611        16.600963245639171     
 H  0.59734290761834707        12.149352349148895        16.020068512588722     
 H   8.1083577009771202E-002   13.828024387365316        15.917447566853797     
 H -0.26889688861023708        12.882891060473693        17.378122506418382     
 C   1.8291236937807525        13.463812082449694        17.195040158505968     
 H   2.2875119608602872        12.614494800611594        17.711757150466685     
 H   2.5498139527695827        13.803919051016059        16.442123561913462     
 C   1.7062974073562658        16.547540227825380        16.618524144571762     
 H   1.0759803931992267        17.399747869166109        16.335315471123376     
 H   1.8791680297967595        15.921536797283357        15.737568978446006     
 H   2.6725785968742315        16.941397818251325        16.956133819901275     
 C   3.5858717135271840        13.742934315765078        19.673055648514275     
 H   4.4644234536531719        14.097508128450039        20.227871824879454     
 H   3.9181124066545050        12.907542111867796        19.044876445941060     
 H   2.8671568288398475        13.357565563942781        20.407966361448608     
 H   1.0712420352871488        14.226216839081475        18.996428126533978     
 N   4.3180584259264512        1.3182259710667812        9.1805474140722367     
 C   5.0316990066489202        8.2941652046790021E-002   8.6820198483183137     
 H   5.1893674629840696      -0.54623557900968267        9.5648649635841281     
 H   6.0212985316627687       0.41455890649734939        8.3515581434421549     
 C   2.9969476371902073       0.97950532739957319        9.8274730735325146     
 H   3.1879621627964738       0.10759903419212746        10.468130334023071     
 H   2.3201042927217577       0.67870894003257543        9.0210827948618721     
 C   5.5316877299738039        2.8079507800655548        7.5621637294857962     
 H   5.4199696902658676        3.7318086579147920        6.9810911120885066     
 H   5.9360795561099904        2.0530616234812746        6.8788039206092471     
 H   6.2860543351742324        2.9984253255083275        8.3393378902467177     
 C   4.1879927921150379        2.4176552716230728        8.1562235459298655     
 H   3.7296662434220429        3.2670856795753229        8.6728171028058458     
 H   3.4673043372189412        2.0775375191572865        7.4033089724428125     
 C   4.3104401192617505      -0.66614057961339379        7.5800375559155508     
 H   4.9406783708597688       -1.5184362898923913        7.2969115717354915     
 H   4.1376666738547874       -4.0177532337672253E-002   6.6990358946679276     
 H   3.3441010091374639       -1.0598687504674451        7.9176407873960146     
 C   2.4310964294631932        2.1389943825485647        10.634242285905600     
 H   1.5524071827849339        1.7846005974471826        11.188962887069104     
 H   2.0990884071162448        2.9744486343288714        10.006018929980025     
 H   3.1498022203560274        2.5242227924950966        11.369235395332504     
 H   4.9456886883794633        1.6553405924320008        9.9577435613719842     
 N   7.6903705021617190        9.3037955444859115      -0.10852408537379804     
 C   6.9048960715742327        8.1162497529730668       0.39618598828967289     
 H   6.7687168971879803        7.4583207375172265      -0.47010927403204644     
 H   5.9145784695116159        8.4997787425770817       0.66243578213609855     
 C   9.0145600010834830        8.8913591305967135      -0.70599079011433152     
 H   8.7980548233408395        8.0267007611620826       -1.3482129136689618     
 H   9.6488832747837048        8.5635835637119389       0.12371471197358316     
 C   6.4761246338155498        10.875784406319049        1.4296702998502615     
 H   6.5965264806717778        11.826543087857797        1.9637895358590400     
 H   6.0366837909295477        10.166321547407822        2.1400010809061039     
 H   5.7470753040891456        11.042254453613655       0.62341316671227676     
 C   7.8255514260129315        10.426816788242125       0.88870572755901456     
 H   8.3264003491236043        11.246304077163304       0.36410510499104737     
 H   8.5127112909785314        10.087304056573759        1.6719954117681117     
 C   7.5412146863084555        7.3847055300545419        1.5601068790357890     
 H   6.8748047158717975        6.5596514006442979        1.8402457403019818     
 H   7.6866517754783636        8.0352039578329073        2.4284822522945393     
 H   8.5103569366914673        6.9521077762562253        1.2857482288658060     
 C   9.6660921466108736        10.013181762665191       -1.5029926570474073     
 H   10.541588831577672        9.6092891964556451       -2.0284631366039583     
 H   10.020127670467710        10.835458659908999      -0.86890066090900775     
 H   8.9922299333817115        10.428837631732401       -2.2636642974251391     
 H   7.1081423381019890        9.6419880935579538      -0.92106208315067040     
 N   10.360227444757161        6.5777131716535262        8.9302088784881803     
 C   11.145793952941048        7.7651733307639326        9.4349837663749447     
 H   11.282070432491100        8.4231128374184330        8.5687117304212634     
 H   12.136063401170670        7.3815399564617730        9.7012665499653821     
 C   9.0360913403624732        6.9902762976592498        8.3327080240558740     
 H   9.2526896478352327        7.8549268348095609        7.6905051812633003     
 H   8.4017658712066812        7.3180944635400760        9.1623956272895217     
 C   11.574321250761182        5.0055817513097587        10.468362844711617     
 H   11.453856188899431        4.0547827953385767        11.002398185709762     
 H   12.013778391880466        5.7149684092173052        11.178762409963374     
 H   12.303389471727577        4.8391380081496909        9.6621179972301778     
 C   10.224934365515336        5.4546605987389150        9.9273900534099955     
 H   9.7240430871557795        4.6352276387235261        9.4027411358371999     
 H   9.5377822269633779        5.7941904937380837        10.710678021088473     
 C   10.509500496624939        8.4967510048770674        10.598895900246328     
 H   11.175957615681133        9.3217589769117435        10.879062913086891     
 H   10.363993737679801        7.8462535588678719        11.467259305482758     
 H   9.5403970304725476        8.9294239241543512        10.324515253825925     
 C   8.3844993528548422        5.8685112204243044        7.5356693669650445     
 H   7.5090829707649247        6.2724852328456597        7.0101251885445688     
 H   8.0303361473035881        5.0462731412283599        8.1697423768184532     
 H   9.0583816309215699        5.4527694408622409        6.7750628036512968     
 H   10.942451277222931        6.2394953144796368        8.1176782786257107     
         396

 Co   10.895934331937653        1.0321277994654394        3.3034480011485843     
 S   8.6590121957163628        3.0350127901583037        4.3418287521653207     
 S   11.268785259465698        3.0707586179865589       0.89797173609420422     
 S   10.783270540136675       -2.0736804742683472        2.5499555279402926     
 S   12.919404898528166       0.16733507740915468        5.6013519205274775     
 O   11.644751063385002      -0.51143151264321085        5.9410849546725970     
 O   12.038146029241457        3.1544279282572774      -0.35501160216076727     
 O   7.7958563973681931        3.1089460501251778        5.5344223737561018     
 O   9.8805811623473758        2.6030297535873075       0.79051549577907032     
 N   9.9854635376952832      -0.72192586808622772        2.9518415000170242     
 O   13.570094240110459       0.83713454324568815        6.7425285616674691     
 O   10.146533098071487       -2.8368866322115376        1.4611905520665953     
 O   9.9171907793548346        3.7905563760313363        4.3976228384568161     
 O   12.179337593443602       -1.6338355409040950        2.2950257212756737     
 N   12.601931586988622        1.1371369896028296        4.3566791470150470     
 N   9.0697069160692880        1.5122323664687665        3.9413094945609854     
 N   11.976492056147306        2.1401598093711387        2.0297360638580484     
 C   5.9593391604348200      -0.60289640266479183        4.2199691455883981     
 H   4.9240834176659849      -0.52193635346594347        4.5407844283738514     
 C   13.307163419623626        2.3869149583419227        2.4387352110937104     
 C   8.6365539803605973      -0.76739610628664634        3.3640932973092941     
 C   7.6957187346683433        3.6673945081875243        2.9763535117829858     
 H   6.8167590769623958        3.0269436347941197        2.8410371067384261     
 H   8.3149016433587644        3.6487393509986608        2.0727086171782791     
 H   7.3714379604285742        4.6828192552276002        3.2325764720982471     
 C   14.287465751592487        3.1031611905380894        1.7231123116373943     
 H   14.047200845365429        3.5006528710117220       0.74042315640539291     
 C   13.651170441601307        1.8314637374762464        3.7099207859891554     
 C   10.865132772472171       -3.1005080051407274        3.9983873295159063     
 H   11.291745821367048       -2.4901186033138996        4.8010579009865637     
 H   11.510790835926793       -3.9564098244282362        3.7676342714996354     
 H   9.8603447408316054       -3.4390194381611989        4.2717703942041991     
 C   11.215403321409944        4.7047852773677770        1.5980276157187874     
 H   10.741595239565218        4.6104937862330102        2.5806286147882593     
 H   10.628491614971379        5.3296959114100089       0.91605545677369993     
 H   12.232564167724609        5.0963833688219795        1.6988172589410520     
 C   14.943794081153376        2.0430187326932892        4.2209288587461469     
 H   15.189462334900181        1.6792153352215988        5.2140031048931137     
 C   15.565044152385756        3.3096003612355580        2.2563824910074599     
 H   16.297151290819961        3.8879087651009967        1.6962330338063647     
 C   6.7785148625376754       0.52885284812964073        4.2723364007029900     
 H   6.3809933615125054        1.4584127956756938        4.6651742996648524     
 C   14.033861224891224       -1.0691557265098908        4.9672991538301190     
 H   13.487106307692589       -1.6939521507705655        4.2550529217850572     
 H   14.421618355616484       -1.6618884151492113        5.7985074198613473     
 H   14.850227241729685      -0.54756614896839750        4.4549602130589978     
 C   8.1260256388911358       0.47001998029223752        3.8760308574672742     
 C   7.7941616921916976       -1.8908710044893791        3.3269937192652890     
 H   8.1772686671712780       -2.8311559653280862        2.9421505637050900     
 C   6.4688780863283926       -1.8204290601098014        3.7689875683221117     
 H   5.8454551027924140       -2.7135505476697310        3.7447937742743798     
 C   15.889971986524369        2.7840910404466777        3.5068640413623839     
 H   16.866762803973806        2.9688990320522182        3.9481757439672038     
 Co   7.1548525839155506        14.849310320537947        12.342355776973641     
 S   9.3919926434677592        12.846488536867652        13.380409386842052     
 S   6.7820676873268484        12.810820463002640        9.9367239164012418     
 S   7.2673779170185568        17.955115727145539        11.588698839653588     
 S   5.1313314637170215        15.714173520892505        14.640134865867793     
 O   6.4060096872669572        16.392915549879685        14.979826046459790     
 O   6.0126280821997664        12.727194445434455        8.6837853762867283     
 O   10.255167429146095        12.772624933536243        14.572993626295082     
 O   8.1702038710360583        13.278733599398926        9.8292396529142696     
 N   8.0652283617641913        16.603400557654332        11.990636861547520     
 O   4.4806190922941607        15.044480918180383        15.781358742375081     
 O   7.9040997582572627        18.718292266040613        10.499905171565471     
 O   8.1338827286441067        12.090829253202918        13.436211581185868     
 O   5.8713209782118305        17.515232298020944        11.333780258885646     
 N   5.4488277287883191        14.744297555764204        13.395524125344190     
 N   8.9811806799533986        14.369253956008956        12.979922204968968     
 N   6.0743315298926470        13.741193063592020        11.068648621154930     
 C   12.091447776293137        16.484547421302221        13.258484638912208     
 H   13.126736026563274        16.403630684026727        13.579203604211036     
 C   4.7436708587975218        13.494390245228310        11.477639431357069     
 C   9.4141515270124430        16.648941292839211        12.402843747277709     
 C   10.355304197024537        12.214202028258757        12.014909044469519     
 H   11.234217087951794        12.854713332649204        11.879579973189740     
 H   9.7361033256051552        12.232825289837141        11.111276962907798     
 H   10.679657723236495        11.198794015882754        12.271109092714310     
 C   3.7634082701245792        12.778063537082128        10.762041232686681     
 H   4.0036926225542668        12.380540845481764        9.7793698086772736     
 C   4.3996185073788423        14.049906367442610        12.748783672019760     
 C   7.1854660642020143        18.982001155958702        13.037090918423839     
 H   6.7588940393414561        18.371623893884728        13.839793184672537     
 H   6.5397543448734350        19.837854776166864        12.806304991122476     
 H   8.1902328342737309        19.320586069685792        13.310460190915428     
 C   6.8357158532018980        11.176711746744747        10.636575888021813     
 H   7.3095907209718467        11.270953894088338        11.619148667788140     
 H   7.4226557866502763        10.551956435111363        9.9544832003081449     
 H   5.8186144343202253        10.784966097475479        10.737405431019578     
 C   3.1069884531208589        13.838360983881399        13.259771222256438     
 H   2.8612868532173783        14.202227078182885        14.252814485537030     
 C   2.4858274176687605        12.571606944909600        11.295308548684837     
 H   1.7537498142768155        11.993251832057238        10.735166671404105     
 C   11.272348660224285        15.352739651485873        13.310829809977283     
 H   11.669969922727971        14.423177176418328        13.703561997024552     
 C   4.0168866761064450        16.950620473562218        14.005983026900880     
 H   4.5636491167449149        17.575396625538612        13.293725996499091     
 H   3.6290687772205699        17.543374298531830        14.837146565397950     
 H   3.2005603306181047        16.428978688979555        13.493633987404515     
 C   9.9247962695228544        15.411524310795123        12.914659085535805     
 C   10.256465694032363        17.772475909439841        12.365776090894922     
 H   9.8732774732644710        18.712767148001110        11.981031160452984     
 C   11.581788926828837        17.702085636463096        12.807659153015827     
 H   12.205153277361106        18.595248902595756        12.783480445982663     
 C   2.1608520508803348        13.097193446743916        12.545746049399492     
 H   1.1840653489209298        12.912366399552173        12.987058783520890     
 Co   4.9875988682768648        6.9322393549048211        14.780474104903483     
 S   2.7575926595700855        4.9309589897517503        13.724021607983127     
 S   5.3673937146503929        4.8839791643950266        17.175037257826936     
 S   4.8643673889158885        10.044991731218467        15.509466214331210     
 S   6.9889850722909888        7.7928241524276505        12.465645143051205     
 O   5.7150771599128589        8.4778003191607034        12.135430150804035     
 O   6.1340684950726869        4.7895523107941793        18.428099015069282     
 O   1.8869561731429447        4.8659385205645105        12.536115815255476     
 O   3.9802185879388872        5.3570796822182212        17.285990297002119     
 N   4.0726304114809011        8.6839831567025314        15.131587509643561     
 O   7.6269066578462441        7.1235549264227007        11.316821231635984     
 O   4.2418972244715381        10.806837738386648        16.607433105057012     
 O   4.0165694115780957        4.1774533943703585        13.654236349864339     
 O   6.2706831309217561        9.6222194682343805        15.738275398959251     
 N   6.6768685776569834        6.8188380721817010        13.707873117512039     
 N   3.1629593222477363        6.4504182378496004        14.137193963382247     
 N   6.0748750454611198        5.8203855285216806        16.046099443993974     
 C   2.8589996207069070E-002   8.5389834661807846        13.928101043437080     
 H  -1.0113143673014775        8.4505668696201521        13.624934982327908     
 C   7.3967703980271802        5.5603564884205907        15.615489728954877     
 C   2.7167300952954880        8.7204918936798581        14.742497604831849     
 C   1.8039025942844025        4.2812929353676275        15.089699182677805     
 H  0.91475173420295430        4.9074178505066728        15.226573282443869     
 H   2.4256549242101486        4.3081722686238804        15.991824609587013     
 H   1.4961564569737478        3.2615520217939373        14.830664016664949     
 C   8.3782842243899189        4.8284355057584429        16.312397055718016     
 H   8.1490127642839063        4.4284478898559421        17.296994657044323     
 C   7.7275662037987241        6.1130998220711508        14.339711283298243     
 C   4.9107166129073434        11.063868313262544        14.054879497656147     
 H   5.3462252245852602        10.458273669793694        13.253383588874490     
 H   5.5383062211645857        11.935109402157966        14.277462403559833     
 H   3.8963442000451818        11.378013344408561        13.787972004934861     
 C   5.3140812614566393        3.2514238488905689        16.467881173371328     
 H   4.8335950709570774        3.3442785595219302        15.488330594157542     
 H   4.7363712981851585        2.6212742262772113        17.152944905045992     
 H   6.3327998393934539        2.8650716616058332        16.359730423643150     
 C   9.0104071471570908        5.8903388112323540        13.809249434847036     
 H   9.2450332658187850        6.2582980396891754        12.815416474436946     
 C   9.6437920701684963        4.6061560998232833        15.757093617062683     
 H   10.376281625623994        4.0159363860059587        16.303294316647452     
 C  0.85841398079617570        7.4166462170457716        13.846879940007298     
 H  0.46341644176439012        6.4895098951333514        13.445598453642281     
 C   8.1170690505313523        9.0157602177912146        13.099504682741244     
 H   7.5771635809546627        9.6469553193144826        13.811251289959291     
 H   8.5156216930804280        9.6039620559610182        12.270595743462225     
 H   8.9250341232597332        8.4819171206401069        13.612532795850404     
 C   2.2105790190494479        7.4837434798430467        14.225194157167284     
 C   1.8636286454058790        9.8354385972566210        14.807134135606713     
 H   2.2432821263926406        10.774324603090609        15.199526751641187     
 C  0.53149614060208794        9.7559262984349537        14.387409324774604     
 H -0.10395201628440455        10.639852874861695        14.433351890971997     
 C   9.9580489276429400        5.1348240367236002        14.505386128031972     
 H   10.927207079739112        4.9414687931237475        14.050434934439533     
 Co   1.0291935712726816        8.9492044917832825        5.7418540740287014     
 S   3.2591850468226320        10.950554031925911        4.6854701893017614     
 S  0.64927041460334201        10.997598823077359        8.1363033981765689     
 S   1.1525448812790424        5.8364415176963149        6.4708823796109547     
 S -0.97206108027657645        8.0885851394680248        3.4269283871729259     
 O  0.30184030188903016        7.4035692325776079        3.0967719028468323     
 O -0.11740633723094970        11.092098418041223        9.3893580337317566     
 O   4.1297970206933607        11.015573307640157        3.4975445715381972     
 O   2.0364792718655731        10.524612310810459        8.2473091323444869     
 N   1.9442347870958132        7.1974762305542788        6.0930126464736212     
 O  -1.6099271002377551        8.7578580855927886        2.2780730306283714     
 O   1.7750155687067659        5.0746491395451976        7.5688869653787494     
 O   2.0001649012574823        11.703983528746702        4.6156634798749749     
 O -0.25380285086673665        6.2591504793452550        6.6996237430258301     
 N -0.65998050388156881        9.0626240952334278        4.6691359688550653     
 N   2.8538912045138440        9.4311173034250757        5.0987634764273899     
 N  -5.8155841524891130E-002   10.060994722547980        7.0074664504285096     
 C   5.9882261319785162        7.3425437507794502        4.8893463420126544     
 H   7.0281067918307603        7.4309756502988389        4.5861042551677036     
 C  -1.3800377699645643        10.320984293915444        6.5767737218375011     
 C   3.3001300588969369        7.1609948844612674        5.7039012138458469     
 C   4.2128808564118296        11.600341428684855        6.0510858435174457     
 H   5.1020466762455534        10.974240662995447        6.1879801855107495     
 H   3.5911445190624507        11.573512521434218        6.9532238086030151     
 H   4.5206062185210456        12.620067327177383        5.7919699271396174     
 C  -2.3615979045400737        11.052907454631205        7.2736236938457397     
 H  -2.1323834812858649        11.452885114087216        8.2582392388555537     
 C  -1.7107366667004098        9.7683100447751201        5.3009436048364806     
 C   1.1062867910501872        4.8175106193376589        5.0163233913298306     
 H  0.67077298131807139        5.4230607543030018        4.2147964641514255     
 H  0.47871939564993904        3.9462555658133218        5.2389166140053769     
 H   2.1206758945619728        4.5033906002165320        4.7494504484711380     
 C  0.70243983474599270        12.630074373298093        7.4289691172798262     
 H   1.1829200810418838        12.537163285131321        6.4494214405981127     
 H   1.2801176258693019        13.260328903629217        8.1139600290114942     
 H -0.31630868601887108        13.016341136040879        7.3208073223947983     
 C  -2.9935464603320572        9.9910738846204232        4.7704047497913624     
 H  -3.2280904875779020        9.6231602135481342        3.7765356890705570     
 C  -3.6270779926909991        11.275172409528171        6.7182498118757970     
 H  -4.3596082273949071        11.865372403178275        7.2644213438355392     
 C   5.1583945198796650        8.4648814792697813        4.8082240335845103     
 H   5.5533632890773577        9.3920356383038133        4.4069581177220565     
 C  -2.1001756228920736        6.8656694373179299        4.0607743782281487     
 H  -1.5602964758948974        6.2345144705761282        4.7725786470775402     
 H  -2.4986504265267895        6.2774230435699945        3.2318590888973424     
 H  -2.9081897396873466        7.3995131661960665        4.5737222809668268     
 C   3.8062599238254218        8.3977748346259897        5.1866387070190179     
 C   4.1532564489417370        6.0460649423803403        5.7684885513613011     
 H   3.7736448762966215        5.1071676726711548        6.1608976923408747     
 C   5.4853609292984702        6.1255919346554171        5.3486759685579006     
 H   6.1208185724816548        5.2416698771247487        5.3945557349080753     
 C  -3.9412503591989028        10.746539933667725        5.4665068383727942     
 H  -4.9103832922558208        10.939897489060037        5.0115008037540312     
 N   10.250678367590956       0.40626750582360766        8.1746816439544716     
 C   8.8114217038722149       0.43125937706239376        7.7059219764366214     
 H   8.7171687522293322        1.2749206781768434        7.0132697971824047     
 H   8.2110452090969854       0.64935760673677367        8.5991036183326948     
 C   10.459996074979850      -0.65815211216717306        9.2293254216142806     
 H   10.170277709222397       -1.6038007381061667        8.7636499491798041     
 H   9.7397818085831336      -0.46359101052071050        10.031655974813063     
 C   8.4080426491677471      -0.86626829029832875        7.0210621699100342     
 H   7.4137112198412236      -0.74006285711637965        6.5724962970730134     
 H   8.3557572003212659       -1.7091248731760287        7.7153583510500274     
 H   9.0915164546267491       -1.1055278565005842        6.1966012468259031     
 C   10.701621053272303        2.7878494659548476        7.4898465026742809     
 H   11.332771356799073        3.6425525226144306        7.7652248539096123     
 H   9.6945411068250422        3.1546575386674163        7.2681379525655485     
 H   11.118342250273036        2.3802628161558879        6.5599669855881411     
 C   10.731678443300726        1.7667995008528157        8.6186135434112146     
 H   11.758855250498648        1.6272151888342432        8.9682021748040679     
 H   10.108592918929554        2.0584685154570010        9.4739388540013625     
 C   11.890666136910959      -0.72042819022792237        9.7430668607507496     
 H   12.057715796033568       -1.6928155225422561        10.225113553623762     
 H   12.099910992629548        5.3426507579019733E-002   10.490260450201157     
 H   12.610291604176519      -0.63441071301167384        8.9195509128798989     
 H   10.827229880268144       0.12647552597714376        7.3403363240205177     
 N   7.8001456303971182        15.475103227037595        17.213267431893367     
 C   9.2393640097265965        15.449907150070191        16.744429701860607     
 H   9.3334057540437119        14.606386968975615        16.051588388072876     
 H   9.8397331001210073        15.231465645558805        17.637527137633803     
 C   7.5910375052236265        16.539542293830106        18.267928790434802     
 H   7.8807744783228717        17.485163423449922        17.802208598842515     
 H   8.3113293858803736        16.344930334799244        19.070177678373373     
 C   9.6429946885432560        16.747494921537371        16.059839046774009     
 H   10.637204114778010        16.621132594650600        15.611070366323263     
 H   9.6956031027700966        17.590158521611755        16.754327658848606     
 H   8.9594677075134808        16.987155304781854        15.235550885694462     
 C   7.3489811241886462        13.093566028725691        16.528435244639862     
 H   6.7177523225800586        12.238918100970643        16.803807994095269     
 H   8.3560399515507253        12.726676492171485        16.306763951341637     
 H   6.9323225763901668        13.501177757468806        15.598536293905815     
 C   7.3189764534312891        14.114630966937678        17.657190861112593     
 H   6.2917959788587750        14.254329491714699        18.006724157754928     
 H   7.9419898173562897        13.822903108584125        18.512550200486437     
 C   6.1604367892782648        16.601945673997491        18.781837676825127     
 H   5.9935404347484784        17.574343940963804        19.263912325127755     
 H   5.9512065620183794        15.828100083018610        19.529044721629273     
 H   5.4407023479870658        16.516017050574213        17.958408782705167     
 H   7.2235845887194694        15.754989594733487        16.378956956487361     
 N   4.2911146346258722        7.5817260795394370        9.9021482585712519     
 C   2.8630519642644772        7.5246220632368672        10.399566106358010     
 H   2.8054010883966640        6.6883913172824494        11.104904954380642     
 H   2.2525729852521175        7.2770659993974691        9.5207849119462598     
 C   4.4621822190803684        8.6696177452506138        8.8638943209765326     
 H   4.1684805511998455        9.6015363843736203        9.3553152323273263     
 H   3.7278886224487651        8.4801284594469610        8.0726371004015061     
 C   2.4333727917712054        8.8201087684791322        11.072493613915048     
 H   1.4660212925473757        8.6593523604952125        11.566304247039854     
 H   2.3159123854954551        9.6434413373133339        10.362206000244244     
 H   3.1390715627021990        9.1075261460115264        11.862562442297403     
 C   4.7938251561187375        5.1897397454927514        10.525433408709064     
 H   5.4159081605650030        4.3432132422453167        10.205212169937933     
 H   3.7965997937751608        4.8150472503348523        10.777175294468181     
 H   5.2464090753387955        5.5780730393094897        11.446694246118412     
 C   4.7781596803942161        6.2361385240700553        9.4192208637454211     
 H   5.7922519194943529        6.3964997341948298        9.0419093343769426     
 H   4.1368712703753223        5.9533568695772434        8.5742867573544661     
 C   5.8814051054930756        8.7615775482115161        8.3226738992583602     
 H   6.0346111048415976        9.7529952625683176        7.8761852125397507     
 H   6.0786844167461558        8.0178462667458970        7.5430422589615427     
 H   6.6196801770770684        8.6489657392025645        9.1258978514423710     
 H   4.8816705945064216        7.8530301696212028        10.729763358054436     
 N   1.7257565245784636        8.2997517061140655       0.86345225387208580     
 C   3.1538256898300929        8.3566868356682029        1.3608765494993327     
 H   3.2115977637047330        9.1929776861268238        2.0661328659651423     
 H   3.7643421387435905        8.6040566753025374       0.48207232249403337     
 C   1.5545884001436239        7.2119379483423902      -0.17486412307615659     
 H   1.8482797808489633        6.2799748349334585       0.31647239286727452     
 H   2.2888488127948485        7.4014568490470065      -0.96614328556242790     
 C   3.5833108390293926        7.0612071722168457        2.0339382737285687     
 H   4.5507303447775929        7.2218365874235229        2.5276498234488485     
 H   3.7005709440981791        6.2377695926157095        1.3237511856974480     
 H   2.8776216851515608        6.7740270433820777        2.8240905983022762     
 C   1.2232274888927857        10.691752899182578        1.4868405996955223     
 H  0.60120944478422822        11.538335787361293        1.1666462878463895     
 H   2.2204706713408604        11.066372737946214        1.7386263636604042     
 H  0.77059361142177785        10.303408630226444        2.4080737253787028     
 C   1.2388458440040797        9.6454070837788581       0.38057909681158697     
 H  0.22475411279805066        9.4851500472473109        3.2212805697363969E-003
 H   1.8801917251752991        9.9281742890467051      -0.46431835246598629     
 C  0.13533677664351912        7.1200740954297768      -0.71602172308487655     
 H  -1.7940601295826936E-002   6.1286886673816863       -1.1625561203408474     
 H  -6.1936382202101056E-002   7.8638540428352091       -1.4956062906284453     
 H -0.60289528510295842        7.2326895583276904        8.7240099806813201E-002
 H   1.1351817646171425        8.0284528361313967        1.6910526046271188     
 N   1.6979045797983014        14.561614360207685        18.217949928977990     
 C  0.98136912698856715        15.794915280058902        17.719033119784822     
 H  0.82439739347557350        16.425260199248804        18.601174278143496     
 H  -8.1915826408746478E-003   15.461137038760990        17.391022656944862     
 C   3.0190500839585077        14.903388028425246        18.863019528887943     
 H   2.8268958270766764        15.775003945164563        19.503702037614357     
 H   3.6942555556750567        15.205295223003677        18.055757625108072     
 C  0.48448882306844682        13.068444086506954        16.602754424731664     
 H  0.59665051552826276        12.143471314005684        16.023647928913341     
 H   7.8725899778118058E-002   13.821438742396554        15.918216912319192     
 H -0.26893331109969820        12.878952584028003        17.381033630376638     
 C   1.8283384191683127        13.461190014335045        17.194787812617722     
 H   2.2883545604791284        12.613012543479034        17.711800906251725     
 H   2.5477396752886619        13.801274134775364        16.440703533867239     
 C   1.6993119825548992        16.543315246674172        16.614633824196048     
 H   1.0676140424721847        17.394488839825165        16.331557145352079     
 H   1.8711049320084006        15.916371550411805        15.734156918786343     
 H   2.6657140679459945        16.938646873389853        16.949797688687585     
 C   3.5883225634570928        13.745457383004156        19.669476806087658     
 H   4.4667648599920131        14.101917475647042        20.223158692805672     
 H   3.9213883892709926        12.910569574729513        19.041063099844973     
 H   2.8713356545866628        13.358926944093515        20.405382734197183     
 H   1.0720244348422068        14.224450448370751        18.996505106868693     
 N   4.3190229213716211        1.3199448385632844        9.1792638486156743     
 C   5.0354258083906700        8.6494834058870471E-002   8.6805020618703637     
 H   5.1922575752145192      -0.54379099970094336        9.5627101609194902     
 H   6.0250573982734767       0.42010517499702144        8.3525204870938445     
 C   2.9977920752795506       0.97839233615822174        9.8242853951836864     
 H   3.1897844368340982       0.10676694854123323        10.465006553643070     
 H   2.3225858512855830       0.67655583486201909        9.0169978931961765     
 C   5.5326810222659200        2.8128258567821729        7.5639620386789117     
 H   5.4206323383225339        3.7377165473042440        6.9846918445017083     
 H   5.9384196343891755        2.0596801729570799        6.8795680606110059     
 H   6.2860732487583091        3.0023783564464877        8.3422550599748337     
 C   4.1887639670177848        2.4202795200653111        8.1559794810842750     
 H   3.7288041443770279        3.2685610073371052        8.6728786771021671     
 H   3.4693646879754483        2.0801850176699288        7.4018969470828653     
 C   4.3174415214236648      -0.66190745981920351        7.5761295038263139     
 H   4.9490670627130591       -1.5131617317220658        7.2931280779092651     
 H   4.1457372509533634       -3.5000530304749131E-002   6.6956102477177399     
 H   3.3509864544432526       -1.0571204348346199        7.9112878866669565     
 C   2.4286442120392100        2.1364362027118675        10.630673012528822     
 H   1.5500748416241750        1.7801416930553589        11.184266007299906     
 H   2.0957934177555857        2.9713824160327929        10.002219895525169     
 H   3.1456228897891356        2.5228356796018812        11.366655618493446     
 H   4.9449071461987044        1.6571024645809711        9.9578184668323271     
 N   7.6913574545950514        9.3020690624155637      -0.10980325344146341     
 C   6.9086463932065048        8.1126853972395097       0.39466547155318688     
 H   6.7716508746528321        7.4558594562658431      -0.47226583926583870     
 H   5.9183519684865153        8.4942142693250631       0.66337452343060876     
 C   9.0154301846181113        8.8924712275861850      -0.70917038111652386     
 H   8.7999079851113642        8.0275362262428729       -1.3513360202993652     
 H   9.6513871132640201        8.5657308739619094       0.11963886720626940     
 C   6.4771302207932564        10.870886143209688        1.4314776536422409     
 H   6.5971947253883050        11.820608351746147        1.9674062533875567     
 H   6.0390386692223119        10.159672434566129        2.1407679213798150     
 H   5.7471077883378445        11.038280634128959       0.62633880807137365     
 C   7.8263382177795311        10.424180927543917       0.88847121070836299     
 H   8.3255494672512516        11.244822607927647       0.36418087358500950     
 H   8.5147880274214032        10.084644909331427        1.6705923118395110     
 C   7.5482242798552397        7.3804720275177012        1.5562121128390383     
 H   6.8832094562656669        6.5543638347315900        1.8364562005598604     
 H   7.6946950038237301        8.0300269984773287        2.4250763330497542     
 H   8.5172668549835553        6.9493794299772125        1.2794333348761251     
 C   9.6636681414271877        10.015746082088450       -1.5065419981356722     
 H   10.539290531615899        9.6137603837746788       -2.0331348766783153     
 H   10.016852014494013        10.838528589237464      -0.87267168255153116     
 H   8.9880835347145975        10.430232436597688       -2.2662278669313300     
 H   7.1073828577650309        9.6402216972215715      -0.92098111760560786     
 N   10.359247354188762        6.5794386762884960        8.9289275395436398     
 C   11.142042948892534        7.7687438095786492        9.4334555821029440     
 H   11.279127774660713        8.4255792144150607        8.5665454637533447     
 H   12.132293187590397        7.3871191072806051        9.7021947909436630     
 C   9.0352237363802796        6.9891527176726731        8.3295287932319138     
 H   9.2508318855525946        7.8540795633494218        7.6873796946675954     
 H   8.3992650033103473        7.3159335675821149        9.1583212141349541     
 C   11.573335214964281        5.0104909267893492        10.470171455344261     
 H   11.453212706949012        4.0607317889011032        11.006023133821534     
 H   12.011441498134241        5.7216348308731835        11.179524859202841     
 H   12.303375131824165        4.8431205971325353        9.6650440181126491     
 C   10.224163836705509        5.4572979231772045        9.9271572512143536     
 H   9.7249141563336163        4.6367059739323357        9.4028223807789200     
 H   9.5357208399033944        5.7968493534700301        10.709276639310353     
 C   10.502488573123459        8.5009883110010858        10.594994170388885     
 H   11.167546602861773        9.3270545231360806        10.875263160779520     
 H   10.355954590698168        7.8514347480679358        11.463847910314362     
 H   9.5334813011051409        8.9321494609538661        10.318195574690993     
 C   8.3869301511706258        5.8659299409041425        7.5321250061129064     
 H   7.5113820301319230        6.2679902128705374        7.0054634234454038     
 H   8.0336281626790669        5.0431844034746316        8.1659791538776823     
 H   9.0625331169689911        5.4513628604999536        6.7724998331773172     
 H   10.943218047711269        6.2412629365147518        8.1177564417180097     
         396

 Co   10.900450063405284        1.0311384326631652        3.3031743049465927     
 S   8.6638089687393194        3.0339489760577725        4.3422953740411847     
 S   11.273591180183217        3.0701747333511151       0.89815455412598688     
 S   10.787353107795912       -2.0749611458273867        2.5506927319226249     
 S   12.923002606605449       0.16650979068758059        5.6017785617745393     
 O   11.648381503176246      -0.51251962270582851        5.9411130280249340     
 O   12.042843919120180        3.1542936998829463      -0.35482959972580719     
 O   7.8003424088175182        3.1075075084271289        5.5346945180547724     
 O   9.8854316874404891        2.6022183417182960       0.79054858880055057     
 N   9.9897958798366080      -0.72282266129281991        2.9515783550323307     
 O   13.573157024032881       0.83628777321121073        6.7432752124094293     
 O   10.151213019106654       -2.8381098673992411        1.4615420234733436     
 O   9.9220209476910526        3.7894072046747578        4.3986736803426085     
 O   12.183847163509215       -1.6358253762074442        2.2968550490321973     
 N   12.605751554110116        1.1364878901159898        4.3572091110402287     
 N   9.0742830815335296        1.5113086477276625        3.9412438025176222     
 N   11.981287508262737        2.1393369949993426        2.0298043892737914     
 C   5.9629241328608336      -0.60272443997320502        4.2170132360824448     
 H   4.9274746155069300      -0.52145775835303287        4.5370939915792006     
 C   13.311592278637480        2.3866453664789216        2.4397060460991105     
 C   8.6405949308424432      -0.76792451295592667        3.3628651505216975     
 C   7.7009143458341596        3.6670541509533203        2.9768145605208112     
 H   6.8215301694773611        3.0272002165427354        2.8414326681728510     
 H   8.3202034941411007        3.6480593233822649        2.0732323794353400     
 H   7.3773221137921832        4.6826577881221088        3.2331579610751486     
 C   14.291944389841133        3.1035502559407937        1.7248674403456861     
 H   14.052137486506856        3.5011514943616575       0.74210106604059889     
 C   13.655049900096843        1.8312979317010856        3.7110786580715103     
 C   10.867735315421049       -3.1014612897708966        3.9993788311441545     
 H   11.294716825557051       -2.4912734902894869        4.8020030339233042     
 H   11.512642310574297       -3.9580004421209338        3.7689644881058508     
 H   9.8625484933212615       -3.4389605730902688        4.2724902106571090     
 C   11.220204536749355        4.7041400392005652        1.5985050392065681     
 H   10.746115481503132        4.6099063825663542        2.5809773564608149     
 H   10.633675695493698        5.3292664246149606       0.91640223356404904     
 H   12.237428345180446        5.0955235789616991        1.6996048598333235     
 C   14.947266217584035        2.0433165290501201        4.2228978691398416     
 H   15.192475496499464        1.6793326329678520        5.2160007100152539     
 C   15.569019948035253        3.3106467213353401        2.2590568292917919     
 H   16.301142614919360        3.8894550482292503        1.6994917585341933     
 C   6.7825385482264142       0.52863655313866875        4.2705777137474827     
 H   6.3851183583706845        1.4580954382485201        4.6637637911059313     
 C   14.038030969443767       -1.0694115553421817        4.9677318397344514     
 H   13.491562799107188       -1.6944770069948318        4.2555075039550951     
 H   14.426242445762576       -1.6619537219657219        5.7988433651494979     
 H   14.854043427466173      -0.54730746296454313        4.4553626745895594     
 C   8.1302434562712929       0.46946300304948779        3.8750222746275509     
 C   7.7977608946513577       -1.8910476928743920        3.3246219974914051     
 H   8.1807268130980919       -2.8312740074730902        2.9394662563265954     
 C   6.4721919696865706       -1.8202318837362093        3.7656891216447828     
 H   5.8482714625724537       -2.7129728972198581        3.7405934810474823     
 C   15.893504197668872        2.7849969739956721        3.5095854087624918     
 H   16.869976859697232        2.9701590097413821        3.9514666149418782     
 Co   7.1503281037381798        14.850305786847342        12.342065248362081     
 S   9.3871703600012992        12.847550402298225        13.380886203492889     
 S   6.7772479016869349        12.811399472272319        9.9369020626129192     
 S   7.2632993933993912        17.956401812867007        11.589433221504954     
 S   5.1277330141263775        15.714992298208463        14.640557527676975     
 O   6.4023801001076821        16.393992549474603        14.979852832740463     
 O   6.0079231334079175        12.727321293964399        8.6839587595836214     
 O   10.250653957569925        12.774058804956821        14.573277225266883     
 O   8.1653448378686573        13.279525830583195        9.8292713178153335     
 N   8.0608957895826734        16.604298586908886        11.990364997911033     
 O   4.4775548346630787        15.045316177231209        15.782098142094497     
 O   7.8994253965266052        18.719523993493095        10.500256858917858     
 O   8.1290236376159726        12.091982098775397        13.437271771316615     
 O   5.8668141141990118        17.517232455467202        11.335605622071423     
 N   5.4450024127998242        14.744946280589035        13.396044537151273     
 N   8.9765870440923230        14.370176612859037        12.979863441677711     
 N   6.0695241593667193        13.742028148077971        11.068699862616814     
 C   12.087854548328529        16.484360258637775        13.255543819077095     
 H   13.123333906581252        16.403132756170230        13.575536160014671     
 C   4.7392293060853348        13.494675066616898        11.478593598264819     
 C   9.4101091896244728        16.649464105835957        12.401611115468400     
 C   10.350083059433699        12.214533815854725        12.015382771921882     
 H   11.229423237204912        12.854444610485181        11.879988929026865     
 H   9.7307774002998961        12.233498028944020        11.111812330119278     
 H   10.673743544949886        11.198946072651975        12.271705454024826     
 C   3.7589135662777138        12.777697115621043        10.763777025543396     
 H   3.9987380256533482        12.380068441673759        9.7810264299479286     
 C   4.3957304401032697        14.050079962227667        12.749929209572082     
 C   7.1828725444340433        18.982952693007860        13.038084659216398     
 H   6.7559304910054134        18.372774105978305        13.840737518988202     
 H   6.5379149127664080        19.839447253249940        12.807642596253887     
 H   8.1880398511569634        19.320519987897615        13.311182662370816     
 C   6.8308793163211439        11.177357950119648        10.637063741373098     
 H   7.3050296877916896        11.271545623641968        11.619510238602903     
 H   7.4174343014379298        10.552375029063445        9.9548496466937113     
 H   5.8137101027263034        10.785838549553160        10.738199722153542     
 C   3.1035082625667729        13.838070362572074        13.261729542552185     
 H   2.8582687208543587        14.202110968769466        14.254804369485175     
 C   2.4818359424513514        12.570584008897374        11.297964017004405     
 H   1.7497403216891665        11.991733265718048        10.738405525733798     
 C   11.268309903986712        15.352945929170094        13.309087981712464     
 H   11.665821416747240        14.423484758774784        13.702177264292422     
 C   4.0127191145875534        16.950877048744097        14.006420367114004     
 H   4.5591948193107781        17.575921307681487        13.294184341117584     
 H   3.6244548474929457        17.543440698842652        14.837490734456058     
 H   3.1967404745165489        16.428727100333571        13.494043813470707     
 C   9.9205667121669325        15.412075451880256        12.913656268731868     
 C   10.252872009196453        17.772641751329516        12.363397293321412     
 H   9.8698319217712793        18.712873901956964        11.978331487858510     
 C   11.578477204882137        17.701873006983380        12.804362905654566     
 H   12.202344157826643        18.594652177211657        12.779281146465104     
 C   2.1573082032355675        13.096303437495926        12.548452723849318     
 H   1.1808393131796904        12.911123599630422        12.990334717522485     
 Co   4.9830717698368518        6.9312590983787183        14.780205755146955     
 S   2.7527688863874000        4.9299166813390718        13.724519148245792     
 S   5.3625777678693982        4.8833966472313888        17.175222628542958     
 S   4.8602865135723796        10.043723181277901        15.510228344617333     
 S   6.9853765138155559        7.7920237208061671        12.466084420962998     
 O   5.7114355370580911        8.4767385788542224        12.135475617576187     
 O   6.1293681061709417        4.7894176965561890        18.428278885020706     
 O   1.8824453935840699        4.8645312901940621        12.536416704385244     
 O   3.9753617967882167        5.3562780946596691        17.286033083352393     
 N   4.0682941284239922        8.6831010010960608        15.131350938238253     
 O   7.6238298145568288        7.1227357038069572        11.317577107770230     
 O   4.2372245438047447        10.805625709852713        16.607813491281707     
 O   4.0117102143930117        4.1763226011981978        13.655315772699472     
 O   6.2661756935415811        9.6202390561131832        15.740122336199118     
 N   6.6730385792600853        6.8182101009464331        13.708413211582336     
 N   3.1583606690116222        6.4495122350549545        14.137169998665110     
 N   6.0700679166039242        5.8195562851881757        16.046162824436589     
 C   2.4999444540343640E-002   8.5391949822747453        13.925170016365582     
 H  -1.0147113527171443        8.4510926028547377        13.621267845280510     
 C   7.3923278925462625        5.5600791627706441        15.616451756775604     
 C   2.7126850027366176        8.7199871859878009        14.741295400261484     
 C   1.7986758888098719        4.2809688314587264        15.090185038024510     
 H  0.90995089901404602        4.9076920920336846        15.226995160595191     
 H   2.4203203795343726        4.3075011062522428        15.992374383524810     
 H   1.4902388515076079        3.2614092612646797        14.831263490234546     
 C   8.3737906092773251        4.8288064868685652        16.314135045288843     
 H   8.1440613095272276        4.4289183260973335        17.298651316503740     
 C   7.7236749259001583        6.1129423273634851        14.340868120541023     
 C   4.9081142935121713        11.062932616276544        14.055898486600940     
 H   5.3432482102381629        10.457138092571068        13.254351452690219     
 H   5.5364600018624364        11.933532347847008        14.278821112039241     
 H   3.8941418187293642        11.378096699308134        13.788723781202883     
 C   5.3092541048259267        3.2507790817924591        16.468365499958921     
 H   4.8290433568996090        3.3436949449236519        15.488689352592923     
 H   4.7311599327140099        2.6208513583166191        17.153303041214418     
 H   6.3279057207857798        2.8642037062552599        16.360518410914317     
 C   9.0069237436971861        5.8906517152375493        13.811216337311444     
 H   9.2420107476433646        6.2584443315596188        12.817417607030563     
 C   9.6398013087118510        4.6071891274278167        15.759748273360795     
 H   10.372274551210145        4.0174624999806019        16.306527352557804     
 C  0.85437522080311146        7.4164619650482084        13.845156251545740     
 H  0.45926878569326940        6.4892247626746871        13.444230126969430     
 C   8.1128929958406406        9.0155235011849619        13.099953638005811     
 H   7.5727028437665131        9.6464517852000267        13.811721783271841     
 H   8.5109974412229317        9.6039145053056902        12.270949991528756     
 H   8.9212071403826432        8.4821890172755054        13.612952670351689     
 C   2.2063466800871141        7.4832113881586855        14.224219470919412     
 C   1.8600338439889621        9.8352925814205570        14.804780668587373     
 H   2.2398337552153764        10.774236609362223        15.196856833004780     
 C  0.52818681268165080        9.7561619722902293        14.384126795967108     
 H -0.10675696733384603        10.640474173686508        14.429158762297089     
 C   9.9545037331015767        5.1357331616668880        14.508095388592725     
 H   10.923979783948692        4.9427358034801765        14.053711472775278     
 Co   1.0337336651546958        8.9501903733830321        5.7415782418648176     
 S   3.2640216611200041        10.951593412818337        4.6859543094399205     
 S  0.65410967565367129        10.998176555913252        8.1364899675549776     
 S   1.1566275094175493        5.8377156495921625        6.4716343281928577     
 S -0.96845428871863981        8.0893873235287330        3.4273706982821359     
 O  0.30547706496362226        7.4046293680069395        3.0968147365361993     
 O -0.11268271689910836        11.092223279346134        9.3895394752560115     
 O   4.1343230468903318        11.016980794954289        3.4978341678434219     
 O   2.0413568634118184        10.525400647979190        8.2473496335280174     
 N   1.9485773972847877        7.1983608965938535        6.0927635835416858     
 O  -1.6068539950202441        8.7586826635785151        2.2788352256200253     
 O   1.7796897414439412        5.0758628911784953        7.5692546772607789     
 O   2.0050382503324435        11.705113726429030        4.6167310960119110     
 O -0.24929050370650976        6.2611434407120425        6.7014659375053123     
 N -0.65614657211767158        9.0632493843933108        4.6696803854343587     
 N   2.8584983511834934        9.4320181407975596        5.0987154072129153     
 N  -5.3329494263655894E-002   10.061833973956306        7.0075235587931228     
 C   5.9918271989840379        7.3423273264716711        4.8864182645121828     
 H   7.0315162234809758        7.4304432012269217        4.5824462703026700     
 C  -1.3755772813917719        10.321273901876436        6.5777361174216553     
 C   3.3041819235957495        7.1614988638617589        5.7026888065199843     
 C   4.2181184376412597        11.600653789813073        6.0515638372337373     
 H   5.1068582604219346        10.973954116598275        6.1883921676340616     
 H   3.5964886443080730        11.574166350941763        6.9537646648487579     
 H   4.5265348776142957        12.620200150564102        5.7925685693968703     
 C  -2.3570823767268489        11.052549314319918        7.2753662038484794     
 H  -2.1274050801937445        11.452429374357216        8.2598984318434852     
 C  -1.7068357859561984        9.7684720250292525        5.3021060081074411     
 C   1.1088824340826458        4.8184540854683089        5.0173316427351882     
 H  0.67374188718520223        5.4242058876229233        4.2157557819537717     
 H  0.48055856083850046        3.9478411263739392        5.2402661308974681     
 H   2.1228702415484135        4.5033136093506485        4.7501878716768191     
 C  0.70730151723173484        12.630720012912491        7.4294676191251359     
 H   1.1875067206438896        12.537751726216854        6.4497941793825708     
 H   1.2853659428615944        13.260744962853215        8.1143376158874556     
 H -0.31137765643250670        13.017216510231007        7.3216099961940682     
 C  -2.9900560816905024        9.9907653886203516        4.7723835849702807     
 H  -3.2250681597258306        9.6230137287334614        3.7785521706313019     
 C  -3.6230678154839695        11.274152746670142        6.7209150880517097     
 H  -4.3555783231919154        11.863861691492771        7.2676670638328273     
 C   5.1624448691519511        8.4650610930298740        4.8064949920864359     
 H   5.5575250516052419        9.3923146675821432        4.4055832190257096     
 C  -2.0960026804645659        6.8659098221592991        4.0612278812426705     
 H  -1.5558372982891098        6.2350157030062290        4.7730470802951839     
 H  -2.4940386901737313        6.2774800963565793        3.2322182484855650     
 H  -2.9043592277674501        7.3992468860611424        4.5741552654000071     
 C   3.8105014610466310        8.3983032513624831        5.1856504728903117     
 C   4.1568555498005519        6.0462085578103562        5.7661290701314289     
 H   3.7770937525648964        5.1072542989879537        6.1582203135442448     
 C   5.4886769441080121        6.1253523266874197        5.3453947760412364     
 H   6.1236292186506551        5.2410441212516341        5.3903692200453541     
 C  -3.9376928917697867        10.745640092564967        5.4692302114003271     
 H  -4.9071458268136308        10.938639227132928        5.0147958675204363     
 N   10.253063300842413       0.40429945719936600        8.1746930956852566     
 C   8.8142726265007152       0.43063180692313596        7.7047405577821104     
 H   8.7215459512681619        1.2739820522252350        7.0115579648848323     
 H   8.2134768141157863       0.64996134194376931        8.5973223028404568     
 C   10.460785981049757      -0.66109783532882926        9.2286546660520461     
 H   10.170902623546004       -1.6061744623828451        8.7619060996014397     
 H   9.7399836079526168      -0.46674801426318024        10.030522444081315     
 C   8.4097932571517653      -0.86681116935290137        7.0203815532004379     
 H   7.4165853136553244      -0.73916459999197659        6.5699323625116630     
 H   8.3547917948210042       -1.7088525857415351        7.7153459491935816     
 H   9.0941907328367435       -1.1080809753794592        6.1973527435198097     
 C   10.706164172430794        2.7863151115408904        7.4924232534946942     
 H   11.336933766539911        3.6406788432489572        7.7696724567117732     
 H   9.6994942801499171        3.1534494386730523        7.2694621469359628     
 H   11.124382239065605        2.3795323573310760        6.5629032575989692     
 C   10.734317490063658        1.7642080499806037        8.6202494380829098     
 H   11.760949675409385        1.6237569731659989        8.9709911012464012     
 H   10.110475389818930        2.0555067530999023        9.4751432167486485     
 C   11.890978118052610      -0.72461042677566423        9.7435435956336480     
 H   12.057449965169036       -1.6977906898631443        10.224109062043624     
 H   12.099723005783735        4.7989267382416656E-002   10.492089052494252     
 H   12.611381965961195      -0.63748520865847225        8.9208743542353037     
 H   10.830197133758249       0.12485842329025178        7.3406284948143377     
 N   7.7977544230582945        15.477078178837468        17.213291312033689     
 C   9.2365098959254404        15.450558321704634        16.743267108822319     
 H   9.3290426464402270        14.607337582585949        16.049910925039995     
 H   9.8372989588339141        15.230913665590476        17.635771511822416     
 C   7.5902239150397879        16.542493731963212        18.267268431673717     
 H   7.8801251026934596        17.487544803511220        17.800478646141542     
 H   8.3110968638196141        16.348097266851205        19.069061868366408     
 C   9.6412203011928082        16.748056405243787        16.059154976741233     
 H   10.634316018813131        16.620265544089332        15.608519223720304     
 H   9.6965186426333627        17.589920802295055        16.754295848959561     
 H   8.9567738642973413        16.989694224589694        15.236284889346901     
 C   7.3444484179032674        13.095104284107636        16.531023500571703     
 H   6.7136064871854098        12.240791334998915        16.808267368387771     
 H   8.3510985553215509        12.727894819354638        16.308095620231875     
 H   6.9262875019205126        13.501910808565306        15.601486167716409     
 C   7.3163449019791802        14.117224479435359        17.658839834008507     
 H   6.2897097240131998        14.257780634449063        18.009531677320226     
 H   7.9401213791196792        13.825871059080452        18.513764132210508     
 C   6.1600950636521752        16.606124148671068        18.782309977402253     
 H   5.9937642940695186        17.579314489799835        19.262901153748697     
 H   5.9513624317691667        15.833532897425432        19.530867560473567     
 H   5.4395917424239721        16.519081087507988        17.959720059488760     
 H   7.2206117919442079        15.756605096609254        16.379258361035426     
 N   4.2887201779904345        7.5797507975571019        9.9021833412365687     
 C   2.8601907730470617        7.5239819868115267        10.398405988538538     
 H   2.8010163242264805        6.6874432325132496        11.103218248855036     
 H   2.2501343139455932        7.2776489761610774        9.5190248077960593     
 C   4.4613801851721933        8.6666645715529587        8.8632463626235651     
 H   4.1678446879991906        9.5991550223180315        9.3535951463417017     
 H   3.7276723300473091        8.4769638879918094        8.0715286215538047     
 C   2.4316025724615149        8.8195540935654648        11.071826895601234     
 H   1.4631266285473810        8.6602353159584808        11.563751117730886     
 H   2.3168565544518551        9.6436983727266785        10.362203600196988     
 H   3.1363731550768699        9.1049691727334192        11.863329252400099     
 C   4.7892767098044757        5.1881985282885834        10.528033027983653     
 H   5.4117349962039469        4.3413302218606669        10.209678041627368     
 H   3.7916405834735691        4.8138363480287873        10.778525618704377     
 H   5.2403692152602490        5.5773331545256966        11.449652090593215     
 C   4.7755159176796278        6.2335414141428860        9.4208811803406025     
 H   5.7901535443019050        6.3930383692705508        9.0447259530226187     
 H   4.1349873138278266        5.9503886807140400        8.5755133466273374     
 C   5.8810793590184209        8.7573883847314775        8.3231692425356965     
 H   6.0348606304446824        9.7480132239341959        7.8751985387958587     
 H   6.0788569859002841        8.0124019236754815        7.5448891073008193     
 H   6.6185782587895918        8.6458857336033006        9.1272379626473263     
 H   4.8786914842960849        7.8514106240268688        10.730078865758415     
 N   1.7281518268965621        8.3017249400128055       0.86348861755419837     
 C   3.1566872958636316        8.3573386003435353        1.3597170610732161     
 H   3.2159731770868460        9.1939326033004196        2.0644534406248116     
 H   3.7667780683477599        8.6035004287744830       0.48031461042584511     
 C   1.5553995882601179        7.2148830251313543      -0.17550617304295707     
 H   1.8489248761084296        6.2823514490440848       0.31476501223879066     
 H   2.2890775909326453        7.4046108295976394      -0.96724351339932380     
 C   3.5850972371353476        7.0617729616630145        2.0332611671909180     
 H   4.5536359238744781        7.2209748363188018        2.5250938850632911     
 H   3.6996587836394297        6.2375322899936849        1.3237301144167191     
 H   2.8803356947840606        6.7765759915742496        2.8248404363226456     
 C   1.2277634793127317        10.693291558883878        1.4894322380575640     
 H  0.60536512717361557        11.540211807440524        1.1711017422129466     
 H   2.2254163391151769        11.067586666334236        1.7399641272981954     
 H  0.77662545299009733        10.304147652075866        2.4110263731645651     
 C   1.2414795915460715        9.6479966380521507       0.38223612633645820     
 H  0.22684205802493870        9.4885955713812233        6.0393769049643074E-003
 H   1.8820603519265187        9.9311353507790887      -0.46309877919627507     
 C  0.13567434858849803        7.1242483136300390      -0.71552657189022606     
 H  -1.8172913756268446E-002   6.1336531327663968       -1.1635391055324820     
 H  -6.2096487109302739E-002   7.8692794910885464       -1.4937637530353673     
 H -0.60178553766875964        7.2357550165997848        8.8576394475332110E-002
 H   1.1381633505995474        8.0300692599716612        1.6913703308652828     
 N   1.6969413834767562        14.559890173640349        18.216668417255057     
 C  0.97765515458457664        15.791369745570627        17.717530851162000     
 H  0.82153229942333561        16.422818096748124        18.599040840543697     
 H  -1.1943797438408219E-002   15.455612957257093        17.392003221372832     
 C   3.0182142386351329        14.904476466276847        18.859830008700598     
 H   2.8250956431751777        15.775811269974380        19.500580985849822     
 H   3.6917824142092281        15.207419151004316        18.051669079158906     
 C  0.48347557546097519        13.063588766599297        16.604545603824153     
 H  0.59595812343817856        12.137590278862470        16.027227345237957     
 H   7.6368222546464914E-002   13.814853097427790        15.918986257784585     
 H -0.26896973358915932        12.875014107582315        17.383944754334898     
 C   1.8275531445558730        13.458567946220395        17.194535466729477     
 H   2.2891971600979701        12.611530286346476        17.711844662036768     
 H   2.5456653978077406        13.798629218534668        16.439283505821017     
 C   1.6923265577535329        16.539090265522965        16.610743503820334     
 H   1.0592476917451430        17.389229810484220        16.327798819580778     
 H   1.8630418342200419        15.911206303540252        15.730744859126682     
 H   2.6588495390177571        16.935895928528385        16.943461557473892     
 C   3.5907734133870015        13.747980450243235        19.665897963661045     
 H   4.4691062663308543        14.106326822844045        20.218445560731887     
 H   3.9246643718874803        12.913597037591231        19.037249753748885     
 H   2.8755144803334778        13.360288324244246        20.402799106945761     
 H   1.0728068343972648        14.222684057660029        18.996582087203407     
 N   4.3199874168167911        1.3216637060597876        9.1779802831591120     
 C   5.0391526101324189        9.0048016070950920E-002   8.6789842754224154     
 H   5.1951476874449698      -0.54134642039220393        9.5605553582548524     
 H   6.0288162648841839       0.42565144349669348        8.3534828307455324     
 C   2.9986365133688935       0.97727934491687030        9.8210977168348563     
 H   3.1916067108717225       0.10593486289033899        10.461882773263069     
 H   2.3250674098494084       0.67440272969146287        9.0129129915304809     
 C   5.5336743145580369        2.8177009334987910        7.5657603478720263     
 H   5.4212949863792002        3.7436244366936959        6.9882925769149091     
 H   5.9407597126683607        2.0662987224328853        6.8803322006127656     
 H   6.2860921623423849        3.0063313873846473        8.3451722297029480     
 C   4.1895351419205307        2.4229037685075494        8.1557354162386826     
 H   3.7279420453320129        3.2700363350988870        8.6729402513984901     
 H   3.4714250387319558        2.0828325161825707        7.4004849217229181     
 C   4.3244429235855790      -0.65767434002501324        7.5722214517370769     
 H   4.9574557545663485       -1.5078871735517405        7.2893445840830386     
 H   4.1538078280519395       -2.9823528271826005E-002   6.6921846007675532     
 H   3.3578718997490413       -1.0543721192017945        7.9049349859378983     
 C   2.4261919946152268        2.1338780228751704        10.627103739152046     
 H   1.5477425004634160        1.7756827886635349        11.179569127530707     
 H   2.0924984283949266        2.9683161977367147        9.9984208610703131     
 H   3.1414435592222443        2.5214485667086657        11.364075841654389     
 H   4.9441256040179455        1.6588643367299416        9.9578933722926717     
 N   7.6923444070283846        9.3003425803452160      -0.11108242150912877     
 C   6.9123967148387768        8.1091210415059525       0.39314495481670092     
 H   6.7745848521176848        7.4533981750144589      -0.47442240449963097     
 H   5.9221254674614139        8.4886497960730463       0.66431326472511887     
 C   9.0163003681527396        8.8935833245756584      -0.71234997211871631     
 H   8.8017611468818888        8.0283716913236631       -1.3544591269297683     
 H   9.6538909517443372        8.5678781842118781       0.11556302243895564     
 C   6.4781358077709621        10.865987880100329        1.4332850074342203     
 H   6.5978629701048330        11.814673615634495        1.9710229709160736     
 H   6.0413935475150753        10.153023321724437        2.1415347618535261     
 H   5.7471402725865435        11.034306814644266       0.62926444943047055     
 C   7.8271250095461298        10.421545066845709       0.88823669385771142     
 H   8.3246985853788988        11.243341138691992       0.36425664217897158     
 H   8.5168647638642749        10.081985762089095        1.6691892119109100     
 C   7.5552338734020239        7.3762385249808604        1.5523173466422877     
 H   6.8916141966595363        6.5490762688188813        1.8326666608177391     
 H   7.7027382321690965        8.0248500391217519        2.4216704138049687     
 H   8.5241767732756433        6.9466510836981987        1.2731184408864440     
 C   9.6612441362435018        10.018310401511709       -1.5100913392239370     
 H   10.536992231654127        9.6182315710937143       -2.0378066167526718     
 H   10.013576358520316        10.841598518565929      -0.87644270419405457     
 H   8.9839371360474818        10.431627241462973       -2.2687914364375215     
 H   7.1066233774280727        9.6384553008851874      -0.92090015206054532     
 N   10.358267263620364        6.5811641809234658        8.9276462005991011     
 C   11.138291944844021        7.7723142883933658        9.4319273978309415     
 H   11.276185116830325        8.4280455914116867        8.5643791970854242     
 H   12.128522974010124        7.3926982580994371        9.7031230319219439     
 C   9.0343561323980843        6.9880291376860972        8.3263495624079535     
 H   9.2489741232699583        7.8532322918892836        7.6842542080718896     
 H   8.3967641354140135        7.3137726716241547        9.1542468009803866     
 C   11.572349179167380        5.0154001022689396        10.471980065976904     
 H   11.452569224998593        4.0666807824636306        11.009648081933307     
 H   12.009104604388016        5.7283012525290626        11.180287308442308     
 H   12.303360791920754        4.8471031861153788        9.6679700389951186     
 C   10.223393307895682        5.4599352476154950        9.9269244490187134     
 H   9.7257852255114514        4.6381843091411454        9.4029036257206382     
 H   9.5336594528434109        5.7995082132019764        10.707875257532233     
 C   10.495476649621979        8.5052256171251059        10.591092440531440     
 H   11.159135590042411        9.3323500693604178        10.871463408472149     
 H   10.347915443716536        7.8566159372679998        11.460436515145968     
 H   9.5265655717377360        8.9348749977533828        10.311875895556058     
 C   8.3893609494864112        5.8633486613839816        7.5285806452607682     
 H   7.5136810894989203        6.2634951928954150        7.0008016583462389     
 H   8.0369201780545474        5.0400956657209042        8.1622159309369113     
 H   9.0666846030164141        5.4499562801376671        6.7699368627033376     
 H   10.943984818199608        6.2430305585498660        8.1178346048103105     
         396

 Co   10.904965794872917        1.0301490658608909        3.3029006087446011     
 S   8.6686057417622759        3.0328851619572408        4.3427619959170496     
 S   11.278397100900735        3.0695908487156718       0.89833737215776943     
 S   10.791435675455149       -2.0762418173864261        2.5514299359049577     
 S   12.926600314682730       0.16568450396600648        5.6022052030216010     
 O   11.652011942967491      -0.51360773276844618        5.9411411013772719     
 O   12.047541808998904        3.1541594715086152      -0.35464759729084711     
 O   7.8048284202668423        3.1060689667290799        5.5349666623534439     
 O   9.8902822125336023        2.6014069298492841       0.79058168182203070     
 N   9.9941282219779310      -0.72371945449941211        2.9513152100476372     
 O   13.576219807955303       0.83544100317673320        6.7440218631513886     
 O   10.155892940141822       -2.8393331025869446        1.4618934948800919     
 O   9.9268511160272705        3.7882580333181792        4.3997245222284009     
 O   12.188356733574830       -1.6378152115107936        2.2986843767887213     
 N   12.609571521231612        1.1358387906291498        4.3577390750654104     
 N   9.0788592469977729        1.5103849289865585        3.9411781104742585     
 N   11.986082960378170        2.1385141806275461        2.0298727146895348     
 C   5.9665091052868462      -0.60255247728161820        4.2140573265764916     
 H   4.9308658133478751      -0.52097916324012239        4.5334035547845497     
 C   13.316021137651335        2.3863757746159209        2.4406768811045105     
 C   8.6446358813242874      -0.76845291962520701        3.3616370037341006     
 C   7.7061099569999758        3.6667137937191163        2.9772756092586361     
 H   6.8263012619923273        3.0274567982913512        2.8418282296072754     
 H   8.3255053449234371        3.6473792957658691        2.0737561416924013     
 H   7.3832062671557930        4.6824963210166182        3.2337394500520498     
 C   14.296423028089778        3.1039393213434985        1.7266225690539778     
 H   14.057074127648281        3.5016501177115931       0.74377897567580487     
 C   13.658929358592379        1.8311321259259248        3.7122365301538656     
 C   10.870337858369927       -3.1024145744010663        4.0003703327724027     
 H   11.297687829747055       -2.4924283772650742        4.8029481668600447     
 H   11.514493785221800       -3.9595910598136315        3.7702947047120667     
 H   9.8647522458109176       -3.4389017080193383        4.2732100271100180     
 C   11.225005752088766        4.7034948010333535        1.5989824626943490     
 H   10.750635723441048        4.6093189788996982        2.5813260981333706     
 H   10.638859776016016        5.3288369378199132       0.91674901035439815     
 H   12.242292522636282        5.0946637891014186        1.7003924607255951     
 C   14.950738354014696        2.0436143254069514        4.2248668795335353     
 H   15.195488658098746        1.6794499307141053        5.2179983151373941     
 C   15.572995743684748        3.3116930814351222        2.2617311675761234     
 H   16.305133939018756        3.8910013313575034        1.7027504832620217     
 C   6.7865622339151521       0.52842025814769678        4.2688190267919746     
 H   6.3892433552288646        1.4577780808213463        4.6623532825470102     
 C   14.042200713996312       -1.0696673841744728        4.9681645256387839     
 H   13.496019290521785       -1.6950018632190982        4.2559620861251322     
 H   14.430866535908669       -1.6620190287822325        5.7991793104376494     
 H   14.857859613202661      -0.54704877696068865        4.4557651361201209     
 C   8.1344612736514499       0.46890602580673807        3.8740136917878281     
 C   7.8013600971110177       -1.8912243812594050        3.3222502757175212     
 H   8.1841849590249058       -2.8313920496180938        2.9367819489481009     
 C   6.4755058530447496       -1.8200347073626169        3.7623906749674538     
 H   5.8510878223524942       -2.7123952467699848        3.7363931878205849     
 C   15.897036408813376        2.7859029075446671        3.5123067761625997     
 H   16.873190915420658        2.9714189874305461        3.9547574859165526     
 Co   7.1458036235608091        14.851301253156736        12.341774719750521     
 S   9.3823480765348410        12.848612267728798        13.381363020143725     
 S   6.7724281160470214        12.811978481541997        9.9370802088245966     
 S   7.2592208697802256        17.957687898588478        11.590167603356321     
 S   5.1241345645357335        15.715811075524421        14.640980189486156     
 O   6.3987505129484070        16.395069549069522        14.979879619021137     
 O   6.0032181846160695        12.727448142494344        8.6841321428805145     
 O   10.246140485993758        12.775492676377398        14.573560824238683     
 O   8.1604858047012581        13.280318061767463        9.8293029827163956     
 N   8.0565632174011572        16.605196616163440        11.990093134274547     
 O   4.4744905770319967        15.046151436282033        15.782837541813914     
 O   7.8947510347959486        18.720755720945579        10.500608546270245     
 O   8.1241645465878367        12.093134944347876        13.438331961447361     
 O   5.8623072501861930        17.519232612913456        11.337430985257200     
 N   5.4411770968113284        14.745595005413866        13.396564948958355     
 N   8.9719934082312491        14.371099269709118        12.979804678386452     
 N   6.0647167888407907        13.742863232563924        11.068751104078698     
 C   12.084261320363922        16.484173095973325        13.252602999241985     
 H   13.119931786599230        16.402634828313733        13.571868715818304     
 C   4.7347877533731477        13.494959888005486        11.479547765172567     
 C   9.4060668522365010        16.649986918832703        12.400378483659091     
 C   10.344861921842860        12.214865603450693        12.015856499374244     
 H   11.224629386458032        12.854175888321159        11.880397884863989     
 H   9.7254514749946370        12.234170768050898        11.112347697330758     
 H   10.667829366663275        11.199098129421193        12.272301815335341     
 C   3.7544188624308483        12.777330694159959        10.765512818400110     
 H   3.9937834287524292        12.379596037865753        9.7826830512185836     
 C   4.3918423728276963        14.050253557012724        12.751074747124404     
 C   7.1802790246660733        18.983904230057021        13.039078400008957     
 H   6.7529669426693708        18.373924318071882        13.841681853303866     
 H   6.5360754806593810        19.841039730333016        12.808980201385298     
 H   8.1858468680401959        19.320453906109439        13.311905133826203     
 C   6.8260427794403888        11.178004153494546        10.637551594724384     
 H   7.3004686546115316        11.272137353195598        11.619871809417667     
 H   7.4122128162255834        10.552793623015527        9.9552160930792777     
 H   5.8088057711323824        10.786711001630840        10.738994013287506     
 C   3.1000280720126874        13.837779741262748        13.263687862847933     
 H   2.8552505884913391        14.201994859356049        14.256794253433320     
 C   2.4778444672339419        12.569561072885145        11.300619485323974     
 H   1.7457308291015172        11.990214699378861        10.741644380063489     
 C   11.264271147749138        15.353152206854316        13.307346153447645     
 H   11.661672910766510        14.423792341131238        13.700792531560289     
 C   4.0085515530686617        16.951133623925980        14.006857707327125     
 H   4.5547405218766404        17.576445989824361        13.294642685736074     
 H   3.6198409177653215        17.543507099153469        14.837834903514166     
 H   3.1929206184149930        16.428475511687587        13.494453639536900     
 C   9.9163371548110106        15.412626592965390        12.912653451927930     
 C   10.249278324360544        17.772807593219191        12.361018495747901     
 H   9.8663863702780894        18.712980655912819        11.975631815264036     
 C   11.575165482935436        17.701660377503661        12.801066658293307     
 H   12.199535038292179        18.594055451827554        12.775081846947545     
 C   2.1537643555907997        13.095413428247937        12.551159398299141     
 H   1.1776132774384509        12.909880799708668        12.993610651524078     
 Co   4.9785446713968389        6.9302788418526147        14.779937405390429     
 S   2.7479451132047150        4.9288743729263933        13.725016688508456     
 S   5.3577618210884035        4.8828141300677510        17.175407999258979     
 S   4.8562056382288699        10.042454631337336        15.510990474903457     
 S   6.9817679553401231        7.7912232891846829        12.466523698874791     
 O   5.7077939142033225        8.4756768385477415        12.135521084348339     
 O   6.1246677172691966        4.7892830823181995        18.428458754972130     
 O   1.8779346140251953        4.8631240598236136        12.536717593515011     
 O   3.9705050056375466        5.3554765071011170        17.286075869702668     
 N   4.0639578453670824        8.6822188454895901        15.131114366832946     
 O   7.6207529712674127        7.1219164811912146        11.318332983904478     
 O   4.2325518631379513        10.804413681318778        16.608193877506398     
 O   4.0068510172079277        4.1751918080260362        13.656395195534607     
 O   6.2616682561614061        9.6182586439919842        15.741969273438984     
 N   6.6692085808631871        6.8175821297111652        13.708953305652633     
 N   3.1537620157755080        6.4486062322603095        14.137146033947971     
 N   6.0652607877467286        5.8187270418546708        16.046226204879204     
 C   2.1408892873618211E-002   8.5394064983687041        13.922238989294087     
 H  -1.0181083381328109        8.4516183360893216        13.617600708233113     
 C   7.3878853870653440        5.5598018371206965        15.617413784596330     
 C   2.7086399101777472        8.7194824782957436        14.740093195691120     
 C   1.7934491833353416        4.2806447275498254        15.090670893371213     
 H  0.90515006382513774        4.9079663335606973        15.227417038746513     
 H   2.4149858348585966        4.3068299438806052        15.992924157462605     
 H   1.4843212460414681        3.2612665007354220        14.831862963804143     
 C   8.3692969941647331        4.8291774679786874        16.315873034859671     
 H   8.1391098547705472        4.4293887623387249        17.300307975963158     
 C   7.7197836480015924        6.1127848326558185        14.342024957783801     
 C   4.9055119741170001        11.061996919290543        14.056917475545733     
 H   5.3402711958910665        10.456002515348439        13.255319316505949     
 H   5.5346137825602870        11.931955293536051        14.280179820518651     
 H   3.8919394374135465        11.378180054207707        13.789475557470904     
 C   5.3044269481952133        3.2501343146943498        16.468849826546517     
 H   4.8244916428421414        3.3431113303253737        15.489048111028303     
 H   4.7259485672428614        2.6204284903560269        17.153661177382844     
 H   6.3230116021781049        2.8633357509046871        16.361306398185480     
 C   9.0034403402372831        5.8909646192427445        13.813183239775853     
 H   9.2389882294679442        6.2585906234300621        12.819418739624183     
 C   9.6358105472552058        4.6082221550323501        15.762402929658908     
 H   10.368267476796296        4.0189886139552451        16.309760388468156     
 C  0.85033646081004721        7.4162777130506452        13.843432563084182     
 H  0.45512112962214873        6.4889396302160236        13.442861800296580     
 C   8.1087169411499289        9.0152867845787075        13.100402593270378     
 H   7.5682421065783645        9.6459482510855707        13.812192276584389     
 H   8.5063731893654335        9.6038669546503623        12.271304239595286     
 H   8.9173801575055549        8.4824609139109040        13.613372544852972     
 C   2.2021143411247803        7.4826792964743252        14.223244784671540     
 C   1.8564390425720452        9.8351465655844947        14.802427201568031     
 H   2.2363853840381127        10.774148615633836        15.194186914368373     
 C  0.52487748476121376        9.7563976461455049        14.380844267159613     
 H -0.10956191838328752        10.641095472511322        14.424965633622179     
 C   9.9509585385602151        5.1366422866101757        14.510804649153476     
 H   10.920752488158273        4.9440028138366046        14.056988011111024     
 Co   1.0382737590367097        8.9511762549827818        5.7413024097009346     
 S   3.2688582754173763        10.952632793710761        4.6864384295780797     
 S  0.65894893670400057        10.998754288749145        8.1366765369333844     
 S   1.1607101375560562        5.8389897814880101        6.4723862767747615     
 S -0.96484749716070306        8.0901895075894412        3.4278130093913459     
 O  0.30911382803821441        7.4056895034362720        3.0968575702255667     
 O -0.10795909656726702        11.092348140651048        9.3897209167802664     
 O   4.1388490730873029        11.018388282268420        3.4981237641486467     
 O   2.0462344549580638        10.526188985147918        8.2473901347115497     
 N   1.9529200074737623        7.1992455626334291        6.0925145206097504     
 O  -1.6037808898027330        8.7595072415642434        2.2795974206116796     
 O   1.7843639141811163        5.0770766428117931        7.5696223891428085     
 O   2.0099115994074053        11.706243924111357        4.6177987121488462     
 O -0.24477815654628288        6.2631364020788309        6.7033081319847936     
 N -0.65231264035377445        9.0638746735531956        4.6702248020136521     
 N   2.8631054978531427        9.4329189781700418        5.0986673379984406     
 N  -4.8503147002420650E-002   10.062673225364630        7.0075806671577361     
 C   5.9954282659895588        7.3421109021638920        4.8834901870117102     
 H   7.0349256551311923        7.4299107521550054        4.5787882854376365     
 C  -1.3711167928189796        10.321563509837429        6.5786985130058087     
 C   3.3082337882945620        7.1620028432622496        5.7014763991941217     
 C   4.2233560188706907        11.600966150941293        6.0520418309500297     
 H   5.1116698445983149        10.973667570201101        6.1888041497573738     
 H   3.6018327695536954        11.574820180449310        6.9543055210945015     
 H   4.5324635367075468        12.620332973950822        5.7931672116541222     
 C  -2.3525668489136238        11.052191174008634        7.2771087138512183     
 H  -2.1224266791016246        11.451973634627215        8.2615576248314184     
 C  -1.7029349052119871        9.7686340052833849        5.3032684113784017     
 C   1.1114780771151043        4.8193975515989598        5.0183398941405457     
 H  0.67671079305233295        5.4253510209428448        4.2167150997561169     
 H  0.48239772602706193        3.9494266869345562        5.2416156477895584     
 H   2.1250645885348547        4.5032366184847650        4.7509252948825011     
 C  0.71216319971747688        12.631365652526888        7.4299661209704455     
 H   1.1920933602458954        12.538340167302387        6.4501669181670280     
 H   1.2906142598538870        13.261161022077211        8.1147152027634188     
 H -0.30644662684614238        13.018091884421137        7.3224126699933381     
 C  -2.9865657030489481        9.9904568926202799        4.7743624201491990     
 H  -3.2220458318737593        9.6228672439187903        3.7805686521920467     
 C  -3.6190576382769395        11.273133083812114        6.7235803642276224     
 H  -4.3515484189889237        11.862350979807267        7.2709127838301155     
 C   5.1664952184242372        8.4652407067899667        4.8047659505883624     
 H   5.5616868141331262        9.3925936968604713        4.4042083203293636     
 C  -2.0918297380370583        6.8661502070006684        4.0616813842571915     
 H  -1.5513781206833224        6.2355169354363298        4.7735155135128275     
 H  -2.4894269538206730        6.2775371491431651        3.2325774080737877     
 H  -2.9005287158475532        7.3989806059262184        4.5745882498331873     
 C   3.8147429982678398        8.3988316680989783        5.1846622387616055     
 C   4.1604546506593678        6.0463521732403729        5.7637695889015577     
 H   3.7805426288331718        5.1073409253047526        6.1555429347476140     
 C   5.4919929589175531        6.1251127187194232        5.3421135835245721     
 H   6.1264398648196563        5.2404183653785195        5.3861827051826339     
 C  -3.9341354243406701        10.744740251462211        5.4719535844278600     
 H  -4.9039083613714407        10.937380965205817        5.0180909312868414     
 N   10.255448234093873       0.40233140857512428        8.1747045474160416     
 C   8.8171235491292173       0.43000423678387822        7.7035591391275986     
 H   8.7259231503069916        1.2730434262736263        7.0098461325872590     
 H   8.2159084191345855       0.65056507715076506        8.5955409873482189     
 C   10.461575887119663      -0.66404355849048557        9.2279839104898116     
 H   10.171527537869611       -1.6085481866595235        8.7601622500230754     
 H   9.7401854073220999      -0.46990501800565004        10.029388913349569     
 C   8.4115438651357817      -0.86735404840747399        7.0197009364908425     
 H   7.4194594074694260      -0.73826634286757342        6.5673684279503117     
 H   8.3538263893207443       -1.7085802983070415        7.7153335473371358     
 H   9.0968650110467362       -1.1106340942583341        6.1981042402137154     
 C   10.710707291589285        2.7847807571269327        7.4950000043151075     
 H   11.341096176280749        3.6388051638834833        7.7741200595139341     
 H   9.7044474534747902        3.1522413386786883        7.2707863413063771     
 H   11.130422227858173        2.3788018985062642        6.5658395296097973     
 C   10.736956536826590        1.7616165991083916        8.6218853327546068     
 H   11.763044100320123        1.6202987574977545        8.9737800276887363     
 H   10.112357860708306        2.0525449907428031        9.4763475794959344     
 C   11.891290099194261      -0.72879266332340620        9.7440203305165465     
 H   12.057184134304507       -1.7027658571840325        10.223104570463484     
 H   12.099535018937923        4.2552027185813572E-002   10.493917654787346     
 H   12.612472327745872      -0.64055970430527065        8.9221977955907068     
 H   10.833164387248356       0.12324132060335978        7.3409206656081576     
 N   7.7953632157194717        15.479053130637340        17.213315192174008     
 C   9.2336557821242842        15.451209493339077        16.742104515784032     
 H   9.3246795388367438        14.608288196196284        16.048233462007119     
 H   9.8348648175468192        15.230361685622146        17.634015886011031     
 C   7.5894103248559501        16.545445170096322        18.266608072912632     
 H   7.8794757270640474        17.489926183572518        17.798748693440569     
 H   8.3108643417588564        16.351264198903170        19.067946058359439     
 C   9.6394459138423603        16.748617888950204        16.058470906708461     
 H   10.631427922848250        16.619398493528067        15.605968081117345     
 H   9.6974341824966306        17.589683082978357        16.754264039070520     
 H   8.9540800210812002        16.992233144397535        15.237018892999339     
 C   7.3399157116178886        13.096642539489583        16.533611756503547     
 H   6.7094606517907609        12.242664569027186        16.812726742680272     
 H   8.3461571590923764        12.729113146537790        16.309427289122109     
 H   6.9202524274508583        13.502643859661804        15.604436041527006     
 C   7.3137133505270704        14.119817991933040        17.660488806904421     
 H   6.2876234691676238        14.261231777183426        18.012339196885524     
 H   7.9382529408830695        13.828839009576777        18.514978063934574     
 C   6.1597533380260865        16.610302623344644        18.782782277979376     
 H   5.9939881533905588        17.584285038635862        19.261889982369635     
 H   5.9515183015199549        15.838965711832252        19.532690399317861     
 H   5.4384811368608785        16.522145124441760        17.961031336272352     
 H   7.2176389951689464        15.758220598485023        16.379559765583494     
 N   4.2863257213549977        7.5777755155747668        9.9022184239018856     
 C   2.8573295818296462        7.5233419103861872        10.397245870719065     
 H   2.7966315600562970        6.6864951477440506        11.101531543329433     
 H   2.2476956426390688        7.2782319529246857        9.5172647036458589     
 C   4.4605781512640181        8.6637113978553018        8.8625984042705976     
 H   4.1672088247985357        9.5967736602624409        9.3518750603560772     
 H   3.7274560376458536        8.4737993165366561        8.0704201427061033     
 C   2.4298323531518249        8.8189994186517975        11.071160177287419     
 H   1.4602319645473862        8.6611182714217474        11.561197988421920     
 H   2.3178007234082552        9.6439554081400232        10.362201200149730     
 H   3.1336747474515407        9.1024121994553120        11.864096062502798     
 C   4.7847282634902149        5.1866573110844145        10.530632647258242     
 H   5.4075618318428917        4.3394472014760179        10.214143913316805     
 H   3.7866813731719775        4.8126254457227233        10.779875942940574     
 H   5.2343293551817025        5.5765932697419034        11.452609935068020     
 C   4.7728721549650395        6.2309443042157167        9.4225414969357821     
 H   5.7880551691094571        6.3895770043462718        9.0475425716682949     
 H   4.1331033572803317        5.9474204918508367        8.5767399359002088     
 C   5.8807536125437654        8.7531992212514371        8.3236645858130309     
 H   6.0351101560477671        9.7430311853000759        7.8742118650519659     
 H   6.0790295550544133        8.0069575806050661        7.5467359556400959     
 H   6.6174763405021162        8.6428057280040385        9.1285780738522817     
 H   4.8757123740857473        7.8497910784325358        10.730394373462396     
 N   1.7305471292146608        8.3036981739115454       0.86352498123631105     
 C   3.1595489018971703        8.3579903650188676        1.3585575726470993     
 H   3.2203485904689586        9.1948875204740155        2.0627740152844805     
 H   3.7692139979519288        8.6029441822464303       0.47855689835765686     
 C   1.5562107763766122        7.2178281019203183      -0.17614822300975752     
 H   1.8495699713678959        6.2847280631547120       0.31305763161030681     
 H   2.2893063690704420        7.4077648101482731      -0.96834374123621980     
 C   3.5868836352413025        7.0623387511091824        2.0325840606532672     
 H   4.5565415029713643        7.2201130852140798        2.5225379466777338     
 H   3.6987466231806807        6.2372949873716594        1.3237090431359904     
 H   2.8830497044165608        6.7791249397664215        2.8255902743430150     
 C   1.2322994697326777        10.694830218585178        1.4920238764196054     
 H  0.60952080956300292        11.542087827519754        1.1755571965795040     
 H   2.2303620068894938        11.068800594722259        1.7413018909359865     
 H  0.78265729455841682        10.304886673925285        2.4139790209504279     
 C   1.2441133390880634        9.6505861923254432       0.38389315586132944     
 H  0.22893000325182675        9.4920410955151340        8.8574732401922179E-003
 H   1.8839289786777380        9.9340964125114741      -0.46187920592656390     
 C  0.13601192053347697        7.1284225318303003      -0.71503142069557557     
 H  -1.8405226216709959E-002   6.1386175981511073       -1.1645220907241163     
 H  -6.2256592016504422E-002   7.8747049393418846       -1.4919212154422894     
 H -0.60067579023456097        7.2388204748718783        8.9912689143851018E-002
 H   1.1411449365819524        8.0316856838119239        1.6916880571034465     
 N   1.6959781871552109        14.558165987073012        18.215386905532121     
 C  0.97394118218058612        15.787824211082352        17.716028582539177     
 H  0.81866720537109761        16.420375994247447        18.596907402943899     
 H  -1.5696012235941789E-002   15.450088875753199        17.392983785800805     
 C   3.0173783933117582        14.905564904128449        18.856640488513250     
 H   2.8232954592736794        15.776618594784196        19.497459934085292     
 H   3.6893092727433996        15.209543079004954        18.047580533209736     
 C  0.48246232785350357        13.058733446691642        16.606336782916646     
 H  0.59526573134809424        12.131709243719259        16.030806761562573     
 H   7.4010545314811757E-002   13.808267452459026        15.919755603249978     
 H -0.26900615607862044        12.871075631136627        17.386855878293158     
 C   1.8267678699434333        13.455945878105746        17.194283120841231     
 H   2.2900397597168114        12.610048029213916        17.711888417821807     
 H   2.5435911203268198        13.795984302293972        16.437863477774791     
 C   1.6853411329521664        16.534865284371758        16.606853183444617     
 H   1.0508813410181010        17.383970781143276        16.324040493809481     
 H   1.8549787364316830        15.906041056668700        15.727332799467019     
 H   2.6519850100895201        16.933144983666917        16.937125426260202     
 C   3.5932242633169102        13.750503517482315        19.662319121234432     
 H   4.4714476726696963        14.110736170041049        20.213732428658105     
 H   3.9279403545039679        12.916624500452947        19.033436407652800     
 H   2.8796933060802932        13.361649704394980        20.400215479694339     
 H   1.0735892339523230        14.220917666949305        18.996659067538122     
 N   4.3209519122619602        1.3233825735562907        9.1766967177025496     
 C   5.0428794118741678        9.3601198083031370E-002   8.6774664889744653     
 H   5.1980377996754195      -0.53890184108346462        9.5584005555902145     
 H   6.0325751314948910       0.43119771199636553        8.3544451743972203     
 C   2.9994809514582363       0.97616635367551874        9.8179100384860281     
 H   3.1934289849093469       0.10510277723944474        10.458758992883068     
 H   2.3275489684132342       0.67224962452090664        9.0088280898647852     
 C   5.5346676068501539        2.8225760102154096        7.5675586570651419     
 H   5.4219576344358664        3.7495323260831475        6.9918933093281108     
 H   5.9430997909475458        2.0729172719086906        6.8810963406145245     
 H   6.2861110759264616        3.0102844183228075        8.3480893994310641     
 C   4.1903063168232775        2.4255280169497877        8.1554913513930920     
 H   3.7270799462869979        3.2715116628606689        8.6730018256948114     
 H   3.4734853894884630        2.0854800146952126        7.3990728963629708     
 C   4.3314443257474942      -0.65344122023082296        7.5683133996478400     
 H   4.9658444464196387       -1.5026126153814152        7.2855610902568122     
 H   4.1618784051505155       -2.4646526238902882E-002   6.6887589538173655     
 H   3.3647573450548300       -1.0516238035689691        7.8985820852088402     
 C   2.4237397771912437        2.1313198430384732        10.623534465775268     
 H   1.5454101593026572        1.7712238842717112        11.174872247761508     
 H   2.0892034390342680        2.9652499794406362        9.9946218266154574     
 H   3.1372642286553525        2.5200614538154502        11.361496064815331     
 H   4.9433440618371867        1.6606262088789121        9.9579682777530145     
 N   7.6933313594617179        9.2986160982748665      -0.11236158957679412     
 C   6.9161470364710489        8.1055566857723953       0.39162443808021491     
 H   6.7775188295825366        7.4509368937630756      -0.47657896973342317     
 H   5.9258989664363133        8.4830853228210295       0.66525200601962908     
 C   9.0171705516873679        8.8946954215651299      -0.71552956312090865     
 H   8.8036143086524117        8.0292071564044516       -1.3575822335601717     
 H   9.6563947902246525        8.5700254944618486       0.11148717767164187     
 C   6.4791413947486687        10.861089616990968        1.4350923612261997     
 H   6.5985312148213611        11.808738879522844        1.9746396884445905     
 H   6.0437484258078396        10.146374208882744        2.1423016023272377     
 H   5.7471727568352424        11.030332995159570       0.63219009078956756     
 C   7.8279118013127293        10.418909206147502       0.88800217700705986     
 H   8.3238477035065461        11.241859669456337       0.36433241077293366     
 H   8.5189415003071467        10.079326614846764        1.6677861119823090     
 C   7.5622434669488081        7.3720050224440197        1.5484225804455369     
 H   6.9000189370534057        6.5437887029061734        1.8288771210756178     
 H   7.7107814605144629        8.0196730797661733        2.4182644945601837     
 H   8.5310866915677313        6.9439227374191859        1.2668035468967629     
 C   9.6588201310598141        10.020874720934968       -1.5136406803122018     
 H   10.534693931692354        9.6227027584127498       -2.0424783568270284     
 H   10.010300702546619        10.844668447894394      -0.88021372583657786     
 H   8.9797907373803678        10.433022046328260       -2.2713550059437124     
 H   7.1058638970911145        9.6366889045488033      -0.92081918651548278     
 N   10.357287173051965        6.5828896855584356        8.9263648616545623     
 C   11.134540940795508        7.7758847672080815        9.4303992135589390     
 H   11.273242458999938        8.4305119684083127        8.5622129304175054     
 H   12.124752760429852        7.3982774089182683        9.7040512729002248     
 C   9.0334885284158908        6.9869055576995214        8.3231703315839933     
 H   9.2471163609873219        7.8523850204291454        7.6811287214761848     
 H   8.3942632675176796        7.3116117756661936        9.1501723878258208     
 C   11.571363143370480        5.0203092777485301        10.473788676609550     
 H   11.451925743048173        4.0726297760261581        11.013273030045077     
 H   12.006767710641792        5.7349676741849409        11.181049757681775     
 H   12.303346452017344        4.8510857750982233        9.6708960598775899     
 C   10.222622779085855        5.4625725720537845        9.9266916468230733     
 H   9.7266562946892883        4.6396626443499551        9.4029848706623582     
 H   9.5315980657834274        5.8021670729339228        10.706473875754114     
 C   10.488464726120498        8.5094629232491261        10.587190710673998     
 H   11.150724577223050        9.3376456155847549        10.867663656164778     
 H   10.339876296734904        7.8617971264680637        11.457025119977573     
 H   9.5196498423703311        8.9376005345528995        10.305556216421126     
 C   8.3917917478021948        5.8607673818638197        7.5250362844086300     
 H   7.5159801488659186        6.2590001729202926        6.9961398932470740     
 H   8.0402121934300261        5.0370069279671759        8.1584527079961404     
 H   9.0708360890638371        5.4485496997753797        6.7673738922293571     
 H   10.944751588687947        6.2447981805849810        8.1179127679026113     
         396

 Co   10.909481526340548        1.0291596990586167        3.3026269125426095     
 S   8.6734025147852325        3.0318213478567095        4.3432286177929136     
 S   11.283203021618252        3.0690069640802280       0.89852019018955209     
 S   10.795518243114387       -2.0775224889454655        2.5521671398872905     
 S   12.930198022760013       0.16485921724443237        5.6026318442686627     
 O   11.655642382758735      -0.51469584283106384        5.9411691747296089     
 O   12.052239698877628        3.1540252431342841      -0.35446559485588708     
 O   7.8093144317161673        3.1046304250310310        5.5352388066521145     
 O   9.8951327376267155        2.6005955179802727       0.79061477484351095     
 N   9.9984605641192559      -0.72461624770600441        2.9510520650629437     
 O   13.579282591877725       0.83459423314225567        6.7447685138933489     
 O   10.160572861176989       -2.8405563377746486        1.4622449662868402     
 O   9.9316812843634867        3.7871088619616007        4.4007753641141933     
 O   12.192866303640445       -1.6398050468141427        2.3005137045452448     
 N   12.613391488353107        1.1351896911423098        4.3582690390905920     
 N   9.0834354124620145        1.5094612102454548        3.9411124184308952     
 N   11.990878412493601        2.1376913662557500        2.0299410401052778     
 C   5.9700940777128597      -0.60238051459003139        4.2111014170705383     
 H   4.9342570111888202      -0.52050056812721190        4.5297131179898988     
 C   13.320449996665191        2.3861061827529202        2.4416477161099106     
 C   8.6486768318061316      -0.76898132629448734        3.3604088569465036     
 C   7.7113055681657920        3.6663734364849123        2.9777366579964610     
 H   6.8310723545072927        3.0277133800399669        2.8422237910417003     
 H   8.3308071957057734        3.6466992681494732        2.0742799039494622     
 H   7.3890904205194019        4.6823348539111276        3.2343209390289513     
 C   14.300901666338424        3.1043283867462033        1.7283776977622696     
 H   14.062010768789708        3.5021487410615286       0.74545688531101084     
 C   13.662808817087916        1.8309663201507642        3.7133944022362209     
 C   10.872940401318806       -3.1033678590312355        4.0013618344006510     
 H   11.300658833937058       -2.4935832642406615        4.8038932997967851     
 H   11.516345259869304       -3.9611816775063291        3.7716249213182822     
 H   9.8669559983005737       -3.4388428429484081        4.2739298435629269     
 C   11.229806967428177        4.7028495628661418        1.5994598861821296     
 H   10.755155965378963        4.6087315752330431        2.5816748398059262     
 H   10.644043856538335        5.3284074510248649       0.91709578714474727     
 H   12.247156700092116        5.0938039992411381        1.7011800616178669     
 C   14.954210490445357        2.0439121217637823        4.2268358899272300     
 H   15.198501819698029        1.6795672284603584        5.2199959202595352     
 C   15.576971539334245        3.3127394415349043        2.2644055058604553     
 H   16.309125263118155        3.8925476144857569        1.7060092079898501     
 C   6.7905859196038900       0.52820396315672480        4.2670603398364664     
 H   6.3933683520870446        1.4574607233941728        4.6609427739880891     
 C   14.046370458548855       -1.0699232130067640        4.9685972115431172     
 H   13.500475781936384       -1.6955267194433645        4.2564166682951692     
 H   14.435490626054760       -1.6620843355987431        5.7995152557258001     
 H   14.861675798939151      -0.54679009095683428        4.4561675976506825     
 C   8.1386790910316069       0.46834904856398840        3.8730051089481052     
 C   7.8049592995706778       -1.8914010696444179        3.3198785539436373     
 H   8.1876431049517198       -2.8315100917630978        2.9340976415696063     
 C   6.4788197364029276       -1.8198375309890247        3.7590922282901253     
 H   5.8539041821325348       -2.7118175963201114        3.7321928945936871     
 C   15.900568619957879        2.7868088410936620        3.5150281435627075     
 H   16.876404971144083        2.9726789651197105        3.9580483568912266     
 Co   7.1412791433834384        14.852296719466132        12.341484191138962     
 S   9.3775257930683829        12.849674133159372        13.381839836794562     
 S   6.7676083304071071        12.812557490811676        9.9372583550362741     
 S   7.2551423461610600        17.958973984309946        11.590901985207687     
 S   5.1205361149450903        15.716629852840377        14.641402851295338     
 O   6.3951209257891311        16.396146548664440        14.979906405301811     
 O   5.9985132358242206        12.727574991024289        8.6843055261774076     
 O   10.241627014417588        12.776926547797977        14.573844423210483     
 O   8.1556267715338588        13.281110292951732        9.8293346476174595     
 N   8.0522306452196393        16.606094645417990        11.989821270638060     
 O   4.4714263194009147        15.046986695332857        15.783576941533330     
 O   7.8900766730652911        18.721987448398064        10.500960233622632     
 O   8.1193054555597026        12.094287789920353        13.439392151578108     
 O   5.8578003861733743        17.521232770359713        11.339256348442976     
 N   5.4373517808228335        14.746243730238698        13.397085360765436     
 N   8.9673997723701735        14.372021926559201        12.979745915095195     
 N   6.0599094183148630        13.743698317049875        11.068802345540584     
 C   12.080668092399316        16.483985933308876        13.249662179406874     
 H   13.116529666617209        16.402136900457233        13.568201271621939     
 C   4.7303462006609607        13.495244709394074        11.480501932080315     
 C   9.4020245148485309        16.650509731829448        12.399145851849781     
 C   10.339640784252019        12.215197391046662        12.016330226826607     
 H   11.219835535711150        12.853907166157137        11.880806840701114     
 H   9.7201255496893761        12.234843507157779        11.112883064542238     
 H   10.661915188376664        11.199250186190413        12.272898176645857     
 C   3.7499241585839833        12.776964272698875        10.767248611256823     
 H   3.9888288318515102        12.379123634057748        9.7843396724892404     
 C   4.3879543055521237        14.050427151797781        12.752220284676724     
 C   7.1776855048981032        18.984855767106179        13.040072140801517     
 H   6.7500033943333282        18.375074530165460        13.842626187619530     
 H   6.5342360485523532        19.842632207416091        12.810317806516707     
 H   8.1836538849234302        19.320387824321262        13.312627605281589     
 C   6.8212062425596347        11.178650356869447        10.638039448075668     
 H   7.2959076214313736        11.272729082749226        11.620233380232429     
 H   7.4069913310132369        10.553212216967609        9.9555825394648423     
 H   5.8039014395384605        10.787583453708521        10.739788304421470     
 C   3.0965478814586014        13.837489119953421        13.265646183143680     
 H   2.8522324561283190        14.201878749942631        14.258784137381465     
 C   2.4738529920165329        12.568538136872919        11.303274953643543     
 H   1.7417213365138682        11.988696133039673        10.744883234393182     
 C   11.260232391511563        15.353358484538537        13.305604325182824     
 H   11.657524404785780        14.424099923487692        13.699407798828156     
 C   4.0043839915497701        16.951390199107859        14.007295047540246     
 H   4.5502862244425035        17.576970671967235        13.295101030354564     
 H   3.6152269880376973        17.543573499464291        14.838179072572274     
 H   3.1891007623134371        16.428223923041603        13.494863465603094     
 C   9.9121075974550887        15.413177734050523        12.911650635123994     
 C   10.245684639524635        17.772973435108867        12.358639698174391     
 H   9.8629408187848995        18.713087409868677        11.972932142669560     
 C   11.571853760988736        17.701447748023945        12.797770410932047     
 H   12.196725918757714        18.593458726443455        12.770882547429986     
 C   2.1502205079460319        13.094523418999948        12.553866072748967     
 H   1.1743872416972116        12.908637999786917        12.996886585525671     
 Co   4.9740175729568259        6.9292985853265110        14.779669055633903     
 S   2.7431213400220296        4.9278320645137148        13.725514228771120     
 S   5.3529458743074088        4.8822316129041141        17.175593369975001     
 S   4.8521247628853601        10.041186081396772        15.511752605189580     
 S   6.9781593968646902        7.7904228575631995        12.466962976786585     
 O   5.7041522913485538        8.4746150982412605        12.135566551120489     
 O   6.1199673283674505        4.7891484680802092        18.428638624923554     
 O   1.8734238344663205        4.8617168294531652        12.537018482644779     
 O   3.9656482144868761        5.3546749195425640        17.286118656052945     
 N   4.0596215623101726        8.6813366898831195        15.130877795427638     
 O   7.6176761279779965        7.1210972585754710        11.319088860038725     
 O   4.2278791824711579        10.803201652784841        16.608574263731089     
 O   4.0019918200228437        4.1740610148538746        13.657474618369740     
 O   6.2571608187812311        9.6162782318707851        15.743816210678851     
 N   6.6653785824662890        6.8169541584758981        13.709493399722930     
 N   3.1491633625393938        6.4477002294656645        14.137122069230834     
 N   6.0604536588895330        5.8178977985211660        16.046289585321819     
 C   1.7818341206892782E-002   8.5396180144626648        13.919307962222589     
 H  -1.0215053235484777        8.4521440693239054        13.613933571185715     
 C   7.3834428815844264        5.5595245114707499        15.618375812417057     
 C   2.7045948176188768        8.7189777706036846        14.738890991120755     
 C   1.7882224778608111        4.2803206236409244        15.091156748717918     
 H  0.90034922863622957        4.9082405750877101        15.227838916897834     
 H   2.4096512901828206        4.3061587815089668        15.993473931400400     
 H   1.4784036405753285        3.2611237402061644        14.832462437373740     
 C   8.3648033790521410        4.8295484490888096        16.317611024430498     
 H   8.1341584000138667        4.4298591985801155        17.301964635422571     
 C   7.7158923701030266        6.1126273379481519        14.343181795026581     
 C   4.9029096547218289        11.061061222304543        14.057936464490524     
 H   5.3372941815439701        10.454866938125813        13.256287180321678     
 H   5.5327675632581368        11.930378239225092        14.281538528998061     
 H   3.8897370560977285        11.378263409107282        13.790227333738924     
 C   5.2995997915645008        3.2494895475962404        16.469334153134110     
 H   4.8199399287846729        3.3425277157270958        15.489406869463682     
 H   4.7207372017717129        2.6200056223954347        17.154019313551270     
 H   6.3181174835704308        2.8624677955541138        16.362094385456643     
 C   8.9999569367773802        5.8912775232479397        13.815150142240261     
 H   9.2359657112925237        6.2587369153005055        12.821419872217801     
 C   9.6318197857985606        4.6092551826368835        15.765057585957019     
 H   10.364260402382447        4.0205147279298883        16.312993424378512     
 C  0.84629770081698297        7.4160934610530829        13.841708874622626     
 H  0.45097347355102807        6.4886544977573593        13.441493473623728     
 C   8.1045408864592190        9.0150500679724530        13.100851548534944     
 H   7.5637813693902149        9.6454447169711148        13.812662769896939     
 H   8.5017489375079371        9.6038194039950344        12.271658487661815     
 H   8.9135531746284666        8.4827328105463025        13.613792419354256     
 C   2.1978820021624466        7.4821472047899640        14.222270098423667     
 C   1.8528442411551282        9.8350005497484325        14.800073734548691     
 H   2.2329370128608486        10.774060621905450        15.191516995731966     
 C  0.52156815684077662        9.7566333200007804        14.377561738352117     
 H -0.11236686943272900        10.641716771336135        14.420772504947271     
 C   9.9474133440188517        5.1375514115534635        14.513513909714229     
 H   10.917525192367853        4.9452698241930335        14.060264549446769     
 Co   1.0428138529187236        8.9521621365825315        5.7410265775370517     
 S   3.2736948897147484        10.953672174603184        4.6869225497162388     
 S  0.66378819775432985        10.999332021585039        8.1368631063117931     
 S   1.1647927656945629        5.8402639133838576        6.4731382253566654     
 S -0.96124070560276642        8.0909916916501494        3.4282553205005559     
 O  0.31275059111280651        7.4067496388656036        3.0969004039149337     
 O -0.10323547623542569        11.092473001955961        9.3899023583045214     
 O   4.1433750992842739        11.019795769582553        3.4984133604538714     
 O   2.0511120465043091        10.526977322316649        8.2474306358950820     
 N   1.9572626176627368        7.2001302286730038        6.0922654576778150     
 O  -1.6007077845852220        8.7603318195499700        2.2803596156033334     
 O   1.7890380869182914        5.0782903944450908        7.5699901010248380     
 O   2.0147849484823666        11.707374121793684        4.6188663282857814     
 O -0.24026580938605602        6.2651293634456193        6.7051503264642758     
 N -0.64847870858987722        9.0644999627130787        4.6707692185929455     
 N   2.8677126445227921        9.4338198155425257        5.0986192687839660     
 N  -4.3676799741185407E-002   10.063512476772956        7.0076377755223493     
 C   5.9990293329950806        7.3418944778561128        4.8805621095112386     
 H   7.0383350867814087        7.4293783030830891        4.5751303005726029     
 C  -1.3666563042461874        10.321853117798421        6.5796609085899629     
 C   3.3122856529933751        7.1625068226627402        5.7002639918682583     
 C   4.2285936001001208        11.601278512069511        6.0525198246663212     
 H   5.1164814287746960        10.973381023803929        6.1892161318806860     
 H   3.6071768947993177        11.575474009956856        6.9548463773402451     
 H   4.5383921958007969        12.620465797337541        5.7937658539113750     
 C  -2.3480513211003986        11.051833033697347        7.2788512238539580     
 H  -2.1174482780095043        11.451517894897215        8.2632168178193517     
 C  -1.6990340244677760        9.7687959855375190        5.3044308146493622     
 C   1.1140737201475628        4.8203410177296098        5.0193481455459033     
 H  0.67967969891946378        5.4264961542627663        4.2176744175584631     
 H  0.48423689121562341        3.9510122474951737        5.2429651646816495     
 H   2.1272589355212954        4.5031596276188806        4.7516627180881823     
 C  0.71702488220321892        12.632011292141284        7.4304646228157560     
 H   1.1966799998479012        12.538928608387918        6.4505396569514852     
 H   1.2958625768461796        13.261577081301207        8.1150927896393821     
 H -0.30151559725977806        13.018967258611266        7.3232153437926089     
 C  -2.9830753244073938        9.9901483966202083        4.7763412553281173     
 H  -3.2190235040216879        9.6227207591041175        3.7825851337527920     
 C  -3.6150474610699099        11.272113420954087        6.7262456404035351     
 H  -4.3475185147859321        11.860840268121763        7.2741585038274037     
 C   5.1705455676965224        8.4654203205500593        4.8030369090902880     
 H   5.5658485766610095        9.3928727261387994        4.4028334216330176     
 C  -2.0876567956095506        6.8663905918420385        4.0621348872717133     
 H  -1.5469189430775347        6.2360181678664315        4.7739839467304712     
 H  -2.4848152174676148        6.2775942019297499        3.2329365676620099     
 H  -2.8966982039276563        7.3987143257912944        4.5750212342663668     
 C   3.8189845354890486        8.3993600848354717        5.1836740046328993     
 C   4.1640537515181837        6.0464957886703887        5.7614101076716864     
 H   3.7839915051014468        5.1074275516215515        6.1528655559509833     
 C   5.4953089737270941        6.1248731107514267        5.3388323910079079     
 H   6.1292505109886566        5.2397926095054048        5.3819961903199136     
 C  -3.9305779569115540        10.743840410359455        5.4746769574553928     
 H  -4.9006708959292506        10.936122703278707        5.0213859950532465     
 N   10.257833167345330       0.40036335995088262        8.1747159991468266     
 C   8.8199744717577175       0.42937666664462043        7.7023777204730868     
 H   8.7303003493458213        1.2721048003220179        7.0081343002896856     
 H   8.2183400241533864       0.65116881235776081        8.5937596718559828     
 C   10.462365793189569      -0.66698928165214189        9.2273131549275771     
 H   10.172152452193217       -1.6109219109362021        8.7584184004447110     
 H   9.7403872066915831      -0.47306202174811984        10.028255382617822     
 C   8.4132944731197998      -0.86789692746204661        7.0190203197812462     
 H   7.4223335012835268      -0.73736808574317037        6.5648044933889613     
 H   8.3528609838204826       -1.7083080108725479        7.7153211454806900     
 H   9.0995392892567306       -1.1131872131372091        6.1988557369076220     
 C   10.715250410747776        2.7832464027129751        7.4975767551355208     
 H   11.345258586021586        3.6369314845180094        7.7785676623160951     
 H   9.7094006267996651        3.1510332386843238        7.2721105356767914     
 H   11.136462216650740        2.3780714396814524        6.5687758016206264     
 C   10.739595583589521        1.7590251482361794        8.6235212274263020     
 H   11.765138525230860        1.6168405418295102        8.9765689541310696     
 H   10.114240331597681        2.0495832283857043        9.4775519422432186     
 C   11.891602080335915      -0.73297489987114817        9.7444970653994449     
 H   12.056918303439975       -1.7077410245049207        10.222100078883345     
 H   12.099347032092110        3.7114786989210488E-002   10.495746257080441     
 H   12.613562689530548      -0.64363419995206905        8.9235212369461117     
 H   10.836131640738463       0.12162421791646780        7.3412128364019775     
 N   7.7929720083806489        15.481028082437211        17.213339072314330     
 C   9.2308016683231280        15.451860664973520        16.740941922745748     
 H   9.3203164312332589        14.609238809806619        16.046555998974238     
 H   9.8324306762597260        15.229809705653818        17.632260260199644     
 C   7.5885967346721115        16.548396608229428        18.265947714151547     
 H   7.8788263514346353        17.492307563633812        17.797018740739595     
 H   8.3106318196980968        16.354431130955131        19.066830248352474     
 C   9.6376715264919124        16.749179372656620        16.057786836675685     
 H   10.628539826883371        16.618531442966802        15.603416938514385     
 H   9.6983497223598985        17.589445363661660        16.754232229181476     
 H   8.9513861778650590        16.994772064205378        15.237752896651779     
 C   7.3353830053325098        13.098180794871528        16.536200012435387     
 H   6.7053148163961120        12.244537803055458        16.817186116972774     
 H   8.3412157628632020        12.730331473720941        16.310758958012343     
 H   6.9142173529812041        13.503376910758304        15.607385915337600     
 C   7.3110817990749615        14.122411504430721        17.662137779800336     
 H   6.2855372143220487        14.264682919917789        18.015146716450822     
 H   7.9363845026464590        13.831806960073102        18.516191995658644     
 C   6.1594116123999969        16.614481098018221        18.783254578556498     
 H   5.9942120127115999        17.589255587471893        19.260878810990576     
 H   5.9516741712707422        15.844398526239074        19.534513238162152     
 H   5.4373705312977849        16.525209161375532        17.962342613055942     
 H   7.2146661983936848        15.759836100360792        16.379861170131562     
 N   4.2839312647195600        7.5758002335924317        9.9022535065672006     
 C   2.8544683906122308        7.5227018339608476        10.396085752899593     
 H   2.7922467958861135        6.6855470629748517        11.099844837803829     
 H   2.2452569713325445        7.2788149296882940        9.5155045994956602     
 C   4.4597761173558439        8.6607582241576466        8.8619504459176301     
 H   4.1665729615978808        9.5943922982068504        9.3501549743704526     
 H   3.7272397452443977        8.4706347450815027        8.0693116638584019     
 C   2.4280621338421344        8.8184447437381301        11.070493458973603     
 H   1.4573373005473915        8.6620012268850139        11.558644859112952     
 H   2.3187448923646548        9.6442124435533678        10.362198800102474     
 H   3.1309763398262120        9.0998552261772048        11.864862872605494     
 C   4.7801798171759540        5.1851160938802465        10.533232266532830     
 H   5.4033886674818357        4.3375641810913690        10.218609785006242     
 H   3.7817221628703859        4.8114145434166584        10.781226267176770     
 H   5.2282894951031560        5.5758533849581102        11.455567779542823     
 C   4.7702283922504511        6.2283471942885473        9.4242018135309635     
 H   5.7859567939170091        6.3861156394219929        9.0503591903139711     
 H   4.1312194007328360        5.9444523029876324        8.5779665251730801     
 C   5.8804278660691098        8.7490100577713985        8.3241599290903672     
 H   6.0353596816508519        9.7380491466659560        7.8732251913080740     
 H   6.0792021242085417        8.0015132375346507        7.5485828039793725     
 H   6.6163744222146406        8.6397257224047745        9.1299181850572371     
 H   4.8727332638754106        7.8481715328382018        10.730709881166376     
 N   1.7329424315327593        8.3056714078102853       0.86356134491842373     
 C   3.1624105079307085        8.3586421296942000        1.3573980842209825     
 H   3.2247240038510716        9.1958424376476113        2.0610945899441497     
 H   3.7716499275560982        8.6023879357183759       0.47679918628946860     
 C   1.5570219644931063        7.2207731787092815      -0.17679027297655797     
 H   1.8502150666273620        6.2871046772653383       0.31135025098182295     
 H   2.2895351472082388        7.4109187906989060      -0.96944396907311581     
 C   3.5886700333472574        7.0629045405553512        2.0319069541156165     
 H   4.5594470820682504        7.2192513341093587        2.5199820082921760     
 H   3.6978344627219313        6.2370576847496340        1.3236879718552617     
 H   2.8857637140490611        6.7816738879585925        2.8263401123633844     
 C   1.2368354601526235        10.696368878286480        1.4946155147816469     
 H  0.61367649195239027        11.543963847598985        1.1800126509460611     
 H   2.2353076746638108        11.070014523110281        1.7426396545737777     
 H  0.78868913612673630        10.305625695774705        2.4169316687362903     
 C   1.2467470866300552        9.6531757465987358       0.38555018538620073     
 H  0.23101794847871479        9.4954866196490446        1.1675569575420125E-002
 H   1.8857976054289574        9.9370574742438595      -0.46065963265685267     
 C  0.13634949247845587        7.1325967500305625      -0.71453626950092508     
 H  -1.8637538677151469E-002   6.1435820635358169       -1.1655050759157508     
 H  -6.2416696923706105E-002   7.8801303875952220       -1.4900786778492114     
 H -0.59956604280036219        7.2418859331439727        9.1248983812369927E-002
 H   1.1441265225643573        8.0333021076521867        1.6920057833416102     
 N   1.6950149908336656        14.556441800505677        18.214105393809188     
 C  0.97022720977659549        15.784278676594077        17.714526313916352     
 H  0.81580211131885971        16.417933891746770        18.594773965344096     
 H  -1.9448227033475360E-002   15.444564794249303        17.393964350228774     
 C   3.0165425479883834        14.906653341980052        18.853450968325905     
 H   2.8214952753721807        15.777425919594013        19.494338882320761     
 H   3.6868361312775710        15.211667007005593        18.043491987260566     
 C  0.48144908024603189        13.053878126783985        16.608127962009139     
 H  0.59457333925801004        12.125828208576046        16.034386177887189     
 H   7.1652868083158600E-002   13.801681807490262        15.920524948715373     
 H -0.26904257856808156        12.867137154690939        17.389767002251414     
 C   1.8259825953309938        13.453323809991096        17.194030774952989     
 H   2.2908823593356531        12.608565772081356        17.711932173606847     
 H   2.5415168428458990        13.793339386053274        16.436443449728568     
 C   1.6783557081508000        16.530640303220551        16.602962863068903     
 H   1.0425149902910591        17.378711751802332        16.320282168038180     
 H   1.8469156386433241        15.900875809797148        15.723920739807358     
 H   2.6451204811612832        16.930394038805446        16.930789295046509     
 C   3.5956751132468190        13.753026584721393        19.658740278807816     
 H   4.4737890790085375        14.115145517238052        20.209019296584323     
 H   3.9312163371204556        12.919651963314664        19.029623061556713     
 H   2.8838721318271081        13.363011084545713        20.397631852442917     
 H   1.0743716335073810        14.219151276238582        18.996736047872837     
 N   4.3219164077071301        1.3251014410527937        9.1754131522459872     
 C   5.0466062136159175        9.7154380095111820E-002   8.6759487025265170     
 H   5.2009279119058700      -0.53645726177472530        9.5562457529255767     
 H   6.0363339981055990       0.43674398049603758        8.3554075180489082     
 C   3.0003253895475792       0.97505336243416729        9.8147223601371998     
 H   3.1952512589469713       0.10427069158855050        10.455635212503067     
 H   2.3300305269770596       0.67009651935035031        9.0047431881990914     
 C   5.5356608991422709        2.8274510869320277        7.5693569662582565     
 H   5.4226202824925336        3.7554402154725994        6.9954940417413116     
 H   5.9454398692267301        2.0795358213844954        6.8818604806162833     
 H   6.2861299895105383        3.0142374492609671        8.3510065691591802     
 C   4.1910774917260243        2.4281522653920260        8.1552472865474996     
 H   3.7262178472419829        3.2729869906224507        8.6730633999911326     
 H   3.4755457402449701        2.0881275132078549        7.3976608710030236     
 C   4.3384457279094084      -0.64920810043663268        7.5644053475586031     
 H   4.9742331382729281       -1.4973380572110897        7.2817775964305858     
 H   4.1699489822490916       -1.9469524205979753E-002   6.6853333068671779     
 H   3.3716427903606192       -1.0488754879361437        7.8922291844797821     
 C   2.4212875597672605        2.1287616632017765        10.619965192398492     
 H   1.5430778181418983        1.7667649798798875        11.170175367992311     
 H   2.0859084496736089        2.9621837611445581        9.9908227921606017     
 H   3.1330848980884607        2.5186743409222347        11.358916287976273     
 H   4.9425625196564269        1.6623880810278824        9.9580431832133574     
 N   7.6943183118950502        9.2968896162045187      -0.11364075764445949     
 C   6.9198973581033218        8.1019923300388381       0.39010392134372890     
 H   6.7804528070473884        7.4484756125116913      -0.47873553496721544     
 H   5.9296724654112127        8.4775208495690109       0.66619074731413930     
 C   9.0180407352219962        8.8958075185546015      -0.71870915412310110     
 H   8.8054674704229363        8.0300426214852418       -1.3607053401905749     
 H   9.6588986287049696        8.5721728047118173       0.10741133290432811     
 C   6.4801469817263753        10.856191353881609        1.4368997150181790     
 H   6.5991994595378891        11.802804143411192        1.9782564059731071     
 H   6.0461033041006038        10.139725096041051        2.1430684428009488     
 H   5.7472052410839423        11.026359175674877       0.63511573214866446     
 C   7.8286985930793280        10.416273345449296       0.88776766015640829     
 H   8.3229968216341934        11.240378200220682       0.36440817936689573     
 H   8.5210182367500185        10.076667467604432        1.6663830120537080     
 C   7.5692530604955932        7.3677715199071789        1.5445278142487862     
 H   6.9084236774472751        6.5385011369934647        1.8250875813334964     
 H   7.7188246888598293        8.0144961204105964        2.4148585753153986     
 H   8.5379966098598192        6.9411943911401721        1.2604886529070820     
 C   9.6563961258761282        10.023439040358227       -1.5171900214004665     
 H   10.532395631730582        9.6271739457317835       -2.0471500969013854     
 H   10.007025046572920        10.847738377222859      -0.88398474747910127     
 H   8.9756443387132538        10.434416851193546       -2.2739185754499038     
 H   7.1051044167541564        9.6349225082124192      -0.92073822097042024     
 N   10.356307082483566        6.5846151901934054        8.9250835227100236     
 C   11.130789936746995        7.7794552460227981        9.4288710292869382     
 H   11.270299801169552        8.4329783454049387        8.5600466637495849     
 H   12.120982546849577        7.4038565597371004        9.7049795138785040     
 C   9.0326209244336955        6.9857819777129455        8.3199911007600331     
 H   9.2452585987046856        7.8515377489690072        7.6780032348804799     
 H   8.3917623996213457        7.3094508797082334        9.1460979746712532     
 C   11.570377107573579        5.0252184532281206        10.475597287242193     
 H   11.451282261097754        4.0785787695886855        11.016897978156850     
 H   12.004430816895567        5.7416340958408192        11.181812206921242     
 H   12.303332112113932        4.8550683640810668        9.6738220807600594     
 C   10.221852250276028        5.4652098964920741        9.9264588446274313     
 H   9.7275273638671251        4.6411409795587639        9.4030661156040765     
 H   9.5295366787234457        5.8048259326658691        10.705072493975994     
 C   10.481452802619017        8.5137002293731463        10.583288980816555     
 H   11.142313564403688        9.3429411618090921        10.863863903857407     
 H   10.331837149753271        7.8669783156681277        11.453613724809179     
 H   9.5127341130029244        8.9403260713524144        10.299236537286191     
 C   8.3942225461179785        5.8581861023436579        7.5214919235564919     
 H   7.5182792082329160        6.2545051529451703        6.9914781281479090     
 H   8.0435042088055049        5.0339181902134476        8.1546894850553695     
 H   9.0749875751112601        5.4471431194130933        6.7648109217553776     
 H   10.945518359176285        6.2465658026200961        8.1179909309949103     
         396

 Co   10.913997257808180        1.0281703322563425        3.3023532163406184     
 S   8.6781992878081891        3.0307575337561783        4.3436952396687776     
 S   11.288008942335772        3.0684230794447847       0.89870300822133464     
 S   10.799600810773624       -2.0788031605045050        2.5529043438696228     
 S   12.933795730837295       0.16403393052285825        5.6030584855157244     
 O   11.659272822549978      -0.51578395289368151        5.9411972480819468     
 O   12.056937588756352        3.1538910147599530      -0.35428359242092700     
 O   7.8138004431654915        3.1031918833329821        5.5355109509507852     
 O   9.8999832627198288        2.5997841061112612       0.79064786786499119     
 N   10.002792906260581      -0.72551304091259661        2.9507889200782507     
 O   13.582345375800147       0.83374746310777825        6.7455151646353082     
 O   10.165252782212157       -2.8417795729623521        1.4625964376935885     
 O   9.9365114526997047        3.7859596906050221        4.4018262059999858     
 O   12.197375873706058       -1.6417948821174919        2.3023430323017688     
 N   12.617211455474601        1.1345405916554698        4.3587990031157737     
 N   9.0880115779262578        1.5085374915043508        3.9410467263875315     
 N   11.995673864609033        2.1368685518839539        2.0300093655210207     
 C   5.9736790501388723      -0.60220855189844458        4.2081455075645842     
 H   4.9376482090297653      -0.52002197301430142        4.5260226811952480     
 C   13.324878855679046        2.3858365908899195        2.4426185511153107     
 C   8.6527177822879775      -0.76950973296376768        3.3591807101589066     
 C   7.7165011793316083        3.6660330792507083        2.9781977067342860     
 H   6.8358434470222580        3.0279699617885827        2.8426193524761252     
 H   8.3361090464881098        3.6460192405330774        2.0748036662065230     
 H   7.3949745738830108        4.6821733868056370        3.2349024280058525     
 C   14.305380304587070        3.1047174521489076        1.7301328264705613     
 H   14.066947409931135        3.5026473644114642       0.74713479494621682     
 C   13.666688275583454        1.8308005143756034        3.7145522743185762     
 C   10.875542944267686       -3.1043211436614047        4.0023533360288992     
 H   11.303629838127062       -2.4947381512162488        4.8048384327335256     
 H   11.518196734516806       -3.9627722951990267        3.7729551379244977     
 H   9.8691597507902298       -3.4387839778774776        4.2746496600158368     
 C   11.234608182767587        4.7022043246989300        1.5999373096699103     
 H   10.759676207316879        4.6081441715663871        2.5820235814784818     
 H   10.649227937060653        5.3279779642298175       0.91744256393509638     
 H   12.252020877547952        5.0929442093808577        1.7019676625101385     
 C   14.957682626876016        2.0442099181206133        4.2288049003209238     
 H   15.201514981297310        1.6796845262066118        5.2219935253816754     
 C   15.580947334983740        3.3137858016346864        2.2670798441447868     
 H   16.313116587217550        3.8940938976140105        1.7092679327176787     
 C   6.7946096052926279       0.52798766816575282        4.2653016528809591     
 H   6.3974933489452237        1.4571433659669990        4.6595322654291680     
 C   14.050540203101399       -1.0701790418390551        4.9690298974474496     
 H   13.504932273350981       -1.6960515756676309        4.2568712504652071     
 H   14.440114716200853       -1.6621496424152538        5.7998512010139507     
 H   14.865491984675639      -0.54653140495297980        4.4565700591812440     
 C   8.1428969084117657       0.46779207132123868        3.8719965261083820     
 C   7.8085585020303379       -1.8915777580294308        3.3175068321697534     
 H   8.1911012508785337       -2.8316281339081013        2.9314133341911122     
 C   6.4821336197611057       -1.8196403546154323        3.7557937816127964     
 H   5.8567205419125745       -2.7112399458702385        3.7279926013667897     
 C   15.904100831102381        2.7877147746426569        3.5177495109628154     
 H   16.879619026867509        2.9739389428088745        3.9613392278659010     
 Co   7.1367546632060677        14.853292185775526        12.341193662527402     
 S   9.3727035096019247        12.850735998589945        13.382316653445399     
 S   6.7627885447671936        12.813136500081354        9.9374365012479515     
 S   7.2510638225418935        17.960260070031413        11.591636367059053     
 S   5.1169376653544463        15.717448630156335        14.641825513104520     
 O   6.3914913386298560        16.397223548259358        14.979933191582486     
 O   5.9938082870323717        12.727701839554234        8.6844789094743007     
 O   10.237113542841421        12.778360419218556        14.574128022182283     
 O   8.1507677383664596        13.281902524136001        9.8293663125185233     
 N   8.0478980730381213        16.606992674672544        11.989549407001574     
 O   4.4683620617698327        15.047821954383680        15.784316341252746     
 O   7.8854023113346345        18.723219175850545        10.501311920975018     
 O   8.1144463645315685        12.095440635492832        13.440452341708854     
 O   5.8532935221605547        17.523232927805971        11.341081711628751     
 N   5.4335264648343378        14.746892455063529        13.397605772572518     
 N   8.9628061365090996        14.372944583409282        12.979687151803937     
 N   6.0551020477889343        13.744533401535827        11.068853587002469     
 C   12.077074864434708        16.483798770644427        13.246721359571763     
 H   13.113127546635187        16.401638972600736        13.564533827425574     
 C   4.7259046479487727        13.495529530782662        11.481456098988064     
 C   9.3979821774605590        16.651032544826194        12.397913220040472     
 C   10.334419646661180        12.215529178642630        12.016803954278970     
 H   11.215041684964270        12.853638443993114        11.881215796538237     
 H   9.7147996243841170        12.235516246264657        11.113418431753718     
 H   10.656001010090055        11.199402242959632        12.273494537956372     
 C   3.7454294547371179        12.776597851237790        10.768984404113537     
 H   3.9838742349505916        12.378651230249742        9.7859962937598954     
 C   4.3840662382765503        14.050600746582838        12.753365822229046     
 C   7.1750919851301331        18.985807304155340        13.041065881594076     
 H   6.7470398459972856        18.376224742259037        13.843570521935193     
 H   6.5323966164453262        19.844224684499171        12.811655411648118     
 H   8.1814609018066626        19.320321742533086        13.313350076736977     
 C   6.8163697056788797        11.179296560244346        10.638527301426954     
 H   7.2913465882512165        11.273320812302856        11.620594951047194     
 H   7.4017698458008905        10.553630810919691        9.9559489858504087     
 H   5.7989971079445386        10.788455905786201        10.740582595555434     
 C   3.0930676909045154        13.837198498644096        13.267604503439427     
 H   2.8492143237652994        14.201762640529212        14.260774021329611     
 C   2.4698615167991234        12.567515200860690        11.305930421963112     
 H   1.7377118439262191        11.987177566700483        10.748122088722873     
 C   11.256193635273990        15.353564762222760        13.303862496918004     
 H   11.653375898805050        14.424407505844147        13.698023066096026     
 C   4.0002164300308785        16.951646774289742        14.007732387753368     
 H   4.5458319270083658        17.577495354110109        13.295559374973054     
 H   3.6106130583100726        17.543639899775108        14.838523241630380     
 H   3.1852809062118808        16.427972334395616        13.495273291669287     
 C   9.9078780400991668        15.413728875135657        12.910647818320058     
 C   10.242090954688726        17.773139276998542        12.356260900600880     
 H   9.8594952672917096        18.713194163824532        11.970232470075086     
 C   11.568542039042034        17.701235118544226        12.794474163570788     
 H   12.193916799223251        18.592862001059352        12.766683247912427     
 C   2.1466766603012646        13.093633409751959        12.556572747198793     
 H   1.1711612059559722        12.907395199865164        13.000162519527265     
 Co   4.9694904745168129        6.9283183288004073        14.779400705877375     
 S   2.7382975668393446        4.9267897561010363        13.726011769033784     
 S   5.3481299275264140        4.8816490957404763        17.175778740691023     
 S   4.8480438875418512        10.039917531456206        15.512514735475703     
 S   6.9745508383892574        7.7896224259417162        12.467402254698378     
 O   5.7005106684937852        8.4735533579347795        12.135612017892640     
 O   6.1152669394657053        4.7890138538422189        18.428818494874982     
 O   1.8689130549074457        4.8603095990827168        12.537319371774547     
 O   3.9607914233362056        5.3538733319840119        17.286161442403220     
 N   4.0552852792532637        8.6804545342766488        15.130641224022330     
 O   7.6145992846885813        7.1202780359597284        11.319844736172971     
 O   4.2232065018043654        10.801989624250906        16.608954649955781     
 O   3.9971326228377593        4.1729302216817130        13.658554041204875     
 O   6.2526533814010561        9.6142978197495861        15.745663147918718     
 N   6.6615485840693909        6.8163261872406302        13.710033493793228     
 N   3.1445647093032796        6.4467942266710194        14.137098104513695     
 N   6.0556465300323365        5.8170685551876602        16.046352965764434     
 C   1.4227789540167355E-002   8.5398295305566236        13.916376935151094     
 H  -1.0249023089641442        8.4526698025584892        13.610266434138317     
 C   7.3790003761035079        5.5592471858208024        15.619337840237783     
 C   2.7005497250600063        8.7184730629116274        14.737688786550391     
 C   1.7829957723862806        4.2799965197320233        15.091642604064623     
 H  0.89554839344732129        4.9085148166147228        15.228260795049156     
 H   2.4043167455070442        4.3054876191373292        15.994023705338197     
 H   1.4724860351091886        3.2609809796769067        14.833061910943337     
 C   8.3603097639395472        4.8299194301989310        16.319349014001325     
 H   8.1292069452571880        4.4303296348215069        17.303621294881989     
 C   7.7120010922044600        6.1124698432404854        14.344338632269361     
 C   4.9003073353266569        11.060125525318544        14.058955453435317     
 H   5.3343171671968728        10.453731360903184        13.257255044137407     
 H   5.5309213439559874        11.928801184914136        14.282897237477471     
 H   3.8875346747819108        11.378346764006855        13.790979110006946     
 C   5.2947726349337882        3.2488447804981311        16.469818479721706     
 H   4.8153882147272054        3.3419441011288176        15.489765627899063     
 H   4.7155258363005634        2.6195827544348420        17.154377449719696     
 H   6.3132233649627558        2.8615998402035405        16.362882372727810     
 C   8.9964735333174755        5.8915904272531350        13.817117044704670     
 H   9.2329431931171033        6.2588832071709488        12.823421004811420     
 C   9.6278290243419171        4.6102882102414178        15.767712242255131     
 H   10.360253327968598        4.0220408419045315        16.316226460288863     
 C  0.84225894082391883        7.4159092090555196        13.839985186161067     
 H  0.44682581747990741        6.4883693652986958        13.440125146950878     
 C   8.1003648317685073        9.0148133513662003        13.101300503799511     
 H   7.5593206322020663        9.6449411828566589        13.813133263209487     
 H   8.4971246856504390        9.6037718533397047        12.272012735728346     
 H   8.9097261917513766        8.4830047071817010        13.614212293855539     
 C   2.1936496632001128        7.4816151131056037        14.221295412175795     
 C   1.8492494397382111        9.8348545339123703        14.797720267529352     
 H   2.2294886416835844        10.773972628177065        15.188847077095559     
 C  0.51825882892033948        9.7568689938560560        14.374279209544621     
 H -0.11517182048217048        10.642338070160950        14.416579376272361     
 C   9.9438681494774883        5.1384605364967513        14.516223170274982     
 H   10.914297896577432        4.9465368345494625        14.063541087782514     
 Co   1.0473539468007378        8.9531480181822811        5.7407507453731679     
 S   3.2785315040121206        10.954711555495608        4.6874066698543970     
 S  0.66862745880465912        10.999909754420932        8.1370496756902018     
 S   1.1688753938330698        5.8415380452797052        6.4738901739385684     
 S -0.95763391404482978        8.0917938757108576        3.4286976316097659     
 O  0.31638735418739861        7.4078097742949351        3.0969432376043011     
 O  -9.8511855903584356E-002   11.092597863260874        9.3900837998287763     
 O   4.1479011254812459        11.021203256896685        3.4987029567590966     
 O   2.0559896380505545        10.527765659485377        8.2474711370786125     
 N   1.9616052278517113        7.2010148947125794        6.0920163947458796     
 O  -1.5976346793677110        8.7611563975356965        2.2811218105949873     
 O   1.7937122596554667        5.0795041460783885        7.5703578129068676     
 O   2.0196582975573278        11.708504319476011        4.6199339444227174     
 O -0.23575346222582916        6.2671223248124068        6.7069925209437580     
 N -0.64464477682598009        9.0651252518729635        4.6713136351722397     
 N   2.8723197911924414        9.4347206529150078        5.0985711995694905     
 N  -3.8850452479950170E-002   10.064351728181283        7.0076948838869626     
 C   6.0026304000006014        7.3416780535483337        4.8776340320107661     
 H   7.0417445184316243        7.4288458540111719        4.5714723157075703     
 C  -1.3621958156733951        10.322142725759413        6.5806233041741162     
 C   3.3163375176921877        7.1630108020632308        5.6990515845423957     
 C   4.2338311813295517        11.601590873197731        6.0529978183826136     
 H   5.1212930129510763        10.973094477406756        6.1896281140039981     
 H   3.6125210200449400        11.576127839464403        6.9553872335859888
[truncated: 2,199,646 more chars]
