# Supplementary material for: Unraveling the Contributions to Spin–Lattice Relaxation in Kramers Single-Molecule Magnets
Source: J Am Chem Soc. 2022 Dec 9;144(50):22965–75. doi: 10.1021/jacs.2c08876 (PMC9782788; doi:10.1021/jacs.2c08876)
Supplement: Supplementary file 2 — ja2c08876_si_002.zip [file ja2c08876_si_002.zip › phonon_Co/mol-6/mode-1-10/8/Cart_disp.xyz]

         396

 Co   10.993440279698424        1.0403644375680727        3.3782377701799904     
 S   8.7669183286910322        3.0640155734110079        4.4053240926410595     
 S   11.357954564877987        3.0246537927416770       0.92859033913489797     
 S   10.850047738262665       -2.0666026767848562        2.6428051678744926     
 S   13.026560201602020       0.19138701379851691        5.6696007113340707     
 O   11.754983335883031      -0.49191632947765707        6.0132902939062083     
 O   12.115459199577010        3.0954869348278766      -0.33174244543257175     
 O   7.8936885840959325        3.1571572419441649        5.5894850627615558     
 O   9.9702380821453911        2.5487950063202360       0.83999154522563357     
 N   10.067664103474986      -0.70475077944317177        3.0368251581515082     
 O   13.673135778071437       0.87183231754707335        6.8063247408416876     
 O   10.214640066130508       -2.8198982370798378        1.5466711929530090     
 O   10.027601110438120        3.8159283710008505        4.4600192617262504     
 O   12.255114340566211       -1.6469840387524377        2.4025988129318656     
 N   12.704543578039255        1.1503578260678848        4.4173987555032443     
 N   9.1733336167029726        1.5348240671521161        4.0285949201176514     
 N   12.075632699300733        2.1092283137152514        2.0685464514145524     
 C   6.0293316634084002      -0.53866933730624256        4.2504351337474917     
 H   4.9917639416391069      -0.44375303685782092        4.5583068174814425     
 C   13.405128275061147        2.3676513918944404        2.4747846734681778     
 C   8.7133719291090674      -0.73392495720194939        3.4286927480454588     
 C   7.8172694754131822        3.6817367324849246        3.0206074028559140     
 H   6.9323878177479816        3.0475236273507269        2.8929344319857533     
 H   8.4426087118702391        3.6366202923620699        2.1214838042862176     
 H   7.5030536178950546        4.7061086391242082        3.2536952614331174     
 C   14.380795072583338        3.0809176024706879        1.7500852838414205     
 H   14.138274073979900        3.4604047695658089       0.76035249435373486     
 C   13.750037809703789        1.8389098046182482        3.7577428256839860     
 C   10.905067200891427       -3.0903643821461828        4.0924887336606171     
 H   11.352315196659845       -2.4876033633522678        4.8896019179946277     
 H   11.528286109815710       -3.9628679576994199        3.8620335950105966     
 H   9.8914733275550848       -3.3997598808149374        4.3682102271853349     
 C   11.309913766555033        4.6718660136437098        1.6029069358876669     
 H   10.837348165371905        4.6028693134357406        2.5886202768698787     
 H   10.728191835494355        5.2890129440070490       0.90911758230341311     
 H   12.330308825860408        5.0583839273503983        1.6935019821750839     
 C   15.037932306624308        2.0737961665588132        4.2702810766556096     
 H   15.281849139591868        1.7315537897127589        5.2716609763768618     
 C   15.653377153034178        3.3119249400703499        2.2855736594746490     
 H   16.381039716789481        3.8903729832206886        1.7193187823355591     
 C   6.8659835583498170       0.57874764188462224        4.3326543862308355     
 H   6.4784623328853206        1.5074482413016519        4.7376972593894431     
 C   14.141171839229411       -1.0469511009044679        5.0446816424578911     
 H   13.592993914669147       -1.6752201475057564        4.3365666918394732     
 H   14.526317883654144       -1.6344448459241667        5.8811024658178539     
 H   14.958659094015461      -0.52988669034046965        4.5299625234429701     
 C   8.2155509387422310       0.50569709819379627        3.9468093708082059     
 C   7.8543959846778311       -1.8439512187415101        3.3647496247361217     
 H   8.2294500308996792       -2.7851694606656117        2.9739152440633898     
 C   6.5229929618803748       -1.7571874887370913        3.7851396066768932     
 H   5.8832256934017302       -2.6377700241723780        3.7328648525325345     
 C   15.978933181328962        2.8125538380453028        3.5470252980552752     
 H   16.951753159143330        3.0164234317901357        3.9890534073810340     
 Co   7.0572949205518114        14.841285884737262        12.416487727911869     
 S   9.2833916003775432        12.817306056596129        13.444004393972094     
 S   6.6927182200428064        12.857087456300505        9.9668472838345146     
 S   7.2010102013701518        17.948328875191883        11.681558808040537     
 S   5.0243596264511412        15.689788880789575        14.708042059527674     
 O   6.2960139948573293        16.372898498257683        15.051823040564022     
 O   5.9354213194648935        12.786157890806130        8.7063936758639375     
 O   10.156571684719742        12.724113173352869        14.628197048126747     
 O   8.0805579483852412        13.332607588223203        9.8783894552583096     
 N   7.9832206987537786        16.586365151453975        12.075555623386405     
 O   4.3776310154220601        15.009405352483006        15.844718614725400     
 O   7.8366046270863281        18.701693537774727        10.585591152326799     
 O   8.0226115949814965        12.065549884810849        13.498690162861946     
 O   5.7959386514575311        17.528835831813716        11.441145789671227     
 N   5.3463279848164280        14.730804648935512        13.455835361970710     
 N   8.8772076139709153        14.346538166513199        13.067191277813299     
 N   5.9750119757049625        13.772953139071683        11.106439507435386     
 C   12.021508871374373        16.419566669595920        13.289241923970966     
 H   13.059078107948752        16.324441073947895        13.597061390704907     
 C   4.6454923005687565        13.514503153619522        11.512665183111009     
 C   9.3374849609028558        16.615309522683212        12.467531515437237     
 C   10.232996280539075        12.199376959260331        12.059347003087787     
 H   11.117941988221533        12.833489157740885        11.931618284738017     
 H   9.6076784891693165        12.244492267735351        11.160209113942777     
 H   10.547111024532342        11.174992330198613        12.292508036979614     
 C   3.6697143832863675        12.801665812100905        10.787696041177815     
 H   3.9121757928791019        12.422588705110032        9.7977822027778636     
 C   4.3007364259538683        14.042648058580514        12.795915876539471     
 C   7.1458461093676551        18.971933236990786        13.131339867000456     
 H   6.6985272307436405        18.369090037341415        13.928354060599171     
 H   6.5226453185839519        19.844456509611170        12.900889332923086     
 H   8.1594124534108214        19.281306028230908        13.407192878539954     
 C   6.7402043842772219        11.210014931343373        10.641579052573560     
 H   7.2126768438317770        11.279057548936230        11.627338354613020     
 H   7.3218133335834823        10.592536027660683        9.9480040804843402     
 H   5.7196708708307495        10.823839950940673        10.732126259600060     
 C   3.0128619496629034        13.807643629759173        13.308457224528583     
 H   2.7690702345132694        14.149445612709478        14.310032756333431     
 C   2.3971447369848331        12.570540542957977        11.323169371910641     
 H   1.6693736283899869        11.992401717446134        10.756733463434944     
 C   11.184687636847457        15.302265870205185        13.371333606250934     
 H   11.572072238372266        14.373454549233092        13.776248355892742     
 C   3.9098793922791892        16.928228462739295        14.083060281783524     
 H   4.4581691653949580        17.556539986712696        13.375067793520227     
 H   3.5245852372410118        17.515659289952051        14.919449650113419     
 H   3.0924664499633914        16.411209803771008        13.568174424438563     
 C   9.8351268857838203        15.375553567583477        12.985506774224783     
 C   10.196610636549135        17.725224747444074        12.403762995818765     
 H   9.8216680190301435        18.666550696047594        12.013084950290494     
 C   11.528008794040050        17.638219804104956        12.824122790579041     
 H   12.167882739087300        18.518727985505667        12.771905521948590     
 C   2.0717391504751812        13.069328036378835        12.584897742409927     
 H   1.0989385087643935        12.865317506438924        13.026904594473233     
 Co   4.9759879071626596        6.9002273366474869        14.699387352439196     
 S   2.7496747778497959        4.8764652709033180        13.671870065873888     
 S   5.3405297598055554        4.9154678783353587        17.148725482721119     
 S   4.8324851797588613        10.007090562096243        15.435007551626351     
 S   7.0090964853431945        7.7493529016940048        12.408120782361447     
 O   5.7374512749025612        8.4325317060491116        12.064444524213394     
 O   6.0979677222918118        4.8445060129399877        18.409096740533265     
 O   1.8765031925163160        4.7833620351514092        12.487667368512064     
 O   3.9527161438299858        5.3910239028719511        17.237350527641141     
 N   4.0501910015243467        8.6452776388394241        15.040622545902652     
 O   7.6558082438176118        7.0690755651441215        11.271378384497849     
 O   4.1969027725344299        10.760173477352673        16.531184544469472     
 O   4.0103620296402696        4.1245554054785387        13.617218219121295     
 O   6.2375201922285717        9.5874496961893669        15.675333514105878     
 N   6.6871350715314613        6.7902473886926513        13.660246098868148     
 N   3.1560476970252584        6.4056819682629307        14.048628727084257     
 N   6.0581492316433074        5.8312919767966367        16.009063730535047     
 C   1.2001695008903591E-002   8.4790917166371695        13.826561532856745     
 H  -1.0255334559003781        8.3841451407737519        13.518586646439063     
 C   7.3877555567165576        5.5731384569258999        15.602972281420145     
 C   2.6959474858988859        8.6744121309077773        14.648589355346283     
 C   1.7999879775919132        4.2586822556100161        15.056524640280555     
 H  0.91509994504895376        4.8928839050775323        15.184194223951904     
 H   2.4252896742120580        4.3037562394547093        15.955674209299481     
 H   1.4857844235235291        3.2343193031126702        14.823382777320850     
 C   8.3634905519111236        4.8600816069986701        16.327786678368277     
 H   8.1209234690200240        4.4805846670520868        17.317503392704875     
 C   7.7326827159573499        6.1018953754154017        14.320022290746595     
 C   4.8876819827706059        11.031110645455295        13.985504353372718     
 H   5.3350192731136659        10.428508558118008        13.188313572637247     
 H   5.5108571690906460        11.903591499877143        14.216183244305761     
 H   3.8741206222901923        11.340549161887338        13.709714956183864     
 C   5.2928514604309802        3.2684190866607339        16.474029545510842     
 H   4.8203493726447419        3.3375505506481464        15.488298119361183     
 H   4.7111766982415970        2.6510220399532276        17.167624347019938     
 H   6.3133248217921469        2.8821060890367081        16.383452679465819     
 C   9.0206487549489527        5.8671818156177640        13.807590076849571     
 H   9.2645748124418006        6.2093840439479031        12.806195066984031     
 C   9.6361802684212972        4.6293143035630866        15.792447941943063     
 H   10.363916696843759        4.0510329798916676        16.358789569255798     
 C  0.84870319077408041        7.3617096204405259        13.744386407750577     
 H  0.46126634830504198        6.4330015599092221        13.339283435289452     
 C   8.1235411494624934        8.9878033053955502        13.033135364792061     
 H   7.5752874909391368        9.6159501645918031        13.741298115283405     
 H   8.5085790832633563        9.5754117750942562        12.196744486366450     
 H   8.9411218501157386        8.4708370078783055        13.547806769680777     
 C   2.1982319481846200        7.4347894590115873        14.130361683543676     
 C   1.8369311028594930        9.7844050473508908        14.712480353365178     
 H   2.2119077501801994        10.725619829173693        15.103395864135512     
 C  0.50558118058160684        9.6976159944081957        14.291934464143161     
 H -0.13419965272627724        10.578189162907361        14.344180254813621     
 C   9.9617300704835259        5.1286531174908303        14.530986532089001     
 H   10.934609630036636        4.9249163654778014        14.089040518358418     
 Co   1.0407910207389186        8.9810926180604085        5.6607083623537351     
 S   3.2668939527372638        11.005275619964722        4.6334749444929200     
 S  0.67589186707602744        10.965477962805940        8.1101986975413123     
 S   1.1845553039599150        5.8743191121262504        6.3961717397442239     
 S -0.99215760637555750        8.1319777066522665        3.3692725429981323     
 O  0.27951336633714302        7.4488112933629074        3.0256396836038757     
 O  -8.1531958437527030E-002   11.036272498835519        9.3705905111533809     
 O   4.1401029054173861        11.098578384537356        3.4493120884456689     
 O   2.0637654604229390        10.490083391625124        8.1987673161824546     
 N   1.9667729083667875        7.2362038631625580        6.0018315007561069     
 O  -1.6388795629064805        8.8121210144707174        2.2324476428673079     
 O   1.8202922580547920        5.1211537956443829        7.4921926390533384     
 O   2.0060831451759422        11.756972365629537        4.5788027329475831     
 O -0.22045268745916727        6.2939425497933366        6.6367011868787351     
 N -0.67025298803998024        9.0911936342462134        4.6213056543685447     
 N   2.8606891996715715        9.4759835979813030        5.0101318645549533     
 N  -4.1620420115431614E-002   10.049596596337256        6.9705129763232030     
 C   6.0050063647510417        7.4029985837332646        4.7880157615730861     
 H   7.0425802079021906        7.4981477574677378        4.4802212673604860     
 C  -1.3711671028790340        10.307800493466456        6.5642552928634528     
 C   3.3210026018331429        7.2072208100386002        5.6097589708195290     
 C   4.2164505898656177        11.623113126608649        6.0182011067881014     
 H   5.1013860104111011        10.988984848082607        6.1459243169259015     
 H   3.5910931585322028        11.577966241749753        6.9173093143528970     
 H   4.5305997531858520        12.647503221893935        5.7851032170479852     
 C  -2.3469971622926367        11.020710430546623        7.2890915998019645     
 H  -2.1045731493398239        11.399953264851952        8.2789464406314615     
 C  -1.7158859435404614        9.7793994692820139        5.2810999319698420     
 C   1.1291792235762697        4.8504340734096214        4.9465971008353247     
 H  0.68184407365972000        5.4531269343827864        4.1494772887896634     
 H  0.50595233792188854        3.9779911335221909        5.1772750957383424     
 H   2.1426971711206857        4.5409294028986098        4.6707228682108664     
 C  0.72330964024896482        12.612581050326991        7.4355824165993232     
 H   1.1958597683943490        12.543626062461481        6.4498562511788498     
 H   1.3048294349282692        13.230061774713743        8.1292310030936541     
 H -0.29723779388516569        12.998696620222391        7.3449946963671708     
 C  -3.0037400301318167        10.014339666654788        4.7684750698653255     
 H  -3.2474900956552828        9.6723840056719439        3.7669471079610761     
 C  -3.6195726474817236        11.251679905344291        6.7535724829993073     
 H  -4.3473798562744070        11.829867564241336        7.3199182520033528     
 C   5.1682017833005292        8.5203205221579417        4.7060437992146573     
 H   5.5555923687633895        9.4491685368280915        4.3012298970372287     
 C  -2.1066201411690186        6.8936185154460192        3.9944344809008765     
 H  -1.5583429879827593        6.2654683803772473        4.7025757084114153     
 H  -2.4918294686861446        6.3060004799090299        3.1581387006132582     
 H  -2.9240874002252673        7.4106969640265170        4.5091720761675926     
 C   3.8186280477346179        8.4469883704661104        5.0918016622239133     
 C   4.1800806581031669        6.0972743060906494        5.6733566474226453     
 H   3.8051320876610113        5.1559132746168492        6.0639379267335434     
 C   5.5114702283006274        6.1842961964579208        5.2529602649926304     
 H   6.1513024106466947        5.3037523050347648        5.3050263028668931     
 C  -3.9449115539538404        10.752722758905012        5.4918964446335643     
 H  -4.9176999331018294        10.956652991189834        5.0498321120909564     
 N   10.329157743818334       0.36141399325955853        8.2401507010940023     
 C   8.8999945419390389       0.37545748799775408        7.7420797985170982     
 H   8.8125689824006024        1.2229296654421042        7.0529797285018629     
 H   8.2788447411500883       0.57955406295613798        8.6247181294730382     
 C   10.523863696208814      -0.69824732766625608        9.3022659963203580     
 H   10.225046020748662       -1.6441563180390204        8.8418432836710767     
 H   9.8040480797350504      -0.49030840462015246        10.102176451104661     
 C   8.5246397946344405      -0.92249263778227952        7.0402796991125784     
 H   7.5457164730637496      -0.79841335381566736        6.5588751636382963     
 H   8.4507411825091427       -1.7662043926744710        7.7310948084732285     
 H   9.2370444808040570       -1.1562856944853748        6.2392085040615592     
 C   10.784584769575131        2.7408466700521439        7.5483740774201866     
 H   11.428248837211383        3.5886319702954981        7.8171206027536462     
 H   9.7839724497639793        3.1204605300945576        7.3178476262188745     
 H   11.200547239113519        2.3206480170377484        6.6238560281306365     
 C   10.792956473377473        1.7275666288033911        8.6865195585691453     
 H   11.811626230985379        1.5942801082062974        9.0631589123090404     
 H   10.149051229332315        2.0220977237581912        9.5257384253320811     
 C   11.953128050287420      -0.77060300688361483        9.8191264515017540     
 H   12.116656195102271       -1.7444548968866744        10.299131583150297     
 H   12.163147839323628       -1.0159510575206455E-004   10.568833267474805     
 H   12.676980557485448      -0.68473683251030371        8.9992478401047435     
 H   10.924333556908401        8.6709267284039604E-002   7.4161550891483694     
 N   7.7217113631216572        15.519561250235540        17.278801765846843     
 C   9.1508887913643928        15.504915300701427        16.780826349935090     
 H   9.2378935575008168        14.657662232067720        16.091421178589123     
 H   9.7718498139638665        15.300103915570896        17.663409422816667     
 C   7.5272739524552899        16.579506335133967        18.340680265944098     
 H   7.8262241500017211        17.525244482276662        17.879999709009070     
 H   8.2471105927716017        16.371638195366629        19.140590104256724     
 C   9.5270341431275600        16.802883249086936        16.079545040672077     
 H   10.505798477361525        16.678338090594902        15.597954484151790     
 H   9.6015430635831116        17.646249917547991        16.770702991221359     
 H   8.8147326238534607        17.037496766045699        15.278642220536009     
 C   7.2656805251811978        13.140110231626991        16.587505107931193     
 H   6.6218517448868059        12.292514205595186        16.856449326531461     
 H   8.2662366106392522        12.760277343458315        16.357083069990178     
 H   6.8498165615693738        13.560179156256122        15.662885465851325     
 C   7.2574604372493470        14.153651443626154        17.725403530951134     
 H   6.2387850735192893        14.287302723590376        18.101871013541103     
 H   7.9011614479522665        13.859138861299661        18.564777313865445     
 C   6.0980501011780870        16.652273190277985        18.857607495534456     
 H   5.9347151413696739        17.626321311532482        19.337269157741577     
 H   5.8879325458644658        15.882050679363628        19.607569572439857     
 H   5.3741447924223786        16.566279594974464        18.037793781673841     
 H   7.1266646198708923        15.794283580062292        16.454721853123921     
 N   4.3118436425956155        7.5793797150173265        9.8374040699791241     
 C   2.8826237203147898        7.5652019703750923        10.335297854450658     
 H   2.7952447736637729        6.7178326193164155        11.024524950272465     
 H   2.2616106957189999        7.3608515118041469        9.4526326401329133     
 C   4.5065770375875225        8.6390029763996470        8.7752578021805423     
 H   4.2077224035191874        9.5849277743304455        9.2356272849924359     
 H   3.7867992323349764        8.4310213259124431        7.9753225964191179     
 C   2.5070065132545292        8.8632053422067258        11.036834302003415     
 H   1.5280378843202791        8.7390810698907746        11.518129932879280     
 H   2.4331057453064409        9.7067998612383857        10.345880779578115     
 H   3.2192631501807205        9.0972208225920550        11.837964344369498     
 C   4.7672779847980795        5.2000032212645326        10.529340821413998     
 H   5.4111948816166136        4.3523208482056557        10.260846065252222     
 H   3.7666411294879181        4.8202351783306492        10.759513912994542     
 H   5.1828357557519666        5.6202776457033634        11.454014478011354     
 C   4.7758748001789701        6.2132605675527666        9.3911812405487218     
 H   5.7946383883051604        6.3466294483965209        9.0148415139648801     
 H   4.1322219491070058        5.9186690413719800        8.5517967263649783     
 C   5.9358638683813441        8.7113691216045321        8.2584545662264102     
 H   6.0993619324981427        9.6851833645846988        7.7783589318198407     
 H   6.1459635279618929        7.9407980607400006        7.5088340754381386     
 H   6.6596774266928795        8.6256265116027091        9.0783836240491755     
 H   4.9068858591067652        7.8541615626132320        10.661467981537893     
 N   1.7050371172216290        8.3030266833950925       0.79893990744336352     
 C   3.1342019557677339        8.3181964930598102        1.2968822148223351     
 H   3.2207773663776980        9.1651214472673228        1.9867208068246085     
 H   3.7550154727955394        8.5238474605251895       0.41441813343188899     
 C   1.5109951137106936        7.2431650533967984      -0.26308737747162181     
 H   1.8100900004990657        6.2974367081848275       0.19751903514134078     
 H   2.2308965088043062        7.4512925027738772       -1.0628766469457893     
 C   3.5110571115345470        7.0200994306202054        1.9974808614203574     
 H   4.4896861488750801        7.1449594868244324        2.4792500139499700     
 H   3.5860632114131024        6.1771390698457038        1.3058973031707506     
 H   2.7988507108292633        6.7846358447470978        2.7981957730425138     
 C   1.2484734095495578        10.682281429757968        1.4905173544309478     
 H  0.60427738206841541        11.529690658632793        1.2218240273296945     
 H   2.2489932404743458        11.062407249314377        1.7206237366361516     
 H  0.83304443429523356        10.262028611073665        2.4152625733291742     
 C   1.2402005135355822        9.6688011784522541       0.35257398254251965     
 H  0.22144044516645872        9.5348408937793110       -2.3526482991957545E-002
 H   1.8835283717505196        9.9635464211705465      -0.48699819312067694     
 C   8.1866036491240413E-002   7.1701161273588356      -0.78022752565373810     
 H  -8.1100404650160246E-002   6.1961189171263493       -1.2601164992032288     
 H -0.12837244747356985        7.9404414253909552       -1.5300588087198084     
 H -0.64218137333280856        7.2557133012612081        3.9508093908678724E-002
 H   1.1101279962585908        8.0279243471387129        1.6229923510966273     
 N   1.6177464814178386        14.505288124227459        18.229996657085753     
 C  0.82922091115696650        15.671978264655683        17.679704968101728     
 H  0.60761888072784531        16.317204382179522        18.541635062171959     
 H -0.12467239322471718        15.256702678024327        17.331547140052834     
 C   2.9148206371322485        14.950097550414830        18.865956712933642     
 H   2.6647256432030901        15.830638239720296        19.476050866593109     
 H   3.5766432862427746        15.262369869484951        18.052242737660652     
 C  0.48060609822842704        12.869288018574977        16.693098049169343     
 H  0.63554868340683257        11.900771786654227        16.195222266789571     
 H   4.5452775393365411E-002   13.545912331001134        15.945945792791530     
 H -0.26873717802308567        12.717511247526563        17.483851122698276     
 C   1.8057341401006439        13.365397013408286        17.258024394672404     
 H   2.3148039533256526        12.569544368062475        17.812847260312154     
 H   2.5024977984101451        13.705602345177077        16.483790422306654     
 C   1.5289594837629075        16.434412987208848        16.573526410596177     
 H  0.84131538620519986        17.218964458692174        16.222188636573311     
 H   1.7971255466454261        15.782884008251349        15.729061145600756     
 H   2.4435849042905669        16.930241847548373        16.937273037810318     
 C   3.5439822753448382        13.855482510565125        19.718645707871048     
 H   4.3778163167249442        14.286676572131235        20.292463505849099     
 H   3.9570010160006617        13.030511374651374        19.120676807147792     
 H   2.8320610719698762        13.433214700809977        20.439867241959771     
 H   1.0212786286410693        14.173545953056566        19.034650757513663     
 N   4.3996740845935536        1.3767584871212608        9.1910703539843990     
 C   5.1886706447695179       0.21060271127765140        8.6402016186187627     
 H   5.4112455784009459      -0.43460250065614592        9.5019931401560100     
 H   6.1421074245868565       0.62659725976198988        8.2914011351949082     
 C   3.1029364514084610       0.93117110470560871        9.8272651372956670     
 H   3.3535785339261150        5.0493031600314091E-002   10.436998940901477     
 H   2.4409980645559073       0.61890793243311160        9.0136408084592041     
 C   5.5359472018324443        3.0141274135560985        7.6549383913783053     
 H   5.3806033430156841        3.9830663114434413        7.1578649946693949     
 H   5.9714496534479586        2.3382774000661830        6.9071919525566425     
 H   6.2852055446652928        3.1655601855935980        8.4458533345913303     
 C   4.2110075271028311        2.5169610460269212        8.2195415413711963     
 H   3.7013715634309783        3.3122961136979376        8.7746654930359167     
 H   3.5145084187881270        2.1766468541848445        7.4451128815656702     
 C   4.4887097815456132      -0.55220090314415216        7.5343973053178193     
 H   5.1767234336427856       -1.3362979474477052        7.1825554298559027     
 H   4.2195481102520116        9.9301766047702494E-002   6.6900992973023676     
 H   3.5745731979665476       -1.0487408417209620        7.8987326795123298     
 C   2.4735686604562579        2.0252832924817312        10.680524348997416     
 H   1.6402067186794318        1.5935060981872982        11.254695392796723     
 H   2.0597890158492231        2.8502147943805234        10.082919344070945     
 H   3.1856631548280121        2.4477787528666033        11.401464868543760     
 H   4.9961508922026638        1.7084888232593534        9.9957182354617533     
 N   7.6346999397494120        9.3162882344007194      -0.15263212431082526     
 C   6.8463324202402323        8.1494893354673348       0.39762853972582685     
 H   6.6245550449593882        7.5044121212250623      -0.46437268979813262     
 H   5.8924830635835876        8.5646635743954977       0.74604739737286052     
 C   8.9316367571818454        8.8716170750754202      -0.78896481826004361     
 H   8.6814179449055082        7.9911943148873652       -1.3991781234734020     
 H   9.5936441687867777        8.5591806107038853        2.4540439872151834E-002
 C   6.4979181570300089        10.952036270051552        1.3847841635540046     
 H   6.6530303812353209        11.920356660025337        1.8829517004081628     
 H   6.0628224691951464        10.275213332238755        2.1317632400785707     
 H   5.7484468365035397        11.104138687389836       0.59422370350191955     
 C   7.8229143535401766        10.456007465770780       0.81949934050156470     
 H   8.3318713016529280        11.251952342473668       0.26471537355515196     
 H   8.5198407812007133        10.115661338915469        1.5935204122344568     
 C   7.5463251571199690        7.3868833476629447        1.5035430204559699     
 H   6.8587952011684381        6.6022054144487905        1.8547641375120538     
 H   7.8145216392770047        8.0382327450712463        2.3481309859830772     
 H   8.4609643508692116        6.8912360910415797        1.1395971213805998     
 C   9.5606156467765668        9.9663984366679603       -1.6415485630495628     
 H   10.394314780054486        9.5352916317829681       -2.2156443427593300     
 H   9.9738048092484348        10.791225884754061       -1.0434848995493438     
 H   8.8485208557499995        10.388850562011294       -2.3625122159458489     
 H   7.0380069946920365        9.6481673892867708      -0.95704526299540460     
 N   10.416140745303821        6.5645284289542607        8.8862472319008869     
 C   11.204674317346591        7.7310577221965522        9.4369257165310412     
 H   11.427062598116541        8.3761354176411817        8.5750172852385287     
 H   12.158241813346626        7.3155049453182484        9.7858263076143892     
 C   9.1193229748786493        7.0095584004619322        8.2498915336819802     
 H   9.3697005933144748        7.8902043533584596        7.6400282552933279     
 H   8.4572362653709590        7.3217428090833758        9.0634307237946938     
 C   11.552687416545803        4.9278605414395047        10.422871796977029     
 H   11.397488053106699        3.9591885610824420        10.920427477354826     
 H   11.988023490160570        5.6041391184649427        11.170268477636096     
 H   12.302023511513791        4.7761600232533246        9.6320899498895152     
 C   10.227700798061690        5.4245168310950325        9.8580235893517330     
 H   9.7183554461092783        4.6289204396504449        9.3030451253089854     
 H   9.5310279726909446        5.7648180589450275        10.632300872873978     
 C   10.504395996885361        8.4938290378137644        10.542560760926330     
 H   11.192157362174584        9.2781587493141764        10.894290868103138     
 H   10.235369216222521        7.8424176397333989        11.386949493089761     
 H   9.5901429548332029        8.9900192799522056        10.178112402808281     
 C   8.4903648513408481        5.9151155391058667        7.3968010668257111     
 H   7.6568413940078077        6.3465066761121118        6.8226214037904684     
 H   8.0769136390608942        5.0901385824780307        7.9945223572355619     
 H   9.2025778595293097        5.4927895266857982        6.6758804409901327     
 H   11.012841740208938        6.2327971095363166        8.0817803242177373     
         396

 Co   10.991274421190964        1.0393589855815764        3.3743340640072255     
 S   8.7644010858560719        3.0619271457880539        4.4024292987427911     
 S   11.356379652037884        3.0266087032226547       0.92716909980193285     
 S   10.849158418951909       -2.0677249695944542        2.6386050082671821     
 S   13.023361061294697       0.18968924494610434        5.6664442565419781     
 O   11.751649986132875      -0.49354495467350534        6.0096968709559304     
 O   12.114412274987467        3.0983534474747478      -0.33279670180800547     
 O   7.8914885816291402        3.1538835573343862        5.5868952148904860     
 O   9.9686655512113589        2.5510198965621829       0.83753759856619359     
 N   10.066153480470796      -0.70614760979927993        3.0324180882539680     
 O   13.669821371526842       0.86958936681131771        6.8035829223281530     
 O   10.214042670348659       -2.8214815979490449        1.5426080437527374     
 O   10.024978694885686        3.8139702684384278        4.4575299456942536     
 O   12.254031245249449       -1.6475205150420300        2.3983177550029704     
 N   12.701704958759620        1.1493073245525280        4.4146807534939434     
 N   9.1708979809498334        1.5331402508732863        4.0241912336137995     
 N   12.073552938412321        2.1102811998749682        2.0666469272861732     
 C   6.0279830217153290      -0.54177751295921794        4.2471382886359645     
 H   4.9904146341450177      -0.44737504562048075        4.5552164359492719     
 C   13.402887347697584        2.3684528150990141        2.4735647013526942     
 C   8.7119556019607511      -0.73591555865775249        3.4247258874360922     
 C   7.8143093050754295        3.6808154069295322        3.0186713375449625     
 H   6.9294690362176814        3.0466485767720659        2.8905769025840420     
 H   8.4394044689140681        3.6368182287240618        2.1193593022850572     
 H   7.5000033270398960        4.7048472896660840        3.2529882153525147     
 C   14.378815789482983        3.0822632211156811        1.7497897124561941     
 H   14.136682397234033        3.4627163486480659       0.76036277323744139     
 C   13.747422116395988        1.8384380177960518        3.7560464469486572     
 C   10.904632005239792       -3.0914435340740116        4.0883785644303305     
 H   11.351069330409207       -2.4884220575357019        4.8857417969062684     
 H   11.528522230909767       -3.9634994216514792        3.8581117587987781     
 H   9.8912391497127050       -3.4016875396396924        4.3638201254080231     
 C   11.308068973501426        4.6731248339295863        1.6029494239718913     
 H   10.835272664244320        4.6028980948756102        2.5884299387693313     
 H   10.726317272781598        5.2907894003001683       0.90967254210113691     
 H   12.328340099427118        5.0597680255078092        1.6942403065487452     
 C   15.035308677209157        2.0724359726796355        4.2689948719963526     
 H   15.279037696316854        1.7290072456359529        5.2699766458759587     
 C   15.651345980391454        3.3124365271884795        2.2857187040218885     
 H   16.379240089950642        3.8911775421916563        1.7201197297457964     
 C   6.8640243349724530       0.57612312520228992        4.3285832747811384     
 H   6.4760638824315873        1.5048060545640498        4.7332248062678612     
 C   14.138308155244028       -1.0482148294841138        5.0410721295691019     
 H   13.590373429169079       -1.6764716614035566        4.3327637526387752     
 H   14.523857361339918       -1.6358562084753254        5.8771742806929188     
 H   14.955527212843066      -0.53061545166955337        4.5264538848421090     
 C   8.2136053641777700       0.50357905595306840        3.9426652954373256     
 C   7.8535437915293205       -1.8464032210599113        3.3614387963982497     
 H   8.2289158502693471       -2.7875396111857373        2.9707164256183782     
 C   6.5222755481176824       -1.7602312614815714        3.7823529367527566     
 H   5.8830269797392889       -2.6412124600773219        3.7309411226834883     
 C   15.976604448275433        2.8116742582947687        3.5466500556606952     
 H   16.949432074818908        3.0148031984167383        3.9889840467951472     
 Co   7.0594581156135758        14.842284386312933        12.412606813198023     
 S   9.2859282824521792        12.819402299868049        13.441110733606093     
 S   6.6942938220230603        12.855121512197419        9.9654480031898576     
 S   7.2018814729810723        17.949439869222449        11.677356438732010     
 S   5.0275491485600492        15.691499379184295        14.704900296930189     
 O   6.2993360271822461        16.374545550595734        15.048239262627215     
 O   5.9364586883265282        12.783285827655513        8.7053672908632134     
 O   10.158793388995358        12.727399084214385        14.625607036418245     
 O   8.0821248246173418        13.330389227492550        9.8759509640817456     
 N   7.9847215385953891        16.587755739316727        12.071146567112569     
 O   4.3809418646870153        15.011660286198369        15.841994260939533     
 O   7.8371747666064806        18.703262510659510        10.581517865700166     
 O   8.0252596970477459        12.067505560573940        13.496202347856590     
 O   5.7970036493875545        17.529355749591829        11.436872731043414     
 N   5.3491577824219254        14.731868529171846        13.453132047223633     
 N   8.8796500857533953        14.348227550098036        13.062792566196327     
 N   5.9770935310987898        13.771866185989271        11.104580707998494     
 C   12.022849879841546        16.422703409582564        13.285939567816962     
 H   13.060419731890265        16.328101797737936        13.593968034862394     
 C   4.6477362968528828        13.513668401033115        11.511486395667960     
 C   9.3388928867755538        16.617304798989061        12.463557547943676     
 C   10.235978993808844        12.200317285267833        12.057409341628290     
 H   11.120879432759917        12.834389133187889        11.929261742662877     
 H   9.6109041758079528        12.244312562304568        11.158083726717917     
 H   10.550189852495583        11.176273648544351        12.291795906552657     
 C   3.6717022553201586        12.800265845473318        10.787454776467287     
 H   3.9137788762223087        12.420202869843814        9.7978555558352269     
 C   4.3033476896597733        14.043115130894654        12.794246588844878     
 C   7.1462709952485906        18.973007555168678        13.127223664047159     
 H   6.6997674421719058        18.369906857424727        13.924492617392238     
 H   6.5223971106342100        19.845081909188799        12.896962678911901     
 H   8.1596376825839059        19.283230381230744        13.402789727031960     
 C   6.7420780355950036        11.208737494138383        10.641621606356743     
 H   7.2147859177806861        11.279007403926013        11.627145812760634     
 H   7.3237225651094144        10.590758204404468        9.9485479043068707     
 H   5.7216754500488705        10.822419729514023        10.732866792851414     
 C   3.0154801605033494        13.809005124679690        13.307197916592424     
 H   2.7718701860306632        14.152015020335098        14.308365773162500     
 C   2.3991839858885839        12.569980101448222        11.323369611741093     
 H   1.6711867421317390        11.991533083373175        10.757598436431218     
 C   11.186647434273754        15.304913325879753        13.367263319478360     
 H   11.574478019001614        14.376125230006227        13.771783198310054     
 C   3.9127292195592167        16.929502008389569        14.079468823167266     
 H   4.4607705845019741        17.557797627939717        13.371275710440266     
 H   3.5270410564034149        17.517084880567534        14.915540997312512     
 H   3.0955792303351934        16.411947294843845        13.564693298226576     
 C   9.8370726205572190        15.377682789395140        12.981362699707972     
 C   10.197447178521751        17.727686810677667        12.400436372028466     
 H   9.8221811608459468        18.668925571018782        12.009862457241933     
 C   11.528710767511470        17.641285518035033        12.821321860284124     
 H   12.168060794280311        18.522195996129714        12.769964688439758     
 C   2.0740684869085784        13.070187301348295        12.584564162429301     
 H   1.1012592293274766        12.866924271141535        13.026877864326572     
 Co   4.9738521961543620        6.9012397836446917        14.703280680208493     
 S   2.7471764080261991        4.8785645717981323        13.674776167136947     
 S   5.3389833894792007        4.9135439323401595        17.150152293906025     
 S   4.8316307650106065        10.008224490588015        15.439187762933267     
 S   7.0059257796053238        7.7510462052577971        12.411260567143010     
 O   5.7341475954402155        8.4341580925208017        12.068021085606217     
 O   6.0969525275898091        4.8416775592899031        18.410154776230922     
 O   1.8743193738123225        4.7866465211997955        12.490270324327094     
 O   3.9511771913450286        5.3888457393041334        17.239808187919355     
 N   4.0487112021880289        8.6466836213686964        15.045028851246514     
 O   7.6525170585453939        7.0713079996386039        11.274104052535305     
 O   4.1963488867312089        10.761779473284010        16.535225204233665     
 O   4.0077568804261103        4.1265218290198327        13.619716779359528     
 O   6.2364738767351255        9.5879999375188980        15.679588770692467     
 N   6.6843237477995983        6.7913001401259434        13.662951506242521     
 N   3.1536340863447139        6.4073751800654772        14.053042610068873     
 N   6.0561012450198799        5.8302491083827856        16.010953544473562     
 C   1.0676779068776608E-002   8.4822132137707253        13.829879892142865     
 H  -1.0268606927198332        8.3877816671568226        13.521703781005066     
 C   7.3855407954935375        5.5723329631106662        15.604175370489317     
 C   2.6945595608333939        8.6764132944311481        14.652563445078343     
 C   1.7970476851418193        4.2596183272525554        15.058474880608440     
 H  0.91220203339330885        4.8937751472651971        15.186566303767297     
 H   2.4221072099064971        4.3035743434901850        15.957811593676535     
 H   1.4827524619163563        3.2355952827291792        14.824106523429812     
 C   8.3615340664675077        4.8587218906027321        16.328059990978261     
 H   8.1193570609292109        4.4782600899371143        17.317471951597501     
 C   7.7300921236102784        6.1023611009235896        14.321700842719844     
 C   4.8872723226403405        11.032187110654057        13.989584503953765     
 H   5.3337933620789872        10.429315467368216        13.192147791738547     
 H   5.5111218901130536        11.904221162404609        14.220062427356110     
 H   3.8739103723884512        11.342472383953144        13.714078874382226     
 C   5.2910166565038352        3.2671824645133603        16.474012722856422     
 H   4.8182806291258782        3.3375367823328688        15.488514998162229     
 H   4.7093096089560857        2.6492809284930714        17.167105256622300     
 H   6.3113621015076076        2.8807335944548207        16.382739359037384     
 C   9.0180466324834185        5.8685274078016105        13.808853186228090     
 H   9.2617842242053978        6.2119175188572324        12.807856816912849     
 C   9.6341664016346709        4.6287762099388159        15.792273019477912     
 H   10.362130698634463        4.0501938185821684        16.357954628171591     
 C  0.84676547427934667        7.3643458990722506        13.748476871286478     
 H  0.45888525933533697        6.4356558971952298        13.343778190203382     
 C   8.1207119117015090        8.9890591210515804        13.036723203848261     
 H   7.5727048531270231        9.6171983018592648        13.745078070004729     
 H   8.5061566626397109        9.5768107587443971        12.200649598061158     
 H   8.9380212740466849        8.4715541514976351        13.551294995690029     
 C   2.1963098983504610        7.4369179050425434        14.134518495476133     
 C   1.8361090991366622        9.7868691153445404        14.715800962265650     
 H   2.2114074462844631        10.728002271632507        15.106600457328952     
 C  0.50489133183036861        9.7006729139227001        14.294738689890236     
 H -0.13437024153384849        10.581645127799966        14.346122959416594     
 C   9.9594188966166772        5.1295071384184414        14.531332068222602     
 H   10.932303125047508        4.9265041930739555        14.089076162163922     
 Co   1.0429352045948153        8.9800897407064006        5.6646001486391535     
 S   3.2694104760199552        11.003163169098237        4.6363651788162574     
 S  0.67746435108259073        10.967430645521047        8.1116158742001208     
 S   1.1854043597089756        5.8731897115422624        6.4003584408867029     
 S -0.98898870513584647        8.1302893887294783        3.3724207218723983     
 O  0.28281177095949261        7.4471852715812412        3.0292219947796437     
 O  -8.0491505178093350E-002   11.039138711578751        9.3716377521968521     
 O   4.1423032268993669        11.095272623080975        3.4518974703834302     
 O   2.0653277059228179        10.492282839885629        8.2012187077006757     
 N   1.9682515684166235        7.2347982811558893        6.0062411202828212     
 O  -1.6355880766425377        8.8099026148182578        2.2351862292503535     
 O   1.8208329272296957        5.1195568138194023        7.4962479824988266     
 O   2.0087112424249960        11.755001042394792        4.5812863399761135     
 O -0.21941278733340963        6.2933987230910056        6.6409526313737794     
 N -0.66743900477372131        9.0901403307915043        4.6240238200404473     
 N   2.8631135879154752        9.4742807856769815        5.0145346036198903     
 N  -3.9551382829163442E-002   10.050670053492789        6.9723949150472366     
 C   6.0063279933157290        7.3998459875009068        4.7913254440947819     
 H   7.0439021960887480        7.4944696826661428        4.4833206258318263     
 C  -1.3689343430896350        10.308633448265500        6.5654586516626470     
 C   3.3223900935056201        7.2052119014000287        5.6137386385753274     
 C   4.2194146519305873        11.622161958389391        6.0201321398543435     
 H   5.1043059942086524        10.988075710989946        6.1482742996291311     
 H   3.5943022017060886        11.578135853438505        6.9194295528128489     
 H   4.5336572719085622        12.646211121190138        5.7858057379069185     
 C  -2.3450178827170736        11.022105397564081        7.2893637105057971     
 H  -2.1029766252818538        11.402326413475715        8.2789065963354247     
 C  -1.7132879512519321        9.7789421862091483        5.2827895575757502     
 C   1.1295919877694405        4.8493539803844135        4.9506883662032637     
 H  0.68307186256291608        5.4523107053707500        4.1533188382391586     
 H  0.50569418992142789        3.9773556914731181        5.1811668817869485     
 H   2.1429127154846146        4.5390062682449752        4.6751017011472893     
 C  0.72518315946526146        12.613843100244184        7.4355508527405343     
 H   1.1979647677879290        12.543655988246293        6.4500581539204873     
 H   1.3067428346706962        13.231824766693915        8.1286940065151239     
 H -0.29523272074003237        13.000104070527394        7.3442669319481144     
 C  -3.0011361244568957        10.012991279953027        4.7697588549689787     
 H  -3.2447067185401712        9.6698349251769500        3.7686364259529972     
 C  -3.6175418084179696        11.252242732838669        6.7534055151486792     
 H  -4.3455733323086365        11.830736379176880        7.3190908385933353     
 C   5.1701416296928571        8.5176563382695889        4.7101153860343050     
 H   5.5579779722958182        9.4464793094688755        4.3056913688536627     
 C  -2.1037941497986665        6.8923652924444365        3.9980235775759532     
 H  -1.5557651558148937        6.2642214243452514        4.7063569152753075     
 H  -2.4894034747663421        6.3046058397640294        3.1620402157803960     
 H  -2.9209942100464330        7.4099780060540397        4.5126593770674628     
 C   3.8205545638718839        8.4448447437160006        5.0959505739864444     
 C   4.1808989081603851        6.0948000071631432        5.6766975538816551     
 H   3.8056270528537572        5.1535279703096437        6.0671794877359320     
 C   5.5121543722362443        6.1812172185869976        5.2557773346608956     
 H   6.1514646064398431        5.3002727301153953        5.3069908655513194     
 C  -3.9425940137586237        10.751873712981492        5.4922609881370450     
 H  -4.9153916217942148        10.955060258927078        5.0498925849339535     
 N   10.326664734957840       0.36247583971321601        8.2368841192754960     
 C   8.8972764536127968       0.37787104036743141        7.7395630562203674     
 H   8.8104252903153366        1.2249660405078762        7.0499671325573461     
 H   8.2769137275587141       0.58340648126936723        8.6223686146206777     
 C   10.521144258789310      -0.69801000078829567        9.2982165142477129     
 H   10.222682553766512       -1.6435627736083847        8.8368873071994933     
 H   9.8009558457991446      -0.49086673716066226        10.097970308851034     
 C   8.5198603021515158      -0.92000714784082560        7.0389104526266939     
 H   7.5408406666910839      -0.79495687470606113        6.5580178595732219     
 H   8.4454127400995915       -1.7631870442388529        7.7303005444882009     
 H   9.2313726464211872       -1.1552796739134603        6.2375290392161196     
 C   10.783162455255084        2.7422761971989047        7.5469937491751393     
 H   11.425972409035269        3.5902037902921609        7.8171943769927408     
 H   9.7824727866119563        3.1214455205265823        7.3161566591584570     
 H   11.200060982947035        2.3231904816987683        6.6224233392100089     
 C   10.791475999931395        1.7279734018825350        8.6841057946142666     
 H   11.810244336907486        1.5938519328367480        9.0600844312991917     
 H   10.148157796345803        2.0221392059288723        9.5238710644139157     
 C   11.950192143303587      -0.77060360797947536        9.8156095128939427     
 H   12.113549676630118       -1.7448580285619866        10.294827986725888     
 H   12.159873204881437       -6.8753408947532478E-004   10.566001787986981     
 H   12.674300326890808      -0.68406522392345126        8.9960570585567439     
 H   10.921258725170453        8.7727318606559607E-002   7.4125394533682689     
 N   7.7241983520821362        15.518523320155566        17.275539377233361     
 C   9.1536000840018090        15.502555596150531        16.778308961708394     
 H   9.2400513027658704        14.655668837079316        16.088423061243585     
 H   9.7737834934994670        15.296340814089294        17.661061933070691     
 C   7.5299739759834035        16.579278995948638        18.336646476911984     
 H   7.8285620410401311        17.524669257372103        17.875072181880157     
 H   8.2501820191905857        16.372202961569435        19.136399996958374     
 C   9.5317675379880757        16.800450722933306        16.078149298957509     
 H   10.510635901653421        16.674957585460927        15.597079592698588     
 H   9.6067953894604212        17.643302716161159        16.769865138669296     
 H   8.8203530721067764        17.036503044867210        15.276928055985396     
 C   7.2671259313603427        13.138705974711094        16.586104568325730     
 H   6.6241592725346790        12.290958340780922        16.856492884485153     
 H   8.2677619399473201        12.759328297203865        16.355366115391892     
 H   6.8503208176286217        13.557668916974656        15.661437931540405     
 C   7.2589573071871785        14.153256527290340        17.722982281196757     
 H   6.2401838658789179        14.287724747637210        18.098798182490974     
 H   7.9020818034805016        13.859107843961679        18.562894317230938     
 C   6.1009644002074426        16.652263899268107        18.854102384945264     
 H   5.9377907216312389        17.626704772305665        19.332994613283450     
 H   5.8911897685226338        15.882612838190470        19.604737033205904     
 H   5.3768063068627567        16.565604889914717        18.034611297795561     
 H   7.1297269402481644        15.793288181921312        16.451114451020931     
 N   4.3093705182158661        7.5783118640540303        9.8406623290079214     
 C   2.8799284177818247        7.5627889291629771        10.337815196354343     
 H   2.7931217308983074        6.7157917033531973        11.027531927162512     
 H   2.2596956074117411        7.3570120222419781        9.4549841912334607     
 C   4.5038760763172601        8.6387618106236008        8.7793008531085626     
 H   4.2053787929828275        9.5843293875992508        9.2405796307678063     
 H   3.7837239263997926        8.4315779397160764        7.9795232343096165     
 C   2.5022626955945491        8.8607177085721460        11.038217236610707     
 H   1.5232002563316371        8.7356244076989569        11.519006771001928     
 H   2.4278125786897315        9.7037861562901391        10.346695600583066     
 H   3.2136345262315968        9.0962019047961640        11.839654335327513     
 C   4.7658762755755557        5.1985653171534425        10.530705222343503     
 H   5.4089266469473998        4.3507356556768491        10.260743893500170     
 H   3.7651635365213250        4.8192492405472205        10.761207176609943     
 H   5.1823905056841806        5.6177234845133937        11.455423173101588     
 C   4.7744027865609802        6.2128461994223292        9.3935794116656659     
 H   5.7932600397491516        6.3470461437318697        9.0178848761728894     
 H   4.1313240412419248        5.9186225194643214        8.5536571814781759     
 C   5.9329454823521370        8.7113660448468568        8.2619627388444083     
 H   6.0962741064771659        9.6855847363034080        7.7826582416095009     
 H   6.1427031138935826        7.9413838651980466        7.5116525936178746     
 H   6.6570164132396039        8.6249454696231442        9.0815634021418088     
 H   4.9038376297505462        7.8531332656070303        10.665072054986108     
 N   1.7075102689803299        8.3040468748702843       0.80218734297406713     
 C   3.1369001060909749        8.3205120689954288        1.2993862385005148     
 H   3.2229436342733173        9.1670872095144560        1.9896837545774366     
 H   3.7569433638554437        8.5275241733472242       0.41674621564408321     
 C   1.5136614909022366        7.2433707442174562      -0.25906144473192882     
 H   1.8123865466722404        6.2979895829886345       0.20244227465054715     
 H   2.2339313908865117        7.4506931084179140       -1.0587001155787590     
 C   3.5157416367728622        7.0224942913677388        1.9988974681131775     
 H   4.4944817061283366        7.1482862911915541        2.4801364413935794     
 H   3.5912413017721065        6.1800282144109886        1.3067773545286483     
 H   2.8044176653248782        6.7856347735941496        2.7999404171177233     
 C   1.2499327077686868        10.683678199049979        1.4918884997114015     
 H  0.60661739463783848        11.531248527116757        1.2217384129754636     
 H   2.2505345126822616        11.063333880778782        1.7223265261700389     
 H  0.83354099809255244        10.264541025140957        2.4166747196031682     
 C   1.2417130285842024        9.6691852062825596       0.35496845597089577     
 H  0.22285889568417117        9.5344236659330583       -2.0498237012736106E-002
 H   1.8844827154724904        9.9635544516037839      -0.48513245712611569     
 C   8.4742116665841707E-002   7.1701185566825396      -0.77672014480850471     
 H  -7.8081801958708494E-002   6.1957260838699426       -1.2558282713750906     
 H -0.12514670715431742        7.9398673252151708       -1.5272306602593935     
 H -0.63955122046079682        7.2564013890777881        4.2696471004696791E-002
 H   1.1131696362659613        8.0289206258925052        1.6265859995160501     
 N   1.6211764685439345        14.507069924086068        18.228625413646604     
 C  0.83459993850615222        15.675997794732879        17.680770014512188     
 H  0.61673874993388889        16.321141911532578        18.543331960410654     
 H -0.12109968157404520        15.263609947158823        17.335109254554215     
 C   2.9195306022795364        14.948415137026311        18.863896141618948     
 H   2.6717540420558703        15.828340919878398        19.475560794085453     
 H   3.5810400148348918        15.260790493961270        18.049965354463524     
 C  0.48019228590594504        12.876332630026981        16.689655575402956     
 H  0.63318833975885347        11.909378141935871        16.188791199690531     
 H   4.5701825273611149E-002   13.555737264589645        15.945020956047150     
 H -0.26876883817059294        12.723220228484223        17.480456922457151     
 C   1.8063931892865637        13.368613422585833        17.254711158036724     
 H   2.3139870434546315        12.570828422553769        17.807821196080159     
 H   2.5035153257655187        13.708798984912573        16.480784061056951     
 C   1.5332858538216871        16.437323111491388        16.573247589050741     
 H  0.84761050858232401        17.224585260144256        16.225402066549467     
 H   1.7959866572405594        15.786459237236441        15.727268698464238     
 H   2.4505726451163961        16.929011531923567        16.934097591625967     
 C   3.5476697997083964        13.851495094530524        19.714039957325909     
 H   4.3836685876916022        14.280084225625227        20.286170385952659     
 H   3.9571859742340711        13.026330762372311        19.114408114124998     
 H   2.8365320965488046        13.430317141064593        20.436592840220786     
 H   1.0242853586841612        14.175031343395840        19.032789663182243     
 N   4.3962202236995589        1.3749491251912640        9.1897098894420246     
 C   5.1832444839956251       0.20652922662396062        8.6413059689125724     
 H   5.4020302455798941      -0.43859517802314224        9.5037361095954012     
 H   6.1385102432376115       0.61960041662354470        8.2950345089808675     
 C   3.0981858954556212       0.93286437153342849        9.8252035431807716     
 H   3.3464821934940887        5.2807476056823503E-002   10.436525053310556     
 H   2.4365663890306863       0.62049846445222323        9.0113577216966370     
 C   5.5363798682293881        3.0069873817473733        7.6514685592592047     
 H   5.3830023816150261        3.9743435568701524        7.1513667766089313     
 H   5.9712021994625308        2.3283186683962107        6.9062692419604161     
 H   6.2852602780203890        3.1597729126991383        8.4424237226973755     
 C   4.2103580540402268        2.5137015187941838        8.2162169994494949     
 H   3.7022259330512717        3.3109945550369648        8.7696130968170216     
 H   3.5134874427013973        2.1734122614666838        7.4421048696255614     
 C   4.4843472098366641      -0.55514635910139054        7.5341390839897020     
 H   5.1703738302082733       -1.3419764017592282        7.1858139659628346     
 H   4.2206999135462251        9.5692852449833790E-002   6.6883194566530237     
 H   3.5675251279738562       -1.0475108319969497        7.8955486994326263     
 C   2.4698511075810154        2.0293060300912198        10.675890218147920     
 H   1.6343007201302138        1.6001625352956068        11.248355795660363     
 H   2.0596122423281455        2.8544334444854900        10.076604950970744     
 H   3.1811535432359332        2.4506993314674381        11.398176539937809     
 H   4.9931197795940108        1.7069766286148165        9.9938681903064879     
 N   7.6381249869516941        9.3145413865592523      -0.15125818160795640     
 C   6.8516983118679091        8.1455105251158084       0.39656807627530327     
 H   6.6336702229229720        7.5005077192262712      -0.46606128641179329     
 H   5.8960406082136734        8.5578024251907650       0.74247699845245396     
 C   8.9363485386744372        8.8733270408946421      -0.78688285100418309     
 H   8.6884543439781154        7.9935126895036142       -1.3986598822929421     
 H   9.5980336190988300        8.5607965100167682        2.6849854378469457E-002
 C   6.4974821124047955        10.945039805843845        1.3882032503336041     
 H   6.6506395452728864        11.911808402944388        1.8893444585742425     
 H   6.0630462061721628        10.265446819650109        2.1326735784278599     
 H   5.7483993746444746        11.098461493035975       0.59758484354585040     
 C   7.8235576218121032        10.452834622440513       0.82280722390151362     
 H   8.3310446808094323        11.250706974204974       0.26973410971302209     
 H   8.5208341853774705        10.112515029090869        1.5965321472575489     
 C   7.5506258693848034        7.3840226801335778        1.5038396153570730     
 H   6.8650587581596216        6.5966407959153059        1.8515750168191714     
 H   7.8133562445115601        8.0347162821282048        2.3499347017895400     
 H   8.4679254270501811        6.8925062502209533        1.1427999956615675     
 C   9.5643138683988873        9.9704044105929395       -1.6369278394568270     
 H   10.400184587655493        9.5418977817739741       -2.2093219134998936     
 H   9.9739917759264944        10.795432977575310       -1.0372068516849671     
 H   8.8530111504979612        10.391756538659786       -2.3592361401988375     
 H   7.0410200996435108        9.6467102668816800      -0.95519347639887719     
 N   10.412708021407028        6.5663092441019542        8.8876124439163018     
 C   11.199292146494779        7.7350843138544869        9.4358352992464347     
 H   11.417900262245517        8.3800874336778524        8.5732939341635177     
 H   12.154682253910652        7.3224331439076655        9.7822016763678210     
 C   9.1145974505644141        7.0078639683305237        8.2519658581651001     
 H   9.3626425005568006        7.8878897509819250        7.6405205353046179     
 H   8.4528371815301284        7.3201558094335359        9.0657306004189664     
 C   11.553128184988585        4.9349375659947512        10.426321946274978     
 H   11.399888196628563        3.9678351186108913        10.926882229045225     
 H   11.987792254311518        5.6140137570788822        11.171188766258114     
 H   12.302082488587263        4.7818976053369910        9.6354932658301546     
 C   10.227061632707985        5.4277382803621155        9.8613405911274796     
 H   9.7192060231271977        4.6301967174898255        9.3080827350475133     
 H   9.5300257838155780        5.7680149395104454        10.635308832128926     
 C   10.500093471596378        8.4967293851475425        10.542841393484991     
 H   11.185880216517326        9.2837808657398746        10.891059631352533     
 H   10.236574996757323        7.8459772086701633        11.388747576849955     
 H   9.5831604345263557        8.9887611110819989        10.181324753921457     
 C   8.4866515953218062        5.9111074914836834        7.4014406472787879     
 H   7.6509478614342123        6.3398838409649594        6.8289664457137169     
 H   8.0767245744670895        5.0859376308756241        8.0008372633032057     
 H   9.1980665140297475        5.4898742451591342        6.6791736283151044     
 H   11.009820617877057        6.2342809741063068        8.0836260279481298     
         396

 Co   10.989108562683505        1.0383535335950802        3.3704303578344601     
 S   8.7618838430211134        3.0598387181650999        4.3995345048445227     
 S   11.354804739197782        3.0285636137036329       0.92574786046896773     
 S   10.848269099641151       -2.0688472624040526        2.6344048486598717     
 S   13.020161920987373       0.18799147609369174        5.6632878017498847     
 O   11.748316636382722      -0.49517357986935367        6.0061034480056525     
 O   12.113365350397924        3.1012199601216195      -0.33385095818343924     
 O   7.8892885791623479        3.1506098727246075        5.5843053670194154     
 O   9.9670930202773267        2.5532447868041293       0.83508365190675360     
 N   10.064642857466605      -0.70754444015538809        3.0280110183564277     
 O   13.666506964982247       0.86734641607556195        6.8008411038146175     
 O   10.213445274566809       -2.8230649588182519        1.5385448945524658     
 O   10.022356279333252        3.8120121658760051        4.4550406296622578     
 O   12.252948149932687       -1.6480569913316225        2.3940366970740747     
 N   12.698866339479986        1.1482568230371712        4.4119627514846425     
 N   9.1684623451966942        1.5314564345944564        4.0197875471099485     
 N   12.071473177523909        2.1113340860346845        2.0647474031577935     
 C   6.0266343800222577      -0.54488568861219333        4.2438414435244383     
 H   4.9890653266509286      -0.45099705438314053        4.5521260544171023     
 C   13.400646420334022        2.3692542383035877        2.4723447292372112     
 C   8.7105392748124348      -0.73790616011355548        3.4207590268267261     
 C   7.8113491347376778        3.6798940813741399        3.0167352722340111     
 H   6.9265502546873821        3.0457735261934054        2.8882193731823302     
 H   8.4362002259578954        3.6370161650860537        2.1172348002838968     
 H   7.4969530361847374        4.7035859402079589        3.2522811692719120     
 C   14.376836506382627        3.0836088397606738        1.7494941410709679     
 H   14.135090720488165        3.4650279277303229       0.76037305212114781     
 C   13.744806423088185        1.8379662309738551        3.7543500682133288     
 C   10.904196809588155       -3.0925226860018404        4.0842683952000440     
 H   11.349823464158570       -2.4892407517191359        4.8818816758179091     
 H   11.528758352003821       -3.9641308856035384        3.8541899225869591     
 H   9.8910049718703252       -3.4036151984644474        4.3594300236307122     
 C   11.306224180447817        4.6743836542154629        1.6029919120561160     
 H   10.833197163116735        4.6029268763154807        2.5882396006687838     
 H   10.724442710068839        5.2925658565932876       0.91022750189886070     
 H   12.326371372993830        5.0611521236652202        1.6949786309224066     
 C   15.032685047794006        2.0710757788004583        4.2677086673370965     
 H   15.276226253041839        1.7264607015591469        5.2682923153750556     
 C   15.649314807748731        3.3129481143066091        2.2858637485691284     
 H   16.377440463111807        3.8919821011626237        1.7209206771560339     
 C   6.8620651115950890       0.57349860851995771        4.3245121633314412     
 H   6.4736654319778539        1.5021638678264475        4.7287523531462785     
 C   14.135444471258644       -1.0494785580637596        5.0374626166803136     
 H   13.587752943669010       -1.6777231753013568        4.3289608134380764     
 H   14.521396839025689       -1.6372675710264839        5.8732460955679837     
 H   14.952395331670669      -0.53134421299863710        4.5229452462412469     
 C   8.2116597896133108       0.50146101371234064        3.9385212200664452     
 C   7.8526915983808099       -1.8488552233783124        3.3581279680603777     
 H   8.2283816696390168       -2.7899097617058635        2.9675176071733667     
 C   6.5215581343549900       -1.7632750342260515        3.7795662668286205     
 H   5.8828282660768467       -2.6446548959822658        3.7290173928344421     
 C   15.974275715221905        2.8107946785442341        3.5462748132661157     
 H   16.947110990494487        3.0131829650433408        3.9889146862092599     
 Co   7.0616213106753403        14.843282887888604        12.408725898484175     
 S   9.2884649645268151        12.821498543139969        13.438217073240093     
 S   6.6958694240033143        12.853155568094332        9.9640487225452006     
 S   7.2027527445919937        17.950550863253010        11.673154069423482     
 S   5.0307386706689563        15.693209877579017        14.701758534332704     
 O   6.3026580595071620        16.376192602933784        15.044655484690407     
 O   5.9374960571881630        12.780413764504896        8.7043409058624892     
 O   10.161015093270974        12.730684995075901        14.623017024709741     
 O   8.0836917008494442        13.328170866761896        9.8735124729051815     
 N   7.9862223784369997        16.589146327179478        12.066737510838733     
 O   4.3842527139519714        15.013915219913732        15.839269907153666     
 O   7.8377449061266331        18.704831483544297        10.577444579073530     
 O   8.0279077991139953        12.069461236337030        13.493714532851234     
 O   5.7980686473175789        17.529875667369947        11.432599672415600     
 N   5.3519875800274228        14.732932409408180        13.450428732476556     
 N   8.8820925575358753        14.349916933682872        13.058393854579355     
 N   5.9791750864926172        13.770779232906859        11.102721908561602     
 C   12.024190888308720        16.425840149569211        13.282637211662957     
 H   13.061761355831777        16.331762521527981        13.590874679019880     
 C   4.6499802931370082        13.512833648446707        11.510307608224913     
 C   9.3403008126482501        16.619300075294905        12.459583580450113     
 C   10.238961707078614        12.201257611275334        12.055471680168795     
 H   11.123816877298301        12.835289108634891        11.926905200587738     
 H   9.6141298624465890        12.244132856873785        11.155958339493056     
 H   10.553268680458824        11.177554966890090        12.291083776125703     
 C   3.6736901273539502        12.798865878845728        10.787213511756757     
 H   3.9153819595655155        12.417817034577599        9.7979289088925903     
 C   4.3059589533656775        14.043582203208793        12.792577301150287     
 C   7.1466958811295269        18.974081873346567        13.123107461093865     
 H   6.7010076536001710        18.370723677508039        13.920631174185305     
 H   6.5221489026844672        19.845707308766432        12.893036024900718     
 H   8.1598629117569921        19.285154734230584        13.398386575523965     
 C   6.7439516869127845        11.207460056933391        10.641664160139927     
 H   7.2168949917295944        11.278957258915796        11.626953270908247     
 H   7.3256317966353457        10.588980381148250        9.9490917281294013     
 H   5.7236800292669914        10.820999508087372        10.733607326102769     
 C   3.0180983713437959        13.810366619600206        13.305938608656266     
 H   2.7746701375480565        14.154584427960717        14.306698789991566     
 C   2.4012232347923348        12.569419659938466        11.323569851571543     
 H   1.6729998558734909        11.990664449300219        10.758463409427490     
 C   11.188607231700050        15.307560781554319        13.363193032705786     
 H   11.576883799630961        14.378795910779361        13.767318040727366     
 C   3.9155790468392446        16.930775554039844        14.075877364551006     
 H   4.4633720036089892        17.559055269166738        13.367483627360302     
 H   3.5294968755658185        17.518510471183014        14.911632344511602     
 H   3.0986920107069955        16.412684785916682        13.561212172014589     
 C   9.8390183553306176        15.379812011206802        12.977218625191162     
 C   10.198283720494366        17.730148873911261        12.397109748238167     
 H   9.8226943026617484        18.671300445989971        12.006639964193374     
 C   11.529412740982888        17.644351231965111        12.818520929989209     
 H   12.168238849473324        18.525664006753757        12.768023854930927     
 C   2.0763978233419755        13.071046566317756        12.584230582448674     
 H   1.1035799498905599        12.868531035844146        13.026851134179910     
 Co   4.9717164851460645        6.9022522306418965        14.707174007977793     
 S   2.7446780382026024        4.8806638726929465        13.677682268400009     
 S   5.3374370191528460        4.9116199863449603        17.151579105090928     
 S   4.8307763502623526        10.009358419079787        15.443367974240184     
 S   7.0027550738674540        7.7527395088215894        12.414400351924574     
 O   5.7308439159778688        8.4357844789924936        12.071597646999040     
 O   6.0959373328878055        4.8388491056398184        18.411212811928575     
 O   1.8721355551083292        4.7899310072481809        12.492873280142126     
 O   3.9496382388600715        5.3866675757363156        17.242265848197569     
 N   4.0472314028517111        8.6480896038979687        15.049435156590373     
 O   7.6492258732731759        7.0735404341330872        11.276829720572760     
 O   4.1957950009279887        10.763385469215347        16.539265863997858     
 O   4.0051517312119511        4.1284882525611275        13.622215339597760     
 O   6.2354275612416794        9.5885501788484291        15.683844027279056     
 N   6.6815124240677353        6.7923528915592346        13.665656913616894     
 N   3.1512204756641693        6.4090683918680229        14.057456493053490     
 N   6.0540532583964533        5.8292062399689346        16.012843358412077     
 C   9.3518631286496224E-003   8.4853347109042829        13.833198251428984     
 H  -1.0281879295392882        8.3914181935398933        13.524820915571070     
 C   7.3833260342705183        5.5715274692954324        15.605378459558491     
 C   2.6931716357679014        8.6784144579545170        14.656537534810402     
 C   1.7941073926917255        4.2605543988950956        15.060425120936326     
 H  0.90930412173766395        4.8946663894528610        15.188938383582688     
 H   2.4189247456009357        4.3033924475256615        15.959948978053589     
 H   1.4797205003091833        3.2368712623456877        14.824830269538776     
 C   8.3595775810238919        4.8573621742067941        16.328333303588245     
 H   8.1177906528383978        4.4759355128221419        17.317440510490123     
 C   7.7275015312632078        6.1028268264317775        14.323379394693093     
 C   4.8868626625100742        11.033263575852819        13.993664654534811     
 H   5.3325674510443095        10.430122376618423        13.195982010839847     
 H   5.5113866111354604        11.904850824932074        14.223941610406458     
 H   3.8737001224867100        11.344395606018949        13.718442792580589     
 C   5.2891818525766912        3.2659458423659862        16.473995900202002     
 H   4.8162118856070144        3.3375230140175911        15.488731876963275     
 H   4.7074425196705745        2.6475398170329152        17.166586166224658     
 H   6.3093993812230682        2.8793610998729329        16.382026038608949     
 C   9.0154445100178826        5.8698729999854571        13.810116295606608     
 H   9.2589936359689951        6.2144509937665626        12.809518566841666     
 C   9.6321525348480446        4.6282381163145461        15.792098097012760     
 H   10.360344700425165        4.0493546572726684        16.357119687087387     
 C  0.84482775778461283        7.3669821777039752        13.752567334822380     
 H  0.45650417036563196        6.4383102344812384        13.348272945117314     
 C   8.1178826739405263        8.9903149367076125        13.040311042904460     
 H   7.5701222153149104        9.6184464391267248        13.748858024726053     
 H   8.5037342420160673        9.5782097423945380        12.204554709755865     
 H   8.9349206979776312        8.4722712951169648        13.554783221699282     
 C   2.1943878485163020        7.4390463510735003        14.138675307408590     
 C   1.8352870954138314        9.7893331833381882        14.719121571166124     
 H   2.2109071423887268        10.730384714091322        15.109805050522391     
 C  0.50420148307913037        9.7037298334372029        14.297542915637312     
 H -0.13454083034141975        10.585101092692570        14.348065664019568     
 C   9.9571077227498304        5.1303611593460525        14.531677604356201     
 H   10.929996620058379        4.9280920206701104        14.089111805969425     
 Co   1.0450793884507117        8.9790868633523946        5.6684919349245719     
 S   3.2719269993026470        11.001050718231751        4.6392554131395949     
 S  0.67903683508915402        10.969383328236153        8.1130330508589275     
 S   1.1862534154580360        5.8720603109582745        6.4045451420291819     
 S -0.98581980389613544        8.1286010708066918        3.3755689007466638     
 O  0.28611017558184226        7.4455592497995760        3.0328043059554117     
 O  -7.9451051918659685E-002   11.042004924321985        9.3726849932403251     
 O   4.1445035483813486        11.091966861624595        3.4544828523211915     
 O   2.0668899514226968        10.494482288146134        8.2036700992188969     
 N   1.9697302284664595        7.2333926991492206        6.0106507398095355     
 O  -1.6322965903785949        8.8076842151657964        2.2379248156333991     
 O   1.8213735964045996        5.1179598319944217        7.5003033259443148     
 O   2.0113393396740498        11.753029719160047        4.5837699470046447     
 O -0.21837288720765197        6.2928548963886737        6.6452040758688229     
 N -0.66462502150746239        9.0890870273367952        4.6267419857123491     
 N   2.8655379761593784        9.4725779733726601        5.0189373426848274     
 N  -3.7482345542895278E-002   10.051743510648320        6.9742768537712703     
 C   6.0076496218804154        7.3966933912685491        4.7946351266164768     
 H   7.0452241842753063        7.4907916078645478        4.4864199843031676     
 C  -1.3667015833002361        10.309466403064544        6.5666620104618421     
 C   3.3237775851780973        7.2032029927614563        5.6177183063311249     
 C   4.2223787139955560        11.621210790170133        6.0220631729205856     
 H   5.1072259780062037        10.987166573897284        6.1506242823323607     
 H   3.5975112448799744        11.578305465127256        6.9215497912728008     
 H   4.5367147906312715        12.644919020486343        5.7865082587658518     
 C  -2.3430386031415100        11.023500364581539        7.2896358212096297     
 H  -2.1013801012238837        11.404699562099477        8.2788667520393897     
 C  -1.7106899589634028        9.7784849031362828        5.2844791831816584     
 C   1.1300047519626115        4.8482738873592055        4.9547796315712036     
 H  0.68429965146611205        5.4514944763587136        4.1571603876886547     
 H  0.50543604192096736        3.9767202494240448        5.1850586678355546     
 H   2.1431282598485435        4.5370831335913415        4.6794805340837113     
 C  0.72705667868155810        12.615105150161376        7.4355192888817454     
 H   1.2000697671815093        12.543685914031103        6.4502600566621249     
 H   1.3086562344131234        13.233587758674085        8.1281570099365936     
 H -0.29322764759489905        13.001511520832395        7.3435391675290580     
 C  -2.9985322187819752        10.011642893251267        4.7710426400726318     
 H  -3.2419233414250592        9.6672858446819561        3.7703257439449183     
 C  -3.6155109693542156        11.252805560333046        6.7532385472980518     
 H  -4.3437668083428669        11.831605194112425        7.3182634251833170     
 C   5.1720814760851859        8.5149921543812361        4.7141869728539536     
 H   5.5603635758282470        9.4437900821096576        4.3101528406700966     
 C  -2.1009681584283149        6.8911120694428538        4.0016126742510298     
 H  -1.5531873236470282        6.2629744683132564        4.7101381221391998     
 H  -2.4869774808465390        6.3032111996190290        3.1659417309475337     
 H  -2.9179010198675992        7.4092590480815632        4.5161466779673320     
 C   3.8224810800091493        8.4427011169658908        5.1000994857489763     
 C   4.1817171582176034        6.0923257082356379        5.6800384603406648     
 H   3.8061220180465027        5.1511426660024391        6.0704210487383197     
 C   5.5128385161718612        6.1781382407160743        5.2585944043291608     
 H   6.1516268022329914        5.2967931551960259        5.3089554282357465     
 C  -3.9402764735634070        10.751024667057974        5.4926255316405266     
 H  -4.9130833104866003        10.953467526664323        5.0499530577769498     
 N   10.324171726097346       0.36353768616687343        8.2336175374569915     
 C   8.8945583652865565       0.38028459273710874        7.7370463139236367     
 H   8.8082815982300708        1.2270024155736481        7.0469545366128292     
 H   8.2749827139673382       0.58725889958259647        8.6200190997683190     
 C   10.518424821369805      -0.69777267391033537        9.2941670321750678     
 H   10.220319086784365       -1.6429692291777491        8.8319313307279117     
 H   9.7978636118632387      -0.49142506970117200        10.093764166597404     
 C   8.5150808096685928      -0.91752165789937168        7.0375412061408094     
 H   7.5359648603184191      -0.79150039559645491        6.5571605555081476     
 H   8.4400842976900421       -1.7601696958032345        7.7295062805031733     
 H   9.2257008120383190       -1.1542736533415456        6.2358495743706808     
 C   10.781740140935039        2.7437057243456655        7.5456134209300920     
 H   11.423695980859156        3.5917756102888232        7.8172681512318363     
 H   9.7809731234599333        3.1224305109586066        7.3144656920980387     
 H   11.199574726780551        2.3257329463597882        6.6209906502893805     
 C   10.789995526485317        1.7283801749616790        8.6816920306593879     
 H   11.808862442829591        1.5934237574671988        9.0570099502893431     
 H   10.147264363359289        2.0221806880995534        9.5220037034957503     
 C   11.947256236319754      -0.77060420907533600        9.8120925742861314     
 H   12.110443158157963       -1.7452611602372985        10.290524390301478     
 H   12.156598570439245       -1.2734730731985833E-003   10.563170308499155     
 H   12.671620096296166      -0.68339361533659881        8.9928662770087442     
 H   10.918183893432504        8.8745369929079623E-002   7.4089238175881684     
 N   7.7266853410426153        15.517485390075592        17.272276988619879     
 C   9.1563113766392252        15.500195891599635        16.775791573481698     
 H   9.2422090480309258        14.653675442090911        16.085424943898044     
 H   9.7757171730350692        15.292577712607692        17.658714443324715     
 C   7.5326739995115171        16.579051656763308        18.332612687879870     
 H   7.8308999320785420        17.524094032467545        17.870144654751247     
 H   8.2532534456095696        16.372767727772242        19.132209889660029     
 C   9.5365009328485915        16.798018196779680        16.076753557242942     
 H   10.515473325945317        16.671577080326951        15.596204701245387     
 H   9.6120477153377308        17.640355514774328        16.769027286117232     
 H   8.8259735203600940        17.035509323688721        15.275213891434781     
 C   7.2685713375394885        13.137301717795195        16.584704028720271     
 H   6.6264668001825529        12.289402475966657        16.856536442438845     
 H   8.2692872692553898        12.758379250949414        16.353649160793605     
 H   6.8508250736878686        13.555158677693189        15.659990397229487     
 C   7.2604541771250100        14.152861610954524        17.720561031442379     
 H   6.2415826582385474        14.288146771684044        18.095725351440844     
 H   7.9030021590087367        13.859076826623697        18.561011320596428     
 C   6.1038786992367982        16.652254608258229        18.850597274356073     
 H   5.9408663018928030        17.627088233078847        19.328720068825323     
 H   5.8944469911808026        15.883174997017312        19.601904493971951     
 H   5.3794678213031348        16.564930184854965        18.031428813917284     
 H   7.1327892606254366        15.792292783780333        16.447507048917945     
 N   4.3068973938361159        7.5772440130907350        9.8439205880367169     
 C   2.8772331152488602        7.5603758879508618        10.340332538258027     
 H   2.7909986881328419        6.7137507873899791        11.030538904052557     
 H   2.2577805191044824        7.3531725326798094        9.4573357423340081     
 C   4.5011751150469967        8.6385206448475564        8.7833439040365811     
 H   4.2030351824464676        9.5837310008680561        9.2455319765431767     
 H   3.7806486204646084        8.4321345535197114        7.9837238722001151     
 C   2.4975188779345685        8.8582300749375662        11.039600171218000     
 H   1.5183626283429952        8.7321677455071391        11.519883609124577     
 H   2.4225194120730222        9.7007724513418943        10.347510421588019     
 H   3.2080059022824736        9.0951829870002729        11.841344326285526     
 C   4.7644745663530319        5.1971274130423524        10.532069623273010     
 H   5.4066584122781860        4.3491504631480424        10.260641721748117     
 H   3.7636859435547323        4.8182633027637918        10.762900440225343     
 H   5.1819452556163936        5.6151693233234239        11.456831868191824     
 C   4.7729307729429893        6.2124318312918918        9.3959775827826082     
 H   5.7918816911931419        6.3474628390672176        9.0209282383808969     
 H   4.1304261333768428        5.9185759975566619        8.5555176365913717     
 C   5.9300270963229309        8.7113629680891815        8.2654709114624083     
 H   6.0931862804561892        9.6859861080221155        7.7869575513991611     
 H   6.1394426998252731        7.9419696696560917        7.5144711117976106     
 H   6.6543553997863274        8.6242644276435794        9.0847431802344421     
 H   4.9007894003943262        7.8521049686008286        10.668676128434322     
 N   1.7099834207390308        8.3050670663454778       0.80543477850477085     
 C   3.1395982564142160        8.3228276449310474        1.3018902621786947     
 H   3.2251099021689367        9.1690529717615892        1.9926467023302648     
 H   3.7588712549153476        8.5312008861692590       0.41907429785627748     
 C   1.5163278680937797        7.2435764350381140      -0.25503551199223584     
 H   1.8146830928454150        6.2985424577924416       0.20736551415975352     
 H   2.2369662729687168        7.4500937140619499       -1.0545235842117284     
 C   3.5204261620111774        7.0248891521152714        2.0003140748059978     
 H   4.4992772633815941        7.1516130955586759        2.4810228688371891     
 H   3.5964193921311107        6.1829173589762743        1.3076574058865460     
 H   2.8099846198204932        6.7866337024412013        2.8016850611929329     
 C   1.2513920059878159        10.685074968341990        1.4932596449918552     
 H  0.60895740720726155        11.532806395600719        1.2216527986212327     
 H   2.2520757848901773        11.064260512243187        1.7240293157039261     
 H  0.83403756188987144        10.267053439208247        2.4180868658771622     
 C   1.2432255436328223        9.6695692341128670       0.35736292939927189     
 H  0.22427734620188358        9.5340064380868057       -1.7469991033514660E-002
 H   1.8854370591944609        9.9635624820370232      -0.48326672113155444     
 C   8.7618196840443002E-002   7.1701209860062436      -0.77321276396327132     
 H  -7.5063199267256728E-002   6.1953332506135350       -1.2515400435469521     
 H -0.12192096683506498        7.9392932250393864       -1.5244025117989783     
 H -0.63692106758878508        7.2570894768943690        4.5884848100714859E-002
 H   1.1162112762733318        8.0299169046462957        1.6301796479354731     
 N   1.6246064556700304        14.508851723944678        18.227254170207456     
 C  0.83997896585533782        15.680017324810077        17.681835060922648     
 H  0.62585861913993257        16.325079440885634        18.545028858649353     
 H -0.11752696992337322        15.270517216293319        17.338671369055600     
 C   2.9242405674268248        14.946732723637792        18.861835570304255     
 H   2.6787824409086500        15.826043600036503        19.475070721577797     
 H   3.5854367434270085        15.259211118437589        18.047687971266392     
 C  0.47977847358346304        12.883377241478987        16.686213101636564     
 H  0.63082799611087448        11.917984497217518        16.182360132591487     
 H   4.5950875153856888E-002   13.565562198178158        15.944096119302769     
 H -0.26880049831810027        12.728929209441882        17.477062722216022     
 C   1.8070522384724832        13.371829831763382        17.251397921401043     
 H   2.3131701335836099        12.572112477045060        17.802795131848161     
 H   2.5045328531208919        13.711995624648070        16.477777699807245     
 C   1.5376122238804668        16.440233235773931        16.572968767505305     
 H  0.85390563095944816        17.230206061596338        16.228615496525627     
 H   1.7948477678356929        15.790034466221531        15.725476251327720     
 H   2.4575603859422248        16.927781216298758        16.930922145441613     
 C   3.5513573240719540        13.847507678495923        19.709434206780770     
 H   4.3895208586582601        14.273491879119220        20.279877266056218     
 H   3.9573709324674802        13.022150150093248        19.108139421102205     
 H   2.8410031211277329        13.427419581319210        20.433318438481802     
 H   1.0272920887272528        14.176516733735117        19.030928568850822     
 N   4.3927663628055642        1.3731397632612670        9.1883494248996502     
 C   5.1778183232217323       0.20245574197026986        8.6424103192063839     
 H   5.3928149127588432      -0.44258785539013851        9.5054790790347923     
 H   6.1349130618883674       0.61260357348509953        8.2986678827668285     
 C   3.0934353395027814       0.93455763836124828        9.8231419490658745     
 H   3.3393858530620624        5.5121920513332909E-002   10.436051165719634     
 H   2.4321347135054654       0.62208899647133475        9.0090746349340680     
 C   5.5368125346263328        2.9998473499386478        7.6479987271401040     
 H   5.3854014202143690        3.9656208022968635        7.1448685585484677     
 H   5.9709547454771030        2.3183599367262389        6.9053465313641897     
 H   6.2853150113754861        3.1539856398046786        8.4389941108034190     
 C   4.2097085809776225        2.5104419915614460        8.2128924575277953     
 H   3.7030803026715651        3.3096929963759925        8.7645607005981265     
 H   3.5124664666146681        2.1701776687485235        7.4390968576854535     
 C   4.4799846381277160      -0.55809181505862893        7.5338808626615847     
 H   5.1640242267737611       -1.3476548560707509        7.1890725020697666     
 H   4.2218517168404386        9.2083938851965086E-002   6.6865396160036799     
 H   3.5604770579811644       -1.0462808222729374        7.8923647193529227     
 C   2.4661335547057730        2.0333287677007084        10.671256087298424     
 H   1.6283947215809955        1.6068189724039157        11.242016198524002     
 H   2.0594354688070684        2.8586520945904561        10.070290557870541     
 H   3.1766439316438544        2.4536199100682725        11.394888211331859     
 H   4.9900886669853568        1.7054644339702796        9.9920181451512224     
 N   7.6415500341539762        9.3127945387177871      -0.14988423890508751     
 C   6.8570642034955860        8.1415317147642838       0.39550761282477964     
 H   6.6427854008865550        7.4966033172274802      -0.46774988302545395     
 H   5.8995981528437591        8.5509412759860339       0.73890659953204751     
 C   8.9410603201670273        8.8750370067138640      -0.78480088374832258     
 H   8.6954907430507227        7.9958310641198631       -1.3981416411124823     
 H   9.6024230694108805        8.5624124093296512        2.9159268884787072E-002
 C   6.4970460677795820        10.938043341636135        1.3916223371132035     
 H   6.6482487093104528        11.903260145863436        1.8957372167403224     
 H   6.0632699431491792        10.255680307061461        2.1335839167771486     
 H   5.7483519127854086        11.092784298682115       0.60094598358978124     
 C   7.8242008900840307        10.449661779110246       0.82611510730146265     
 H   8.3302180599659366        11.249461605936279       0.27475284587089221     
 H   8.5218275895542295        10.109368719266268        1.5995438822806411     
 C   7.5549265816496378        7.3811620126042108        1.5041362102581759     
 H   6.8713223151508043        6.5910761773818205        1.8483858961262889     
 H   7.8121908497461163        8.0311998191851615        2.3517384175960028     
 H   8.4748865032311507        6.8937764094003269        1.1460028699425351     
 C   9.5680120900212060        9.9744103845179204       -1.6323071158640914     
 H   10.406054395256501        9.5485039317649800       -2.2029994842404568     
 H   9.9741787426045558        10.799640070396558       -1.0309288038205906     
 H   8.8575014452459211        10.394662515308276       -2.3559600644518262     
 H   7.0440332045949861        9.6452531444765910      -0.95334168980234990     
 N   10.409275297510236        6.5680900592496476        8.8889776559317148     
 C   11.193909975642969        7.7391109055124216        9.4347448819618300     
 H   11.408737926374492        8.3840394497145212        8.5715705830885067     
 H   12.151122694474676        7.3293613424970827        9.7785770451212528     
 C   9.1098719262501806        7.0061695361991152        8.2540401826482199     
 H   9.3555844077991246        7.8855751486053896        7.6410128153159080     
 H   8.4484380976892979        7.3185688097836969        9.0680304770432389     
 C   11.553568953431370        4.9420145905499977        10.429772095572925     
 H   11.402288340150426        3.9764816761393407        10.933336980735623     
 H   11.987561018462467        5.6238883956928207        11.172109054880131     
 H   12.302141465660736        4.7876351874206584        9.6388965817707941     
 C   10.226422467354279        5.4309597296291976        9.8646575929032263     
 H   9.7200566001451154        4.6314729953292053        9.3131203447860411     
 H   9.5290235949402096        5.7712118200758633        10.638316791383874     
 C   10.495790946307395        8.4996297324813206        10.543122026043653     
 H   11.179603070860068        9.2894029821655710        10.887828394601931     
 H   10.237780777292127        7.8495367776069287        11.390545660610147     
 H   9.5761779142195103        8.9875029422117905        10.184537105034632     
 C   8.4829383393027662        5.9070994438615001        7.4060802277318647     
 H   7.6450543288606170        6.3332610058178078        6.8353114876369645     
 H   8.0765355098732865        5.0817366792732175        8.0071521693708494     
 H   9.1935551685301853        5.4869589636324694        6.6824668156400753     
 H   11.006799495545177        6.2357648386762978        8.0854717316785241     
         396

 Co   10.986942704176046        1.0373480816085840        3.3665266516616947     
 S   8.7593666001861532        3.0577502905421459        4.3966397109462543     
 S   11.353229826357678        3.0305185241846107       0.92432662113600261     
 S   10.847379780330394       -2.0699695552136506        2.6302046890525612     
 S   13.016962780680050       0.18629370724127917        5.6601313469577921     
 O   11.744983286632566      -0.49680220506520195        6.0025100250553747     
 O   12.112318425808381        3.1040864727684907      -0.33490521455887295     
 O   7.8870885766955556        3.1473361881148287        5.5817155191483447     
 O   9.9655204893432927        2.5554696770460761       0.83262970524731350     
 N   10.063132234462413      -0.70894127051149625        3.0236039484588875     
 O   13.663192558437650       0.86510346533980620        6.7980992853010829     
 O   10.212847878784958       -2.8246483196874590        1.5344817453521939     
 O   10.019733863780818        3.8100540633135820        4.4525513136302610     
 O   12.251865054615925       -1.6485934676212148        2.3897556391451795     
 N   12.696027720200352        1.1472063215218147        4.4092447494753415     
 N   9.1660267094435550        1.5297726183156266        4.0153838606060965     
 N   12.069393416635496        2.1123869721944013        2.0628478790294142     
 C   6.0252857383291873      -0.54799386426516872        4.2405445984129111     
 H   4.9877160191568395      -0.45461906314580036        4.5490356728849317     
 C   13.398405492970458        2.3700556615081614        2.4711247571217276     
 C   8.7091229476641168      -0.73989676156935857        3.4167921662173595     
 C   7.8083889643999251        3.6789727558187475        3.0147992069230596     
 H   6.9236314731570818        3.0448984756147444        2.8858618437806189     
 H   8.4329959830017245        3.6372141014480461        2.1151102982827363     
 H   7.4939027453295788        4.7023245907498339        3.2515741231913093     
 C   14.374857223282273        3.0849544584056665        1.7491985696857417     
 H   14.133499043742297        3.4673395068125799       0.76038333100485433     
 C   13.742190729780383        1.8374944441516587        3.7526536894780005     
 C   10.903761613936521       -3.0936018379296693        4.0801582259697575     
 H   11.348577597907932       -2.4900594459025700        4.8780215547295507     
 H   11.528994473097878       -3.9647623495555981        3.8502680863751406     
 H   9.8907707940279437       -3.4055428572892019        4.3550399218534013     
 C   11.304379387394210        4.6756424745013394        1.6030344001403405     
 H   10.831121661989149        4.6029556577553503        2.5880492625682359     
 H   10.722568147356082        5.2943423128864069       0.91078246169658450     
 H   12.324402646560541        5.0625362218226302        1.6957169552960680     
 C   15.030061418378855        2.0697155849212807        4.2664224626778395     
 H   15.273414809766823        1.7239141574823407        5.2666079848741525     
 C   15.647283635106007        3.3134597014247387        2.2860087931163680     
 H   16.375640836272968        3.8927866601335910        1.7217216245662712     
 C   6.8601058882177250       0.57087409183762539        4.3204410518817440     
 H   6.4712669815241215        1.4995216810888454        4.7242799000246967     
 C   14.132580787273261       -1.0507422866434053        5.0338531037915244     
 H   13.585132458168941       -1.6789746891991570        4.3251578742373784     
 H   14.518936316711462       -1.6386789335776426        5.8693179104430495     
 H   14.949263450498274      -0.53207297432772083        4.5194366076403849     
 C   8.2097142150488498       0.49934297147161294        3.9343771446955649     
 C   7.8518394052322993       -1.8513072256967138        3.3548171397225057     
 H   8.2278474890086848       -2.7922799122259896        2.9643187887283546     
 C   6.5208407205922976       -1.7663188069705318        3.7767795969044839     
 H   5.8826295524144054       -2.6480973318872092        3.7270936629853959     
 C   15.971946982168378        2.8099150987936996        3.5458995708715357     
 H   16.944789906170065        3.0115627316699434        3.9888453256233731     
 Co   7.0637845057371056        14.844281389464276        12.404844983770328     
 S   9.2910016466014493        12.823594786411888        13.435323412874093     
 S   6.6974450259835683        12.851189623991246        9.9626494419005436     
 S   7.2036240162029141        17.951661857283575        11.668951700114954     
 S   5.0339281927778643        15.694920375973737        14.698616771735219     
 O   6.3059800918320779        16.377839655271838        15.041071706753600     
 O   5.9385334260497968        12.777541701354281        8.7033145208617650     
 O   10.163236797546592        12.733970905937417        14.620427013001239     
 O   8.0852585770815448        13.325952506031244        9.8710739817286175     
 N   7.9877232182786093        16.590536915042225        12.062328454564897     
 O   4.3875635632169274        15.016170153629096        15.836545553367801     
 O   7.8383150456467856        18.706400456429080        10.573371292446897     
 O   8.0305559011802448        12.071416912100121        13.491226717845878     
 O   5.7991336452476023        17.530395585148060        11.428326613787787     
 N   5.3548173776329202        14.733996289644512        13.447725417729480     
 N   8.8845350293183536        14.351606317267709        13.053995142962386     
 N   5.9812566418864446        13.769692279824447        11.100863109124710     
 C   12.025531896775894        16.428976889555859        13.279334855508953     
 H   13.063102979773291        16.335423245318022        13.587781323177367     
 C   4.6522242894211345        13.511998895860298        11.509128820781864     
 C   9.3417087385209463        16.621295351600754        12.455609612956552     
 C   10.241944420348384        12.202197937282836        12.053534018709298     
 H   11.126754321836685        12.836189084081893        11.924548658512599     
 H   9.6173555490852252        12.243953151443003        11.153832952268196     
 H   10.556347508422066        11.178836285235828        12.290371645698746     
 C   3.6756779993877418        12.797465912218138        10.786972247046229     
 H   3.9169850429087227        12.415431199311382        9.7980022619499554     
 C   4.3085702170715825        14.044049275522932        12.790908013455693     
 C   7.1471207670104624        18.975156191524459        13.118991258140570     
 H   6.7022478650284363        18.371540497591351        13.916769730978372     
 H   6.5219006947347253        19.846332708344061        12.889109370889534     
 H   8.1600881409300765        19.287079087230421        13.393983424015971     
 C   6.7458253382305653        11.206182619728400        10.641706713923112     
 H   7.2190040656785035        11.278907113905579        11.626760729055862     
 H   7.3275410281612778        10.587202557892034        9.9496355519519302     
 H   5.7256846084851123        10.819579286660719        10.734347859354122     
 C   3.0207165821842419        13.811728114520720        13.304679300720107     
 H   2.7774700890654502        14.157153835586337        14.305031806820633     
 C   2.4032624836960856        12.568859218428710        11.323770091401995     
 H   1.6748129696152430        11.989795815227261        10.759328382423764     
 C   11.190567029126347        15.310208237228887        13.359122745933211     
 H   11.579289580260308        14.381466591552496        13.762852883144676     
 C   3.9184288741192725        16.932049099690119        14.072285905934747     
 H   4.4659734227160044        17.560312910393758        13.363691544280341     
 H   3.5319526947282216        17.519936061798493        14.907723691710693     
 H   3.1018047910787976        16.413422276989518        13.557731045802603     
 C   9.8409640901040163        15.381941233018464        12.973074550674351     
 C   10.199120262466982        17.732610937144855        12.393783124447868     
 H   9.8232074444775499        18.673675320961159        12.003417471144813     
 C   11.530114714454307        17.647416945895184        12.815719999694291     
 H   12.168416904666335        18.529132017377801        12.766083021422094     
 C   2.0787271597753727        13.071905831287216        12.583897002468047     
 H   1.1059006704536429        12.870137800546757        13.026824404033249     
 Co   4.9695807741377669        6.9032646776391013        14.711067335747090     
 S   2.7421796683790061        4.8827631735877608        13.680588369663068     
 S   5.3358906488264903        4.9096960403497611        17.153005916275831     
 S   4.8299219355140979        10.010492347571560        15.447548185547101     
 S   6.9995843681295842        7.7544328123853816        12.417540136706139     
 O   5.7275402365155230        8.4374108654641837        12.075174208391863     
 O   6.0949221381858019        4.8360206519897346        18.412270847626232     
 O   1.8699517364043357        4.7932154932965672        12.495476235957156     
 O   3.9480992863751143        5.3844894121684970        17.244723508475783     
 N   4.0457516035153933        8.6494955864272427        15.053841461934235     
 O   7.6459346880009580        7.0757728686275705        11.279555388610214     
 O   4.1952411151247686        10.764991465146686        16.543306523762052     
 O   4.0025465819977919        4.1304546761024215        13.624713899835992     
 O   6.2343812457482342        9.5891004201779602        15.688099283865643     
 N   6.6787011003358732        6.7934056429925267        13.668362320991267     
 N   3.1488068649836247        6.4107616036705695        14.061870376038108     
 N   6.0520052717730266        5.8281633715550836        16.014733172350592     
 C   8.0269471885226398E-003   8.4884562080378387        13.836516610715103     
 H  -1.0295151663587432        8.3950547199229639        13.527938050137074     
 C   7.3811112730474981        5.5707219754801987        15.606581548627663     
 C   2.6917837107024094        8.6804156214778860        14.660511624542462     
 C   1.7911671002416316        4.2614904705376357        15.062375361264211     
 H  0.90640621008201894        4.8955576316405258        15.191310463398079     
 H   2.4157422812953748        4.3032105515611372        15.962086362430643     
 H   1.4766885387020103        3.2381472419621966        14.825554015647739     
 C   8.3576210955802761        4.8560024578108552        16.328606616198226     
 H   8.1162242447475830        4.4736109357071694        17.317409069382744     
 C   7.7249109389161372        6.1032925519399654        14.325057946666345     
 C   4.8864530023798078        11.034340041051582        13.997744805115859     
 H   5.3313415400096309        10.430929285868631        13.199816229941145     
 H   5.5116513321578680        11.905480487459542        14.227820793456807     
 H   3.8734898725849689        11.346318828084755        13.722806710778952     
 C   5.2873470486495462        3.2647092202186121        16.473979077547583     
 H   4.8141431420881498        3.3375092457023134        15.488948755764321     
 H   4.7055754303850632        2.6457987055727590        17.166067075827016     
 H   6.3074366609385288        2.8779886052910455        16.381312718180514     
 C   9.0128423875523467        5.8712185921693036        13.811379404985127     
 H   9.2562030477325923        6.2169844686758919        12.811180316770482     
 C   9.6301386680614165        4.6277000226902762        15.791923174547609     
 H   10.358558702215866        4.0485154959631684        16.356284746003180     
 C  0.84289004128987910        7.3696184563356999        13.756657798358281     
 H  0.45412308139592694        6.4409645717672461        13.352767700031245     
 C   8.1150534361795419        8.9915707523636428        13.043898881960658     
 H   7.5675395775027967        9.6196945763941848        13.752637979447377     
 H   8.5013118213924219        9.5796087260446807        12.208459821450571     
 H   8.9318201219085775        8.4729884387362926        13.558271447708533     
 C   2.1924657986821434        7.4411747971044573        14.142832119341048     
 C   1.8344650916910004        9.7917972513318379        14.722442180066595     
 H   2.2104068384929905        10.732767156550135        15.113009643715831     
 C  0.50351163432789214        9.7067867529517056        14.300347141384385     
 H -0.13471141914899101        10.588557057585176        14.350008368622541     
 C   9.9547965488829835        5.1312151802736636        14.532023140489802     
 H   10.927690115069252        4.9296798482662645        14.089147449774927     
 Co   1.0472235723066083        8.9780839859983885        5.6723837212099903     
 S   3.2744435225853388        10.998938267365265        4.6421456474629323     
 S  0.68060931909571731        10.971336010951260        8.1144502275177359     
 S   1.1871024712070966        5.8709309103742857        6.4087318431716600     
 S -0.98265090265642430        8.1269127528839036        3.3787170796209294     
 O  0.28940858020419191        7.4439332280179098        3.0363866171311802     
 O  -7.8410598659226019E-002   11.044871137065217        9.3737322342837963     
 O   4.1467038698633303        11.088661100168213        3.4570682342589527     
 O   2.0684521969225758        10.496681736406638        8.2061214907371163     
 N   1.9712088885162955        7.2319871171425509        6.0150603593362497     
 O  -1.6290051041146518        8.8054658155133367        2.2406634020164446     
 O   1.8219142655795033        5.1163628501694420        7.5043586693898030     
 O   2.0139674369231035        11.751058395925300        4.5862535540331759     
 O -0.21733298708189430        6.2923110696863427        6.6494555203638672     
 N -0.66181103824120358        9.0880337238820861        4.6294601513842517     
 N   2.8679623644032817        9.4708751610683386        5.0233400817497644     
 N  -3.5413308256627113E-002   10.052816967803851        6.9761587924953030     
 C   6.0089712504451018        7.3935407950361904        4.7979448091381718     
 H   7.0465461724618645        7.4871135330629528        4.4895193427745079     
 C  -1.3644688235108373        10.310299357863588        6.5678653692610371     
 C   3.3251650768505745        7.2011940841228839        5.6216979740869233     
 C   4.2253427760605247        11.620259621950874        6.0239942059868286     
 H   5.1101459618037541        10.986257436804623        6.1529742650355903     
 H   3.6007202880538602        11.578475076816007        6.9236700297327527     
 H   4.5397723093539817        12.643626919782546        5.7872107796247843     
 C  -2.3410593235659469        11.024895331598996        7.2899079319134614     
 H  -2.0997835771659137        11.407072710723240        8.2788269077433529     
 C  -1.7080919666748735        9.7780276200634191        5.2861688087875667     
 C   1.1304175161557826        4.8471937943339976        4.9588708969391435     
 H  0.68552744036930813        5.4506782473466773        4.1610019371381499     
 H  0.50517789392050672        3.9760848073749719        5.1889504538841607     
 H   2.1433438042124724        4.5351599989377069        4.6838593670201343     
 C  0.72893019789785474        12.616367200078571        7.4354877250229565     
 H   1.2021747665750895        12.543715839815915        6.4504619594037624     
 H   1.3105696341555506        13.235350750654257        8.1276200133580634     
 H -0.29122257444976574        13.002918971137397        7.3428114031100007     
 C  -2.9959283131070547        10.010294506549505        4.7723264251762840     
 H  -3.2391399643099472        9.6647367641869621        3.7720150619368393     
 C  -3.6134801302904611        11.253368387827424        6.7530715794474236     
 H  -4.3419602843770964        11.832474009047969        7.3174360117732995     
 C   5.1740213224775138        8.5123279704928851        4.7182585596736022     
 H   5.5627491793606758        9.4411008547504416        4.3146143124865297     
 C  -2.0981421670579632        6.8898588464412711        4.0052017709261065     
 H  -1.5506094914791624        6.2617275122812615        4.7139193290030921     
 H  -2.4845514869267364        6.3018165594740285        3.1698432461146715     
 H  -2.9148078296887650        7.4085400901090859        4.5196339788672013     
 C   3.8244075961464148        8.4405574902157809        5.1042483975115074     
 C   4.1825354082748207        6.0898514093081317        5.6833793667996746     
 H   3.8066169832392482        5.1487573616952336        6.0736626097407083     
 C   5.5135226601074780        6.1750592628451511        5.2614114739974251     
 H   6.1517889980261398        5.2933135802766564        5.3109199909201736     
 C  -3.9379589333681904        10.750175621134456        5.4929900751440073     
 H  -4.9107749991789866        10.951874794401567        5.0500135306199470     
 N   10.321678717236853       0.36459953262053091        8.2303509556384853     
 C   8.8918402769603162       0.38269814510678601        7.7345295716269060     
 H   8.8061379061448051        1.2290387906394198        7.0439419406683133     
 H   8.2730517003759640       0.59111131789582561        8.6176695849159586     
 C   10.515705383950300      -0.69753534703237496        9.2901175501024245     
 H   10.217955619802215       -1.6423756847471136        8.8269753542563301     
 H   9.7947713779273329      -0.49198340224168180        10.089558024343777     
 C   8.5103013171856681      -0.91503616795791765        7.0361719596549248     
 H   7.5310890539457533      -0.78804391648684868        6.5563032514430724     
 H   8.4347558552804909       -1.7571523473676163        7.7287120165181458     
 H   9.2200289776554509       -1.1532676327696312        6.2341701095252420     
 C   10.780317826614992        2.7451352514924259        7.5442330926850447     
 H   11.421419552683043        3.5933474302854855        7.8173419254709309     
 H   9.7794734603079121        3.1234155013906313        7.3127747250376212     
 H   11.199088470614068        2.3282754110208077        6.6195579613687530     
 C   10.788515053039237        1.7287869480408229        8.6792782667045092     
 H   11.807480548751698        1.5929955820976494        9.0539354692794962     
 H   10.146370930372777        2.0222221702702345        9.5201363425775867     
 C   11.944320329335923      -0.77060481017119653        9.8085756356783200     
 H   12.107336639685808       -1.7456642919126106        10.286220793877067     
 H   12.153323935997053       -1.8594120569218435E-003   10.560338829011329     
 H   12.668939865701526      -0.68272200674974637        8.9896754954607445     
 H   10.915109061694555        8.9763421251599640E-002   7.4053081818080670     
 N   7.7291723300030952        15.516447459995618        17.269014600006400     
 C   9.1590226692766432        15.497836187048739        16.773274185255001     
 H   9.2443667932959794        14.651682047102508        16.082426826552503     
 H   9.7776508525706696        15.288814611126091        17.656366953578740     
 C   7.5353740230396307        16.578824317577983        18.328578898847752     
 H   7.8332378231169519        17.523518807562986        17.865217127622333     
 H   8.2563248720285518        16.373332493975052        19.128019782361680     
 C   9.5412343277091072        16.795585670626050        16.075357815528374     
 H   10.520310750237215        16.668196575192976        15.595329809792185     
 H   9.6173000412150405        17.637408313387500        16.768189433565169     
 H   8.8315939686134097        17.034515602510236        15.273499726884166     
 C   7.2700167437186334        13.135897460879297        16.583303489114808     
 H   6.6287743278304259        12.287846611152393        16.856580000392533     
 H   8.2708125985634595        12.757430204694964        16.351932206195322     
 H   6.8513293297471156        13.552648438411723        15.658542862918569     
 C   7.2619510470628414        14.152466694618710        17.718139781687999     
 H   6.2429814505981760        14.288568795730878        18.092652520390715     
 H   7.9039225145369718        13.859045809285718        18.559128323961918     
 C   6.1067929982661528        16.652245317248347        18.847092163766881     
 H   5.9439418821543670        17.627471693852030        19.324445524367196     
 H   5.8977042138389706        15.883737155844154        19.599071954737997     
 H   5.3821293357435129        16.564255479795218        18.028246330039003     
 H   7.1358515810027079        15.791297385639353        16.443899646814955     
 N   4.3044242694563666        7.5761761621274397        9.8471788470655142     
 C   2.8745378127158951        7.5579628467387465        10.342849880161710     
 H   2.7888756453673764        6.7117098714267618        11.033545880942604     
 H   2.2558654307972237        7.3493330431176407        9.4596872934345555     
 C   4.4984741537767343        8.6382794790715121        8.7873869549645995     
 H   4.2006915719101077        9.5831326141368596        9.2504843223185453     
 H   3.7775733145294246        8.4326911673233447        7.9879245100906138     
 C   2.4927750602745884        8.8557424413029864        11.040983105825292     
 H   1.5135250003543532        8.7287110833153214        11.520760447247225     
 H   2.4172262454563129        9.6977587463936477        10.348325242592972     
 H   3.2023772783333500        9.0941640692043837        11.843034317243539     
 C   4.7630728571305081        5.1956895089312622        10.533434024202515     
 H   5.4043901776089713        4.3475652706192367        10.260539549996064     
 H   3.7622083505881392        4.8172773649803631        10.764593703840742     
 H   5.1815000055486076        5.6126151621334541        11.458240563282059     
 C   4.7714587593249984        6.2120174631614553        9.3983757538995523     
 H   5.7905033426371331        6.3478795344025656        9.0239716005889061     
 H   4.1295282255117618        5.9185294756490032        8.5573780917045692     
 C   5.9271087102937239        8.7113598913315080        8.2689790840804065     
 H   6.0900984544352132        9.6863874797408247        7.7912568611888213     
 H   6.1361822857569637        7.9425554741141378        7.5172896299773475     
 H   6.6516943863330518        8.6235833856640145        9.0879229583270753     
 H   4.8977411710381071        7.8510766715946270        10.672280201882538     
 N   1.7124565724977316        8.3060872578206695       0.80868221403547458     
 C   3.1422964067374570        8.3251432208666678        1.3043942858568747     
 H   3.2272761700645560        9.1710187340087206        1.9956096500830929     
 H   3.7607991459752519        8.5348775989912955       0.42140238006847175     
 C   1.5189942452853227        7.2437821258587718      -0.25100957925254286     
 H   1.8169796390185897        6.2990953325962495       0.21228875366895991     
 H   2.2400011550509218        7.4494943197059866       -1.0503470528446979     
 C   3.5251106872494926        7.0272840128628040        2.0017306814988176     
 H   4.5040728206348515        7.1549398999257976        2.4819092962807985     
 H   3.6015974824901149        6.1858065035415590        1.3085374572444435     
 H   2.8155515743161086        6.7876326312882531        2.8034297052681429     
 C   1.2528513042069447        10.686471737633999        1.4946307902723086     
 H  0.61129741977668461        11.534364264084683        1.2215671842670017     
 H   2.2536170570980931        11.065187143707593        1.7257321052378136     
 H  0.83453412568719032        10.269565853275537        2.4194990121511561     
 C   1.2447380586814423        9.6699532619431725       0.35975740282764801     
 H  0.22569579671959600        9.5335892102405513       -1.4441745054293222E-002
 H   1.8863914029164315        9.9635705124702625      -0.48140098513699314     
 C   9.0494277015044283E-002   7.1701234153299476      -0.76970538311803793     
 H  -7.2044596575804976E-002   6.1949404173571283       -1.2472518157188137     
 H -0.11869522651581255        7.9387191248636011       -1.5215743633385634     
 H -0.63429091471677335        7.2577775647109490        4.9073225196732927E-002
 H   1.1192529162807026        8.0309131834000880        1.6337732963548959     
 N   1.6280364427961265        14.510633523803287        18.225882926768307     
 C  0.84535799320452354        15.684036854887273        17.682900107333108     
 H  0.63497848834597626        16.329016970238694        18.546725756888051     
 H -0.11395425827270123        15.277424485427813        17.342233483556981     
 C   2.9289505325741128        14.945050310249275        18.859774998989565     
 H   2.6858108397614302        15.823746280194605        19.474580649070138     
 H   3.5898334720191256        15.257631742913908        18.045410588069263     
 C  0.47936466126098104        12.890421852930992        16.682770627870177     
 H  0.62846765246289538        11.926590852499162        16.175929065492447     
 H   4.6199925034102633E-002   13.575387131766671        15.943171282558389     
 H -0.26883215846560754        12.734638190399540        17.473668521974897     
 C   1.8077112876584029        13.375046240940931        17.248084684765359     
 H   2.3123532237125888        12.573396531536352        17.797769067616166     
 H   2.5055503804762651        13.715192264383566        16.474771338557542     
 C   1.5419385939392465        16.443143360056471        16.572689945959873     
 H  0.86020075333657220        17.235826863048423        16.231828926501787     
 H   1.7937088784308264        15.793609695206623        15.723683804191202     
 H   2.4645481267680540        16.926550900673952        16.927746699257263     
 C   3.5550448484355122        13.843520262461322        19.704828456235635     
 H   4.3953731296249190        14.266899532613213        20.273584146159777     
 H   3.9575558907008892        13.017969537814185        19.101870728079412     
 H   2.8454741457066612        13.424522021573827        20.430044036742821     
 H   1.0302988187703446        14.178002124074391        19.029067474519401     
 N   4.3893125019115695        1.3713304013312699        9.1869889603572776     
 C   5.1723921624478395       0.19838225731657907        8.6435146695001936     
 H   5.3835995799377923      -0.44658053275713477        9.5072220484741834     
 H   6.1313158805391224       0.60560673034665435        8.3023012565527878     
 C   3.0886847835499416       0.93625090518906795        9.8210803549509791     
 H   3.3322895126300365        5.7436364969842321E-002   10.435577278128713     
 H   2.4277030379802444       0.62367952849044639        9.0067915481714991     
 C   5.5372452010232767        2.9927073181299226        7.6445288950210042     
 H   5.3878004588137109        3.9568980477235747        7.1383703404880041     
 H   5.9707072914916743        2.3084012050562670        6.9044238207679633     
 H   6.2853697447305832        3.1481983669102189        8.4355644989094642     
 C   4.2090591079150181        2.5071824643287086        8.2095679156060939     
 H   3.7039346722918585        3.3083914377150201        8.7595083043792332     
 H   3.5114454905279384        2.1669430760303627        7.4360888457453447     
 C   4.4756220664187669      -0.56103727101586742        7.5336226413334666     
 H   5.1576746233392488       -1.3533333103822738        7.1923310381766994     
 H   4.2230035201346512        8.8475025254096382E-002   6.6847597753543360     
 H   3.5534289879884731       -1.0450508125489251        7.8891807392732192     
 C   2.4624160018305310        2.0373515053101969        10.666621956448928     
 H   1.6224887230317773        1.6134754095122243        11.235676601387642     
 H   2.0592586952859913        2.8628707446954227        10.063976164770338     
 H   3.1721343200517755        2.4565404886691073        11.391599882725910     
 H   4.9870575543767037        1.7039522393257429        9.9901680999959570     
 N   7.6449750813562574        9.3110476908763200      -0.14851029620221864     
 C   6.8624300951232629        8.1375529044127575       0.39444714937425607     
 H   6.6519005788501389        7.4926989152286883      -0.46943847963911461     
 H   5.9031556974738448        8.5440801267813011       0.73533620061164107     
 C   8.9457721016596174        8.8767469725330841      -0.78271891649246195     
 H   8.7025271421233299        7.9981494387361121       -1.3976233999320224     
 H   9.6068125197229328        8.5640283086425342        3.1468683391104688E-002
 C   6.4966100231543678        10.931046877428425        1.3950414238928031     
 H   6.6458578733480183        11.894711888782487        1.9021299749064020     
 H   6.0634936801261956        10.245913794472814        2.1344942551264374     
 H   5.7483044509263435        11.087107104328254       0.60430712363371208     
 C   7.8248441583559574        10.446488935779978       0.82942299070141157     
 H   8.3293914391224408        11.248216237667586       0.27977158202876234     
 H   8.5228209937309867        10.106222409441665        1.6025556173037332     
 C   7.5592272939144722        7.3783013450748447        1.5044328051592790     
 H   6.8775858721419878        6.5855115588483359        1.8451967754334064     
 H   7.8110254549806726        8.0276833562421199        2.3535421334024655     
 H   8.4818475794121220        6.8950465685797004        1.1492057442235026     
 C   9.5717103116435247        9.9784163584428995       -1.6276863922713558     
 H   10.411924202857508        9.5551100817559877       -2.1966770549810199     
 H   9.9743657092826155        10.803847163217807       -1.0246507559562139     
 H   8.8619917399938828        10.397568491956768       -2.3526839887048152     
 H   7.0470463095464604        9.6437960220715002      -0.95148990320582250     
 N   10.405842573613445        6.5698708743973411        8.8903428679471297     
 C   11.188527804791157        7.7431374971703564        9.4336544646772236     
 H   11.399575590503469        8.3879914657511918        8.5698472320134957     
 H   12.147563135038700        7.3362895410864999        9.7749524138746846     
 C   9.1051464019359454        7.0044751040677067        8.2561145071313415     
 H   9.3485263150414486        7.8832605462288550        7.6415050953271990     
 H   8.4440390138484656        7.3169818101338580        9.0703303536675115     
 C   11.554009721874152        4.9490916151052442        10.433222244870874     
 H   11.404688483672290        3.9851282336677905        10.939791732426023     
 H   11.987329782613417        5.6337630343067602        11.173029343502147     
 H   12.302200442734208        4.7933727695043249        9.6422998977114318     
 C   10.225783302000574        5.4341811788962797        9.8679745946789730     
 H   9.7209071771630349        4.6327492731685860        9.3181579545245690     
 H   9.5280214060648429        5.7744087006412812        10.641324750638820     
 C   10.491488421018412        8.5025300798150987        10.543402658602314     
 H   11.173325925202812        9.2950250985912692        10.884597157851328     
 H   10.238986557826930        7.8530963465436940        11.392343744370340     
 H   9.5691953939126631        8.9862447733415838        10.187749456147808     
 C   8.4792250832837261        5.9030913962393168        7.4107198081849415     
 H   7.6391607962870207        6.3266381706706554        6.8416565295602121     
 H   8.0763464452794818        5.0775357276708109        8.0134670754384931     
 H   9.1890438230306231        5.4840436821058054        6.6857600029650470     
 H   11.003778373213297        6.2372487032462880        8.0873174354089183     
         396

 Co   10.984776845668586        1.0363426296220879        3.3626229454889298     
 S   8.7568493573511930        3.0556618629191918        4.3937449170479859     
 S   11.351654913517574        3.0324734346655888       0.92290538180303749     
 S   10.846490461019638       -2.0710918480232490        2.6260045294452508     
 S   13.013763640372726       0.18459593838886659        5.6569748921656995     
 O   11.741649936882411      -0.49843083026105023        5.9989166021050959     
 O   12.111271501218837        3.1069529854153619      -0.33595947093430673     
 O   7.8848885742287633        3.1440625035050500        5.5791256712772750     
 O   9.9639479584092605        2.5576945672880225       0.83017575858787351     
 N   10.061621611458223      -0.71033810086760429        3.0191968785613472     
 O   13.659878151893055       0.86286051460405044        6.7953574667875474     
 O   10.212250483003107       -2.8262316805566665        1.5304185961519223     
 O   10.017111448228384        3.8080959607511593        4.4500619975982652     
 O   12.250781959299163       -1.6491299439108074        2.3854745812162843     
 N   12.693189100920717        1.1461558200064579        4.4065267474660414     
 N   9.1635910736904158        1.5280888020367969        4.0109801741022455     
 N   12.067313655747084        2.1134398583541181        2.0609483549010350     
 C   6.0239370966361161      -0.55110203991814410        4.2372477533013848     
 H   4.9863667116627504      -0.45824107190846020        4.5459452913527620     
 C   13.396164565606895        2.3708570847127350        2.4699047850062446     
 C   8.7077066205158005      -0.74188736302516156        3.4128253056079934     
 C   7.8054287940621734        3.6780514302633547        3.0128631416121086     
 H   6.9207126916267816        3.0440234250360834        2.8835043143789072     
 H   8.4297917400455518        3.6374120378100381        2.1129857962815759     
 H   7.4908524544744202        4.7010632412917088        3.2508670771107067     
 C   14.372877940181917        3.0863000770506592        1.7489029983005153     
 H   14.131907366996430        3.4696510858948368       0.76039360988856086     
 C   13.739575036472582        1.8370226573294621        3.7509573107426721     
 C   10.903326418284884       -3.0946809898574981        4.0760480567394710     
 H   11.347331731657293       -2.4908781400860041        4.8741614336411914     
 H   11.529230594191935       -3.9653938135076574        3.8463462501633221     
 H   9.8905366161855639       -3.4074705161139569        4.3506498200760904     
 C   11.302534594340601        4.6769012947872151        1.6030768882245650     
 H   10.829046160861564        4.6029844391952208        2.5878589244676884     
 H   10.720693584643325        5.2961187691795262       0.91133742149430830     
 H   12.322433920127253        5.0639203199800411        1.6964552796697294     
 C   15.027437788963706        2.0683553910421031        4.2651362580185834     
 H   15.270603366491809        1.7213676134055347        5.2649236543732494     
 C   15.645252462463283        3.3139712885428683        2.2861538376636075     
 H   16.373841209434129        3.8935912191045583        1.7225225719765085     
 C   6.8581466648403602       0.56824957515529317        4.3163699404320477     
 H   6.4688685310703882        1.4968794943512433        4.7198074469031139     
 C   14.129717103287879       -1.0520060152230510        5.0302435909027352     
 H   13.582511972668872       -1.6802262030969575        4.3213549350366796     
 H   14.516475794397234       -1.6400902961288013        5.8653897253181144     
 H   14.946131569325878      -0.53280173565680455        4.5159279690395238     
 C   8.2077686404843888       0.49722492923088518        3.9302330693246845     
 C   7.8509872120837878       -1.8537592280151149        3.3515063113846337     
 H   8.2273133083783527       -2.7946500627461157        2.9611199702833431     
 C   6.5201233068296061       -1.7693625797150119        3.7739929269803478     
 H   5.8824308387519633       -2.6515397677921531        3.7251699331363497     
 C   15.969618249114850        2.8090355190431655        3.5455243284769558     
 H   16.942468821845644        3.0099424982965459        3.9887759650374863     
 Co   7.0659477007988700        14.845279891039947        12.400964069056482     
 S   9.2935383286760853        12.825691029683810        13.432429752508092     
 S   6.6990206279638222        12.849223679888160        9.9612501612558866     
 S   7.2044952878138346        17.952772851314137        11.664749330806426     
 S   5.0371177148867723        15.696630874368459        14.695475009137734     
 O   6.3093021241569947        16.379486707609889        15.037487928816793     
 O   5.9395707949114316        12.774669638203664        8.7022881358610391     
 O   10.165458501822208        12.737256816798933        14.617837001292735     
 O   8.0868254533136454        13.323734145300591        9.8686354905520535     
 N   7.9892240581202199        16.591927502904976        12.057919398291061     
 O   4.3908744124818835        15.018425087344459        15.833821199581934     
 O   7.8388851851669381        18.707969429313863        10.569298005820263     
 O   8.0332040032464942        12.073372587863211        13.488738902840522     
 O   5.8001986431776258        17.530915502926177        11.424053555159974     
 N   5.3576471752384176        14.735060169880846        13.445022102982403     
 N   8.8869775011008336        14.353295700852545        13.049596431345414     
 N   5.9833381972802711        13.768605326742035        11.099004309687817     
 C   12.026872905243069        16.432113629542503        13.276032499354947     
 H   13.064444603714804        16.339083969108067        13.584687967334855     
 C   4.6544682857052599        13.511164143273891        11.507950033338817     
 C   9.3431166643936443        16.623290627906602        12.451635645462989     
 C   10.244927133618154        12.203138263290338        12.051596357249803     
 H   11.129691766375069        12.837089059528894        11.922192116437460     
 H   9.6205812357238614        12.243773446012220        11.151707565043335     
 H   10.559426336385307        11.180117603581568        12.289659515271792     
 C   3.6776658714215329        12.796065945590549        10.786730982335701     
 H   3.9185881262519295        12.413045364045164        9.7980756150073187     
 C   4.3111814807774875        14.044516347837069        12.789238725761100     
 C   7.1475456528913979        18.976230509702351        13.114875055187273     
 H   6.7034880764567015        18.372357317674663        13.912908287771439     
 H   6.5216524867849834        19.846958107921694        12.885182716878351     
 H   8.1603133701031627        19.289003440230260        13.389580272507978     
 C   6.7476989895483461        11.204905182523408        10.641749267706295     
 H   7.2211131396274126        11.278856968895361        11.626568187203477     
 H   7.3294502596872100        10.585424734635817        9.9501793757744608     
 H   5.7276891877032332        10.818159065234068        10.735088392605476     
 C   3.0233347930246883        13.813089609441237        13.303419992783947     
 H   2.7802700405828440        14.159723243211957        14.303364823649700     
 C   2.4053017325998365        12.568298776918954        11.323970331232445     
 H   1.6766260833569948        11.988927181154303        10.760193355420038     
 C   11.192526826552644        15.312855692903454        13.355052459160637     
 H   11.581695360889656        14.384137272325630        13.758387725561988     
 C   3.9212787013993005        16.933322645340393        14.068694447318487     
 H   4.4685748418230204        17.561570551620779        13.359899461200378     
 H   3.5344085138906252        17.521361652413976        14.903815038909785     
 H   3.1049175714505997        16.414159768062355        13.554249919590616     
 C   9.8429098248774149        15.384070454830127        12.968930476157539     
 C   10.199956804439598        17.735073000378449        12.390456500657569     
 H   9.8237205862933514        18.676050195932348        12.000194978096253     
 C   11.530816687925727        17.650482659825261        12.812919069399374     
 H   12.168594959859348        18.532600028001845        12.764142187913263     
 C   2.0810564962087699        13.072765096256676        12.583563422487421     
 H   1.1082213910167262        12.871744565249369        13.026797673886589     
 Co   4.9674450631294693        6.9042771246363053        14.714960663516388     
 S   2.7396812985554093        4.8848624744825759        13.683494470926130     
 S   5.3343442785001356        4.9077720943545620        17.154432727460733     
 S   4.8290675207658440        10.011626276063332        15.451728396854017     
 S   6.9964136623917135        7.7561261159491730        12.420679921487702     
 O   5.7242365570531764        8.4390372519358756        12.078750769784685     
 O   6.0939069434837982        4.8331921983396500        18.413328883323889     
 O   1.8677679177003423        4.7964999793449534        12.498079191772188     
 O   3.9465603338901571        5.3823112486006792        17.247181168753997     
 N   4.0442718041790755        8.6509015689565150        15.058247767278095     
 O   7.6426435027287400        7.0780053031220538        11.282281056647669     
 O   4.1946872293215476        10.766597461078023        16.547347183526242     
 O   3.9999414327836331        4.1324210996437154        13.627212460074226     
 O   6.2333349302547880        9.5896506615074930        15.692354540452232     
 N   6.6758897766040102        6.7944583944258188        13.671067728365641     
 N   3.1463932543030797        6.4124548154731160        14.066284259022725     
 N   6.0499572851496000        5.8271205031412325        16.016622986289107     
 C   6.7020312483956571E-003   8.4915777051713963        13.839834970001220     
 H  -1.0308424031781982        8.3986912463060346        13.531055184703078     
 C   7.3788965118244789        5.5699164816649649        15.607784637696836     
 C   2.6903957856369174        8.6824167850012550        14.664485714274521     
 C   1.7882268077915380        4.2624265421801759        15.064325601592095     
 H  0.90350829842637403        4.8964488738281906        15.193682543213470     
 H   2.4125598169898135        4.3030286555966129        15.964223746807697     
 H   1.4736565770948373        3.2394232215787055        14.826277761756703     
 C   8.3556646101366603        4.8546427414149171        16.328879928808210     
 H   8.1146578366567699        4.4712863585921969        17.317377628275366     
 C   7.7223203465690666        6.1037582774481525        14.326736498639594     
 C   4.8860433422495424        11.035416506250344        14.001824955696906     
 H   5.3301156289749523        10.431736195118839        13.203650449042446     
 H   5.5119160531802747        11.906110149987008        14.231699976507157     
 H   3.8732796226832278        11.348242050150560        13.727170628977314     
 C   5.2855122447224021        3.2634725980712385        16.473962254893166     
 H   4.8120743985692860        3.3374954773870358        15.489165634565367     
 H   4.7037083410995519        2.6440575941126028        17.165547985429374     
 H   6.3054739406539895        2.8766161107091577        16.380599397752079     
 C   9.0102402650868125        5.8725641843531502        13.812642514363645     
 H   9.2534124594961895        6.2195179435852221        12.812842066699300     
 C   9.6281248012747902        4.6271619290660064        15.791748252082456     
 H   10.356772704006570        4.0476763346536693        16.355449804918976     
 C  0.84095232479514537        7.3722547349674246        13.760748261894182     
 H  0.45174199242622198        6.4436189090532547        13.357262454945175     
 C   8.1122241984185575        8.9928265680196748        13.047486721016858     
 H   7.5649569396906839        9.6209427136616448        13.756417934168701     
 H   8.4988894007687765        9.5810077096948216        12.212364933145279     
 H   8.9287195458395239        8.4737055823556222        13.561759673717784     
 C   2.1905437488479844        7.4433032431354134        14.146988931273503     
 C   1.8336430879681695        9.7942613193254875        14.725762788967069     
 H   2.2099065345972542        10.735149599008951        15.116214236909270     
 C  0.50282178557665402        9.7098436724662083        14.303151367131461     
 H -0.13488200795656224        10.592013022477779        14.351951073225514     
 C   9.9524853750161366        5.1320692012012747        14.532368676623401     
 H   10.925383610080123        4.9312676758624194        14.089183093580431     
 Co   1.0493677561625050        8.9770811086443825        5.6762755074954088     
 S   3.2769600458680306        10.996825816498779        4.6450358817862698     
 S  0.68218180310228060        10.973288693666367        8.1158674041765444     
 S   1.1879515269561569        5.8698015097902978        6.4129185443141390     
 S -0.97948200141671327        8.1252244349611171        3.3818652584951954     
 O  0.29270698482654151        7.4423072062362436        3.0399689283069482     
 O  -7.7370145399792353E-002   11.047737349808450        9.3747794753272675     
 O   4.1489041913453120        11.085355338711834        3.4596536161967144     
 O   2.0700144424224547        10.498881184667143        8.2085728822553374     
 N   1.9726875485661315        7.2305815351358822        6.0194699788629649     
 O  -1.6257136178507090        8.8032474158608771        2.2434019883994902     
 O   1.8224549347544072        5.1147658683444615        7.5084140128352912     
 O   2.0165955341721573        11.749087072690555        4.5887371610617063     
 O -0.21629308695613667        6.2917672429840117        6.6537069648589107     
 N -0.65899705497494465        9.0869804204273770        4.6321783170561535     
 N   2.8703867526471849        9.4691723487640171        5.0277428208147015     
 N  -3.3344270970358941E-002   10.053890424959384        6.9780407312193367     
 C   6.0102928790097883        7.3903881988038327        4.8012544916598676     
 H   7.0478681606484228        7.4834354582613578        4.4926187012458492     
 C  -1.3622360637214384        10.311132312662634        6.5690687280602313     
 C   3.3265525685230521        7.1991851754843115        5.6256776418427217     
 C   4.2283068381254942        11.619308453731616        6.0259252390530706     
 H   5.1130659456013055        10.985348299711960        6.1553242477388199     
 H   3.6039293312277461        11.578644688504758        6.9257902681927046     
 H   4.5428298280766919        12.642334819078751        5.7879133004837175     
 C  -2.3390800439903838        11.026290298616454        7.2901800426172940     
 H  -2.0981870531079441        11.409445859347002        8.2787870634473180     
 C  -1.7054939743863440        9.7775703369905536        5.2878584343934749     
 C   1.1308302803489536        4.8461137013087896        4.9629621623070834     
 H  0.68675522927250410        5.4498620183346409        4.1648434865876460     
 H  0.50491974592004607        3.9754493653258987        5.1928422399327667     
 H   2.1435593485764013        4.5332368642840732        4.6882381999565563     
 C  0.73080371711415137        12.617629249995764        7.4354561611641676     
 H   1.2042797659686697        12.543745765600727        6.4506638621454000     
 H   1.3124830338979776        13.237113742634429        8.1270830167795314     
 H -0.28921750130463236        13.004326421442398        7.3420836386909443     
 C  -2.9933244074321341        10.008946119847744        4.7736102102799371     
 H  -3.2363565871948357        9.6621876836919682        3.7737043799287604     
 C  -3.6114492912267071        11.253931215321801        6.7529046115967963     
 H  -4.3401537604113267        11.833342823983514        7.3166085983632820     
 C   5.1759611688698417        8.5096637866045324        4.7223301464932499     
 H   5.5651347828931046        9.4384116273912255        4.3190757843029637     
 C  -2.0953161756876111        6.8886056234396875        4.0087908676011832     
 H  -1.5480316593112968        6.2604805562492656        4.7177005358669852     
 H  -2.4821254930069339        6.3004219193290281        3.1737447612818093     
 H  -2.9117146395099311        7.4078211321366085        4.5231212797670715     
 C   3.8263341122836803        8.4384138634656711        5.1083973092740393     
 C   4.1833536583320390        6.0873771103806256        5.6867202732586843     
 H   3.8071119484319937        5.1463720573880281        6.0769041707430969     
 C   5.5142068040430949        6.1719802849742287        5.2642285436656904     
 H   6.1519511938192881        5.2898340053572861        5.3128845536045999     
 C  -3.9356413931729737        10.749326575210938        5.4933546186474889     
 H  -4.9084666878713721        10.950282062138811        5.0500740034629441     
 N   10.319185708376359       0.36566137907418839        8.2270843738199808     
 C   8.8891221886340759       0.38511169747646334        7.7320128293301753     
 H   8.8039942140595393        1.2310751657051917        7.0409293447237964     
 H   8.2711206867845881       0.59496373620905485        8.6153200700635999     
 C   10.512985946530796      -0.69729802015441456        9.2860680680297794     
 H   10.215592152820065       -1.6417821403164778        8.8220193777847467     
 H   9.7916791439914270      -0.49254173478219154        10.085351882090150     
 C   8.5055218247027451      -0.91255067801646372        7.0348027131690403     
 H   7.5262132475730876      -0.78458743737724246        6.5554459473779980     
 H   8.4294274128709414       -1.7541349989319979        7.7279177525331182     
 H   9.2143571432725810       -1.1522616121977165        6.2324906446798023     
 C   10.778895512294945        2.7465647786391867        7.5428527644399974     
 H   11.419143124506931        3.5949192502821479        7.8174156997100255     
 H   9.7779737971558891        3.1244004918226556        7.3110837579772037     
 H   11.198602214447584        2.3308178756818276        6.6181252724481254     
 C   10.787034579593159        1.7291937211199671        8.6768645027496305     
 H   11.806098654673804        1.5925674067281002        9.0508609882696476     
 H   10.145477497386265        2.0222636524409157        9.5182689816594213     
 C   11.941384422352090      -0.77060541126705706        9.8050586970705087     
 H   12.104230121213655       -1.7460674235879226        10.281917197452657     
 H   12.150049301554862       -2.4453510406451037E-003   10.557507349523503     
 H   12.666259635106886      -0.68205039816289392        8.9864847139127448     
 H   10.912034229956605        9.0781472574119657E-002   7.4016925460279666     
 N   7.7316593189635743        15.515409529915644        17.265752211392918     
 C   9.1617339619140594        15.495476482497843        16.770756797028305     
 H   9.2465245385610331        14.649688652114103        16.079428709206965     
 H   9.7795845321062700        15.285051509644488        17.654019463832764     
 C   7.5380740465677443        16.578596978392653        18.324545109815638     
 H   7.8355757141553628        17.522943582658428        17.860289600493424     
 H   8.2593962984475358        16.373897260177859        19.123829675063334     
 C   9.5459677225696229        16.793153144472420        16.073962073813806     
 H   10.525148174529111        16.664816070059004        15.594454918338982     
 H   9.6225523670923501        17.634461112000668        16.767351581013102     
 H   8.8372144168667273        17.033521881331747        15.271785562333553     
 C   7.2714621498977783        13.134493203963400        16.581902949509349     
 H   6.6310818554782998        12.286290746338128        16.856623558346225     
 H   8.2723379278715274        12.756481158440513        16.350215251597035     
 H   6.8518335858063626        13.550138199130256        15.657095328607651     
 C   7.2634479170006729        14.152071778282894        17.715718531933621     
 H   6.2443802429578046        14.288990819777711        18.089579689340585     
 H   7.9048428700652069        13.859014791947736        18.557245327327408     
 C   6.1097072972955084        16.652236026238469        18.843587053177689     
 H   5.9470174624159320        17.627855154625216        19.320170979909069     
 H   5.9009614364971386        15.884299314670995        19.596239415504041     
 H   5.3847908501838910        16.563580774735470        18.025063846160727     
 H   7.1389139013799801        15.790301987498374        16.440292244711969     
 N   4.3019511450766172        7.5751083111641444        9.8504371060943097     
 C   2.8718425101829301        7.5555498055266312        10.345367222065395     
 H   2.7867526026019109        6.7096689554635436        11.036552857832650     
 H   2.2539503424899650        7.3454935535554711        9.4620388445351029     
 C   4.4957731925064719        8.6380383132954659        8.7914300058926198     
 H   4.1983479613737478        9.5825342274056649        9.2554366680939157     
 H   3.7744980085942403        8.4332477811269797        7.9921251479811124     
 C   2.4880312426146078        8.8532548076684066        11.042366040432585     
 H   1.5086873723657113        8.7252544211235019        11.521637285369874     
 H   2.4119330788396036        9.6947450414454011        10.349140063597924     
 H   3.1967486543842263        9.0931451514084927        11.844724308201553     
 C   4.7616711479079843        5.1942516048201721        10.534798425132022     
 H   5.4021219429397576        4.3459800780904301        10.260437378244012     
 H   3.7607307576215461        4.8162914271969353        10.766286967456141     
 H   5.1810547554808206        5.6100610009434853        11.459649258372295     
 C   4.7699867457070075        6.2116030950310179        9.4007739250164946     
 H   5.7891249940811242        6.3482962297379135        9.0270149627969154     
 H   4.1286303176466808        5.9184829537413446        8.5592385468177667     
 C   5.9241903242645177        8.7113568145738327        8.2724872566984065     
 H   6.0870106284142365        9.6867888514595339        7.7955561709784815     
 H   6.1329218716886542        7.9431412785721829        7.5201081481570835     
 H   6.6490333728797752        8.6229023436844479        9.0911027364197068     
 H   4.8946929416818881        7.8500483745884253        10.675884275330754     
 N   1.7149297242564325        8.3071074492958630       0.81192964956617830     
 C   3.1449945570606981        8.3274587968022864        1.3068983095350544     
 H   3.2294424379601754        9.1729844962558538        1.9985725978359210     
 H   3.7627270370351558        8.5385543118133302       0.42373046228066602     
 C   1.5216606224768656        7.2439878166794296      -0.24698364651284987     
 H   1.8192761851917643        6.2996482074000566       0.21721199317816628     
 H   2.2430360371331273        7.4488949253500225       -1.0461705214776673     
 C   3.5297952124878078        7.0296788736103375        2.0031472881916379     
 H   4.5088683778881080        7.1582667042929193        2.4827957237244078     
 H   3.6067755728491195        6.1886956481068447        1.3094175086023412     
 H   2.8211185288117235        6.7886315601353049        2.8051743493433525     
 C   1.2543106024260737        10.687868506926010        1.4960019355527623     
 H  0.61363743234610757        11.535922132568645        1.2214815699127708     
 H   2.2551583293060089        11.066113775171997        1.7274348947717009     
 H  0.83503068948450920        10.272078267342829        2.4209111584251501     
 C   1.2462505737300622        9.6703372897734781       0.36215187625602413     
 H  0.22711424723730841        9.5331719823942986       -1.1413499075071776E-002
 H   1.8873457466384020        9.9635785429035018      -0.47953524914243190     
 C   9.3370357189645564E-002   7.1701258446536515      -0.76619800227280455     
 H  -6.9025993884353209E-002   6.1945475841007216       -1.2429635878906753     
 H -0.11546948619656011        7.9381450246878167       -1.5187462148781485     
 H -0.63166076184476161        7.2584656525275300        5.2261602292750994E-002
 H   1.1222945562880731        8.0319094621538802        1.6373669447743187     
 N   1.6314664299222223        14.512415323661898        18.224511683329158     
 C  0.85073702055370926        15.688056384964469        17.683965153743568     
 H  0.64409835755201983        16.332954499591750        18.548422655126746     
 H -0.11038154662202926        15.284331754562309        17.345795598058366     
 C   2.9336604977214007        14.943367896860757        18.857714427674871     
 H   2.6928392386142104        15.821448960352708        19.474090576562482     
 H   3.5942302006112428        15.256052367390229        18.043133204872131     
 C  0.47895084893849904        12.897466464382997        16.679328154103786     
 H  0.62610730881491639        11.935197207780808        16.169497998393403     
 H   4.6448974914348372E-002   13.585212065355185        15.942246445814009     
 H -0.26886381861311487        12.740347171357199        17.470274321733772     
 C   1.8083703368443225        13.378262650118478        17.244771448129679     
 H   2.3115363138415677        12.574680586027645        17.792743003384167     
 H   2.5065679078316383        13.718388904119063        16.471764977307835     
 C   1.5462649639980264        16.446053484339014        16.572411124414437     
 H  0.86649587571369635        17.241447664500505        16.235042356477944     
 H   1.7925699890259597        15.797184924191715        15.721891357054684     
 H   2.4715358675938832        16.925320585049143        16.924571253072912     
 C   3.5587323727990703        13.839532846426721        19.700222705690496     
 H   4.4012254005915770        14.260307186107205        20.267291026263337     
 H   3.9577408489342982        13.013788925535122        19.095602035056622     
 H   2.8499451702855896        13.421624461828443        20.426769635003836     
 H   1.0333055488134362        14.179487514413667        19.027206380187980     
 N   4.3858586410175748        1.3695210394012731        9.1856284958149033     
 C   5.1669660016739467       0.19430877266288832        8.6446190197940052     
 H   5.3743842471167405      -0.45057321012413104        9.5089650179135745     
 H   6.1277186991898782       0.59860988720820907        8.3059346303387471     
 C   3.0839342275971018       0.93794417201688773        9.8190187608360819     
 H   3.3251931721980101        5.9750809426351734E-002   10.435103390537792     
 H   2.4232713624550235       0.62527006050955802        9.0045084614089301     
 C   5.5376778674202205        2.9855672863211975        7.6410590629019035     
 H   5.3901994974130529        3.9481752931502863        7.1318721224275397     
 H   5.9704598375062465        2.2984424733862947        6.9035011101717370     
 H   6.2854244780856794        3.1424110940157597        8.4321348870155095     
 C   4.2084096348524138        2.5039229370959712        8.2062433736843925     
 H   3.7047890419121519        3.3070898790540477        8.7544559081603381     
 H   3.5104245144412087        2.1637084833122024        7.4330808338052359     
 C   4.4712594947098179      -0.56398272697310581        7.5333644200053493     
 H   5.1513250199047356       -1.3590117646937965        7.1955895742836313     
 H   4.2241553234288647        8.4866111656227677E-002   6.6829799347049921     
 H   3.5463809179957817       -1.0438208028249127        7.8859967591935156     
 C   2.4586984489552886        2.0413742429196855        10.661987825599432     
 H   1.6165827244825590        1.6201318466205330        11.229337004251283     
 H   2.0590819217649141        2.8670893948003893        10.057661771670135     
 H   3.1676247084596967        2.4594610672699422        11.388311554119959     
 H   4.9840264417680498        1.7024400446812060        9.9883180548406916     
 N   7.6484001285585395        9.3093008430348529      -0.14713635349934978     
 C   6.8677959867509397        8.1335740940612329       0.39338668592373249     
 H   6.6610157568137218        7.4887945132298972      -0.47112707625277528     
 H   5.9067132421039306        8.5372189775765683       0.73176580169123451     
 C   8.9504838831522076        8.8784569383523060      -0.78063694923660143     
 H   8.7095635411959371        8.0004678133523619       -1.3971051587515626     
 H   9.6112019700349851        8.5656442079554171        3.3778097897422310E-002
 C   6.4961739785291543        10.924050413220716        1.3984605106724026     
 H   6.6434670373855846        11.886163631701535        1.9085227330724819     
 H   6.0637174171032129        10.236147281884167        2.1354045934757266     
 H   5.7482569890672783        11.081429909974393       0.60766826367764293     
 C   7.8254874266278849        10.443316092449711       0.83273087410136060     
 H   8.3285648182789451        11.246970869398892       0.28479031818663247     
 H   8.5238143979077439        10.103076099617065        1.6055673523268252     
 C   7.5635280061793058        7.3754406775454777        1.5047294000603819     
 H   6.8838494291331704        6.5799469403148505        1.8420076547405240     
 H   7.8098600602152288        8.0241668932990766        2.3553458492089283     
 H   8.4888086555930915        6.8963167277590749        1.1524086185044704     
 C   9.5754085332658434        9.9824223323678787       -1.6230656686786200     
 H   10.417794010458515        9.5617162317469937       -2.1903546257215831     
 H   9.9745526759606769        10.808054256039057       -1.0183727080918374     
 H   8.8664820347418445        10.400474468605260       -2.3494079129578038     
 H   7.0500594144979356        9.6423388996664094      -0.94963811660929520     
 N   10.402409849716651        6.5716516895450345        8.8917080799625428     
 C   11.183145633939347        7.7471640888282911        9.4325640473926171     
 H   11.390413254632445        8.3919434817878624        8.5681238809384848     
 H   12.144003575602724        7.3432177396759171        9.7713277826281164     
 C   9.1004208776217101        7.0027806719362982        8.2581888316144614     
 H   9.3414682222837726        7.8809459438523204        7.6419973753384891     
 H   8.4396399300076350        7.3153948104840181        9.0726302302917841     
 C   11.554450490316935        4.9561686396604907        10.436672394168822     
 H   11.407088627194154        3.9937747911962398        10.946246484116422     
 H   11.987098546764365        5.6436376729206996        11.173949632124165     
 H   12.302259419807680        4.7991103515879923        9.6457032136520713     
 C   10.225144136646868        5.4374026281633627        9.8712915964547197     
 H   9.7217577541809543        4.6340255510079658        9.3231955642630986     
 H   9.5270192171894745        5.7776055812066991        10.644332709893767     
 C   10.487185895729429        8.5054304271488768        10.543683291160976     
 H   11.167048779545555        9.3006472150169657        10.881365921100723     
 H   10.240192338361732        7.8566559154804594        11.394141828130534     
 H   9.5622128736058176        8.9849866044713771        10.190961807260983     
 C   8.4755118272646861        5.8990833486171343        7.4153593886380191     
 H   7.6332672637134253        6.3200153355235029        6.8480015714834597     
 H   8.0761573806856788        5.0733347760684042        8.0197819815061369     
 H   9.1845324775310608        5.4811284005791405        6.6890531902900179     
 H   11.000757250881417        6.2387325678162791        8.0891631391393126     
         396

 Co   10.982610987161127        1.0353371776355917        3.3587192393161645     
 S   8.7543321145162345        3.0535734352962378        4.3908501231497166     
 S   11.350080000677471        3.0344283451465666       0.92148414247007238     
 S   10.845601141708880       -2.0722141408328469        2.6218043698379403     
 S   13.010564500065403       0.18289816953645402        5.6538184373736069     
 O   11.738316587132255      -0.50005945545689856        5.9953231791548180     
 O   12.110224576629292        3.1098194980622336      -0.33701372730974044     
 O   7.8826885717619710        3.1407888188952713        5.5765358234062044     
 O   9.9623754274752283        2.5599194575299693       0.82772181192843342     
 N   10.060110988454033      -0.71173493122371245        3.0147898086638070     
 O   13.656563745348459       0.86061756386829469        6.7926156482740128     
 O   10.211653087221256       -2.8278150414258736        1.5263554469516505     
 O   10.014489032675950        3.8061378581887366        4.4475726815662684     
 O   12.249698863982401       -1.6496664202003997        2.3811935232873891     
 N   12.690350481641081        1.1451053184911011        4.4038087454567405     
 N   9.1611554379372784        1.5264049857579669        4.0065764875983945     
 N   12.065233894858672        2.1144927445138344        2.0590488307726558     
 C   6.0225884549430448      -0.55421021557111938        4.2339509081898576     
 H   4.9850174041686612      -0.46186308067112003        4.5428549098205915     
 C   13.393923638243333        2.3716585079173087        2.4686848128907610     
 C   8.7062902933674842      -0.74387796448096466        3.4088584449986268     
 C   7.8024686237244216        3.6771301047079623        3.0109270763011571     
 H   6.9177939100964814        3.0431483744574224        2.8811467849771959     
 H   8.4265874970893808        3.6376099741720300        2.1108612942804159     
 H   7.4878021636192615        4.6998018918335838        3.2501600310301040     
 C   14.370898657081563        3.0876456956956524        1.7486074269152891     
 H   14.130315690250562        3.4719626649770938       0.76040388877226728     
 C   13.736959343164779        1.8365508705072655        3.7492609320073438     
 C   10.902891222633249       -3.0957601417853269        4.0719378875091845     
 H   11.346085865406657       -2.4916968342694377        4.8703013125528329     
 H   11.529466715285992       -3.9660252774597171        3.8424244139515031     
 H   9.8903024383431841       -3.4093981749387119        4.3462597182987786     
 C   11.300689801286993        4.6781601150730916        1.6031193763087894     
 H   10.826970659733979        4.6030132206350904        2.5876685863671409     
 H   10.718819021930567        5.2978952254726455       0.91189238129203209     
 H   12.320465193693964        5.0653044181374520        1.6971936040433908     
 C   15.024814159548555        2.0669951971629255        4.2638500533593264     
 H   15.267791923216793        1.7188210693287287        5.2632393238723463     
 C   15.643221289820561        3.3144828756609979        2.2862988822108470     
 H   16.372041582595291        3.8943957780755261        1.7233235193867460     
 C   6.8561874414629962       0.56562505847296096        4.3122988289823505     
 H   6.4664700806166557        1.4942373076136413        4.7153349937815321     
 C   14.126853419302495       -1.0532697438026970        5.0266340780139460     
 H   13.579891487168803       -1.6814777169947577        4.3175519958359816     
 H   14.514015272083006       -1.6415016586799598        5.8614615401931793     
 H   14.942999688153483      -0.53353049698588828        4.5124193304386617     
 C   8.2058230659199296       0.49510688699015737        3.9260889939538042     
 C   7.8501350189352772       -1.8562112303335163        3.3481954830467617     
 H   8.2267791277480207       -2.7970202132662414        2.9579211518383315     
 C   6.5194058930669136       -1.7724063524594920        3.7712062570562113     
 H   5.8822321250895220       -2.6549822036970969        3.7232462032873035     
 C   15.967289516061323        2.8081559392926310        3.5451490860823758     
 H   16.940147737521222        3.0083222649231485        3.9887066044515991     
 Co   7.0681108958606345        14.846278392615618        12.397083154342633     
 S   9.2960750107507213        12.827787272955730        13.429536092142092     
 S   6.7005962299440762        12.847257735785075        9.9598508806112296     
 S   7.2053665594247560        17.953883845344702        11.660546961497898     
 S   5.0403072369956803        15.698341372763180        14.692333246540249     
 O   6.3126241564819106        16.381133759947939        15.033904150879986     
 O   5.9406081637730663        12.771797575053046        8.7012617508603149     
 O   10.167680206097824        12.740542727660447        14.615246989584232     
 O   8.0883923295457461        13.321515784569939        9.8661969993754894     
 N   7.9907248979618295        16.593318090767724        12.053510342017224     
 O   4.3941852617468387        15.020680021059823        15.831096845796068     
 O   7.8394553246870906        18.709538402198646        10.565224719193628     
 O   8.0358521053127436        12.075328263626302        13.486251087835166     
 O   5.8012636411076492        17.531435420704291        11.419780496532161     
 N   5.3604769728439150        14.736124050117178        13.442318788235328     
 N   8.8894199728833119        14.354985084437383        13.045197719728442     
 N   5.9854197526740984        13.767518373659623        11.097145510250925     
 C   12.028213913710243        16.435250369529150        13.272730143200944     
 H   13.065786227656318        16.342744692898108        13.581594611492342     
 C   4.6567122819893862        13.510329390687483        11.506771245895770     
 C   9.3445245902663405        16.625285904212451        12.447661677969426     
 C   10.247909846887922        12.204078589297842        12.049658695790306     
 H   11.132629210913453        12.837989034975898        11.919835574362320     
 H   9.6238069223624976        12.243593740581437        11.149582177818473     
 H   10.562505164348549        11.181398921927306        12.288947384844835     
 C   3.6796537434553240        12.794665978962959        10.786489717625173     
 H   3.9201912095951363        12.410659528778949        9.7981489680646821     
 C   4.3137927444833926        14.044983420151208        12.787569438066509     
 C   7.1479705387723342        18.977304827880243        13.110758852233978     
 H   6.7047282878849668        18.373174137757974        13.909046844564505     
 H   6.5214042788352407        19.847583507499323        12.881256062867166     
 H   8.1605385992762471        19.290927793230097        13.385177120999984     
 C   6.7495726408661270        11.203627745318416        10.641791821489479     
 H   7.2232222135763209        11.278806823885144        11.626375645351089     
 H   7.3313594912131412        10.583646911379599        9.9507231995969896     
 H   5.7296937669213541        10.816738843807416        10.735828925856831     
 C   3.0259530038651343        13.814451104361753        13.302160684847790     
 H   2.7830699921002373        14.162292650837577        14.301697840478768     
 C   2.4073409815035873        12.567738335409199        11.324170571062897     
 H   1.6784391970987469        11.988058547081344        10.761058328416311     
 C   11.194486623978943        15.315503148578021        13.350982172388061     
 H   11.584101141519001        14.386807953098765        13.753922567979298     
 C   3.9241285286793279        16.934596190990668        14.065102988702229     
 H   4.4711762609300356        17.562828192847800        13.356107378120415     
 H   3.5368643330530283        17.522787243029455        14.899906386108876     
 H   3.1080303518224017        16.414897259135191        13.550768793378630     
 C   9.8448555596508136        15.386199676641789        12.964786401640728     
 C   10.200793346412214        17.737535063612043        12.387129876867272     
 H   9.8242337281091547        18.678425070903536        11.996972485047692     
 C   11.531518661397145        17.653548373755338        12.810118139104459     
 H   12.168773015052361        18.536068038625888        12.762201354404432     
 C   2.0833858326421670        13.073624361226138        12.583229842506794     
 H   1.1105421115798093        12.873351329951980        13.026770943739928     
 Co   4.9653093521211717        6.9052895716335101        14.718853991285687     
 S   2.7371829287318126        4.8869617753773902        13.686400572189189     
 S   5.3327979081737809        4.9058481483593628        17.155859538645640     
 S   4.8282131060175901        10.012760204555104        15.455908608160934     
 S   6.9932429566538437        7.7578194195129653        12.423819706269265     
 O   5.7209328775908306        8.4406636384075657        12.082327331177508     
 O   6.0928917487817946        4.8303637446895653        18.414386919021545     
 O   1.8655840989963488        4.7997844653933397        12.500682147587218     
 O   3.9450213814052000        5.3801330850328615        17.249638829032211     
 N   4.0427920048427577        8.6523075514857890        15.062654072621957     
 O   7.6393523174565221        7.0802377376165371        11.285006724685124     
 O   4.1941333435183275        10.768203457009360        16.551387843290435     
 O   3.9973362835694739        4.1343875231850093        13.629711020312458     
 O   6.2322886147613428        9.5902009028370241        15.696609797038821     
 N   6.6730784528721472        6.7955111458591109        13.673773135740014     
 N   3.1439796436225351        6.4141480272756626        14.070698142007341     
 N   6.0479092985261733        5.8260776347273824        16.018512800227622     
 C   5.3771153082686745E-003   8.4946992023049521        13.843153329287340     
 H  -1.0321696399976532        8.4023277726891052        13.534172319269082     
 C   7.3766817506014588        5.5691109878497311        15.608987726766008     
 C   2.6890078605714249        8.6844179485246240        14.668459804006581     
 C   1.7852865153414441        4.2633626138227152        15.066275841919982     
 H  0.90061038677072913        4.8973401160158554        15.196054623028861     
 H   2.4093773526842526        4.3028467596320885        15.966361131184751     
 H   1.4706246154876645        3.2406992011952140        14.827001507865665     
 C   8.3537081246930445        4.8532830250189791        16.329153241418194     
 H   8.1130914285659550        4.4689617814772244        17.317346187167988     
 C   7.7197297542219951        6.1042240029563404        14.328415050612845     
 C   4.8856336821192761        11.036492971449107        14.005905106277952     
 H   5.3288897179402746        10.432543104369046        13.207484668143746     
 H   5.5121807742026823        11.906739812514475        14.235579159557506     
 H   3.8730693727814867        11.350165272216366        13.731534547175677     
 C   5.2836774407952571        3.2622359759238644        16.473945432238747     
 H   4.8100056550504222        3.3374817090717581        15.489382513366413     
 H   4.7018412518140407        2.6423164826524466        17.165028895031732     
 H   6.3035112203694501        2.8752436161272703        16.379886077323643     
 C   9.0076381426212766        5.8739097765369968        13.813905623742164     
 H   9.2506218712597850        6.2220514184945515        12.814503816628116     
 C   9.6261109344881621        4.6266238354417357        15.791573329617304     
 H   10.354986705797272        4.0468371733441693        16.354614863834772     
 C  0.83901460830041152        7.3748910135991483        13.764838725430085     
 H  0.44936090345651697        6.4462732463392625        13.361757209859107     
 C   8.1093949606575748        8.9940823836757051        13.051074560073056     
 H   7.5623743018785703        9.6221908509291065        13.760197888890023     
 H   8.4964669801451311        9.5824066933449625        12.216270044839986     
 H   8.9256189697704702        8.4744227259749518        13.565247899727035     
 C   2.1886216990138259        7.4454316891663703        14.151145743205960     
 C   1.8328210842453387        9.7967253873191353        14.729083397867541     
 H   2.2094062307015179        10.737532041467764        15.119418830102710     
 C  0.50213193682541579        9.7129005919807128        14.305955592878535     
 H -0.13505259676413350        10.595468987370385        14.353893777828487     
 C   9.9501742011492897        5.1329232221288859        14.532714212757000     
 H   10.923077105090995        4.9328555034585735        14.089218737385934     
 Co   1.0515119400184014        8.9760782312903746        5.6801672937808272     
 S   3.2794765691507219        10.994713365632293        4.6479261161096073     
 S  0.68375428710884389        10.975241376381474        8.1172845808353511     
 S   1.1888005827052175        5.8686721092063090        6.4171052454566180     
 S -0.97631310017700224        8.1235361170383289        3.3850134373694609     
 O  0.29600538944889115        7.4406811844545784        3.0435512394827162     
 O  -7.6329692140358674E-002   11.050603562551682        9.3758267163707405     
 O   4.1511045128272936        11.082049577255452        3.4622389981344757     
 O   2.0715766879223336        10.501080632927646        8.2110242737735586     
 N   1.9741662086159675        7.2291759531292135        6.0238795983896791     
 O  -1.6224221315867662        8.8010290162084157        2.2461405747825358     
 O   1.8229956039293109        5.1131688865194809        7.5124693562807794     
 O   2.0192236314212111        11.747115749455810        4.5912207680902375     
 O -0.21525318683037900        6.2912234162816798        6.6579584093539550     
 N -0.65618307170868584        9.0859271169726679        4.6348964827280561     
 N   2.8728111408910881        9.4674695364596957        5.0321455598796385     
 N  -3.1275233684090777E-002   10.054963882114915        6.9799226699433694     
 C   6.0116145075744747        7.3872356025714740        4.8045641741815626     
 H   7.0491901488349811        7.4797573834597628        4.4957180597171895     
 C  -1.3600033039320396        10.311965267461678        6.5702720868594264     
 C   3.3279400601955293        7.1971762668457391        5.6296573095985201     
 C   4.2312709001904629        11.618357285512358        6.0278562721193127     
 H   5.1159859293988568        10.984439162619299        6.1576742304420495     
 H   3.6071383744016319        11.578814300193509        6.9279105066526565     
 H   4.5458873467994012        12.641042718374955        5.7886158213426500     
 C  -2.3371007644148207        11.027685265633911        7.2904521533211266     
 H  -2.0965905290499740        11.411819007970767        8.2787472191512812     
 C  -1.7028959820978147        9.7771130539176880        5.2895480599993832     
 C   1.1312430445421247        4.8450336082835816        4.9670534276750233     
 H  0.68798301817570018        5.4490457893226045        4.1686850360371412     
 H  0.50466159791958554        3.9748139232768254        5.1967340259813728     
 H   2.1437748929403302        4.5313137296304387        4.6926170328929793     
 C  0.73267723633044801        12.618891299912956        7.4354245973053787     
 H   1.2063847653622499        12.543775691385539        6.4508657648870384     
 H   1.3143964336404048        13.238876734614601        8.1265460202010011     
 H -0.28721242815949904        13.005733871747401        7.3413558742718878     
 C  -2.9907205017572132        10.007597733145984        4.7748939953835894     
 H  -3.2335732100797236        9.6596386031969743        3.7753936979206810     
 C  -3.6094184521629531        11.254494042816178        6.7527376437461681     
 H  -4.3383472364455562        11.834211638919058        7.3157811849532637     
 C   5.1779010152621705        8.5069996027161796        4.7264017333128985     
 H   5.5675203864255334        9.4357224000320077        4.3235372561193977     
 C  -2.0924901843172594        6.8873524004381048        4.0123799642762599     
 H  -1.5454538271434313        6.2592336002172706        4.7214817427308775     
 H  -2.4796994990871313        6.2990272791840267        3.1776462764489470     
 H  -2.9086214493310969        7.4071021741641321        4.5266085806669407     
 C   3.8282606284209462        8.4362702367155613        5.1125462210365704     
 C   4.1841719083892572        6.0849028114531203        5.6900611797176941     
 H   3.8076069136247397        5.1439867530808225        6.0801457317454846     
 C   5.5148909479787118        6.1689013071033054        5.2670456133339556     
 H   6.1521133896124365        5.2863544304379166        5.3148491162890270     
 C  -3.9333238529777570        10.748477529287420        5.4937191621509704     
 H  -4.9061583765637575        10.948689329876055        5.0501344763059404     
 N   10.316692699515865       0.36672322552784581        8.2238177920014746     
 C   8.8864041003078338       0.38752524984614067        7.7294960870334446     
 H   8.8018505219742735        1.2331115407709636        7.0379167487792795     
 H   8.2691896731932140       0.59881615452228409        8.6129705552112394     
 C   10.510266509111291      -0.69706069327645415        9.2820185859571342     
 H   10.213228685837917       -1.6411885958858423        8.8170634013131650     
 H   9.7885869100555212      -0.49310006732270134        10.081145739836520     
 C   8.5007423322198203      -0.91006518807500969        7.0334334666831548     
 H   7.5213374412004219      -0.78113095826763612        6.5545886433129237     
 H   8.4240989704613902       -1.7511176504963797        7.7271234885480906     
 H   9.2086853088897129       -1.1512555916258020        6.2308111798343635     
 C   10.777473197974897        2.7479943057859475        7.5414724361949501     
 H   11.416866696330818        3.5964910702788102        7.8174894739491201     
 H   9.7764741340038679        3.1253854822546798        7.3093927909167862     
 H   11.198115958281100        2.3333603403428476        6.6166925835274979     
 C   10.785554106147082        1.7296004941991110        8.6744507387947518     
 H   11.804716760595909        1.5921392313585507        9.0477865072597989     
 H   10.144584064399751        2.0223051346115968        9.5164016207412558     
 C   11.938448515368259      -0.77060601236291759        9.8015417584626974     
 H   12.101123602741501       -1.7464705552632347        10.277613601028246     
 H   12.146774667112670       -3.0312900243683640E-003   10.554675870035679     
 H   12.663579404512245      -0.68137878957604148        8.9832939323647452     
 H   10.908959398218656        9.1799523896639673E-002   7.3980769102478661     
 N   7.7341463079240533        15.514371599835670        17.262489822779436     
 C   9.1644452545514756        15.493116777946947        16.768239408801609     
 H   9.2486822838260867        14.647695257125699        16.076430591861424     
 H   9.7815182116418704        15.281288408162885        17.651671974086788     
 C   7.5407740700958588        16.578369639207324        18.320511320783524     
 H   7.8379136051937728        17.522368357753866        17.855362073364514     
 H   8.2624677248665197        16.374462026380669        19.119639567764985     
 C   9.5507011174301386        16.790720618318794        16.072566332099239     
 H   10.529985598821007        16.661435564925029        15.593580026885780     
 H   9.6278046929696597        17.631513910613837        16.766513728461039     
 H   8.8428348651200430        17.032528160153262        15.270071397782939     
 C   7.2729075560769241        13.133088947047503        16.580502409903886     
 H   6.6333893831261728        12.284734881523864        16.856667116299917     
 H   8.2738632571795971        12.755532112186064        16.348498296998748     
 H   6.8523378418656105        13.547627959848791        15.655647794296733     
 C   7.2649447869385044        14.151676861947079        17.713297282179241     
 H   6.2457790353174341        14.289412843824545        18.086506858290456     
 H   7.9057632255934420        13.858983774609754        18.555362330692901     
 C   6.1126215963248640        16.652226735228592        18.840081942588494     
 H   5.9500930426774961        17.628238615398399        19.315896435450941     
 H   5.9042186591553074        15.884861473497837        19.593406876270087     
 H   5.3874523646242691        16.562906069675719        18.021881362282446     
 H   7.1419762217572522        15.789306589357395        16.436684842608980     
 N   4.2994780206968679        7.5740404602008482        9.8536953651231070     
 C   2.8691472076499656        7.5531367643145160        10.347884563969078     
 H   2.7846295598364454        6.7076280395003263        11.039559834722697     
 H   2.2520352541827062        7.3416540639933023        9.4643903956356485     
 C   4.4930722312362086        8.6377971475194215        8.7954730568206383     
 H   4.1960043508373879        9.5819358406744701        9.2603890138692861     
 H   3.7714227026590565        8.4338043949306147        7.9963257858716101     
 C   2.4832874249546277        8.8507671740338267        11.043748975039877     
 H   1.5038497443770691        8.7217977589316842        11.522514123492522     
 H   2.4066399122228939        9.6917313364971562        10.349954884602877     
 H   3.1911200304351031        9.0921262336126016        11.846414299159568     
 C   4.7602694386854605        5.1928137007090820        10.536162826061529     
 H   5.3998537082705438        4.3443948855616235        10.260335206491959     
 H   3.7592531646549534        4.8153054894135066        10.767980231071542     
 H   5.1806095054130346        5.6075068397535155        11.461057953462531     
 C   4.7685147320890167        6.2111887269005805        9.4031720961334386     
 H   5.7877466455251145        6.3487129250732623        9.0300583250049229     
 H   4.1277324097815988        5.9184364318336851        8.5610990019309643     
 C   5.9212719382353107        8.7113537378161592        8.2759954293164046     
 H   6.0839228023932606        9.6871902231782414        7.7998554807681408     
 H   6.1296614576203448        7.9437270830302289        7.5229266663368195     
 H   6.6463723594264996        8.6222213017048830        9.0942825145123400     
 H   4.8916447123256681        7.8490200775822236        10.679488348778968     
 N   1.7174028760151334        8.3081276407710547       0.81517708509688203     
 C   3.1476927073839396        8.3297743727379050        1.3094023332132343     
 H   3.2316087058557952        9.1749502585029870        2.0015355455887494     
 H   3.7646549280950601        8.5422310246353650       0.42605854449286029     
 C   1.5243269996684088        7.2441935075000874      -0.24295771377315689     
 H   1.8215727313649388        6.3002010822038645       0.22213523268737265     
 H   2.2460709192153323        7.4482955309940593       -1.0419939901106370     
 C   3.5344797377261230        7.0320737343578701        2.0045638948844577     
 H   4.5136639351413654        7.1615935086600411        2.4836821511680172     
 H   3.6119536632081237        6.1915847926721295        1.3102975599602387     
 H   2.8266854833073385        6.7896304889823575        2.8069189934185621     
 C   1.2557699006452028        10.689265276218022        1.4973730808332160     
 H  0.61597744491553064        11.537480001052609        1.2213959555585399     
 H   2.2566996015139251        11.067040406636403        1.7291376843055881     
 H  0.83552725328182809        10.274590681410119        2.4223233046991441     
 C   1.2477630887786821        9.6707213176037836       0.36454634968440025     
 H  0.22853269775502083        9.5327547545480460       -8.3852530958503299E-003
 H   1.8883000903603726        9.9635865733367392      -0.47766951314787065     
 C   9.6246437364246859E-002   7.1701282739773555      -0.76269062142757116     
 H  -6.6007391192901457E-002   6.1941547508443140       -1.2386753600625369     
 H -0.11224374587730769        7.9375709245120323       -1.5159180664177336     
 H -0.62903060897274987        7.2591537403441109        5.5449979388769062E-002
 H   1.1253361962954436        8.0329057409076725        1.6409605931937417     
 N   1.6348964170483185        14.514197123520509        18.223140439890010     
 C  0.85611604790289497        15.692075915041665        17.685030200154028     
 H  0.65321822675806351        16.336892028944806        18.550119553365445     
 H -0.10680883497135726        15.291239023696805        17.349357712559751     
 C   2.9383704628686886        14.941685483472238        18.855653856360178     
 H   2.6998676374669905        15.819151640510812        19.473600504054826     
 H   3.5986269292033595        15.254472991866548        18.040855821675002     
 C  0.47853703661601704        12.904511075835002        16.675885680337398     
 H  0.62374696516693739        11.943803563062454        16.163066931294363     
 H   4.6698024794594117E-002   13.595036998943698        15.941321609069627     
 H -0.26889547876062214        12.746056152314859        17.466880121492643     
 C   1.8090293860302422        13.381479059296026        17.241458211493999     
 H   2.3107194039705461        12.575964640518936        17.787716939152173     
 H   2.5075854351870115        13.721585543854561        16.468758616058132     
 C   1.5505913340568060        16.448963608621558        16.572132302869001     
 H  0.87279099809082050        17.247068465952587        16.238255786454104     
 H   1.7914310996210931        15.800760153176807        15.720098909918166     
 H   2.4785236084197124        16.924090269424337        16.921395806888562     
 C   3.5624198971626284        13.835545430392120        19.695616955145358     
 H   4.4070776715582349        14.253714839601196        20.260997906366896     
 H   3.9579258071677077        13.009608313256059        19.089333342033829     
 H   2.8544161948645179        13.418726902083060        20.423495233264855     
 H   1.0363122788565280        14.180972904752942        19.025345285856563     
 N   4.3824047801235793        1.3677116774712761        9.1842680312725307     
 C   5.1615398409000539       0.19023528800919753        8.6457233700878149     
 H   5.3651689142956895      -0.45456588749112731        9.5107079873529674     
 H   6.1241215178406332       0.59161304406976389        8.3095680041247082     
 C   3.0791836716442620       0.93963743884470752        9.8169571667211866     
 H   3.3180968317659838        6.2065253882861146E-002   10.434629502946871     
 H   2.4188396869298026       0.62686059252866966        9.0022253746463612     
 C   5.5381105338171643        2.9784272545124719        7.6375892307828028     
 H   5.3925985360123958        3.9394525385769974        7.1253739043670761     
 H   5.9702123835208178        2.2884837417163229        6.9025783995755106     
 H   6.2854792114407765        3.1366238211213000        8.4287052751215530     
 C   4.2077601617898095        2.5006634098632334        8.2029188317626911     
 H   3.7056434115324453        3.3057883203930754        8.7494035119414448     
 H   3.5094035383544790        2.1604738905940417        7.4300728218651271     
 C   4.4668969230008697      -0.56692818293034419        7.5331061986772321     
 H   5.1449754164702233       -1.3646902190053194        7.1988481103905642     
 H   4.2253071267230782        8.1257198058358973E-002   6.6812000940556482     
 H   3.5393328480030903       -1.0425907931009002        7.8828127791138121     
 C   2.4549808960800465        2.0453969805291741        10.657353694749936     
 H   1.6106767259333408        1.6267882837288419        11.222997407114923     
 H   2.0589051482438370        2.8713080449053558        10.051347378569933     
 H   3.1631150968676178        2.4623816458707766        11.385023225514008     
 H   4.9809953291593967        1.7009278500366691        9.9864680096854261     
 N   7.6518251757608207        9.3075539951933859      -0.14576241079648089     
 C   6.8731618783786166        8.1295952837097065       0.39232622247320886     
 H   6.6701309347773057        7.4848901112311061      -0.47281567286643589     
 H   5.9102707867340172        8.5303578283718373       0.72819540277082806     
 C   8.9551956646447977        8.8801669041715279      -0.77855498198074091     
 H   8.7165999402685443        8.0027861879686100       -1.3965869175711025     
 H   9.6155914203470374        8.5672601072683001        3.6087512403739933E-002
 C   6.4957379339039401        10.917053949013008        1.4018795974520020     
 H   6.6410762014231501        11.877615374620586        1.9149154912385618     
 H   6.0639411540802293        10.226380769295520        2.1363149318250154     
 H   5.7482095272082132        11.075752715620533       0.61102940372157388     
 C   7.8261306948998124        10.440143249119444       0.83603875750130952     
 H   8.3277381974354512        11.245725501130197       0.28980905434450260     
 H   8.5248078020845011        10.099929789792464        1.6085790873499175     
 C   7.5678287184441402        7.3725800100161107        1.5050259949614848     
 H   6.8901129861243540        6.5743823217813659        1.8388185340476415     
 H   7.8086946654497851        8.0206504303560333        2.3571495650153906     
 H   8.4957697317740610        6.8975868869384485        1.1556114927854382     
 C   9.5791067548881639        9.9864283062928596       -1.6184449450858844     
 H   10.423663818059524        9.5683223817379996       -2.1840321964621463     
 H   9.9747396426387382        10.812261348860305       -1.0120946602274608     
 H   8.8709723294898062        10.403380445253751       -2.3461318372107924     
 H   7.0530725194494099        9.6408817772613205      -0.94778633001276780     
 N   10.398977125819860        6.5734325046927280        8.8930732919779576     
 C   11.177763463087537        7.7511906804862267        9.4314736301080107     
 H   11.381250918761422        8.3958954978245313        8.5664005298634738     
 H   12.140444016166750        7.3501459382653334        9.7677031513815482     
 C   9.0956953533074749        7.0010862398048896        8.2602631560975812     
 H   9.3344101295260966        7.8786313414757858        7.6424896553497792     
 H   8.4352408461668045        7.3138078108341791        9.0749301069160566     
 C   11.554891258759719        4.9632456642157372        10.440122543466769     
 H   11.409488770716019        4.0024213487246891        10.952701235806821     
 H   11.986867310915313        5.6535123115346382        11.174869920746183     
 H   12.302318396881152        4.8048479336716587        9.6491065295927108     
 C   10.224504971293163        5.4406240774304448        9.8746085982304663     
 H   9.7226083311988720        4.6353018288473464        9.3282331740016264     
 H   9.5260170283141079        5.7808024617721170        10.647340669148713     
 C   10.482883370440446        8.5083307744826548        10.543963923719639     
 H   11.160771633888297        9.3062693314426639        10.878134684350121     
 H   10.241398118896536        7.8602154844172247        11.395939911890727     
 H   9.5552303532989704        8.9837284356011686        10.194174158374159     
 C   8.4717985712456461        5.8950753009949510        7.4199989690910959     
 H   7.6273737311398300        6.3133925003763514        6.8543466134067081     
 H   8.0759683160918758        5.0691338244659976        8.0260968875737788     
 H   9.1800211320314986        5.4782131190524765        6.6923463776149887     
 H   10.997736128549537        6.2402164323862692        8.0910088428697051     
         396

 Co   10.980445128653667        1.0343317256490956        3.3548155331433991     
 S   8.7518148716812743        3.0514850076732838        4.3879553292514482     
 S   11.348505087837367        3.0363832556275447       0.92006290313710726     
 S   10.844711822398123       -2.0733364336424454        2.6176042102306298     
 S   13.007365359758081       0.18120040068404145        5.6506619825815143     
 O   11.734983237382101      -0.50168808065274684        5.9917297562045402     
 O   12.109177652039749        3.1126860107091048      -0.33806798368517416     
 O   7.8804885692951787        3.1375151342854926        5.5739459755351346     
 O   9.9608028965411961        2.5621443477719157       0.82526786526899343     
 N   10.058600365449843      -0.71313176157982061        3.0103827387662667     
 O   13.653249338803864       0.85837461313253893        6.7898738297604773     
 O   10.211055691439405       -2.8293984022950807        1.5222922977513789     
 O   10.011866617123516        3.8041797556263135        4.4450833655342725     
 O   12.248615768665639       -1.6502028964899922        2.3769124653584934     
 N   12.687511862361447        1.1440548169757443        4.4010907434474396     
 N   9.1587198021841392        1.5247211694791372        4.0021728010945425     
 N   12.063154133970260        2.1155456306735512        2.0571493066442761     
 C   6.0212398132499736      -0.55731839122409477        4.2306540630783314     
 H   4.9836680966745721      -0.46548508943377986        4.5397645282884218     
 C   13.391682710879770        2.3724599311218824        2.4674648407752775     
 C   8.7048739662191679      -0.74586856593676776        3.4048915843892607     
 C   7.7995084533866690        3.6762087791525699        3.0089910109902056     
 H   6.9148751285661820        3.0422733238787614        2.8787892555754842     
 H   8.4233832541332081        3.6378079105340220        2.1087367922792555     
 H   7.4847518727641038        4.6985405423754596        3.2494529849495013     
 C   14.368919373981207        3.0889913143406451        1.7483118555300627     
 H   14.128724013504694        3.4742742440593508       0.76041416765597381     
 C   13.734343649856976        1.8360790836850691        3.7475645532720154     
 C   10.902456026981612       -3.0968392937131557        4.0678277182788980     
 H   11.344839999156019       -2.4925155284528717        4.8664411914644736     
 H   11.529702836380046       -3.9666567414117764        3.8385025777396846     
 H   9.8900682605008043       -3.4113258337634669        4.3418696165214676     
 C   11.298845008233386        4.6794189353589681        1.6031618643930139     
 H   10.824895158606394        4.6030420020749601        2.5874782482665930     
 H   10.716944459217808        5.2996716817657648       0.91244734108975589     
 H   12.318496467260676        5.0666885162948629        1.6979319284170522     
 C   15.022190530133404        2.0656350032837478        4.2625638487000694     
 H   15.264980479941778        1.7162745252519227        5.2615549933714432     
 C   15.641190117177837        3.3149944627791275        2.2864439267580865     
 H   16.370241955756455        3.8952003370464934        1.7241244667969833     
 C   6.8542282180856322       0.56300054179062864        4.3082277175326533     
 H   6.4640716301629224        1.4915951208760392        4.7108625406599502     
 C   14.123989735317112       -1.0545334723823427        5.0230245651251577     
 H   13.577271001668734       -1.6827292308925579        4.3137490566352827     
 H   14.511554749768779       -1.6429130212311185        5.8575333550682451     
 H   14.939867806981088      -0.53425925831497212        4.5089106918378006     
 C   8.2038774913554686       0.49298884474942961        3.9219449185829238     
 C   7.8492828257867666       -1.8586632326519175        3.3448846547088897     
 H   8.2262449471176904       -2.7993903637863675        2.9547223333933199     
 C   6.5186884793042212       -1.7754501252039721        3.7684195871320751     
 H   5.8820334114270807       -2.6584246396020408        3.7213224734382573     
 C   15.964960783007793        2.8072763595420964        3.5447738436877962     
 H   16.937826653196804        3.0067020315497510        3.9886372438657123     
 Co   7.0702740909223989        14.847276894191289        12.393202239628787     
 S   9.2986116928253573        12.829883516227650        13.426642431776092     
 S   6.7021718319243293        12.845291791681987        9.9584515999665708     
 S   7.2062378310356765        17.954994839375267        11.656344592189370     
 S   5.0434967591045874        15.700051871157902        14.689191483942762     
 O   6.3159461888068265        16.382780812285990        15.030320372943178     
 O   5.9416455326347002        12.768925511902429        8.7002353658595908     
 O   10.169901910373440        12.743828638521963        14.612656977875728     
 O   8.0899592057778484        13.319297423839286        9.8637585081989254     
 N   7.9922257378034400        16.594708678630475        12.049101285743388     
 O   4.3974961110117947        15.022934954775186        15.828372492010201     
 O   7.8400254642072431        18.711107375083433        10.561151432566994     
 O   8.0385002073789948        12.077283939389392        13.483763272829810     
 O   5.8023286390376736        17.531955338482408        11.415507437904347     
 N   5.3633067704494124        14.737187930353512        13.439615473488251     
 N   8.8918624446657919        14.356674468022220        13.040799008111470     
 N   5.9875013080679258        13.766431420577211        11.095286710814033     
 C   12.029554922177416        16.438387109515794        13.269427787046938     
 H   13.067127851597832        16.346405416688153        13.578501255649828     
 C   4.6589562782735126        13.509494638101074        11.505592458452721     
 C   9.3459325161390367        16.627281180518295        12.443687710475865     
 C   10.250892560157691        12.205018915305343        12.047721034330811     
 H   11.135566655451838        12.838889010422900        11.917479032287181     
 H   9.6270326090011338        12.243414035150654        11.147456790593614     
 H   10.565583992311790        11.182680240273045        12.288235254417879     
 C   3.6816416154891156        12.793266012335369        10.786248452914645     
 H   3.9217942929383431        12.408273693512731        9.7982223211220454     
 C   4.3164040081892976        14.045450492465347        12.785900150371916     
 C   7.1483954246532697        18.978379146058135        13.106642649280683     
 H   6.7059684993132320        18.373990957841286        13.905185401357572     
 H   6.5211560708854988        19.848208907076952        12.877329408855982     
 H   8.1607638284493316        19.292852146229936        13.380773969491988     
 C   6.7514462921839087        11.202350308113425        10.641834375272662     
 H   7.2253312875252300        11.278756678874927        11.626183103498704     
 H   7.3332687227390734        10.581869088123383        9.9512670234195202     
 H   5.7316983461394750        10.815318622380765        10.736569459108185     
 C   3.0285712147055808        13.815812599282269        13.300901376911630     
 H   2.7858699436176311        14.164862058463196        14.300030857307835     
 C   2.4093802304073377        12.567177893899444        11.324370810893347     
 H   1.6802523108404988        11.987189913008386        10.761923301412583     
 C   11.196446421405239        15.318150604252589        13.346911885615487     
 H   11.586506922148349        14.389478633871899        13.749457410396611     
 C   3.9269783559593558        16.935869736640942        14.061511530085969     
 H   4.4737776800370517        17.564085834074820        13.352315295040453     
 H   3.5393201522154314        17.524212833644935        14.895997733307967     
 H   3.1111431321942038        16.415634750208028        13.547287667166643     
 C   9.8468012944242123        15.388328898453452        12.960642327123917     
 C   10.201629888384829        17.739997126845637        12.383803253076973     
 H   9.8247468699249563        18.680799945874725        11.993749991999131     
 C   11.532220634868564        17.656614087685416        12.807317208809541     
 H   12.168951070245372        18.539536049249932        12.760260520895599     
 C   2.0857151690755642        13.074483626195597        12.582896262526168     
 H   1.1128628321428926        12.874958094654589        13.026744213593267     
 Co   4.9631736411128751        6.9063020186307149        14.722747319054985     
 S   2.7346845589082158        4.8890610762722044        13.689306673452251     
 S   5.3312515378474261        4.9039242023641636        17.157286349830542     
 S   4.8273586912693354        10.013894133046875        15.460088819467851     
 S   6.9900722509159738        7.7595127230767575        12.426959491050830     
 O   5.7176291981284839        8.4422900248792576        12.085903892570331     
 O   6.0918765540797910        4.8275352910394806        18.415444954719199     
 O   1.8634002802923555        4.8030689514417251        12.503285103402250     
 O   3.9434824289202428        5.3779549214650437        17.252096489310425     
 N   4.0413122055064390        8.6537135340150613        15.067060377965818     
 O   7.6360611321843042        7.0824701721110204        11.287732392722580     
 O   4.1935794577151064        10.769809452940697        16.555428503054628     
 O   3.9947311343553147        4.1363539467263033        13.632209580550692     
 O   6.2312422992678966        9.5907511441665552        15.700865053625410     
 N   6.6702671291402842        6.7965638972924021        13.676478543114387     
 N   3.1415660329419905        6.4158412390782082        14.075112024991958     
 N   6.0458613119027467        5.8250347663135313        16.020402614166137     
 C   4.0521993681416919E-003   8.4978206994385097        13.846471688573459     
 H  -1.0334968768171080        8.4059642990721759        13.537289453835085     
 C   7.3744669893784396        5.5683054940344983        15.610190815835180     
 C   2.6876199355059329        8.6864191120479948        14.672433893738640     
 C   1.7823462228913503        4.2642986854652554        15.068226082247866     
 H  0.89771247511508423        4.8982313582035202        15.198426702844253     
 H   2.4061948883786912        4.3026648636675651        15.968498515561805     
 H   1.4675926538804915        3.2419751808117230        14.827725253974629     
 C   8.3517516392494286        4.8519233086230411        16.329426554028178     
 H   8.1115250204751419        4.4666372043622520        17.317314746060610     
 C   7.7171391618749245        6.1046897284645283        14.330093602586095     
 C   4.8852240219890097        11.037569436647869        14.009985256859000     
 H   5.3276638069055959        10.433350013619254        13.211318887245046     
 H   5.5124454952250899        11.907369475041941        14.239458342607856     
 H   3.8728591228797455        11.352088494282169        13.735898465374040     
 C   5.2818426368681122        3.2609993537764903        16.473928609584327     
 H   4.8079369115315576        3.3374679407564800        15.489599392167460     
 H   4.6999741625285303        2.6405753711922904        17.164509804634090     
 H   6.3015485000849107        2.8738711215453825        16.379172756895212     
 C   9.0050360201557407        5.8752553687208442        13.815168733120682     
 H   9.2478312830233822        6.2245848934038808        12.816165566556935     
 C   9.6240970677015358        4.6260857418174659        15.791398407152153     
 H   10.353200707587973        4.0459980120346701        16.353779922750565     
 C  0.83707689180567779        7.3775272922308730        13.768929188965986     
 H  0.44697981448681195        6.4489275836252711        13.366251964773038     
 C   8.1065657228965904        8.9953381993317354        13.054662399129256     
 H   7.5597916640664575        9.6234389881965665        13.763977843611347     
 H   8.4940445595214875        9.5838056769951034        12.220175156534692     
 H   8.9225183937014165        8.4751398695942797        13.568736125736288     
 C   2.1866996491796669        7.4475601351973264        14.155302555138418     
 C   1.8319990805225077        9.7991894553127850        14.732404006768014     
 H   2.2089059268057816        10.739914483926578        15.122623423296149     
 C  0.50144208807417756        9.7159575114952155        14.308759818625610     
 H -0.13522318557170476        10.598924952262990        14.355836482431462     
 C   9.9478630272824429        5.1337772430564970        14.533059748890601     
 H   10.920770600101866        4.9344433310547275        14.089254381191436     
 Co   1.0536561238742981        8.9750753539363686        5.6840590800662456     
 S   3.2819930924334138        10.992600914765806        4.6508163504329447     
 S  0.68532677111540719        10.977194059096581        8.1187017574941596     
 S   1.1896496384542778        5.8675427086223211        6.4212919465990961     
 S -0.97314419893729120        8.1218477991155424        3.3881616162437269     
 O  0.29930379407124080        7.4390551626729122        3.0471335506584847     
 O  -7.5289238880925008E-002   11.053469775294916        9.3768739574142117     
 O   4.1533048343092753        11.078743815799072        3.4648243800722369     
 O   2.0731389334222121        10.503280081188151        8.2134756652917780     
 N   1.9756448686658035        7.2277703711225447        6.0282892179163934     
 O  -1.6191306453228234        8.7988106165559561        2.2488791611655814     
 O   1.8235362731042148        5.1115719046945003        7.5165246997262676     
 O   2.0218517286702649        11.745144426221065        4.5937043751187687     
 O -0.21421328670462134        6.2906795895793488        6.6622098538489984     
 N -0.65336908844242692        9.0848738135179605        4.6376146483999579     
 N   2.8752355291349914        9.4657667241553742        5.0365482989445756     
 N  -2.9206196397822608E-002   10.056037339270446        6.9818046086674030     
 C   6.0129361361391611        7.3840830063391163        4.8078738567032575     
 H   7.0505121370215393        7.4760793086581687        4.4988174181885308     
 C  -1.3577705441426406        10.312798222260723        6.5714754456586206     
 C   3.3293275518680066        7.1951673582071676        5.6336369773543185     
 C   4.2342349622554316        11.617406117293099        6.0297873051855557     
 H   5.1189059131964072        10.983530025526637        6.1600242131452791     
 H   3.6103474175755177        11.578983911882260        6.9300307451126084     
 H   4.5489448655221114        12.639750617671160        5.7893183422015833     
 C  -2.3351214848392576        11.029080232651369        7.2907242640249583     
 H  -2.0949940049920039        11.414192156594529        8.2787073748552462     
 C  -1.7002979898092854        9.7766557708448243        5.2912376856052914     
 C   1.1316558087352957        4.8439535152583737        4.9711446930429632     
 H  0.68921080707889626        5.4482295603105690        4.1725265854866365     
 H  0.50440344991912489        3.9741784812277525        5.2006258120299789     
 H   2.1439904373042591        4.5293905949768050        4.6969958658294013     
 C  0.73455075554674454        12.620153349830151        7.4353930334465899     
 H   1.2084897647558301        12.543805617170349        6.4510676676286760     
 H   1.3163098333828320        13.240639726594772        8.1260090236224709     
 H -0.28520735501436573        13.007141322052403        7.3406281098528314     
 C  -2.9881165960822926        10.006249346444221        4.7761777804872425     
 H  -3.2307898329646121        9.6570895227019804        3.7770830159126021     
 C  -3.6073876130991991        11.255056870310556        6.7525706758955408     
 H  -4.3365407124797866        11.835080453854603        7.3149537715432462     
 C   5.1798408616544984        8.5043354188278268        4.7304733201325471     
 H   5.5699059899579622        9.4330331726727916        4.3279987279358307     
 C  -2.0896641929469073        6.8860991774365221        4.0159690609513365     
 H  -1.5428759949755657        6.2579866441852747        4.7252629495947698     
 H  -2.4772735051673287        6.2976326390390263        3.1815477916160848     
 H  -2.9055282591522626        7.4063832161916547        4.5300958815668109     
 C   3.8301871445582116        8.4341266099654515        5.1166951327991024     
 C   4.1849901584464746        6.0824285125256141        5.6934020861767038     
 H   3.8081018788174852        5.1416014487736179        6.0833872927478732     
 C   5.5155750919143287        6.1658223292323822        5.2698626830022199     
 H   6.1522755854055848        5.2828748555185472        5.3168136789734532     
 C  -3.9310063127825403        10.747628483363902        5.4940837056544511     
 H  -4.9038500652561430        10.947096597613299        5.0501949491489375     
 N   10.314199690655371       0.36778507198150329        8.2205512101829701     
 C   8.8836860119815935       0.38993880221581800        7.7269793447367139     
 H   8.7997068298890078        1.2351479158367356        7.0349041528347627     
 H   8.2672586596018380       0.60266857283551323        8.6106210403588808     
 C   10.507547071691787      -0.69682336639849374        9.2779691038844891     
 H   10.210865218855767       -1.6405950514552068        8.8121074248415834     
 H   9.7854946761196153      -0.49365839986321108        10.076939597582893     
 C   8.4959628397368974      -0.90757969813355577        7.0320642201972703     
 H   7.5164616348277562      -0.77767447915802990        6.5537313392478493     
 H   8.4187705280518408       -1.7481003020607615        7.7263292245630630     
 H   9.2030134745068430       -1.1502495710538876        6.2291317149889247     
 C   10.776050883654850        2.7494238329327083        7.5400921079499028     
 H   11.414590268154704        3.5980628902754725        7.8175632481882147     
 H   9.7749744708518449        3.1263704726867045        7.3077018238563678     
 H   11.197629702114618        2.3359028050038675        6.6152598946068695     
 C   10.784073632701004        1.7300072672782549        8.6720369748398731     
 H   11.803334866518016        1.5917110559890015        9.0447120262499503     
 H   10.143690631413239        2.0223466167822779        9.5145342598230922     
 C   11.935512608384427      -0.77060661345877812        9.7980248198548860     
 H   12.098017084269348       -1.7468736869385466        10.273310004603836     
 H   12.143500032670479       -3.6172290080916242E-003   10.551844390547853     
 H   12.660899173917604      -0.68070718098918914        8.9801031508167455     
 H   10.905884566480708        9.2817575219159676E-002   7.3944612744677656     
 N   7.7366332968845324        15.513333669755696        17.259227434165954     
 C   9.1671565471888918        15.490757073396050        16.765722020574916     
 H   9.2508400290911403        14.645701862137294        16.073432474515887     
 H   9.7834518911774726        15.277525306681284        17.649324484340816     
 C   7.5434740936239724        16.578142300021995        18.316477531751406     
 H   7.8402514962321828        17.521793132849307        17.850434546235601     
 H   8.2655391512855019        16.375026792583476        19.115449460466639     
 C   9.5554345122906561        16.788288092165164        16.071170590384671     
 H   10.534823023112905        16.658055059791053        15.592705135432578     
 H   9.6330570188469693        17.628566709227005        16.765675875908975     
 H   8.8484553133733606        17.031534438974774        15.268357233232324     
 C   7.2743529622560690        13.131684690131605        16.579101870298427     
 H   6.6356969107740458        12.283179016709600        16.856710674253605     
 H   8.2753885864876668        12.754583065931612        16.346781342400462     
 H   6.8528420979248574        13.545117720567324        15.654200259985815     
 C   7.2664416568763359        14.151281945611263        17.710876032424864     
 H   6.2471778276770626        14.289834867871379        18.083434027240326     
 H   7.9066835811216771        13.858952757271773        18.553479334058391     
 C   6.1155358953542196        16.652217444218714        18.836576831999302     
 H   5.9531686229390610        17.628622076171581        19.311621890992814     
 H   5.9074758818134754        15.885423632324679        19.590574337036134     
 H   5.3901138790646472        16.562231364615972        18.018698878404170     
 H   7.1450385421345244        15.788311191216415        16.433077440505993     
 N   4.2970048963171186        7.5729726092375529        9.8569536241519025     
 C   2.8664519051170005        7.5507237231024007        10.350401905872761     
 H   2.7825065170709800        6.7055871235371081        11.042566811612742     
 H   2.2501201658754475        7.3378145744311336        9.4667419467361960     
 C   4.4903712699659462        8.6375559817433771        8.7995161077486568     
 H   4.1936607403010280        9.5813374539432754        9.2653413596446565     
 H   3.7683473967238728        8.4343610087342480        8.0005264237621088     
 C   2.4785436072946472        8.8482795403992469        11.045131909647171     
 H   1.4990121163884271        8.7183410967398665        11.523390961615171     
 H   2.4013467456061846        9.6887176315489096        10.350769705607830     
 H   3.1854914064859794        9.0911073158167106        11.848104290117581     
 C   4.7588677294629367        5.1913757965979919        10.537527226991035     
 H   5.3975854736013291        4.3428096930328168        10.260233034739906     
 H   3.7577755716883603        4.8143195516300779        10.769673494686941     
 H   5.1801642553452476        5.6049526785635457        11.462466648552766     
 C   4.7670427184710258        6.2107743587701432        9.4055702672503827     
 H   5.7863682969691057        6.3491296204086103        9.0331016872129322     
 H   4.1268345019165178        5.9183899099260264        8.5629594570441618     
 C   5.9183535522061046        8.7113506610584839        8.2795036019344046     
 H   6.0808349763722838        9.6875915948969507        7.8041547905578010     
 H   6.1264010435520353        7.9443128874882740        7.5257451845165555     
 H   6.6437113459732231        8.6215402597253181        9.0974622926049733     
 H   4.8885964829694490        7.8479917805760229        10.683092422227183     
 N   1.7198760277738343        8.3091478322462464       0.81842452062758564     
 C   3.1503908577071806        8.3320899486735254        1.3119063568914142     
 H   3.2337749737514145        9.1769160207501184        2.0044984933415773     
 H   3.7665828191549640        8.5459077374573997       0.42838662670505456     
 C   1.5269933768599517        7.2443991983207452      -0.23893178103346391     
 H   1.8238692775381136        6.3007539570076716       0.22705847219657904     
 H   2.2491058012975373        7.4476961366380952       -1.0378174587436064     
 C   3.5391642629644382        7.0344685951054036        2.0059805015772780     
 H   4.5184594923946229        7.1649203130271619        2.4845685786116265     
 H   3.6171317535671279        6.1944739372374151        1.3111776113181364     
 H   2.8322524378029534        6.7906294178294093        2.8086636374937721     
 C   1.2572291988643316        10.690662045510033        1.4987442261136696     
 H  0.61831745748495370        11.539037869536573        1.2213103412043089     
 H   2.2582408737218409        11.067967038100809        1.7308404738394756     
 H  0.83602381707914697        10.277103095477411        2.4237354509731377     
 C   1.2492756038273021        9.6711053454340892       0.36694082311277632     
 H  0.22995114827273327        9.5323375267017916       -5.3570071166288910E-003
 H   1.8892544340823432        9.9635946037699785      -0.47580377715330940     
 C   9.9122517538848154E-002   7.1701307033010604      -0.75918324058233777     
 H  -6.2988788501449691E-002   6.1937619175879073       -1.2343871322343984     
 H -0.10901800555805527        7.9369968243362479       -1.5130899179573185     
 H -0.62640045610073813        7.2598418281606909        5.8638356484787130E-002
 H   1.1283778363028143        8.0339020196614648        1.6445542416131644     
 N   1.6383264041744143        14.515978923379118        18.221769196450861     
 C  0.86149507525208069        15.696095445118861        17.686095246564491     
 H  0.66233809596410720        16.340829558297866        18.551816451604140     
 H -0.10323612332068528        15.298146292831301        17.352919827061132     
 C   2.9430804280159770        14.940003070083719        18.853593285045488     
 H   2.7068960363197707        15.816854320668915        19.473110431547170     
 H   3.6030236577954766        15.252893616342867        18.038578438477870     
 C  0.47812322429353504        12.911555687287008        16.672443206571010     
 H  0.62138662151895829        11.952409918344099        16.156635864195319     
 H   4.6947074674839856E-002   13.604861932532211        15.940396772325247     
 H -0.26892713890812942        12.751765133272517        17.463485921251518     
 C   1.8096884352161617        13.384695468473575        17.238144974858319     
 H   2.3099024940995250        12.577248695010230        17.782690874920174     
 H   2.5086029625423851        13.724782183590056        16.465752254808425     
 C   1.5549177041155857        16.451873732904097        16.571853481323565     
 H  0.87908612046794454        17.252689267404669        16.241469216430264     
 H   1.7902922102162266        15.804335382161899        15.718306462781650     
 H   2.4855113492455412        16.922859953799527        16.918220360704208     
 C   3.5661074215261861        13.831558014357519        19.691011204600219     
 H   4.4129299425248938        14.247122493095189        20.254704786470455     
 H   3.9581107654011167        13.005427700976997        19.083064649011035     
 H   2.8588872194434467        13.415829342337677        20.420220831525871     
 H   1.0393190088996196        14.182458295092218        19.023484191525142     
 N   4.3789509192295846        1.3659023155412793        9.1829075667301563     
 C   5.1561136801261602       0.18616180335550675        8.6468277203816264     
 H   5.3559535814746377      -0.45855856485812363        9.5124509567923585     
 H   6.1205243364913891       0.58461620093131872        8.3132013779106675     
 C   3.0744331156914222       0.94133070567252730        9.8148955726062894     
 H   3.3110004913339575        6.4379698339370559E-002   10.434155615355950     
 H   2.4144080114045816       0.62845112454778129        8.9999422878837940     
 C   5.5385432002141082        2.9712872227037468        7.6341193986637021     
 H   5.3949975746117378        3.9307297840037085        7.1188756863066125     
 H   5.9699649295353900        2.2785250100463506        6.9016556889792842     
 H   6.2855339447958727        3.1308365482268403        8.4252756632275982     
 C   4.2071106887272052        2.4974038826304961        8.1995942898409897     
 H   3.7064977811527386        3.3044867617321025        8.7443511157225497     
 H   3.5083825622677494        2.1572392978758814        7.4270648099250183     
 C   4.4625343512919207      -0.56987363888758258        7.5328479773491148     
 H   5.1386258130357110       -1.3703686733168421        7.2021066464974961     
 H   4.2264589300172917        7.7648284460490255E-002   6.6794202534063043     
 H   3.5322847780103990       -1.0413607833768879        7.8796287990341085     
 C   2.4512633432048041        2.0494197181386626        10.652719563900440     
 H   1.6047707273841225        1.6334447208371505        11.216657809978562     
 H   2.0587283747227594        2.8755266950103220        10.045032985469732     
 H   3.1586054852755390        2.4653022244716114        11.381734896908057     
 H   4.9779642165507436        1.6994156553921322        9.9846179645301607     
 N   7.6552502229631028        9.3058071473519188      -0.14438846809361200     
 C   6.8785277700062935        8.1256164733581802       0.39126575902268529     
 H   6.6792461127408886        7.4809857092323151      -0.47450426948009655     
 H   5.9138283313641029        8.5234966791671045       0.72462500385042161     
 C   8.9599074461373878        8.8818768699907498      -0.77647301472488039     
 H   8.7236363393411516        8.0051045625848598       -1.3960686763906427     
 H   9.6199808706590879        8.5688760065811831        3.8396926910057548E-002
 C   6.4953018892787266        10.910057484805298        1.4052986842316015     
 H   6.6386853654607165        11.869067117539636        1.9213082494046414     
 H   6.0641648910572457        10.216614256706873        2.1372252701743046     
 H   5.7481620653491481        11.070075521266672       0.61439054376550473     
 C   7.8267739631717390        10.436970405789175       0.83934664090125854     
 H   8.3269115765919555        11.244480132861504       0.29482779050237273     
 H   8.5258012062612583        10.096783479967861        1.6115908223730095     
 C   7.5721294307089746        7.3697193424867447        1.5053225898625879     
 H   6.8963765431155375        6.5688177032478805        1.8356294133547590     
 H   7.8075292706843413        8.0171339674129918        2.3589532808218534     
 H   8.5027308079550306        6.8988570461178220        1.1588143670664057     
 C   9.5828049765104826        9.9904342802178387       -1.6138242214931489     
 H   10.429533625660531        9.5749285317290056       -2.1777097672027099     
 H   9.9749266093167979        10.816468441681554       -1.0058166123630843     
 H   8.8754626242377661        10.406286421902243       -2.3428557614637815     
 H   7.0560856244008852        9.6394246548562297      -0.94593454341624050     
 N   10.395544401923068        6.5752133198404223        8.8944385039933724     
 C   11.172381292235725        7.7552172721441615        9.4303832128234060     
 H   11.372088582890399        8.3998475138612019        8.5646771787884628     
 H   12.136884456730774        7.3570741368547505        9.7640785201349818     
 C   9.0909698289932397        6.9993918076734811        8.2623374805807028     
 H   9.3273520367684206        7.8763167390992503        7.6429819353610693     
 H   8.4308417623259739        7.3122208111843392        9.0772299835403292     
 C   11.555332027202502        4.9703226887709837        10.443572692764718     
 H   11.411888914237883        4.0110679062531389        10.959155987497219     
 H   11.986636075066263        5.6633869501485776        11.175790209368200     
 H   12.302377373954624        4.8105855157553261        9.6525098455333485     
 C   10.223865805939457        5.4438455266975279        9.8779256000062130     
 H   9.7234589082167915        4.6365781066867262        9.3332707837401543     
 H   9.5250148394387413        5.7839993423375349        10.650348628403661     
 C   10.478580845151461        8.5112311218164329        10.544244556278301     
 H   11.154494488231039        9.3118914478683603        10.874903447599516     
 H   10.242603899431339        7.8637750533539901        11.397737995650921     
 H   9.5482478329921250        8.9824702667309619        10.197386509487334     
 C   8.4680853152266042        5.8910672533727677        7.4246385495441727     
 H   7.6214801985662346        6.3067696652291989        6.8606916553299557     
 H   8.0757792514980711        5.0649328728635910        8.0324117936414225     
 H   9.1755097865319364        5.4752978375258126        6.6956395649399605     
 H   10.994715006217657        6.2417002969562603        8.0928545466000994     
         396

 Co   10.978279270146208        1.0333262736625992        3.3509118269706342     
 S   8.7492976288463140        3.0493965800503298        4.3850605353531797     
 S   11.346930174997263        3.0383381661085225       0.91864166380414214     
 S   10.843822503087365       -2.0744587264520433        2.6134040506233194     
 S   13.004166219450758       0.17950263183162887        5.6475055277894217     
 O   11.731649887631946      -0.50331670584859511        5.9881363332542614     
 O   12.108130727450206        3.1155525233559764      -0.33912224006060793     
 O   7.8782885668283864        3.1342414496757143        5.5713561276640640     
 O   9.9592303656071621        2.5643692380138625       0.82281391860955333     
 N   10.057089742445651      -0.71452859193592877        3.0059756688687265     
 O   13.649934932259267       0.85613166239678318        6.7871320112469427     
 O   10.210458295657554       -2.8309817631642882        1.5182291485511070     
 O   10.009244201571084        3.8022216530638908        4.4425940495022758     
 O   12.247532673348877       -1.6507393727795845        2.3726314074295982     
 N   12.684673243081813        1.1430043154603875        4.3983727414381386     
 N   9.1562841664310000        1.5230373532003074        3.9977691145906915     
 N   12.061074373081848        2.1165985168332679        2.0552497825158969     
 C   6.0198911715569023      -0.56042656687707015        4.2273572179668042     
 H   4.9823187891804830      -0.46910709819643970        4.5366741467562512     
 C   13.389441783516206        2.3732613543264560        2.4662448686597944     
 C   8.7034576390708516      -0.74785916739257075        3.4009247237798941     
 C   7.7965482830489172        3.6752874535971776        3.0070549456792541     
 H   6.9119563470358818        3.0413982733001008        2.8764317261737729     
 H   8.4201790111770372        3.6380058468960139        2.1066122902780950     
 H   7.4817015819089452        4.6972791929173345        3.2487459388688986     
 C   14.366940090880853        3.0903369329856378        1.7480162841448366     
 H   14.127132336758827        3.4765858231416078       0.76042444653968033     
 C   13.731727956549173        1.8356072968628725        3.7458681745366871     
 C   10.902020831329978       -3.0979184456409845        4.0637175490486115     
 H   11.343594132905380       -2.4933342226363058        4.8625810703761143     
 H   11.529938957474103       -3.9672882053638356        3.8345807415278657     
 H   9.8898340826584228       -3.4132534925882219        4.3374795147441567     
 C   11.297000215179777        4.6806777556448447        1.6032043524772384     
 H   10.822819657478808        4.6030707835148306        2.5872879101660455     
 H   10.715069896505051        5.3014481380588840       0.91300230088747969     
 H   12.316527740827388        5.0680726144522739        1.6986702527907136     
 C   15.019566900718253        2.0642748094045702        4.2612776440408133     
 H   15.262169036666764        1.7137279811751165        5.2598706628705401     
 C   15.639158944535113        3.3155060498972571        2.2865889713053265     
 H   16.368442328917617        3.8960048960174607        1.7249254142072206     
 C   6.8522689947082682       0.56037602510829643        4.3041566060829561     
 H   6.4616731797091900        1.4889529341384371        4.7063900875383675     
 C   14.121126051331728       -1.0557972009619885        5.0194150522363685     
 H   13.574650516168665       -1.6839807447903583        4.3099461174345848     
 H   14.509094227454550       -1.6443243837822770        5.8536051699433100     
 H   14.936735925808691      -0.53498801964405585        4.5054020532369385     
 C   8.2019319167910094       0.49087080250870185        3.9178008432120435     
 C   7.8484306326382560       -1.8611152349703186        3.3415738263710177     
 H   8.2257107664873583       -2.8017605143064936        2.9515235149483079     
 C   6.5179710655415288       -1.7784938979484521        3.7656329172079386     
 H   5.8818346977646385       -2.6618670755069842        3.7193987435892111     
 C   15.962632049954266        2.8063967797915623        3.5443986012932163     
 H   16.935505568872383        3.0050817981763536        3.9885678832798255     
 Co   7.0724372859841633        14.848275395766960        12.389321324914940     
 S   9.3011483748999932        12.831979759499571        13.423748771410091     
 S   6.7037474339045833        12.843325847578901        9.9570523193219138     
 S   7.2071091026465970        17.956105833405829        11.652142222880844     
 S   5.0466862812134954        15.701762369552622        14.686049721345277     
 O   6.3192682211317424        16.384427864624040        15.026736595006371     
 O   5.9426829014963349        12.766053448751812        8.6992089808588666     
 O   10.172123614649056        12.747114549383479        14.610066966167224     
 O   8.0915260820099491        13.317079063108634        9.8613200170223614     
 N   7.9937265776450497        16.596099266493226        12.044692229469552     
 O   4.4008069602767508        15.025189888490550        15.825648138224334     
 O   7.8405956037273956        18.712676347968216        10.557078145940359     
 O   8.0411483094452443        12.079239615152483        13.481275457824454     
 O   5.8033936369676971        17.532475256260522        11.411234379276534     
 N   5.3661365680549098        14.738251810589846        13.436912158741174     
 N   8.8943049164482701        14.358363851607056        13.036400296494500     
 N   5.9895828634617532        13.765344467494799        11.093427911377141     
 C   12.030895930644590        16.441523849502442        13.266125430892934     
 H   13.068469475539343        16.350066140478194        13.575407899807315     
 C   4.6612002745576380        13.508659885514668        11.504413671009674     
 C   9.3473404420117348        16.629276456824144        12.439713742982303     
 C   10.253875273427461        12.205959241312845        12.045783372871316     
 H   11.138504099990222        12.839788985869902        11.915122490212042     
 H   9.6302582956397700        12.243234329719870        11.145331403368752     
 H   10.568662820275032        11.183961558618785        12.287523123990924     
 C   3.6836294875229072        12.791866045707780        10.786007188204117     
 H   3.9233973762815504        12.405887858246514        9.7982956741794087     
 C   4.3190152718952017        14.045917564779486        12.784230862677324     
 C   7.1488203105342052        18.979453464236027        13.102526446327388     
 H   6.7072087107414973        18.374807777924598        13.901323958150638     
 H   6.5209078629357569        19.848834306654584        12.873402754844799     
 H   8.1609890576224178        19.294776499229773        13.376370817983995     
 C   6.7533199435016895        11.201072870908433        10.641876929055847     
 H   7.2274403614741392        11.278706533864710        11.625990561646317     
 H   7.3351779542650055        10.580091264867166        9.9518108472420490     
 H   5.7337029253575960        10.813898400954113        10.737309992359540     
 C   3.0311894255460268        13.817174094202786        13.299642068975471     
 H   2.7886698951350248        14.167431466088814        14.298363874136902     
 C   2.4114194793110886        12.566617452389689        11.324571050723797     
 H   1.6820654245822508        11.986321278935430        10.762788274408857     
 C   11.198406218831536        15.320798059927156        13.342841598842913     
 H   11.588912702777696        14.392149314645033        13.744992252813921     
 C   3.9298281832393838        16.937143282291217        14.057920071469709     
 H   4.4763790991440668        17.565343475301841        13.348523211960490     
 H   3.5417759713778350        17.525638424260418        14.892089080507059     
 H   3.1142559125660059        16.416372241280865        13.543806540954657     
 C   9.8487470291976109        15.390458120265114        12.956498252607107     
 C   10.202466430357445        17.742459190079231        12.380476629286674     
 H   9.8252600117407578        18.683174820845913        11.990527498950572     
 C   11.532922608339984        17.659679801615493        12.804516278514626     
 H   12.169129125438385        18.543004059873976        12.758319687386768     
 C   2.0880445055089609        13.075342891165059        12.582562682545539     
 H   1.1151835527059757        12.876564859357201        13.026717483446605     
 Co   4.9610379301045775        6.9073144656279188        14.726640646824283     
 S   2.7321861890846191        4.8911603771670187        13.692212774715312     
 S   5.3297051675210705        4.9020002563689644        17.158713161015445     
 S   4.8265042765210815        10.015028061538649        15.464269030774769     
 S   6.9869015451781040        7.7612060266405489        12.430099275832394     
 O   5.7143255186661381        8.4439164113509477        12.089480453963153     
 O   6.0908613593777874        4.8247068373893969        18.416502990416856     
 O   1.8612164615883620        4.8063534374901113        12.505888059217282     
 O   3.9419434764352856        5.3757767578972251        17.254554149588639     
 N   4.0398324061701212        8.6551195165443335        15.071466683309678     
 O   7.6327699469120862        7.0847026066055037        11.290458060760034     
 O   4.1930255719118863        10.771415448872036        16.559469162818818     
 O   3.9921259851411555        4.1383203702675972        13.634708140788923     
 O   6.2301959837744514        9.5913013854960880        15.705120310211999     
 N   6.6674558054084221        6.7976166487256942        13.679183950488760     
 N   3.1391524222614460        6.4175344508807548        14.079525907976574     
 N   6.0438133252793191        5.8239918978996803        16.022292428104656     
 C   2.7272834280147058E-003   8.5009421965720655        13.849790047859578     
 H  -1.0348241136365630        8.4096008254552466        13.540406588401089     
 C   7.3722522281554195        5.5675000002192645        15.611393904904354     
 C   2.6862320104404409        8.6884202755713638        14.676407983470700     
 C   1.7794059304412564        4.2652347571077955        15.070176322575751     
 H  0.89481456345943933        4.8991226003911850        15.200798782659644     
 H   2.4030124240731303        4.3024829677030407        15.970635899938859     
 H   1.4645606922733185        3.2432511604282315        14.828449000083593     
 C   8.3497951538058128        4.8505635922271031        16.329699866638162     
 H   8.1099586123843288        4.4643126272472795        17.317283304953232     
 C   7.7145485695278539        6.1051554539727153        14.331772154559344     
 C   4.8848143618587443        11.038645901846632        14.014065407440047     
 H   5.3264378958709173        10.434156922869462        13.215153106346346     
 H   5.5127102162474966        11.907999137569409        14.243337525658205     
 H   3.8726488729780040        11.354011716347975        13.740262383572402     
 C   5.2800078329409681        3.2597627316291167        16.473911786929907     
 H   4.8058681680126938        3.3374541724412023        15.489816270968506     
 H   4.6981070732430190        2.6388342597321341        17.163990714236448     
 H   6.2995857798003714        2.8724986269634947        16.378459436466777     
 C   9.0024338976902065        5.8766009609046908        13.816431842499199     
 H   9.2450406947869794        6.2271183683132110        12.817827316485751     
 C   9.6220832009149095        4.6255476481931961        15.791223484687000     
 H   10.351414709378677        4.0451588507251701        16.352944981666361     
 C  0.83513917531094395        7.3801635708625977        13.773019652501887     
 H  0.44459872551710700        6.4515819209112788        13.370746719686968     
 C   8.1037364851356060        8.9965940149877675        13.058250238185455     
 H   7.5572090262543448        9.6246871254640265        13.767757798332671     
 H   8.4916221388978421        9.5852046606452443        12.224080268229399     
 H   8.9194178176323629        8.4758570132136093        13.572224351745540     
 C   2.1847775993455079        7.4496885812282834        14.159459367070875     
 C   1.8311770767996769        9.8016535233064328        14.735724615668486     
 H   2.2084056229100448        10.742296926385393        15.125828016489589     
 C  0.50075223932293933        9.7190144310097182        14.311564044372686     
 H -0.13539377437927602        10.602380917155594        14.357779187034435     
 C   9.9455518534155942        5.1346312639841081        14.533405285024200     
 H   10.918464095112739        4.9360311586508825        14.089290024996940     
 Co   1.0558003077301945        8.9740724765823625        5.6879508663516640     
 S   3.2845096157161056        10.990488463899320        4.6537065847562822     
 S  0.68689925512197048        10.979146741811688        8.1201189341529663     
 S   1.1904986942033384        5.8664133080383323        6.4254786477415751     
 S -0.96997529769758017        8.1201594811927560        3.3913097951179925     
 O  0.30260219869359040        7.4374291408912461        3.0507158618342527     
 O  -7.4248785621491342E-002   11.056335988038148        9.3779211984576829     
 O   4.1555051557912561        11.075438054342690        3.4674097620099982     
 O   2.0747011789220910        10.505479529448655        8.2159270568099991     
 N   1.9771235287156395        7.2263647891158760        6.0326988374431076     
 O  -1.6158391590588803        8.7965922169034965        2.2516177475486270     
 O   1.8240769422791185        5.1099749228695197        7.5205800431717558     
 O   2.0244798259193191        11.743173102986319        4.5961879821472991     
 O -0.21317338657886370        6.2901357628770178        6.6664612983440428     
 N -0.65055510517616799        9.0838205100632514        4.6403328140718596     
 N   2.8776599173788946        9.4640639118510528        5.0409510380095126     
 N  -2.7137159111554440E-002   10.057110796425979        6.9836865473914367     
 C   6.0142577647038475        7.3809304101067577        4.8111835392249525     
 H   7.0518341252080976        7.4724012338565737        4.5019167766598720     
 C  -1.3555377843532417        10.313631177059769        6.5726788044578157     
 C   3.3307150435404838        7.1931584495685952        5.6376166451101160     
 C   4.2371990243204003        11.616454949073841        6.0317183382517978     
 H   5.1218258969939585        10.982620888433976        6.1623741958485088     
 H   3.6135564607494035        11.579153523571010        6.9321509835725603     
 H   4.5520023842448216        12.638458516967363        5.7900208630605166     
 C  -2.3331422052636945        11.030475199668828        7.2909963747287909     
 H  -2.0933974809340339        11.416565305218292        8.2786675305592112     
 C  -1.6976999975207561        9.7761984877719588        5.2929273112111996     
 C   1.1320685729284665        4.8428734222331649        4.9752359584109032     
 H  0.69043859598209223        5.4474133312985327        4.1763681349361326     
 H  0.50414530191866436        3.9735430391786792        5.2045175980785849     
 H   2.1442059816681880        4.5274674603231704        4.7013746987658234     
 C  0.73642427476304118        12.621415399747343        7.4353614695878010     
 H   1.2105947641494104        12.543835542955161        6.4512695703703136     
 H   1.3182232331252590        13.242402718574944        8.1254720270439407     
 H -0.28320228186923235        13.008548772357404        7.3399003454337741     
 C  -2.9855126904073721        10.004900959742461        4.7774615655908947     
 H  -3.2280064558495001        9.6545404422069865        3.7787723339045232     
 C  -3.6053567740354451        11.255619697804933        6.7524037080449126     
 H  -4.3347341885140169        11.835949268790147        7.3141263581332279     
 C   5.1817807080468272        8.5016712349394741        4.7345449069521948     
 H   5.5722915934903909        9.4303439453135756        4.3324601997522647     
 C  -2.0868382015765556        6.8848459544349394        4.0195581576264132     
 H  -1.5402981628077002        6.2567396881532797        4.7290441564586621     
 H  -2.4748475112475257        6.2962379988940258        3.1854493067832226     
 H  -2.9024350689734288        7.4056642582191774        4.5335831824666801     
 C   3.8321136606954771        8.4319829832153435        5.1208440445616334     
 C   4.1858084085036928        6.0799542135981079        5.6967429926357145     
 H   3.8085968440102307        5.1392161444664124        6.0866288537502617     
 C   5.5162592358499465        6.1627433513614589        5.2726797526704852     
 H   6.1524377811987332        5.2793952805991777        5.3187782416578804     
 C  -3.9286887725873241        10.746779437440384        5.4944482491579327     
 H  -4.9015417539485293        10.945503865350544        5.0502554219919338     
 N   10.311706681794877       0.36884691843516071        8.2172846283644638     
 C   8.8809679236553531       0.39235235458549533        7.7244626024399832     
 H   8.7975631378037420        1.2371842909025075        7.0318915568902458     
 H   8.2653276460104639       0.60652099114874247        8.6082715255065203     
 C   10.504827634272282      -0.69658603952053344        9.2739196218118458     
 H   10.208501751873618       -1.6400015070245710        8.8071514483700000     
 H   9.7824024421837095      -0.49421673240372088        10.072733455329265     
 C   8.4911833472539726      -0.90509420819210185        7.0306949737113857     
 H   7.5115858284550905      -0.77421800004842367        6.5528740351827741     
 H   8.4134420856422913       -1.7450829536251431        7.7255349605780355     
 H   9.1973416401239749       -1.1492435504819729        6.2274522501434850     
 C   10.774628569334805        2.7508533600794687        7.5387117797048555     
 H   11.412313839978591        3.5996347102721349        7.8176370224273093     
 H   9.7734748076998237        3.1273554631187288        7.3060108567959503     
 H   11.197143445948134        2.3384452696648874        6.6138272056862419     
 C   10.782593159254926        1.7304140403573989        8.6696232108849944     
 H   11.801952972440121        1.5912828806194521        9.0416375452401017     
 H   10.142797198426727        2.0223880989529590        9.5126668989049268     
 C   11.932576701400595      -0.77060721455463865        9.7945078812470747     
 H   12.094910565797193       -1.7472768186138585        10.269006408179427     
 H   12.140225398228287       -4.2031679918148835E-003   10.549012911060027     
 H   12.658218943322964      -0.68003557240233670        8.9769123692687458     
 H   10.902809734742759        9.3835626541679693E-002   7.3908456386876651     
 N   7.7391202858450114        15.512295739675722        17.255965045552472     
 C   9.1698678398263080        15.488397368845154        16.763204632348220     
 H   9.2529977743561957        14.643708467148890        16.070434357170345     
 H   9.7853855707130730        15.273762205199681        17.646976994594841     
 C   7.5461741171520860        16.577914960836665        18.312443742719292     
 H   7.8425893872705936        17.521217907944749        17.845507019106691     
 H   8.2686105777044858        16.375591558786283        19.111259353168290     
 C   9.5601679071511718        16.785855566011538        16.069774848670104     
 H   10.539660447404801        16.654674554657081        15.591830243979377     
 H   9.6383093447242771        17.625619507840177        16.764838023356912     
 H   8.8540757616266781        17.030540717796285        15.266643068681711     
 C   7.2757983684352139        13.130280433215708        16.577701330692964     
 H   6.6380044384219197        12.281623151895335        16.856754232207297     
 H   8.2769139157957348        12.753634019677163        16.345064387802175     
 H   6.8533463539841044        13.542607481285858        15.652752725674898     
 C   7.2679385268141674        14.150887029275449        17.708454782670486     
 H   6.2485766200366921        14.290256891918213        18.080361196190196     
 H   7.9076039366499122        13.858921739933791        18.551596337423881     
 C   6.1184501943835743        16.652208153208832        18.833071721410111     
 H   5.9562442032006251        17.629005536944764        19.307347346534684     
 H   5.9107331044716434        15.885985791151521        19.587741797802181     
 H   5.3927753935050253        16.561556659556224        18.015516394525889     
 H   7.1481008625117965        15.787315793075436        16.429470038403004     
 N   4.2945317719373683        7.5719047582742576        9.8602118831806980     
 C   2.8637566025840355        7.5483106818902854        10.352919247776446     
 H   2.7803834743055145        6.7035462075738899        11.045573788502789     
 H   2.2482050775681888        7.3339750848689649        9.4690934978367434     
 C   4.4876703086956837        8.6373148159673310        8.8035591586766770     
 H   4.1913171297646681        9.5807390672120789        9.2702937054200252     
 H   3.7652720907886885        8.4349176225378830        8.0047270616526074     
 C   2.4737997896346671        8.8457919067646653        11.046514844254464     
 H   1.4941744883997852        8.7148844345480487        11.524267799737819     
 H   2.3960535789894752        9.6857039266006648        10.351584526612783     
 H   3.1798627825368557        9.0900883980208196        11.849794281075594     
 C   4.7574660202404129        5.1899378924869017        10.538891627920542     
 H   5.3953172389321153        4.3412245005040102        10.260130862987854     
 H   3.7562979787217676        4.8133336138466500        10.771366758302340     
 H   5.1797190052774615        5.6023985173735760        11.463875343643002     
 C   4.7655707048530349        6.2103599906397058        9.4079684383673250     
 H   5.7849899484130960        6.3495463157439582        9.0361450494209414     
 H   4.1259365940514359        5.9183433880183669        8.5648199121573576     
 C   5.9154351661768985        8.7113475843008104        8.2830117745524028     
 H   6.0777471503513079        9.6879929666156599        7.8084541003474612     
 H   6.1231406294837258        7.9448986919463200        7.5285637026962915     
 H   6.6410503325199466        8.6208592177457533        9.1006420706976066     
 H   4.8855482536132291        7.8469634835698212        10.686696495675399     
 N   1.7223491795325352        8.3101680237214399       0.82167195615828936     
 C   3.1530890080304217        8.3344055246091440        1.3144103805695939     
 H   3.2359412416470339        9.1788817829972515        2.0074614410944056     
 H   3.7685107102148678        8.5495844502794363       0.43071470891724878     
 C   1.5296597540514947        7.2446048891414030      -0.23490584829377092     
 H   1.8261658237112881        6.3013068318114795       0.23198171170578541     
 H   2.2521406833797428        7.4470967422821319       -1.0336409273765759     
 C   3.5438487882027534        7.0368634558529362        2.0073971082700983     
 H   4.5232550496478794        7.1682471173942837        2.4854550060552363     
 H   3.6223098439261321        6.1973630818026999        1.3120576626760339     
 H   2.8378193922985684        6.7916283466764611        2.8104082815689817     
 C   1.2586884970834606        10.692058814802042        1.5001153713941233     
 H  0.62065747005437677        11.540595738020535        1.2212247268500780     
 H   2.2597821459297567        11.068893669565213        1.7325432633733628     
 H  0.83652038087646585        10.279615509544701        2.4251475972471317     
 C   1.2507881188759222        9.6714893732643947       0.36933529654115244     
 H  0.23136959879044569        9.5319202988555389       -2.3287611374074452E-003
 H   1.8902087778043140        9.9636026342032178      -0.47393804115874816     
 C  0.10199859771344943        7.1701331326247644      -0.75567585973710438     
 H  -5.9970185809997939E-002   6.1933690843314997       -1.2300989044062600     
 H -0.10579226523880284        7.9364227241604626       -1.5102617694969036     
 H -0.62377030322872640        7.2605299159772718        6.1826733580805197E-002
 H   1.1314194763101848        8.0348982984152570        1.6481478900325872     
 N   1.6417563913005102        14.517760723237728        18.220397953011712     
 C  0.86687410260126641        15.700114975196056        17.687160292974951     
 H  0.67145796517015088        16.344767087650922        18.553513349842838     
 H  -9.9663411670013302E-002   15.305053561965796        17.356481941562517     
 C   2.9477903931632650        14.938320656695202        18.851532713730794     
 H   2.7139244351725509        15.814557000827019        19.472620359039514     
 H   3.6074203863875933        15.251314240819186        18.036301055280742     
 C  0.47770941197105304        12.918600298739012        16.669000732804619     
 H  0.61902627787097930        11.961016273625745        16.150204797096279     
 H   4.7196124555085595E-002   13.614686866120723        15.939471935580865     
 H -0.26895879905563674        12.757474114230176        17.460091721010389     
 C   1.8103474844020813        13.387911877651122        17.234831738222638     
 H   2.3090855842285039        12.578532749501521        17.777664810688176     
 H   2.5096204898977583        13.727978823325554        16.462745893558722     
 C   1.5592440741743654        16.454783857186641        16.571574659778129     
 H  0.88538124284506869        17.258310068856755        16.244682646406421     
 H   1.7891533208113599        15.807910611146990        15.716514015645132     
 H   2.4924990900713704        16.921629638174721        16.915044914519857     
 C   3.5697949458897442        13.827570598322918        19.686405454055084     
 H   4.4187822134915518        14.240530146589181        20.248411666574015     
 H   3.9582957236345258        13.001247088697934        19.076795955988242     
 H   2.8633582440223750        13.412931782592294        20.416946429786890     
 H   1.0423257389427114        14.183943685431492        19.021623097193721     
 N   4.3754970583355899        1.3640929536112822        9.1815471021877837     
 C   5.1506875193522674       0.18208831870181597        8.6479320706754361     
 H   5.3467382486535868      -0.46255124222511990        9.5141939262317496     
 H   6.1169271551421440       0.57761935779287354        8.3168347516966268     
 C   3.0696825597385824       0.94302397250034709        9.8128339784913940     
 H   3.3039041509019316        6.6694142795879957E-002   10.433681727765029     
 H   2.4099763358793611       0.63004165656689282        8.9976592011212251     
 C   5.5389758666110520        2.9641471908950212        7.6306495665446015     
 H   5.3973966132110798        3.9220070294304197        7.1123774682461489     
 H   5.9697174755499613        2.2685662783763787        6.9007329783830578     
 H   6.2855886781509698        3.1250492753323806        8.4218460513336435     
 C   4.2064612156646009        2.4941443553977587        8.1962697479192901     
 H   3.7073521507730325        3.3031852030711302        8.7392987195036547     
 H   3.5073615861810197        2.1540047051577207        7.4240567979849104     
 C   4.4581717795829716      -0.57281909484482108        7.5325897560209976     
 H   5.1322762096011987       -1.3760471276283650        7.2053651826044289     
 H   4.2276107333115043        7.4039370862621551E-002   6.6776404127569604     
 H   3.5252367080177072       -1.0401307736528755        7.8764448189544050     
 C   2.4475457903295621        2.0534424557481512        10.648085433050944     
 H   1.5988647288349043        1.6401011579454594        11.210318212842202     
 H   2.0585516012016822        2.8797453451152886        10.038718592369529     
 H   3.1540958736834606        2.4682228030724458        11.378446568302108     
 H   4.9749331039420897        1.6979034607475953        9.9827679193748953     
 N   7.6586752701653849        9.3040602995104518      -0.14301452539074314     
 C   6.8838936616339712        8.1216376630066556       0.39020529557216166     
 H   6.6883612907044725        7.4770813072335240      -0.47619286609375722     
 H   5.9173858759941886        8.5166355299623717       0.72105460493001505     
 C   8.9646192276299779        8.8835868358099717      -0.77439104746901977     
 H   8.7306727384137588        8.0074229372011079       -1.3955504352101828     
 H   9.6243703209711402        8.5704919058940661        4.0706341416375164E-002
 C   6.4948658446535124        10.903061020597589        1.4087177710112009     
 H   6.6362945294982820        11.860518860458685        1.9277010075707213     
 H   6.0643886280342629        10.206847744118226        2.1381356085235934     
 H   5.7481146034900821        11.064398326912812       0.61775168380943557     
 C   7.8274172314436665        10.433797562458908       0.84265452430120757     
 H   8.3260849557484597        11.243234764592810       0.29984652666024292     
 H   8.5267946104380155        10.093637170143261        1.6146025573961018     
 C   7.5764301429738090        7.3668586749573777        1.5056191847636908     
 H   6.9026401001067201        6.5632530847143959        1.8324402926618766     
 H   7.8063638759188976        8.0136175044699485        2.3607569966283162     
 H   8.5096918841360001        6.9001272052971956        1.1620172413473733     
 C   9.5865031981328013        9.9944402541428197       -1.6092034979004133     
 H   10.435403433261538        9.5815346817200133       -2.1713873379432731     
 H   9.9751135759948593        10.820675534502803      -0.99953856449870759     
 H   8.8799529189857278        10.409192398550735       -2.3395796857167701     
 H   7.0590987293523595        9.6379675324511389      -0.94408275681971310     
 N   10.392111678026275        6.5769941349881158        8.8958037160087855     
 C   11.166999121383915        7.7592438638020962        9.4292927955387995     
 H   11.362926247019375        8.4037995298978707        8.5629538277134518     
 H   12.133324897294798        7.3640023354441677        9.7604538888884136     
 C   9.0862443046790045        6.9976973755420726        8.2644118050638227     
 H   9.3202939440107446        7.8740021367227158        7.6434742153723594     
 H   8.4264426784851434        7.3106338115345002        9.0795298601646017     
 C   11.555772795645286        4.9773997133262302        10.447022842062665     
 H   11.414289057759747        4.0197144637815878        10.965610739187618     
 H   11.986404839217212        5.6732615887625171        11.176710497990218     
 H   12.302436351028096        4.8163230978389926        9.6559131614739879     
 C   10.223226640585752        5.4470669759646100        9.8812426017819597     
 H   9.7243094852347092        4.6378543845261069        9.3383083934786821     
 H   9.5240126505633729        5.7871962229029528        10.653356587658607     
 C   10.474278319862478        8.5141314691502110        10.544525188836962     
 H   11.148217342573782        9.3175135642940585        10.871672210848914     
 H   10.243809679966141        7.8673346222907545        11.399536079411114     
 H   9.5412653126852778        8.9812120978607553        10.200598860600509     
 C   8.4643720592075642        5.8870592057505844        7.4292781299972495     
 H   7.6155866659926392        6.3001468300820465        6.8670366972532033     
 H   8.0755901869042681        5.0607319212611843        8.0387266997090663     
 H   9.1709984410323742        5.4723825559991477        6.6989327522649313     
 H   10.991693883885777        6.2431841615262504        8.0947002503304937     
         396

 Co   10.976113411638748        1.0323208216761031        3.3470081207978688     
 S   8.7467803860113555        3.0473081524273757        4.3821657414549113     
 S   11.345355262157160        3.0402930765895007       0.91722042447117702     
 S   10.842933183776609       -2.0755810192616417        2.6092038910160094     
 S   13.000967079143434       0.17780486297921627        5.6443490729973291     
 O   11.728316537881790      -0.50494533104444339        5.9845429103039836     
 O   12.107083802860663        3.1184190360028476      -0.34017649643604164     
 O   7.8760885643615941        3.1309677650659355        5.5687662797929933     
 O   9.9576578346731299        2.5665941282558089       0.82035997195011334     
 N   10.055579119441461      -0.71592542229203693        3.0015685989711862     
 O   13.646620525714672       0.85388871166102742        6.7843901927334072     
 O   10.209860899875704       -2.8325651240334953        1.5141659993508354     
 O   10.006621786018650        3.8002635505014677        4.4401047334702799     
 O   12.246449578032115       -1.6512758490691770        2.3683503495007030     
 N   12.681834623802178        1.1419538139450309        4.3956547394288377     
 N   9.1538485306778608        1.5213535369214775        3.9933654280868400     
 N   12.058994612193434        2.1176514029929843        2.0533502583875176     
 C   6.0185425298638311      -0.56353474253004554        4.2240603728552770     
 H   4.9809694816863939      -0.47272910695909953        4.5335837652240816     
 C   13.387200856152644        2.3740627775310292        2.4650248965443109     
 C   8.7020413119225335      -0.74984976884837384        3.3969578631705279     
 C   7.7935881127111646        3.6743661280417852        3.0051188803683027     
 H   6.9090375655055816        3.0405232227214398        2.8740741967720611     
 H   8.4169747682208644        3.6382037832580059        2.1044877882769346     
 H   7.4786512910537866        4.6960178434592095        3.2480388927882959     
 C   14.364960807780497        3.0916825516306310        1.7477207127596104     
 H   14.125540660012959        3.4788974022238648       0.76043472542338675     
 C   13.729112263241372        1.8351355100406759        3.7441717958013587     
 C   10.901585635678341       -3.0989975975688133        4.0596073798183241     
 H   11.342348266654742       -2.4941529168197398        4.8587209492877559     
 H   11.530175078568160       -3.9679196693158953        3.8306589053160471     
 H   9.8895999048160430       -3.4151811514129764        4.3330894129668449     
 C   11.295155422126170        4.6819365759307203        1.6032468405614628     
 H   10.820744156351223        4.6030995649547002        2.5870975720654976     
 H   10.713195333792294        5.3032245943520033       0.91355726068520349     
 H   12.314559014394099        5.0694567126096848        1.6994085771643750     
 C   15.016943271303104        2.0629146155253926        4.2599914393815563     
 H   15.259357593391748        1.7111814370983105        5.2581863323696370     
 C   15.637127771892390        3.3160176370153867        2.2867340158525660     
 H   16.366642702078778        3.8968094549884285        1.7257263616174581     
 C   6.8503097713309042       0.55775150842596410        4.3000854946332598     
 H   6.4592747292554566        1.4863107474008350        4.7019176344167857     
 C   14.118262367346347       -1.0570609295416342        5.0158055393475793     
 H   13.572030030668596       -1.6852322586881585        4.3061431782338859     
 H   14.506633705140322       -1.6457357463334357        5.8496769848183749     
 H   14.933604044636295      -0.53571678097313957        4.5018934146360774     
 C   8.1999863422265484       0.48875276026797410        3.9136567678411631     
 C   7.8475784394897454       -1.8635672372887200        3.3382629980331457     
 H   8.2251765858570263       -2.8041306648266198        2.9483246965032963     
 C   6.5172536517788364       -1.7815376706929325        3.7628462472838025     
 H   5.8816359841021972       -2.6653095114119281        3.7174750137401644     
 C   15.960303316900738        2.8055172000410278        3.5440233588986363     
 H   16.933184484547962        3.0034615648029561        3.9884985226939387     
 Co   7.0746004810459278        14.849273897342631        12.385440410201092     
 S   9.3036850569746274        12.834076002771491        13.420855111044091     
 S   6.7053230358848372        12.841359903475816        9.9556530386772568     
 S   7.2079803742575175        17.957216827436394        11.647939853572316     
 S   5.0498758033224034        15.703472867947344        14.682907958747792     
 O   6.3225902534566591        16.386074916962095        15.023152817069564     
 O   5.9437202703579697        12.763181385601197        8.6981825958581425     
 O   10.174345318924674        12.750400460244995        14.607476954458722     
 O   8.0930929582420497        13.314860702377981        9.8588815258457974     
 N   7.9952274174866602        16.597489854355974        12.040283173195716     
 O   4.4041178095417068        15.027444822205913        15.822923784438469     
 O   7.8411657432475481        18.714245320852999        10.553004859313726     
 O   8.0437964115114937        12.081195290915574        13.478787642819098     
 O   5.8044586348977205        17.532995174038639        11.406961320648721     
 N   5.3689663656604072        14.739315690826178        13.434208843994098     
 N   8.8967473882307502        14.360053235191893        13.032001584877529     
 N   5.9916644188555805        13.764257514412389        11.091569111940249     
 C   12.032236939111764        16.444660589489086        13.262823074738929     
 H   13.069811099480857        16.353726864268239        13.572314543964803     
 C   4.6634442708417643        13.507825132928259        11.503234883566625     
 C   9.3487483678844310        16.631271733129992        12.435739775488742     
 C   10.256857986697231        12.206899567320347        12.043845711411819     
 H   11.141441544528607        12.840688961316904        11.912765948136903     
 H   9.6334839822784062        12.243054624289087        11.143206016143891     
 H   10.571741648238273        11.185242876964523        12.286810993563968     
 C   3.6856173595566983        12.790466079080190        10.785765923493589     
 H   3.9250004596247572        12.403502022980296        9.7983690272367738     
 C   4.3216265356011068        14.046384637093626        12.782561574982731     
 C   7.1492451964151416        18.980527782413915        13.098410243374092     
 H   6.7084489221697625        18.375624598007910        13.897462514943705     
 H   6.5206596549860141        19.849459706232214        12.869476100833614     
 H   8.1612142867955022        19.296700852229613        13.371967666476001     
 C   6.7551935948194703        11.199795433703441        10.641919482839031     
 H   7.2295494354230483        11.278656388854495        11.625798019793931     
 H   7.3370871857909368        10.578313441610948        9.9523546710645796     
 H   5.7357075045757160        10.812478179527462        10.738050525610893     
 C   3.0338076363864732        13.818535589123300        13.298382761039312     
 H   2.7914698466524182        14.170000873714434        14.296696890965968     
 C   2.4134587282148394        12.566057010879934        11.324771290554249     
 H   1.6838785383240027        11.985452644862471        10.763653247405131     
 C   11.200366016257833        15.323445515601724        13.338771312070339     
 H   11.591318483407044        14.394819995418169        13.740527095231233     
 C   3.9326780105194112        16.938416827941492        14.054328612853451     
 H   4.4789805182510820        17.566601116528862        13.344731128880529     
 H   3.5442317905402381        17.527064014875897        14.888180427706150     
 H   3.1173686929378079        16.417109732353701        13.540325414742670     
 C   9.8506927639710078        15.392587342076776        12.952354178090296     
 C   10.203302972330061        17.744921253312825        12.377150005496375     
 H   9.8257731535565611        18.685549695817105        11.987305005902011     
 C   11.533624581811402        17.662745515545570        12.801715348219709     
 H   12.169307180631398        18.546472070498019        12.756378853877935     
 C   2.0903738419423581        13.076202156134519        12.582229102564913     
 H   1.1175042732690590        12.878171624059812        13.026690753299944     
 Co   4.9589022190962799        6.9083269126251237        14.730533974593582     
 S   2.7296878192610228        4.8932596780618338        13.695118875978372     
 S   5.3281587971947157        4.9000763103737652        17.160139972200351     
 S   4.8256498617728267        10.016161990030421        15.468449242081686     
 S   6.9837308394402333        7.7628993302043412        12.433239060613957     
 O   5.7110218392037915        8.4455427978226396        12.093057015355976     
 O   6.0898461646757838        4.8218783837393122        18.417561026114512     
 O   1.8590326428843686        4.8096379235384976        12.508491015032313     
 O   3.9404045239503280        5.3735985943294073        17.257011809866853     
 N   4.0383526068338034        8.6565254990736076        15.075872988653540     
 O   7.6294787616398683        7.0869350410999870        11.293183728797489     
 O   4.1924716861086662        10.773021444803373        16.563509822583011     
 O   3.9895208359269967        4.1402867938088921        13.637206701027155     
 O   6.2291496682810052        9.5918516268256191        15.709375566798588     
 N   6.6646444816765591        6.7986694001589862        13.681889357863131     
 N   3.1367388115809010        6.4192276626833014        14.083939790961191     
 N   6.0417653386558925        5.8229490294858293        16.024182242043171     
 C   1.4023674878877231E-003   8.5040636937056213        13.853108407145697     
 H  -1.0361513504560180        8.4132373518383172        13.543523722967093     
 C   7.3700374669324002        5.5666945064040307        15.612596993973526     
 C   2.6848440853749489        8.6904214390947327        14.680382073202761     
 C   1.7764656379911625        4.2661708287503357        15.072126562903636     
 H  0.89191665180379431        4.9000138425788489        15.203170862475035     
 H   2.3998299597675690        4.3023010717385164        15.972773284315913     
 H   1.4615287306661455        3.2445271400447404        14.829172746192556     
 C   8.3478386683621952        4.8492038758311651        16.329973179248146     
 H   8.1083922042935139        4.4619880501323070        17.317251863845854     
 C   7.7119579771807825        6.1056211794809032        14.333450706532595     
 C   4.8844047017284780        11.039722367045394        14.018145558021093     
 H   5.3252119848362387        10.434963832119669        13.218987325447644     
 H   5.5129749372699042        11.908628800096874        14.247216708708555     
 H   3.8724386230762629        11.355934938413780        13.744626301770765     
 C   5.2781730290138231        3.2585261094817426        16.473894964275487     
 H   4.8037994244938291        3.3374404041259247        15.490033149769552     
 H   4.6962399839575077        2.6370931482719779        17.163471623838806     
 H   6.2976230595158320        2.8711261323816073        16.377746116038342     
 C   8.9998317752246706        5.8779465530885373        13.817694951877717     
 H   9.2422501065505767        6.2296518432225403        12.819489066414567     
 C   9.6200693341282815        4.6250095545689254        15.791048562221848     
 H   10.349628711169379        4.0443196894156710        16.352110040582154     
 C  0.83320145881621022        7.3827998494943223        13.777110116037788     
 H  0.44221763654740198        6.4542362581972874        13.375241474600900     
 C   8.1009072473746233        8.9978498306437977        13.061838077241655     
 H   7.5546263884422311        9.6259352627314883        13.771537753053995     
 H   8.4891997182741967        9.5866036442953853        12.227985379924107     
 H   8.9163172415633092        8.4765741568329389        13.575712577754791     
 C   2.1828555495113493        7.4518170272592394        14.163616179003332     
 C   1.8303550730768461        9.8041175913000824        14.739045224568960     
 H   2.2079053190143085        10.744679368844206        15.129032609683028     
 C  0.50006239057170121        9.7220713505242209        14.314368270119759     
 H -0.13556436318684728        10.605836882048200        14.359721891637408     
 C   9.9432406795487474        5.1354852849117183        14.533750821157801     
 H   10.916157590123611        4.9376189862470365        14.089325668802442     
 Co   1.0579444915860912        8.9730695992283565        5.6918426526370824     
 S   3.2870261389987969        10.988376013032834        4.6565968190796196     
 S  0.68847173912853388        10.981099424526795        8.1215361108117747     
 S   1.1913477499523990        5.8652839074543444        6.4296653488840532     
 S -0.96680639645786903        8.1184711632699678        3.3944579739922580     
 O  0.30590060331594005        7.4358031191095808        3.0542981730100207     
 O  -7.3208332362057676E-002   11.059202200781382        9.3789684395011559     
 O   4.1577054772732378        11.072132292886311        3.4699951439477594     
 O   2.0762634244219700        10.507678977709160        8.2183784483282203     
 N   1.9786021887654752        7.2249592071092064        6.0371084569698219     
 O  -1.6125476727949375        8.7943738172510351        2.2543563339316726     
 O   1.8246176114540225        5.1083779410445391        7.5246353866172440     
 O   2.0271079231683728        11.741201779751574        4.5986715891758303     
 O -0.21213348645310603        6.2895919361746859        6.6707127428390862     
 N -0.64774112190990918        9.0827672066085423        4.6430509797437622     
 N   2.8800843056227978        9.4623610995467313        5.0453537770744488     
 N  -2.5068121825286272E-002   10.058184253581510        6.9855684861154694     
 C   6.0155793932685340        7.3777778138743999        4.8144932217466483     
 H   7.0531561133946559        7.4687231590549787        4.5050161351312124     
 C  -1.3533050245638429        10.314464131858813        6.5738821632570099     
 C   3.3321025352129610        7.1911495409300228        5.6415963128659143     
 C   4.2401630863853699        11.615503780854583        6.0336493713180399     
 H   5.1247458807915098        10.981711751341313        6.1647241785517384     
 H   3.6167655039232893        11.579323135259761        6.9342712220325131     
 H   4.5550599029675309        12.637166416263568        5.7907233839194490     
 C  -2.3311629256881314        11.031870166686286        7.2912684854326235     
 H  -2.0918009568760638        11.418938453842054        8.2786276862631745     
 C  -1.6951020052322265        9.7757412046990950        5.2946169368171079     
 C   1.1324813371216376        4.8417933292079569        4.9793272237788431     
 H  0.69166638488528831        5.4465971022864963        4.1802096843856278     
 H  0.50388715391820371        3.9729075971296064        5.2084093841271919     
 H   2.1444215260321164        4.5255443256695367        4.7057535317022463     
 C  0.73829779397933781        12.622677449664536        7.4353299057290121     
 H   1.2126997635429906        12.543865468739973        6.4514714731119511     
 H   1.3201366328676862        13.244165710555116        8.1249350304654104     
 H -0.28119720872409903        13.009956222662407        7.3391725810147177     
 C  -2.9829087847324511        10.003552573040700        4.7787453506945479     
 H  -3.2252230787343881        9.6519913617119926        3.7804616518964442     
 C  -3.6033259349716911        11.256182525299311        6.7522367401942853     
 H  -4.3329276645482464        11.836818083725692        7.3132989447232104     
 C   5.1837205544391551        8.4990070510511213        4.7386164937718434     
 H   5.5746771970228197        9.4276547179543577        4.3369216715686978     
 C  -2.0840122102062035        6.8835927314333567        4.0231472543014899     
 H  -1.5377203306398344        6.2554927321212848        4.7328253633225543     
 H  -2.4724215173277231        6.2948433587490253        3.1893508219503599     
 H  -2.8993418787945946        7.4049453002467009        4.5370704833665503     
 C   3.8340401768327426        8.4298393564652336        5.1249929563241654     
 C   4.1866266585609102        6.0774799146706027        5.7000838990947242     
 H   3.8090918092029762        5.1368308401592069        6.0898704147526503     
 C   5.5169433797855634        6.1596643734905356        5.2754968223387504     
 H   6.1525999769918815        5.2759157056798083        5.3207428043423066     
 C  -3.9263712323921074        10.745930391516866        5.4948127926614143     
 H  -4.8992334426409148        10.943911133087788        5.0503158948349309     
 N   10.309213672934384       0.36990876488881819        8.2140180465459576     
 C   8.8782498353291128       0.39476590695517266        7.7219458601432516     
 H   8.7954194457184762        1.2392206659682792        7.0288789609457289     
 H   8.2633966324190880       0.61037340946197172        8.6059220106541616     
 C   10.502108196852777      -0.69634871264257303        9.2698701397392007     
 H   10.206138284891470       -1.6394079625939355        8.8021954718984183     
 H   9.7793102082478036      -0.49477506494423062        10.068527313075636     
 C   8.4864038547710496      -0.90260871825064781        7.0293257272255012     
 H   7.5067100220824248      -0.77076152093881745        6.5520167311176998     
 H   8.4081136432327401       -1.7420656051895249        7.7247406965930079     
 H   9.1916698057411050       -1.1482375299100585        6.2257727852980462     
 C   10.773206255014758        2.7522828872262295        7.5373314514598082     
 H   11.410037411802479        3.6012065302687972        7.8177107966664039     
 H   9.7719751445478007        3.1283404535507535        7.3043198897355328     
 H   11.196657189781650        2.3409877343259069        6.6123945167656144     
 C   10.781112685808846        1.7308208134365428        8.6672094469301140     
 H   11.800571078362227        1.5908547052499029        9.0385630642302530     
 H   10.141903765440215        2.0224295811236397        9.5107995379867631     
 C   11.929640794416763      -0.77060781565049918        9.7909909426392634     
 H   12.091804047325040       -1.7476799502891707        10.264702811755017     
 H   12.136950763786094       -4.7891069755381429E-003   10.546181431572201     
 H   12.655538712728323      -0.67936396381548425        8.9737215877207461     
 H   10.899734903004809        9.4853677864199709E-002   7.3872300029075637     
 N   7.7416072748054914        15.511257809595747        17.252702656938993     
 C   9.1725791324637260        15.486037664294258        16.760687244121524     
 H   9.2551555196212494        14.641715072160485        16.067436239824808     
 H   9.7873192502486734        15.269999103718080        17.644629504848865     
 C   7.5488741406801996        16.577687621651339        18.308409953687178     
 H   7.8449272783090036        17.520642683040190        17.840579491977781     
 H   8.2716820041234698        16.376156324989093        19.107069245869944     
 C   9.5649013020116875        16.783423039857908        16.068379106955536     
 H   10.544497871696697        16.651294049523106        15.590955352526175     
 H   9.6435616706015868        17.622672306453346        16.764000170804849     
 H   8.8596962098799938        17.029546996617800        15.264928904131096     
 C   7.2772437746143597        13.128876176299810        16.576300791087505     
 H   6.6403119660697927        12.280067287081071        16.856797790160989     
 H   8.2784392451038045        12.752684973422712        16.343347433203892     
 H   6.8538506100433514        13.540097242004391        15.651305191363980     
 C   7.2694353967519989        14.150492112939633        17.706033532916106     
 H   6.2499754123963207        14.290678915965048        18.077288365140067     
 H   7.9085242921781473        13.858890722595810        18.549713340789374     
 C   6.1213644934129299        16.652198862198954        18.829566610820919     
 H   5.9593197834621900        17.629388997717950        19.303072802076557     
 H   5.9139903271298122        15.886547949978363        19.584909258568228     
 H   5.3954369079454034        16.560881954496473        18.012333910647612     
 H   7.1511631828890678        15.786320394934457        16.425862636300018     
 N   4.2920586475576190        7.5708369073109614        9.8634701422094953     
 C   2.8610613000510710        7.5458976406781710        10.355436589680130     
 H   2.7782604315400490        6.7015052916106725        11.048580765392835     
 H   2.2462899892609300        7.3301355953067961        9.4714450489372908     
 C   4.4849693474254213        8.6370736501912866        8.8076022096046955     
 H   4.1889735192283073        9.5801406804808842        9.2752460511953956     
 H   3.7621967848535047        8.4354742363415181        8.0089276995431060     
 C   2.4690559719746865        8.8433042731300855        11.047897778861756     
 H   1.4893368604111432        8.7114277723562310        11.525144637860468     
 H   2.3907604123727659        9.6826902216524182        10.352399347617734     
 H   3.1742341585877325        9.0890694802249303        11.851484272033609     
 C   4.7560643110178891        5.1884999883758116        10.540256028850049     
 H   5.3930490042629016        4.3396393079752045        10.260028691235801     
 H   3.7548203857551745        4.8123476760632213        10.773060021917741     
 H   5.1792737552096746        5.5998443561836062        11.465284038733238     
 C   4.7640986912350440        6.2099456225092693        9.4103666094842691     
 H   5.7836115998570872        6.3499630110793062        9.0391884116289489     
 H   4.1250386861863548        5.9182968661107083        8.5666803672705552     
 C   5.9125167801476914        8.7113445075431351        8.2865199471704010     
 H   6.0746593243303311        9.6883943383343674        7.8127534101371214     
 H   6.1198802154154164        7.9454844964043652        7.5313822208760284     
 H   6.6383893190666710        8.6201781757661884        9.1038218487902398     
 H   4.8825000242570100        7.8459351865636195        10.690300569123613     
 N   1.7248223312912361        8.3111882151966316       0.82491939168899309     
 C   3.1557871583536627        8.3367211005447643        1.3169144042477738     
 H   3.2381075095426533        9.1808475452443830        2.0104243888472335     
 H   3.7704386012747722        8.5532611631014710       0.43304279112944305     
 C   1.5323261312430376        7.2448105799620608      -0.23087991555407794     
 H   1.8284623698844629        6.3018597066152866       0.23690495121499178     
 H   2.2551755654619479        7.4464973479261678       -1.0294643960095455     
 C   3.5485333134410686        7.0392583166004696        2.0088137149629182     
 H   4.5280506069011368        7.1715739217614054        2.4863414334988456     
 H   3.6274879342851367        6.2002522263679856        1.3129377140339316     
 H   2.8433863467941833        6.7926272755235129        2.8121529256441917     
 C   1.2601477953025895        10.693455584094053        1.5014865166745768     
 H  0.62299748262379984        11.542153606504499        1.2211391124958473     
 H   2.2613234181376725        11.069820301029619        1.7342460529072503     
 H  0.83701694467378474        10.282127923611993        2.4265597435211257     
 C   1.2523006339245422        9.6718734010947003       0.37172976996952856     
 H  0.23278804930815811        9.5315030710092863        6.9948484181399373E-004
 H   1.8911631215262845        9.9636106646364553      -0.47207230516418691     
 C  0.10487467788805072        7.1701355619484684      -0.75216847889187100     
 H  -5.6951583118546173E-002   6.1929762510750930       -1.2258106765781216     
 H -0.10256652491955040        7.9358486239846782       -1.5074336210364887     
 H -0.62114015035671466        7.2612180037938518        6.5015110676823265E-002
 H   1.1344611163175553        8.0358945771690493        1.6517415384520102     
 N   1.6451863784266063        14.519542523096339        18.219026709572564     
 C  0.87225312995045212        15.704134505273252        17.688225339385411     
 H  0.68057783437619446        16.348704617003982        18.555210248081536     
 H  -9.6090700019341307E-002   15.311960831100292        17.360044056063902     
 C   2.9525003583105529        14.936638243306684        18.849472142416101     
 H   2.7209528340253311        15.812259680985122        19.472130286531854     
 H   3.6118171149797105        15.249734865295505        18.034023672083610     
 C  0.47729559964857105        12.925644910191018        16.665558259038232     
 H  0.61666593422300020        11.969622628907389        16.143773729997235     
 H   4.7445174435331340E-002   13.624511799709236        15.938547098836485     
 H -0.26899045920314402        12.763183095187836        17.456697520769264     
 C   1.8110065335880010        13.391128286828671        17.231518501586955     
 H   2.3082686743574823        12.579816803992815        17.772638746456181     
 H   2.5106380172531315        13.731175463061049        16.459739532309015     
 C   1.5635704442331453        16.457693981469180        16.571295838232693     
 H  0.89167636522219285        17.263930870308837        16.247896076382581     
 H   1.7880144314064934        15.811485840132081        15.714721568508613     
 H   2.4994868308971996        16.920399322549912        16.911869468335507     
 C   3.5734824702533023        13.823583182288317        19.681799703509945     
 H   4.4246344844582097        14.233937800083174        20.242118546677570     
 H   3.9584806818679352        12.997066476418871        19.070527262965449     
 H   2.8678292686013034        13.410034222846910        20.413672028047905     
 H   1.0453324689858030        14.185429075770768        19.019762002862301     
 N   4.3720431974415952        1.3622835916812854        9.1801866376454093     
 C   5.1452613585783746       0.17801483404812518        8.6490364209692476     
 H   5.3375229158325359      -0.46654391959211616        9.5159368956711408     
 H   6.1133299737928999       0.57062251465442837        8.3204681254825861     
 C   3.0649320037857426       0.94471723932816687        9.8107723843764969     
 H   3.2968078104699052        6.9008587252389370E-002   10.433207840174108     
 H   2.4055446603541402       0.63163218858600445        8.9953761143586561     
 C   5.5394085330079958        2.9570071590862961        7.6271797344255008     
 H   5.3997956518104226        3.9132842748571308        7.1058792501856853     
 H   5.9694700215645335        2.2586075467064068        6.8998102677868314     
 H   6.2856434115060669        3.1192620024379210        8.4184164394396870     
 C   4.2058117426019965        2.4908848281650209        8.1929452059975887     
 H   3.7082065203933259        3.3018836444101578        8.7342463232847614     
 H   3.5063406100942904        2.1507701124395604        7.4210487860448016     
 C   4.4538092078740226      -0.57576455080205946        7.5323315346928794     
 H   5.1259266061666864       -1.3817255819398877        7.2086237187113609     
 H   4.2287625366057178        7.0430457264752847E-002   6.6758605721076156     
 H   3.5181886380250158       -1.0389007639288632        7.8732608388747005     
 C   2.4438282374543197        2.0574651933576398        10.643451302201449     
 H   1.5929587302856860        1.6467575950537681        11.203978615705843     
 H   2.0583748276806051        2.8839639952202551        10.032404199269326     
 H   3.1495862620913817        2.4711433816732806        11.375158239696157     
 H   4.9719019913334366        1.6963912661030585        9.9809178742196298     
 N   7.6621003173676661        9.3023134516689847      -0.14164058268787427     
 C   6.8892595532616481        8.1176588526551292       0.38914483212163808     
 H   6.6974764686680555        7.4731769052347330      -0.47788146270741788     
 H   5.9209434206242744        8.5097743807576407       0.71748420600960860     
 C   8.9693310091225680        8.8852968016291936      -0.77230908021315925     
 H   8.7377091374863660        8.0097413118173577       -1.3950321940297230     
 H   9.6287597712831925        8.5721078052069490        4.3015755922692786E-002
 C   6.4944298000282989        10.896064556389879        1.4121368577908004     
 H   6.6339036935358484        11.851970603377735        1.9340937657368011     
 H   6.0646123650112793        10.197081231529578        2.1390459468728822     
 H   5.7480671416310170        11.058721132558951       0.62111282385336641     
 C   7.8280604997155931        10.430624719128641       0.84596240770115649     
 H   8.3252583349049640        11.241989396324115       0.30486526281811299     
 H   8.5277880146147726        10.090490860318660        1.6176142924191939     
 C   7.5807308552386425        7.3639980074280116        1.5059157796647940     
 H   6.9089036570979037        6.5576884661809105        1.8292511719689941     
 H   7.8051984811534538        8.0101010415269069        2.3625607124347789     
 H   8.5166529603169714        6.9013973644765692        1.1652201156283410     
 C   9.5902014197551200        9.9984462280677988       -1.6045827743076775     
 H   10.441273240862545        9.5881408317110193       -2.1650649086838363     
 H   9.9753005426729189        10.824882627324053      -0.99326051663433101     
 H   8.8844432137336895        10.412098375199225       -2.3363036099697592     
 H   7.0621118343038338        9.6365104100460499      -0.94223097022318580     
 N   10.388678954129484        6.5787749501358093        8.8971689280242003     
 C   11.161616950532105        7.7632704554600309        9.4282023782541931     
 H   11.353763911148352        8.4077515459345413        8.5612304766384408     
 H   12.129765337858824        7.3709305340335849        9.7568292576418454     
 C   9.0815187803647692        6.9960029434106632        8.2664861295469443     
 H   9.3132358512530686        7.8716875343461812        7.6439664953836504     
 H   8.4220435946443128        7.3090468118846612        9.0818297367888761     
 C   11.556213564088068        4.9844767378814758        10.450472991360614     
 H   11.416689201281612        4.0283610213100376        10.972065490878016     
 H   11.986173603368160        5.6831362273764556        11.177630786612236     
 H   12.302495328101568        4.8220606799226600        9.6593164774146274     
 C   10.222587475232046        5.4502884252316930        9.8845596035577064     
 H   9.7251600622526286        4.6391306623654875        9.3433460032172100     
 H   9.5230104616880062        5.7903931034683707        10.656364546913554     
 C   10.469975794573495        8.5170318164839891        10.544805821395624     
 H   11.141940196916526        9.3231356807197550        10.868440974098311     
 H   10.245015460500944        7.8708941912275199        11.401334163171306     
 H   9.5342827923784323        8.9799539289905468        10.203811211713685     
 C   8.4606588031885241        5.8830511581284011        7.4339177104503262     
 H   7.6096931334190430        6.2935239949348940        6.8733817391764518     
 H   8.0754011223104651        5.0565309696587768        8.0450416057767100     
 H   9.1664870955328119        5.4694672744724837        6.7022259395899031     
 H   10.988672761553897        6.2446680260962415        8.0965459540608862     
         396

 Co   10.973947553131289        1.0313153696896069        3.3431044146251034     
 S   8.7442631431763953        3.0452197248044217        4.3792709475566429     
 S   11.343780349317056        3.0422479870704784       0.91579918513821190     
 S   10.842043864465852       -2.0767033120712397        2.6050037314086989     
 S   12.997767938836111       0.17610709412680370        5.6411926182052365     
 O   11.724983188131636      -0.50657395624029167        5.9809494873537057     
 O   12.106036878271118        3.1212855486497189      -0.34123075281147541     
 O   7.8738885618948018        3.1276940804561568        5.5661764319219236     
 O   9.9560853037390977        2.5688190184977557       0.81790602529067336     
 N   10.054068496437271      -0.71732225264814498        2.9971615290736460     
 O   13.643306119170076       0.85164576092527167        6.7816483742198725     
 O   10.209263504093855       -2.8341484849027023        1.5101028501505636     
 O   10.003999370466216        3.7983054479390450        4.4376154174382831     
 O   12.245366482715353       -1.6518123253587693        2.3640692915718078     
 N   12.678996004522544        1.1409033124296741        4.3929367374195367     
 N   9.1514128949247233        1.5196697206426477        3.9889617415829886     
 N   12.056914851305022        2.1187042891527010        2.0514507342591384     
 C   6.0171938881707598      -0.56664291818302093        4.2207635277437507     
 H   4.9796201741923047      -0.47635111572175937        4.5304933836919110     
 C   13.384959928789081        2.3748642007356029        2.4638049244288278     
 C   8.7006249847742172      -0.75184037030417683        3.3929910025611614     
 C   7.7906279423734128        3.6734448024863924        3.0031828150573516     
 H   6.9061187839752813        3.0396481721427788        2.8717166673703498     
 H   8.4137705252646935        3.6384017196199978        2.1023632862757746     
 H   7.4756010001986279        4.6947564940010844        3.2473318467076933     
 C   14.362981524680142        3.0930281702756237        1.7474251413743840     
 H   14.123948983267091        3.4812089813061218       0.76044500430709328     
 C   13.726496569933570        1.8346637232184795        3.7424754170660299     
 C   10.901150440026706       -3.1000767494966421        4.0554972105880376     
 H   11.341102400404106       -2.4949716110031739        4.8548608281993966     
 H   11.530411199662217       -3.9685511332679546        3.8267370691042286     
 H   9.8893657269736632       -3.4171088102377314        4.3286993111895340     
 C   11.293310629072561        4.6831953962165969        1.6032893286456873     
 H   10.818668655223638        4.6031283463945707        2.5869072339649501     
 H   10.711320771079535        5.3050010506451226       0.91411222048292728     
 H   12.312590287960811        5.0708408107670957        1.7001469015380364     
 C   15.014319641887953        2.0615544216462149        4.2587052347223002     
 H   15.256546150116733        1.7086348930215045        5.2565020018687338     
 C   15.635096599249668        3.3165292241335163        2.2868790603998055     
 H   16.364843075239943        3.8976140139593958        1.7265273090276954     
 C   6.8483505479535394       0.55512699174363189        4.2960143831835627     
 H   6.4568762788017242        1.4836685606632329        4.6974451812952038     
 C   14.115398683360963       -1.0583246581212802        5.0121960264587901     
 H   13.569409545168527       -1.6864837725859587        4.3023402390331880     
 H   14.504173182826095       -1.6471471088845941        5.8457487996934407     
 H   14.930472163463900      -0.53644554230222330        4.4983847760352154     
 C   8.1980407676620874       0.48663471802724634        3.9095126924702828     
 C   7.8467262463412348       -1.8660192396071211        3.3349521696952737     
 H   8.2246424052266942       -2.8065008153467459        2.9451258780582847     
 C   6.5165362380161449       -1.7845814434374125        3.7600595773596659     
 H   5.8814372704397551       -2.6687519473168719        3.7155512838911182     
 C   15.957974583847211        2.8046376202904932        3.5436481165040568     
 H   16.930863400223540        3.0018413314295587        3.9884291621080514     
 Co   7.0767636761076922        14.850272398918301        12.381559495487245     
 S   9.3062217390492634        12.836172246043411        13.417961450678090     
 S   6.7068986378650912        12.839393959372728        9.9542537580325998     
 S   7.2088516458684389        17.958327821466955        11.643737484263788     
 S   5.0530653254313114        15.705183366342064        14.679766196150307     
 O   6.3259122857815751        16.387721969300145        15.019569039132756     
 O   5.9447576392196044        12.760309322450579        8.6971562108574183     
 O   10.176567023200290        12.753686371106509        14.604886942750218     
 O   8.0946598344741503        13.312642341647328        9.8564430346692333     
 N   7.9967282573282699        16.598880442218725        12.035874116921880     
 O   4.4074286588066629        15.029699755921277        15.820199430652602     
 O   7.8417358827677006        18.715814293737786        10.548931572687092     
 O   8.0464445135777432        12.083150966678664        13.476299827813742     
 O   5.8055236328277440        17.533515091816753        11.402688262020908     
 N   5.3717961632659046        14.740379571062512        13.431505529247021     
 N   8.8991898600132302        14.361742618776729        13.027602873260557     
 N   5.9937459742494079        13.763170561329977        11.089710312503357     
 C   12.033577947578939        16.447797329475733        13.259520718584925     
 H   13.071152723422371        16.357387588058280        13.569221188122290     
 C   4.6656882671258897        13.506990380341851        11.502056096123578     
 C   9.3501562937571272        16.633267009435837        12.431765807995179     
 C   10.259840699966999        12.207839893327849        12.041908049952324     
 H   11.144378989066992        12.841588936763907        11.910409406061763     
 H   9.6367096689170424        12.242874918858304        11.141080628919031     
 H   10.574820476201515        11.186524195310263        12.286098863137013     
 C   3.6876052315904895        12.789066112452600        10.785524658783061     
 H   3.9266035429679640        12.401116187714081        9.7984423802941372     
 C   4.3242377993070118        14.046851709407765        12.780892287288138     
 C   7.1496700822960770        18.981602100591807        13.094294040420797     
 H   6.7096891335980278        18.376441418091225        13.893601071736772     
 H   6.5204114470362722        19.850085105809846        12.865549446822431     
 H   8.1614395159685884        19.298625205229449        13.367564514968008     
 C   6.7570672461372512        11.198517996498451        10.641962036622214     
 H   7.2316585093719565        11.278606243844278        11.625605477941544     
 H   7.3389964173168689        10.576535618354733        9.9528984948871084     
 H   5.7377120837938369        10.811057958100811        10.738791058862247     
 C   3.0364258472269192        13.819897084043816        13.297123453103154     
 H   2.7942697981698119        14.172570281340054        14.295029907795035     
 C   2.4154979771185903        12.565496569370179        11.324971530384699     
 H   1.6856916520657548        11.984584010789513        10.764518220401404     
 C   11.202325813684130        15.326092971276291        13.334701025297765     
 H   11.593724264036389        14.397490676191303        13.736061937648545     
 C   3.9355278377994392        16.939690373591766        14.050737154237192     
 H   4.4815819373580981        17.567858757755879        13.340939045800566     
 H   3.5466876097026416        17.528489605491377        14.884271774905240     
 H   3.1204814733096100        16.417847223426538        13.536844288530682     
 C   9.8526384987444064        15.394716563888439        12.948210103573484     
 C   10.204139514302677        17.747383316546419        12.373823381706078     
 H   9.8262862953723626        18.687924570788294        11.984082512853451     
 C   11.534326555282821        17.665811229475647        12.798914417924792     
 H   12.169485235824409        18.549940081122063        12.754438020369104     
 C   2.0927031783757553        13.077061421103979        12.581895522584286     
 H   1.1198249938321421        12.879778388762423        13.026664023153284     
 Co   4.9567665080879824        6.9093393596223285        14.734427302362880     
 S   2.7271894494374260        4.8953589789566481        13.698024977241433     
 S   5.3266124268683610        4.8981523643785660        17.161566783385254     
 S   4.8247954470245729        10.017295918522192        15.472629453388603     
 S   6.9805601337023635        7.7645926337681335        12.436378845395522     
 O   5.7077181597414457        8.4471691842943297        12.096633576748799     
 O   6.0888309699737810        4.8190499300892276        18.418619061812166     
 O   1.8568488241803751        4.8129224095868839        12.511093970847345     
 O   3.9388655714653709        5.3714204307615896        17.259469470145067     
 N   4.0368728074974856        8.6579314816028798        15.080279293997400     
 O   7.6261875763676503        7.0891674755944694        11.295909396834944     
 O   4.1919178003054451        10.774627440734710        16.567550482347205     
 O   3.9869156867128375        4.1422532173501860        13.639705261265389     
 O   6.2281033527875591        9.5924018681551502        15.713630823385177     
 N   6.6618331579446961        6.7997221515922783        13.684594765237504     
 N   3.1343252009003564        6.4209208744858479        14.088353673945807     
 N   6.0397173520324658        5.8219061610719791        16.026072055981686     
 C   7.7451547760740494E-005   8.5071851908391789        13.856426766431815     
 H  -1.0374785872754730        8.4168738782213879        13.546640857533097     
 C   7.3678227057093801        5.5658890125887970        15.613800083042699     
 C   2.6834561603094564        8.6924226026181017        14.684356162934820     
 C   1.7735253455410689        4.2671069003928759        15.074076803231522     
 H  0.88901874014814941        4.9009050847665137        15.205542942290426     
 H   2.3966474954620081        4.3021191757739929        15.974910668692967     
 H   1.4584967690589727        3.2458031196612493        14.829896492301520     
 C   8.3458821829185794        4.8478441594352271        16.330246491858130     
 H   8.1068257962027008        4.4596634730173346        17.317220422738476     
 C   7.7093673848337119        6.1060869049890911        14.335129258505845     
 C   4.8839950415982116        11.040798832244157        14.022225708602141     
 H   5.3239860738015610        10.435770741369877        13.222821544548944     
 H   5.5132396582923109        11.909258462624340        14.251095891758904     
 H   3.8722283731745217        11.357858160479585        13.748990219969128     
 C   5.2763382250866790        3.2572894873343685        16.473878141621071     
 H   4.8017306809749654        3.3374266358106470        15.490250028570598     
 H   4.6943728946719965        2.6353520368118217        17.162952533441164     
 H   6.2956603392312926        2.8697536377997195        16.377032795609907     
 C   8.9972296527591347        5.8792921452723839        13.818958061256236     
 H   9.2394595183141721        6.2321853181318705        12.821150816343385     
 C   9.6180554673416552        4.6244714609446556        15.790873639756697     
 H   10.347842712960080        4.0434805281061710        16.351275099497951     
 C  0.83126374232147637        7.3854361281260470        13.781200579573690     
 H  0.43983654757769697        6.4568905954832951        13.379736229514831     
 C   8.0980780096136389        8.9991056462998280        13.065425916297853     
 H   7.5520437506301183        9.6271833999989482        13.775317707775319     
 H   8.4867772976505531        9.5880026279455262        12.231890491618813     
 H   8.9132166654942555        8.4772913004522668        13.579200803764042     
 C   2.1809334996771903        7.4539454732901964        14.167772990935790     
 C   1.8295330693540151        9.8065816592937320        14.742365833469432     
 H   2.2074050151185722        10.747061811303022        15.132237202876468     
 C  0.49937254182046298        9.7251282700387236        14.317172495866835     
 H -0.13573495199441851        10.609292846940804        14.361664596240383     
 C   9.9409295056819005        5.1363393058393294        14.534096357291400     
 H   10.913851085134482        4.9392068138431915        14.089361312607945     
 Co   1.0600886754419878        8.9720667218743504        5.6957344389225009     
 S   3.2895426622814887        10.986263562166348        4.6594870534029571     
 S  0.69004422313509717        10.983052107241903        8.1229532874705832     
 S   1.1921968057014594        5.8641545068703564        6.4338520500265322     
 S -0.96363749521815800        8.1167828453471813        3.3976061528665240     
 O  0.30919900793828969        7.4341770973279147        3.0578804841857892     
 O  -7.2167879102624011E-002   11.062068413524614        9.3800156805446271     
 O   4.1599057987552195        11.068826531429929        3.4725805258855207     
 O   2.0778256699218489        10.509878425969665        8.2208298398464414     
 N   1.9800808488153112        7.2235536251025376        6.0415180764965370     
 O  -1.6092561865309947        8.7921554175985754        2.2570949203147181     
 O   1.8251582806289262        5.1067809592195585        7.5286907300627322     
 O   2.0297360204174266        11.739230456516829        4.6011551962043615     
 O -0.21109358632734837        6.2890481094723549        6.6749641873341305     
 N -0.64492713864365026        9.0817139031538332        4.6457691454156640     
 N   2.8825086938667011        9.4606582872424099        5.0497565161393858     
 N  -2.2999084539018104E-002   10.059257710737041        6.9874504248395031     
 C   6.0169010218332204        7.3746252176420422        4.8178029042683432     
 H   7.0544781015812141        7.4650450842533838        4.5081154936025536     
 C  -1.3510722647744440        10.315297086657857        6.5750855220562050     
 C   3.3334900268854386        7.1891406322914504        5.6455759806217127     
 C   4.2431271484503386        11.614552612635324        6.0355804043842829     
 H   5.1276658645890612        10.980802614248653        6.1670741612549680     
 H   3.6199745470971751        11.579492746948514        6.9363914604924650     
 H   4.5581174216902411        12.635874315559771        5.7914259047783823     
 C  -2.3291836461125679        11.033265133703743        7.2915405961364552     
 H  -2.0902044328180938        11.421311602465817        8.2785878419671395     
 C  -1.6925040129436972        9.7752839216262295        5.2963065624230161     
 C   1.1328941013148086        4.8407132361827490        4.9834184891467830     
 H  0.69289417378848439        5.4457808732744599        4.1840512338351239     
 H  0.50362900591774307        3.9722721550805331        5.2123011701757980     
 H   2.1446370703960453        4.5236211910159021        4.7101323646386684     
 C  0.74017131319563445        12.623939499581729        7.4352983418702232     
 H   1.2148047629365708        12.543895394524785        6.4516733758535887     
 H   1.3220500326101134        13.245928702535288        8.1243980338868802     
 H -0.27919213557896572        13.011363672967407        7.3384448165956613     
 C  -2.9803048790575306        10.002204186338938        4.7800291357982001     
 H  -3.2224397016192765        9.6494422812169987        3.7821509698883653     
 C  -3.6012950959079371        11.256745352793688        6.7520697723436571     
 H  -4.3311211405824768        11.837686898661236        7.3124715313131929     
 C   5.1856604008314831        8.4963428671627685        4.7426880805914919     
 H   5.5770628005552485        9.4249654905951417        4.3413831433851318     
 C  -2.0811862188358519        6.8823395084317740        4.0267363509765666     
 H  -1.5351424984719688        6.2542457760892889        4.7366065701864475     
 H  -2.4699955234079205        6.2934487186040240        3.1932523371174977     
 H  -2.8962486886157608        7.4042263422742236        4.5405577842664195     
 C   3.8359666929700085        8.4276957297151238        5.1291418680866965     
 C   4.1874449086181285        6.0750056157430965        5.7034248055537340     
 H   3.8095867743957217        5.1344455358520014        6.0931119757550380     
 C   5.5176275237211803        6.1565853956196124        5.2783138920070147     
 H   6.1527621727850299        5.2724361307604379        5.3227073670267337     
 C  -3.9240536921968907        10.745081345593347        5.4951773361648950     
 H  -4.8969251313333002        10.942318400825032        5.0503763676779272     
 N   10.306720664073890       0.37097061134247561        8.2107514647274531     
 C   8.8755317470028725       0.39717945932484999        7.7194291178465209     
 H   8.7932757536332105        1.2412570410340511        7.0258663650012121     
 H   8.2614656188277138       0.61422582777520085        8.6035724958018012     
 C   10.499388759433273      -0.69611138576461262        9.2658206576665556     
 H   10.203774817909320       -1.6388144181633000        8.7972394954268367     
 H   9.7762179743118978      -0.49533339748474042        10.064321170822009     
 C   8.4816243622881249      -0.90012322830919389        7.0279564807396158     
 H   7.5018342157097591      -0.76730504182921122        6.5511594270526254     
 H   8.4027852008231907       -1.7390482567539065        7.7239464326079794     
 H   9.1859979713582369       -1.1472315093381438        6.2240933204526074     
 C   10.771783940694711        2.7537124143729903        7.5359511232147609     
 H   11.407760983626366        3.6027783502654600        7.8177845709054985     
 H   9.7704754813957777        3.1293254439827778        7.3026289226751144     
 H   11.196170933615168        2.3435301989869268        6.6109618278449869     
 C   10.779632212362769        1.7312275865156870        8.6647956829752353     
 H   11.799189184284334        1.5904265298803535        9.0354885832204044     
 H   10.141010332453702        2.0224710632943208        9.5089321770685977     
 C   11.926704887432930      -0.77060841674635971        9.7874740040314521     
 H   12.088697528852885       -1.7480830819644826        10.260399215330606     
 H   12.133676129343904       -5.3750459592614031E-003   10.543349952084377     
 H   12.652858482133682      -0.67869235522863181        8.9705308061727465     
 H   10.896660071266860        9.5871729186719726E-002   7.3836143671274632     
 N   7.7440942637659704        15.510219879515773        17.249440268325511     
 C   9.1752904251011422        15.483677959743362        16.758169855894828     
 H   9.2573132648863030        14.639721677172082        16.064438122479267     
 H   9.7892529297842739        15.266236002236477        17.642282015102889     
 C   7.5515741642083132        16.577460282466010        18.304376164655061     
 H   7.8472651693474145        17.520067458135632        17.835651964848868     
 H   8.2747534305424519        16.376721091191900        19.102879138571595     
 C   9.5696346968722032        16.780990513704278        16.066983365240969     
 H   10.549335295988595        16.647913544389130        15.590080461072972     
 H   9.6488139964788964        17.619725105066514        16.763162318252782     
 H   8.8653166581333114        17.028553275439311        15.263214739580484     
 C   7.2786891807935046        13.127471919383913        16.574900251482042     
 H   6.6426194937176666        12.278511422266806        16.856841348114678     
 H   8.2799645744118742        12.751735927168262        16.341630478605605     
 H   6.8543548661025993        13.537587002722924        15.649857657053060     
 C   7.2709322666898304        14.150097196603818        17.703612283161728     
 H   6.2513742047559502        14.291100940011880        18.074215534089934     
 H   7.9094446477063824        13.858859705257828        18.547830344154864     
 C   6.1242787924422855        16.652189571189076        18.826061500231727     
 H   5.9623953637237541        17.629772458491132        19.298798257618429     
 H   5.9172475497879802        15.887110108805205        19.582076719334275     
 H   5.3980984223857815        16.560207249436726        18.009151426769332     
 H   7.1542255032663400        15.785324996793477        16.422255234197028     
 N   4.2895855231778697        7.5697690563476661        9.8667284012382908     
 C   2.8583659975181059        7.5434845994660558        10.357953931583815     
 H   2.7761373887745835        6.6994643756474543        11.051587742282882     
 H   2.2443749009536713        7.3262961057446265        9.4737966000378382     
 C   4.4822683861551580        8.6368324844152422        8.8116452605327140     
 H   4.1866299086919474        9.5795422937496895        9.2801983969707660     
 H   3.7591214789183205        8.4360308501451513        8.0131283374336046     
 C   2.4643121543147064        8.8408166394955057        11.049280713469049     
 H   1.4844992324225013        8.7079711101644133        11.526021475983116     
 H   2.3854672457560566        9.6796765167041734        10.353214168622687     
 H   3.1686055346386088        9.0880505624290393        11.853174262991622     
 C   4.7546626017953653        5.1870620842647215        10.541620429779554     
 H   5.3907807695936869        4.3380541154463979        10.259926519483749     
 H   3.7533427927885818        4.8113617382797926        10.774753285533141     
 H   5.1788285051418885        5.5972901949936364        11.466692733823471     
 C   4.7626266776170540        6.2095312543788319        9.4127647806012114     
 H   5.7822332513010775        6.3503797064146541        9.0422317738369582     
 H   4.1241407783212738        5.9182503442030487        8.5685408223837527     
 C   5.9095983941184853        8.7113414307854597        8.2900281197884009     
 H   6.0715714983093543        9.6887957100530766        7.8170527199267816     
 H   6.1166198013471060        7.9460703008624112        7.5342007390557644     
 H   6.6357283056133944        8.6194971337866235        9.1070016268828713     
 H   4.8794517949007910        7.8449068895574179        10.693904642571828     
 N   1.7272954830499367        8.3122084066718251       0.82816682721969681     
 C   3.1584853086769038        8.3390366764803829        1.3194184279259538     
 H   3.2402737774382726        9.1828133074915161        2.0133873366000619     
 H   3.7723664923346760        8.5569378759235057       0.43537087334163732     
 C   1.5349925084345808        7.2450162707827186      -0.22685398281438496     
 H   1.8307589160576374        6.3024125814190946       0.24182819072419814     
 H   2.2582104475441529        7.4458979535702046       -1.0252878646425150     
 C   3.5532178386793838        7.0416531773480022        2.0102303216557385     
 H   4.5328461641543942        7.1749007261285271        2.4872278609424550     
 H   3.6326660246441409        6.2031413709332703        1.3138177653918290     
 H   2.8489533012897983        6.7936262043705655        2.8138975697194013     
 C   1.2616070935217185        10.694852353386064        1.5028576619550305     
 H  0.62533749519322279        11.543711474988461        1.2210534981416163     
 H   2.2628646903455882        11.070746932494025        1.7359488424411376     
 H  0.83751350847110362        10.284640337679283        2.4279718897951197     
 C   1.2538131489731621        9.6722574289250058       0.37412424339790468     
 H  0.23420649982587052        9.5310858431630319        3.7277308210354396E-003
 H   1.8921174652482551        9.9636186950696946      -0.47020656916962567     
 C  0.10775075806265201        7.1701379912721723      -0.74866109804663761     
 H  -5.3932980427094421E-002   6.1925834178186863       -1.2215224487499832     
 H  -9.9340784600297966E-002   7.9352745238088938       -1.5046054725760738     
 H -0.61850999748470292        7.2619060916104328        6.8203487772841326E-002
 H   1.1375027563249258        8.0368908559228416        1.6553351868714330     
 N   1.6486163655527022        14.521324322954948        18.217655466133415     
 C  0.87763215729963784        15.708154035350448        17.689290385795871     
 H  0.68969770358223814        16.352642146357038        18.556907146320231     
 H  -9.2517988368669341E-002   15.318868100234788        17.363606170565284     
 C   2.9572103234578409        14.934955829918165        18.847411571101411     
 H   2.7279812328781112        15.809962361143224        19.471640214024198     
 H   3.6162138435718272        15.248155489771825        18.031746288886481     
 C  0.47688178732608905        12.932689521643022        16.662115785271840     
 H  0.61430559057502121        11.978228984189036        16.137342662898195     
 H   4.7694224315577079E-002   13.634336733297749        15.937622262092104     
 H -0.26902211935065135        12.768892076145494        17.453303320528136     
 C   1.8116655827739205        13.394344696006220        17.228205264951274     
 H   2.3074517644864612        12.581100858484106        17.767612682224183     
 H   2.5116555446085047        13.734372102796547        16.456733171059312     
 C   1.5678968142919250        16.460604105751724        16.571017016687257     
 H  0.89797148759931700        17.269551671760919        16.251109506358741     
 H   1.7868755420016269        15.815061069117172        15.712929121372095     
 H   2.5064745717230288        16.919169006925106        16.908694022151153     
 C   3.5771699946168600        13.819595766253716        19.677193952964807     
 H   4.4304867554248686        14.227345453577165        20.235825426781130     
 H   3.9586656401013443        12.992885864139808        19.064258569942655     
 H   2.8723002931802317        13.407136663101527        20.410397626308921     
 H   1.0483391990288948        14.186914466110043        19.017900908530883     
 N   4.3685893365476005        1.3604742297512884        9.1788261731030349     
 C   5.1398351978044818       0.17394134939443442        8.6501407712630574     
 H   5.3283075830114841      -0.47053659695911243        9.5176798651105319     
 H   6.1097327924436549       0.56362567151598308        8.3241014992685471     
 C   3.0601814478329028       0.94641050615598665        9.8087107902616015     
 H   3.2897114700378789        7.1323031708898782E-002   10.432733952583186     
 H   2.4011129848289192       0.63322272060511609        8.9930930275960872     
 C   5.5398411994049397        2.9498671272775705        7.6237099023064001     
 H   5.4021946904097646        3.9045615202838424        7.0993810321252218     
 H   5.9692225675791057        2.2486488150364345        6.8988875571906050     
 H   6.2856981448611631        3.1134747295434617        8.4149868275457322     
 C   4.2051622695393922        2.4876253009322835        8.1896206640758873     
 H   3.7090608900136193        3.3005820857491854        8.7291939270658663     
 H   3.5053196340075607        2.1475355197213997        7.4180407741046928     
 C   4.4494466361650744      -0.57871000675929785        7.5320733133647622     
 H   5.1195770027321741       -1.3874040362514106        7.2118822548182928     
 H   4.2299143398999313        6.6821543666884142E-002   6.6740807314582717     
 H   3.5111405680323244       -1.0376707542048509        7.8700768587949970     
 C   2.4401106845790772        2.0614879309671283        10.638817171351953     
 H   1.5870527317364680        1.6534140321620769        11.197639018569483     
 H   2.0581980541595279        2.8881826453252217        10.026089806169123     
 H   3.1450766504993029        2.4740639602741150        11.371869911090206     
 H   4.9688708787247826        1.6948790714585216        9.9790678290643644     
 N   7.6655253645699482        9.3005666038275177      -0.14026663998500538     
 C   6.8946254448893249        8.1136800423036046       0.38808436867111445     
 H   6.7065916466316393        7.4692725032359419      -0.47957005932107855     
 H   5.9245009652543610        8.5029132315529079       0.71391380708920216     
 C   8.9740427906151581        8.8870067674484154      -0.77022711295729873     
 H   8.7447455365589732        8.0120596864336076       -1.3945139528492632     
 H   9.6331492215952448        8.5737237045198320        4.5325170429010408E-002
 C   6.4939937554030847        10.889068092182171        1.4155559445703998     
 H   6.6315128575734139        11.843422346296785        1.9404865239028808     
 H   6.0648361019882957        10.187314718940932        2.1399562852221714     
 H   5.7480196797719518        11.053043938205091       0.62447396389729726     
 C   7.8287037679875207        10.427451875798374       0.84927029110110552     
 H   8.3244317140614683        11.240744028055421       0.30988399897598318     
 H   8.5287814187915316        10.087344550494057        1.6206260274422859     
 C   7.5850315675034770        7.3611373398986446        1.5062123745658968     
 H   6.9151672140890863        6.5521238476474259        1.8260620512761117     
 H   7.8040330863880092        8.0065845785838636        2.3643644282412417     
 H   8.5236140364979409        6.9026675236559427        1.1684229899093088     
 C   9.5938996413774404        10.002452201992780       -1.5999620507149419     
 H   10.447143048463552        9.5947469817020252       -2.1587424794243995     
 H   9.9754875093509803        10.829089720145301      -0.98698246876995444     
 H   8.8889335084816512        10.415004351847717       -2.3330275342227478     
 H   7.0651249392553090        9.6350532876409591      -0.94037918362665840     
 N   10.385246230232692        6.5805557652835027        8.8985341400396134     
 C   11.156234779680293        7.7672970471179656        9.4271119609695866     
 H   11.344601575277329        8.4117035619712102        8.5595071255634299     
 H   12.126205778422849        7.3778587326230012        9.7532046263952772     
 C   9.0767932560505340        6.9943085112792547        8.2685604540300641     
 H   9.3061777584953926        7.8693729319696457        7.6444587753949405     
 H   8.4176445108034823        7.3074598122348213        9.0841296134131486     
 C   11.556654332530853        4.9915537624367223        10.453923140658562     
 H   11.419089344803476        4.0370075788384874        10.978520242568415     
 H   11.985942367519110        5.6930108659903951        11.178551075234253     
 H   12.302554305175040        4.8277982620063264        9.6627197933552651     
 C   10.221948309878341        5.4535098744987751        9.8878766053334530     
 H   9.7260106392705463        4.6404069402048673        9.3483836129557396     
 H   9.5220082728126378        5.7935899840337877        10.659372506168502     
 C   10.465673269284512        8.5199321638177672        10.545086453954285     
 H   11.135663051259268        9.3287577971454532        10.865209737347707     
 H   10.246221241035748        7.8744537601642852        11.403132246931500     
 H   9.5273002720715851        8.9786957601203401        10.207023562826860     
 C   8.4569455471694841        5.8790431105062186        7.4385572909034030     
 H   7.6037996008454476        6.2869011597877424        6.8797267810996994     
 H   8.0752120577166604        5.0523300180563702        8.0513565118443537     
 H   9.1619757500332497        5.4665519929458188        6.7055191269148740     
 H   10.985651639222016        6.2461518906662317        8.0983916577912805     
         396

 Co   10.971781694623829        1.0303099177031108        3.3392007084523385     
 S   8.7417459003414351        3.0431312971814677        4.3763761536583745     
 S   11.342205436476952        3.0442028975514566       0.91437794580524678     
 S   10.841154545155094       -2.0778256048808381        2.6008035718013884     
 S   12.994568798528787       0.17440932527439112        5.6380361634131440     
 O   11.721649838381481      -0.50820258143613994        5.9773560644034278     
 O   12.104989953681574        3.1241520612965905      -0.34228500918690913     
 O   7.8716885594280095        3.1244203958463781        5.5635865840508529     
 O   9.9545127728050637        2.5710439087397021       0.81545207863123326     
 N   10.052557873433081      -0.71871908300425313        2.9927544591761057     
 O   13.639991712625481       0.84940281018951591        6.7789065557063370     
 O   10.208666108312004       -2.8357318457719094        1.5060397009502919     
 O   10.001376954913782        3.7963473453766223        4.4351261014062873     
 O   12.244283387398591       -1.6523488016483618        2.3597882336429121     
 N   12.676157385242909        1.1398528109143173        4.3902187354102367     
 N   9.1489772591715841        1.5179859043638178        3.9845580550791375     
 N   12.054835090416610        2.1197571753124178        2.0495512101307587     
 C   6.0158452464776895      -0.56975109383599631        4.2174666826322236     
 H   4.9782708666982156      -0.47997312448441914        4.5274030021597413     
 C   13.382719001425519        2.3756656239401766        2.4625849523133443     
 C   8.6992086576259009      -0.75383097175997993        3.3890241419517952     
 C   7.7876677720356602        3.6725234769310000        3.0012467497464002     
 H   6.9032000024449820        3.0387731215641178        2.8693591379686381     
 H   8.4105662823085208        3.6385996559819902        2.1002387842746142     
 H   7.4725507093434693        4.6934951445429594        3.2466248006270906     
 C   14.361002241579786        3.0943737889206164        1.7471295699891578     
 H   14.122357306521224        3.4835205603883788       0.76045528319079969     
 C   13.723880876625767        1.8341919363962829        3.7407790383307016     
 C   10.900715244375069       -3.1011559014244710        4.0513870413577511     
 H   11.339856534153467       -2.4957903051866079        4.8510007071110381     
 H   11.530647320756271       -3.9691825972200139        3.8228152328924097     
 H   9.8891315491312834       -3.4190364690624864        4.3243092094122231     
 C   11.291465836018954        4.6844542165024734        1.6033318167299118     
 H   10.816593154096052        4.6031571278344403        2.5867168958644027     
 H   10.709446208366778        5.3067775069382419       0.91466718028065108     
 H   12.310621561527523        5.0722249089245066        1.7008852259116978     
 C   15.011696012472802        2.0601942277670373        4.2574190300630432     
 H   15.253734706841719        1.7060883489446985        5.2548176713678298     
 C   15.633065426606944        3.3170408112516458        2.2870241049470450     
 H   16.363043448401104        3.8984185729303631        1.7273282564379326     
 C   6.8463913245761754       0.55250247506129968        4.2919432717338655     
 H   6.4544778283479909        1.4810263739256309        4.6929727281736211     
 C   14.112534999375580       -1.0595883867009259        5.0085865135700018     
 H   13.566789059668457       -1.6877352864837589        4.2985372998324891     
 H   14.501712660511867       -1.6485584714357528        5.8418206145685057     
 H   14.927340282291505      -0.53717430363130703        4.4948761374343542     
 C   8.1960951930976282       0.48451667578651858        3.9053686170994024     
 C   7.8458740531927242       -1.8684712419255223        3.3316413413574022     
 H   8.2241082245963639       -2.8088709658668716        2.9419270596132732     
 C   6.5158188242534525       -1.7876252161818926        3.7572729074355298     
 H   5.8812385567773138       -2.6721943832218158        3.7136275540420720     
 C   15.955645850793681        2.8037580405399591        3.5432728741094768     
 H   16.928542315899119        3.0002210980561612        3.9883598015221646     
 Co   7.0789268711694575        14.851270900493972        12.377678580773399     
 S   9.3087584211238994        12.838268489315331        13.415067790312090     
 S   6.7084742398453452        12.837428015269643        9.9528544773879428     
 S   7.2097229174793593        17.959438815497521        11.639535114955260     
 S   5.0562548475402185        15.706893864736786        14.676624433552822     
 O   6.3292343181064910        16.389369021638196        15.015985261195949     
 O   5.9457950080812383        12.757437259299962        8.6961298258566941     
 O   10.178788727475906        12.756972281968025        14.602296931041716     
 O   8.0962267107062527        13.310423980916676        9.8540045434926693     
 N   7.9982290971698804        16.600271030081473        12.031465060648044     
 O   4.4107395080716181        15.031954689636640        15.817475076866735     
 O   7.8423060222878531        18.717383266622569        10.544858286060457     
 O   8.0490926156439926        12.085106642441755        13.473812012808386     
 O   5.8065886307577683        17.534035009594870        11.398415203393094     
 N   5.3746259608714020        14.741443451298844        13.428802214499944     
 N   8.9016323317957085        14.363432002361566        13.023204161643585     
 N   5.9958275296432353        13.762083608247565        11.087851513066465     
 C   12.034918956046113        16.450934069462377        13.256218362430921     
 H   13.072494347363884        16.361048311848325        13.566127832279776     
 C   4.6679322634100160        13.506155627755444        11.500877308680529     
 C   9.3515642196298252        16.635262285741685        12.427791840501618     
 C   10.262823413236768        12.208780219335351        12.039970388492828     
 H   11.147316433605376        12.842488912210909        11.908052863986624     
 H   9.6399353555556786        12.242695213427520        11.138955241694170     
 H   10.577899304164756        11.187805513656000        12.285386732710057     
 C   3.6895931036242811        12.787666145825010        10.785283394072531     
 H   3.9282066263111708        12.398730352447863        9.7985157333515005     
 C   4.3268490630129168        14.047318781721904        12.779222999593546     
 C   7.1500949681770125        18.982676418769699        13.090177837467502     
 H   6.7109293450262930        18.377258238174537        13.889739628529838     
 H   6.5201632390865303        19.850710505387475        12.861622792811247     
 H   8.1616647451416728        19.300549558229289        13.363161363460012     
 C   6.7589408974550329        11.197240559293459        10.642004590405397     
 H   7.2337675833208657        11.278556098834061        11.625412936089159     
 H   7.3409056488428011        10.574757795098515        9.9534423187096390     
 H   5.7397166630119578        10.809637736674159        10.739531592113602     
 C   3.0390440580673657        13.821258578964333        13.295864145166995     
 H   2.7970697496872057        14.175139688965674        14.293362924624104     
 C   2.4175372260223411        12.564936127860424        11.325171770215151     
 H   1.6875047658075069        11.983715376716555        10.765383193397676     
 C   11.204285611110427        15.328740426950858        13.330630738525191     
 H   11.596130044665736        14.400161356964437        13.731596780065855     
 C   3.9383776650794671        16.940963919242041        14.047145695620932     
 H   4.4841833564651132        17.569116398982899        13.337146962720604     
 H   3.5491434288650447        17.529915196106860        14.880363122104333     
 H   3.1235942536814121        16.418584714499374        13.533363162318697     
 C   9.8545842335178051        15.396845785700101        12.944066029056673     
 C   10.204976056275292        17.749845379780012        12.370496757915779     
 H   9.8267994371881642        18.690299445759482        11.980860019804890     
 C   11.535028528754241        17.668876943405721        12.796113487629876     
 H   12.169663291017422        18.553408091746107        12.752497186860273     
 C   2.0950325148091524        13.077920686073440        12.581561942603660     
 H   1.1221457143952251        12.881385153465034        13.026637293006623     
 Co   4.9546307970796848        6.9103518066195333        14.738320630132177     
 S   2.7246910796138293        4.8974582798514623        13.700931078504492     
 S   5.3250660565420063        4.8962284183833678        17.162993594570157     
 S   4.8239410322763181        10.018429847013964        15.476809664695519     
 S   6.9773894279644937        7.7662859373319257        12.439518630177085     
 O   5.7044144802790990        8.4487955707660216        12.100210138141623     
 O   6.0878157752717774        4.8162214764391429        18.419677097509823     
 O   1.8546650054763818        4.8162068956352693        12.513696926662375     
 O   3.9373266189804137        5.3692422671937718        17.261927130423278     
 N   4.0353930081611677        8.6593374641321521        15.084685599341261     
 O   7.6228963910954333        7.0913999100889527        11.298635064872398     
 O   4.1913639145022250        10.776233436666047        16.571591142111394     
 O   3.9843105374986783        4.1442196408914800        13.642203821503621     
 O   6.2270570372941139        9.5929521094846812        15.717886079971764     
 N   6.6590218342128331        6.8007749030255695        13.687300172611877     
 N   3.1319115902198118        6.4226140862883936        14.092767556930424     
 N   6.0376693654090392        5.8208632926581281        16.027961869920201     
 C  -1.2474643923662421E-003   8.5103066879727347        13.859745125717934     
 H  -1.0388058240949281        8.4205104046044585        13.549757992099099     
 C   7.3656079444863609        5.5650835187735632        15.615003172111871     
 C   2.6820682352439644        8.6944237661414707        14.688330252666880     
 C   1.7705850530909750        4.2680429720354152        15.076027043559407     
 H  0.88612082849250451        4.9017963269541784        15.207915022105817     
 H   2.3934650311564467        4.3019372798094686        15.977048053070021     
 H   1.4554648074517997        3.2470790992777578        14.830620238410482     
 C   8.3439256974749636        4.8464844430392882        16.330519804468111     
 H   8.1052593881118877        4.4573388959023621        17.317188981631098     
 C   7.7067767924866413        6.1065526304972790        14.336807810479096     
 C   4.8835853814679462        11.041875297442919        14.026305859183188     
 H   5.3227601627668824        10.436577650620086        13.226655763650244     
 H   5.5135043793147185        11.909888125151808        14.254975074809252     
 H   3.8720181232727806        11.359781382545391        13.753354138167490     
 C   5.2745034211595341        3.2560528651869949        16.473861318966652     
 H   4.7996619374561016        3.3374128674953694        15.490466907371644     
 H   4.6925058053864852        2.6336109253516655        17.162433443043522     
 H   6.2936976189467533        2.8683811432178321        16.376319475181472     
 C   8.9946275302936005        5.8806377374562304        13.820221170634754     
 H   9.2366689300777693        6.2347187930411998        12.822812566272201     
 C   9.6160416005550271        4.6239333673203857        15.790698717291544     
 H   10.346056714750784        4.0426413667966719        16.350440158413743     
 C  0.82932602582674264        7.3880724067577717        13.785291043109591     
 H  0.43745545860799195        6.4595449327693037        13.384230984428761     
 C   8.0952487718526562        9.0003614619558601        13.069013755354053     
 H   7.5494611128180047        9.6284315372664082        13.779097662496643     
 H   8.4843548770269077        9.5894016115956671        12.235795603313520     
 H   8.9101160894252036        8.4780084440715964        13.582689029773295     
 C   2.1790114498430313        7.4560739193211525        14.171929802868245     
 C   1.8287110656311842        9.8090457272873799        14.745686442369903     
 H   2.2069047112228359        10.749444253761835        15.135441796069907     
 C  0.49868269306922475        9.7281851895532281        14.319976721613910     
 H -0.13590554080198977        10.612748811833409        14.363607300843356     
 C   9.9386183318150536        5.1371933267669405        14.534441893425001     
 H   10.911544580145353        4.9407946414393455        14.089396956413449     
 Co   1.0622328592978842        8.9710638445203426        5.6996262252079184     
 S   3.2920591855641805        10.984151111299862        4.6623772877262946     
 S  0.69161670714166046        10.985004789957010        8.1243704641293899     
 S   1.1930458614505199        5.8630251062863676        6.4380387511690111     
 S -0.96046859397844697        8.1150945274243931        3.4007543317407896     
 O  0.31249741256063929        7.4325510755462485        3.0614627953615572     
 O  -7.1127425843190345E-002   11.064934626267847        9.3810629215880983     
 O   4.1621061202372012        11.065520769973549        3.4751659078232819     
 O   2.0793879154217279        10.512077874230169        8.2232812313646608     
 N   1.9815595088651472        7.2221480430958689        6.0459276960232513     
 O  -1.6059647002670518        8.7899370179461158        2.2598335066977637     
 O   1.8256989498038301        5.1051839773945780        7.5327460735082203     
 O   2.0323641176664804        11.737259133282084        4.6036388032328919     
 O -0.21005368620159073        6.2885042827700239        6.6792156318291740     
 N -0.64211315537739133        9.0806605996991241        4.6484873110875666     
 N   2.8849330821106043        9.4589554749380884        5.0541592552043229     
 N  -2.0930047252749936E-002   10.060331167892574        6.9893323635635367     
 C   6.0182226503979068        7.3714726214096835        4.8211125867900382     
 H   7.0558000897677724        7.4613670094517888        4.5112148520738939     
 C  -1.3488395049850452        10.316130041456901        6.5762888808553992     
 C   3.3348775185579158        7.1871317236528789        5.6495556483775111     
 C   4.2460912105153072        11.613601444416066        6.0375114374505250     
 H   5.1305858483866116        10.979893477155990        6.1694241439581976     
 H   3.6231835902710610        11.579662358637265        6.9385116989524169     
 H   4.5611749404129514        12.634582214855975        5.7921284256373156     
 C  -2.3272043665370048        11.034660100721201        7.2918127068402878     
 H  -2.0886079087601237        11.423684751089580        8.2785479976711027     
 C  -1.6899060206551679        9.7748266385533640        5.2979961880289244     
 C   1.1333068655079797        4.8396331431575410        4.9875097545147229     
 H  0.69412196269168036        5.4449646442624235        4.1878927832846191     
 H  0.50337085791728253        3.9716367130314603        5.2161929562244040     
 H   2.1448526147599742        4.5216980563622684        4.7145111975750913     
 C  0.74204483241193109        12.625201549498923        7.4352667780114343     
 H   1.2169097623301510        12.543925320309596        6.4518752785952262     
 H   1.3239634323525404        13.247691694515458        8.1238610373083500     
 H -0.27718706243383240        13.012771123272410        7.3377170521766049     
 C  -2.9777009733826101        10.000855799637177        4.7813129209018532     
 H  -3.2196563245041645        9.6468932007220047        3.7838402878802864     
 C  -3.5992642568441831        11.257308180288065        6.7519028044930289     
 H  -4.3293146166167062        11.838555713596781        7.3116441179031746     
 C   5.1876002472238119        8.4936786832744176        4.7467596674111396     
 H   5.5794484040876773        9.4222762632359238        4.3458446152015657     
 C  -2.0783602274654998        6.8810862854301913        4.0303254476516432     
 H  -1.5325646663041033        6.2529988200572939        4.7403877770503398     
 H  -2.4675695294881179        6.2920540784590235        3.1971538522846354     
 H  -2.8931554984369265        7.4035073843017463        4.5440450851662897     
 C   3.8378932091072739        8.4255521029650140        5.1332907798492275     
 C   4.1882631586753467        6.0725313168155903        5.7067657120127437     
 H   3.8100817395884676        5.1320602315447967        6.0963535367574266     
 C   5.5183116676567971        6.1535064177486891        5.2811309616752800     
 H   6.1529243685781783        5.2689565558410685        5.3246719297111600     
 C  -3.9217361520016740        10.744232299669829        5.4955418796683766     
 H  -4.8946168200256857        10.940725668562276        5.0504368405209243     
 N   10.304227655213396       0.37203245779613309        8.2074848829089468     
 C   8.8728136586766304       0.39959301169452732        7.7169123755497901     
 H   8.7911320615479447        1.2432934160998230        7.0228537690566961     
 H   8.2595346052363379       0.61807824608843009        8.6012229809494425     
 C   10.496669322013769      -0.69587405888665232        9.2617711755939105     
 H   10.201411350927170       -1.6382208737326642        8.7922835189552533     
 H   9.7731257403759919      -0.49589173002525017        10.060115028568381     
 C   8.4768448698052019      -0.89763773836773997        7.0265872342537312     
 H   7.4969584093370933      -0.76384856271960500        6.5503021229875511     
 H   8.3974567584136395       -1.7360309083182883        7.7231521686229518     
 H   9.1803261369753670       -1.1462254887662293        6.2224138556071678     
 C   10.770361626374664        2.7551419415197511        7.5345707949697136     
 H   11.405484555450252        3.6043501702621223        7.8178583451445940     
 H   9.7689758182437565        3.1303104344148025        7.3009379556146969     
 H   11.195684677448684        2.3460726636479468        6.6095291389243584     
 C   10.778151738916691        1.7316343595948309        8.6623819190203566     
 H   11.797807290206439        1.5899983545108043        9.0324141022105575     
 H   10.140116899467190        2.0225125454650019        9.5070648161504323     
 C   11.923768980449099      -0.77060901784222036        9.7839570654236407     
 H   12.085591010380732       -1.7484862136397947        10.256095618906196     
 H   12.130401494901712       -5.9609849429846633E-003   10.540518472596551     
 H   12.650178251539041      -0.67802074664177936        8.9673400246247468     
 H   10.893585239528912        9.6889780509239729E-002   7.3799987313473627     
 N   7.7465812527264495        15.509181949435799        17.246177879712029     
 C   9.1780017177385584        15.481318255192466        16.755652467668131     
 H   9.2594710101513567        14.637728282183676        16.061440005133729     
 H   9.7911866093198761        15.262472900754876        17.639934525356914     
 C   7.5542741877364268        16.577232943280681        18.300342375622947     
 H   7.8496030603858244        17.519492233231073        17.830724437719958     
 H   8.2778248569614359        16.377285857394710        19.098689031273249     
 C   9.5743680917327190        16.778557987550652        16.065587623526401     
 H   10.554172720280491        16.644533039255158        15.589205569619770     
 H   9.6540663223562060        17.616777903679683        16.762324465700718     
 H   8.8709371063866271        17.027559554260822        15.261500575029869     
 C   7.2801345869726504        13.126067662468014        16.573499711876583     
 H   6.6449270213655396        12.276955557452542        16.856884906068370     
 H   8.2814899037199421        12.750786880913811        16.339913524007319     
 H   6.8548591221618462        13.535076763441458        15.648410122742142     
 C   7.2724291366276619        14.149702280268002        17.701191033407351     
 H   6.2527729971155788        14.291522964058714        18.071142703039804     
 H   7.9103650032346176        13.858828687919846        18.545947347520354     
 C   6.1271930914716410        16.652180280179198        18.822556389642536     
 H   5.9654709439853191        17.630155919264315        19.294523713160302     
 H   5.9205047724461481        15.887672267632047        19.579244180100321     
 H   5.4007599368261596        16.559532544376975        18.005968942891055     
 H   7.1572878236436122        15.784329598652498        16.418647832094042     
 N   4.2871123987981203        7.5687012053843707        9.8699866602670880     
 C   2.8556706949851409        7.5410715582539405        10.360471273487498     
 H   2.7740143460091180        6.6974234596842361        11.054594719172927     
 H   2.2424598126464126        7.3224566161824578        9.4761481511383856     
 C   4.4795674248848956        8.6365913186391960        8.8156883114607343     
 H   4.1842862981555875        9.5789439070184947        9.2851507427461364     
 H   3.7560461729831367        8.4365874639487863        8.0173289753241033     
 C   2.4595683366547259        8.8383290058609258        11.050663648076341     
 H   1.4796616044338593        8.7045144479725955        11.526898314105765     
 H   2.3801740791393473        9.6766628117559268        10.354028989627640     
 H   3.1629769106894856        9.0870316446331483        11.854864253949636     
 C   4.7532608925728415        5.1856241801536314        10.542984830709061     
 H   5.3885125349244731        4.3364689229175912        10.259824347731696     
 H   3.7518651998219887        4.8103758004963639        10.776446549148540     
 H   5.1783832550741016        5.5947360338036667        11.468101428913707     
 C   4.7611546639990632        6.2091168862483945        9.4151629517181554     
 H   5.7808549027450686        6.3507964017500029        9.0452751360449675     
 H   4.1232428704561919        5.9182038222953901        8.5704012774969502     
 C   5.9066800080892783        8.7113383540277862        8.2935362924063991     
 H   6.0684836722883784        9.6891970817717858        7.8213520297164418     
 H   6.1133593872787966        7.9466561053204563        7.5370192572355004     
 H   6.6330672921601188        8.6188160918070587        9.1101814049755045     
 H   4.8764035655445710        7.8438785925512162        10.697508716020044     
 N   1.7297686348086376        8.3132285981470169       0.83141426275040042     
 C   3.1611834590001449        8.3413522524160015        1.3219224516041335     
 H   3.2424400453338920        9.1847790697386493        2.0163502843528898     
 H   3.7742943833945803        8.5606145887455405       0.43769895555383159     
 C   1.5376588856261237        7.2452219616033764      -0.22282805007469197     
 H   1.8330554622308122        6.3029654562229016       0.24675143023340451     
 H   2.2612453296263584        7.4452985592142404       -1.0211113332754844     
 C   3.5579023639176990        7.0440480380955357        2.0116469283485583     
 H   4.5376417214076508        7.1782275304956489        2.4881142883860643     
 H   3.6378441150031451        6.2060305154985560        1.3146978167497267     
 H   2.8545202557854132        6.7946251332176173        2.8156422137946109     
 C   1.2630663917408476        10.696249122678076        1.5042288072354841     
 H  0.62767750776264586        11.545269343472425        1.2209678837873854     
 H   2.2644059625535040        11.071673563958429        1.7376516319750248     
 H  0.83801007226842261        10.287152751746575        2.4293840360691137     
 C   1.2553256640217820        9.6726414567553114       0.37651871682628080     
 H  0.23562495034358294        9.5306686153167792        6.7559768002568819E-003
 H   1.8930718089702256        9.9636267255029338      -0.46834083317506436     
 C  0.11062683823725329        7.1701404205958763      -0.74515371720140422     
 H  -5.0914377735642655E-002   6.1921905845622787       -1.2172342209218447     
 H  -9.6115044281045545E-002   7.9347004236331093       -1.5017773241156587     
 H -0.61587984461269119        7.2625941794270128        7.1391864868859400E-002
 H   1.1405443963322965        8.0378871346766338        1.6589288352908560     
 N   1.6520463526787983        14.523106122813559        18.216284222694267     
 C  0.88301118464882344        15.712173565427646        17.690355432206331     
 H  0.69881757278828183        16.356579675710094        18.558604044558930     
 H  -8.8945276717997346E-002   15.325775369369284        17.367168285066668     
 C   2.9619202886051292        14.933273416529648        18.845350999786717     
 H   2.7350096317308914        15.807665041301329        19.471150141516542     
 H   3.6206105721639443        15.246576114248144        18.029468905689352     
 C  0.47646797500360705        12.939734133095028        16.658673311505453     
 H  0.61194524692704211        11.986835339470680        16.130911595799152     
 H   4.7943274195822817E-002   13.644161666886262        15.936697425347724     
 H -0.26905377949815862        12.774601057103153        17.449909120287010     
 C   1.8123246319598403        13.397561105183767        17.224892028315594     
 H   2.3066348546154400        12.582384912975400        17.762586617992188     
 H   2.5126730719638783        13.737568742532043        16.453726809809606     
 C   1.5722231843507046        16.463514230034264        16.570738195141825     
 H  0.90426660997644104        17.275172473213001        16.254322936334898     
 H   1.7857366525967602        15.818636298102264        15.711136674235577     
 H   2.5134623125488575        16.917938691300300        16.905518575966802     
 C   3.5808575189804182        13.815608350219113        19.672588202419668     
 H   4.4363390263915266        14.220753107071157        20.229532306884689     
 H   3.9588505983347533        12.988705251860745        19.057989876919862     
 H   2.8767713177591601        13.404239103356144        20.407123224569940     
 H   1.0513459290719864        14.188399856449319        19.016039814199463     
 N   4.3651354756536058        1.3586648678212916        9.1774657085606623     
 C   5.1344090370305890       0.16986786474074364        8.6512451215568671     
 H   5.3190922501904332      -0.47452927432610870        9.5194228345499230     
 H   6.1061356110944107       0.55662882837753791        8.3277348730545064     
 C   3.0554308918800630       0.94810377298380633        9.8066491961467044     
 H   3.2826151296058530        7.3637476165408194E-002   10.432260064992265     
 H   2.3966813093036983       0.63481325262422772        8.9908099408335200     
 C   5.5402738658018835        2.9427270954688454        7.6202400701872994     
 H   5.4045937290091066        3.8958387657105535        7.0928828140647582     
 H   5.9689751135936771        2.2386900833664627        6.8979648465943786     
 H   6.2857528782162602        3.1076874566490020        8.4115572156517757     
 C   4.2045127964767879        2.4843657736995457        8.1862961221541859     
 H   3.7099152596339127        3.2992805270882126        8.7241415308469712     
 H   3.5042986579208311        2.1443009270032389        7.4150327621645840     
 C   4.4450840644561254      -0.58165546271653623        7.5318150920366449     
 H   5.1132273992976609       -1.3930824905629333        7.2151407909252256     
 H   4.2310661431941448        6.3212630069015438E-002   6.6723008908089279     
 H   3.5040924980396331       -1.0364407444808386        7.8668928787152934     
 C   2.4363931317038352        2.0655106685766169        10.634183040502457     
 H   1.5811467331872497        1.6600704692703856        11.191299421433122     
 H   2.0580212806384508        2.8924012954301879        10.019775413068922     
 H   3.1405670389072240        2.4769845388749498        11.368581582484255     
 H   4.9658397661161295        1.6933668768139849        9.9772177839090990     
 N   7.6689504117722302        9.2988197559860524      -0.13889269728213652     
 C   6.8999913365170018        8.1097012319520783       0.38702390522059088     
 H   6.7157068245952232        7.4653681012371500      -0.48125865593473921     
 H   5.9280585098844467        8.4960520823481751       0.71034340816879560     
 C   8.9787545721077482        8.8887167332676356      -0.76814514570143810     
 H   8.7517819356315805        8.0143780610498556       -1.3939957116688033     
 H   9.6375386719072953        8.5753396038327150        4.7634584935328024E-002
 C   6.4935577107778713        10.882071627974462        1.4189750313499994     
 H   6.6291220216109794        11.834874089215834        1.9468792820689607     
 H   6.0650598389653121        10.177548206352284        2.1408666235714602     
 H   5.7479722179128867        11.047366743851230       0.62783510394122810     
 C   7.8293470362594473        10.424279032468107       0.85257817450105444     
 H   8.3236050932179726        11.239498659786728       0.31490273513385325     
 H   8.5297748229682888        10.084198240669457        1.6236377624653782     
 C   7.5893322797683114        7.3582766723692776        1.5065089694669997     
 H   6.9214307710802698        6.5465592291139405        1.8228729305832292     
 H   7.8028676916225654        8.0030681156408221        2.3661681440477045     
 H   8.5305751126789104        6.9039376828353172        1.1716258641902764     
 C   9.5975978629997591        10.006458175917759       -1.5953413271222063     
 H   10.453012856064559        9.6013531316930329       -2.1524200501649631     
 H   9.9756744760290399        10.833296812966550      -0.98070442090557786     
 H   8.8934238032296111        10.417910328496209       -2.3297514584757364     
 H   7.0681380442067834        9.6335961652358684      -0.93852739703013111     
 N   10.381813506335899        6.5823365804311962        8.8998993520550282     
 C   11.150852608828483        7.7713236387759004        9.4260215436849819     
 H   11.335439239406305        8.4156555780078808        8.5577837744884189     
 H   12.122646218986873        7.3847869312124184        9.7495799951487090     
 C   9.0720677317362988        6.9926140791478462        8.2706347785131840     
 H   9.2991196657377166        7.8670583295931111        7.6449510554062305     
 H   8.4132454269626500        7.3058728125849823        9.0864294900374212     
 C   11.557095100973635        4.9986307869919688        10.457373289956511     
 H   11.421489488325339        4.0456541363669363        10.984974994258813     
 H   11.985711131670058        5.7028855046043345        11.179471363856271     
 H   12.302613282248512        4.8335358440899938        9.6661231092959046     
 C   10.221309144524636        5.4567313237658581        9.8911936071091997     
 H   9.7268612162884658        4.6416832180442480        9.3534212226942675     
 H   9.5210060839372712        5.7967868645992056        10.662380465423448     
 C   10.461370743995529        8.5228325111515453        10.545367086512947     
 H   11.129385905602010        9.3343799135711496        10.861978500597104     
 H   10.247427021570550        7.8780133291010506        11.404930330691693     
 H   9.5203177517647379        8.9774375912501316        10.210235913940036     
 C   8.4532322911504423        5.8750350628840353        7.4431968713564807     
 H   7.5979060682718522        6.2802783246405900        6.8860718230229470     
 H   8.0750229931228574        5.0481290664539635        8.0576714179119975     
 H   9.1574644045336875        5.4636367114191549        6.7088123142398457     
 H   10.982630516890135        6.2476357552362227        8.1002373615216747     
         396

 Co   10.969615836116370        1.0293044657166146        3.3352970022795732     
 S   8.7392286575064766        3.0410428695585137        4.3734813597601061     
 S   11.340630523636849        3.0461578080324343       0.91295670647228166     
 S   10.840265225844337       -2.0789478976904361        2.5966034121940780     
 S   12.991369658221464       0.17271155642197855        5.6348797086210514     
 O   11.718316488631325      -0.50983120663198822        5.9737626414531491     
 O   12.103943029092031        3.1270185739434617      -0.34333926556234284     
 O   7.8694885569612172        3.1211467112365994        5.5609967361797832     
 O   9.9529402418710315        2.5732687989816490       0.81299813197179327     
 N   10.051047250428889      -0.72011591336036129        2.9883473892785655     
 O   13.636677306080884       0.84715985945376016        6.7761647371928024     
 O   10.208068712530153       -2.8373152066411169        1.5019765517500201     
 O   9.9987545393613484        3.7943892428141992        4.4326367853742905     
 O   12.243200292081829       -1.6528852779379541        2.3555071757140169     
 N   12.673318765963273        1.1388023093989605        4.3875007334009357     
 N   9.1465416234184449        1.5163020880849880        3.9801543685752860     
 N   12.052755329528198        2.1208100614721346        2.0476516860023795     
 C   6.0144966047846182      -0.57285926948897159        4.2141698375206973     
 H   4.9769215592041265      -0.48359513324707898        4.5243126206275708     
 C   13.380478074061955        2.3764670471447502        2.4613649801978608     
 C   8.6977923304775846      -0.75582157321578303        3.3850572813424287     
 C   7.7847076016979084        3.6716021513756076        2.9993106844354487     
 H   6.9002812209146818        3.0378980709854568        2.8670016085669268     
 H   8.4073620393523498        3.6387975923439821        2.0981142822734538     
 H   7.4695004184883107        4.6922337950848343        3.2459177545464879     
 C   14.359022958479432        3.0957194075656091        1.7468339986039314     
 H   14.120765629775356        3.4858321394706357       0.76046556207450622     
 C   13.721265183317964        1.8337201495740865        3.7390826595953732     
 C   10.900280048723435       -3.1022350533522998        4.0472768721274646     
 H   11.338610667902829       -2.4966089993700415        4.8471405860226788     
 H   11.530883441850328       -3.9698140611720736        3.8188933966805911     
 H   9.8888973712889019       -3.4209641278872414        4.3199191076349122     
 C   11.289621042965345        4.6857130367883491        1.6033743048141362     
 H   10.814517652968467        4.6031859092743099        2.5865265577638548     
 H   10.707571645654021        5.3085539632313612       0.91522214007837488     
 H   12.308652835094234        5.0736090070819175        1.7016235502853592     
 C   15.009072383057653        2.0588340338878597        4.2561328254037862     
 H   15.250923263566703        1.7035418048678923        5.2531333408669267     
 C   15.631034253964220        3.3175523983697754        2.2871691494942845     
 H   16.361243821562265        3.8992231319013304        1.7281292038481701     
 C   6.8444321011988114       0.54987795837896736        4.2878721602841683     
 H   6.4520793778942584        1.4783841871880288        4.6885002750520393     
 C   14.109671315390198       -1.0608521152805717        5.0049770006812127     
 H   13.564168574168388       -1.6889868003815594        4.2947343606317911     
 H   14.499252138197640       -1.6499698339869113        5.8378924294435706     
 H   14.924208401119110      -0.53790306496039075        4.4913674988334922     
 C   8.1941496185331673       0.48239863354579082        3.9012245417285221     
 C   7.8450218600442136       -1.8709232442439236        3.3283305130195302     
 H   8.2235740439660319       -2.8112411163869977        2.9387282411682611     
 C   6.5151014104907601       -1.7906689889263727        3.7544862375113932     
 H   5.8810398431148725       -2.6756368191267592        3.7117038241930258     
 C   15.953317117740154        2.8028784607894246        3.5428976317148968     
 H   16.926221231574697        2.9986008646827638        3.9882904409362778     
 Co   7.0810900662312219        14.852269402069643        12.373797666059552     
 S   9.3112951031985354        12.840364732587252        13.412174129946090     
 S   6.7100498418255992        12.835462071166557        9.9514551967432858     
 S   7.2105941890902798        17.960549809528086        11.635332745646732     
 S   5.0594443696491265        15.708604363131506        14.673482670955337     
 O   6.3325563504314069        16.391016073976246        15.012401483259142     
 O   5.9468323769428730        12.754565196149345        8.6951034408559682     
 O   10.181010431751522        12.760258192829541        14.599706919333212     
 O   8.0977935869383533        13.308205620186023        9.8515660523161053     
 N   7.9997299370114900        16.601661617944224        12.027056004374208     
 O   4.4140503573365741        15.034209623352004        15.814750723080870     
 O   7.8428761618080056        18.718952239507352        10.540784999433823     
 O   8.0517407177102420        12.087062318204845        13.471324197803030     
 O   5.8076536286877918        17.534554927372984        11.394142144765281     
 N   5.3774557584768994        14.742507331535178        13.426098899752867     
 N   8.9040748035781885        14.365121385946404        13.018805450026615     
 N   5.9979090850370627        13.760996655165153        11.085992713629572     
 C   12.036259964513286        16.454070809449025        13.252916006276916     
 H   13.073835971305398        16.364709035638366        13.563034476437263     
 C   4.6701762596941423        13.505320875169035        11.499698521237482     
 C   9.3529721455025214        16.637257562047534        12.423817873008055     
 C   10.265806126506538        12.209720545342854        12.038032727033332     
 H   11.150253878143760        12.843388887657911        11.905696321911485     
 H   9.6431610421943148        12.242515507996737        11.136829854469310     
 H   10.580978132127997        11.189086832001740        12.284674602283101     
 C   3.6915809756580726        12.786266179197421        10.785042129362003     
 H   3.9298097096543780        12.396344517181646        9.7985890864088638     
 C   4.3294603267188219        14.047785854036043        12.777553711898953     
 C   7.1505198540579489        18.983750736947592        13.086061634514206     
 H   6.7121695564545583        18.378075058257849        13.885878185322905     
 H   6.5199150311367875        19.851335904965104        12.857696138800062     
 H   8.1618899743147573        19.302473911229125        13.358758211952019     
 C   6.7608145487728137        11.195963122088468        10.642047144188583     
 H   7.2358766572697748        11.278505953823844        11.625220394236774     
 H   7.3428148803687323        10.572979971842299        9.9539861425321678     
 H   5.7417212422300787        10.808217515247508        10.740272125364957     
 C   3.0416622689078117        13.822620073884849        13.294604837230835     
 H   2.7998697012045990        14.177709096591293        14.291695941453170     
 C   2.4195764749260920        12.564375686350669        11.325372010045601     
 H   1.6893178795492587        11.982846742643597        10.766248166393950     
 C   11.206245408536725        15.331387882625426        13.326560451752615     
 H   11.598535825295084        14.402832037737571        13.727131622483167     
 C   3.9412274923594950        16.942237464892315        14.043554237004672     
 H   4.4867847755721293        17.570374040209920        13.333354879640641     
 H   3.5515992480274483        17.531340786722339        14.876454469303424     
 H   3.1267070340532142        16.419322205572211        13.529882036106709     
 C   9.8565299682912038        15.398975007511764        12.939921954539862     
 C   10.205812598247908        17.752307443013606        12.367170134125480     
 H   9.8273125790039657        18.692674320730671        11.977637526756331     
 C   11.535730502225659        17.671942657335798        12.793312557334959     
 H   12.169841346210433        18.556876102370151        12.750556353351440     
 C   2.0973618512425496        13.078779951042900        12.581228362623033     
 H   1.1244664349583084        12.882991918167646        13.026610562859961     
 Co   4.9524950860713872        6.9113642536167372        14.742213957901477     
 S   2.7221927097902325        4.8995575807462775        13.703837179767554     
 S   5.3235196862156506        4.8943044723881686        17.164420405755060     
 S   4.8230866175280642        10.019563775505738        15.480989876002436     
 S   6.9742187222266230        7.7679792408957171        12.442658414958649     
 O   5.7011108008167533        8.4504219572377117        12.103786699534446     
 O   6.0868005805697738        4.8133930227890591        18.420735133207479     
 O   1.8524811867723883        4.8194913816836555        12.516299882477407     
 O   3.9357876664954565        5.3670641036259532        17.264384790701492     
 N   4.0339132088248499        8.6607434466614261        15.089091904685121     
 O   7.6196052058232153        7.0936323445834359        11.301360732909853     
 O   4.1908100286990049        10.777839432597386        16.575631801875588     
 O   3.9817053882845195        4.1461860644327739        13.644702381741855     
 O   6.2260107218006677        9.5935023508142141        15.722141336558353     
 N   6.6562105104809710        6.8018276544588616        13.690005579986250     
 N   3.1294979795392672        6.4243072980909401        14.097181439915040     
 N   6.0356213787856126        5.8198204242442770        16.029851683858716     
 C  -2.5723803324932265E-003   8.5134281851062923        13.863063485004053     
 H  -1.0401330609143831        8.4241469309875292        13.552875126665104     
 C   7.3633931832633408        5.5642780249583295        15.616206261181043     
 C   2.6806803101784724        8.6964249296648397        14.692304342398939     
 C   1.7676447606408812        4.2689790436779553        15.077977283887291     
 H  0.88322291683685961        4.9026875691418432        15.210287101921208     
 H   2.3902825668508858        4.3017553838449443        15.979185437447075     
 H   1.4524328458446267        3.2483550788942668        14.831343984519446     
 C   8.3419692120313478        4.8451247266433501        16.330793117078095     
 H   8.1036929800210729        4.4550143187873896        17.317157540523720     
 C   7.7041862001395707        6.1070183560054661        14.338486362452345     
 C   4.8831757213376799        11.042951762641682        14.030386009764234     
 H   5.3215342517322037        10.437384559870292        13.230489982751545     
 H   5.5137691003371252        11.910517787679273        14.258854257859602     
 H   3.8718078733710395        11.361704604611196        13.757718056365853     
 C   5.2726686172323891        3.2548162430396208        16.473844496312232     
 H   4.7975931939372369        3.3373990991800917        15.490683786172690     
 H   4.6906387161009739        2.6318698138915093        17.161914352645880     
 H   6.2917348986622139        2.8670086486359443        16.375606154753036     
 C   8.9920254078280646        5.8819833296400770        13.821484280013273     
 H   9.2338783418413666        6.2372522679505291        12.824474316201018     
 C   9.6140277337684008        4.6233952736961159        15.790523794826393     
 H   10.344270716541486        4.0418022054871718        16.349605217329540     
 C  0.82738830933200891        7.3907086853894954        13.789381506645492     
 H  0.43507436963828700        6.4621992700553115        13.388725739342693     
 C   8.0924195340916718        9.0016172776118903        13.072601594410251     
 H   7.5468784750058919        9.6296796745338682        13.782877617217967     
 H   8.4819324564032623        9.5908005952458080        12.239700715008228     
 H   8.9070155133561499        8.4787255876909260        13.586177255782546     
 C   2.1770894000088727        7.4582023653521095        14.176086614800703     
 C   1.8278890619083534        9.8115097952810295        14.749007051270377     
 H   2.2064044073270996        10.751826696220650        15.138646389263346     
 C  0.49799284431798657        9.7312421090677308        14.322780947360984     
 H -0.13607612960956103        10.616204776726013        14.365550005446329     
 C   9.9363071579482067        5.1380473476945516        14.534787429558600     
 H   10.909238075156226        4.9423824690355005        14.089432600218950     
 Co   1.0643770431537809        8.9700609671663365        5.7035180114933368     
 S   3.2945757088468723        10.982038660433377        4.6652675220496320     
 S  0.69318919114822375        10.986957472672117        8.1257876407881984     
 S   1.1938949171995803        5.8618957057023797        6.4422254523114892     
 S -0.95729969273873594        8.1134062095016066        3.4039025106150556     
 O  0.31579581718298894        7.4309250537645832        3.0650451065373252     
 O  -7.0086972583756665E-002   11.067800839011079        9.3821101626315713     
 O   4.1643064417191828        11.062215008517168        3.4777512897610436     
 O   2.0809501609216068        10.514277322490674        8.2257326228828820     
 N   1.9830381689149832        7.2207424610892001        6.0503373155499656     
 O  -1.6026732140031088        8.7877186182936562        2.2625720930808093     
 O   1.8262396189787338        5.1035869955695974        7.5368014169537085     
 O   2.0349922149155342        11.735287810047337        4.6061224102614231     
 O -0.20901378607583307        6.2879604560676929        6.6834670763242183     
 N -0.63929917211113252        9.0796072962444150        4.6512054767594684     
 N   2.8873574703545075        9.4572526626337652        5.0585619942692599     
 N  -1.8861009966481768E-002   10.061404625048105        6.9912143022875695     
 C   6.0195442789625933        7.3683200251773258        4.8244222693117331     
 H   7.0571220779543307        7.4576889346501938        4.5143142105452352     
 C  -1.3466067451956463        10.316962996255947        6.5774922396545943     
 C   3.3362650102303930        7.1851228150143065        5.6535353161333095     
 C   4.2490552725802759        11.612650276196808        6.0394424705167671     
 H   5.1335058321841629        10.978984340063329        6.1717741266614272     
 H   3.6263926334449468        11.579831970326016        6.9406319374123688     
 H   4.5642324591356607        12.633290114152180        5.7928309464962480     
 C  -2.3252250869614417        11.036055067738658        7.2920848175441204     
 H  -2.0870113847021541        11.426057899713344        8.2785081533750677     
 C  -1.6873080283666386        9.7743693554805002        5.2996858136348326     
 C   1.1337196297011507        4.8385530501323331        4.9916010198826628     
 H  0.69534975159487644        5.4441484152503872        4.1917343327341143     
 H  0.50311270991682189        3.9710012709823870        5.2200847422730101     
 H   2.1450681591239031        4.5197749217086338        4.7188900305115133     
 C  0.74391835162822773        12.626463599416116        7.4352352141526454     
 H   1.2190147617237312        12.543955246094407        6.4520771813368647     
 H   1.3258768320949677        13.249454686495630        8.1233240407298197     
 H -0.27518198928869902        13.014178573577412        7.3369892877575476     
 C  -2.9750970677076896        9.9995074129354169        4.7825967060055055     
 H  -3.2168729473890529        9.6443441202270108        3.7855296058722070     
 C  -3.5972334177804290        11.257871007782443        6.7517358366424016     
 H  -4.3275080926509366        11.839424528532325        7.3108167044931571     
 C   5.1895400936161398        8.4910144993860648        4.7508312542307882     
 H   5.5818340076201061        9.4195870358767078        4.3503060870179988     
 C  -2.0755342360951481        6.8798330624286086        4.0339145443267199     
 H  -1.5299868341362377        6.2517518640252980        4.7441689839142320     
 H  -2.4651435355683153        6.2906594383140231        3.2010553674517732     
 H  -2.8900623082580923        7.4027884263292698        4.5475323860661589     
 C   3.8398197252445394        8.4234084762149042        5.1374396916117595     
 C   4.1890814087325641        6.0700570178880850        5.7101066184717535     
 H   3.8105767047812131        5.1296749272375912        6.0995950977598152     
 C   5.5189958115924140        6.1504274398777659        5.2839480313435452     
 H   6.1530865643713275        5.2654769809216990        5.3266364923955871     
 C  -3.9194186118064573        10.743383253746311        5.4959064231718573     
 H  -4.8923085087180720        10.939132936299519        5.0504973133639206     
 N   10.301734646352902       0.37309430424979051        8.2042183010904424     
 C   8.8700955703503901       0.40200656406420460        7.7143956332530594     
 H   8.7889883694626807        1.2453297911655949        7.0198411731121793     
 H   8.2576035916449637       0.62193066440165934        8.5988734660970820     
 C   10.493949884594263      -0.69563673200869192        9.2577216935212672     
 H   10.199047883945022       -1.6376273293020287        8.7873275424836716     
 H   9.7700335064400878      -0.49645006256575996        10.055908886314752     
 C   8.4720653773222772      -0.89515224842628593        7.0252179877678467     
 H   7.4920826029644276      -0.76039208360999866        6.5494448189224759     
 H   8.3921283160040900       -1.7330135598826701        7.7223579046379243     
 H   9.1746543025924989       -1.1452194681943146        6.2207343907617290     
 C   10.768939312054616        2.7565714686665115        7.5331904667246663     
 H   11.403208127274141        3.6059219902587847        7.8179321193836886     
 H   9.7674761550917335        3.1312954248468268        7.2992469885542794     
 H   11.195198421282200        2.3486151283089667        6.6080964500037309     
 C   10.776671265470613        1.7320411326739749        8.6599681550654779     
 H   11.796425396128546        1.5895701791412549        9.0293396212007089     
 H   10.139223466480678        2.0225540276356830        9.5051974552322687     
 C   11.920833073465266      -0.77060961893808089        9.7804401268158294     
 H   12.082484491908577       -1.7488893453151066        10.251792022481785     
 H   12.127126860459521       -6.5469239267079227E-003   10.537686993108725     
 H   12.647498020944401      -0.67734913805492691        8.9641492430767471     
 H   10.890510407790963        9.7907831831759745E-002   7.3763830955672622     
 N   7.7490682416869285        15.508144019355825        17.242915491098547     
 C   9.1807130103759746        15.478958550641570        16.753135079441435     
 H   9.2616287554164103        14.635734887195273        16.058441887788188     
 H   9.7931202888554765        15.258709799273273        17.637587035610938     
 C   7.5569742112645413        16.577005604095351        18.296308586590833     
 H   7.8519409514242344        17.518917008326511        17.825796910591045     
 H   8.2808962833804198        16.377850623597517        19.094498923974900     
 C   9.5791014865932347        16.776125461397022        16.064191881811833     
 H   10.559010144572387        16.641152534121183        15.588330678166567     
 H   9.6593186482335156        17.613830702292855        16.761486613148655     
 H   8.8765575546399447        17.026565833082337        15.259786410479254     
 C   7.2815799931517953        13.124663405552116        16.572099172271120     
 H   6.6472345490134126        12.275399692638278        16.856928464022062     
 H   8.2830152330280118        12.749837834659361        16.338196569409032     
 H   6.8553633782210932        13.532566524159993        15.646962588431224     
 C   7.2739260065654934        14.149307363932188        17.698769783652970     
 H   6.2541717894752074        14.291944988105548        18.068069871989675     
 H   7.9112853587628527        13.858797670581865        18.544064350885844     
 C   6.1301073905009957        16.652170989169317        18.819051279053340     
 H   5.9685465242468831        17.630539380037501        19.290249168702175     
 H   5.9237619951043170        15.888234426458888        19.576411640866368     
 H   5.4034214512665386        16.558857839317227        18.002786459012775     
 H   7.1603501440208843        15.783334200511518        16.415040429991052     
 N   4.2846392744183710        7.5676333544210754        9.8732449192958835     
 C   2.8529753924521764        7.5386585170418252        10.362988615391181     
 H   2.7718913032436525        6.6953825437210188        11.057601696062974     
 H   2.2405447243391539        7.3186171266202891        9.4784997022389330     
 C   4.4768664636146331        8.6363501528631517        8.8197313623887528     
 H   4.1819426876192276        9.5783455202872982        9.2901030885215050     
 H   3.7529708670479525        8.4371440777524196        8.0215296132146019     
 C   2.4548245189947457        8.8358413722263460        11.052046582683634     
 H   1.4748239764452171        8.7010577857807778        11.527775152228413     
 H   2.3748809125226380        9.6736491068076802        10.354843810632591     
 H   3.1573482867403619        9.0860127268372572        11.856554244907649     
 C   4.7518591833503177        5.1841862760425412        10.544349231638567     
 H   5.3862443002552594        4.3348837303887846        10.259722175979643     
 H   3.7503876068553961        4.8093898627129361        10.778139812763939     
 H   5.1779380050063155        5.5921818726136969        11.469510124003943     
 C   4.7596826503810723        6.2087025181179571        9.4175611228350995     
 H   5.7794765541890589        6.3512130970853509        9.0483184982529750     
 H   4.1223449625911108        5.9181573003877315        8.5722617326101478     
 C   5.9037616220600722        8.7113352772701109        8.2970444650243991     
 H   6.0653958462674016        9.6895984534904933        7.8256513395061020     
 H   6.1100989732104871        7.9472419097785023        7.5398377754152364     
 H   6.6304062787068423        8.6181350498274920        9.1133611830681378     
 H   4.8733553361883519        7.8428502955450146        10.701112789468260     
 N   1.7322417865673385        8.3142487896222086       0.83466169828110415     
 C   3.1638816093233859        8.3436678283516219        1.3244264752823134     
 H   3.2446063132295113        9.1867448319857807        2.0193132321057181     
 H   3.7762222744544842        8.5642913015675770       0.44002703776602586     
 C   1.5403252628176667        7.2454276524240342      -0.21880211733499899     
 H   1.8353520084039867        6.3035183310267096       0.25167466974261088     
 H   2.2642802117085634        7.4446991648582772       -1.0169348019084539     
 C   3.5625868891560142        7.0464428988430683        2.0130635350413786     
 H   4.5424372786609082        7.1815543348627706        2.4890007158296736     
 H   3.6430222053621493        6.2089196600638408        1.3155778681076242     
 H   2.8600872102810282        6.7956240620646691        2.8173868578698209     
 C   1.2645256899599764        10.697645891970085        1.5055999525159378     
 H  0.63001752033206893        11.546827211956389        1.2208822694331545     
 H   2.2659472347614198        11.072600195422835        1.7393544215089123     
 H  0.83850663606574150        10.289665165813865        2.4307961823431077     
 C   1.2568381790704020        9.6730254845856170       0.37891319025465686     
 H  0.23704340086129536        9.5302513874705266        9.7842227794783243E-003
 H   1.8940261526921962        9.9636347559361731      -0.46647509718050312     
 C  0.11350291841185459        7.1701428499195803      -0.74164633635617094     
 H  -4.7895775044190902E-002   6.1917977513058720       -1.2129459930937063     
 H  -9.2889303961793110E-002   7.9341263234573240       -1.4989491756552438     
 H -0.61324969174067934        7.2632822672435937        7.4580241964877475E-002
 H   1.1435860363396670        8.0388834134304261        1.6625224837102788     
 N   1.6554763398048942        14.524887922672168        18.214912979255118     
 C  0.88839021199800916        15.716193095504842        17.691420478616791     
 H  0.70793744199432540        16.360517205063154        18.560300942797625     
 H  -8.5372565067325365E-002   15.332682638503778        17.370730399568050     
 C   2.9666302537524172        14.931591003141129        18.843290428472024     
 H   2.7420380305836716        15.805367721459431        19.470660069008886     
 H   3.6250073007560615        15.244996738724463        18.027191522492220     
 C  0.47605416268112505        12.946778744547032        16.655230837739065     
 H  0.60958490327906312        11.995441694752326        16.124480528700111     
 H   4.8192324076068563E-002   13.653986600474775        15.935772588603342     
 H -0.26908543964566595        12.780310038060811        17.446514920045885     
 C   1.8129836811457598        13.400777514361316        17.221578791679914     
 H   2.3058179447444185        12.583668967466691        17.757560553760189     
 H   2.5136905993192515        13.740765382267540        16.450720448559903     
 C   1.5765495544094845        16.466424354316807        16.570459373596389     
 H  0.91056173235356519        17.280793274665086        16.257536366311058     
 H   1.7845977631918937        15.822211527087356        15.709344227099059     
 H   2.5204500533746867        16.916708375675491        16.902343129782452     
 C   3.5845450433439763        13.811620934184512        19.667982451874533     
 H   4.4421912973581845        14.214160760565150        20.223239186988248     
 H   3.9590355565681623        12.984524639581682        19.051721183897069     
 H   2.8812423423380884        13.401341543610760        20.403848822830955     
 H   1.0543526591150783        14.189885246788593        19.014178719868042     
 N   4.3616816147596111        1.3568555058912946        9.1761052440182880     
 C   5.1289828762566962       0.16579438008705288        8.6523494718506786     
 H   5.3098769173693814      -0.47852195169310496        9.5211658039893141     
 H   6.1025384297451657       0.54963198523909274        8.3313682468404657     
 C   3.0506803359272232       0.94979703981162611        9.8045876020318090     
 H   3.2755187891738267        7.5951920621917607E-002   10.431786177401344     
 H   2.3922496337784773       0.63640378464333935        8.9885268540709511     
 C   5.5407065321988274        2.9355870636601198        7.6167702380681988     
 H   5.4069927676084495        3.8871160111372647        7.0863845960042946     
 H   5.9687276596082492        2.2287313516964904        6.8970421359981513     
 H   6.2858076115713564        3.1019001837545424        8.4081276037578210     
 C   4.2038633234141827        2.4811062464668083        8.1829715802324845     
 H   3.7107696292542061        3.2979789684272403        8.7190891346280779     
 H   3.5032776818341014        2.1410663342850786        7.4120247502244752     
 C   4.4407214927471763      -0.58460091867377473        7.5315568707085276     
 H   5.1068777958631486       -1.3987609448744562        7.2183993270321576     
 H   4.2322179464883574        5.9603716471146734E-002   6.6705210501595840     
 H   3.4970444280469417       -1.0352107347568262        7.8637088986355899     
 C   2.4326755788285928        2.0695334061861055        10.629548909652961     
 H   1.5752407346380315        1.6667269063786945        11.184959824296763     
 H   2.0578445071173737        2.8966199455351545        10.013461019968720     
 H   3.1360574273151451        2.4799051174757842        11.365293253878306     
 H   4.9628086535074765        1.6918546821694480        9.9753677387538335     
 N   7.6723754589745115        9.2970729081445853      -0.13751875457926763     
 C   6.9053572281446787        8.1057224216005537       0.38596344177006725     
 H   6.7248220025588061        7.4614636992383589      -0.48294725254839982     
 H   5.9316160545145324        8.4891909331434441       0.70677300924838915     
 C   8.9834663536003383        8.8904266990868575      -0.76606317844557759     
 H   8.7588183347041877        8.0166964356661055       -1.3934774704883433     
 H   9.6419281222193476        8.5769555031455980        4.9943999441645640E-002
 C   6.4931216661526570        10.875075163766752        1.4223941181295987     
 H   6.6267311856485458        11.826325832134884        1.9532720402350403     
 H   6.0652835759423294        10.167781693763638        2.1417769619207490     
 H   5.7479247560538216        11.041689549497370       0.63119624398515894     
 C   7.8299903045313748        10.421106189137840       0.85588605790100347     
 H   8.3227784723744769        11.238253291518033       0.31992147129172344     
 H   8.5307682271450460        10.081051930844856        1.6266494974884702     
 C   7.5936329920331449        7.3554160048399115        1.5068055643681029     
 H   6.9276943280714534        6.5409946105804559        1.8196838098903467     
 H   7.8017022968571217        7.9995516526977788        2.3679718598541668     
 H   8.5375361888598800        6.9052078420146907        1.1748287384712439     
 C   9.6012960846220778        10.010464149842740       -1.5907206035294705     
 H   10.458882663665566        9.6079592816840389       -2.1460976209055262     
 H   9.9758614427071013        10.837503905787800      -0.97442637304120128     
 H   8.8979140979775728        10.420816305144699       -2.3264753827287254     
 H   7.0711511491582586        9.6321390428307794      -0.93667561043360370     
 N   10.378380782439107        6.5841173955788896        8.9012645640704431     
 C   11.145470437976671        7.7753502304338351        9.4249311264003754     
 H   11.326276903535282        8.4196075940445496        8.5560604234134061     
 H   12.119086659550897        7.3917151298018355        9.7459553639021408     
 C   9.0673422074220635        6.9909196470164376        8.2727091029963056     
 H   9.2920615729800407        7.8647437272165766        7.6454433354175206     
 H   8.4088463431218194        7.3042858129351433        9.0887293666616937     
 C   11.557535869416419        5.0057078115472153        10.460823439254458     
 H   11.423889631847203        4.0543006938953861        10.991429745949212     
 H   11.985479895821006        5.7127601432182731        11.180391652478288     
 H   12.302672259321984        4.8392734261736603        9.6695264252365440     
 C   10.220669979170930        5.4599527730329402        9.8945106088849464     
 H   9.7277117933063835        4.6429594958836278        9.3584588324327953     
 H   9.5200038950619028        5.7999837451646234        10.665388424678396     
 C   10.457068218706546        8.5257328584853234        10.545647719071608     
 H   11.123108759944753        9.3400020299968478        10.858747263846501     
 H   10.248632802105353        7.8815728980378159        11.406728414451887     
 H   9.5133352314578925        8.9761794223799249        10.213448265053211     
 C   8.4495190351314022        5.8710270152618520        7.4478364518095574     
 H   7.5920125356982568        6.2736554894934375        6.8924168649461945     
 H   8.0748339285290527        5.0439281148515569        8.0639863239796412     
 H   9.1529530590341253        5.4607214298924909        6.7121055015648166     
 H   10.979609394558254        6.2491196198062129        8.1020830652520690     
         396

 Co   10.967449977608911        1.0282990137301182        3.3313932961068078     
 S   8.7367114146715164        3.0389544419355592        4.3705865658618377     
 S   11.339055610796745        3.0481127185134125       0.91153546713931655     
 S   10.839375906533579       -2.0800701905000341        2.5924032525867675     
 S   12.988170517914140       0.17101378756956598        5.6317232538289588     
 O   11.714983138881172      -0.51145983182783650        5.9701692185028712     
 O   12.102896104502488        3.1298850865903334      -0.34439352193777661     
 O   7.8672885544944249        3.1178730266268206        5.5584068883087125     
 O   9.9513677109369993        2.5754936892235953       0.81054418531235317     
 N   10.049536627424699      -0.72151274371646945        2.9839403193810252     
 O   13.633362899536289       0.84491690871800440        6.7734229186792669     
 O   10.207471316748302       -2.8388985675103240        1.4979134025497485     
 O   9.9961321238089145        3.7924311402517765        4.4301474693422946     
 O   12.242117196765067       -1.6534217542275467        2.3512261177851217     
 N   12.670480146683639        1.1377518078836037        4.3847827313916348     
 N   9.1441059876653057        1.5146182718061583        3.9757506820714346     
 N   12.050675568639786        2.1218629476318509        2.0457521618740002     
 C   6.0131479630915470      -0.57596744514194698        4.2108729924091701     
 H   4.9755722517100374      -0.48721714200973881        4.5212222390954011     
 C   13.378237146698392        2.3772684703493239        2.4601450080823777     
 C   8.6963760033292683      -0.75781217467158601        3.3810904207330625     
 C   7.7817474313601567        3.6706808258202153        2.9973746191244972     
 H   6.8973624393843815        3.0370230204067958        2.8646440791652150     
 H   8.4041577963961771        3.6389955287059741        2.0959897802722933     
 H   7.4664501276331521        4.6909724456267101        3.2452107084658852     
 C   14.357043675379076        3.0970650262106023        1.7465384272187052     
 H   14.119173953029488        3.4881437185528927       0.76047584095821275     
 C   13.718649490010163        1.8332483627518898        3.7373862808600449     
 C   10.899844853071798       -3.1033142052801286        4.0431667028971781     
 H   11.337364801652193       -2.4974276935534756        4.8432804649343204     
 H   11.531119562944385       -3.9704455251241328        3.8149715604687722     
 H   9.8886631934465221       -3.4228917867119963        4.3155290058576004     
 C   11.287776249911738        4.6869718570742256        1.6034167928983607     
 H   10.812442151840882        4.6032146907141804        2.5863362196633073     
 H   10.705697082941262        5.3103304195244805       0.91577709987609868     
 H   12.306684108660946        5.0749931052393285        1.7023618746590208     
 C   15.006448753642502        2.0574738400086821        4.2548466207445301     
 H   15.248111820291689        1.7009952607910863        5.2514490103660236     
 C   15.629003081321496        3.3180639854879050        2.2873141940415240     
 H   16.359444194723430        3.9000276908722982        1.7289301512584074     
 C   6.8424728778214474       0.54725344169663515        4.2838010488344711     
 H   6.4496809274405251        1.4757420004504267        4.6840278219304574     
 C   14.106807631404815       -1.0621158438602174        5.0013674877924235     
 H   13.561548088668319       -1.6902383142793596        4.2909314214310923     
 H   14.496791615883412       -1.6513811965380700        5.8339642443186355     
 H   14.921076519946714      -0.53863182628947448        4.4878588602326301     
 C   8.1922040439687063       0.48028059130506306        3.8970804663576417     
 C   7.8441696668957031       -1.8733752465623248        3.3250196846816582     
 H   8.2230398633356998       -2.8136112669071238        2.9355294227232496     
 C   6.5143839967280677       -1.7937127616708528        3.7516995675872566     
 H   5.8808411294524303       -2.6790792550317031        3.7097800943439796     
 C   15.950988384686626        2.8019988810388901        3.5425223893203173     
 H   16.923900147250279        2.9969806313093663        3.9882210803503906     
 Co   7.0832532612929864        14.853267903645314        12.369916751345704     
 S   9.3138317852731713        12.842460975859172        13.409280469580089     
 S   6.7116254438058531        12.833496127063469        9.9500559160986288     
 S   7.2114654607012012        17.961660803558647        11.631130376338206     
 S   5.0626338917580345        15.710314861526227        14.670340908357852     
 O   6.3358783827563236        16.392663126314297        15.008817705322334     
 O   5.9478697458045078        12.751693132998728        8.6940770558552440     
 O   10.183232136027138        12.763544103691057        14.597116907624709     
 O   8.0993604631704539        13.305987259455371        9.8491275611395395     
 N   8.0012307768531006        16.603052205806971        12.022646948100371     
 O   4.4173612066015302        15.036464557067365        15.812026369295003     
 O   7.8434463013281581        18.720521212392139        10.536711712807190     
 O   8.0543888197764932        12.089017993967936        13.468836382797674     
 O   5.8087186266178152        17.535074845151101        11.389869086137468     
 N   5.3802855560823968        14.743571211771510        13.423395585005791     
 N   8.9065172753606667        14.366810769531240        13.014406738409644     
 N   5.9999906404308900        13.759909702082741        11.084133914192680     
 C   12.037600972980460        16.457207549435672        13.249613650122912     
 H   13.075177595246911        16.368369759428411        13.559941120594750     
 C   4.6724202559782677        13.504486122582627        11.498519733794433     
 C   9.3543800713752177        16.639252838353379        12.419843905514494     
 C   10.268788839776308        12.210660871350356        12.036095065573836     
 H   11.153191322682144        12.844288863104913        11.903339779836346     
 H   9.6463867288329510        12.242335802565954        11.134704467244449     
 H   10.584056960091239        11.190368150347478        12.283962471856146     
 C   3.6935688476918638        12.784866212569831        10.784800864651475     
 H   3.9314127929975848        12.393958681915430        9.7986624394662272     
 C   4.3320715904247269        14.048252926350182        12.775884424204362     
 C   7.1509447399388844        18.984825055125484        13.081945431560911     
 H   6.7134097678828235        18.378891878341161        13.882016742115972     
 H   6.5196668231870456        19.851961304542737        12.853769484788879     
 H   8.1621152034878435        19.304398264228965        13.354355060444025     
 C   6.7626882000905946        11.194685684883476        10.642089697971766     
 H   7.2379857312186830        11.278455808813627        11.625027852384386     
 H   7.3447241118946645        10.571202148586082        9.9545299663546984     
 H   5.7437258214481997        10.806797293820855        10.741012658616311     
 C   3.0442804797482581        13.823981568805365        13.293345529294678     
 H   2.8026696527219928        14.180278504216913        14.290028958282237     
 C   2.4216157238298428        12.563815244840914        11.325572249876053     
 H   1.6911309932910108        11.981978108570638        10.767113139390224     
 C   11.208205205963022        15.334035338299993        13.322490164980040     
 H   11.600941605924431        14.405502718510707        13.722666464900477     
 C   3.9440773196395225        16.943511010542593        14.039962778388414     
 H   4.4893861946791445        17.571631681436941        13.329562796560678     
 H   3.5540550671898514        17.532766377337818        14.872545816502514     
 H   3.1298198144250162        16.420059696645048        13.526400909894724     
 C   9.8584757030646024        15.401104229323426        12.935777880023052     
 C   10.206649140220525        17.754769506247200        12.363843510335181     
 H   9.8278257208197690        18.695049195701859        11.974415033707769     
 C   11.536432475697078        17.675008371265875        12.790511627040043     
 H   12.170019401403446        18.560344112994194        12.748615519842609     
 C   2.0996911876759468        13.079639216012360        12.580894782642407     
 H   1.1267871555213915        12.884598682870257        13.026583832713300     
 Co   4.9503593750630897        6.9123767006139420        14.746107285670774     
 S   2.7196943399666358        4.9016568816410917        13.706743281030613     
 S   5.3219733158892959        4.8923805263929694        17.165847216939966     
 S   4.8222322027798095        10.020697703997509        15.485170087309353     
 S   6.9710480164887532        7.7696725444595094        12.445798199740212     
 O   5.6978071213544066        8.4520483437094036        12.107363260927269     
 O   6.0857853858677702        4.8105645691389745        18.421793168905133     
 O   1.8502973680683950        4.8227758677320418        12.518902838292437     
 O   3.9342487140104994        5.3648859400581355        17.266842450979706     
 N   4.0324334094885312        8.6621494291906984        15.093498210028983     
 O   7.6163140205509974        7.0958647790779192        11.304086400947309     
 O   4.1902561428957839        10.779445428528723        16.579672461639781     
 O   3.9791002390703603        4.1481524879740679        13.647200941980087     
 O   6.2249644063072225        9.5940525921437452        15.726396593144942     
 N   6.6533991867491080        6.8028804058921537        13.692710987360623     
 N   3.1270843688587227        6.4260005098934867        14.101595322899657     
 N   6.0335733921621850        5.8187775558304260        16.031741497797231     
 C  -3.8972962726202091E-003   8.5165496822398481        13.866381844290173     
 H  -1.0414602977338381        8.4277834573705981        13.555992261231108     
 C   7.3611784220403216        5.5634725311430957        15.617409350250217     
 C   2.6792923851129800        8.6984260931882105        14.696278432130999     
 C   1.7647044681907873        4.2699151153204955        15.079927524215178     
 H  0.88032500518121470        4.9035788113295080        15.212659181736601     
 H   2.3871001025453249        4.3015734878804208        15.981322821824129     
 H   1.4494008842374537        3.2496310585107757        14.832067730628410     
 C   8.3400127265877320        4.8437650102474121        16.331066429688079     
 H   8.1021265719302598        4.4526897416724172        17.317126099416342     
 C   7.7015956077924992        6.1074840815136540        14.340164914425596     
 C   4.8827660612074135        11.044028227840444        14.034466160345282     
 H   5.3203083406975260        10.438191469120500        13.234324201852845     
 H   5.5140338213595328        11.911147450206741        14.262733440909951     
 H   3.8715976234692984        11.363627826677000        13.762081974564216     
 C   5.2708338133052450        3.2535796208922467        16.473827673657812     
 H   4.7955244504183732        3.3373853308648140        15.490900664973735     
 H   4.6887716268154636        2.6301287024313531        17.161395262248238     
 H   6.2897721783776745        2.8656361540540569        16.374892834324605     
 C   8.9894232853625287        5.8833289218239235        13.822747389391791     
 H   9.2310877536049638        6.2397857428598593        12.826136066129836     
 C   9.6120138669817727        4.6228571800718452        15.790348872361241     
 H   10.342484718332187        4.0409630441776718        16.348770276245332     
 C  0.82545059283727507        7.3933449640212201        13.793471970181395     
 H  0.43269328066858198        6.4648536073413192        13.393220494256624     
 C   8.0895902963306874        9.0028730932679206        13.076189433466450     
 H   7.5442958371937783        9.6309278118013300        13.786657571939291     
 H   8.4795100357796187        9.5921995788959489        12.243605826702934     
 H   8.9039149372870963        8.4794427313102556        13.589665481791798     
 C   2.1751673501747137        7.4603308113830664        14.180243426733160     
 C   1.8270670581855224        9.8139738632746774        14.752327660170849     
 H   2.2059041034313633        10.754209138679464        15.141850982456786     
 C  0.49730299556674834        9.7342990285822335        14.325585173108060     
 H -0.13624671841713229        10.619660741618619        14.367492710049303     
 C   9.9339959840813581        5.1389013686221627        14.535132965692201     
 H   10.906931570167098        4.9439702966316545        14.089468244024454     
 Co   1.0665212270096773        8.9690580898123304        5.7074097977787552     
 S   3.2970922321295637        10.979926209566891        4.6681577563729686     
 S  0.69476167515478704        10.988910155387224        8.1272048174470051     
 S   1.1947439729486409        5.8607663051183909        6.4464121534539682     
 S -0.95413079149902491        8.1117178915788184        3.4070506894893211     
 O  0.31909422180533858        7.4292990319829171        3.0686274177130932     
 O  -6.9046519324323000E-002   11.070667051754313        9.3831574036750425     
 O   4.1665067632011636        11.058909247060788        3.4803366716988049     
 O   2.0825124064214857        10.516476770751177        8.2281840144011031     
 N   1.9845168289648192        7.2193368790825314        6.0547469350766798     
 O  -1.5993817277391660        8.7855002186411948        2.2653106794638549     
 O   1.8267802881536375        5.1019900137446168        7.5408567603991967     
 O   2.0376203121645879        11.733316486812592        4.6086060172899543     
 O -0.20797388595007540        6.2874166293653611        6.6877185208192618     
 N -0.63648518884487360        9.0785539927897059        4.6539236424313710     
 N   2.8897818585984107        9.4555498503294437        5.0629647333341969     
 N  -1.6791972680213599E-002   10.062478082203636        6.9930962410116031     
 C   6.0208659075272797        7.3651674289449671        4.8277319518334290     
 H   7.0584440661408889        7.4540108598485988        4.5174135690165755     
 C  -1.3443739854062475        10.317795951054991        6.5786955984537894     
 C   3.3376525019028702        7.1831139063757341        5.6575149838891079     
 C   4.2520193346452455        11.611699107977550        6.0413735035830101     
 H   5.1364258159817142        10.978075202970667        6.1741241093646577     
 H   3.6296016766188322        11.580001582014766        6.9427521758723207
[truncated: 2,199,646 more chars]
