# Supplementary material for: Unraveling the Contributions to Spin–Lattice Relaxation in Kramers Single-Molecule Magnets
Source: J Am Chem Soc. 2022 Dec 9;144(50):22965–75. doi: 10.1021/jacs.2c08876 (PMC9782788; doi:10.1021/jacs.2c08876)
Supplement: Supplementary file 2 — ja2c08876_si_002.zip [file ja2c08876_si_002.zip › phonon_Co/mol-6/mode-1-10/9/Cart_disp.xyz]

         396

 Co   10.979102045526091        1.0224801285573684        3.3193516370201053     
 S   8.6966520796124236        3.0331698512763676        4.2661230645151038     
 S   11.367072787441336        3.0150100582386763       0.88082788439934723     
 S   10.885344259348404       -2.0971428410636697        2.6099391879346365     
 S   12.992103041067445       0.14718794443822017        5.6253589800828507     
 O   11.716836956974106      -0.53908717687514374        5.9510558055558729     
 O   12.152964532708527        3.0696078256756736      -0.36328424087585365     
 O   7.8159132900576846        3.1181216852374867        5.4457586683931876     
 O   9.9897131363032337        2.5143897423586137       0.77109757188280947     
 N   10.079827687213243      -0.74100171367794576        2.9792053199014115     
 O   13.633287762642167       0.80101609453251865        6.7812517366077651     
 O   10.258483226139207       -2.8837504625432011        1.5323948595658337     
 O   9.9443308985405210        3.8055959695436425        4.3257548426372958     
 O   12.281664306488102       -1.6560432163933911        2.3539073917941420     
 N   12.675094754684148        1.1317367344976450        4.3918988996047315     
 N   9.1317094657335343        1.5076650889247651        3.9020566407686643     
 N   12.069187489601156        2.1364499812541333        2.0599595644984334     
 C   6.0169973147037981      -0.60739286180302721        4.1245956147604126     
 H   4.9696790693776061      -0.51920044869630388        4.4034238091594498     
 C   13.386435034298708        2.4088532447825441        2.4923594111915794     
 C   8.7225448400998253      -0.78598654677139601        3.3616058991020670     
 C   7.7432219954345785        3.6297806776432080        2.8774475825076840     
 H   6.8736130712761296        2.9769045003870245        2.7392189532966618     
 H   8.3774942516918021        3.6067690285550169        1.9843645662433933     
 H   7.4029865006990967        4.6445232749933103        3.1160197635349136     
 C   14.358500890029539        3.1639620916927957        1.8057025276891705     
 H   14.129445115336265        3.5683900584770303       0.82288529995345161     
 C   13.722564664966765        1.8482292710186214        3.7637647001979699     
 C   10.961729091021393       -3.0928968743533858        4.0784433580519623     
 H   11.385024339022761       -2.4664133736703264        4.8700326523258193     
 H   11.607052153622931       -3.9536532068853352        3.8676018302075583     
 H   9.9547319455774659       -3.4245385813485516        4.3515591222488679     
 C   11.270544451786941        4.6801629747398161        1.5116540343834868     
 H   10.766408871487252        4.6242782761048469        2.4830870739897510     
 H   10.700177882740491        5.2694042350200689       0.78199944498781659     
 H   12.280381177368847        5.0875306613865865        1.6281115822788812     
 C   15.002250122553015        2.0809587885345699        4.2972962868234594     
 H   15.241391515515177        1.7045111723400457        5.2868372885468213     
 C   15.619176185867119        3.4006446728569308        2.3665059406000006     
 H   16.342210017763776        4.0069527070969997        1.8246951163669283     
 C   6.8310057222877587       0.52824529805391141        4.1753104394389666     
 H   6.4147328744588963        1.4660916687460284        4.5297657079662432     
 C   14.115358612375044       -1.0735013326187564        4.9824458908194718     
 H   13.579743479564602       -1.6831084551652202        4.2486495027282256     
 H   14.492355797640823       -1.6839726066793250        5.8058601189916246     
 H   14.937154204659837      -0.53704442364840976        4.4941060093835166     
 C   8.1926751474595410       0.46124534497266395        3.8297844454296595     
 C   7.8869043297547634       -1.9157380265997506        3.3343356686219474     
 H   8.2854309073916106       -2.8665861310628329        2.9899954069038732     
 C   6.5470024900140009       -1.8374306813844159        3.7306572873248545     
 H   5.9268768370557554       -2.7336566413160965        3.7182275141321091     
 C   15.940150255001557        2.8600127805161675        3.6118173224811323     
 H   16.905553237352070        3.0643122959816691        4.0706864274312116     
 Co   7.1286652206283057        14.863504613936719        12.318801044793144     
 S   9.3131708352759475        12.870098314712425        13.466992611666500     
 S   6.7634663144837255        12.768713194940762        9.9579113076956851     
 S   7.2710055364558555        17.962595422983302        11.545729217863993     
 S   5.1176871571693017        15.713884496847079        14.625986696371001     
 O   6.3911601683404919        16.391227208269260        14.969789600445274     
 O   6.0129312870619023        12.644431122543498        8.6962672209586547     
 O   10.166284181515211        12.816519560589979        14.667834682513936     
 O   8.1613351840151545        13.209212679985260        9.8485783287017323     
 N   8.0548979060227914        16.605908750961699        11.956262735470119     
 O   4.4704632436419018        15.028948790590841        15.760391713328136     
 O   7.9032931963485904        18.700793539984012        10.436325507722579     
 O   8.0435617378283624        12.133736242686320        13.533411219977973     
 O   5.8648183443183264        17.541303249708299        11.318325455921734     
 N   5.4298288875206842        14.754323782706058        13.372686296233695     
 N   8.9323706334041315        14.386662526980777        13.016560984865405     
 N   6.0505082706743707        13.757537050957906        11.039276442124644     
 C   12.062491754887153        16.475120837398222        13.281655910437307     
 H   13.090411439038729        16.393810059142421        13.626538189481279     
 C   4.7153846666993928        13.522952273338216        11.447075692300105     
 C   9.4024925762520564        16.642816600302197        12.374959289102140     
 C   10.276540370160602        12.183806655862501        12.124800305883486     
 H   11.175280482958049        12.797125276360310        11.990606159522132     
 H   9.6699511989370350        12.206175185322417        11.212056906455929     
 H   10.567974689751489        11.163379637425269        12.401910209021851     
 C   3.7254834090037381        12.829640479595255        10.721688772974680     
 H   3.9656464597464343        12.436495743743754        9.7371806353595822     
 C   4.3771500093052893        14.070609963906314        12.722697512784588     
 C   7.2195830261357044        19.012732899609329        12.980138050424241     
 H   6.7809099714429770        18.423342274482323        13.792883196542752     
 H   6.5916270298147888        19.879113590844735        12.737726573340780     
 H   8.2318153721063627        19.333724279038456        13.247064584811010     
 C   6.7742610992573287        11.167649946232951        10.735082071439036     
 H   7.2244049597545086        11.299527400383012        11.725751511608243     
 H   7.3687488903772635        10.501747081503964        10.097984767471159     
 H   5.7483710578463088        10.796739396984684        10.827777402427174     
 C   3.0815413711781448        13.869097548944632        13.231068878899785     
 H   2.8407002613320458        14.224631193069216        14.228426625495761     
 C   2.4432879690555964        12.637527832785477        11.249966537080416     
 H   1.7015833835288507        12.075206381177962        10.685716454253471     
 C   11.227495357119766        15.356670848040160        13.364326840126617     
 H   11.603836358346005        14.437701919246814        13.803600406796146     
 C   3.9983212547104330        16.952568576559500        14.001012961884912     
 H   4.5491596762876831        17.598677928637432        13.310407447417473     
 H   3.5893908354257347        17.523323893244960        14.837688135131421     
 H   3.1955236531812163        16.433494785962246        13.464495613660556     
 C   9.8893966102891770        15.415751793109751        12.935599156788367     
 C   10.262383822116913        17.751477573323275        12.300603855655973     
 H   9.8981326238416454        18.679917034789046        11.868011235778413     
 C   11.579955231301405        17.679703543820839        12.765812487459135     
 H   12.218692201348594        18.560542532712198        12.708427794960242     
 C   2.1254506763184322        13.151295109182714        12.506839767076139     
 H   1.1450831570861746        12.977388029174614        12.944610826784873     
 Co   4.9052924208853721        6.9227426465360464        14.797186206684525     
 S   2.7210962179301164        4.9289426800763891        13.649234262600539     
 S   5.2706083633162697        4.8286435253991851        17.158606797806392     
 S   4.7625045248654807        10.021822737428831        15.570356428252081     
 S   6.9162965119154576        7.7731814626714355        12.490287902852845     
 O   5.6427468647576591        8.4503612719704932        12.146435925918166     
 O   6.0210469630463486        4.7045397757886560        18.420318945287995     
 O   1.8679454641649980        4.8750812376138155        12.448438361910783     
 O   3.8727051711432097        5.2690757951761515        17.267757705760594     
 N   3.9788064389425464        8.6650319976587884        15.159811616372656     
 O   7.5636684540105961        7.0883895613854735        11.355882091439939     
 O   4.1300129263864100        10.760043553734944        16.679617916235227     
 O   3.9908292678909438        4.1927819498741350        13.582865742580635     
 O   6.1687053629235402        9.6006715327470218        15.797948478976858     
 N   6.6041930673175226        6.8135434458366229        13.743526871763251     
 N   3.1017077427480082        6.4456238737140303        14.099433808881006     
 N   5.9835957890843643        5.8173941804265894        16.077202082586819     
 C  -2.8775627604192534E-002   8.5335427206831920        13.834410145899012     
 H  -1.0567080911709783        8.4520082874366516        13.489630247890306     
 C   7.3186907366854888        5.5826697349425851        15.669416466998619     
 C   2.6312466881276180        8.7017371024669483        14.740978503011942     
 C   1.7578828671588198        4.2427224238600543        14.991575408448792     
 H  0.85909589897724636        4.8559777958753205        15.125771823864119     
 H   2.3645341158748496        4.2652670264022632        15.904271031950582     
 H   1.4665124927991611        3.2222371231400024        14.714620072716592     
 C   8.3085990204680193        4.8895008011853536        16.394939975616328     
 H   8.0684520341078176        4.4965982570523089        17.379550707828727     
 C   7.6568927245583760        6.1299804595344618        14.393638856692467     
 C   4.8140617111204529        11.071883153888772        14.135906210394280     
 H   5.2528940168492300        10.482482624922675        13.323257290488892     
 H   5.4419136522416975        11.938326199498707        14.378382120538527     
 H   3.8018467183635489        11.392790178170683        13.868812551211827     
 C   5.2599815696987422        3.2274715196813526        16.381600739174569     
 H   4.8098646473269762        3.3591470625602762        15.390895972621664     
 H   4.6655426343352184        2.5615821229967684        17.018752231364164     
 H   6.2859190550275708        2.8566566205370565        16.288978760418875     
 C   8.9524644660476440        5.9283020300273517        13.885247306190564     
 H   9.1932710540501397        6.2836280354330114        12.887802681673886     
 C   9.5907461619632439        4.6971913858703509        15.866636729758278     
 H   10.332450220971342        4.1349308075288951        16.430951551924103     
 C  0.80641043356633635        7.4152266618808405        13.751790988509770     
 H  0.43021544327858197        6.4961526718302487        13.312621138456516     
 C   8.0355405007650731        9.0118781606441658        13.115452762854044     
 H   7.4845580567264367        9.6580384250152509        13.805903051059518     
 H   8.4447466406506440        9.5825759208700507        12.278873422350271     
 H   8.8381659333522418        8.4927651117497671        13.652205299974428     
 C   2.1445246398784046        7.4745741938520078        14.180403826295802     
 C   1.7712014676531733        9.8102803016135844        14.815187837689578     
 H   2.1353372950763592        10.738819370431832        15.247645816419471     
 C  0.45360941177920744        9.7382535750770565        14.350078336463943     
 H -0.18524238075188149        10.619010664217871        14.407463567872885     
 C   9.9085477895418315        5.2106228105775836        14.609613614646864     
 H   10.888884766990394        5.0365444321103725        14.171851581577393     
 Co   1.0545824570538374        8.9633443728613198        5.7194440554145904     
 S   3.3372385705952206        10.973493663538518        4.7721801853252490     
 S  0.66705363307938137        10.956549152648433        8.1575227168013047     
 S   1.1479440921016943        5.8436390060030412        6.4288283306501688     
 S -0.95863992320852542        8.0879768326363983        3.4134218122570039     
 O  0.31651847549113576        7.4015217690409658        3.0876992887322259     
 O -0.11890164948169221        11.011247380008147        9.4015869329889217     
 O   4.2178401506828394        11.058081351447555        3.5924250774369577     
 O   2.0443214210679370        10.455679589525325        8.2673382192801910     
 N   1.9536289265033342        7.1997136888987763        6.0597477743665173     
 O  -1.5997226074283604        8.7419756689274664        2.2575724886933464     
 O   1.7745122035038992        5.0570049383490776        7.5065347009828374     
 O   2.0896971608759687        11.746151642774731        4.7125929264826665     
 O -0.24841680058210713        6.2847809126031162        6.6845544704441364     
 N -0.64149066780418096        9.0724364202335579        4.6469273596009888     
 N   2.9020319914521817        9.4481360345727001        5.1366110587459559     
 N  -3.5169770196887856E-002   10.078104102357642        6.9783456794986591     
 C   6.0163776999340648        7.3325341317214781        4.9139763001851859     
 H   7.0636347730612368        7.4204541980839096        4.6348811401728032     
 C  -1.3524280673406921        10.350530107370068        6.5459857085751665     
 C   3.3109452837920657        7.1545256008004401        5.6774418681427523     
 C   4.2909317995062120        11.570200562118169        6.1606279223762703     
 H   5.1605198584142764        10.917281941967541        6.2987789650469930     
 H   3.6567976053234652        11.547331919796145        7.0538108428597592     
 H   4.6311646546050387        12.584904105219916        5.9218899448973747     
 C  -2.3242759538840185        11.106224816527801        7.2323579064619654     
 H  -2.0950682758931314        11.511148309980433        8.2149370780878925     
 C  -1.6888123008972056        9.7892941099506210        5.2749051086700094     
 C   1.0718807898411886        4.8478610904728070        4.9603157898329266     
 H  0.64857972468633240        5.4742756606303482        4.1686756982853463     
 H  0.42666145987704834        3.9870121713058695        5.1710791871767441     
 H   2.0789618740548592        4.5163616448662047        4.6873358749440532     
 C  0.76391753620590475        12.621675958887622        7.5267358562498119     
 H   1.2680468538290370        12.565639966805684        6.5553184755242260     
 H   1.3344142577337081        13.210781331566013        8.2564096868506773     
 H -0.24582069918784299        13.029290913449094        7.4102604213807055     
 C  -2.9685788357840925        10.021857838414286        4.7414920068245285     
 H  -3.2079446977461745        9.6449264626297335        3.7521858192486008     
 C  -3.5850234443019087        11.342732122576145        6.6716634990416805     
 H  -4.3078839303175807        11.949406640063359        7.2133109837280420     
 C   5.2025107700631432        8.4682604969402551        4.8630403823671795     
 H   5.6188396918382217        9.4059295327167760        4.5082157892097374     
 C  -2.0819905152256535        6.8672971304331858        4.0561572570708009     
 H  -1.5464802502441255        6.2577398929746799        4.7900774933969394     
 H  -2.4587103758913536        6.2567649894523116        3.2326452879530114     
 H  -2.9039511974421539        7.4036930237775334        4.5442952324168395     
 C   3.8409230698886554        8.4015823933689884        5.2089342113339310     
 C   4.1464995195263761        6.0247190575936722        5.7050604117584092     
 H   3.7479300069652175        5.0740500114287341        6.0498046810434198     
 C   5.4863396089296854        6.1027273876195371        5.3085019189226097     
 H   6.1064082958474142        5.2064650444964453        5.3211041228712670     
 C  -3.9062977021844043        10.801356745710182        5.4267394197989987     
 H  -4.8717957582094744        11.005403378451915        4.9679658104750608     
 N   10.281636936954818       0.45908506822078921        8.1098922146703369     
 C   8.8668588371905486       0.57785719466946528        7.5841035762952744     
 H   8.8870019097475570        1.3438011572686883        6.7872099354815143     
 H   8.2591606582096304       0.97678914242941506        8.4251089010467872     
 C   10.377995718343968      -0.60357155800066908        9.1859050672979201     
 H   10.077514520519053       -1.5409360381717412        8.7101730962165984     
 H   9.6168343774469811      -0.37090217640672307        9.9424010364088264     
 C   8.3458403501203566      -0.75718233913259125        7.0424907929971807     
 H   7.4162463172170616      -0.55732028114703058        6.4829434955800691     
 H   8.1255479362237164       -1.4964879125600337        7.8409135203001847     
 H   9.0627329591152819       -1.2024436637702263        6.3123074265189301     
 C   10.842093498052410        2.8210223947426591        7.4296708418689832     
 H   11.499138877930154        3.6531711236919300        7.7150803594280850     
 H   9.8476657779641830        3.2197957672619193        7.2054418118273142     
 H   11.250815475581575        2.4031997105792180        6.5004300825508192     
 C   10.834018575106651        1.7938979234848296        8.5522299004662603     
 H   11.858199673463060        1.6034054852091468        8.8893948478900970     
 H   10.233995670289881        2.1112551834015525        9.4160553808636536     
 C   11.772257757064082      -0.72506232803977244        9.7889551332230198     
 H   11.861521780732360       -1.6986992392437374        10.294335309147225     
 H   11.971234102757982        5.0450534182546310E-002   10.536929086740118     
 H   12.548774414620494      -0.68798715989105941        9.0104549749858496     
 H   10.872789183365347       0.12961211761805355        7.3011404440145604     
 N   7.7740334672581115        15.574988821370166        17.277773923653388     
 C   9.2265025624142094        15.610581488557738        16.837299453240082     
 H   9.3977366931245481        14.696926214777051        16.235771995813366     
 H   9.8294742670507471        15.542756354327157        17.768099599821163     
 C   7.4907040902666298        16.665057390334564        18.294364384589322     
 H   7.7738096057437627        17.605007067207872        17.812595760555979     
 H   8.1842339008682288        16.513698184282468        19.131296704819235     
 C   9.5397968998626066        16.868501192314486        16.021796843196753     
 H   10.571511125733741        16.780504885683971        15.638465112175867     
 H   9.4904520051601935        17.794859473768796        16.628450560732713     
 H   8.8675401620457226        16.951268239585893        15.137852379808638     
 C   7.3798298155470743        13.163272251637007        16.650843100520959     
 H   6.7833879908316552        12.294524981581276        16.961453236701164     
 H   8.3896081090631736        12.820154960341116        16.401811895597366     
 H   6.9193900886373338        13.541087002120582        15.728752220636508     
 C   7.3576253686118269        14.204111730935622        17.762765318430763     
 H   6.3405326766926562        14.314198959238103        18.152211487363886     
 H   8.0216508349609157        13.947108256110289        18.599469338774231     
 C   6.0352586354750013        16.698445542978337        18.746701955803999     
 H   5.8047684262998978        17.688837714897549        19.169558881249685     
 H   5.8276906562228996        15.956695435076343        19.525867770951749     
 H   5.3535801677158990        16.536858998784325        17.898732915279513     
 H   7.1981758431903886        15.796745463942123        16.424550318891274     
 N   4.2597997026483609        7.6338230956267603        9.8385203800107490     
 C   2.8073932967836495        7.6686598854483226        10.279105616793270     
 H   2.6368298641387167        6.7553725174425789        10.881141863258117     
 H   2.2045412833319000        7.5997904188259771        9.3484930802932720     
 C   4.5425695250837785        8.7241865185510310        8.8221227274593179     
 H   4.2593855015335960        9.6639476927073424        9.3042126771354727     
 H   3.8488492532806924        8.5728561843016262        7.9853547672670064     
 C   2.4931406808191454        8.9266820597269305        11.093827408284463     
 H   1.4617285181707520        8.8381022348880709        11.477604364990002     
 H   2.5415399533813980        9.8524963627101343        10.486632329123021     
 H   3.1654051300962527        9.0106581220374160        11.977383130323062     
 C   4.6548697785459758        5.2220950984380856        10.464869213914234     
 H   5.2514236265138559        4.3535487667159494        10.153907437631984     
 H   3.6451911808653681        4.8787416952044431        10.713959850717560     
 H   5.1153897226152303        5.5997607690058064        11.386988287405289     
 C   4.6767227678393137        6.2632341342963027        9.3532287165531329     
 H   5.6937691365484628        6.3737767235670999        8.9638429602915899     
 H   4.0128409761536261        6.0062180512979735        8.5164245754023860     
 C   5.9978443125434122        8.7580913588773246        8.3693848221347888     
 H   6.2279724462541370        9.7487374118336909        7.9469331495627236     
 H   6.2053687875514134        8.0166927100703234        7.5898537733109537     
 H   6.6797789840097765        8.5963501684919059        9.2171035357160775     
 H   4.8356185684701183        7.8556804062070542        10.691735863631269     
 N   1.7516649599758205        8.3985159686064570       0.92841746223975419     
 C   3.1664756876789233        8.5160423309482720        1.4542581822959124     
 H   3.1473206590014189        9.2826091581062489        2.2503084984885775     
 H   3.7745052949639395        8.9132294204010254       0.61302786898406980     
 C   1.6545431253476266        7.3361842239933610      -0.14778817836106459     
 H   1.9547202034581355        6.3985701676665139       0.32763904103608171     
 H   2.4156026441546223        7.5687152665481667      -0.90440671892477054     
 C   3.6858377095212176        7.1811752801868129        1.9972193113982679     
 H   4.6158428060691827        7.3801186364350855        2.5562039006458863     
 H   3.9047389004285669        6.4409870682867734        1.1996899082199588     
 H   2.9688246417570414        6.7378657693002033        2.7279143148708163     
 C   1.1925156966022366        10.760605494948505        1.6090738786352463     
 H  0.53587361770784325        11.593105234878850        1.3238142634525831     
 H   2.1870644885981601        11.158914869068090        1.8335171148468850     
 H  0.78349502540230509        10.342770263188601        2.5381660254109946     
 C   1.2003108725477520        9.7337585903770236       0.48624343888202004     
 H  0.17616326225066781        9.5439920286096882       0.14868014096440732     
 H   1.8008130157337570        10.050943890293173      -0.37728541996627640     
 C  0.26012983943084145        7.2155172125497913      -0.75053183660471401     
 H  0.17026275116265285        6.2421094884763750       -1.2561878660363077     
 H   6.1374959601925114E-002   7.9913343943761275       -1.4982566823786905     
 H -0.51616988641510242        7.2527467407474777        2.8145729531683275E-002
 H   1.1603030297149586        8.0694035074527104        1.7371421651405288     
 N   1.7316303281389360        14.481830057379987        18.226164958002752     
 C   1.0151987059762111        15.724286199444355        17.747322044870224     
 H  0.91269856620326018        16.369018938687777        18.628353906143545     
 H   4.1202236305142789E-003   15.405689452728465        17.470922141055997     
 C   3.0835453875700458        14.807456763314024        18.815476993334961     
 H   2.9306326925562738        15.689850365680231        19.454058994543210     
 H   3.7314424286664747        15.087491019470116        17.978358733288808     
 C  0.43091377891417332        13.002366354169437        16.665938046539061     
 H  0.50219326188178293        12.070789863611960        16.089378099364762     
 H   1.4809596342477582E-002   13.758428029431631        15.991139917934802     
 H -0.29629645067626126        12.835819681757911        17.473909155466558     
 C   1.8043985892499643        13.373950776457560        17.203984129517888     
 H   2.2720421795395773        12.521095426022651        17.705896322404115     
 H   2.4998337332907492        13.698652218599982        16.420579794953735     
 C   1.6972157989676953        16.443502096671171        16.602416426014717     
 H   1.0732494111034738        17.306178402805273        16.336278061122915     
 H   1.8178806156605427        15.801229188031041        15.723725041709944     
 H   2.6865962912109831        16.819231503967309        16.889921876061305     
 C   3.6670928502469651        13.650856637485393        19.612801101431337     
 H   4.5892210908309092        13.993243465231552        20.105856591430399     
 H   3.9377243676777058        12.791448318014014        18.982574214129723     
 H   2.9845428770524265        13.304517535448896        20.402017476911208     
 H   1.1303356305318257        14.161267771976554        19.031277989126643     
 N   4.3755201871381466        1.2816064905690547        9.1397007395918859     
 C   5.1581884750277398       0.10099880364734462        8.6158627731569677     
 H   5.3483663434681077      -0.54158998443103912        9.4840020454896941     
 H   6.1275249625508437       0.49714994305058463        8.2967242938203984     
 C   3.0818835647083280       0.85643315683030363        9.7944712724260317     
 H   3.3362488879284240        2.6432415356395372E-003   10.439358544236356     
 H   2.4189260743472771       0.50741288819811881        8.9954265346466187     
 C   5.5033158999904126        2.8626130251727653        7.5426253940736983     
 H   5.3428531134330397        3.8053613984865375        7.0034411228579732     
 H   5.9306191658140985        2.1536899065698343        6.8241330166711842     
 H   6.2596759078220883        3.0531704754589466        8.3179004859825536     
 C   4.1835391013907781        2.3959243392138481        8.1399852274282694     
 H   3.6925907609098845        3.2124572459901457        8.6790580392101031     
 H   3.4708078503045101        2.0411217605359537        7.3874217429314433     
 C   4.4835445462522090      -0.65994051268242149        7.4940140966226254     
 H   5.1559027526453756       -1.4752062873884588        7.1978907610373479     
 H   4.2877806650992047       -2.5748546089234662E-002   6.6229941347061159     
 H   3.5366514283559449       -1.1096128548014812        7.8171753415971352     
 C   2.4477034366221755        1.9816046212448397        10.600001074716692     
 H   1.6152353826373418        1.5660556229887737        11.186725626430533     
 H   2.0328506052934854        2.7796829586802403        9.9672803531942726     
 H   3.1572906679248609        2.4363654792515974        11.306744402875921     
 H   4.9839379110708686        1.6364764012893811        9.9243835936589679     
 N   7.6577284489084878        9.2232201020273727      -0.10066291276261671     
 C   6.8745937011898324        8.0431615028208459       0.42381074461652579     
 H   6.6835163090875378        7.4005148822397926      -0.44415028758690689     
 H   5.9056939224993279        8.4400396696871027       0.74352883878706388     
 C   8.9510904205852597        8.7972557141053898      -0.75551824808004742     
 H   8.6962775649499804        7.9432264149077128       -1.3999400928266057     
 H   9.6141167718959331        8.4484085147008940        4.3537112151672316E-002
 C   6.5306398537877675        10.805738768909039        1.4953756800100901     
 H   6.6914271322204408        11.749004974208464        2.0336170506400797     
 H   6.1029520308597149        10.097685167594642        2.2145376312300051     
 H   5.7744207118372968        10.995788834471112       0.71984983994657892     
 C   7.8502879840872044        10.337943077551300       0.89852040255555587     
 H   8.3418660048355804        11.153902758486295       0.35911929268942511     
 H   8.5626728959954264        9.9831025103783073        1.6513879374891767     
 C   7.5494463348724459        7.2819836089347350        1.5453760184787093     
 H   6.8766688699856111        6.4672653419301502        1.8421594852695578     
 H   7.7462881443286973        7.9162820978504405        2.4161172087970768     
 H   8.4958113632673893        6.8314783122707725        1.2216617517274428     
 C   9.5854828112587676        9.9218385692293758       -1.5617416092975744     
 H   10.417542263049167        9.5056780746707759       -2.1486962783081389     
 H   10.000997614469483        10.719989358923792      -0.92947895429594862     
 H   8.8757634207015617        10.376672681562628       -2.2683229446904112     
 H   7.0493475120375324        9.5779696277837889      -0.88542388740104161     
 N   10.301889387745794        6.5419566134226024        8.8897641531747347     
 C   11.018121154483486        7.7847574694042159        9.3680659006663838     
 H   11.119945556522497        8.4294339922030979        8.4868883192243487     
 H   12.029510547873489        7.4666080887410491        9.6439756362402438     
 C   8.9497433180548178        6.8671229672558756        8.3006518396826934     
 H   9.1023534198022826        7.7492831590223368        7.6616583700842877     
 H   8.3020358298779158        7.1473929424064293        9.1378298006812759     
 C   11.603127864597605        5.0635666057727811        10.450742145603549     
 H   11.532049647431101        4.1323892726711495        11.028021692469320     
 H   12.018997664941510        5.8202684361189325        11.125018124917631     
 H   12.330416949929587        4.8965929718321943        9.6429463247723675     
 C   10.229551324999781        5.4343839302697656        9.9123515437039860     
 H   9.7623373810213447        4.5811190833817141        9.4106917691253056     
 H   9.5338929449342942        5.7590779393743157        10.695549954019482     
 C   10.336396380992491        8.5038611691541295        10.513223183150185     
 H   10.960221805981059        9.3667821535720837        10.778951881751997     
 H   10.216371272709656        7.8616281043441010        11.392061519133252     
 H   9.3467242431042710        8.8792188655108433        10.226140111796955     
 C   8.3660942590254930        5.7101360670082304        7.5039611595719862     
 H   7.4436486805658424        6.0521641408921774        7.0111642947936783     
 H   8.0959231704930321        4.8508534259331624        8.1346087332208050     
 H   9.0483952420151024        5.3637344405423582        6.7145477150247821     
 H   10.903097246357246        6.2212516425265214        8.0846353433324047     
         396

 Co   10.977653098727249        1.0223688920214073        3.3183922375053343     
 S   8.6976481492313944        3.0326237097601454        4.2701883220231327     
 S   11.365041963473065        3.0174471554448044       0.88179476780315957     
 S   10.882690113983360       -2.0967381256593272        2.6073823273243186     
 S   12.990626758786849       0.14770012905382243        5.6244146118533189     
 O   11.715410926169397      -0.53835725970111770        5.9505741070231117     
 O   12.150042341462408        3.0737682937801551      -0.36276140747912333     
 O   7.8176020522928047        3.1167997784630419        5.4503551402405357     
 O   9.9871668526613089        2.5183348957986418       0.77208832389051063     
 N   10.077708885022139      -0.74058599732231523        2.9776792419163760     
 O   13.631965756869036       0.80231395494749058        6.7797635683059267     
 O   10.255693672356921       -2.8821412121392402        1.5290455270349206     
 O   9.9458719935829674        3.8041544870540798        4.3299787475597471     
 O   12.279253712875246       -1.6561267338009358        2.3520609049221330     
 N   12.673728576572268        1.1316172875608004        4.3904558903903563     
 N   9.1313550375288663        1.5073392215573029        3.9039798682322622     
 N   12.067429989197722        2.1361417840369059        2.0584893847158603     
 C   6.0162653904459571      -0.60706486123116332        4.1275907455982397     
 H   4.9694340054965922      -0.51905008686703957        4.4080775780433799     
 C   13.385128768973269        2.4075945753427126        2.4902607021899259     
 C   8.7206698674019716      -0.78537406874872673        3.3609933809398704     
 C   7.7439641990957568        3.6314571548299015        2.8826695082141440     
 H   6.8736330270694221        2.9795604061565490        2.7445471978294047     
 H   8.3775457317445507        3.6084595281073617        1.9890960261443742     
 H   7.4049395657037360        4.6463411937417298        3.1221964923492211     
 C   14.357636316056874        3.1611554858766828        1.8026260941115566     
 H   14.128294886522580        3.5653023731137261       0.81976893855717226     
 C   13.721322628895813        1.8472915108764063        3.7617672277369425     
 C   10.958460800863259       -3.0938494016708544        4.0750354576021079     
 H   11.382143015653979       -2.4682915673378574        4.8671509945209008     
 H   11.603349972526626       -3.9547454083780988        3.8634015822358916     
 H   9.9513348368339667       -3.4252273051466258        4.3480015757183796     
 C   11.270668124471738        4.6810069469708875        1.5162591675429202     
 H   10.767880335053899        4.6232366094112614        2.4881733960332095     
 H   10.699704017665425        5.2721611267625379       0.78891031165132031     
 H   12.280908833360137        5.0874574228421876        1.6321194266473527     
 C   15.001410602341430        2.0792404635566046        4.2946593216558107     
 H   15.240602953443997        1.7033167591318754        5.2843941424374199     
 C   15.618855061582748        3.3967202733357316        2.3626043710909728     
 H   16.342351875876222        4.0019282798741518        1.8202272470755971     
 C   6.8307953907134982       0.52814589856311467        4.1791065253288631     
 H   6.4155208969264850        1.4655173106362074        4.5356898324158212     
 C   14.113785589732380       -1.0734375496126878        4.9819481655126037     
 H   13.577785515819761       -1.6839655536800473        4.2492424229830892     
 H   14.491593379627261       -1.6829075811927257        5.8056940512080013     
 H   14.935097567955223      -0.53741529831209645        4.4923901964856281     
 C   8.1918733624592157       0.46134989039299279        3.8314916163277064     
 C   7.8844267193524065       -1.9146006885252398        3.3325455380897844     
 H   8.2820976829366817       -2.8648854480630979        2.9859925803168372     
 C   6.5450845998446274       -1.8364622944965299        3.7305947333683198     
 H   5.9244955662106129       -2.7323047463638543        3.7170356512030840     
 C   15.939760668264400        2.8567602536420900        3.6082024788652598     
 H   16.905542149117210        3.0602976193986948        4.0665354158428153     
 Co   7.1272599006862460        14.863392179052417        12.319804464235233     
 S   9.3142185556056614        12.869554945078532        13.462949540415780     
 S   6.7615045117419337        12.771165963905663        9.9569588258579689     
 S   7.2683770413124913        17.962993089624295        11.548318328064292     
 S   5.1162103027423012        15.714390214438925        14.626947701931350     
 O   6.3897248919912499        16.391957825106733        14.970307494514405     
 O   6.0100931575436860        12.648645397806012        8.6957471587031936     
 O   10.168020260951053        12.815185152089640        14.663262789086074     
 O   8.1588631984657596        13.213164064666506        9.8476303938529970     
 N   8.0528148855009505        16.606322158849061        11.957818323592097     
 O   4.4691324814958655        15.030226552400812        15.761883704612133     
 O   7.9005289074056293        18.702407512758334        10.439715503326155     
 O   8.0451623327522679        12.132282600555637        13.529187352116814     
 O   5.8624393576053109        17.541199796591684        11.320193413981396     
 N   5.4284836399909686        14.754211706253862        13.374140434773469     
 N   8.9320549542149497        14.386345692542235        13.014693787895828     
 N   6.0488150113197277        13.757220902281183        11.040775795953287     
 C   12.061783619178687        16.475479868994753        13.278732854959985     
 H   13.090186396425743        16.394002333672738        13.621970993699946     
 C   4.7141340446769870        13.521695064765874        11.449176379397603     
 C   9.4006501213572928        16.643436522727093        12.375613932925333     
 C   10.277345878949294        12.185525497039896        12.119589979284205     
 H   11.175351002759607        12.799843445876339        11.985300223707787     
 H   9.6700632500872867        12.207911334012280        11.207339129605410     
 H   10.570010334453773        11.165241590409675        12.395727969992784     
 C   3.7246828297516608        12.826841779592948        10.724747871674309     
 H   3.9645760097462746        12.433414556545850        9.7402840667878596     
 C   4.3759405938436231        14.069678940954162        12.724689143277740     
 C   7.2163210661782369        19.011767234656293        12.983581938299755     
 H   6.7780310458362756        18.421446482708589        13.795795296538639     
 H   6.5879297363035043        19.878006136360685        12.741958057308711     
 H   8.2284204553446703        19.333027719497917        13.250667847989464     
 C   6.7744319148261045        11.168490758283481        10.730449474278947     
 H   7.2259276279072813        11.298453762800456        11.720638311906097     
 H   7.3683113440635069        10.504508705555585        10.091029556944347     
 H   5.7489406277136510        10.796674203255831        10.823735378537172     
 C   3.0807256109428289        13.867386347905875        13.233678988245067     
 H   2.8399187115085005        14.223441321676850        14.230839948866713     
 C   2.4430200563558091        12.633618026784346        11.253826918652379     
 H   1.7017860095136597        12.070197513918412        10.690132277708820     
 C   11.227314768532446        15.356598054822978        13.360606891660259     
 H   11.604653932976666        14.437160231519263        13.797767646668287     
 C   3.9967489888688985        16.952625116518764        14.001523869263584     
 H   4.5472115698500621        17.597828672768216        13.309848381642649     
 H   3.5886063746789021        17.524366253695796        14.837867558079612     
 H   3.1934835733921272        16.433118027925520        13.466198427987470     
 C   9.8886288588373077        15.415871103645099        12.933950463143375     
 C   10.259931704811139        17.752626995262908        12.302435188873815     
 H   9.8948225354168731        18.681623592823161        11.872042428455456     
 C   11.578059882909757        17.680695070765122        12.765927072320213     
 H   12.216329783428542        18.561919815975916        12.709660847800828     
 C   2.1250944364596669        13.148056020511980        12.510409085862202     
 H   1.1450966452331686        12.973391267740441        12.948698785022628     
 Co   4.9066914841909393        6.9226293280388225        14.796189591741557     
 S   2.7200267761025034        4.9284181105125500        13.653272154027267     
 S   5.2725580628143787        4.8310607970507942        17.159539543237031     
 S   4.7651491428618948        10.022220057153975        15.567769195727712     
 S   6.9177658048489743        7.7736833381863564        12.489319331609838     
 O   5.6441784058025579        8.4510961801461146        12.145912917225751     
 O   6.0238778063066176        4.7087096339961381        18.420815870747912     
 O   1.8661895318785704        4.8737797635390816        12.453002768055878     
 O   3.8751667672925914        5.2729950369931231        17.268695007132834     
 N   3.9808958677353181        8.6654502622470932        15.158258468193017     
 O   7.5649842582287290        7.0896562960678891        11.354382574130291     
 O   4.1328035328905912        10.761656045847168        16.676236907411131     
 O   3.9892007567642511        4.1913370461956490        13.587081926645901     
 O   6.1710997888953463        9.6005606822486698        15.796072987319898     
 N   6.6055288437963569        6.8134313944127154        13.742068240492870     
 N   3.1020111297813258        6.4453199902440215        14.101307437775786     
 N   5.9852754745888843        5.8170462018312410        16.075684978922745     
 C  -2.8061677413664714E-002   8.5339416676144477        13.837336074533017     
 H  -1.0564765962269032        8.4522516564865775        13.494195202383748     
 C   7.3199292164640228        5.5813876772265170        15.667297346788869     
 C   2.6330938029506892        8.7023720174123582        14.740333135360718     
 C   1.7570478302303807        4.2444564870900923        14.996773110368265     
 H  0.85899818962518681        4.8587143435230962        15.131065023683899     
 H   2.3643894294861489        4.2670095910903614        15.908978575195080     
 H   1.4644441277282065        3.2241172117551447        14.720781954055768     
 C   8.3093871115965587        4.8866701250800810        16.391855623363909     
 H   8.0695091977626134        4.4934730004373256        17.376416900965157     
 C   7.6580916317812537        6.1290419308366966        14.391636580368424     
 C   4.8173330645726944        11.070920993665860        14.132466268124249     
 H   5.2557743686277734        10.480590830832648        13.320344323697610     
 H   5.4456255491065519        11.937219127045095        14.374151359777237     
 H   3.8052501636581400        11.392101349422321        13.865221589658791     
 C   5.2597902603082094        3.2282822758829477        16.386205356836964     
 H   4.8083201400740005        3.3580534686493921        15.395982958759685     
 H   4.6659572482450269        2.5643130073844351        17.025676746749312     
 H   6.2853266230812608        2.8565565993801516        16.292989135942786     
 C   8.9532715580271738        5.9265916114907187        13.882627554102033     
 H   9.1940456537333191        6.2824493107680857        12.885384050868211     
 C   9.5910040004995203        4.6932594381307178        15.862752367902367     
 H   10.332237546555664        4.1298967548375343        16.426508511706484     
 C  0.80658735493198985        7.4151870884405486        13.755511223007710     
 H  0.42938689956019993        6.4956494535202056        13.318449008212093     
 C   8.0371112954389599        9.0119302335377665        13.114924732007143     
 H   7.4865118906249588        9.6571821492615388        13.806452758992036     
 H   8.4455158421576346        9.5836166972314025        12.278672087245786     
 H   8.8402131531213630        8.4923858501755234        13.650473599468997     
 C   2.1452879554595565        7.4747134031409432        14.182058531090652     
 C   1.7736659456906585        9.8114506068940983        14.813373072373830     
 H   2.1386655139358148        10.740541835827740        15.243637911998713     
 C  0.45551815146808916        9.7392786155581170        14.349975368594979     
 H -0.18286083315817253        10.620425554044949        14.406242106822894     
 C   9.9088957297220688        5.2073783468508577        14.606027796652571     
 H   10.888864505153578        5.0325508563748986        14.167746672221949     
 Co   1.0560370690939880        8.9632289077672667        5.7203990570469667     
 S   3.3362378629850142        10.972970310493341        4.7681351576069693     
 S  0.66906802878577698        10.958948275871416        8.1565736924971119     
 S   1.1506237084436659        5.8440436107252136        6.4313822022473497     
 S -0.95714690612716591        8.0884885584144044        3.4143625276683260     
 O  0.31796662465578579        7.4022602234753965        3.0881786196515764     
 O -0.11599271167005029        11.015364848692748        9.4010843529406163     
 O   4.2161536099015482        11.056800441645663        3.5878548099251546     
 O   2.0468558685355660        10.459599227890818        8.2663610656435242     
 N   1.9557647856463429        7.2001326156052965        6.0612615802127108     
 O  -1.5983889689383235        8.7432645365521697        2.2590548327850901     
 O   1.7773418754063477        5.0586153993888621        7.5098729413318512     
 O   2.0881445573400210        11.744721355682726        4.7083870238344439     
 O -0.24597869480020246        6.2846951677602965        6.6864132507609098     
 N -0.64011480054971204        9.0723209774794817        4.6483644400112683     
 N   2.9023892401070546        9.4478256004388097        5.1346898381013419     
 N  -3.3423265406546873E-002   10.077752184212155        6.9798359830639196     
 C   6.0171307617396002        7.3329047580897093        4.9109879557762763     
 H   7.0639040329898428        7.4206608012515067        4.6302475050035286     
 C  -1.3511322593282105        10.349226581473932        6.5481025465887752     
 C   3.3128356413665969        7.1551514526237758        5.6780373910323894     
 C   4.2901718010891514        11.571895022123435        6.1554376146631045     
 H   5.1604831498116681        10.919957950180633        6.2934862153441680     
 H   3.6567214261577878        11.549033247582576        7.0491060048943686     
 H   4.6291939282567895        12.586741960349823        5.9157531293638383     
 C  -2.3234327347288861        11.103344064246199        7.2354667018327969     
 H  -2.0939469955074963        11.507961706347771        8.2180977019190351     
 C  -1.6875679907408390        9.7883420948443245        5.2769044754409098     
 C   1.0751584757211137        4.8469096465944395        4.9637211207509866     
 H  0.65147073103819786        5.4724019953059342        4.1715573272600581     
 H  0.43036785577882974        3.9859256773676126        5.1752807686534306     
 H   2.0823641832720794        4.5156668981141905        4.6908840575438164     
 C  0.76376066062435433        12.622483263376784        7.5221466204084990     
 H   1.2665424989508829        12.564569197373284        6.5502472670485945     
 H   1.3348484163358632        13.213508345703572        8.2495137560842959     
 H -0.24638648077757580        13.029168649092760        7.4062693707109721     
 C  -2.9677329898265583        10.020133543124549        4.7441249450802214     
 H  -3.2071385905265180        9.6437502592868505        3.7546132016761455     
 C  -3.5847200653971454        11.338742339208929        6.6755919803889343     
 H  -4.3080522026496517        11.944298501207800        7.2178139337317893     
 C   5.2027351671173410        8.4681993143127876        4.8592621400292018     
 H   5.6180629292169089        9.4054022555631249        4.5023279664175462     
 C  -2.0803960051524699        6.8673599766822448        4.0566602149373807     
 H  -1.5444955549631916        6.2568793613128131        4.7894836110115557     
 H  -2.4579403366112906        6.2578321238301475        3.2328214737531615     
 H  -2.9018648174024753        7.4033242628175060        4.5460263755042476     
 C   3.8417348349182192        8.4017090654737352        5.2072264956409615     
 C   4.1489968265124340        6.0258725210910153        5.7068161300006306     
 H   3.7512850761927528        5.0757578702809338        6.0537529043303149     
 C   5.4882802838338494        6.1037268501905331        5.3085419058943755     
 H   6.1088151973805269        5.2078498326039915        5.3222647945554744     
 C  -3.9059108545776593        10.798076000446404        5.4303618145442076     
 H  -4.8717826556464781        11.001373126826055        4.9721195983988524     
 N   10.281519968437500       0.45526336092638509        8.1131385571730146     
 C   8.8657975341017323       0.57015076170555701        7.5894856451096349     
 H   8.8811365712949435        1.3397939577431310        6.7974858291880151     
 H   8.2582138487652781       0.96077980676898045        8.4327398476157409     
 C   10.382569679817705      -0.60806801960598811        9.1876736316763967     
 H   10.082527628548386       -1.5455035077344697        8.7118006291177412     
 H   9.6231028286254787      -0.37743082035790432        9.9461836648899897     
 C   8.3500008298631379      -0.76296236412362162        7.0410109918170658     
 H   7.4178440186367309      -0.56591845567085619        6.4858827749179060     
 H   8.1364791561284378       -1.5069563881301373        7.8346283207238088     
 H   9.0657767008168513       -1.1991297447340690        6.3069730155506223     
 C   10.837795747308499        2.8184431356548938        7.4342256754014961     
 H   11.493317947718102        3.6515159860187709        7.7202561458334582     
 H   9.8429814484021509        3.2158139958355756        7.2093711354864745     
 H   11.247815807591689        2.4016145905631645        6.5051686909091817     
 C   10.830484996574112        1.7909881318299017        8.5565306194165256     
 H   11.854489107261282        1.6025210409894550        8.8950085701011954     
 H   10.228855015255489        2.1068387925900653        9.4196721721689105     
 C   11.778365364741417      -0.72733996307782511        9.7869467605291458     
 H   11.871171982978701       -1.7013901538011964        10.290271526422968     
 H   11.977555155144074        4.7336988734408135E-002   10.535692816289027     
 H   12.552504491169103      -0.68715303493516922        9.0067038366937950     
 H   10.872291570304551       0.12848502642387286        7.3032755404911507     
 N   7.7739043510117680        15.571179512733460        17.274562927149582     
 C   9.2254331664991351        15.602938474614026        16.831958409848134     
 H   9.3919022816084166        14.692969620653180        16.225556337606616     
 H   9.8285267239320024        15.526860630907741        17.760517601224965     
 C   7.4952326069041764        16.660552498389208        18.292646389624945     
 H   7.7787682239950708        17.600443713056752        17.811038430849720     
 H   8.1904491618823805        16.507159951039483        19.127571267492762     
 C   9.5438921568863702        16.862787768999482        16.023288511355950     
 H   10.573062917607027        16.772016040795542        15.635564689321463     
 H   9.5012588839586485        17.784481794570926        16.634725329705081     
 H   8.8705202333894260        16.954585944730397        15.143177707294393     
 C   7.3755677572079259        13.160709893720609        16.646275661286008     
 H   6.7776187061822863        12.292868577967706        16.956246599146372     
 H   8.3849648634500458        12.816212033242525        16.397858499718719     
 H   6.9164156683431823        13.539531370545893        15.724011348586332     
 C   7.3541139919815341        14.201193800234334        17.758475979302400     
 H   6.3368440888936171        14.313276171502551        18.146621632622619     
 H   8.0165467211387185        13.942678769031776        18.595851740894282     
 C   6.0413125077895113        16.696127634333440        18.748742122201328     
 H   5.8143413423149504        17.686095355502481        19.173669850616150     
 H   5.8339599733631458        15.953525356117549        19.527120321792200     
 H   5.3572699133916011        16.537655323534086        17.902503474720952     
 H   7.1976626024016852        15.795626971607152        16.422451493499917     
 N   4.2599287752659736        7.6300330756329933        9.8417228235379639     
 C   2.8084595154272418        7.6610739484825459        10.284432570579822     
 H   2.6426275668495038        6.7514546065730530        10.891317994498880     
 H   2.2054796656439963        7.5840039839127167        9.3560516093858013     
 C   4.5380689394387028        8.7196861756674160        8.8238225321233976     
 H   4.2544587360965158        9.6593983100573020        9.3057357533036917     
 H   3.8426714462982225        8.5663210551858011        7.9890537966151101     
 C   2.4890901547809339        8.9210205902163402        11.092360687577704     
 H   1.4602063584895864        8.8296945144463876        11.480507481507114     
 H   2.5308250763609408        9.8421978326883011        10.480409572650728     
 H   3.1624694071513524        9.0139673392692572        11.972102181983397     
 C   4.6590884796360577        5.2195526004683179        10.469457195218729     
 H   5.2571439545997798        4.3519021782616276        10.159152197260942     
 H   3.6497860853299025        4.8748304315773243        10.717930817446808     
 H   5.1183167742042803        5.5982324516507154        11.391748292025829     
 C   4.6802083558383059        6.2603210878286886        9.3575245138698548     
 H   5.6974342505802884        6.3728360551439192        8.9694362501832643     
 H   4.0179121169362135        6.0017940788940152        8.5200536380637129     
 C   5.9918269043061025        8.7557521702560113        8.3673464819573695     
 H   6.2184540945453612        9.7459610811899502        7.9428037484652396     
 H   6.1991381105036272        8.0134837820618525        7.5886213065970489     
 H   6.6761128926906554        8.5971329436678801        9.2133473182253649     
 H   4.8361337036457313        7.8545761670211620        10.693826542974815     
 N   1.7518067195968119        8.3947616958210816       0.92519102003063836     
 C   3.1675601514066050        8.5084656149894666        1.4488934076004134     
 H   3.1531597622658523        9.2787005348114349        2.2400920616582072     
 H   3.7754586949154234        8.8974370352292702       0.60542546441865508     
 C   1.6500321019573230        7.3317389562841910      -0.14952720557689947     
 H   1.9497852394833568        6.3940663694962367       0.32605628025055100     
 H   2.4094022194693117        7.5622447340034888      -0.90815368395879104     
 C   3.6817832048601993        7.1755163484560152        1.9986489955921927     
 H   4.6143305304627349        7.3716874833216739        2.5532426337546998     
 H   3.8939832063367978        6.4306838129300052        1.2058803293253961     
 H   2.9658928997062675        6.7412032019195998        2.7331730318546108     
 C   1.1967728804687314        10.758086060980988        1.6045171977054851     
 H  0.54163381849529491        11.591492374550512        1.3186291372922079     
 H   2.1917021983998852        11.155016119544809        1.8295752354702357     
 H  0.78646905964427039        10.341245594650147        2.5334329990808975     
 C   1.2038178696457635        9.7308947476110905       0.48195443949342115     
 H  0.17984557191416978        9.5431172440219161       0.14309805574581050     
 H   1.8059031272565658        10.046582047270279      -0.38090532262943516     
 C  0.25409272945846273        7.2132495876139471      -0.74850924021193177     
 H  0.16071319606346396        6.2394171266524667       -1.2520960698665153     
 H   5.5113329567402794E-002   7.9882156457510840       -1.4970186402353314     
 H -0.51984030788897595        7.2535831565897446        3.1902224846551114E-002
 H   1.1608359180495107        8.0683258281908028        1.7350283228577565     
 N   1.7293661229289772        14.484784760580972        18.224985299517755     
 C   1.0112788435844347        15.725690332782118        17.745006237442258     
 H  0.90656445113553308        16.370365740215423        18.625714862183663     
 H   1.2533044384246891E-003   15.405147383127755        17.467515505507222     
 C   3.0798191151954439        14.812906389280545        18.815940408000202     
 H   2.9243657389413951        15.694592439540337        19.454668515638048     
 H   3.7280992001374065        15.094655586447177        17.979775550310269     
 C  0.43298458255740402        13.002757048841719        16.663853572904184     
 H  0.50650068931005643        12.070895315045719        16.088239240636959     
 H   1.6590805175267717E-002   13.757627178098618        15.987955374933257     
 H -0.29495014719110979        12.835613241004003        17.471012053587017     
 C   1.8051244159784179        13.376739497482646        17.203372906139933     
 H   2.2733633583578601        12.524801927615934        17.706217805067521     
 H   2.5009844639020926        13.702196364664333        16.420733965071676     
 C   1.6931293532662355        16.445957765480596        16.600693103698354     
 H   1.0679478322356841        17.307438507051700        16.333787019871593     
 H   1.8157039728049202        15.803887158027148        15.722199399767968     
 H   2.6814334626907912        16.823551705521556        16.889113987964404     
 C   3.6646248458654167        13.657100515104778        19.613487581208187     
 H   4.5845031230922695        14.001322774070530        20.108893817254895     
 H   3.9388731583272629        12.799220858566819        18.983210650757833     
 H   2.9813898113772273        13.308054833971568        20.400635563424654     
 H   1.1278895104803797        14.163367071369830        19.029585533214576     
 N   4.3732740211169219        1.2845547284666681        9.1409087557691393     
 C   5.1542864227409355       0.10240551437516919        8.6181840657238684     
 H   5.3422949723936979      -0.54023328760929079        9.4866445696624009     
 H   6.1246569043034000       0.49662546574770972        8.3000915096750845     
 C   3.0781856530904950       0.86186332105188856        9.7940493715546175     
 H   3.3300190297962819        7.3501754953826798E-003   10.438766676478691     
 H   2.4155979983324878       0.51457817242897996        8.9940541615746792     
 C   5.5053801314794582        2.8630487127832067        7.5447712118198274     
 H   5.3471396635115145        3.8055238895610941        7.0046640983880808     
 H   5.9324132362103628        2.1529605495746793        6.8273632528692314     
 H   6.2610071230193451        3.0530026880712193        8.3208685165190381     
 C   4.1842630496137767        2.3987166473217640        8.1406385012037141     
 H   3.6938841706562324        3.2161476307145631        8.6787860156824994     
 H   3.4719719026419615        2.0446634225002378        7.3872982879230458     
 C   4.4794402363079309      -0.65749898816274643        7.4957750357292676     
 H   5.1505941832607336       -1.4739393247029440        7.2003825305852081     
 H   4.2855208406510590       -2.3104944080256509E-002   6.6245695521865846     
 H   3.5314994468437835       -1.1053392444234429        7.8180692284131910     
 C   2.4452791449386373        1.9878112924161728        10.599393107581232     
 H   1.6105779508902280        1.5740845838570086        11.183784517612484     
 H   2.0340207523001950        2.7874282005702207        9.9667479096379044     
 H   3.1541996806779395        2.4398567215331823        11.308192097553363     
 H   4.9815174475188053        1.6385648277433429        9.9261002805938414     
 N   7.6600020706528156        9.2261266608045744      -0.10188743063715827     
 C   6.8785465287700287        8.0444990841016448       0.42144117092146727     
 H   6.6896834238447136        7.4018053421902650      -0.44685000431112887     
 H   5.9085909241836267        8.4394097157177903       0.74008436779594722     
 C   8.9548295189076796        8.8026837479731128      -0.75510860933318669     
 H   8.7025709830203635        7.9479431845229440       -1.3993837531784856     
 H   9.6174825920525269        8.4555630188139261        4.4896693044013919E-002
 C   6.5285677243246658        10.806057179758456        1.4932651909668853     
 H   6.6871164587087506        11.749024301418357        2.0324765412945633     
 H   6.1011692897535026        10.096795063238202        2.2113092500217224     
 H   5.7730745562115438        10.995529132763187       0.71692967316827683     
 C   7.8495625708317798        10.340673453632006       0.89787723285280530     
 H   8.3405396488329533        11.157559869416968       0.35941783289058160     
 H   8.5615246944324497        9.9865841419805648        1.6515062962495328     
 C   7.5535909882496561        7.2843679283417790        1.5435809634786755     
 H   6.8820387435359365        6.4684477270225980        1.8396005971888001     
 H   7.7485344243106686        7.9188631672684382        2.4145216134628398     
 H   8.5010300888284505        6.8357363603886867        1.2207613944910682     
 C   9.5879376746569758        9.9280725365262850       -1.5611112333924382     
 H   10.422250696500440        9.5137649025173925       -2.1457212522712621     
 H   9.9998249408864908        10.727758278036555      -0.92890120369424178     
 H   8.8788915872019452        10.380187552233552       -2.2697563325061720     
 H   7.0517935911217320        9.5800223934538487      -0.88715316958423251     
 N   10.304169231726902        6.5448660193468795        8.8909535191264570     
 C   11.022066641774829        7.7860990737017675        9.3704184741750112     
 H   11.126139072731176        8.4307210795116720        8.4895714164500475     
 H   12.032387551711169        7.4659811301593262        9.6474435385623831     
 C   8.9534967765817743        6.8725503067847704        8.3001881488657769     
 H   9.1086626857202173        7.7540146163626078        7.6610691443560297     
 H   8.3053967678117377        7.1545234360904377        9.1364097234612185     
 C   11.601046610637798        5.0638583271113635        10.452798777470171     
 H   11.527721711236746        4.1323757946201640        11.029096733403994     
 H   12.017217720353411        5.8193366088501719        11.128200931175572     
 H   12.329056255082270        4.8963089064869179        9.6458068219688631     
 C   10.228819633299171        5.4371120245781119        9.9129521477621196     
 H   9.7609888612936597        4.5847854290345307        9.4103470466730172     
 H   9.5327475074467589        5.7625618259182687        10.695395459217153     
 C   10.340493836498151        8.5062599099208889        10.514970694597654     
 H   10.965541438133478        9.3679730997848853        10.781487594318952     
 H   10.218526950420102        7.8642271500503309        11.393604001591271     
 H   9.3519126583838705        8.8835007173627041        10.226951077460697     
 C   8.3685945326222200        5.7163769929909289        7.5032427353877491     
 H   7.4484147836643455        6.0602584325060223        7.0080821921667660     
 H   8.0947836293276225        4.8586167321579987        8.1339193204891860     
 H   9.0515930273912506        5.3672719133228659        6.7159075386480209     
 H   10.905563348717951        6.2233127804470012        8.0863382961070656     
         396

 Co   10.976204151928405        1.0222576554854463        3.3174328379905633     
 S   8.6986442188503652        3.0320775682439236        4.2742535795311625     
 S   11.363011139504794        3.0198842526509324       0.88276165120697203     
 S   10.880035968618316       -2.0963334102549847        2.6048254667140012     
 S   12.989150476506255       0.14821231366942469        5.6234702436237880     
 O   11.713984895364689      -0.53762734252709166        5.9500924084903506     
 O   12.147120150216288        3.0779287618846367      -0.36223857408239296     
 O   7.8192908145279247        3.1154778716885971        5.4549516120878838     
 O   9.9846205690193841        2.5222800492386694       0.77307907589821179     
 N   10.075590082831035      -0.74017028096668458        2.9761531639313406     
 O   13.630643751095903       0.80361181536246262        6.7782754000040875     
 O   10.252904118574635       -2.8805319617352794        1.5256961945040077     
 O   9.9474130886254137        3.8027130045645174        4.3342026524821984     
 O   12.276843119262388       -1.6562102512084806        2.3502144180501237     
 N   12.672362398460388        1.1314978406239555        4.3890128811759812     
 N   9.1310006093242002        1.5070133541898405        3.9059030956958600     
 N   12.065672488794288        2.1358335868196785        2.0570192049332867     
 C   6.0155334661881161      -0.60673686065929944        4.1305858764360668     
 H   4.9691889416155774      -0.51889972503777526        4.4127313469273091     
 C   13.383822503647828        2.4063359059028810        2.4881619931882728     
 C   8.7187948947041161      -0.78476159072605745        3.3603808627776734     
 C   7.7447064027569352        3.6331336320165950        2.8878914339206041     
 H   6.8736529828627146        2.9822163119260732        2.7498754423621476     
 H   8.3775972117973012        3.6101500276597061        1.9938274860453551     
 H   7.4068926307083753        4.6481591124901502        3.1283732211635287     
 C   14.356771742084208        3.1583488800605704        1.7995496605339429     
 H   14.127144657708895        3.5622146877504219       0.81665257716089290     
 C   13.720080592824862        1.8463537507341912        3.7597697552759146     
 C   10.955192510705125       -3.0948019289883231        4.0716275571522544     
 H   11.379261692285194       -2.4701697610053888        4.8642693367159824     
 H   11.599647791430321       -3.9558376098708621        3.8592013342642248     
 H   9.9479377280904675       -3.4259160289446999        4.3444440291878923     
 C   11.270791797156535        4.6818509192019580        1.5208643007023539     
 H   10.769351798620546        4.6221949427176758        2.4932597180766685     
 H   10.699230152590360        5.2749180185050060       0.79582117831482391     
 H   12.281436489351426        5.0873841842977896        1.6361272710158241     
 C   15.000571082129843        2.0775221385786393        4.2920223564881610     
 H   15.239814391372818        1.7021223459237049        5.2819509963280185     
 C   15.618533937298377        3.3927958738145323        2.3587028015819445     
 H   16.342493733988668        3.9969038526513034        1.8157593777842660     
 C   6.8305850591392367       0.52804649907231793        4.1829026112187595     
 H   6.4163089193940728        1.4649429525263866        4.5416139568653993     
 C   14.112212567089715       -1.0733737666066192        4.9814504402057356     
 H   13.575827552074918       -1.6848226521948744        4.2498353432379528     
 H   14.490830961613700       -1.6818425557061263        5.8055279834243780     
 H   14.933040931250609      -0.53778617297578313        4.4906743835877387     
 C   8.1910715774588887       0.46145443581332168        3.8331987872257534     
 C   7.8819491089500495       -1.9134633504507290        3.3307554075576209     
 H   8.2787644584817546       -2.8631847650633628        2.9819897537298012     
 C   6.5431667096752539       -1.8354939076086438        3.7305321794117856     
 H   5.9221142953654695       -2.7309528514116121        3.7158437882740589     
 C   15.939371081527241        2.8535077267680120        3.6045876352493873     
 H   16.905531060882353        3.0562829428157205        4.0623844042544199     
 Co   7.1258545807441855        14.863279744168114        12.320807883677322     
 S   9.3152662759353770        12.869011575444636        13.458906469165060     
 S   6.7595427090001410        12.773618732870563        9.9560063440202544     
 S   7.2657485461691262        17.963390756265287        11.550907438264593     
 S   5.1147334483153006        15.714895932030771        14.627908707491699     
 O   6.3882896156420079        16.392688441944205        14.970825388583535     
 O   6.0072550280254697        12.652859673068527        8.6952270964477343     
 O   10.169756340386897        12.813850743589299        14.658690895658211     
 O   8.1563912129163647        13.217115449347750        9.8466824590042616     
 N   8.0507318649791113        16.606735566736425        11.959373911714074     
 O   4.4678017193498292        15.031504314210784        15.763375695896130     
 O   7.8977646184626691        18.704021485532653        10.443105498929732     
 O   8.0467629276761752        12.130828958424955        13.524963484255657     
 O   5.8600603708922945        17.541096343475072        11.322061372041057     
 N   5.4271383924612531        14.754099629801669        13.375594573313242     
 N   8.9317392750257696        14.386028858103693        13.012826590926252     
 N   6.0471217519650846        13.756904753604459        11.042275149781933     
 C   12.061075483470223        16.475838900591285        13.275809799482664     
 H   13.089961353812757        16.394194608203055        13.617403797918616     
 C   4.7128834226545813        13.520437856193531        11.451277066495100     
 C   9.3988076664625293        16.644056445151993        12.376268576748526     
 C   10.278151387737987        12.187244338217289        12.114379652684924     
 H   11.175421522561166        12.802561615392371        11.979994287893442     
 H   9.6701753012375367        12.209647482702144        11.202621352754893     
 H   10.572045979156059        11.167103543394081        12.389545730963716     
 C   3.7238822504995834        12.824043079590641        10.727806970373937     
 H   3.9635055597461148        12.430333369347949        9.7433874982161370     
 C   4.3747311783819569        14.068747918002012        12.726680773770891     
 C   7.2130591062207703        19.010801569703258        12.987025826175271     
 H   6.7751521202295741        18.419550690934859        13.798707396534526     
 H   6.5842324427922208        19.876898681876639        12.746189541276642     
 H   8.2250255385829778        19.332331159957381        13.254271111167917     
 C   6.7746027303948804        11.169331570334011        10.725816877118856     
 H   7.2274502960600531        11.297380125217900        11.715525112203949     
 H   7.3678737977497493        10.507270329607204        10.084074346417536     
 H   5.7495101975809941        10.796609009526978        10.819693354647171     
 C   3.0799098507075131        13.865675146867117        13.236289097590348     
 H   2.8391371616849552        14.222251450284482        14.233253272237663     
 C   2.4427521436560218        12.629708220783217        11.257687300224342     
 H   1.7019886354984683        12.065188646658862        10.694548101164166     
 C   11.227134179945129        15.356525261605798        13.356886943193899     
 H   11.605471507607325        14.436618543791711        13.791934886540428     
 C   3.9951767230273640        16.952681656478031        14.002034776642255     
 H   4.5452634634124420        17.596979416899000        13.309289315867824     
 H   3.5878219139320691        17.525408614146631        14.838046981027803     
 H   3.1914434936030380        16.432741269888794        13.467901242314383     
 C   9.8878611073854383        15.415990414180447        12.932301769498386     
 C   10.257479587505367        17.753776417202541        12.304266522091655     
 H   9.8915124469920990        18.683330150857280        11.876073621132500     
 C   11.576164534518108        17.681686597709405        12.766041657181292     
 H   12.213967365508488        18.563297099239634        12.710893900641414     
 C   2.1247381966009011        13.144816931841248        12.513978404648263     
 H   1.1451101333801628        12.969394506306267        12.952786743260386     
 Co   4.9080905474965055        6.9225160095415994        14.795192976798589     
 S   2.7189573342748909        4.9278935409487108        13.657310045453993     
 S   5.2745077623124885        4.8334780687024042        17.160472288667673     
 S   4.7677937608583099        10.022617376879117        15.565181963203342     
 S   6.9192350977824910        7.7741852137012764        12.488350760366833     
 O   5.6456099468474568        8.4518310883217378        12.145389908533334     
 O   6.0267086495668876        4.7128794922036201        18.421312796207832     
 O   1.8644335995921428        4.8724782894643468        12.457567174200973     
 O   3.8776283634419730        5.2769142788100956        17.269632308505077     
 N   3.9829852965280903        8.6658685268353981        15.156705320013376     
 O   7.5663000624468619        7.0909230307503046        11.352883056820641     
 O   4.1355941393947715        10.763268537959393        16.672855898587038     
 O   3.9875722456375580        4.1898921425171638        13.591298110711167     
 O   6.1734942148671523        9.6004498317503195        15.794197495662937     
 N   6.6068646202751911        6.8133193429888088        13.740609609222487     
 N   3.1023145168146438        6.4450161067740126        14.103181066670565     
 N   5.9869551600934052        5.8166982232358926        16.074167875258674     
 C  -2.7347727223136890E-002   8.5343406145457035        13.840262003167023     
 H  -1.0562451012828282        8.4524950255365034        13.498760156877189     
 C   7.3211676962425560        5.5801056195104497        15.665178226579117     
 C   2.6349409177737604        8.7030069323577699        14.739687767709496     
 C   1.7562127933019416        4.2461905503201303        15.001970812287739     
 H  0.85890048027312726        4.8614508911708709        15.136358223503679     
 H   2.3642447430974483        4.2687521557784596        15.913686118439580     
 H   1.4623757626572520        3.2259973003702869        14.726943835394945     
 C   8.3101752027250981        4.8838394489748085        16.388771271111491     
 H   8.0705663614174110        4.4903477438223414        17.373283094101588     
 C   7.6592905390041324        6.1281034021389313        14.389634304044380     
 C   4.8206044180249368        11.069958833442948        14.129026325854218     
 H   5.2586547204063168        10.478699036742622        13.317431356906326     
 H   5.4493374459714072        11.936112054591485        14.369920599015948     
 H   3.8086536089527310        11.391412520673958        13.861630628105756     
 C   5.2595989509176766        3.2290930320845428        16.390809974499359     
 H   4.8067756328210249        3.3569598747385077        15.401069944897708     
 H   4.6663718621548345        2.5670438917721019        17.032601262134460     
 H   6.2847341911349499        2.8564565782232467        16.296999511466698     
 C   8.9540786500067036        5.9248811929540866        13.880007802013500     
 H   9.1948202534164984        6.2812705861031599        12.882965420062535     
 C   9.5912618390357949        4.6893274903910847        15.858868006046453     
 H   10.332024872139987        4.1248627021461735        16.422065471488864     
 C  0.80676427629764325        7.4151475150002577        13.759231457505653     
 H  0.42855835584181795        6.4951462352101617        13.324276877967671     
 C   8.0386820901128466        9.0119823064313653        13.114396701160244     
 H   7.4884657245234800        9.6563258735078268        13.807002466924555     
 H   8.4462850436646253        9.5846574735927543        12.278470752141303     
 H   8.8422603728904843        8.4920065886012797        13.648741898963566     
 C   2.1460512710407085        7.4748526124298786        14.183713235885502     
 C   1.7761304237281434        9.8126209121746122        14.811558307058084     
 H   2.1419937327952705        10.742264301223647        15.239630007577954     
 C  0.45742689115697094        9.7403036560391758        14.349872400726014     
 H -0.18047928556446358        10.621840443872030        14.405020645772906     
 C   9.9092436699023061        5.2041338831241308        14.602441978658279     
 H   10.888844243316761        5.0285572806394248        14.163641762866503     
 Co   1.0574916811341386        8.9631134426732153        5.7213540586793421     
 S   3.3352371553748079        10.972446957448165        4.7640901298886904     
 S  0.67108242449217259        10.961347399094398        8.1556246681929210     
 S   1.1533033247856372        5.8444482154473860        6.4339360738445315     
 S -0.95565388904580650        8.0890002841924105        3.4153032430796482     
 O  0.31941477382043576        7.4029986779098280        3.0886579505709273     
 O -0.11308377385840836        11.019482317377349        9.4005817728923127     
 O   4.2144670691202570        11.055519531843773        3.5832845424133515     
 O   2.0493903160031950        10.463518866256313        8.2653839120068593     
 N   1.9579006447893517        7.2005515423118167        6.0627753860589051     
 O  -1.5970553304482866        8.7445534041768713        2.2605371768768339     
 O   1.7801715473087960        5.0602258604286465        7.5132111816808642     
 O   2.0865919538040734        11.743291068590722        4.7041811211862203     
 O -0.24354058901829784        6.2846094229174758        6.6882720310776840     
 N -0.63873893329524312        9.0722055347254056        4.6498015204215486     
 N   2.9027464887619270        9.4475151663049175        5.1327686174567289     
 N  -3.1676760616205897E-002   10.077400266066666        6.9813262866291801     
 C   6.0178838235451355        7.3332753844579406        4.9079996113673667     
 H   7.0641732929184489        7.4208674044191030        4.6256138698342530     
 C  -1.3498364513157286        10.347923055577795        6.5502193846023848     
 C   3.3147259989411277        7.1557773044471116        5.6786329139220264     
 C   4.2894118026720900        11.573589482128702        6.1502473069499377     
 H   5.1604464412090607        10.922633958393725        6.2881934656413430     
 H   3.6566452469921109        11.550734575369008        7.0444011669289770     
 H   4.6272232019085395        12.588579815479727        5.9096163138303019     
 C  -2.3225895155737537        11.100463311964598        7.2385754972036294     
 H  -2.0928257151218608        11.504775102715110        8.2212583257501777     
 C  -1.6863236805844726        9.7873900797380298        5.2789038422118093     
 C   1.0784361616010387        4.8459582027160719        4.9671264516690457     
 H  0.65436173739006331        5.4705283299815193        4.1744389562347690     
 H  0.43407425168061120        3.9848391834293553        5.1794823501301162     
 H   2.0857664924892996        4.5149721513621763        4.6944322401435796     
 C  0.76360378504280391        12.623290567865945        7.5175573845671853     
 H   1.2650381440727287        12.563498427940885        6.5451760585729630     
 H   1.3352825749380184        13.216235359841129        8.2426178253179145     
 H -0.24695226236730861        13.029046384736427        7.4022783200412388     
 C  -2.9668871438690236        10.018409247834814        4.7467578833359143     
 H  -3.2063324833068614        9.6425740559439657        3.7570405841036902     
 C  -3.5844166864923821        11.334752555841714        6.6795204617361881     
 H  -4.3082204749817228        11.939190362352244        7.2223168837355374     
 C   5.2029595641715387        8.4681381316853184        4.8554838976912240     
 H   5.6172861665955960        9.4048749784094738        4.4964401436253540     
 C  -2.0788014950792864        6.8674228229313039        4.0571631728039614     
 H  -1.5425108596822579        6.2560188296509462        4.7888897286261720     
 H  -2.4571702973312273        6.2588992582079825        3.2329976595533116     
 H  -2.8997784373627971        7.4029555018574777        4.5477575185916548     
 C   3.8425465999477830        8.4018357375784802        5.2055187799479921     
 C   4.1514941334984909        6.0270259845883585        5.7085718482428520     
 H   3.7546401454202880        5.0774657291331344        6.0577011276172090     
 C   5.4902209587380133        6.1047263127615299        5.3085818928661421     
 H   6.1112220989136388        5.2092346207115376        5.3234254662396827     
 C  -3.9055240069709147        10.794795255182628        5.4339842092894175     
 H  -4.8717695530834808        10.997342875200195        4.9762733863226440     
 N   10.281402999920182       0.45144165363198102        8.1163848996756922     
 C   8.8647362310129161       0.56244432874164874        7.5948677139239953     
 H   8.8752712328423300        1.3357867582175738        6.8077617228945160     
 H   8.2572670393209258       0.94477047110854584        8.4403707941846928     
 C   10.387143641291443      -0.61256448121130702        9.1894421960548733     
 H   10.087540736577717       -1.5500709772971979        8.7134281620188823     
 H   9.6293712798039763      -0.38395946430908556        9.9499662933711530     
 C   8.3541613096059173      -0.76874238911465209        7.0395311906369509     
 H   7.4194417200563993      -0.57451663019468180        6.4888220542557420     
 H   8.1474103760331591       -1.5174248637002408        7.8283431211474337     
 H   9.0688204425184207       -1.1958158256979119        6.3016386045823145     
 C   10.833497996564589        2.8158638765671289        7.4387805089340091     
 H   11.487497017506051        3.6498608483456119        7.7254319322388305     
 H   9.8382971188401189        3.2118322244092323        7.2133004591456347     
 H   11.244816139601804        2.4000294705471110        6.5099072992675451     
 C   10.826951418041576        1.7880783401749738        8.5608313383667909     
 H   11.850778541059505        1.6016365967697632        8.9006222923122937     
 H   10.223714360221098        2.1024224017785786        9.4232889634741657     
 C   11.784472972418753      -0.72961759811587779        9.7849383878352700     
 H   11.880822185225043       -1.7040810683586551        10.286207743698711     
 H   11.983876207530164        4.4223443286269953E-002   10.534456545837935     
 H   12.556234567717709      -0.68631890997927902        9.0029526984017405     
 H   10.871793957243755       0.12735793522969219        7.3054106369677401     
 N   7.7737752347654245        15.567370204096756        17.271351930645771     
 C   9.2243637705840609        15.595295460670314        16.826617366456190     
 H   9.3860678700922833        14.689013026529308        16.215340679399862     
 H   9.8275791808132595        15.510964907488326        17.752935602628764     
 C   7.4997611235417230        16.656047606443849        18.290928394660572     
 H   7.7837268422463790        17.595880358905632        17.809481101143465     
 H   8.1966644228965322        16.500621717796498        19.123845830166289     
 C   9.5479874139101337        16.857074345684474        16.024780179515151     
 H   10.574614709480313        16.763527195907116        15.632664266467057     
 H   9.5120657627571035        17.774104115373053        16.641000098677452     
 H   8.8735003047331293        16.957903649874901        15.148503034780148     
 C   7.3713056988687775        13.158147535804209        16.641708222051058     
 H   6.7718494215329166        12.291212174354138        16.951039961591576     
 H   8.3803216178369198        12.812269106143933        16.393905103840076     
 H   6.9134412480490317        13.537975738971204        15.719270476536154     
 C   7.3506026153512423        14.198275869533045        17.754186640174041     
 H   6.3331555010945770        14.312353383766999        18.141031777881349     
 H   8.0114426073165212        13.938249281953263        18.592234143014334     
 C   6.0473663801040205        16.693809725688546        18.750782288598661     
 H   5.8239142583300039        17.683352996107409        19.177780819982619     
 H   5.8402292905033928        15.950355277158755        19.528372872632652     
 H   5.3609596590673032        16.538451648283843        17.906274034162390     
 H   7.1971493616129827        15.794508479272181        16.420352668108563     
 N   4.2600578478835871        7.6262430556392262        9.8449252670651788     
 C   2.8095257340708337        7.6534880115167692        10.289759524366376     
 H   2.6484252695602915        6.7475366957035270        10.901494125739644     
 H   2.2064180479560926        7.5682175489994563        9.3636101384783323     
 C   4.5335683537936271        8.7151858327838028        8.8255223367874773     
 H   4.2495319706594357        9.6548489274072633        9.3072588294719090     
 H   3.8364936393157532        8.5597859260699778        7.9927528259632146     
 C   2.4850396287427228        8.9153591207057499        11.090893966870944     
 H   1.4586841988084207        8.8212867940047062        11.483410598024227     
 H   2.5201101993404835        9.8318993026664678        10.474186816178435     
 H   3.1595336842064525        9.0172765565010984        11.966821233643733     
 C   4.6633071807261386        5.2170101024985502        10.474045176523223     
 H   5.2628642826857037        4.3502555898073068        10.164396956889902     
 H   3.6543809897944373        4.8709191679502064        10.721901784176058     
 H   5.1212438257933304        5.5967041342956234        11.396508296646367     
 C   4.6836939438372980        6.2574080413610744        9.3618203111865785     
 H   5.7010993646121140        6.3718953867207384        8.9750295400749369     
 H   4.0229832577188018        5.9973701064900560        8.5236827007250398     
 C   5.9858094960687920        8.7534129816346962        8.3653081417799484     
 H   6.2089357428365854        9.7431847505462095        7.9386743473677557     
 H   6.1929074334558418        8.0102748540533817        7.5873888398831442     
 H   6.6724468013715343        8.5979157188438560        9.2095911007346523     
 H   4.8366488388213442        7.8534719278352689        10.695917222318361     
 N   1.7519484792178033        8.3910074230357043       0.92196457782152252     
 C   3.1686446151342866        8.5008888990306630        1.4435286329049144     
 H   3.1589988655302856        9.2747919115166209        2.2298756248278369     
 H   3.7764120948669073        8.8816446500575132       0.59782305985324025     
 C   1.6455210785670193        7.3272936885750202      -0.15126623279273432     
 H   1.9448502755085779        6.3895625713259596       0.32447351946502034     
 H   2.4032017947840010        7.5557742014588110      -0.91190064899281142     
 C   3.6777287001991810        7.1698574167252183        2.0000786797861170     
 H   4.6128182548562870        7.3632563302082632        2.5502813668635134     
 H   3.8832275122450288        6.4203805575732371        1.2120707504308332     
 H   2.9629611576554935        6.7445406345389962        2.7384317488384053     
 C   1.2010300643352265        10.755566627013472        1.5999605167757236     
 H  0.54739401928274656        11.589879514222172        1.3134440111318324     
 H   2.1963399082016104        11.151117370021529        1.8256333560935862     
 H  0.78944309388623568        10.339720926111690        2.5286999727508004     
 C   1.2073248667437750        9.7280309048451574       0.47766544010482226     
 H  0.18352788157767175        9.5422424594341440       0.13751597052721370     
 H   1.8109932387793746        10.042220204247387      -0.38452522529259392     
 C  0.24805561948608396        7.2109819626781038      -0.74648664381914964     
 H  0.15116364096427506        6.2367247648285584       -1.2480042736967230     
 H   4.8851699532880474E-002   7.9850968971260414       -1.4957805980919723     
 H -0.52351072936284959        7.2544195724320115        3.5658720161418953E-002
 H   1.1613688063840630        8.0672481489288952        1.7329144805749843     
 N   1.7271019177190183        14.487739463781955        18.223805641032754     
 C   1.0073589811926582        15.727094466119881        17.742690430014296     
 H  0.90043033606780598        16.371712541743065        18.623075818223782     
 H  -1.6136147536649006E-003   15.404605313527043        17.464108869958448     
 C   3.0760928428208425        14.818356015247069        18.816403822665443     
 H   2.9180987853265159        15.699334513400444        19.455278036732885     
 H   3.7247559716083387        15.101820153424239        17.981192367331730     
 C  0.43505538620063466        13.003147743514001        16.661769099269311     
 H  0.51080811673832982        12.071000766479479        16.087100381909160     
 H   1.8372014008057845E-002   13.756826326765607        15.984770831931714     
 H -0.29360384370595832        12.835406800250095        17.468114951707477     
 C   1.8058502427068714        13.379528218507730        17.202761682761977     
 H   2.2746845371761424        12.528508429209218        17.706539287730926     
 H   2.5021351945134356        13.705740510728685        16.420888135189617     
 C   1.6890429075647759        16.448413434290021        16.598969781381992     
 H   1.0626462533678946        17.308698611298130        16.331295978620272     
 H   1.8135273299492980        15.806545128023256        15.720673757825990     
 H   2.6762706341705997        16.827871907075803        16.888306099867503     
 C   3.6621568414838683        13.663344392724165        19.614174060985032     
 H   4.5797851553536288        14.009402082909507        20.111931043079387     
 H   3.9400219489768200        12.806993399119625        18.983847087385946     
 H   2.9782367457020280        13.311592132494239        20.399253649938096     
 H   1.1254433904289334        14.165466370763106        19.027893077302505     
 N   4.3710278550956971        1.2875029663642814        9.1421167719463909     
 C   5.1503843704541312       0.10381222510299376        8.6205053582907691     
 H   5.3362236013192890      -0.53887659078754235        9.4892870938351077     
 H   6.1217888460559555       0.49610098844483480        8.3034587255297705     
 C   3.0744877414726619       0.86729348527347361        9.7936274706832034     
 H   3.3237891716641403        1.2057109455125822E-002   10.438174808721026     
 H   2.4122699223176984       0.52174345665984123        8.9926817885027397     
 C   5.5074443629685037        2.8634844003936482        7.5469170295659573     
 H   5.3514262135899893        3.8056863806356502        7.0058870739181884     
 H   5.9342073066066279        2.1522311925795248        6.8305934890672777     
 H   6.2623383382166020        3.0528349006834925        8.3238365470555209     
 C   4.1849869978367753        2.4015089554296805        8.1412917749791589     
 H   3.6951775804025808        3.2198380154389801        8.6785139921548957     
 H   3.4731359549794125        2.0482050844645219        7.3871748329146483     
 C   4.4753359263636519      -0.65505746364307138        7.4975359748359098     
 H   5.1452856138760916       -1.4726723620174291        7.2028743001330682     
 H   4.2832610162029123       -2.0461342071278362E-002   6.6261449696670534     
 H   3.5263474653316225       -1.1010656340454046        7.8189631152292476     
 C   2.4428548532550991        1.9940179635875059        10.598785140445774     
 H   1.6059205191431143        1.5821135447252435        11.180843408794432     
 H   2.0351908993069046        2.7951734424602015        9.9662154660815361     
 H   3.1511086934310182        2.4433479638147673        11.309639792230804     
 H   4.9790969839667412        1.6406532541973047        9.9278169675287167     
 N   7.6622756923971442        9.2290332195817744      -0.10311194851169982     
 C   6.8824993563502259        8.0458366653824438       0.41907159722640869     
 H   6.6958505386018894        7.4030958021407374      -0.44954972103535079     
 H   5.9114879258679256        8.4387797617484779       0.73663989680483055     
 C   8.9585686172300996        8.8081117818408359      -0.75469897058632596     
 H   8.7088644010907466        7.9526599541381762       -1.3988274135303655     
 H   9.6208484122091207        8.4627175229269582        4.6256273936355508E-002
 C   6.5264955948615642        10.806375590607873        1.4911547019236804     
 H   6.6828057851970604        11.749043628628250        2.0313360319490474     
 H   6.0993865486472911        10.095904958881761        2.2080808688134397     
 H   5.7717284005857907        10.995269431055263       0.71400950638997462     
 C   7.8488371575763560        10.343403829712713       0.89723406315005472     
 H   8.3392132928303244        11.161216980347643       0.35971637309173804     
 H   8.5603764928694712        9.9900657735828222        1.6516246550098890     
 C   7.5577356416268664        7.2867522477488222        1.5417859084786414     
 H   6.8874086170862610        6.4696301121150448        1.8370417091080424     
 H   7.7507807042926409        7.9214442366864359        2.4129260181286023     
 H   8.5062488143895116        6.8399944085066009        1.2198610372546939     
 C   9.5903925380551858        9.9343065038231941       -1.5604808574873019     
 H   10.426959129951713        9.5218517303640091       -2.1427462262343848     
 H   9.9986522673035001        10.735527197149317      -0.92832345309253494     
 H   8.8820197537023287        10.383702422904477       -2.2711897203219324     
 H   7.0542396702059325        9.5820751591239066      -0.88888245176742320     
 N   10.306449075708011        6.5477754252711557        8.8921428850781776     
 C   11.026012129066174        7.7874406779993190        9.3727710476836386     
 H   11.132332588939855        8.4320081668202462        8.4922545136757446     
 H   12.035264555548851        7.4653541715776033        9.6509114408845225     
 C   8.9572502351087309        6.8779776463136644        8.2997244580488623     
 H   9.1149719516381502        7.7587460737028797        7.6604799186277726     
 H   8.3087577057455579        7.1616539297744453        9.1349896462411628     
 C   11.598965356677992        5.0641500484499460        10.454855409336794     
 H   11.523393775042388        4.1323623165691785        11.030171774338667     
 H   12.015437775765314        5.8184047815814122        11.131383737433513     
 H   12.327695560234952        4.8960248411416414        9.6486673191653605     
 C   10.228087941598561        5.4398401188864574        9.9135527518202533     
 H   9.7596403415659747        4.5884517746873481        9.4100023242207307     
 H   9.5316020699592237        5.7660457124622226        10.695240964414825     
 C   10.344591292003811        8.5086586506876483        10.516718206045121     
 H   10.970861070285896        9.3691640459976870        10.784023306885905     
 H   10.220682628130549        7.8668261957565608        11.395146484049290     
 H   9.3571010736634719        8.8877825692145649        10.227762043124438     
 C   8.3710948062189470        5.7226179189736275        7.5025243112035120     
 H   7.4531808867628477        6.0683527241198671        7.0050000895398536     
 H   8.0936440881622111        4.8663800383828359        8.1332299077575669     
 H   9.0547908127673988        5.3708093861033737        6.7172673622712598     
 H   10.908029451078656        6.2253739183674819        8.0880412488817246     
         396

 Co   10.974755205129563        1.0221464189494853        3.3164734384757923     
 S   8.6996402884693360        3.0315314267277014        4.2783188370391914     
 S   11.360980315536523        3.0223213498570605       0.88372853461078449     
 S   10.877381823253272       -2.0959286948506421        2.6022686061036837     
 S   12.987674194225660       0.14872449828502696        5.6225258753942562     
 O   11.712558864559981      -0.53689742535306562        5.9496107099575894     
 O   12.144197958970169        3.0820892299891183      -0.36171574068566259     
 O   7.8209795767630448        3.1141559649141524        5.4595480839352319     
 O   9.9820742853774593        2.5262252026786971       0.77406982790591294     
 N   10.073471280639932      -0.73975456461105404        2.9746270859463051     
 O   13.629321745322772       0.80490967577743455        6.7767872317022491     
 O   10.250114564792350       -2.8789227113313185        1.5223468619730947     
 O   9.9489541836678601        3.8012715220749551        4.3384265574046497     
 O   12.274432525649532       -1.6562937686160253        2.3483679311781147     
 N   12.670996220348510        1.1313783936871107        4.3875698719616061     
 N   9.1306461811195323        1.5066874868223783        3.9078263231594579     
 N   12.063914988390854        2.1355253896024511        2.0555490251507136     
 C   6.0148015419302752      -0.60640886008743555        4.1335810072738939     
 H   4.9689438777345636      -0.51874936320851095        4.4173851158112383     
 C   13.382516238322387        2.4050772364630495        2.4860632841866193     
 C   8.7169199220062623      -0.78414911270338816        3.3597683446154769     
 C   7.7454486064181127        3.6348101092032881        2.8931133596270642     
 H   6.8736729386560071        2.9848722176955973        2.7552036868948906     
 H   8.3776486918500517        3.6118405272120508        1.9985589459463360     
 H   7.4088456957130147        4.6499770312385698        3.1345499499778358     
 C   14.355907168111543        3.1555422742444579        1.7964732269563293     
 H   14.125994428895208        3.5591270023871178       0.81353621576461355     
 C   13.718838556753910        1.8454159905919758        3.7577722828148872     
 C   10.951924220546990       -3.0957544563057922        4.0682196567024000     
 H   11.376380368916411       -2.4720479546729197        4.8613876789110639     
 H   11.595945610334017       -3.9569298113636258        3.8550010862925581     
 H   9.9445406193469683       -3.4266047527427741        4.3408864826574041     
 C   11.270915469841331        4.6826948914330293        1.5254694338617873     
 H   10.770823262187195        4.6211532760240903        2.4983460401201274     
 H   10.698756287515296        5.2776749102474740       0.80273204497832751     
 H   12.281964145342714        5.0873109457533907        1.6401351153842958     
 C   14.999731561918258        2.0758038136006740        4.2893853913205122     
 H   15.239025829301637        1.7009279327155344        5.2795078502186179     
 C   15.618212813014008        3.3888714742933326        2.3548012320729166     
 H   16.342635592101118        3.9918794254284551        1.8112915084929351     
 C   6.8303747275649753       0.52794709958152120        4.1866986971086559     
 H   6.4170969418616615        1.4643685944165656        4.5475380813149773     
 C   14.110639544447050       -1.0733099836005506        4.9809527148988675     
 H   13.573869588330076       -1.6856797507097014        4.2504282634928172     
 H   14.490068543600138       -1.6807775302195271        5.8053619156407548     
 H   14.930984294545995      -0.53815704763946992        4.4889585706898503     
 C   8.1902697924585635       0.46155898123365052        3.8349059581238003     
 C   7.8794714985476917       -1.9123260123762182        3.3289652770254579     
 H   8.2754312340268257       -2.8614840820636278        2.9779869271427657     
 C   6.5412488195058804       -1.8345255207207576        3.7304696254552510     
 H   5.9197330245203270       -2.7296009564593700        3.7146519253450339     
 C   15.938981494790085        2.8502551998939345        3.6009727916335144     
 H   16.905519972647497        3.0522682662327467        4.0582333926660237     
 Co   7.1244492608021250        14.863167309283813        12.321811303119411     
 S   9.3163139962650927        12.868468205810743        13.454863397914339     
 S   6.7575809062583492        12.776071501835464        9.9550538621825382     
 S   7.2631200510257621        17.963788422906280        11.553496548464892     
 S   5.1132565938883010        15.715401649622617        14.628869713052048     
 O   6.3868543392927659        16.393419058781678        14.971343282652665     
 O   6.0044168985072544        12.657073948331043        8.6947070341922732     
 O   10.171492419822739        12.812516335088960        14.654119002230349     
 O   8.1539192273669698        13.221066834028994        9.8457345241555263     
 N   8.0486488444572704        16.607148974623790        11.960929499836054     
 O   4.4664709572037928        15.032782076020755        15.764867687180127     
 O   7.8950003295197089        18.705635458306972        10.446495494533309     
 O   8.0483635226000807        12.129375316294270        13.520739616394501     
 O   5.8576813841792781        17.540992890358456        11.323929330100718     
 N   5.4257931449315375        14.753987553349475        13.377048711853016     
 N   8.9314235958365877        14.385712023665150        13.010959393956675     
 N   6.0454284926104416        13.756588604927737        11.043774503610578     
 C   12.060367347761758        16.476197932187816        13.272886744005342     
 H   13.089736311199772        16.394386882733372        13.612836602137284     
 C   4.7116328006321755        13.519180647621189        11.453377753592596     
 C   9.3969652115677658        16.644676367576889        12.376923220571719     
 C   10.278956896526680        12.188963179394682        12.109169326085643     
 H   11.175492042362723        12.805279784908402        11.974688352079097     
 H   9.6702873523877866        12.211383631392007        11.197903575904375     
 H   10.574081623858342        11.168965496378487        12.383363491934649     
 C   3.7230816712475066        12.821244379588334        10.730866069073565     
 H   3.9624351097459551        12.427252182150045        9.7464909296444162     
 C   4.3735217629202907        14.067816895049861        12.728672404264042     
 C   7.2097971462633037        19.009835904750222        12.990469714050786     
 H   6.7722731946228727        18.417654899161125        13.801619496530416     
 H   6.5805351492809363        19.875791227392590        12.750421025244574     
 H   8.2216306218212871        19.331634600416841        13.257874374346370     
 C   6.7747735459636562        11.170172382384541        10.721184279958766     
 H   7.2289729642128258        11.296306487635343        11.710411912501801     
 H   7.3674362514359917        10.510031953658823        10.077119135890726     
 H   5.7500797674483373        10.796543815798127        10.815651330757170     
 C   3.0790940904721973        13.863963945828361        13.238899206935629     
 H   2.8383556118614099        14.221061578892115        14.235666595608613     
 C   2.4424842309562345        12.625798414782086        11.261547681796303     
 H   1.7021912614832773        12.060179779399315        10.698963924619513     
 C   11.226953591357811        15.356452468388616        13.353166994727541     
 H   11.606289082237986        14.436076856064160        13.786102126412569     
 C   3.9936044571858296        16.952738196437295        14.002545684020927     
 H   4.5433153569748210        17.596130161029784        13.308730250092999     
 H   3.5870374531852360        17.526450974597466        14.838226403975995     
 H   3.1894034138139489        16.432364511852068        13.469604056641296     
 C   9.8870933559335690        15.416109724715795        12.930653075853396     
 C   10.255027470199593        17.754925839142174        12.306097855309497     
 H   9.8882023585673267        18.685036708891396        11.880104813809544     
 C   11.574269186126459        17.682678124653687        12.766156242042371     
 H   12.211604947588436        18.564674382503352        12.712126953481999     
 C   2.1243819567421358        13.141577843170515        12.517547723434326     
 H   1.1451236215271570        12.965397744872094        12.956874701498144     
 Co   4.9094896108020727        6.9224026910443763        14.794196361855620     
 S   2.7178878924472785        4.9273689713848716        13.661347936880722     
 S   5.2764574618105975        4.8358953403540132        17.161405034098312     
 S   4.7704383788547249        10.023014696604260        15.562594730678972     
 S   6.9207043907160077        7.7746870892161972        12.487382189123826     
 O   5.6470414878923556        8.4525659964973592        12.144866899840919     
 O   6.0295394928271575        4.7170493504111022        18.421809721667753     
 O   1.8626776673057155        4.8711768153896129        12.462131580346069     
 O   3.8800899595913543        5.2808335206270671        17.270569609877317     
 N   3.9850747253208625        8.6662867914237012        15.155152171833738     
 O   7.5676158666649949        7.0921897654327202        11.351383539510991     
 O   4.1383847458989518        10.764881030071615        16.669474889762942     
 O   3.9859437345108653        4.1884472388386778        13.595514294776432     
 O   6.1758886408389575        9.6003389812519675        15.792322004005976     
 N   6.6082003967540253        6.8132072915649022        13.739150977952105     
 N   3.1026179038479618        6.4447122233040046        14.105054695565343     
 N   5.9886348455979252        5.8163502446405442        16.072650771594599     
 C  -2.6633777032609066E-002   8.5347395614769592        13.843187931801028     
 H  -1.0560136063387533        8.4527383945864294        13.503325111370630     
 C   7.3224061760210901        5.5788235617943815        15.663059106369365     
 C   2.6367880325968316        8.7036418473031798        14.739042400058272     
 C   1.7553777563735025        4.2479246135501683        15.007168514207212     
 H  0.85880277092106772        4.8641874388186466        15.141651423323459     
 H   2.3641000567087476        4.2704947204665578        15.918393661684078     
 H   1.4603073975862975        3.2278773889854291        14.733105716734121     
 C   8.3109632938536375        4.8810087728695368        16.385686918859072     
 H   8.0716235250722068        4.4872224872073581        17.370149287238018     
 C   7.6604894462270101        6.1271648734411661        14.387632027720336     
 C   4.8238757714771783        11.068996673220038        14.125586383584187     
 H   5.2615350721848602        10.476807242652598        13.314518390115044     
 H   5.4530493428362616        11.935004982137873        14.365689838254658     
 H   3.8120570542473220        11.390723691925597        13.858039666552720     
 C   5.2594076415271438        3.2299037882861379        16.395414592161753     
 H   4.8052311255680493        3.3558662808276236        15.406156931035730     
 H   4.6667864760646420        2.5697747761597687        17.039525777519607     
 H   6.2841417591886390        2.8563565570663414        16.301009886990613     
 C   8.9548857419862333        5.9231707744174535        13.877388049924969     
 H   9.1955948530996796        6.2800918614382342        12.880546789256860     
 C   9.5915196775720712        4.6853955426514515        15.854983644190540     
 H   10.331812197724311        4.1198286494548126        16.417622431271241     
 C  0.80694119766329664        7.4151079415599668        13.762951692003595     
 H  0.42772981212343597        6.4946430169001186        13.330104747723249     
 C   8.0402528847867334        9.0120343793249660        13.113868670313343     
 H   7.4904195584220021        9.6554695977541147        13.807552174857072     
 H   8.4470542451716160        9.5856982499541044        12.278269417036819     
 H   8.8443075926596055        8.4916273270270359        13.647010198458135     
 C   2.1468145866218604        7.4749918217188140        14.185367940680354     
 C   1.7785949017656286        9.8137912174551261        14.809743541742336     
 H   2.1453219516547262        10.743986766619555        15.235622103157196     
 C  0.45933563084585272        9.7413286965202364        14.349769432857050     
 H -0.17809773797075462        10.623255333699108        14.403799184722915     
 C   9.9095916100825452        5.2008894193974040        14.598856160663985     
 H   10.888823981479945        5.0245637049039500        14.159536853511057     
 Co   1.0589462931742892        8.9629979775791639        5.7223090603117175     
 S   3.3342364477646020        10.971923604402990        4.7600451021704115     
 S  0.67309682019856820        10.963746522317381        8.1546756438887282     
 S   1.1559829411276088        5.8448528201695584        6.4364899454417133     
 S -0.95416087196444699        8.0895120099704165        3.4162439584909703     
 O  0.32086292298508579        7.4037371323442596        3.0891372814902778     
 O -0.11017483604676642        11.023599786061951        9.4000791928440073     
 O   4.2127805283389659        11.054238622041883        3.5787142749015484     
 O   2.0519247634708240        10.467438504621807        8.2644067583701926     
 N   1.9600365039323602        7.2009704690183369        6.0642891919050985     
 O  -1.5957216919582498        8.7458422718015747        2.2620195209685772     
 O   1.7830012192112445        5.0618363214684319        7.5165494220298772     
 O   2.0850393502681261        11.741860781498715        4.6999752185379968     
 O -0.24110248323639316        6.2845236780746561        6.6901308113944573     
 N -0.63736306604077420        9.0720900919713294        4.6512386008318289     
 N   2.9031037374167998        9.4472047321710271        5.1308473968121158     
 N  -2.9930255825864917E-002   10.077048347921179        6.9828165901944415     
 C   6.0186368853506709        7.3336460108261718        4.9050112669584562     
 H   7.0644425528470549        7.4210740075866992        4.6209802346649784     
 C  -1.3485406433032467        10.346619529681659        6.5523362226159936     
 C   3.3166163565156590        7.1564031562704473        5.6792284368116634     
 C   4.2886518042550295        11.575283942133966        6.1450569992367718     
 H   5.1604097326064533        10.925309966606816        6.2829007159385188     
 H   3.6565690678264335        11.552435903155439        7.0396963289635854     
 H   4.6252524755602904        12.590417670609632        5.9034794982967655     
 C  -2.3217462964186217        11.097582559682998        7.2416842925744618     
 H  -2.0917044347362252        11.501588499082450        8.2244189495813202     
 C  -1.6850793704281060        9.7864380646317350        5.2809032089827088     
 C   1.0817138474809638        4.8450067588377053        4.9705317825871056     
 H  0.65725274374192866        5.4686546646571053        4.1773205852094808     
 H  0.43778064758239260        3.9837526894910984        5.1836839316068026     
 H   2.0891688017065198        4.5142774046101630        4.6979804227433428     
 C  0.76344690946125360        12.624097872355106        7.5129681487258724     
 H   1.2635337891945746        12.562427658508488        6.5401048500973324     
 H   1.3357167335401736        13.218962373978687        8.2357218945515331     
 H -0.24751804395704141        13.028924120380093        7.3982872693715054     
 C  -2.9660412979114894        10.016684952545079        4.7493908215916063     
 H  -3.2055263760872053        9.6413978526010826        3.7594679665312349     
 C  -3.5841133075876188        11.330762772474499        6.6834489430834418     
 H  -4.3083887473137938        11.934082223496688        7.2268198337392846     
 C   5.2031839612257356        8.4680769490578509        4.8517056553532463     
 H   5.6165094039742831        9.4043477012558228        4.4905523208331619     
 C  -2.0772069850061028        6.8674856691803621        4.0576661306705422     
 H  -1.5405261644013239        6.2551582979890785        4.7882958462407883     
 H  -2.4564002580511644        6.2599663925858176        3.2331738453534618     
 H  -2.8976920573231184        7.4025867408974504        4.5494886616790620     
 C   3.8433583649773464        8.4019624096832271        5.2038110642550235     
 C   4.1539914404845488        6.0281794480857016        5.7103275664850734     
 H   3.7579952146478233        5.0791735879853350        6.0616493509041032     
 C   5.4921616336421772        6.1057257753325258        5.3086218798379079     
 H   6.1136290004467515        5.2106194088190838        5.3245861379238910     
 C  -3.9051371593641697        10.791514509918851        5.4376066040346274     
 H  -4.8717564505204844        10.993312623574335        4.9804271742464357     
 N   10.281286031402864       0.44761994633757696        8.1196312421783698     
 C   8.8636749279240998       0.55473789577774058        7.6002497827383557     
 H   8.8694058943897165        1.3317795586920163        6.8180376166010168     
 H   8.2563202298765734       0.92876113544811112        8.4480017407536465     
 C   10.391717602765180      -0.61706094281662605        9.1912107604333517     
 H   10.092553844607048       -1.5546384468599261        8.7150556949200233     
 H   9.6356397309824739      -0.39048810826026675        9.9537489218523181     
 C   8.3583217893486985      -0.77452241410568257        7.0380513894568359     
 H   7.4210394214760687      -0.58311480471850741        6.4917613335935789     
 H   8.1583415959378804       -1.5278933392703444        7.8220579215710577     
 H   9.0718641842199919       -1.1925019066617548        6.2963041936140076     
 C   10.829200245820678        2.8132846174793640        7.4433353424665221     
 H   11.481676087294000        3.6482057106724524        7.7306077186442037     
 H   9.8336127892780869        3.2078504529828886        7.2172297828047949     
 H   11.241816471611918        2.3984443505310571        6.5146459076259084     
 C   10.823417839509039        1.7851685485200457        8.5651320573170562     
 H   11.847067974857726        1.6007521525500714        8.9062360145233939     
 H   10.218573705186708        2.0980060109670915        9.4269057547794226     
 C   11.790580580096087      -0.73189523315393035        9.7829300151413960     
 H   11.890472387471384       -1.7067719829161141        10.282143960974455     
 H   11.990197259916254        4.1109897838131779E-002   10.533220275386844     
 H   12.559964644266316      -0.68548478502338872        8.9992015601096842     
 H   10.871296344182959       0.12623084403551149        7.3075457334443303     
 N   7.7736461185190810        15.563560895460050        17.268140934141961     
 C   9.2232943746689866        15.587652446726603        16.821276323064243     
 H   9.3802334585761500        14.685056432405437        16.205125021193112     
 H   9.8266316376945166        15.495069184068910        17.745353604032562     
 C   7.5042896401792696        16.651542714498490        18.289210399696195     
 H   7.7886854604976872        17.591317004754512        17.807923771437210     
 H   8.2028796839106839        16.494083484553517        19.120120392839816     
 C   9.5520826709338991        16.851360922369469        16.026271847674348     
 H   10.576166501353597        16.755038351018687        15.629763843612650     
 H   9.5228726415555585        17.763726436175183        16.647274867649820     
 H   8.8764803760768327        16.961221355019401        15.153828362265902     
 C   7.3670436405296282        13.155585177887811        16.637140782816111     
 H   6.7660801368835477        12.289555770740568        16.945833324036784     
 H   8.3756783722237920        12.808326179045343        16.389951707961430     
 H   6.9104668277548811        13.536420107396514        15.714529604485977     
 C   7.3470912387209495        14.195357938831757        17.749897301045682     
 H   6.3294669132955379        14.311430596031446        18.135441923140082     
 H   8.0063384934943240        13.933819794874751        18.588616545134386     
 C   6.0534202524185305        16.691491817043648        18.752822454995989     
 H   5.8334871743450574        17.680610636712341        19.181891789349084     
 H   5.8464986076436389        15.947185198199961        19.529625423473103     
 H   5.3646494047430053        16.539247973033600        17.910044593603825     
 H   7.1966361208242802        15.793389986937211        16.418253842717206     
 N   4.2601869205012006        7.6224530356454583        9.8481277105923937     
 C   2.8105919527144261        7.6459020745509925        10.295086478152930     
 H   2.6542229722710786        6.7436187848340010        10.911670256980408     
 H   2.2073564302681885        7.5524311140861959        9.3711686675708616     
 C   4.5290677681485523        8.7106854899001878        8.8272221414515588     
 H   4.2446052052223555        9.6502995447572228        9.3087819056401280     
 H   3.8303158323332833        8.5532507969541527        7.9964518553113182     
 C   2.4809891027045117        8.9096976511951596        11.089427246164185     
 H   1.4571620391272551        8.8128790735630229        11.486313714541339     
 H   2.5093953223200263        9.8216007726446346        10.467964059706143     
 H   3.1565979612615522        9.0205857737329396        11.961540285304068     
 C   4.6675258818162204        5.2144676045287826        10.478633157827717     
 H   5.2685846107716277        4.3486090013529859        10.169641716518861     
 H   3.6589758942589716        4.8670079043230885        10.725872750905307     
 H   5.1241708773823813        5.5951758169405315        11.401268301266906     
 C   4.6871795318362901        6.2544949948934603        9.3661161085033005     
 H   5.7047644786439395        6.3709547182975577        8.9806228299666095     
 H   4.0280543985013892        5.9929461340860977        8.5273117633863666     
 C   5.9797920878314823        8.7510737930133828        8.3632698016025291     
 H   6.1994173911278088        9.7404084199024688        7.9345449462702717     
 H   6.1866767564080565        8.0070659260449109        7.5861563731692394     
 H   6.6687807100524132        8.5986984940198301        9.2058348832439414     
 H   4.8371639739969572        7.8523676886493767        10.698007901661908     
 N   1.7520902388387944        8.3872531502503289       0.91873813561240669     
 C   3.1697290788619683        8.4933121830718594        1.4381638582094154     
 H   3.1648379687947190        9.2708832882218086        2.2196591879974665     
 H   3.7773654948183917        8.8658522648857563       0.59022065528782552     
 C   1.6410100551767157        7.3228484208658502      -0.15300526000856920     
 H   1.9399153115337990        6.3850587731556834       0.32289075867948969     
 H   2.3970013700986903        7.5493036689141322      -0.91564761402683192     
 C   3.6736741955381627        7.1641984849944205        2.0015083639800415     
 H   4.6113059792498392        7.3548251770948525        2.5473200999723273     
 H   3.8724718181532598        6.4100773022164690        1.2182611715362703     
 H   2.9600294156047195        6.7478780671583936        2.7436904658221999     
 C   1.2052872482017216        10.753047193045957        1.5954038358459623     
 H  0.55315422007019821        11.588266653893832        1.3082588849714571     
 H   2.2009776180033356        11.147218620498249        1.8216914767169370     
 H  0.79241712812820109        10.338196257573234        2.5239669464207033     
 C   1.2108318638417865        9.7251670620792243       0.47337644071622331     
 H  0.18721019124117372        9.5413676748463718       0.13193388530861691     
 H   1.8160833503021832        10.037858361224496      -0.38814512795575273     
 C  0.24201850951370518        7.2087143377422596      -0.74446404742636740     
 H  0.14161408586508617        6.2340324030046501       -1.2439124775269306     
 H   4.2590069498358155E-002   7.9819781485009980       -1.4945425559486132     
 H -0.52718115083672312        7.2552559882742784        3.9415215476286791E-002
 H   1.1619016947186152        8.0661704696669876        1.7308006382922123     
 N   1.7248377125090593        14.490694166982939        18.222625982547758     
 C   1.0034391188008815        15.728498599457643        17.740374622586330     
 H  0.89429622100007888        16.373059343270711        18.620436774263901     
 H  -4.4805339457544904E-003   15.404063243926332        17.460702234409673     
 C   3.0723665704462406        14.823805641213591        18.816867237330687     
 H   2.9118318317116367        15.704076587260550        19.455887557827726     
 H   3.7214127430792705        15.108984720401299        17.982609184353194     
 C  0.43712618984386536        13.003538438186284        16.659684625634434     
 H  0.51511554416660332        12.071106217913236        16.085961523181357     
 H   2.0153222840847980E-002   13.756025475432594        15.981586288930169     
 H -0.29225754022080680        12.835200359496186        17.465217849827937     
 C   1.8065760694353250        13.382316939532814        17.202150459384022     
 H   2.2760057159944247        12.532214930802501        17.706860770394329     
 H   2.5032859251247785        13.709284656793036        16.421042305307559     
 C   1.6849564618633162        16.450869103099446        16.597246459065630     
 H   1.0573446745001052        17.309958715544557        16.328804937368950     
 H   1.8113506870936755        15.809203098019362        15.719148115884012     
 H   2.6711078056504078        16.832192108630046        16.887498211770602     
 C   3.6596888371023200        13.669588270343549        19.614860540761882     
 H   4.5750671876149891        14.017481391748483        20.114968268903883     
 H   3.9411707396263767        12.814765939672430        18.984483524014056     
 H   2.9750836800268292        13.315129431016910        20.397871736451542     
 H   1.1229972703774873        14.167565670156382        19.026200621390437     
 N   4.3687816890744733        1.2904512042618950        9.1433247881236426     
 C   5.1464823181673278       0.10521893583081832        8.6228266508576699     
 H   5.3301522302448792      -0.53751989396579403        9.4919296180078145     
 H   6.1189207878085119       0.49557651114195983        8.3068259413844547     
 C   3.0707898298548288       0.87272364949505865        9.7932055698117892     
 H   3.3175593135319987        1.6764043414868951E-002   10.437582940963361     
 H   2.4089418463029091       0.52890874089070250        8.9913094154308020     
 C   5.5095085944575493        2.8639200880040896        7.5490628473120873     
 H   5.3557127636684632        3.8058488717102068        7.0071100494482961     
 H   5.9360013770028930        2.1515018355843702        6.8338237252653240     
 H   6.2636695534138589        3.0526671132957657        8.3268045775920054     
 C   4.1857109460597730        2.4043012635375964        8.1419450487546055     
 H   3.6964709901489288        3.2235284001633970        8.6782419686272902     
 H   3.4743000073168639        2.0517467464288059        7.3870513779062508     
 C   4.4712316164193737      -0.65261593912339633        7.4992969139425520     
 H   5.1399770444914497       -1.4714053993319143        7.2053660696809283     
 H   4.2810011917547657       -1.7817740062300209E-002   6.6277203871475221     
 H   3.5211954838194610       -1.0967920236673663        7.8198570020453033     
 C   2.4404305615715609        2.0002246347588390        10.598177173310313     
 H   1.6012630873960005        1.5901425055934786        11.177902299976383     
 H   2.0363610463136141        2.8029186843501819        9.9656830225251660     
 H   3.1480177061840968        2.4468392060963522        11.311087486908246     
 H   4.9766765204146779        1.6427416806512665        9.9295336544635902     
 N   7.6645493141414720        9.2319397783589743      -0.10433646638624137     
 C   6.8864521839304231        8.0471742466632428       0.41670202353135016     
 H   6.7020176533590652        7.4043862620912098      -0.45224943775957271     
 H   5.9143849275522244        8.4381498077791655       0.73319542581371389     
 C   8.9623077155525195        8.8135398157085589      -0.75428933183946523     
 H   8.7151578191611314        7.9573767237534074       -1.3982710738822455     
 H   9.6242142323657145        8.4698720270399903        4.7615854828697103E-002
 C   6.5244234653984625        10.806694001457290        1.4890442128804757     
 H   6.6784951116853701        11.749062955838143        2.0301955226035315     
 H   6.0976038075410797        10.095014854525319        2.2048524876051570     
 H   5.7703822449600377        10.995009729347338       0.71108933961167253     
 C   7.8481117443209314        10.346134205793419       0.89659089344730414     
 H   8.3378869368276973        11.164874091278318       0.36001491329289453     
 H   8.5592282913064928        9.9935474051850779        1.6517430137702451     
 C   7.5618802950040767        7.2891365671558663        1.5399908534786073     
 H   6.8927784906365854        6.4708124972074916        1.8344828210272848     
 H   7.7530269842746122        7.9240253061044337        2.4113304227943653     
 H   8.5114675399505728        6.8442524566245151        1.2189606800183193     
 C   9.5928474014533940        9.9405404711201033       -1.5598504815821657     
 H   10.431667563402986        9.5299385582106240       -2.1397712001975076     
 H   9.9974795937205077        10.743296116262080      -0.92774570249082811     
 H   8.8851479202027122        10.387217293575402       -2.2726231081376933     
 H   7.0566857492901320        9.5841279247939664      -0.89061173395061399     
 N   10.308728919689122        6.5506848311954320        8.8933322510299000     
 C   11.029957616357519        7.7887822822968706        9.3751236211922642     
 H   11.138526105148534        8.4332952541288204        8.4949376109014434     
 H   12.038141559386533        7.4647272129958795        9.6543793432066618     
 C   8.9610036936356874        6.8834049858425583        8.2992607672319476     
 H   9.1212812175560849        7.7634775310431507        7.6598906928995145     
 H   8.3121186436793799        7.1687844234584537        9.1335695690211072     
 C   11.596884102718185        5.0644417697885284        10.456912041203415     
 H   11.519065838848032        4.1323488385181921        11.031246815273342     
 H   12.013657831177216        5.8174729543126515        11.134566543691452     
 H   12.326334865387635        4.8957407757963649        9.6515278163618561     
 C   10.227356249897952        5.4425682131948037        9.9141533558783870     
 H   9.7582918218382915        4.5921181203401646        9.4096576017684423     
 H   9.5304566324716884        5.7695295990061757        10.695086469612496     
 C   10.348688747509472        8.5110573914544077        10.518465717492591     
 H   10.976180702438315        9.3703549922104887        10.786559019452858     
 H   10.222838305840995        7.8694252414627908        11.396688966507307     
 H   9.3622894889430714        8.8920644210664257        10.228573008788180     
 C   8.3735950798156740        5.7288588449563260        7.5018058870192759     
 H   7.4579469898613509        6.0764470157337112        7.0019179869129404     
 H   8.0925045469968016        4.8741433446076723        8.1325404950259497     
 H   9.0579885981435471        5.3743468588838814        6.7186271858944986     
 H   10.910495553439359        6.2274350562879626        8.0897442016563854     
         396

 Co   10.973306258330719        1.0220351824135243        3.3155140389610214     
 S   8.7006363580883068        3.0309852852114796        4.2823840945472211     
 S   11.358949491568252        3.0247584470631885       0.88469541801459683     
 S   10.874727677888227       -2.0955239794462996        2.5997117454933658     
 S   12.986197911945066       0.14923668290062922        5.6215815071647244     
 O   11.711132833755270      -0.53616750817903958        5.9491290114248274     
 O   12.141275767724050        3.0862496980935998      -0.36119290728893222     
 O   7.8226683389981648        3.1128340581397076        5.4641445557825801     
 O   9.9795280017355328        2.5301703561187248       0.77506057991361410     
 N   10.071352478448828      -0.73933884825542351        2.9731010079612696     
 O   13.627999739549638       0.80620753619240659        6.7752990634004098     
 O   10.247325011010064       -2.8773134609273572        1.5189975294421818     
 O   9.9504952787103065        3.7998300395853928        4.3426504623271009     
 O   12.272021932036676       -1.6563772860235702        2.3465214443061058     
 N   12.669630042236630        1.1312589467502661        4.3861268627472310     
 N   9.1302917529148662        1.5063616194549161        3.9097495506230562     
 N   12.062157487987420        2.1352171923852237        2.0540788453681400     
 C   6.0140696176724342      -0.60608085951557178        4.1365761381117219     
 H   4.9686988138535497      -0.51859900137924664        4.4220388846951684     
 C   13.381209972996945        2.4038185670232179        2.4839645751849657     
 C   8.7150449493084068      -0.78353663468071888        3.3591558264532799     
 C   7.7461908100792911        3.6364865863899816        2.8983352853335242     
 H   6.8736928944492997        2.9875281234651214        2.7605319314276340     
 H   8.3777001719028021        3.6135310267643956        2.0032904058473169     
 H   7.4107987607176540        4.6517949499869902        3.1407266787921433     
 C   14.355042594138878        3.1527356684283454        1.7933967933787154     
 H   14.124844200081522        3.5560393170238136       0.81041985436833419     
 C   13.717596520682960        1.8444782304497607        3.7557748103538593     
 C   10.948655930388856       -3.0967069836232608        4.0648117562525465     
 H   11.373499045547627       -2.4739261483404507        4.8585060211061455     
 H   11.592243429237712       -3.9580220128563894        3.8508008383208914     
 H   9.9411435106034691       -3.4272934765408483        4.3373289361269167     
 C   11.271039142526128        4.6835388636640998        1.5300745670212208     
 H   10.772294725753842        4.6201116093305057        2.5034323621635859     
 H   10.698282422440231        5.2804318019899421       0.80964291164183111     
 H   12.282491801334004        5.0872377072089918        1.6441429597527673     
 C   14.998892041706672        2.0740854886227083        4.2867484261528626     
 H   15.238237267230456        1.6997335195073642        5.2770647041092165     
 C   15.617891688729637        3.3849470747721333        2.3508996625638887     
 H   16.342777450213564        3.9868549982056072        1.8068236392016039     
 C   6.8301643959907139       0.52784770009072457        4.1904947829985524     
 H   6.4178849643292493        1.4637942363067447        4.5534622057645544     
 C   14.109066521804385       -1.0732462005944818        4.9804549895919994     
 H   13.571911624585235       -1.6865368492245285        4.2510211837476808     
 H   14.489306125586577       -1.6797125047329278        5.8051958478571315     
 H   14.928927657841379      -0.53852792230315660        4.4872427577919609     
 C   8.1894680074582382       0.46166352665397936        3.8366131290218473     
 C   7.8769938881453347       -1.9111886743017075        3.3271751464932944     
 H   8.2720980095718968       -2.8597833990638928        2.9739841005557297     
 C   6.5393309293365069       -1.8335571338328716        3.7304070714987168     
 H   5.9173517536751836       -2.7282490615071278        3.7134600624160088     
 C   15.938591908052926        2.8470026730198570        3.5973579480176419     
 H   16.905508884412637        3.0482535896497724        4.0540823810776283     
 Co   7.1230439408600654        14.863054874399511        12.322814722561501     
 S   9.3173617165948084        12.867924836176847        13.450820326663619     
 S   6.7556191035165574        12.778524270800366        9.9541013803448219     
 S   7.2604915558823979        17.964186089547272        11.556085658665191     
 S   5.1117797394613005        15.715907367214463        14.629830718612396     
 O   6.3854190629435239        16.394149675619150        14.971861176721795     
 O   6.0015787689890381        12.661288223593557        8.6941869719368139     
 O   10.173228499258583        12.811181926588620        14.649547108802485     
 O   8.1514472418175767        13.225018218710238        9.8447865893067927     
 N   8.0465658239354294        16.607562382511151        11.962485087958031     
 O   4.4651401950577565        15.034059837830727        15.766359678464124     
 O   7.8922360405767478        18.707249431081294        10.449885490136886     
 O   8.0499641175239880        12.127921674163588        13.516515748533342     
 O   5.8553023974662626        17.540889437241844        11.325797288160381     
 N   5.4244478974018220        14.753875476897282        13.378502850392790     
 N   8.9311079166474059        14.385395189226609        13.009092196987099     
 N   6.0437352332557976        13.756272456251013        11.045273857439224     
 C   12.059659212053292        16.476556963784347        13.269963688528021     
 H   13.089511268586785        16.394579157263689        13.608269406355952     
 C   4.7103821786097697        13.517923439048847        11.455478440690094     
 C   9.3951227566730040        16.645296290001788        12.377577864394912     
 C   10.279762405315374        12.190682020572076        12.103958999486363     
 H   11.175562562164282        12.807997954424433        11.969382416264752     
 H   9.6703994035380365        12.213119780081872        11.193185799053856     
 H   10.576117268560626        11.170827449362893        12.377181252905581     
 C   3.7222810919954292        12.818445679586027        10.733925167773194     
 H   3.9613646597457954        12.424170994952142        9.7495943610726936     
 C   4.3723123474586245        14.066885872097709        12.730664034757195     
 C   7.2065351863058371        19.008870239797186        12.993913601926302     
 H   6.7693942690161704        18.415759107387391        13.804531596526303     
 H   6.5768378557696527        19.874683772908543        12.754652509212505     
 H   8.2182357050595947        19.330938040876301        13.261477637524823     
 C   6.7749443615324321        11.171013194435069        10.716551682798677     
 H   7.2304956323655976        11.295232850052788        11.705298712799655     
 H   7.3669987051222350        10.512793577710442        10.070163925363914     
 H   5.7506493373156804        10.796478622069275        10.811609306867169     
 C   3.0782783302368815        13.862252744789604        13.241509316280910     
 H   2.8375740620378647        14.219871707499747        14.238079918979563     
 C   2.4422163182564471        12.621888608780955        11.265408063368266     
 H   1.7023938874680860        12.055170912139765        10.703379748074861     
 C   11.226773002770493        15.356379675171434        13.349447046261183     
 H   11.607106656868647        14.435535168336608        13.780269366284712     
 C   3.9920321913442955        16.952794736396559        14.003056591399599     
 H   4.5413672505372000        17.595280905160568        13.308171184318175     
 H   3.5862529924384035        17.527493335048302        14.838405826924186     
 H   3.1873633340248597        16.431987753815346        13.471306870968212     
 C   9.8863256044816996        15.416229035251144        12.929004382208406     
 C   10.252575352893821        17.756075261081808        12.307929188527337     
 H   9.8848922701425543        18.686743266925511        11.884136006486587     
 C   11.572373837734810        17.683669651597970        12.766270826903449     
 H   12.209242529668384        18.566051665767066        12.713360006322585     
 C   2.1240257168833705        13.138338754499781        12.521117042220389     
 H   1.1451371096741509        12.961400983437921        12.960962659735900     
 Co   4.9108886741076399        6.9222893725471524        14.793199746912652     
 S   2.7168184506196655        4.9268444018210324        13.665385828307450     
 S   5.2784071613087065        4.8383126120056232        17.162337779528954     
 S   4.7730829968511390        10.023412016329402        15.560007498154603     
 S   6.9221736836495245        7.7751889647311181        12.486413617880821     
 O   5.6484730289372544        8.4533009046729806        12.144343891148504     
 O   6.0323703360874266        4.7212192086185842        18.422306647127670     
 O   1.8609217350192879        4.8698753413148790        12.466695986491164     
 O   3.8825515557407360        5.2847527624440396        17.271506911249560     
 N   3.9871641541136347        8.6667050560120060        15.153599023654099     
 O   7.5689316708831278        7.0934565001151357        11.349884022201341     
 O   4.1411753524031321        10.766493522183840        16.666093880938845     
 O   3.9843152233841725        4.1870023351601917        13.599730478841698     
 O   6.1782830668107636        9.6002281307536173        15.790446512349016     
 N   6.6095361732328595        6.8130952401409957        13.737692346681722     
 N   3.1029212908812793        6.4444083398339957        14.106928324460123     
 N   5.9903145311024453        5.8160022660451958        16.071133667930528     
 C  -2.5919826842081245E-002   8.5351385084082150        13.846113860435034     
 H  -1.0557821113946781        8.4529817636363536        13.507890065864073     
 C   7.3236446557996242        5.5775415040783134        15.660939986159615     
 C   2.6386351474199032        8.7042767622485915        14.738397032407049     
 C   1.7545427194450633        4.2496586767802063        15.012366216126685     
 H  0.85870506156900817        4.8669239864664213        15.146944623143241     
 H   2.3639553703200469        4.2722372851546560        15.923101204928578     
 H   1.4582390325153429        3.2297574776005713        14.739267598073297     
 C   8.3117513849821769        4.8781780967642643        16.382602566606650     
 H   8.0726806887270044        4.4840972305923747        17.367015480374448     
 C   7.6616883534498879        6.1262263447434009        14.385629751396293     
 C   4.8271471249294198        11.068034512997126        14.122146441314156     
 H   5.2644154239634036        10.474915448562571        13.311605423323762     
 H   5.4567612397011160        11.933897909684260        14.361459077493370     
 H   3.8154604995419130        11.390034863177235        13.854448704999685     
 C   5.2592163321366110        3.2307145444877330        16.400019209824148     
 H   4.8036866183150728        3.3547726869167396        15.411243917173751     
 H   4.6672010899744496        2.5725056605474355        17.046450292904751     
 H   6.2835493272423291        2.8562565359094365        16.305020262514525     
 C   8.9556928339657649        5.9214603558808205        13.874768297836438     
 H   9.1963694527828590        6.2789131367733084        12.878128158451183     
 C   9.5917775161083476        4.6814635949118175        15.851099282334628     
 H   10.331599523308634        4.1147945967634518        16.413179391053621     
 C  0.80711811902895014        7.4150683681196758        13.766671926501536     
 H  0.42690126840505394        6.4941397985900755        13.335932617478827     
 C   8.0418236794606219        9.0120864522185666        13.113340639466443     
 H   7.4923733923205242        9.6546133220004045        13.808101882789590     
 H   8.4478234466786066        9.5867390263154562        12.278068081932334     
 H   8.8463548124287268        8.4912480654527904        13.645278497952704     
 C   2.1475779022030124        7.4751310310077494        14.187022645475205     
 C   1.7810593798031138        9.8149615227356417        14.807928776426589     
 H   2.1486501705141818        10.745709232015463        15.231614198736438     
 C  0.46124437053473449        9.7423537370012969        14.349666464988086     
 H -0.17571619037704567        10.624670223526188        14.402577723672925     
 C   9.9099395502627825        5.1976449556706772        14.595270342669691     
 H   10.888803719643130        5.0205701291684761        14.155431944155611     
 Co   1.0604009052144399        8.9628825124851108        5.7232640619440929     
 S   3.3332357401543957        10.971400251357814        4.7560000744521327     
 S  0.67511121590496381        10.966145645540363        8.1537266195845373     
 S   1.1586625574695804        5.8452574248917299        6.4390438170388942     
 S -0.95266785488308758        8.0900237357484226        3.4171846739022924     
 O  0.32231107214973576        7.4044755867786902        3.0896166124096283     
 O -0.10726589823512450        11.027717254746552        9.3995766127957019     
 O   4.2110939875576747        11.052957712239992        3.5741440073897452     
 O   2.0544592109384530        10.471358142987302        8.2634296047335258     
 N   1.9621723630753689        7.2013893957248571        6.0658029977512928     
 O  -1.5943880534682129        8.7471311394262763        2.2635018650603209     
 O   1.7858308911136929        5.0634467825082163        7.5198876623788902     
 O   2.0834867467321785        11.740430494406711        4.6957693158897733     
 O -0.23866437745448854        6.2844379332318354        6.6919895917112315     
 N -0.63598719878630527        9.0719746492172533        4.6526756812421084     
 N   2.9034609860716727        9.4468942980371349        5.1289261761675027     
 N  -2.8183751035523938E-002   10.076696429775692        6.9843068937597019     
 C   6.0193899471562062        7.3340166371944031        4.9020229225495466     
 H   7.0647118127756601        7.4212806107542963        4.6163465994957029     
 C  -1.3472448352907651        10.345316003785523        6.5544530606296023     
 C   3.3185067140901903        7.1570290080937831        5.6798239597013005     
 C   4.2878918058379689        11.576978402139233        6.1398666915236060     
 H   5.1603730240038450        10.927985974819908        6.2776079662356938     
 H   3.6564928886607562        11.554137230941871        7.0349914909981948     
 H   4.6232817492120413        12.592255525739537        5.8973426827632291     
 C  -2.3209030772634893        11.094701807401396        7.2447930879452942     
 H  -2.0905831543505902        11.498401895449788        8.2275795734124628     
 C  -1.6838350602717393        9.7854860495254403        5.2829025757536092     
 C   1.0849915333608888        4.8440553149593377        4.9739371135051655     
 H  0.66014375009379411        5.4667809993326903        4.1802022141841926     
 H  0.44148704348417400        3.9826661955528415        5.1878855130834882     
 H   2.0925711109237399        4.5135826578581488        4.7015286053431060     
 C  0.76329003387970318        12.624905176844269        7.5083789128845586     
 H   1.2620294343164202        12.561356889076089        6.5350336416217010     
 H   1.3361508921423288        13.221689388116246        8.2288259637851517     
 H -0.24808382554677422        13.028801856023760        7.3942962187017720     
 C  -2.9651954519539547        10.014960657255342        4.7520237598472992     
 H  -3.2047202688675487        9.6402216492581996        3.7618953489587796     
 C  -3.5838099286828555        11.326772989107283        6.6873774244306947     
 H  -4.3085570196458658        11.928974084641132        7.2313227837430327     
 C   5.2034083582799333        8.4680157664303835        4.8479274130152685     
 H   5.6157326413529702        9.4038204241021717        4.4846644980409707     
 C  -2.0756124749329192        6.8675485154294211        4.0581690885371220     
 H  -1.5385414691203900        6.2542977663272117        4.7877019638554046     
 H  -2.4556302187711014        6.2610335269636526        3.2333500311536119     
 H  -2.8956056772834402        7.4022179799374221        4.5512198047664691     
 C   3.8441701300069102        8.4020890817879739        5.2021033485620540     
 C   4.1564887474706058        6.0293329115830439        5.7120832847272949     
 H   3.7613502838753585        5.0808814468375356        6.0655975741909982     
 C   5.4941023085463421        6.1067252379035217        5.3086618668096737     
 H   6.1160359019798642        5.2120041969266300        5.3257468096080984     
 C  -3.9047503117574247        10.788233764655073        5.4412289987798363     
 H  -4.8717433479574881        10.989282371948475        4.9845809621702273     
 N   10.281169062885546       0.44379823904317289        8.1228775846810493     
 C   8.8626136248352836       0.54703146281383230        7.6056318515527161     
 H   8.8635405559371030        1.3277723591664590        6.8283135103075177     
 H   8.2553734204322211       0.91275179978767651        8.4556326873225984     
 C   10.396291564238918      -0.62155740442194496        9.1929793248118283     
 H   10.097566952636379       -1.5592059164226546        8.7166832278211661     
 H   9.6419081821609716      -0.39701675221144800        9.9575315503334814     
 C   8.3624822690914780      -0.78030243909671304        7.0365715882767210     
 H   7.4226371228957371      -0.59171297924233301        6.4947006129314158     
 H   8.1692728158426018       -1.5383618148404481        7.8157727219946826     
 H   9.0749079259215613       -1.1891879876255977        6.2909697826456998     
 C   10.824902495076769        2.8107053583915986        7.4478901759990341     
 H   11.475855157081948        3.6465505729992933        7.7357835050495760     
 H   9.8289284597160531        3.2038686815565449        7.2211591064639551     
 H   11.238816803622031        2.3968592305150036        6.5193845159842709     
 C   10.819884260976503        1.7822587568651178        8.5694327762673215     
 H   11.843357408655947        1.5998677083303798        8.9118497367344922     
 H   10.213433050152316        2.0935896201556043        9.4305225460846795     
 C   11.796688187773421      -0.73417286819198302        9.7809216424475220     
 H   11.900122589717725       -1.7094628974735728        10.278080178250198     
 H   11.996518312302346        3.7996352389993597E-002   10.531984004935753     
 H   12.563694720814922      -0.68465066006749853        8.9954504218176297     
 H   10.870798731122163       0.12510375284133080        7.3096808299209197     
 N   7.7735170022727376        15.559751586823346        17.264929937638154     
 C   9.2222249787539123        15.580009432782891        16.815935279672299     
 H   9.3743990470600185        14.681099838281567        16.194909362986358     
 H   9.8256840945757737        15.479173460649497        17.737771605436365     
 C   7.5088181568168162        16.647037822553131        18.287492404731818     
 H   7.7936440787489953        17.586753650603391        17.806366441730951     
 H   8.2090949449248374        16.487545251310532        19.116394955513343     
 C   9.5561779279576626        16.845647499054461        16.027763515833545     
 H   10.577718293226884        16.746549506130258        15.626863420758244     
 H   9.5336795203540152        17.753348756977314        16.653549636622188     
 H   8.8794604474205361        16.964539060163904        15.159153689751657     
 C   7.3627815821904798        13.153022819971413        16.632573343581161     
 H   6.7603108522341788        12.287899367127000        16.940626686481988     
 H   8.3710351266106660        12.804383251946753        16.385998312082783     
 H   6.9074924074607305        13.534864475821825        15.709788732435799     
 C   7.3435798620906567        14.192440008130468        17.745607961917322     
 H   6.3257783254964988        14.310507808295894        18.129852068398812     
 H   8.0012343796721268        13.929390307796238        18.584998947254437     
 C   6.0594741247330397        16.689173908398750        18.754862621393322     
 H   5.8430600903601109        17.677868277317270        19.186002758715553     
 H   5.8527679247838860        15.944015119241167        19.530877974313555     
 H   5.3683391504187075        16.540044297783361        17.913815153045263     
 H   7.1961228800355768        15.792271494602240        16.416155017325853     
 N   4.2603159931188133        7.6186630156516912        9.8513301541196086     
 C   2.8116581713580180        7.6383161375852158        10.300413431939484     
 H   2.6600206749818658        6.7397008739644750        10.921846388221171     
 H   2.2082948125802848        7.5366446791729356        9.3787271966633909     
 C   4.5245671825034766        8.7061851470165745        8.8289219461156385     
 H   4.2396784397852745        9.6457501621071824        9.3103049818083452     
 H   3.8241380253508135        8.5467156678383276        8.0001508846594227     
 C   2.4769385766663006        8.9040361816845692        11.087960525457424     
 H   1.4556398794460894        8.8044713531213414        11.489216831058451     
 H   2.4986804452995690        9.8113022426228014        10.461741303233850     
 H   3.1536622383166519        9.0238949909647808        11.956259336964404     
 C   4.6717445829063013        5.2119251065590149        10.483221139132214     
 H   5.2743049388575507        4.3469624128986650        10.174886476147821     
 H   3.6635707987235064        4.8630966406959697        10.729843717634555     
 H   5.1270979289714314        5.5936474995854395        11.406028305887444     
 C   4.6906651198352822        6.2515819484258470        9.3704119058200241     
 H   5.7084295926757651        6.3700140498743769        8.9862161198582839     
 H   4.0331255392839767        5.9885221616821385        8.5309408260476935     
 C   5.9737746795941726        8.7487346043920677        8.3612314614251098     
 H   6.1898990394190330        9.7376320892587263        7.9304155451727878     
 H   6.1804460793602711        8.0038569980364400        7.5849239064553355     
 H   6.6651146187332921        8.5994812691958060        9.2020786657532287     
 H   4.8376791091725702        7.8512634494634836        10.700098581005454     
 N   1.7522319984597858        8.3834988774649535       0.91551169340329086     
 C   3.1708135425896500        8.4857354671130558        1.4327990835139164     
 H   3.1706770720591524        9.2669746649269946        2.2094427511670967     
 H   3.7783188947698756        8.8500598797139993       0.58261825072241069     
 C   1.6364990317864121        7.3184031531566802      -0.15474428722440409     
 H   1.9349803475590202        6.3805549749854062       0.32130799789395903     
 H   2.3908009454133796        7.5428331363694543      -0.91939457906085231     
 C   3.6696196908771443        7.1585395532636236        2.0029380481739665     
 H   4.6097937036433905        7.3463940239814409        2.5443588330811409     
 H   3.8617161240614912        6.3997740468597009        1.2244515926417077     
 H   2.9570976735539456        6.7512154997777900        2.7489491828059949     
 C   1.2095444320682165        10.750527759078441        1.5908471549162011     
 H  0.55891442085764986        11.586653793565493        1.3030737588110819     
 H   2.2056153278050603        11.143319870974969        1.8177495973402875     
 H  0.79539116237016638        10.336671589034777        2.5192339200906062     
 C   1.2143388609397980        9.7223032193132912       0.46908744132762442     
 H  0.19089250090467566        9.5404928902585997       0.12635180009002012     
 H   1.8211734618249920        10.033496518201602      -0.39176503061891149     
 C  0.23598139954132641        7.2064467128064162      -0.74244145103358528     
 H  0.13206453076589728        6.2313400411807418       -1.2398206813571382     
 H   3.6328439463835835E-002   7.9788593998759545       -1.4933045138052541     
 H -0.53085157231059665        7.2560924041165453        4.3171710791154630E-002
 H   1.1624345830531673        8.0650927904050800        1.7286867960094401     
 N   1.7225735072991004        14.493648870183922        18.221446324062757     
 C  0.99951925640910511        15.729902732795406        17.738058815158368     
 H  0.88816210593235179        16.374406144798357        18.617797730304016     
 H  -7.3474531378440802E-003   15.403521174325620        17.457295598860899     
 C   3.0686402980716387        14.829255267180113        18.817330651995928     
 H   2.9055648780967580        15.708818661120656        19.456497078922563     
 H   3.7180695145502027        15.116149287378359        17.984026001374655     
 C  0.43919699348709607        13.003929132858566        16.657600151999560     
 H  0.51942297159487671        12.071211669346996        16.084822664453554     
 H   2.1934431673638111E-002   13.755224624099583        15.978401745928625     
 H -0.29091123673565533        12.834993918742278        17.462320747948397     
 C   1.8073018961637788        13.385105660557899        17.201539236006067     
 H   2.2773268948127074        12.535921432395785        17.707182253057734     
 H   2.5044366557361220        13.712828802857388        16.421196475425500     
 C   1.6808700161618566        16.453324771908875        16.595523136749268     
 H   1.0520430956323155        17.311218819790984        16.326313896117629     
 H   1.8091740442380531        15.811861068015469        15.717622473942036     
 H   2.6659449771302159        16.836512310184293        16.886690323673701     
 C   3.6572208327207716        13.675832147962936        19.615547020538727     
 H   4.5703492198763493        14.025560700587459        20.118005494728376     
 H   3.9423195302759337        12.822538480225235        18.985119960642166     
 H   2.9719306143516300        13.318666729539579        20.396489822964988     
 H   1.1205511503260412        14.169664969549657        19.024508165478366     
 N   4.3665355230532485        1.2933994421595083        9.1445328043008942     
 C   5.1425802658805235       0.10662564655864287        8.6251479434245688     
 H   5.3240808591704702      -0.53616319714404559        9.4945721421805214     
 H   6.1160527295610683       0.49505203383908492        8.3101931572391408     
 C   3.0670919182369958       0.87815381371664369        9.7927836689403751     
 H   3.3113294553998571        2.1470977374612094E-002   10.436991073205697     
 H   2.4056137702881193       0.53607402512156377        8.9899370423588625     
 C   5.5115728259465948        2.8643557756145306        7.5512086650582173     
 H   5.3599993137469379        3.8060113627847634        7.0083330249784028     
 H   5.9377954473991572        2.1507724785892157        6.8370539614633703     
 H   6.2650007686111158        3.0524993259080384        8.3297726081284882     
 C   4.1864348942827716        2.4070935716455124        8.1425983225300502     
 H   3.6977643998952772        3.2272187848878144        8.6779699450996866     
 H   3.4754640596543149        2.0552884083930900        7.3869279228978542     
 C   4.4671273064750947      -0.65017441460372127        7.5010578530491943     
 H   5.1346684751068086       -1.4701384366463994        7.2078578392287875     
 H   4.2787413673066199       -1.5174138053322055E-002   6.6292958046279900     
 H   3.5160435023072996       -1.0925184132893280        7.8207508888613599     
 C   2.4380062698880227        2.0064313059301724        10.597569206174853     
 H   1.5966056556488870        1.5981714664617135        11.174961191158332     
 H   2.0375311933203242        2.8106639262401627        9.9651505789687977     
 H   3.1449267189371759        2.4503304483779371        11.312535181585687     
 H   4.9742560568626137        1.6448301071052280        9.9312503413984636     
 N   7.6668229358857998        9.2348463371361760      -0.10556098426078292     
 C   6.8904050115106203        8.0485118279440417       0.41433244983629158     
 H   6.7081847681162419        7.4056767220416813      -0.45494915448379469     
 H   5.9172819292365233        8.4375198538098530       0.72975095482259722     
 C   8.9660468138749376        8.8189678495762820      -0.75387969309260450     
 H   8.7214512372315145        7.9620934933686396       -1.3977147342341254     
 H   9.6275800525223101        8.4770265311530242        4.8975435721038699E-002
 C   6.5223513359353609        10.807012412306706        1.4869337238372708     
 H   6.6741844381736799        11.749082283048038        2.0290550132580152     
 H   6.0958210664348673        10.094124750168877        2.2016241063968742     
 H   5.7690360893342838        10.994750027639414       0.70816917283337044     
 C   7.8473863310655076        10.348864581874127       0.89594772374455356     
 H   8.3365605808250685        11.168531202208992       0.36031345349405097     
 H   8.5580800897435143        9.9970290367873353        1.6518613725306013     
 C   7.5660249483812869        7.2915208865629104        1.5381957984785735     
 H   6.8981483641869099        6.4719948822999385        1.8319239329465271     
 H   7.7552732642565836        7.9266063755224314        2.4097348274601278     
 H   8.5166862655116322        6.8485105047424293        1.2180603227819449     
 C   9.5953022648516040        9.9467744384170125       -1.5592201056770294     
 H   10.436375996854260        9.5380253860572406       -2.1367961741606303     
 H   9.9963069201375152        10.751065035374841      -0.92716795188912127     
 H   8.8882760867030957        10.390732164246327       -2.2740564959534537     
 H   7.0591318283743316        9.5861806904640243      -0.89234101613380479     
 N   10.311008763670230        6.5535942371197082        8.8945216169816224     
 C   11.033903103648864        7.7901238865944222        9.3774761947008916     
 H   11.144719621357211        8.4345823414373946        8.4976207081271404     
 H   12.041018563224215        7.4641002544141566        9.6578472455288011     
 C   8.9647571521626439        6.8888323253714523        8.2987970764150329     
 H   9.1275904834740178        7.7682089883834218        7.6593014671712565     
 H   8.3154795816132019        7.1759149171424612        9.1321494918010497     
 C   11.594802848758379        5.0647334911271109        10.458968673070038     
 H   11.514737902653676        4.1323353604672066        11.032321856208016     
 H   12.011877886589117        5.8165411270438909        11.137749349949393     
 H   12.324974170540317        4.8954567104510875        9.6543883135583535     
 C   10.226624558197342        5.4452963075031491        9.9147539599365206     
 H   9.7569433021106065        4.5957844659929812        9.4093128793161540     
 H   9.5293111949841531        5.7730134855501296        10.694931974810169     
 C   10.352786203015132        8.5134561322211688        10.520213228940060     
 H   10.981500334590734        9.3715459384232904        10.789094732019812     
 H   10.224993983551441        7.8720242871690207        11.398231448965326     
 H   9.3674779042226710        8.8963462729182865        10.229383974451922     
 C   8.3760953534124010        5.7350997709390255        7.5010874628350388     
 H   7.4627130929598540        6.0845413073475560        6.9988358842860281     
 H   8.0913650058313902        4.8819066508325095        8.1318510822943306     
 H   9.0611863835196953        5.3778843316643892        6.7199870095177374     
 H   10.912961655800064        6.2294961942084424        8.0914471544310462     
         396

 Co   10.971857311531878        1.0219239458775633        3.3145546394462504     
 S   8.7016324277072776        3.0304391436952574        4.2864493520552500     
 S   11.356918667599981        3.0271955442693166       0.88566230141840929     
 S   10.872073532523183       -2.0951192640419571        2.5971548848830484     
 S   12.984721629664472       0.14974886751623148        5.6206371389351926     
 O   11.709706802950562      -0.53543759100501354        5.9486473128920663     
 O   12.138353576477931        3.0904101661980814      -0.36067007389220190     
 O   7.8243571012332849        3.1115121513652628        5.4687410276299282     
 O   9.9769817180936080        2.5341155095587524       0.77605133192131537     
 N   10.069233676257724      -0.73892313189979297        2.9715749299762342     
 O   13.626677733776507       0.80750539660737852        6.7738108950985705     
 O   10.244535457227780       -2.8757042105233963        1.5156481969112687     
 O   9.9520363737527511        3.7983885570958305        4.3468743672495522     
 O   12.269611338423818       -1.6564608034311148        2.3446749574340964     
 N   12.668263864124752        1.1311394998134212        4.3846838535328558     
 N   9.1299373247101983        1.5060357520874537        3.9116727780866540     
 N   12.060399987583988        2.1349089951679963        2.0526086655855664     
 C   6.0133376934145932      -0.60575285894370789        4.1395712689495490     
 H   4.9684537499725359      -0.51844863954998233        4.4266926535790976     
 C   13.379903707671504        2.4025598975833864        2.4818658661833122     
 C   8.7131699766105530      -0.78292415665804960        3.3585433082910834     
 C   7.7469330137404686        3.6381630635766751        2.9035572110399843     
 H   6.8737128502425922        2.9901840292346455        2.7658601759603769     
 H   8.3777516519555508        3.6152215263167404        2.0080218657482978     
 H   7.4127518257222933        4.6536128687354106        3.1469034076064508     
 C   14.354178020166213        3.1499290626122329        1.7903203598011017     
 H   14.123693971267837        3.5529516316605099       0.80730349297205484     
 C   13.716354484612010        1.8435404703075455        3.7537773378928319     
 C   10.945387640230722       -3.0976595109407294        4.0614038558026930     
 H   11.370617722178844       -2.4758043420079816        4.8556243633012270     
 H   11.588541248141407       -3.9591142143491531        3.8466005903492242     
 H   9.9377464018599699       -3.4279822003389224        4.3337713895964285     
 C   11.271162815210925        4.6843828358951711        1.5346797001806542     
 H   10.773766189320488        4.6190699426369202        2.5085186842070448     
 H   10.697808557365168        5.2831886937324111       0.81655377830533471     
 H   12.283019457325294        5.0871644686645938        1.6481508041212387     
 C   14.998052521495087        2.0723671636447429        4.2841114609852138     
 H   15.237448705159276        1.6985391062991937        5.2746215579998150     
 C   15.617570564445266        3.3810226752509336        2.3469980930548608     
 H   16.342919308326014        3.9818305709827588        1.8023557699102728     
 C   6.8299540644164525       0.52774830059992783        4.1942908688884488     
 H   6.4186729867968380        1.4632198781969237        4.5593863302141324     
 C   14.107493499161722       -1.0731824175884133        4.9799572642851313     
 H   13.569953660840394       -1.6873939477393556        4.2516141040025452     
 H   14.488543707573015       -1.6786474792463284        5.8050297800735082     
 H   14.926871021136765      -0.53889879696684340        4.4855269448940724     
 C   8.1886662224579112       0.46176807207430820        3.8383202999198942     
 C   7.8745162777429769       -1.9100513362271967        3.3253850159611313     
 H   8.2687647851169697       -2.8580827160641578        2.9699812739686937     
 C   6.5374130391671335       -1.8325887469449855        3.7303445175421821     
 H   5.9149704828300411       -2.7268971665548856        3.7122681994869842     
 C   15.938202321315769        2.8437501461457795        3.5937431044017689     
 H   16.905497796177780        3.0442389130667986        4.0499313694892320     
 Co   7.1216386209180049        14.862942439515210        12.323818142003590     
 S   9.3184094369245241        12.867381466542954        13.446777255412897     
 S   6.7536573007747647        12.780977039765267        9.9531488985071075     
 S   7.2578630607390329        17.964583756188265        11.558674768865490     
 S   5.1103028850343000        15.716413084806309        14.630791724172743     
 O   6.3839837865942819        16.394880292456623        14.972379070790925     
 O   5.9987406394708218        12.665502498856071        8.6936669096813528     
 O   10.174964578694425        12.809847518088279        14.644975215374624     
 O   8.1489752562681819        13.228969603391484        9.8438386544580574     
 N   8.0444828034135885        16.607975790398516        11.964040676080009     
 O   4.4638094329117202        15.035337599640698        15.767851669748120     
 O   7.8894717516337876        18.708863403855613        10.453275485740463     
 O   8.0515647124478935        12.126468032032905        13.512291880672185     
 O   5.8529234107532462        17.540785984125229        11.327665246220041     
 N   5.4231026498721073        14.753763400445086        13.379956988932564     
 N   8.9307922374582240        14.385078354788066        13.007225000017522     
 N   6.0420419739011546        13.755956307574291        11.046773211267869     
 C   12.058951076344828        16.476915995380878        13.267040633050698     
 H   13.089286225973799        16.394771431794005        13.603702210574621     
 C   4.7091315565873639        13.516666230476503        11.457579127787591     
 C   9.3932803017782405        16.645916212426688        12.378232508218105     
 C   10.280567914104067        12.192400861749469        12.098748672887082     
 H   11.175633081965842        12.810716123940464        11.964076480450407     
 H   9.6705114546882882        12.214855928771735        11.188468022203338     
 H   10.578152913262910        11.172689402347299        12.370999013876514     
 C   3.7214805127433519        12.815646979583720        10.736984266472822     
 H   3.9602942097456357        12.421089807754239        9.7526977925009710     
 C   4.3711029319969583        14.065954849145559        12.732655665250347     
 C   7.2032732263483705        19.007904574844151        12.997357489801818     
 H   6.7665153434094689        18.413863315613657        13.807443696522190     
 H   6.5731405622583683        19.873576318424497        12.758883993180437     
 H   8.2148407882979022        19.330241481335761        13.265080900703277     
 C   6.7751151771012079        11.171854006485599        10.711919085638586     
 H   7.2320183005183702        11.294159212470232        11.700185513097507     
 H   7.3665611588084774        10.515555201762060        10.063208714837103     
 H   5.7512189071830226        10.796413428340424        10.807567282977168     
 C   3.0774625700015656        13.860541543750847        13.244119425626192     
 H   2.8367925122143194        14.218681836107381        14.240493242350514     
 C   2.4419484055566598        12.617978802779826        11.269268444940227     
 H   1.7025965134528946        12.050162044880215        10.707795571530207     
 C   11.226592414183173        15.356306881954254        13.345727097794825     
 H   11.607924231499306        14.434993480609057        13.774436606156852     
 C   3.9904599255027611        16.952851276355823        14.003567498778269     
 H   4.5394191440995790        17.594431649291352        13.307612118543350     
 H   3.5854685316915704        17.528535695499137        14.838585249872377     
 H   3.1853232542357706        16.431610995778620        13.473009685295125     
 C   9.8855578530298303        15.416348345786494        12.927355688563415     
 C   10.250123235588047        17.757224683021445        12.309760521745179     
 H   9.8815821817177802        18.688449824959626        11.888167199163631     
 C   11.570478489343161        17.684661178542253        12.766385411764528     
 H   12.206880111748331        18.567428949030784        12.714593059163171     
 C   2.1236694770246052        13.135099665829047        12.524686361006452     
 H   1.1451505978211451        12.957404222003747        12.965050617973658     
 Co   4.9122877374132061        6.9221760540499293        14.792203131969684     
 S   2.7157490087920531        4.9263198322571933        13.669423719734178     
 S   5.2803568608068163        4.8407298836572323        17.163270524959593     
 S   4.7757276148475540        10.023809336054546        15.557420265630233     
 S   6.9236429765830412        7.7756908402460381        12.485445046637814     
 O   5.6499045699821533        8.4540358128486037        12.143820882456087     
 O   6.0352011793476965        4.7253890668260672        18.422803572587590     
 O   1.8591658027328604        4.8685738672401442        12.471260392636259     
 O   3.8850131518901176        5.2886720042610111        17.272444212621799     
 N   3.9892535829064069        8.6671233206003109        15.152045875474458     
 O   7.5702474751012607        7.0947232347975513        11.348384504891692     
 O   4.1439659589073123        10.768106014296064        16.662712872114749     
 O   3.9826867122574798        4.1855574314817066        13.603946662906964     
 O   6.1806774927825696        9.6001172802552652        15.788571020692057     
 N   6.6108719497116937        6.8129831887170891        13.736233715411339     
 N   3.1032246779145973        6.4441044563639869        14.108801953354902     
 N   5.9919942166069662        5.8156542874498474        16.069616564266454     
 C  -2.5205876651553421E-002   8.5355374553394707        13.849039789069039     
 H  -1.0555506164506032        8.4532251326862795        13.512455020357514     
 C   7.3248831355781574        5.5762594463622452        15.658820865949863     
 C   2.6404822622429744        8.7049116771940014        14.737751664755825     
 C   1.7537076825166240        4.2513927400102451        15.017563918046159     
 H  0.85860735221694862        4.8696605341141970        15.152237822963022     
 H   2.3638106839313462        4.2739798498427541        15.927808748173076     
 H   1.4561706674443884        3.2316375662157135        14.745429479412474     
 C   8.3125394761107163        4.8753474206589917        16.379518214354231     
 H   8.0737378523818002        4.4809719739773906        17.363881673510878     
 C   7.6628872606727656        6.1252878160456357        14.383627475072249     
 C   4.8304184783816613        11.067072352774215        14.118706499044125     
 H   5.2672957757419470        10.473023654472545        13.308692456532478     
 H   5.4604731365659704        11.932790837230648        14.357228316732082     
 H   3.8188639448365040        11.389346034428872        13.850857743446650     
 C   5.2590250227460791        3.2315253006893281        16.404623827486542     
 H   4.8021421110620972        3.3536790930058551        15.416330903311774     
 H   4.6676157038842572        2.5752365449351022        17.053374808289899     
 H   6.2829568952960182        2.8561565147525316        16.309030638038436     
 C   8.9564999259452946        5.9197499373441875        13.872148545747907     
 H   9.1971440524660384        6.2777344121083827        12.875709527645508     
 C   9.5920353546446222        4.6775316471721844        15.847214920478715     
 H   10.331386848892958        4.1097605440720901        16.408736350836001     
 C  0.80729504039460354        7.4150287946793840        13.770392160999478     
 H  0.42607272468667196        6.4936365802800324        13.341760487234405     
 C   8.0433944741345087        9.0121385251121673        13.112812608619544     
 H   7.4943272262190455        9.6537570462466924        13.808651590722109     
 H   8.4485926481855973        9.5877798026768080        12.277866746827851     
 H   8.8484020321978480        8.4908688038785467        13.643546797447273     
 C   2.1483412177841643        7.4752702402966857        14.188677350270055     
 C   1.7835238578405987        9.8161318280161556        14.806114011110841     
 H   2.1519783893736375        10.747431697411370        15.227606294315679     
 C  0.46315311022361622        9.7433787774823575        14.349563497119123     
 H -0.17333464278333671        10.626085113353268        14.401356262622937     
 C   9.9102874904430198        5.1944004919439513        14.591684524675399     
 H   10.888783457806314        5.0165765534330022        14.151327034800165     
 Co   1.0618555172545905        8.9627670473910594        5.7242190635764683     
 S   3.3322350325441894        10.970876898312639        4.7519550467338538     
 S  0.67712561161135942        10.968544768763346        8.1527775952803445     
 S   1.1613421738115519        5.8456620296139024        6.4415976886360760     
 S -0.95117483780172818        8.0905354615264287        3.4181253893136145     
 O  0.32375922131438573        7.4052140412131218        3.0900959433289792     
 O -0.10435696042348258        11.031834723431155        9.3990740327473965     
 O   4.2094074467763836        11.051676802438100        3.5695737398779421     
 O   2.0569936584060824        10.475277781352796        8.2624524510968591     
 N   1.9643082222183774        7.2018083224313774        6.0673168035974872     
 O  -1.5930544149781760        8.7484200070509797        2.2649842091520647     
 O   1.7886605630161414        5.0650572435480008        7.5232259027279040     
 O   2.0819341431962308        11.739000207314707        4.6915634132415507     
 O -0.23622627167258387        6.2843521883890157        6.6938483720280049     
 N -0.63461133153183635        9.0718592064631771        4.6541127616523887     
 N   2.9038182347265455        9.4465838639032444        5.1270049555228896     
 N  -2.6437246245182958E-002   10.076344511630204        6.9857971973249624     
 C   6.0201430089617416        7.3343872635626344        4.8990345781406370     
 H   7.0649810727042661        7.4214872139218926        4.6117129643264283     
 C  -1.3459490272782832        10.344012477889388        6.5565698986432119     
 C   3.3203970716647215        7.1576548599171188        5.6804194825909375     
 C   4.2871318074209084        11.578672862144497        6.1346763838104401     
 H   5.1603363154012376        10.930661983033000        6.2723152165328688     
 H   3.6564167094950788        11.555838558728302        7.0302866530328032     
 H   4.6213110228637913        12.594093380869442        5.8912058672296927     
 C  -2.3200598581083574        11.091821055119794        7.2479018833161266     
 H  -2.0894618739649546        11.495215291817127        8.2307401972436054     
 C  -1.6825907501153727        9.7845340344191438        5.2849019425245087     
 C   1.0882692192408139        4.8431038710809702        4.9773424444232255     
 H  0.66303475644565957        5.4649073340082763        4.1830838431589035     
 H  0.44519343938595540        3.9815797016145846        5.1920870945601747     
 H   2.0959734201409601        4.5128879111061355        4.7050767879428692     
 C  0.76313315829815287        12.625712481333430        7.5037896770432448     
 H   1.2605250794382661        12.560286119643690        6.5299624331460704     
 H   1.3365850507444841        13.224416402253803        8.2219300330187686     
 H -0.24864960713650702        13.028679591667427        7.3903051680320386     
 C  -2.9643496059964205        10.013236361965607        4.7546566981029921     
 H  -3.2039141616478921        9.6390454459153165        3.7643227313863248     
 C  -3.5835065497780922        11.322783205740068        6.6913059057779485     
 H  -4.3087252919779369        11.923865945785575        7.2358257337467800     
 C   5.2036327553341311        8.4679545838029142        4.8441491706772908     
 H   5.6149558787316574        9.4032931469485206        4.4787766752487785     
 C  -2.0740179648597357        6.8676113616784802        4.0586720464037027     
 H  -1.5365567738394561        6.2534372346653448        4.7871080814700209     
 H  -2.4548601794910381        6.2621006613414885        3.2335262169537620     
 H  -2.8935192972437620        7.4018492189773948        4.5529509478538763     
 C   3.8449818950364740        8.4022157538927207        5.2003956328690846     
 C   4.1589860544566637        6.0304863750803870        5.7138390029695172     
 H   3.7647053531028938        5.0825893056897362        6.0695457974778924     
 C   5.4960429834505060        6.1077247004745177        5.3087018537814394     
 H   6.1184428035129761        5.2133889850341770        5.3269074812923067     
 C  -3.9043634641506801        10.784953019391297        5.4448513935250462     
 H  -4.8717302453944917        10.985252120322615        4.9887347500940189     
 N   10.281052094368228       0.43997653174876877        8.1261239271837269     
 C   8.8615523217464673       0.53932502984992403        7.6110139203670766     
 H   8.8576752174844895        1.3237651596409017        6.8385894040140185     
 H   8.2544266109878688       0.89674246412724190        8.4632636338915521     
 C   10.400865525712655      -0.62605386602726398        9.1947478891903067     
 H   10.102580060665710       -1.5637733859853831        8.7183107607223072     
 H   9.6481766333394692      -0.40354539616262924        9.9613141788146446     
 C   8.3666427488342592      -0.78608246408774352        7.0350917870966070     
 H   7.4242348243154055      -0.60031115376615862        6.4976398922692526     
 H   8.1802040357473231       -1.5488302904105518        7.8094875224183076     
 H   9.0779516676231307       -1.1858740685894404        6.2856353716773921     
 C   10.820604744332858        2.8081260993038337        7.4524450095315471     
 H   11.470034226869897        3.6448954353261342        7.7409592914549492     
 H   9.8242441301540211        3.1998869101302012        7.2250884301231153     
 H   11.235817135632145        2.3952741104989497        6.5241231243426343     
 C   10.816350682443964        1.7793489652101899        8.5737334952175868     
 H   11.839646842454171        1.5989832641106880        8.9174634589455906     
 H   10.208292395117926        2.0891732293441176        9.4341393373899365     
 C   11.802795795450756      -0.73645050323003569        9.7789132697536463     
 H   11.909772791964068       -1.7121538120310318        10.274016395525942     
 H   12.002839364688436        3.4882806941855415E-002   10.530747734484661     
 H   12.567424797363529      -0.68381653511160834        8.9916992835255751     
 H   10.870301118061366       0.12397666164715013        7.3118159263975100     
 N   7.7733878860263941        15.555942278186640        17.261718941134344     
 C   9.2211555828388381        15.572366418839179        16.810594236280352     
 H   9.3685646355438852        14.677143244157696        16.184693704779608     
 H   9.8247365514570308        15.463277737230081        17.730189606840163     
 C   7.5133466734543637        16.642532930607771        18.285774409767441     
 H   7.7986026970003035        17.582190296452271        17.804809112024696     
 H   8.2153102059389891        16.481007018067547        19.112669518186870     
 C   9.5602731849814262        16.839934075739457        16.029255183992746     
 H   10.579270085100170        16.738060661241832        15.623962997903838     
 H   9.5444863991524702        17.742971077779440        16.659824405594556     
 H   8.8824405187642412        16.967856765308408        15.164479017237412     
 C   7.3585195238513315        13.150460462055015        16.628005904346210     
 H   6.7545415675848099        12.286242963513430        16.935420048927192     
 H   8.3663918809975382        12.800440324848163        16.382044916204141     
 H   6.9045179871665798        13.533308844247136        15.705047860385623     
 C   7.3400684854603639        14.189522077429180        17.741318622788963     
 H   6.3220897376974596        14.309585020560339        18.124262213657541     
 H   7.9961302658499287        13.924960820717725        18.581381349374489     
 C   6.0655279970475497        16.686855999753856        18.756902787790651     
 H   5.8526330063751635        17.675125917922198        19.190113728082022     
 H   5.8590372419241321        15.940845040282374        19.532130525154010     
 H   5.3720288960944096        16.540840622533118        17.917585712486702     
 H   7.1956096392468742        15.791153002267269        16.414056191934495     
 N   4.2604450657364268        7.6148729956579242        9.8545325976468252     
 C   2.8127243900016103        7.6307302006194391        10.305740385726036     
 H   2.6658183776926534        6.7357829630949491        10.932022519461935     
 H   2.2092331948923811        7.5208582442596752        9.3862857257559202     
 C   4.5200665968584008        8.7016848041329595        8.8306217507797200     
 H   4.2347516743481943        9.6412007794571419        9.3118280579765642     
 H   3.8179602183683437        8.5401805387225025        8.0038499140075263     
 C   2.4728880506280895        8.8983747121739789        11.086493804750665     
 H   1.4541177197649238        8.7960636326796582        11.492119947575564     
 H   2.4879655682791122        9.8010037126009681        10.455518546761557     
 H   3.1507265153717521        9.0272042081966219        11.950978388624739     
 C   4.6759632839963832        5.2093826085892472        10.487809120436708     
 H   5.2800252669434746        4.3453158244443433        10.180131235776779     
 H   3.6681657031880408        4.8591853770688518        10.733814684363804     
 H   5.1300249805604814        5.5921191822303475        11.410788310507984     
 C   4.6941507078342743        6.2486689019582329        9.3747077031367461     
 H   5.7120947067075907        6.3690733814511962        8.9918094097499566     
 H   4.0381966800665641        5.9840981892781802        8.5345698887090204     
 C   5.9677572713568621        8.7463954157707544        8.3591931212476887     
 H   6.1803806877102563        9.7348557586149855        7.9262861440753039     
 H   6.1742154023124849        8.0006480700279692        7.5836914397414308     
 H   6.6614485274141710        8.6002640443717802        9.1983224482625161     
 H   4.8381942443481822        7.8501592102775906        10.702189260349000     
 N   1.7523737580807770        8.3797446046795780       0.91228525119417503     
 C   3.1718980063173317        8.4781587511542522        1.4274343088184174     
 H   3.1765161753235858        9.2630660416321806        2.1992263143367259     
 H   3.7792722947213595        8.8342674945422424       0.57501584615699597     
 C   1.6319880083961085        7.3139578854475094      -0.15648331444023897     
 H   1.9300453835842413        6.3760511768151291       0.31972523710842832     
 H   2.3846005207280689        7.5363626038247764      -0.92314154409487281     
 C   3.6655651862161260        7.1528806215328258        2.0043677323678910     
 H   4.6082814280369426        7.3379628708680302        2.5413975661899544     
 H   3.8509604299697222        6.3894707915029318        1.2306420137471448     
 H   2.9541659315031716        6.7545529323971865        2.7542078997897894     
 C   1.2138016159347116        10.748008325110924        1.5862904739864399     
 H  0.56467462164510152        11.585040933237153        1.2978886326507064     
 H   2.2102530376067855        11.139421121451687        1.8138077179636383     
 H  0.79836519661213168        10.335146920496323        2.5145008937605091     
 C   1.2178458580378095        9.7194393765473581       0.46479844193902553     
 H  0.19457481056817763        9.5396181056708276       0.12076971487142332     
 H   1.8262635733478008        10.029134675178710      -0.39538493328207025     
 C  0.22994428956894764        7.2041790878705720      -0.74041885464080315     
 H  0.12251497566670838        6.2286476793568335       -1.2357288851873458     
 H   3.0066809429313515E-002   7.9757406512509110       -1.4920664716618952     
 H -0.53452199378447030        7.2569288199588122        4.6928206106022469E-002
 H   1.1629674713877196        8.0640151111431724        1.7265729537266679     
 N   1.7203093020891416        14.496603573384906        18.220266665577761     
 C  0.99559939401732855        15.731306866133169        17.735743007730402     
 H  0.88202799086462469        16.375752946325999        18.615158686344135     
 H  -1.0214372329933670E-002   15.402979104724910        17.453888963312124     
 C   3.0649140256970369        14.834704893146634        18.817794066661168     
 H   2.8992979244818788        15.713560734980764        19.457106600017401     
 H   3.7147262860211345        15.123313854355422        17.985442818396116     
 C  0.44126779713032677        13.004319827530848        16.655515678364686     
 H  0.52373039902315011        12.071317120780755        16.083683805725755     
 H   2.3715640506428243E-002   13.754423772766570        15.975217202927080     
 H -0.28956493325050386        12.834787477988369        17.459423646068856     
 C   1.8080277228922323        13.387894381582983        17.200928012628111     
 H   2.2786480736309898        12.539627933989069        17.707503735721140     
 H   2.5055873863474649        13.716372948921739        16.421350645543441     
 C   1.6767835704603968        16.455780440718300        16.593799814432906     
 H   1.0467415167645260        17.312478924037411        16.323822854866311     
 H   1.8069974013824306        15.814519038011577        15.716096832000058     
 H   2.6607821486100245        16.840832511738540        16.885882435576800     
 C   3.6547528283392232        13.682076025582321        19.616233500315577     
 H   4.5656312521377087        14.033640009426435        20.121042720552868     
 H   3.9434683209254908        12.830311020778041        18.985756397270276     
 H   2.9687775486764307        13.322204028062250        20.395107909478433     
 H   1.1181050302745952        14.171764268942933        19.022815709566299     
 N   4.3642893570320247        1.2963476800571216        9.1457408204781458     
 C   5.1386782135937201       0.10803235728646744        8.6274692359914695     
 H   5.3180094880960604      -0.53480650032229726        9.4972146663532300     
 H   6.1131846713136238       0.49452755653621000        8.3135603730938250     
 C   3.0633940066191627       0.88358397793822874        9.7923617680689592     
 H   3.3050995972677155        2.6177911334355236E-002   10.436399205448030     
 H   2.4022856942733299       0.54323930935242504        8.9885646692869230     
 C   5.5136370574356404        2.8647914632249720        7.5533544828043464     
 H   5.3642858638254127        3.8061738538593195        7.0095560005085105     
 H   5.9395895177954223        2.1500431215940612        6.8402841976614166     
 H   6.2663319838083726        3.0523315385203116        8.3327406386649709     
 C   4.1871588425057702        2.4098858797534288        8.1432515963054950     
 H   3.6990578096416251        3.2309091696122314        8.6776979215720829     
 H   3.4766281119917664        2.0588300703573736        7.3868044678894567     
 C   4.4630229965308166      -0.64773289008404622        7.5028187921558365     
 H   5.1293599057221666       -1.4688714739608844        7.2103496087766477     
 H   4.2764815428584733       -1.2530536044343902E-002   6.6308712221084587     
 H   3.5108915207951381       -1.0882448029112897        7.8216447756774157     
 C   2.4355819782044845        2.0126379771015053        10.596961239039393     
 H   1.5919482239017733        1.6062004273299486        11.172020082340282     
 H   2.0387013403270338        2.8184091681301435        9.9646181354124295     
 H   3.1418357316902545        2.4538216906595220        11.313982876263129     
 H   4.9718355933105505        1.6469185335591898        9.9329670283333371     
 N   7.6690965576301275        9.2377528959133759      -0.10678550213532448     
 C   6.8943578390908167        8.0498494092248407       0.41196287614123306     
 H   6.7143518828734177        7.4069671819921536      -0.45764887120801662     
 H   5.9201789309208221        8.4368898998405406       0.72630648383148055     
 C   8.9697859121973575        8.8243958834440051      -0.75347005434574377     
 H   8.7277446553018976        7.9668102629838708       -1.3971583945860053     
 H   9.6309458726789039        8.4841810352660563        5.0335016613380294E-002
 C   6.5202792064722592        10.807330823156121        1.4848232347940660     
 H   6.6698737646619897        11.749101610257931        2.0279145039124993     
 H   6.0940383253286559        10.093234645812437        2.1983957251885915     
 H   5.7676899337085308        10.994490325931491       0.70524900605506835     
 C   7.8466609178100830        10.351594957954832       0.89530455404180298     
 H   8.3352342248224396        11.172188313139667       0.36061199369520747     
 H   8.5569318881805359        10.000510668389591        1.6519797312909574     
 C   7.5701696017584972        7.2939052059699536        1.5364007434785394     
 H   6.9035182377372344        6.4731772673923853        1.8293650448657695     
 H   7.7575195442385549        7.9291874449404292        2.4081392321258908     
 H   8.5219049910726934        6.8527685528603426        1.2171599655455703     
 C   9.5977571282498122        9.9530084057139216       -1.5585897297718934     
 H   10.441084430305533        9.5461122139038572       -2.1338211481237535     
 H   9.9951342465545245        10.758833954487605      -0.92659020128741443     
 H   8.8914042532034774        10.394247034917251       -2.2754898837692146     
 H   7.0615779074585321        9.5882334561340841      -0.89407029831699558     
 N   10.313288607651339        6.5565036430439845        8.8957109829333429     
 C   11.037848590940207        7.7914654908919738        9.3798287682095189     
 H   11.150913137565890        8.4358694287459688        8.5003038053528392     
 H   12.043895567061895        7.4634732958324337        9.6613151478509405     
 C   8.9685106106896004        6.8942596649003471        8.2983333855981165     
 H   9.1338997493919525        7.7729404457236928        7.6587122414429993     
 H   8.3188405195470221        7.1830454108264696        9.1307294145809941     
 C   11.592721594798572        5.0650252124656943        10.461025304936660     
 H   11.510409966459321        4.1323218824162202        11.033396897142691     
 H   12.010097942001019        5.8156092997751312        11.140932156207334     
 H   12.323613475692998        4.8951726451058111        9.6572488107548491     
 C   10.225892866496732        5.4480244018114954        9.9153545639946543     
 H   9.7555947823829214        4.5994508116457977        9.4089681568638674     
 H   9.5281657574966196        5.7764973720940826        10.694777480007840     
 C   10.356883658520792        8.5158548729879282        10.521960740387529     
 H   10.986819966743154        9.3727368846360921        10.791630444586765     
 H   10.227149661261889        7.8746233328752506        11.399773931423345     
 H   9.3726663195022724        8.9006281247701473        10.230194940115663     
 C   8.3785956270091280        5.7413406969217240        7.5003690386508017     
 H   7.4674791960583562        6.0926355989614001        6.9957537816591158     
 H   8.0902254646659788        4.8896699570573459        8.1311616695627116     
 H   9.0643841688958435        5.3814218044448969        6.7213468331409763     
 H   10.915427758160769        6.2315573321289230        8.0931501072057070     
         396

 Co   10.970408364733034        1.0218127093416025        3.3135952399314794     
 S   8.7026284973262484        3.0298930021790356        4.2905146095632798     
 S   11.354887843631710        3.0296326414754442       0.88662918482222175     
 S   10.869419387158139       -2.0947145486376146        2.5945980242727305     
 S   12.983245347383876       0.15026105213183374        5.6196927707056608     
 O   11.708280772145853      -0.53470767383098750        5.9481656143593051     
 O   12.135431385231811        3.0945706343025630      -0.36014724049547153     
 O   7.8260458634684049        3.1101902445908181        5.4733374994772763     
 O   9.9744354344516832        2.5380606629987801       0.77704208392901652     
 N   10.067114874066622      -0.73850741554416233        2.9700488519911987     
 O   13.625355728003374       0.80880325702235056        6.7723227267967321     
 O   10.241745903445494       -2.8740949601194354        1.5122988643803559     
 O   9.9535774687951974        3.7969470746062677        4.3510982721720044     
 O   12.267200744810962       -1.6565443208386594        2.3428284705620874     
 N   12.666897686012872        1.1310200528765766        4.3832408443184807     
 N   9.1295828965055321        1.5057098847199915        3.9135960055502519     
 N   12.058642487180554        2.1346007979507684        2.0511384858029933     
 C   6.0126057691567523      -0.60542485837184401        4.1425663997873761     
 H   4.9682086860915211      -0.51829827772071801        4.4313464224630268     
 C   13.378597442346063        2.4013012281435548        2.4797671571816591     
 C   8.7112950039126993      -0.78231167863538031        3.3579307901288864     
 C   7.7476752174016470        3.6398395407633681        2.9087791367464444     
 H   6.8737328060358847        2.9928399350041697        2.7711884204931199     
 H   8.3778031320083013        3.6169120258690848        2.0127533256492787     
 H   7.4147048907269326        4.6554307874838301        3.1530801364207584     
 C   14.353313446193548        3.1471224567961205        1.7872439262234878     
 H   14.122543742454150        3.5498639462972057       0.80418713157577548     
 C   13.715112448541058        1.8426027101653304        3.7517798654318044     
 C   10.942119350072588       -3.0986120382581981        4.0579959553528386     
 H   11.367736398810061       -2.4776825356755130        4.8527427054963086     
 H   11.584839067045102       -3.9602064158419168        3.8424003423775575     
 H   9.9343492931164707       -3.4286709241369966        4.3302138430659411     
 C   11.271286487895722        4.6852268081262425        1.5392848333400877     
 H   10.775237652887137        4.6180282759433346        2.5136050062505033     
 H   10.697334692290102        5.2859455854748791       0.82346464496883831     
 H   12.283547113316583        5.0870912301201949        1.6521586484897104     
 C   14.997213001283500        2.0706488386667776        4.2814744958175650     
 H   15.236660143088095        1.6973446930910234        5.2721784118904145     
 C   15.617249440160895        3.3770982757297343        2.3430965235458325     
 H   16.343061166438460        3.9768061437599109        1.7978879006189417     
 C   6.8297437328421919       0.52764890110913110        4.1980869547783453     
 H   6.4194610092644266        1.4626455200871029        4.5653104546637104     
 C   14.105920476519056       -1.0731186345823447        4.9794595389782641     
 H   13.567995697095551       -1.6882510462541827        4.2522070242574088     
 H   14.487781289559454       -1.6775824537597290        5.8048637122898850     
 H   14.924814384432151      -0.53926967163053008        4.4838111319961831     
 C   8.1878644374575860       0.46187261749463704        3.8400274708179412     
 C   7.8720386673406200       -1.9089139981526859        3.3235948854289679     
 H   8.2654315606620408       -2.8563820330644227        2.9659784473816582     
 C   6.5354951489977600       -1.8316203600570993        3.7302819635856479     
 H   5.9125892119848977       -2.7255452716026434        3.7110763365579591     
 C   15.937812734578610        2.8404976192717015        3.5901282607858964     
 H   16.905486707942920        3.0402242364838243        4.0457803579008367     
 Co   7.1202333009759453        14.862830004630908        12.324821561445679     
 S   9.3194571572542397        12.866838096909058        13.442734184162177     
 S   6.7516954980329729        12.783429808730167        9.9521964166693913     
 S   7.2552345655956687        17.964981422829258        11.561263879065791     
 S   5.1088260306073003        15.716918802398155        14.631752729733092     
 O   6.3825485102450399        16.395610909294096        14.972896964860055     
 O   5.9959025099526064        12.669716774118587        8.6931468474258935     
 O   10.176700658130269        12.808513109587940        14.640403321946760     
 O   8.1465032707187870        13.232920988072728        9.8428907196093220     
 N   8.0423997828917493        16.608389198285881        11.965596264201988     
 O   4.4624786707656838        15.036615361450670        15.769343661032117     
 O   7.8867074626908265        18.710477376629932        10.456665481344039     
 O   8.0531653073718008        12.125014389902221        13.508068012811028     
 O   5.8505444240402298        17.540682531008617        11.329533204279702     
 N   5.4217574023423918        14.753651323992893        13.381411127472338     
 N   8.9304765582690422        14.384761520349524        13.005357803047946     
 N   6.0403487145465116        13.755640158897567        11.048272565096513     
 C   12.058242940636363        16.477275026977409        13.264117577573376     
 H   13.089061183360814        16.394963706324322        13.599135014793289     
 C   4.7078809345649573        13.515409021904160        11.459679814885089     
 C   9.3914378468834769        16.646536134851583        12.378887152041296     
 C   10.281373422892759        12.194119702926862        12.093538346287803     
 H   11.175703601767399        12.813434293456496        11.958770544636062     
 H   9.6706235058385381        12.216592077461598        11.183750245352819     
 H   10.580188557965194        11.174551355331705        12.364816774847446     
 C   3.7206799334912750        12.812848279581413        10.740043365172451     
 H   3.9592237597454760        12.418008620556336        9.7558012239292484     
 C   4.3698935165352921        14.065023826193407        12.734647295743498     
 C   7.2000112663909039        19.006938909891115        13.000801377677332     
 H   6.7636364178027675        18.411967523839923        13.810355796518078     
 H   6.5694432687470838        19.872468863940448        12.763115477148368     
 H   8.2114458715362098        19.329544921795222        13.268684163881730     
 C   6.7752859926699829        11.172694818536129        10.707286488478497     
 H   7.2335409686711420        11.293085574887675        11.695072313395359     
 H   7.3661236124947207        10.518316825813679        10.056253504310291     
 H   5.7517884770503658        10.796348234611571        10.803525259087165     
 C   3.0766468097662498        13.858830342712089        13.246729534971472     
 H   2.8360109623907745        14.217491964715013        14.242906565721466     
 C   2.4416804928568725        12.614068996778695        11.273128826512190     
 H   1.7027991394377036        12.045153177620666        10.712211394985554     
 C   11.226411825595855        15.356234088737072        13.342007149328465     
 H   11.608741806129967        14.434451792881505        13.768603846028993     
 C   3.9888876596612266        16.952907816315086        14.004078406156941     
 H   4.5374710376619589        17.593582393422135        13.307053052768525     
 H   3.5846840709447378        17.529578055949973        14.838764672820568     
 H   3.1832831744466814        16.431234237741894        13.474712499622038     
 C   9.8847901015779609        15.416467656321842        12.925706994918425     
 C   10.247671118282273        17.758374104961078        12.311591854963019     
 H   9.8782720932930079        18.690156382993745        11.892198391840674     
 C   11.568583140951512        17.685652705486536        12.766499996625607     
 H   12.204517693828278        18.568806232294502        12.715826112003757     
 C   2.1233132371658394        13.131860577158314        12.528255679792515     
 H   1.1451640859681393        12.953407460569574        12.969138576211414     
 Co   4.9136868007187733        6.9220627355527062        14.791206517026716     
 S   2.7146795669644401        4.9257952626933541        13.673461611160906     
 S   5.2823065603049253        4.8431471553088423        17.164203270390232     
 S   4.7783722328439691        10.024206655779688        15.554833033105863     
 S   6.9251122695165579        7.7761927157609589        12.484476475394809     
 O   5.6513361110270521        8.4547707210242251        12.143297873763672     
 O   6.0380320226079665        4.7295589250335492        18.423300498047510     
 O   1.8574098704464328        4.8672723931654103        12.475824798781355     
 O   3.8874747480394993        5.2925912460779836        17.273381513994043     
 N   3.9913430116991786        8.6675415851886157        15.150492727294820     
 O   7.5715632793193937        7.0959899694799669        11.346884987582042     
 O   4.1467565654114935        10.769718506408287        16.659331863290653     
 O   3.9810582011307867        4.1841125278032205        13.608162846972229     
 O   6.1830719187543748        9.6000064297569150        15.786695529035097     
 N   6.6122077261905270        6.8128711372931825        13.734775084140958     
 N   3.1035280649479153        6.4438005728939780        14.110675582249682     
 N   5.9936739021114862        5.8153063088544981        16.068099460602379     
 C  -2.4491926461025597E-002   8.5359364022707247        13.851965717703045     
 H  -1.0553191215065281        8.4534685017362055        13.517019974850955     
 C   7.3261216153566915        5.5749773886461771        15.656701745740113     
 C   2.6423293770660456        8.7055465921394131        14.737106297104601     
 C   1.7528726455881849        4.2531268032402831        15.022761619965632     
 H  0.85850964286488896        4.8723970817619717        15.157531022782802     
 H   2.3636659975426455        4.2757224145308523        15.932516291417576     
 H   1.4541023023734339        3.2335176548308553        14.751591360751650     
 C   8.3133275672392557        4.8725167445537192        16.376433862101813     
 H   8.0747950160365978        4.4778467173624072        17.360747866647305     
 C   7.6640861678956433        6.1243492873478704        14.381625198748207     
 C   4.8336898318339028        11.066110192551303        14.115266556774094     
 H   5.2701761275204904        10.471131860382521        13.305779489741196     
 H   5.4641850334308257        11.931683764777038        14.352997555970791     
 H   3.8222673901310951        11.388657205680511        13.847266781893614     
 C   5.2588337133555463        3.2323360568909232        16.409228445148937     
 H   4.8005976038091216        3.3525854990949711        15.421417889449796     
 H   4.6680303177940656        2.5779674293227690        17.060299323675046     
 H   6.2823644633497073        2.8560564935956263        16.313041013562348     
 C   8.9573070179248244        5.9180395188075554        13.869528793659375     
 H   9.1979186521492196        6.2765556874434569        12.873290896839832     
 C   9.5922931931808986        4.6735996994325513        15.843330558622803     
 H   10.331174174477281        4.1047264913807293        16.404293310618382     
 C  0.80747196176025693        7.4149892212390931        13.774112395497420     
 H  0.42524418096828998        6.4931333619699894        13.347588356989982     
 C   8.0449652688083955        9.0121905980057662        13.112284577772643     
 H   7.4962810601175676        9.6529007704929803        13.809201298654626     
 H   8.4493618496925880        9.5888205790381598        12.277665411723365     
 H   8.8504492519669693        8.4904895423043030        13.641815096941842     
 C   2.1491045333653163        7.4754094495856211        14.190332055064905     
 C   1.7859883358780839        9.8173021332966695        14.804299245795093     
 H   2.1553066082330932        10.749154162807276        15.223598389894921     
 C  0.46506184991249799        9.7444038179634163        14.349460529250157     
 H -0.17095309518962776        10.627500003180346        14.400134801572946     
 C   9.9106354306232571        5.1911560282172244        14.588098706681105     
 H   10.888763195969497        5.0125829776975284        14.147222125444719     
 Co   1.0633101292947411        8.9626515822970063        5.7251740652088445     
 S   3.3312343249339835        10.970353545267463        4.7479100190155750     
 S  0.67914000731775503        10.970943891986327        8.1518285709761535     
 S   1.1640217901535235        5.8460666343360748        6.4441515602332569     
 S -0.94968182072036866        8.0910471873044347        3.4190661047249367     
 O  0.32520737047903575        7.4059524956475533        3.0905752742483297     
 O -0.10144802261184065        11.035952192115756        9.3985714526990911     
 O   4.2077209059950924        11.050395892636210        3.5650034723661390     
 O   2.0595281058737114        10.479197419718291        8.2614752974601942     
 N   1.9664440813613862        7.2022272491378976        6.0688306094436806     
 O  -1.5917207764881391        8.7497088746756813        2.2664665532438084     
 O   1.7914902349185897        5.0666677045877853        7.5265641430769170     
 O   2.0803815396602836        11.737569920222700        4.6873575105933272     
 O -0.23378816589067924        6.2842664435461950        6.6957071523447791     
 N -0.63323546427736743        9.0717437637091010        4.6555498420626682     
 N   2.9041754833814180        9.4462734297693522        5.1250837348782765     
 N  -2.4690741454841979E-002   10.075992593484717        6.9872875008902229     
 C   6.0208960707672770        7.3347578899308656        4.8960462337317274     
 H   7.0652503326328722        7.4216938170894888        4.6070793291571528     
 C  -1.3446532192658014        10.342708951993252        6.5586867366568207     
 C   3.3222874292392524        7.1582807117404545        5.6810150054805746     
 C   4.2863718090038470        11.580367322149764        6.1294860760972734     
 H   5.1602996067986302        10.933337991246091        6.2670224668300438     
 H   3.6563405303294014        11.557539886514734        7.0255818150674125     
 H   4.6193402965155421        12.595931235999346        5.8850690516961564     
 C  -2.3192166389532249        11.088940302838193        7.2510106786869590     
 H  -2.0883405935793191        11.492028688184465        8.2339008210747480     
 C  -1.6813464399590063        9.7835820193128491        5.2869013092954082     
 C   1.0915469051207389        4.8421524272026026        4.9807477753412845     
 H  0.66592576279752502        5.4630336686838623        4.1859654721336153     
 H  0.44889983528773680        3.9804932076763273        5.1962886760368603     
 H   2.0993757293581803        4.5121931643541213        4.7086249705426315     
 C  0.76297628271660245        12.626519785822593        7.4992004412019320     
 H   1.2590207245601119        12.559215350211291        6.5248912246704389     
 H   1.3370192093466393        13.227143416391362        8.2150341022523872     
 H -0.24921538872623983        13.028557327311093        7.3863141173623053     
 C  -2.9635037600388858        10.011512066675870        4.7572896363586841     
 H  -3.2031080544282360        9.6378692425724335        3.7667501138138695     
 C  -3.5832031708733290        11.318793422372853        6.6952343871252022     
 H  -4.3088935643100079        11.918757806930019        7.2403286837505281     
 C   5.2038571523883288        8.4678934011754468        4.8403709283393130     
 H   5.6141791161103445        9.4027658697948695        4.4728888524565873     
 C  -2.0724234547865521        6.8676742079275392        4.0591750042702834     
 H  -1.5345720785585222        6.2525767030034780        4.7865141990846372     
 H  -2.4540901402109752        6.2631677957193235        3.2337024027539121     
 H  -2.8914329172040834        7.4014804580173665        4.5546820909412835     
 C   3.8457936600660378        8.4023424259974675        5.1986879171761151     
 C   4.1614833614427216        6.0316398385777301        5.7155947212117386     
 H   3.7680604223304295        5.0842971645419368        6.0734940207647874     
 C   5.4979836583546700        6.1087241630455136        5.3087418407532061     
 H   6.1208497050460888        5.2147737731417232        5.3280681529765150     
 C  -3.9039766165439351        10.781672274127521        5.4484737882702561     
 H  -4.8717171428314945        10.981221868696755        4.9928885380178096     
 N   10.280935125850910       0.43615482445436471        8.1293702696864045     
 C   8.8604910186576511       0.53161859688601587        7.6163959891814370     
 H   8.8518098790318760        1.3197579601153444        6.8488652977205184     
 H   8.2534798015435165       0.88073312846680718        8.4708945804605058     
 C   10.405439487186394      -0.63055032763258290        9.1965164535687833     
 H   10.107593168695042       -1.5683408555481113        8.7199382936234482     
 H   9.6544450845179668      -0.41007404011381049        9.9650968072958079     
 C   8.3708032285770386      -0.79186248907877399        7.0336119859164921     
 H   7.4258325257350748      -0.60890932828998423        6.5005791716070895     
 H   8.1911352556520427       -1.5592987659806552        7.8032023228419316     
 H   9.0809954093247001       -1.1825601495532834        6.2803009607090843     
 C   10.816306993588947        2.8055468402160688        7.4569998430640601     
 H   11.464213296657846        3.6432402976529747        7.7461350778603215     
 H   9.8195598005919891        3.1959051387038575        7.2290177537822755     
 H   11.232817467642258        2.3936889904828962        6.5288617327009977     
 C   10.812817103911428        1.7764391735552620        8.5780342141678521     
 H   11.835936276252392        1.5980988198909962        8.9230771811566889     
 H   10.203151740083536        2.0847568385326305        9.4377561286951934     
 C   11.808903403128092      -0.73872813826808836        9.7769048970597723     
 H   11.919422994210409       -1.7148447265884907        10.269952612801685     
 H   12.009160417074527        3.1769261493717241E-002   10.529511464033570     
 H   12.571154873912137      -0.68298241015571803        8.9879481452335188     
 H   10.869803505000570       0.12284957045296944        7.3139510228740994     
 N   7.7732587697800506        15.552132969549934        17.258507944630537     
 C   9.2200861869237638        15.564723404895467        16.805253192888408     
 H   9.3627302240277537        14.673186650033825        16.174478046572855     
 H   9.8237890083382879        15.447382013810666        17.722607608243965     
 C   7.5178751900919103        16.638028038662412        18.284056414803064     
 H   7.8035613152516126        17.577626942301155        17.803251782318441     
 H   8.2215254669531408        16.474468784824566        19.108944080860397     
 C   9.5643684420051898        16.834220652424452        16.030746852151943     
 H   10.580821876973456        16.729571816353403        15.621062575049432     
 H   9.5552932779509252        17.732593398581571        16.666099174566924     
 H   8.8854205901079446        16.971174470452912        15.169804344723167     
 C   7.3542574655121822        13.147898104138616        16.623438465111263     
 H   6.7487722829354402        12.284586559899862        16.930213411372399     
 H   8.3617486353844122        12.796497397749572        16.378091520325494     
 H   6.9015435668724292        13.531753212672447        15.700306988335445     
 C   7.3365571088300721        14.186604146727891        17.737029283660604     
 H   6.3184011498984196        14.308662232824787        18.118672358916275     
 H   7.9910261520277315        13.920531333639211        18.577763751494540     
 C   6.0715818693620589        16.684538091108958        18.758942954187983     
 H   5.8622059223902170        17.672383558527130        19.194224697448487     
 H   5.8653065590643791        15.937674961323580        19.533383075994461     
 H   5.3757186417701117        16.541636947282875        17.921356271928140     
 H   7.1950963984581717        15.790034509932298        16.411957366543138     
 N   4.2605741383540403        7.6110829756641571        9.8577350411740401     
 C   2.8137906086452023        7.6231442636536624        10.311067339512590     
 H   2.6716160804034406        6.7318650522254231        10.942198650702698     
 H   2.2101715772044774        7.5050718093464148        9.3938442548484495     
 C   4.5155660112133251        8.6971844612493445        8.8323215554437997     
 H   4.2298249089111142        9.6366513968071033        9.3133511341447814     
 H   3.8117824113858738        8.5336454096066774        8.0075489433556299     
 C   2.4688375245898784        8.8927132426633886        11.085027084043904     
 H   1.4525955600837581        8.7876559122379749        11.495023064092678     
 H   2.4772506912586549        9.7907051825791349        10.449295790289264     
 H   3.1477907924268518        9.0305134254284631        11.945697440285075     
 C   4.6801819850864641        5.2068401106194795        10.492397101741203     
 H   5.2857455950293986        4.3436692359900224        10.185375995405739     
 H   3.6727606076525756        4.8552741134417339        10.737785651093054     
 H   5.1329520321495323        5.5905908648752556        11.415548315128522     
 C   4.6976362958332665        6.2457558554906187        9.3790035004534698     
 H   5.7157598207394162        6.3681327130280154        8.9974026996416292     
 H   4.0432678208491515        5.9796742168742218        8.5381989513703473     
 C   5.9617398631195524        8.7440562271494393        8.3571547810702693     
 H   6.1708623360014805        9.7320794279712448        7.9221567429778199     
 H   6.1679847252646995        7.9974391420194992        7.5824589730275260     
 H   6.6577824360950508        8.6010468195477561        9.1945662307718035     
 H   4.8387093795237952        7.8490549710916984        10.704279939692547     
 N   1.7525155177017684        8.3759903318942026       0.90905880898505920     
 C   3.1729824700450129        8.4705820351954486        1.4220695341229184     
 H   3.1823552785880191        9.2591574183373666        2.1890098775063560     
 H   3.7802256946728439        8.8184751093704854       0.56741344159158114     
 C   1.6274769850058048        7.3095126177383394      -0.15822234165607385     
 H   1.9251104196094624        6.3715473786448529       0.31814247632289766     
 H   2.3784000960427587        7.5298920712800976      -0.92688850912889320     
 C   3.6615106815551077        7.1472216898020289        2.0057974165618155     
 H   4.6067691524304948        7.3295317177546195        2.5384362992987679     
 H   3.8402047358779532        6.3791675361461637        1.2368324348525821     
 H   2.9512341894523977        6.7578903650165829        2.7594666167735840     
 C   1.2180587998012067        10.745488891143408        1.5817337930566786     
 H  0.57043482243255317        11.583428072908813        1.2927035064903312     
 H   2.2148907474085107        11.135522371928406        1.8098658385869890     
 H  0.80133923085409697        10.333622251957866        2.5097678674304120     
 C   1.2213528551358210        9.7165755337814268       0.46050944255042664     
 H  0.19825712023167960        9.5387433210830554       0.11518762965282650     
 H   1.8313536848706096        10.024772832155817      -0.39900483594522901     
 C  0.22390717959656886        7.2019114629347287      -0.73839625824802091     
 H  0.11296542056751949        6.2259553175329252       -1.2316370890175536     
 H   2.3805179394791195E-002   7.9726219026258685       -1.4908284295185361     
 H -0.53819241525834383        7.2577652358010800        5.0684701420890307E-002
 H   1.1635003597222717        8.0629374318812648        1.7244591114438956     
 N   1.7180450968791827        14.499558276585889        18.219087007092760     
 C  0.99167953162555200        15.732710999470932        17.733427200302437     
 H  0.87589387579689770        16.377099747853645        18.612519642384253     
 H  -1.3081291522023260E-002   15.402437035124198        17.450482327763350     
 C   3.0611877533224350        14.840154519113156        18.818257481326409     
 H   2.8930309708669997        15.718302808840869        19.457716121112238     
 H   3.7113830574920663        15.130478421332482        17.986859635417581     
 C  0.44333860077355747        13.004710522203130        16.653431204729809     
 H  0.52803782645142361        12.071422572214514        16.082544946997952     
 H   2.5496849339218378E-002   13.753622921433559        15.972032659925535     
 H -0.28821862976535240        12.834581037234461        17.456526544189312     
 C   1.8087535496206859        13.390683102608067        17.200316789250156     
 H   2.2799692524492725        12.543334435582352        17.707825218384546     
 H   2.5067381169588079        13.719917094986091        16.421504815661383     
 C   1.6726971247589373        16.458236109527725        16.592076492116544     
 H   1.0414399378967363        17.313739028283841        16.321331813614989     
 H   1.8048207585268083        15.817177008007683        15.714571190058081     
 H   2.6556193200898326        16.845152713292784        16.885074547479899     
 C   3.6522848239576748        13.688319903201705        19.616919980092423     
 H   4.5609132843990690        14.041719318265411        20.124079946377364     
 H   3.9446171115750475        12.838083561330846        18.986392833898385     
 H   2.9656244830012319        13.325741326584922        20.393725995991879     
 H   1.1156589102231491        14.173863568336209        19.021123253654228     
 N   4.3620431910108000        1.2992959179547350        9.1469488366553975     
 C   5.1347761613069158       0.10943906801429201        8.6297905285583703     
 H   5.3119381170216515      -0.53344980350054882        9.4998571905259368     
 H   6.1103166130661801       0.49400307923333503        8.3169275889485110     
 C   3.0596960950013292       0.88901414215981367        9.7919398671975451     
 H   3.2988697391355739        3.0884845294098365E-002   10.435807337690365     
 H   2.3989576182585406       0.55040459358328631        8.9871922962149835     
 C   5.5157012889246859        2.8652271508354135        7.5555003005504764     
 H   5.3685724139038875        3.8063363449338761        7.0107789760386181     
 H   5.9413835881916874        2.1493137645989067        6.8435144338594629     
 H   6.2676631990056295        3.0521637511325843        8.3357086692014555     
 C   4.1878827907287679        2.4126781878613448        8.1439048700809415     
 H   3.7003512193879731        3.2345995543366484        8.6774258980444792     
 H   3.4777921643292178        2.0623717323216577        7.3866810128810592     
 C   4.4589186865865376      -0.64529136556437117        7.5045797312624787     
 H   5.1240513363375246       -1.4676045112753695        7.2128413783245078     
 H   4.2742217184103266       -9.8869340353657485E-003   6.6324466395889274     
 H   3.5057395392829771       -1.0839711925332514        7.8225386624934714     
 C   2.4331576865209468        2.0188446482728386        10.596353271903935     
 H   1.5872907921546595        1.6142293881981835        11.169078973522231     
 H   2.0398714873337433        2.8261544100201239        9.9640856918560612     
 H   3.1387447444433332        2.4573129329411070        11.315430570940570     
 H   4.9694151297584863        1.6490069600131516        9.9346837152682124     
 N   7.6713701793744562        9.2406594546905758      -0.10801002000986602     
 C   6.8983106666710139        8.0511869905056397       0.40959330244617453     
 H   6.7205189976305935        7.4082576419426260      -0.46034858793223854     
 H   5.9230759326051210        8.4362599458712282       0.72286201284036389     
 C   8.9735250105197775        8.8298239173117281      -0.75306041559888304     
 H   8.7340380733722824        7.9715270325991030       -1.3966020549378853     
 H   9.6343116928354977        8.4913355393790884        5.1694597505721890E-002
 C   6.5182070770091576        10.807649234005538        1.4827127457508613     
 H   6.6655630911503003        11.749120937467824        2.0267739945669834     
 H   6.0922555842224435        10.092344541455995        2.1951673439803088     
 H   5.7663437780827778        10.994230624223565       0.70232883927676626     
 C   7.8459355045546584        10.354325334035540       0.89466138433905240     
 H   8.3339078688198125        11.175845424070342       0.36091053389636396     
 H   8.5557836866175574        10.003992299991848        1.6520980900513136     
 C   7.5743142551357074        7.2962895253769977        1.5346056884785053     
 H   6.9088881112875589        6.4743596524848321        1.8268061567850118     
 H   7.7597658242205263        7.9317685143584269        2.4065436367916533     
 H   8.5271237166337546        6.8570266009782568        1.2162596083091959     
 C   9.6002119916480222        9.9592423730108308       -1.5579593538667571     
 H   10.445792863756806        9.5541990417504721       -2.1308461220868762     
 H   9.9939615729715321        10.766602873600366      -0.92601245068570759     
 H   8.8945324197038609        10.397761905588176       -2.2769232715849750     
 H   7.0640239865427317        9.5902862218041420      -0.89579958050018638     
 N   10.315568451632450        6.5594130489682616        8.8969003488850653     
 C   11.041794078231552        7.7928070951895254        9.3821813417181446     
 H   11.157106653774569        8.4371565160545430        8.5029869025785363     
 H   12.046772570899577        7.4628463372507108        9.6647830501730798     
 C   8.9722640692165569        6.8996870044292411        8.2978696947812018     
 H   9.1402090153098854        7.7776719030639647        7.6581230157147413     
 H   8.3222014574808441        7.1901759045104772        9.1293093373609366     
 C   11.590640340838764        5.0653169338042767        10.463081936803281     
 H   11.506082030264965        4.1323084043652347        11.034471938077363     
 H   12.008317997412920        5.8146774725063706        11.144114962465276     
 H   12.322252780845680        4.8948885797605346        9.6601093079513447     
 C   10.225161174796121        5.4507524961198408        9.9159551680527898     
 H   9.7542462626552364        4.6031171572986151        9.4086234344115791     
 H   9.5270203200090844        5.7799812586380357        10.694622985205513     
 C   10.360981114026453        8.5182536137546876        10.523708251834998     
 H   10.992139598895571        9.3739278308488956        10.794166157153718     
 H   10.229305338972335        7.8772223785814814        11.401316413881364     
 H   9.3778547347818719        8.9049099766220081        10.231005905779405     
 C   8.3810959006058567        5.7475816229044225        7.4996506144665647     
 H   7.4722452991568593        6.1007298905752450        6.9926716790322025     
 H   8.0890859235005692        4.8974332632821822        8.1304722568310925     
 H   9.0675819542719918        5.3849592772254038        6.7227066567642151     
 H   10.917893860521472        6.2336184700494037        8.0948530599803661     
         396

 Co   10.968959417934192        1.0217014728056415        3.3126358404167084     
 S   8.7036245669452192        3.0293468606628133        4.2945798670713087     
 S   11.352857019663439        3.0320697386815723       0.88759606822603410     
 S   10.866765241793095       -2.0943098332332721        2.5920411636624130     
 S   12.981769065103283       0.15077323674743601        5.6187484024761289     
 O   11.706854741341145      -0.53397775665696146        5.9476839158265440     
 O   12.132509193985690        3.0987311024070445      -0.35962440709874116     
 O   7.8277346257035259        3.1088683378163733        5.4779339713246245     
 O   9.9718891508097585        2.5420058164388077       0.77803283593671768     
 N   10.064996071875518      -0.73809169918853179        2.9685227740061637     
 O   13.624033722230243       0.81010111743732249        6.7708345584948928     
 O   10.238956349663209       -2.8724857097154746        1.5089495318494430     
 O   9.9551185638376438        3.7955055921167054        4.3553221770944557     
 O   12.264790151198106       -1.6566278382462043        2.3409819836900780     
 N   12.665531507900992        1.1309006059397317        4.3817978351041056     
 N   9.1292284683008660        1.5053840173525292        3.9155192330138502     
 N   12.056884986777121        2.1342926007335410        2.0496683060204197     
 C   6.0118738448989113      -0.60509685779998013        4.1455615306252032     
 H   4.9679636222105072      -0.51814791589145370        4.4360001913469569     
 C   13.377291177020622        2.4000425587037233        2.4776684481800055     
 C   8.7094200312148438      -0.78169920061271103        3.3573182719666899     
 C   7.7484174210628245        3.6415160179500616        2.9140010624529049     
 H   6.8737527618291780        2.9954958407736942        2.7765166650258628     
 H   8.3778546120610518        3.6186025254214296        2.0174847855502596     
 H   7.4166579557315719        4.6572487062322505        3.1592568652350659     
 C   14.352448872220883        3.1443158509800080        1.7841674926458742     
 H   14.121393513640465        3.5467762609339015       0.80107077017949613     
 C   13.713870412470108        1.8416649500231150        3.7497823929707765     
 C   10.938851059914455       -3.0995645655756667        4.0545880549029851     
 H   11.364855075441277       -2.4795607293430439        4.8498610476913901     
 H   11.581136885948796       -3.9612986173346805        3.8382000944058907     
 H   9.9309521843729716       -3.4293596479350708        4.3266562965354529     
 C   11.271410160580517        4.6860707803573129        1.5438899664995211     
 H   10.776709116453784        4.6169866092497491        2.5186913282939623     
 H   10.696860827215039        5.2887024772173472       0.83037551163234191     
 H   12.284074769307873        5.0870179915757969        1.6561664928581818     
 C   14.996373481071915        2.0689305136888123        4.2788375306499153     
 H   15.235871581016914        1.6961502798828529        5.2697352657810130     
 C   15.616928315876525        3.3731738762085350        2.3391949540368047     
 H   16.343203024550910        3.9717817165370626        1.7934200313276105     
 C   6.8295334012679305       0.52754950161833436        4.2018830406682417     
 H   6.4202490317320144        1.4620711619772819        4.5712345791132885     
 C   14.104347453876391       -1.0730548515762759        4.9789618136713960     
 H   13.566037733350710       -1.6891081447690097        4.2527999445122733     
 H   14.487018871545891       -1.6765174282731299        5.8046976445062617     
 H   14.922757747727536      -0.53964054629421687        4.4820953190982937     
 C   8.1870626524572607       0.46197716291496593        3.8417346417159881     
 C   7.8695610569382630       -1.9077766600781749        3.3218047548968048     
 H   8.2620983362071136       -2.8546813500646877        2.9619756207946222     
 C   6.5335772588283865       -1.8306519731692132        3.7302194096291132     
 H   5.9102079411397552       -2.7241933766504012        3.7098844736289340     
 C   15.937423147841454        2.8372450923976240        3.5865134171700235     
 H   16.905475619708064        3.0362095599008501        4.0416293463124404     
 Co   7.1188279810338848        14.862717569746605        12.325824980887768     
 S   9.3205048775839554        12.866294727275164        13.438691112911457     
 S   6.7497336952911811        12.785882577695068        9.9512439348316750     
 S   7.2526060704523045        17.965379089470250        11.563852989266090     
 S   5.1073491761802998        15.717424519990001        14.632713735293441     
 O   6.3811132338957988        16.396341526131568        14.973414858929186     
 O   5.9930643804343902        12.673931049381101        8.6926267851704324     
 O   10.178436737566111        12.807178701087599        14.635831428518898     
 O   8.1440312851693921        13.236872372753972        9.8419427847605867     
 N   8.0403167623699083        16.608802606173242        11.967151852323965     
 O   4.4611479086196475        15.037893123260641        15.770835652316114     
 O   7.8839431737478662        18.712091349404254        10.460055476947616     
 O   8.0547659022957063        12.123560747771538        13.503844144949872     
 O   5.8481654373272143        17.540579077892001        11.331401162339365     
 N   5.4204121548126762        14.753539247540699        13.382865266012113     
 N   8.9301608790798621        14.384444685910982        13.003490606078369     
 N   6.0386554551918685        13.755324010220844        11.049771918925158     
 C   12.057534804927897        16.477634058573940        13.261194522096055     
 H   13.088836140747828        16.395155980854639        13.594567819011957     
 C   4.7066303125425515        13.514151813331818        11.461780501982586     
 C   9.3895953919887134        16.647156057276483        12.379541795864489     
 C   10.282178931681452        12.195838544104257        12.088328019688522     
 H   11.175774121568958        12.816152462972527        11.953464608821717     
 H   9.6707355569887881        12.218328226151462        11.179032468502301     
 H   10.582224202667478        11.176413308316111        12.358634535818378     
 C   3.7198793542391977        12.810049579579106        10.743102463872079     
 H   3.9581533097453163        12.414927433358434        9.7589046553575258     
 C   4.3686841010736259        14.064092803241257        12.736638926236649     
 C   7.1967493064334374        19.005973244938080        13.004245265552848     
 H   6.7607574921960660        18.410071732066189        13.813267896513965     
 H   6.5657459752358003        19.871361409456402        12.767346961116299     
 H   8.2080509547745191        19.328848362254682        13.272287427060181     
 C   6.7754568082387587        11.173535630586658        10.702653891318407     
 H   7.2350636368239147        11.292011937305119        11.689959113693213     
 H   7.3656860661809631        10.521078449865298        10.049298293783481     
 H   5.7523580469177089        10.796283040882720        10.799483235197163     
 C   3.0758310495309340        13.857119141673333        13.249339644316754     
 H   2.8352294125672293        14.216302093322646        14.245319889092416     
 C   2.4414125801570852        12.610159190777566        11.276989208084151     
 H   1.7030017654225122        12.040144310361116        10.716627218440900     
 C   11.226231237008538        15.356161295519890        13.338287200862107     
 H   11.609559380760626        14.433910105153954        13.762771085901134     
 C   3.9873153938196921        16.952964356274350        14.004589313535613     
 H   4.5355229312243379        17.592733137552916        13.306493986993701     
 H   3.5838996101979048        17.530620416400808        14.838944095768760     
 H   3.1812430946575923        16.430857479705168        13.476415313948952     
 C   9.8840223501260915        15.416586966857190        12.924058301273435     
 C   10.245219000976501        17.759523526900711        12.313423188180861     
 H   9.8749620048682338        18.691862941027861        11.896229584517720     
 C   11.566687792559865        17.686644232430815        12.766614581486687     
 H   12.202155275908225        18.570183515558220        12.717059164844342     
 C   2.1229569973070741        13.128621488487580        12.531824998578578     
 H   1.1451775741151333        12.949410699135401        12.973226534449172     
 Co   4.9150858640243404        6.9219494170554823        14.790209902083747     
 S   2.7136101251368276        4.9252706931295158        13.677499502587635     
 S   5.2842562598030351        4.8455644269604514        17.165136015820874     
 S   4.7810168508403841        10.024603975504832        15.552245800581494     
 S   6.9265815624500746        7.7766945912758789        12.483507904151802     
 O   5.6527676520719510        8.4555056291998465        12.142774865071255     
 O   6.0408628658682364        4.7337287832410313        18.423797423507430     
 O   1.8556539381600052        4.8659709190906755        12.480389204926450     
 O   3.8899363441888810        5.2965104878949552        17.274318815366282     
 N   3.9934324404919508        8.6679598497769206        15.148939579115179     
 O   7.5728790835375266        7.0972567041623824        11.345385470272392     
 O   4.1495471719156738        10.771330998520511        16.655950854466560     
 O   3.9794296900040940        4.1826676241247354        13.612379031037495     
 O   6.1854663447261808        9.5998955792585630        15.784820037378136     
 N   6.6135435026693612        6.8127590858692759        13.733316452870575     
 N   3.1038314519812329        6.4434966894239700        14.112549211144461     
 N   5.9953535876160071        5.8149583302591497        16.066582356938309     
 C  -2.3777976270497776E-002   8.5363353492019804        13.854891646337050     
 H  -1.0550876265624531        8.4537118707861314        13.521584929344398     
 C   7.3273600951352256        5.5736953309301089        15.654582625530361     
 C   2.6441764918891169        8.7061815070848230        14.736460929453377     
 C   1.7520376086597458        4.2548608664703211        15.027959321885104     
 H  0.85841193351282941        4.8751336294097474        15.162824222602582     
 H   2.3635213111539448        4.2774649792189505        15.937223834662074     
 H   1.4520339373024793        3.2353977434459975        14.757753242090827     
 C   8.3141156583677951        4.8696860684484475        16.373349509849394     
 H   8.0758521796913936        4.4747214607474239        17.357614059783735     
 C   7.6652850751185211        6.1234107586501052        14.379622922424163     
 C   4.8369611852861443        11.065148032328391        14.111826614504063     
 H   5.2730564792990338        10.469240066292494        13.302866522949914     
 H   5.4678969302956801        11.930576692323426        14.348766795209503     
 H   3.8256708354256861        11.387968376932148        13.843675820340577     
 C   5.2586424039650135        3.2331468130925187        16.413833062811332     
 H   4.7990530965561460        3.3514919051840870        15.426504875587817     
 H   4.6684449317038732        2.5806983137104358        17.067223839060194     
 H   6.2817720314033973        2.8559564724387214        16.317051389086263     
 C   8.9581141099043542        5.9163291002709224        13.866909041570844     
 H   9.1986932518323989        6.2753769627785312        12.870872266034157     
 C   9.5925510317171732        4.6696677516929181        15.839446196766890     
 H   10.330961500061605        4.0996924386893685        16.399850270400758     
 C  0.80764888312591032        7.4149496477988022        13.777832629995363     
 H  0.42441563724990794        6.4926301436599463        13.353416226745560     
 C   8.0465360634822840        9.0122426708993668        13.111756546925744     
 H   7.4982348940160897        9.6520444947392683        13.809751006587145     
 H   8.4501310511995786        9.5898613553995098        12.277464076618882     
 H   8.8524964717360906        8.4901102807300592        13.640083396436411     
 C   2.1498678489464682        7.4755486588745566        14.191986759859757     
 C   1.7884528139155691        9.8184724385771833        14.802484480479347     
 H   2.1586348270925488        10.750876628203184        15.219590485474162     
 C  0.46697058960137977        9.7454288584444768        14.349357561381193     
 H -0.16857154759591877        10.628914893007426        14.398913340522956     
 C   9.9109833708034945        5.1879115644904976        14.584512888686811     
 H   10.888742934132681        5.0085894019620536        14.143117216089273     
 Co   1.0647647413348917        8.9625361172029550        5.7261290668412199     
 S   3.3302336173237772        10.969830192222288        4.7438649912972952     
 S  0.68115440302415065        10.973343015209309        8.1508795466719608     
 S   1.1667014064954948        5.8464712390582472        6.4467054318304386     
 S -0.94818880363900926        8.0915589130824408        3.4200068201362588     
 O  0.32665551964368572        7.4066909500819840        3.0910546051676802     
 O  -9.8539084800198712E-002   11.040069660800357        9.3980688726507857     
 O   4.2060343652138013        11.049114982834320        3.5604332048543359     
 O   2.0620625533413404        10.483117058083785        8.2604981438235274     
 N   1.9685799405043947        7.2026461758444178        6.0703444152898749     
 O  -1.5903871379981023        8.7509977423003829        2.2679488973355522     
 O   1.7943199068210383        5.0682781656275706        7.5299023834259300     
 O   2.0788289361243359        11.736139633130696        4.6831516079451037     
 O -0.23135006010877457        6.2841806987033744        6.6975659326615533     
 N -0.63185959702289851        9.0716283209550248        4.6569869224729485     
 N   2.9045327320362908        9.4459629956354600        5.1231625142336634     
 N  -2.2944236664500996E-002   10.075640675339228        6.9887778044554834     
 C   6.0216491325728123        7.3351285162990969        4.8930578893228178     
 H   7.0655195925614782        7.4219004202570851        4.6024456939878782     
 C  -1.3433574112533198        10.341405426097115        6.5608035746704294     
 C   3.3241777868137836        7.1589065635637912        5.6816105283702116     
 C   4.2856118105867864        11.582061782155028        6.1242957683841075     
 H   5.1602628981960219        10.936013999459183        6.2617297171272188     
 H   3.6562643511637241        11.559241214301165        7.0208769771020210     
 H   4.6173695701672930        12.597769091129251        5.8789322361626191     
 C  -2.3183734197980925        11.086059550556593        7.2541194740577915     
 H  -2.0872193131936840        11.488842084551804        8.2370614449058905     
 C  -1.6801021298026397        9.7826300042065544        5.2889006760663086     
 C   1.0948245910006640        4.8412009833242360        4.9841531062593445     
 H  0.66881676914939037        5.4611600033594474        4.1888471011083261     
 H  0.45260623118951820        3.9794067137380704        5.2004902575135468     
 H   2.1027780385754005        4.5114984176021071        4.7121731531423947     
 C  0.76281940713505214        12.627327090311754        7.4946112053606182     
 H   1.2575163696819578        12.558144580778894        6.5198200161948083     
 H   1.3374533679487943        13.229870430528919        8.2081381714860058     
 H -0.24978117031597263        13.028435062954760        7.3823230666925719     
 C  -2.9626579140813516        10.009787771386135        4.7599225746143770     
 H  -3.2023019472085794        9.6366930392295487        3.7691774962414142     
 C  -3.5828997919685657        11.314803639005637        6.6991628684724551     
 H  -4.3090618366420790        11.913649668074461        7.2448316337542762     
 C   5.2040815494425257        8.4678322185479775        4.8365926860013353     
 H   5.6134023534890316        9.4022385926412184        4.4670010296643952     
 C  -2.0708289447133681        6.8677370541765983        4.0596779621368633     
 H  -1.5325873832775883        6.2517161713416112        4.7859203166992534     
 H  -2.4533201009309118        6.2642349300971585        3.2338785885540622     
 H  -2.8893465371644051        7.4011116970573383        4.5564132340286907     
 C   3.8466054250956012        8.4024690981022125        5.1969802014831457     
 C   4.1639806684287786        6.0327933020750732        5.7173504394539600     
 H   3.7714154915579647        5.0860050233941374        6.0774422440516815     
 C   5.4999243332588339        6.1097236256165095        5.3087818277249719     
 H   6.1232566065792007        5.2161585612492694        5.3292288246607233     
 C  -3.9035897689371906        10.778391528863745        5.4520961830154651     
 H  -4.8717040402684981        10.977191617070895        4.9970423259416012     
 N   10.280818157333592       0.43233311715996064        8.1326166121890822     
 C   8.8594297155688349       0.52391216392210760        7.6217780579957974     
 H   8.8459445405792625        1.3157507605897871        6.8591411914270193     
 H   8.2525329920991641       0.86472379280637257        8.4785255270294577     
 C   10.410013448660132      -0.63504678923790192        9.1982850179472599     
 H   10.112606276724373       -1.5729083251108396        8.7215658265245910     
 H   9.6607135356964644      -0.41660268406499174        9.9688794357769712     
 C   8.3749637083198198      -0.79764251406980446        7.0321321847363771     
 H   7.4274302271547432      -0.61750750281380973        6.5035184509449264     
 H   8.2020664755567640       -1.5697672415507589        7.7969171232655565     
 H   9.0840391510262712       -1.1792462305171263        6.2749665497407765     
 C   10.812009242845036        2.8029675811283035        7.4615546765965730     
 H   11.458392366445795        3.6415851599798157        7.7513108642656947     
 H   9.8148754710299571        3.1919233672775142        7.2329470774414357     
 H   11.229817799652372        2.3921038704668427        6.5336003410593610     
 C   10.809283525378891        1.7735293819003339        8.5823349331181173     
 H   11.832225710050613        1.5972143756713044        8.9286909033677890     
 H   10.198011085049144        2.0803404477211438        9.4413729200004486     
 C   11.815011010805426      -0.74100577330614104        9.7748965243658983     
 H   11.929073196456750       -1.7175356411459495        10.265888830077429     
 H   12.015481469460617        2.8655716045579059E-002   10.528275193582481     
 H   12.574884950460744      -0.68214828519982784        8.9841970069414643     
 H   10.869305891939774       0.12172247925878876        7.3160861193506888     
 N   7.7731296535337071        15.548323660913230        17.255296948126727     
 C   9.2190167910086895        15.557080390951757        16.799912149496464     
 H   9.3568958125116204        14.669230055909955        16.164262388366105     
 H   9.8228414652195450        15.431486290391250        17.715025609647764     
 C   7.5224037067294569        16.633523146717057        18.282338419838688     
 H   7.8085199335029207        17.573063588150035        17.801694452612182     
 H   8.2277407279672925        16.467930551581581        19.105218643533924     
 C   9.5684636990289533        16.828507229109444        16.032238520311143     
 H   10.582373668846742        16.721082971464977        15.618162152195026     
 H   9.5661001567493820        17.722215719383701        16.672373943539291     
 H   8.8884006614516480        16.974492175597412        15.175129672208920     
 C   7.3499954071730338        13.145335746222218        16.618871025876313     
 H   6.7430029982860713        12.282930156286294        16.925006773817604     
 H   8.3571053897712844        12.792554470650982        16.374138124446848     
 H   6.8985691465782777        13.530197581097758        15.695566116285267     
 C   7.3330457321997793        14.183686216026603        17.732739944532241     
 H   6.3147125620993805        14.307739445089235        18.113082504175004     
 H   7.9859220382055343        13.916101846560698        18.574146153614592     
 C   6.0776357416765689        16.682220182464061        18.760983120585312     
 H   5.8717788384052705        17.669641199132059        19.198335666814955     
 H   5.8715758762046253        15.934504882364786        19.534635626834913     
 H   5.3794083874458138        16.542433272032632        17.925126831369578     
 H   7.1945831576694683        15.788916017597327        16.409858541151785     
 N   4.2607032109716529        7.6072929556703892        9.8609374847012550     
 C   2.8148568272887946        7.6155583266878857        10.316394293299144     
 H   2.6774137831142277        6.7279471413558971        10.952374781943462     
 H   2.2111099595165737        7.4892853744331545        9.4014027839409788     
 C   4.5110654255682503        8.6926841183657313        8.8340213601078794     
 H   4.2248981434740331        9.6321020141570628        9.3148742103130004     
 H   3.8056046044034040        8.5271102804908523        8.0112479727037353     
 C   2.4647869985516673        8.8870517731527983        11.083560363337146     
 H   1.4510734004025925        8.7792481917962935        11.497926180609790     
 H   2.4665358142381977        9.7804066525573017        10.443073033816971     
 H   3.1448550694819519        9.0338226426603043        11.940416491945411     
 C   4.6844006861765450        5.2042976126497109        10.496985083045697     
 H   5.2914659231153225        4.3420226475357016        10.190620755034699     
 H   3.6773555121171100        4.8513628498146160        10.741756617822302     
 H   5.1358790837385824        5.5890625475201636        11.420308319749060     
 C   4.7011218838322586        6.2428428090230046        9.3832992977701917     
 H   5.7194249347712418        6.3671920446048347        9.0029959895333018     
 H   4.0483389616317389        5.9752502444702627        8.5418280140316742     
 C   5.9557224548822427        8.7417170385281260        8.3551164408928500     
 H   6.1613439842927038        9.7293030973275041        7.9180273418803360     
 H   6.1617540482169142        7.9942302140110293        7.5812265063136213     
 H   6.6541163447759297        8.6018295947237302        9.1908100132810926     
 H   4.8392245146994082        7.8479507319058053        10.706370619036093     
 N   1.7526572773227596        8.3722360591088272       0.90583236677594337     
 C   3.1740669337726946        8.4630053192366450        1.4167047594274191     
 H   3.1881943818524521        9.2552487950425526        2.1787934406759857     
 H   3.7811790946243278        8.8026827241987302       0.55981103702616641     
 C   1.6229659616155012        7.3050673500291694      -0.15996136887190873     
 H   1.9201754556346835        6.3670435804745757       0.31655971553736700     
 H   2.3721996713574480        7.5234215387354197      -0.93063547416291370     
 C   3.6574561768940894        7.1415627580712311        2.0072271007557401     
 H   4.6052568768240469        7.3211005646412080        2.5354750324075814     
 H   3.8294490417861842        6.3688642807893956        1.2430228559580192     
 H   2.9483024474016237        6.7612277976359803        2.7647253337573785     
 C   1.2223159836677018        10.742969457175892        1.5771771121269174     
 H  0.57619502322000482        11.581815212580473        1.2875183803299557     
 H   2.2195284572102358        11.131623622405126        1.8059239592103395     
 H  0.80431326509606238        10.332097583419410        2.5050348411003149     
 C   1.2248598522338325        9.7137116910154937       0.45622044316182769     
 H  0.20193942989518157        9.5378685364952833       0.10960554443422971     
 H   1.8364437963934181        10.020410989132925      -0.40262473860838777     
 C  0.21787006962419012        7.1996438379988854      -0.73637366185523878     
 H  0.10341586546833059        6.2232629557090160       -1.2275452928477613     
 H   1.7543549360268876E-002   7.9695031540008250       -1.4895903873751770     
 H -0.54186283673221736        7.2586016516433469        5.4441196735758153E-002
 H   1.1640332480568238        8.0618597526193554        1.7223452691611234     
 N   1.7157808916692237        14.502512979786873        18.217907348607763     
 C  0.98775966923377545        15.734115132808693        17.731111392874475     
 H  0.86975976072917049        16.378446549381291        18.609880598424368     
 H  -1.5948210714112850E-002   15.401894965523486        17.447075692214575     
 C   3.0574614809478331        14.845604145079680        18.818720895991653     
 H   2.8867640172521205        15.723044882700977        19.458325642207079     
 H   3.7080398289629986        15.137642988309544        17.988276452439042     
 C  0.44540940441678817        13.005101216875412        16.651346731094936     
 H  0.53234525387969700        12.071528023648272        16.081406088270150     
 H   2.7278058172008509E-002   13.752822070100546        15.968848116923992     
 H -0.28687232628020087        12.834374596480552        17.453629442309772     
 C   1.8094793763491395        13.393471823633153        17.199705565872200     
 H   2.2812904312675548        12.547040937175636        17.708146701047951     
 H   2.5078888475701508        13.723461241050442        16.421658985779320     
 C   1.6686106790574775        16.460691778337150        16.590353169800181     
 H   1.0361383590289468        17.314999132530268        16.318840772363668     
 H   1.8026441156711859        15.819834978003790        15.713045548116105     
 H   2.6504564915696411        16.849472914847031        16.884266659382998     
 C   3.6498168195761265        13.694563780821092        19.617606459869272     
 H   4.5561953166604292        14.049798627104387        20.127117172201856     
 H   3.9457659022246045        12.845856101883651        18.987029270526499     
 H   2.9624714173260327        13.329278625107593        20.392344082505325     
 H   1.1132127901717028        14.175962867729485        19.019430797742160     
 N   4.3597970249895752        1.3022441558523483        9.1481568528326509     
 C   5.1308741090201115       0.11084577874211657        8.6321118211252710     
 H   5.3058667459472417      -0.53209310667880050        9.5024997146986436     
 H   6.1074485548187365       0.49347860193046011        8.3202948048031953     
 C   3.0559981833834962       0.89444430638139871        9.7915179663261309     
 H   3.2926398810034323        3.5591779253841507E-002   10.435215469932700     
 H   2.3956295422437512       0.55756987781414757        8.9858199231430440     
 C   5.5177655204137315        2.8656628384458545        7.5576461182966064     
 H   5.3728589639823614        3.8064988360084326        7.0120019515687249     
 H   5.9431776585879525        2.1485844076037521        6.8467446700575101     
 H   6.2689944142028873        3.0519959637448575        8.3386766997379382     
 C   4.1886067389517665        2.4154704959692608        8.1445581438563863     
 H   3.7016446291343215        3.2382899390610658        8.6771538745168755     
 H   3.4789562166666688        2.0659133942859418        7.3865575578726617     
 C   4.4548143766422594      -0.64284984104469611        7.5063406703691209     
 H   5.1187427669528827       -1.4663375485898547        7.2153331478723679     
 H   4.2719618939621800       -7.2433320263876021E-003   6.6340220570693962     
 H   3.5005875577708156       -1.0796975821552133        7.8234325493095280     
 C   2.4307333948374086        2.0250513194441719        10.595745304768474     
 H   1.5826333604075458        1.6222583490664184        11.166137864704179     
 H   2.0410416343404529        2.8338996519101047        9.9635532482996911     
 H   3.1356537571964118        2.4608041752226919        11.316878265618012     
 H   4.9669946662064230        1.6510953864671134        9.9364004022030858     
 N   7.6736438011187840        9.2435660134677775      -0.10923453788440758     
 C   6.9022634942512111        8.0525245717864369       0.40722372875111595     
 H   6.7266861123877693        7.4095481018930984      -0.46304830465646052     
 H   5.9259729342894198        8.4356299919019158       0.71941754184924722     
 C   8.9772641088421974        8.8352519511794512      -0.75265077685202220     
 H   8.7403314914426655        7.9762438022143343       -1.3960457152897654     
 H   9.6376775129920915        8.4984900434921222        5.3054178398063478E-002
 C   6.5161349475460559        10.807967644854955        1.4806022567076564     
 H   6.6612524176386101        11.749140264677719        2.0256334852214670     
 H   6.0904728431162320        10.091454437099554        2.1919389627720260     
 H   5.7649976224570247        10.993970922515642       0.69940867249846406     
 C   7.8452100912992346        10.357055710116246       0.89401821463630182     
 H   8.3325815128171836        11.179502535001017       0.36120907409752040     
 H   8.5546354850545789        10.007473931594106        1.6522164488116697     
 C   7.5784589085129186        7.2986738447840418        1.5328106334784715     
 H   6.9142579848378833        6.4755420375772799        1.8242472687042541     
 H   7.7620121042024977        7.9343495837764246        2.4049480414574158     
 H   8.5323424421948157        6.8612846490961710        1.2153592510728213     
 C   9.6026668550462304        9.9654763403077400       -1.5573289779616208     
 H   10.450501297208080        9.5622858695970887       -2.1278710960499989     
 H   9.9927888993885396        10.774371792713129      -0.92543470008400075     
 H   8.8976605862042444        10.401276776259101       -2.2783566594007358     
 H   7.0664700656269321        9.5923389874742018      -0.89752886268337717     
 N   10.317848295613558        6.5623224548925378        8.8980897148367877     
 C   11.045739565522897        7.7941486994870770        9.3845339152267719     
 H   11.163300169983248        8.4384436033631154        8.5056699998042351     
 H   12.049649574737259        7.4622193786689879        9.6682509524952192     
 C   8.9760175277435135        6.9051143439581351        8.2974060039642872     
 H   9.1465182812278201        7.7824033604042357        7.6575337899864833     
 H   8.3255623954146643        7.1973063981944856        9.1278892601408810     
 C   11.588559086878957        5.0656086551428592        10.465138568669904     
 H   11.501754094070609        4.1322949263142483        11.035546979012038     
 H   12.006538052824823        5.8137456452376099        11.147297768723217     
 H   12.320892085998363        4.8946045144152581        9.6629698051478421     
 C   10.224429483095511        5.4534805904281871        9.9165557721109234     
 H   9.7528977429275514        4.6067835029514317        9.4082787119592908     
 H   9.5258748825215491        5.7834651451819896        10.694468490403183     
 C   10.365078569532113        8.5206523545214470        10.525455763282467     
 H   10.997459231047991        9.3751187770616973        10.796701869720673     
 H   10.231461016682781        7.8798214242877114        11.402858896339383     
 H   9.3830431500614715        8.9091918284738689        10.231816871443147     
 C   8.3835961742025837        5.7538225488871211        7.4989321902823285     
 H   7.4770114022553615        6.1088241821890890        6.9895895764052902     
 H   8.0879463823351578        4.9051965695070194        8.1297828440994753     
 H   9.0707797396481400        5.3884967500059116        6.7240664803874539     
 H   10.920359962882177        6.2356796079698835        8.0965560127550269     
         396

 Co   10.967510471135348        1.0215902362696805        3.3116764409019375     
 S   8.7046206365641901        3.0288007191465911        4.2986451245793385     
 S   11.350826195695168        3.0345068358877003       0.88856295162984655     
 S   10.864111096428051       -2.0939051178289296        2.5894843030520955     
 S   12.980292782822689       0.15128542136303824        5.6178040342465971     
 O   11.705428710536436      -0.53324783948293542        5.9472022172937820     
 O   12.129587002739571        3.1028915705115261      -0.35910157370201079     
 O   7.8294233879386459        3.1075464310419285        5.4825304431719726     
 O   9.9693428671678337        2.5459509698788354       0.77902358794441884     
 N   10.062877269684416      -0.73767598283290126        2.9669966960211283     
 O   13.622711716457109       0.81139897785229453        6.7693463901930535     
 O   10.236166795880923       -2.8708764593115133        1.5056001993185300     
 O   9.9566596588800902        3.7940641096271430        4.3595460820169070     
 O   12.262379557585250       -1.6567113556537489        2.3391354968180691     
 N   12.664165329789114        1.1307811590028869        4.3803548258897296     
 N   9.1288740400961981        1.5050581499850670        3.9174424604774480     
 N   12.055127486373687        2.1339844035163136        2.0481981262378461     
 C   6.0111419206410703      -0.60476885722811624        4.1485566614630303     
 H   4.9677185583294934      -0.51799755406218928        4.4406539602308861     
 C   13.375984911695181        2.3987838892638917        2.4755697391783520     
 C   8.7075450585169900      -0.78108672259004175        3.3567057538044929     
 C   7.7491596247240029        3.6431924951367551        2.9192229881593650     
 H   6.8737727176224706        2.9981517465432184        2.7818449095586062     
 H   8.3779060921138022        3.6202930249737744        2.0222162454512405     
 H   7.4186110207362113        4.6590666249806700        3.1654335940493734     
 C   14.351584298248218        3.1415092451638955        1.7810910590682603     
 H   14.120243284826778        3.5436885755705974       0.79795440878321677     
 C   13.712628376399156        1.8407271898808999        3.7477849205097491     
 C   10.935582769756321       -3.1005170928931354        4.0511801544531316     
 H   11.361973752072494       -2.4814389230105749        4.8469793898864708     
 H   11.577434704852491       -3.9623908188274441        3.8339998464342240     
 H   9.9275550756294724       -3.4300483717331449        4.3230987500049647     
 C   11.271533833265314        4.6869147525883843        1.5484950996589546     
 H   10.778180580020431        4.6159449425561636        2.5237776503374212     
 H   10.696386962139973        5.2914593689598153       0.83728637829584562     
 H   12.284602425299163        5.0869447530313980        1.6601743372266535     
 C   14.995533960860328        2.0672121887108466        4.2762005654822666     
 H   15.235083018945733        1.6949558666746827        5.2672921196716125     
 C   15.616607191592156        3.3692494766873353        2.3352933845277768     
 H   16.343344882663356        3.9667572893142147        1.7889521620362796     
 C   6.8293230696936691       0.52745010212753762        4.2056791265581381     
 H   6.4210370541996031        1.4614968038674609        4.5771587035628656     
 C   14.102774431233726       -1.0729910685702073        4.9784640883645279     
 H   13.564079769605868       -1.6899652432838368        4.2533928647671368     
 H   14.486256453532329       -1.6754524027865305        5.8045315767226375     
 H   14.920701111022922      -0.54001142095790355        4.4803795062004053     
 C   8.1862608674569337       0.46208170833529477        3.8434418126140351     
 C   7.8670834465359052       -1.9066393220036641        3.3200146243646413     
 H   8.2587651117521848       -2.8529806670649527        2.9579727942075862     
 C   6.5316593686590130       -1.8296835862813272        3.7301568556725790     
 H   5.9078266702946118       -2.7228414816981590        3.7086926106999090     
 C   15.937033561104295        2.8339925655235465        3.5828985735541510     
 H   16.905464531473207        3.0321948833178762        4.0374783347240450     
 Co   7.1174226610918243        14.862605134862305        12.326828400329857     
 S   9.3215525979136711        12.865751357641269        13.434648041660736     
 S   6.7477718925493892        12.788335346659968        9.9502914529939588     
 S   7.2499775753089395        17.965776756111246        11.566442099466389     
 S   5.1058723217532993        15.717930237581845        14.633674740853790     
 O   6.3796779575465568        16.397072142969041        14.973932752998316     
 O   5.9902262509161748        12.678145324643616        8.6921067229149731     
 O   10.180172817001955        12.805844292587260        14.631259535091035     
 O   8.1415592996199972        13.240823757435216        9.8409948499118514     
 N   8.0382337418480674        16.609216014060607        11.968707440445945     
 O   4.4598171464736120        15.039170885070613        15.772327643600111     
 O   7.8811788848049051        18.713705322178573        10.463445472551193     
 O   8.0563664972196136        12.122107105640856        13.499620277088713     
 O   5.8457864506141979        17.540475624775389        11.333269120399025     
 N   5.4190669072829607        14.753427171088504        13.384319404551887     
 N   8.9298451998906803        14.384127851472440        13.001623409108793     
 N   6.0369621958372255        13.755007861544120        11.051271272753803     
 C   12.056826669219433        16.477993090170468        13.258271466618734     
 H   13.088611098134843        16.395348255384953        13.590000623230626     
 C   4.7053796905201457        13.512894604759476        11.463881189080084     
 C   9.3877529370939499        16.647775979701382        12.380196439687682     
 C   10.282984440470145        12.197557385281650        12.083117693089241     
 H   11.175844641370517        12.818870632488558        11.948158673007372     
 H   9.6708476081390380        12.220064374841325        11.174314691651782     
 H   10.584259847369761        11.178275261300517        12.352452296789311     
 C   3.7190787749871208        12.807250879576799        10.746161562571707     
 H   3.9570828597451566        12.411846246160531        9.7620080867858050     
 C   4.3674746856119597        14.063161780289105        12.738630556729801     
 C   7.1934873464759708        19.005007579985044        13.007689153428364     
 H   6.7578785665893637        18.408175940292455        13.816179996509854     
 H   6.5620486817245158        19.870253954972352        12.771578445084231     
 H   8.2046560380128266        19.328151802714142        13.275890690238635     
 C   6.7756276238075346        11.174376442637188        10.698021294158316     
 H   7.2365863049766874        11.290938299722564        11.684845913991065     
 H   7.3652485198672055        10.523840073916917        10.042343083256670     
 H   5.7529276167850512        10.796217847153867        10.795441211307162     
 C   3.0750152892956182        13.855407940634576        13.251949753662034     
 H   2.8344478627436840        14.215112221930278        14.247733212463366     
 C   2.4411446674572974        12.606249384776435        11.280849589656114     
 H   1.7032043914073212        12.035135443101568        10.721043041896248     
 C   11.226050648421218        15.356088502302709        13.334567252395749     
 H   11.610376955391287        14.433368417426403        13.756938325773275     
 C   3.9857431279781577        16.953020896233618        14.005100220914283     
 H   4.5335748247867169        17.591883881683700        13.305934921218876     
 H   3.5831151494510722        17.531662776851643        14.839123518716951     
 H   3.1792030148685031        16.430480721668442        13.478118128275865     
 C   9.8832545986742222        15.416706277392539        12.922409607628445     
 C   10.242766883670727        17.760672948840345        12.315254521398701     
 H   9.8716519164434615        18.693569499061976        11.900260777194763     
 C   11.564792444168216        17.687635759375098        12.766729166347766     
 H   12.199792857988173        18.571560798821935        12.718292217684928     
 C   2.1226007574483088        13.125382399816846        12.535394317364641     
 H   1.1451910622621275        12.945413937701227        12.977314492686927     
 Co   4.9164849273299076        6.9218360985582592        14.789213287140779     
 S   2.7125406833092147        4.9247461235656766        13.681537394014363     
 S   5.2862059593011441        4.8479816986120614        17.166068761251513     
 S   4.7836614688367982        10.025001295229973        15.549658568057124     
 S   6.9280508553835913        7.7771964667907998        12.482539332908797     
 O   5.6541991931168498        8.4562405373754679        12.142251856378840     
 O   6.0436937091285055        4.7378986414485134        18.424294348967347     
 O   1.8538980058735779        4.8646694450159416        12.484953611071544     
 O   3.8923979403382623        5.3004297297119276        17.275256116738522     
 N   3.9955218692847230        8.6683781143652254        15.147386430935541     
 O   7.5741948877556595        7.0985234388447980        11.343885952962744     
 O   4.1523377784198541        10.772943490632736        16.652569845642464     
 O   3.9778011788774013        4.1812227204462493        13.616595215102761     
 O   6.1878607706979869        9.5997847287602127        15.782944545721175     
 N   6.6148792791481954        6.8126470344453693        13.731857821600194     
 N   3.1041348390145509        6.4431928059539612        14.114422840039239     
 N   5.9970332731205271        5.8146103516638012        16.065065253274234     
 C  -2.3064026079969949E-002   8.5367342961332362        13.857817574971056     
 H  -1.0548561316183782        8.4539552398360573        13.526149883837839     
 C   7.3285985749137588        5.5724132732140417        15.652463505320611     
 C   2.6460236067121881        8.7068164220302346        14.735815561802156     
 C   1.7512025717313067        4.2565949297003591        15.033157023804579     
 H  0.85831422416076986        4.8778701770575221        15.168117422422362     
 H   2.3633766247652441        4.2792075439070487        15.941931377906574     
 H   1.4499655722315248        3.2372778320611397        14.763915123430001     
 C   8.3149037494963345        4.8668553923431750        16.370265157596975     
 H   8.0769093433461912        4.4715962041324406        17.354480252920165     
 C   7.6664839823413988        6.1224722299523391        14.377620646100119     
 C   4.8402325387383858        11.064185872105480        14.108386672234031     
 H   5.2759368310775772        10.467348272202470        13.299953556158632     
 H   5.4716088271605345        11.929469619869813        14.344536034448215     
 H   3.8290742807202767        11.387279548183786        13.840084858787542     
 C   5.2584510945744807        3.2339575692941138        16.418437680473726     
 H   4.7975085893031704        3.3503983112732025        15.431591861725840     
 H   4.6688595456136808        2.5834291980981026        17.074148354445342     
 H   6.2811795994570865        2.8558564512818161        16.321061764610175     
 C   8.9589212018838857        5.9146186817342894        13.864289289482313     
 H   9.1994678515155783        6.2741982381136054        12.868453635228480     
 C   9.5928088702534495        4.6657358039532850        15.835561834910978     
 H   10.330748825645928        4.0946583859980077        16.395407230183139     
 C  0.80782580449156383        7.4149100743585104        13.781552864493303     
 H  0.42358709353152596        6.4921269253499032        13.359244096501138     
 C   8.0481068581561708        9.0122947437929675        13.111228516078844     
 H   7.5001887279146118        9.6511882189855562        13.810300714519663     
 H   8.4509002527065711        9.5909021317608616        12.277262741514399     
 H   8.8545436915052118        8.4897310191558155        13.638351695930981     
 C   2.1506311645276197        7.4756878681634920        14.193641464654608     
 C   1.7909172919530543        9.8196427438576990        14.800669715163599     
 H   2.1619630459520045        10.752599093599091        15.215582581053404     
 C  0.46887932929026155        9.7464538989255374        14.349254593512230     
 H -0.16619000000220982        10.630329782834504        14.397691879472967     
 C   9.9113313109837318        5.1846671007637708        14.580927070692518     
 H   10.888722672295865        5.0045958262265797        14.139012306733827     
 Co   1.0662193533750424        8.9624206521089036        5.7270840684735953     
 S   3.3292329097135713        10.969306839177111        4.7398199635790164     
 S  0.68316879873054626        10.975742138432292        8.1499305223677698     
 S   1.1693810228374664        5.8468758437804187        6.4492593034276204     
 S -0.94669578655764985        8.0920706388604469        3.4209475355475809     
 O  0.32810366880833575        7.4074294045164155        3.0915339360870311     
 O  -9.5630146988556791E-002   11.044187129484959        9.3975662926024803     
 O   4.2043478244325101        11.047834073032430        3.5558629373425328     
 O   2.0645970008089694        10.487036696449280        8.2595209901868607     
 N   1.9707157996474034        7.2030651025509380        6.0718582211360683     
 O  -1.5890534995080654        8.7522866099250862        2.2694312414272955     
 O   1.7971495787234866        5.0698886266673551        7.5332406237749439     
 O   2.0772763325883887        11.734709346038690        4.6789457052968810     
 O -0.22891195432686995        6.2840949538605546        6.6994247129783266     
 N -0.63048372976842959        9.0715128782009486        4.6584240028832280     
 N   2.9048899806911637        9.4456525615015696        5.1212412935890503     
 N  -2.1197731874160016E-002   10.075288757193741        6.9902681080207438     
 C   6.0224021943783477        7.3354991426673282        4.8900695449139073     
 H   7.0657888524900843        7.4221070234246822        4.5978120588186036     
 C  -1.3420616032408379        10.340101900200979        6.5629204126840381     
 C   3.3260681443883149        7.1595324153871269        5.6822060512598487     
 C   4.2848518121697259        11.583756242160295        6.1191054606709416     
 H   5.1602261895934145        10.938690007672275        6.2564369674243938     
 H   3.6561881719980467        11.560942542087597        7.0161721391366303     
 H   4.6153988438190430        12.599606946259156        5.8727954206290827     
 C  -2.3175302006429606        11.083178798274991        7.2572282694286239     
 H  -2.0860980328080485        11.485655480919144        8.2402220687370331     
 C  -1.6788578196462731        9.7816779891002579        5.2909000428372082     
 C   1.0981022768805890        4.8402495394458684        4.9875584371774044     
 H  0.67170777550125582        5.4592863380350334        4.1917287300830379     
 H  0.45631262709129961        3.9783202197998135        5.2046918389902324     
 H   2.1061803477926206        4.5108036708500938        4.7157213357421579     
 C  0.76266253155350172        12.628134394800915        7.4900219695193053     
 H   1.2560120148038034        12.557073811346495        6.5147488077191769     
 H   1.3378875265509496        13.232597444666478        8.2012422407196244     
 H -0.25034695190570544        13.028312798598428        7.3783320160228385     
 C  -2.9618120681238169        10.008063476096398        4.7625555128700690     
 H  -3.2014958399889233        9.6355168358866656        3.7716048786689589     
 C  -3.5825964130638024        11.310813855638422        6.7030913498197089     
 H  -4.3092301089741509        11.908541529218905        7.2493345837580234     
 C   5.2043059464967234        8.4677710359205101        4.8328144436633567     
 H   5.6126255908677187        9.4017113154875691        4.4611132068722030     
 C  -2.0692344346401845        6.8677999004256565        4.0601809200034440     
 H  -1.5306026879966543        6.2508556396797443        4.7853264343138697     
 H  -2.4525500616508489        6.2653020644749944        3.2340547743542118     
 H  -2.8872601571247265        7.4007429360973109        4.5581443771160979     
 C   3.8474171901251650        8.4025957702069594        5.1952724857901762     
 C   4.1664779754148364        6.0339467655724164        5.7191061576961815     
 H   3.7747705607855000        5.0877128822463380        6.0813904673385757     
 C   5.5018650081629978        6.1107230881875054        5.3088218146967376     
 H   6.1256635081123134        5.2175433493568155        5.3303894963449308     
 C  -3.9032029213304456        10.775110783599967        5.4557185777606749     
 H  -4.8716909377055018        10.973161365445035        5.0011961138653929     
 N   10.280701188816273       0.42851140986555658        8.1358629546917598     
 C   8.8583684124800186       0.51620573095819933        7.6271601268101570     
 H   8.8400792021266508        1.3117435610642296        6.8694170851335201     
 H   8.2515861826548136       0.84871445714593796        8.4861564735984114     
 C   10.414587410133869      -0.63954325084322083        9.2000535823257383     
 H   10.117619384753704       -1.5774757946735680        8.7231933594257320     
 H   9.6669819868749620      -0.42313132801617298        9.9726620642581363     
 C   8.3791241880625993      -0.80342253906083483        7.0306523835562622     
 H   7.4290279285744116      -0.62610567733763534        6.5064577302827633     
 H   8.2129976954614854       -1.5802357171208625        7.7906319236891814     
 H   9.0870828927278406       -1.1759323114809692        6.2696321387724687     
 C   10.807711492101125        2.8003883220405386        7.4661095101290860     
 H   11.452571436233741        3.6399300223066566        7.7564866506710679     
 H   9.8101911414679233        3.1879415958511705        7.2368764011005959     
 H   11.226818131662485        2.3905187504507888        6.5383389494177235     
 C   10.805749946846353        1.7706195902454060        8.5866356520683826     
 H   11.828515143848836        1.5963299314516126        8.9343046255788874     
 H   10.192870430014754        2.0759240569096566        9.4449897113057055     
 C   11.821118618482760      -0.74328340834419371        9.7728881516720225     
 H   11.938723398703091       -1.7202265557034084        10.261825047353172     
 H   12.021802521846707        2.5542170597440884E-002   10.527038923131389     
 H   12.578615027009350      -0.68131416024393765        8.9804458686494097     
 H   10.868808278878976       0.12059538806460807        7.3182212158272790     
 N   7.7730005372873636        15.544514352276524        17.252085951622920     
 C   9.2179473950936153        15.549437377008045        16.794571106104517     
 H   9.3510614009954871        14.665273461786084        16.154046730159354     
 H   9.8218939221008021        15.415590566971835        17.707443611051563     
 C   7.5269322233670035        16.629018254771697        18.280620424874311     
 H   7.8134785517542289        17.568500233998915        17.800137122905927     
 H   8.2339559889814460        16.461392318338596        19.101493206207451     
 C   9.5725589560527169        16.822793805794440        16.033730188470340     
 H   10.583925460720026        16.712594126576548        15.615261729340620     
 H   9.5769070355478370        17.711838040185828        16.678648712511659     
 H   8.8913807327953513        16.977809880741916        15.180454999694675     
 C   7.3457333488338854        13.142773388305820        16.614303586641363     
 H   6.7372337136367024        12.281273752672725        16.919800136262811     
 H   8.3524621441581584        12.788611543552392        16.370184728568201     
 H   6.8955947262841271        13.528641949523067        15.690825244235089     
 C   7.3295343555694865        14.180768285325314        17.728450605403882     
 H   6.3110239743003413        14.306816657353682        18.107492649433734     
 H   7.9808179243833370        13.911672359482186        18.570528555734644     
 C   6.0836896139910790        16.679902273819167        18.763023286982644     
 H   5.8813517544203240        17.666898839736991        19.202446636181421     
 H   5.8778451933448723        15.931334803405992        19.535888177675364     
 H   5.3830981331215160        16.543229596782393        17.928897390811017     
 H   7.1940699168807658        15.787797525262356        16.407759715760427     
 N   4.2608322835892665        7.6035029356766222        9.8641399282284699     
 C   2.8159230459323865        7.6079723897221090        10.321721247085696     
 H   2.6832114858250149        6.7240292304863702        10.962550913184225     
 H   2.2120483418286701        7.4734989395198941        9.4089613130335081     
 C   4.5065648399231746        8.6881837754821163        8.8357211647719609     
 H   4.2199713780369530        9.6275526315070223        9.3163972864812177     
 H   3.7994267974209341        8.5205751513750272        8.0149470020518390     
 C   2.4607364725134562        8.8813903036422079        11.082093642630387     
 H   1.4495512407214268        8.7708404713546102        11.500829297126902     
 H   2.4558209372177404        9.7701081225354667        10.436850277344679     
 H   3.1419193465370516        9.0371318598921455        11.935135543605746     
 C   4.6886193872666269        5.2017551146799432        10.501573064350191     
 H   5.2971862512012464        4.3403760590813798        10.195865514663657     
 H   3.6819504165816448        4.8474515861874972        10.745727584551551     
 H   5.1388061353276324        5.5875342301650726        11.425068324369599     
 C   4.7046074718312507        6.2399297625553904        9.3875950950869154     
 H   5.7230900488030683        6.3662513761816539        9.0085892794249762     
 H   4.0534101024143272        5.9708262720663043        8.5454570766930011     
 C   5.9497050466449330        8.7393778499068109        8.3530781007154289     
 H   6.1518256325839280        9.7265267666837634        7.9138979407828520     
 H   6.1555233711691280        7.9910212860025585        7.5799940395997165     
 H   6.6504502534568086        8.6026123698997061        9.1870537957903800     
 H   4.8397396498750211        7.8468464927199131        10.708461298379639     
 N   1.7527990369437509        8.3684817863234500       0.90260592456682742     
 C   3.1751513975003762        8.4554286032778414        1.4113399847319201     
 H   3.1940334851168855        9.2513401717477386        2.1685770038456154     
 H   3.7821324945758121        8.7868903390269733       0.55220863246075158     
 C   1.6184549382251976        7.3006220823199985      -0.16170039608774361     
 H   1.9152404916599046        6.3625397823042986       0.31497695475183629     
 H   2.3659992466721373        7.5169510061907419      -0.93438243919693420     
 C   3.6534016722330711        7.1359038263404333        2.0086567849496646     
 H   4.6037446012175991        7.3126694115277973        2.5325137655163954     
 H   3.8186933476944152        6.3585610254326275        1.2492132770634563     
 H   2.9453707053508498        6.7645652302553767        2.7699840507411730     
 C   1.2265731675341967        10.740450023208375        1.5726204311971559     
 H  0.58195522400745647        11.580202352252133        1.2823332541695804     
 H   2.2241661670119610        11.127724872881846        1.8019820798336903     
 H  0.80728729933802768        10.330572914880955        2.5003018147702178     
 C   1.2283668493318440        9.7108478482495606       0.45193144377322880     
 H  0.20562173955868354        9.5369937519075112       0.10402345921563291     
 H   1.8415339079162270        10.016049146110031      -0.40624464127154658     
 C  0.21183295965181134        7.1973762130630412      -0.73435106546245654     
 H   9.3866310369141698E-002   6.2205705938851077       -1.2234534966779689     
 H   1.1281919325746556E-002   7.9663844053757815       -1.4883523452318179     
 H -0.54553325820609100        7.2594380674856138        5.8197692050625992E-002
 H   1.1645661363913762        8.0607820733574478        1.7202314268783512     
 N   1.7135166864592648        14.505467682987856        18.216727690122763     
 C  0.98383980684199890        15.735519266146456        17.728795585446509     
 H  0.86362564566144351        16.379793350908933        18.607241554464487     
 H  -1.8815129906202439E-002   15.401352895922775        17.443669056665801     
 C   3.0537352085732312        14.851053771046201        18.819184310656894     
 H   2.8804970636372418        15.727786956561083        19.458935163301916     
 H   3.7046966004339303        15.144807555286604        17.989693269460503     
 C  0.44748020806001881        13.005491911547693        16.649262257460062     
 H  0.53665268130797050        12.071633475082031        16.080267229542351     
 H   2.9059267004798640E-002   13.752021218767535        15.965663573922447     
 H -0.28552602279504941        12.834168155726644        17.450732340430232     
 C   1.8102052030775930        13.396260544658237        17.199094342494245     
 H   2.2826116100858371        12.550747438768919        17.708468183711357     
 H   2.5090395781814943        13.727005387114794        16.421813155897262     
 C   1.6645242333560180        16.463147447146575        16.588629847483819     
 H   1.0308367801611571        17.316259236776695        16.316349731112346     
 H   1.8004674728155634        15.822492947999896        15.711519906174127     
 H   2.6452936630494492        16.853793116401274        16.883458771286097     
 C   3.6473488151945781        13.700807658440477        19.618292939646118     
 H   4.5514773489217895        14.057877935943363        20.130154398026352     
 H   3.9469146928741616        12.853628642436457        18.987665707154608     
 H   2.9593183516508335        13.332815923630262        20.390962169018767     
 H   1.1107666701202568        14.178062167122761        19.017738341830089     
 N   4.3575508589683514        1.3051923937499617        9.1493648690099025     
 C   5.1269720567333081       0.11225248946994112        8.6344331136921699     
 H   5.2997953748728328      -0.53073640985705206        9.5051422388713505     
 H   6.1045804965712920       0.49295412462758520        8.3236620206578813     
 C   3.0523002717656631       0.89987447060298376        9.7910960654547168     
 H   3.2864100228712907        4.0298713213584650E-002   10.434623602175035     
 H   2.3923014662289619       0.56473516204500873        8.9844475500711045     
 C   5.5198297519027770        2.8660985260562959        7.5597919360427355     
 H   5.3771455140608362        3.8066613270829888        7.0132249270988325     
 H   5.9449717289842168        2.1478550506085976        6.8499749062555564     
 H   6.2703256294001442        3.0518281763571302        8.3416447302744210     
 C   4.1893306871747642        2.4182628040771772        8.1452114176318311     
 H   3.7029380388806694        3.2419803237854827        8.6768818509892718     
 H   3.4801202690041202        2.0694550562502259        7.3864341028642650     
 C   4.4507100666979804      -0.64040831652502106        7.5081016094757631     
 H   5.1134341975682407       -1.4650705859043398        7.2178249174202280     
 H   4.2697020695140342       -4.5997300174094487E-003   6.6355974745498649     
 H   3.4954355762586542       -1.0754239717771750        7.8243264361255838     
 C   2.4283091031538704        2.0312579906155048        10.595137337633014     
 H   1.5779759286604320        1.6302873099346535        11.163196755886130     
 H   2.0422117813471625        2.8416448938000851        9.9630208047433229     
 H   3.1325627699494909        2.4642954175042768        11.318325960295454     
 H   4.9645742026543598        1.6531838129210752        9.9381170891379593     
 N   7.6759174228631117        9.2464725722449774      -0.11045905575894913     
 C   6.9062163218314074        8.0538621530672359       0.40485415505605743     
 H   6.7328532271449451        7.4108385618435708      -0.46574802138068244     
 H   5.9288699359737187        8.4350000379326033       0.71597307085813067     
 C   8.9810032071646155        8.8406799850471742      -0.75224113810516147     
 H   8.7466249095130504        7.9809605718295664       -1.3954893756416453     
 H   9.6410433331486853        8.5056445476051543        5.4413759290405081E-002
 C   6.5140628180829534        10.808286055704372        1.4784917676644516     
 H   6.6569417441269199        11.749159591887611        2.0244929758759511     
 H   6.0886901020100206        10.090564332743112        2.1887105815637429     
 H   5.7636514668312717        10.993711220807716       0.69648850572016197     
 C   7.8444846780438100        10.359786086196952       0.89337504493355124     
 H   8.3312551568145548        11.183159645931692       0.36150761429867689     
 H   8.5534872834916005        10.010955563196362        1.6523348075720259     
 C   7.5826035618901289        7.3010581641910859        1.5310155784784374     
 H   6.9196278583882078        6.4767244226697267        1.8216883806234965     
 H   7.7642583841844690        7.9369306531944224        2.4033524461231788     
 H   8.5375611677558769        6.8655426972140852        1.2144588938364469     
 C   9.6051217184444404        9.9717103076046492       -1.5566986020564846     
 H   10.455209730659352        9.5703726974437053       -2.1248960700131216     
 H   9.9916162258055490        10.782140711825891      -0.92485694948229391     
 H   8.9007887527046279        10.404791646930025       -2.2797900472164963     
 H   7.0689161447111317        9.5943917531442615      -0.89925814486656797     
 N   10.320128139594667        6.5652318608168141        8.8992790807885083     
 C   11.049685052814242        7.7954903037846286        9.3868864887353993     
 H   11.169493686191927        8.4397306906716896        8.5083530970299321     
 H   12.052526578574941        7.4615924200872650        9.6717188548173585     
 C   8.9797709862704700        6.9105416834870299        8.2969423131473707     
 H   9.1528275471457530        7.7871348177445068        7.6569445642582261     
 H   8.3289233333484862        7.2044368918784931        9.1264691829208253     
 C   11.586477832919151        5.0659003764814416        10.467195200536526     
 H   11.497426157876253        4.1322814482632628        11.036622019946712     
 H   12.004758108236725        5.8128138179688493        11.150480574981156     
 H   12.319531391151045        4.8943204490699816        9.6658303023443377     
 C   10.223697791394901        5.4562086847365325        9.9171563761690571     
 H   9.7515492231998682        4.6104498486042482        9.4079339895070024     
 H   9.5247294450340139        5.7869490317259427        10.694313995600856     
 C   10.369176025037772        8.5230510952882081        10.527203274729937     
 H   11.002778863200410        9.3763097232744990        10.799237582287626     
 H   10.233616694393227        7.8824204699939413        11.404401378797401     
 H   9.3882315653410728        8.9134736803257297        10.232627837106890     
 C   8.3860964477993107        5.7600634748698196        7.4982137660980914     
 H   7.4817775053538647        6.1169184738029339        6.9865074737783770     
 H   8.0868068411697482        4.9129598757318558        8.1290934313678562     
 H   9.0739775250242882        5.3920342227864193        6.7254263040106927     
 H   10.922826065242882        6.2377407458903642        8.0982589655296877     
         396

 Co   10.966061524336506        1.0214789997337195        3.3107170413871665     
 S   8.7056167061831609        3.0282545776303693        4.3027103820873673     
 S   11.348795371726897        3.0369439330938284       0.88952983503365901     
 S   10.861456951063007       -2.0935004024245871        2.5869274424417776     
 S   12.978816500542093       0.15179760597864050        5.6168596660170662     
 O   11.704002679731728      -0.53251792230890937        5.9467205187610208     
 O   12.126664811493452        3.1070520386160076      -0.35857874030528042     
 O   7.8311121501737659        3.1062245242674837        5.4871269150193207     
 O   9.9667965835259089        2.5498961233188635       0.78001433995211999     
 N   10.060758467493311      -0.73726026647727072        2.9654706180360928     
 O   13.621389710683978       0.81269683826726646        6.7678582218912151     
 O   10.233377242098637       -2.8692672089075524        1.5022508667876171     
 O   9.9582007539225366        3.7926226271375807        4.3637699869393582     
 O   12.259968963972392       -1.6567948730612938        2.3372890099460597     
 N   12.662799151677234        1.1306617120660423        4.3789118166753545     
 N   9.1285196118915319        1.5047322826176046        3.9193656879410459     
 N   12.053369985970255        2.1336762062990862        2.0467279464552730     
 C   6.0104099963832294      -0.60444085665625247        4.1515517923008574     
 H   4.9674734944484795      -0.51784719223292497        4.4453077291148153     
 C   13.374678646369741        2.3975252198240602        2.4734710301766984     
 C   8.7056700858191345      -0.78047424456737247        3.3560932356422963     
 C   7.7499018283851813        3.6448689723234482        2.9244449138658251     
 H   6.8737926734157631        3.0008076523127425        2.7871731540913491     
 H   8.3779575721665527        3.6219835245261187        2.0269477053522214     
 H   7.4205640857408506        4.6608845437290904        3.1716103228636809     
 C   14.350719724275551        3.1387026393477826        1.7780146254906466     
 H   14.119093056013092        3.5406008902072932       0.79483804738693742     
 C   13.711386340328206        1.8397894297386848        3.7457874480487212     
 C   10.932314479598187       -3.1014696202106040        4.0477722540032772     
 H   11.359092428703709       -2.4833171166781058        4.8440977320815524     
 H   11.573732523756187       -3.9634830203202078        3.8297995984625572     
 H   9.9241579668859732       -3.4307370955312191        4.3195412034744773     
 C   11.271657505950111        4.6877587248194548        1.5531002328183883     
 H   10.779652043587079        4.6149032758625790        2.5288639723808797     
 H   10.695913097064910        5.2942162607022833       0.84419724495934922     
 H   12.285130081290452        5.0868715144869991        1.6641821815951250     
 C   14.994694440648743        2.0654938637328812        4.2735636003146169     
 H   15.234294456874554        1.6937614534665122        5.2648489735622110     
 C   15.616286067307785        3.3653250771661360        2.3313918150187489     
 H   16.343486740775802        3.9617328620913668        1.7844842927449485     
 C   6.8291127381194077       0.52735070263674100        4.2094752124480346     
 H   6.4218250766671909        1.4609224457576400        4.5830828280124436     
 C   14.101201408591061       -1.0729272855641387        4.9779663630576598     
 H   13.562121805861027       -1.6908223417986639        4.2539857850220013     
 H   14.485494035518768       -1.6743873772999311        5.8043655089390143     
 H   14.918644474318308      -0.54038229562159024        4.4786636933025159     
 C   8.1854590824566085       0.46218625375562361        3.8451489835120820     
 C   7.8646058361335482       -1.9055019839291534        3.3182244938324783     
 H   8.2554318872972576       -2.8512799840652177        2.9539699676205506     
 C   6.5297414784896395       -1.8287151993934410        3.7300943017160444     
 H   5.9054453994494693       -2.7214895867459168        3.7075007477708843     
 C   15.936643974367138        2.8307400386494690        3.5792837299382780     
 H   16.905453443238347        3.0281802067349020        4.0333273231356488     
 Co   7.1160173411497647        14.862492699978002        12.327831819771946     
 S   9.3226003182433850        12.865207988007375        13.430604970410014     
 S   6.7458100898075966        12.790788115624871        9.9493389711562443     
 S   7.2473490801655753        17.966174422752239        11.569031209666688     
 S   5.1043954673262997        15.718435955173691        14.634635746414137     
 O   6.3782426811973147        16.397802759806513        14.974450647067446     
 O   5.9873881213979585        12.682359599906132        8.6915866606595120     
 O   10.181908896437797        12.804509884086920        14.626687641663173     
 O   8.1390873140706024        13.244775142116461        9.8400469150631160     
 N   8.0361507213262264        16.609629421947972        11.970263028567922     
 O   4.4584863843275757        15.040448646880584        15.773819634884108     
 O   7.8784145958619449        18.715319294952891        10.466835468154770     
 O   8.0579670921435191        12.120653463510171        13.495396409227556     
 O   5.8434074639011815        17.540372171658774        11.335137078458686     
 N   5.4177216597532452        14.753315094636310        13.385773543091661     
 N   8.9295295207014984        14.383811017033898        12.999756212139216     
 N   6.0352689364825824        13.754691712867398        11.052770626582449     
 C   12.056118533510968        16.478352121766999        13.255348411141412     
 H   13.088386055521857        16.395540529915269        13.585433427449294     
 C   4.7041290684977399        13.511637396187133        11.465981876177581     
 C   9.3859104821991881        16.648395902126278        12.380851083510874     
 C   10.283789949258839        12.199276226459043        12.077907366489960     
 H   11.175915161172075        12.821588802004589        11.942852737193027     
 H   9.6709596592892879        12.221800523531190        11.169596914801264     
 H   10.586295492072045        11.180137214284922        12.346270057760243     
 C   3.7182781957350435        12.804452179574492        10.749220661271336     
 H   3.9560124097449969        12.408765058962627        9.7651115182140824     
 C   4.3662652701502935        14.062230757336954        12.740622187222954     
 C   7.1902253865185042        19.004041915032008        13.011133041303879     
 H   6.7549996409826623        18.406280148518722        13.819092096505742     
 H   6.5583513882132323        19.869146500488306        12.775809929052162     
 H   8.2012611212511342        19.327455243173603        13.279493953417088     
 C   6.7757984393763104        11.175217254687718        10.693388696998227     
 H   7.2381089731294592        11.289864662140008        11.679732714288917     
 H   7.3648109735534488        10.526601697968538        10.035387872729858     
 H   5.7534971866523943        10.796152653425015        10.791399187417161     
 C   3.0741995290603024        13.853696739595819        13.254559863007316     
 H   2.8336663129201387        14.213922350537912        14.250146535834316     
 C   2.4408767547575101        12.602339578775304        11.284709971228077     
 H   1.7034070173921299        12.030126575842019        10.725458865351595     
 C   11.225870059833900        15.356015709085527        13.330847303929390     
 H   11.611194530021946        14.432826729698851        13.751105565645416     
 C   3.9841708621366232        16.953077436192881        14.005611128292955     
 H   4.5316267183490968        17.591034625814483        13.305375855444051     
 H   3.5823306887042392        17.532705137302479        14.839302941665142     
 H   3.1771629350794139        16.430103963631719        13.479820942602780     
 C   9.8824868472223528        15.416825587927889        12.920760913983456     
 C   10.240314766364955        17.761822370779978        12.317085854616543     
 H   9.8683418280186874        18.695276057096091        11.904291969871807     
 C   11.562897095776567        17.688627286319381        12.766843751208844     
 H   12.197430440068121        18.572938082085653        12.719525270525514     
 C   2.1222445175895435        13.122143311146113        12.538963636150704     
 H   1.1452045504091217        12.941417176267054        12.981402450924685     
 Co   4.9178839906354739        6.9217227800610361        14.788216672197811     
 S   2.7114712414816022        4.9242215540018375        13.685575285441091     
 S   5.2881556587992531        4.8503989702636705        17.167001506682155     
 S   4.7863060868332132        10.025398614955117        15.547071335532754     
 S   6.9295201483171081        7.7776983423057207        12.481570761665790     
 O   5.6556307341617487        8.4569754455510910        12.141728847686425     
 O   6.0465245523887754        4.7420684996559954        18.424791274427267     
 O   1.8521420735871503        4.8633679709412077        12.489518017216641     
 O   3.8948595364876439        5.3043489715288992        17.276193418110765     
 N   3.9976112980774952        8.6687963789535303        15.145833282755902     
 O   7.5755106919737925        7.0997901735272135        11.342386435653093     
 O   4.1551283849240344        10.774555982744959        16.649188836818368     
 O   3.9761726677507085        4.1797778167677642        13.620811399168026     
 O   6.1902551966697921        9.5996738782618607        15.781069054064215     
 N   6.6162150556270296        6.8125349830214619        13.730399190329811     
 N   3.1044382260478689        6.4428889224839523        14.116296468934019     
 N   5.9987129586250472        5.8142623730684528        16.063548149610160     
 C  -2.2350075889442128E-002   8.5371332430644919        13.860743503605061     
 H  -1.0546246366743031        8.4541986088859815        13.530714838331280     
 C   7.3298370546922929        5.5711312154979735        15.650344385110859     
 C   2.6478707215352593        8.7074513369756446        14.735170194150932     
 C   1.7503675348028676        4.2583289929303971        15.038354725724052     
 H  0.85821651480871031        4.8806067247052978        15.173410622242145     
 H   2.3632319383765434        4.2809501085951478        15.946638921151072     
 H   1.4478972071605702        3.2391579206762819        14.770077004769178     
 C   8.3156918406248721        4.8640247162379024        16.367180805344557     
 H   8.0779665070009870        4.4684709475174564        17.351346446056596     
 C   7.6676828895642766        6.1215337012545739        14.375618369776076     
 C   4.8435038921906273        11.063223711882568        14.104946729964000     
 H   5.2788171828561206        10.465456478112444        13.297040589367349     
 H   5.4753207240253889        11.928362547416201        14.340305273686925     
 H   3.8324777260148677        11.386590719435425        13.836493897234506     
 C   5.2582597851839479        3.2347683254957089        16.423042298136121     
 H   4.7959640820501939        3.3493047173623185        15.436678847863861     
 H   4.6692741595234883        2.5861600824857689        17.081072869830489     
 H   6.2805871675107756        2.8557564301249112        16.325072140134086     
 C   8.9597282938634155        5.9129082631976573        13.861669537393782     
 H   9.2002424511987577        6.2730195134486797        12.866035004422805     
 C   9.5930667087897259        4.6618038562136510        15.831677473055064     
 H   10.330536151230250        4.0896243333066460        16.390964189965519     
 C  0.80800272585721722        7.4148705009182194        13.785273098991246     
 H  0.42275854981314398        6.4916237070398592        13.365071966256716     
 C   8.0496776528300575        9.0123468166865663        13.110700485231943     
 H   7.5021425618131330        9.6503319432318442        13.810850422452180     
 H   8.4516694542135617        9.5919429081222134        12.277061406409914     
 H   8.8565909112743331        8.4893517575815718        13.636619995425550     
 C   2.1513944801087717        7.4758270774524274        14.195296169449458     
 C   1.7933817699905392        9.8208130491382128        14.798854949847852     
 H   2.1652912648114602        10.754321558994999        15.211574676632646     
 C  0.47078806897914333        9.7474789394065979        14.349151625643264     
 H -0.16380845240850087        10.631744672661585        14.396470418422977     
 C   9.9116792511639691        5.1814226370370440        14.577341252698226     
 H   10.888702410459048        5.0006022504911058        14.134907397378381     
 Co   1.0676739654151930        8.9623051870148505        5.7280390701059707     
 S   3.3282322021033650        10.968783486131935        4.7357749358607375     
 S  0.68518319443694176        10.978141261655274        8.1489814980635771     
 S   1.1720606391794379        5.8472804485025911        6.4518131750248013     
 S -0.94520276947629034        8.0925823646384529        3.4218882509589030     
 O  0.32955181797298572        7.4081678589508471        3.0920132670063816     
 O  -9.2721209176914871E-002   11.048304598169560        9.3970637125541749     
 O   4.2026612836512189        11.046553163230540        3.5512926698307297     
 O   2.0671314482765983        10.490956334814774        8.2585438365501957     
 N   1.9728516587904121        7.2034840292574582        6.0733720269822626     
 O  -1.5877198610180285        8.7535754775497878        2.2709135855190392     
 O   1.7999792506259351        5.0714990877071395        7.5365788641239568     
 O   2.0757237290524411        11.733279058946685        4.6747398026486575     
 O -0.22647384854496530        6.2840092090177340        6.7012834932951009     
 N -0.62910786251396067        9.0713974354468725        4.6598610832935083     
 N   2.9052472293460365        9.4453421273676774        5.1193200729444372     
 N  -1.9451227083819037E-002   10.074936839048254        6.9917584115860043     
 C   6.0231552561838830        7.3358697690355594        4.8870812005049977     
 H   7.0660581124186894        7.4223136265922784        4.5931784236493280     
 C  -1.3407657952283560        10.338798374304844        6.5650372506976478     
 C   3.3279585019628461        7.1601582672104627        5.6828015741494857     
 C   4.2840918137526653        11.585450702165561        6.1139151529577758     
 H   5.1601894809908071        10.941366015885366        6.2511442177215688     
 H   3.6561119928323693        11.562643869874028        7.0114673011712387     
 H   4.6134281174707938        12.601444801389063        5.8666586050955463     
 C  -2.3166869814878281        11.080298045993390        7.2603370647994554     
 H  -2.0849767524224130        11.482468877286482        8.2433826925681757     
 C  -1.6776135094899065        9.7807259739939632        5.2928994096081077     
 C   1.1013799627605141        4.8392980955675009        4.9909637680954644     
 H  0.67459878185312117        5.4574126727106185        4.1946103590577497     
 H  0.46001902299308106        3.9772337258615562        5.2088934204669188     
 H   2.1095826570098408        4.5101089240980796        4.7192695183419211     
 C  0.76250565597195141        12.628941699290078        7.4854327336779916     
 H   1.2545076599256493        12.556003041914096        6.5096775992435454     
 H   1.3383216851531048        13.235324458804037        8.1943463099532430     
 H -0.25091273349543824        13.028190534242095        7.3743409653531051     
 C  -2.9609662221662827        10.006339180806663        4.7651884511257618     
 H  -3.2006897327692667        9.6343406325437826        3.7740322610965036     
 C  -3.5822930341590391        11.306824072271207        6.7070198311669627     
 H  -4.3093983813062220        11.903433390363348        7.2538375337617715     
 C   5.2045303435509211        8.4677098532930426        4.8290362013253789     
 H   5.6118488282464059        9.4011840383339180        4.4552253840800118     
 C  -2.0676399245670010        6.8678627466747155        4.0606838778700247     
 H  -1.5286179927157204        6.2499951080178775        4.7847325519284860     
 H  -2.4517800223707855        6.2663691988528294        3.2342309601543620     
 H  -2.8851737770850483        7.4003741751372827        4.5598755202035059     
 C   3.8482289551547288        8.4027224423117062        5.1935647700972067     
 C   4.1689752824008934        6.0351002290697595        5.7208618759384038     
 H   3.7781256300130353        5.0894207410985377        6.0853386906254707     
 C   5.5038056830671618        6.1117225507585013        5.3088618016685034     
 H   6.1280704096454262        5.2189281374643626        5.3315501680291391     
 C  -3.9028160737237005        10.771830038336191        5.4593409725058839     
 H  -4.8716778351425054        10.969131113819175        5.0053499017891845     
 N   10.280584220298955       0.42468970257115246        8.1391092971944374     
 C   8.8573071093912024       0.50849929799429106        7.6325421956245174     
 H   8.8342138636740373        1.3077363615386723        6.8796929788400210     
 H   8.2506393732104613       0.83270512148550324        8.4937874201673633     
 C   10.419161371607608      -0.64403971244853986        9.2018221467042149     
 H   10.122632492783035       -1.5820432642362965        8.7248208923268731     
 H   9.6732504380534614      -0.42965997196735423        9.9764446927392996     
 C   8.3832846678053805      -0.80920256405186530        7.0291725823761473     
 H   7.4306256299940809      -0.63470385186146094        6.5093970096206002     
 H   8.2239289153662067       -1.5907041926909660        7.7843467241128055     
 H   9.0901266344294100       -1.1726183924448121        6.2642977278041609     
 C   10.803413741357215        2.7978090629527737        7.4706643436615989     
 H   11.446750506021690        3.6382748846334971        7.7616624370764402     
 H   9.8055068119058912        3.1839598244248268        7.2408057247597561     
 H   11.223818463672599        2.3889336304347353        6.5430775577760869     
 C   10.802216368313816        1.7677097985904782        8.5909363710186479     
 H   11.824804577647058        1.5954454872319208        8.9399183477899857     
 H   10.187729774980363        2.0715076660981695        9.4486065026109625     
 C   11.827226226160095      -0.74556104338224638        9.7708797789781485     
 H   11.948373600949434       -1.7229174702608672        10.257761264628916     
 H   12.028123574232799        2.2428625149302703E-002   10.525802652680298     
 H   12.582345103557957      -0.68048003528804735        8.9766947303573534     
 H   10.868310665818180       0.11946829687042738        7.3203563123038684     
 N   7.7728714210410201        15.540705043639818        17.248874955119110     
 C   9.2168779991785410        15.541794363064334        16.789230062712573     
 H   9.3452269894793556        14.661316867662213        16.143831071952601     
 H   9.8209463789820575        15.399694843552421        17.699861612455365     
 C   7.5314607400045501        16.624513362826338        18.278902429909937     
 H   7.8184371700055371        17.563936879847795        17.798579793199668     
 H   8.2401712499955977        16.454854085095615        19.097767768880978     
 C   9.5766542130764805        16.817080382479432        16.035221856629537     
 H   10.585477252593313        16.704105281688118        15.612361306486214     
 H   9.5877139143462919        17.701460360987959        16.684923481484027     
 H   8.8943608041390547        16.981127585886419        15.185780327180430     
 C   7.3414712904947370        13.140211030389422        16.609736147406416     
 H   6.7314644289873335        12.279617349059157        16.914593498708015     
 H   8.3478188985450306        12.784668616453802        16.366231332689559     
 H   6.8926203059899764        13.527086317948378        15.686084372184911     
 C   7.3260229789391946        14.177850354624026        17.724161266275523     
 H   6.3073353865013013        14.305893869618130        18.101902794692467     
 H   7.9757138105611398        13.907242872403673        18.566910957854695     
 C   6.0897434863055881        16.677584365174269        18.765063453379973     
 H   5.8909246704353775        17.664156480341919        19.206557605547889     
 H   5.8841145104851185        15.928164724447198        19.537140728515816     
 H   5.3867878787972181        16.544025921532150        17.932667950252455     
 H   7.1935566760920633        15.786679032927385        16.405660890369074     
 N   4.2609613562068800        7.5997129156828551        9.8673423717556847     
 C   2.8169892645759789        7.6003864527563323        10.327048200872250     
 H   2.6890091885358025        6.7201113196168443        10.972727044424989     
 H   2.2129867241407664        7.4577125046066328        9.4165198421260374     
 C   4.5020642542780989        8.6836834325985031        8.8374209694360406     
 H   4.2150446125998728        9.6230032488569819        9.3179203626494367     
 H   3.7932489904384643        8.5140400222592039        8.0186460313999426     
 C   2.4566859464752451        8.8757288341316176        11.080626921923626     
 H   1.4480290810402612        8.7624327509129269        11.503732413644014     
 H   2.4451060601972832        9.7598095925136334        10.430627520872386     
 H   3.1389836235921513        9.0404410771239867        11.929854595266082     
 C   4.6928380883567078        5.1992126167101755        10.506161045654686     
 H   5.3029065792871704        4.3387294706270589        10.201110274292617     
 H   3.6865453210461792        4.8435403225603793        10.749698551280799     
 H   5.1417331869166834        5.5860059128099806        11.429828328990137     
 C   4.7080930598302428        6.2370167160877763        9.3918908924036373     
 H   5.7267551628348938        6.3653107077584732        9.0141825693166489     
 H   4.0584812431969146        5.9664022996623451        8.5490861393543280     
 C   5.9436876384076225        8.7370386612854976        8.3510397605380096     
 H   6.1423072808751522        9.7237504360400226        7.9097685396853681     
 H   6.1492926941213426        7.9878123579940876        7.5787615728858126     
 H   6.6467841621376875        8.6033951450756803        9.1832975782996673     
 H   4.8402547850506341        7.8457422535340200        10.710551977723187     
 N   1.7529407965647423        8.3647275135380745       0.89937948235771159     
 C   3.1762358612280579        8.4478518873190360        1.4059752100364211     
 H   3.1998725883813188        9.2474315484529246        2.1583605670152450     
 H   3.7830858945272960        8.7710979538552163       0.54460622789533675     
 C   1.6139439148348940        7.2961768146108286      -0.16343942330357847     
 H   1.9103055276851260        6.3580359841340224       0.31339419396630563     
 H   2.3597988219868267        7.5104804736460640      -0.93812940423095459     
 C   3.6493471675720528        7.1302448946096364        2.0100864691435891     
 H   4.6022323256111504        7.3042382584143866        2.5295524986252089     
 H   3.8079376536026461        6.3482577700758593        1.2554036981688936     
 H   2.9424389633000758        6.7679026628747732        2.7752427677249676     
 C   1.2308303514006917        10.737930589240859        1.5680637502673946     
 H  0.58771542479490813        11.578589491923793        1.2771481280092050     
 H   2.2288038768136862        11.123826123358565        1.7980402004570408     
 H  0.81026133357999297        10.329048246342499        2.4955687884401208     
 C   1.2318738464298555        9.7079840054836275       0.44764244438462991     
 H  0.20930404922218551        9.5361189673197391        9.8441373997036119E-002
 H   1.8466240194390358        10.011687303087140      -0.40986454393470534     
 C  0.20579584967943260        7.1951085881271979      -0.73232846906967441     
 H   8.4316755269952789E-002   6.2178782320611994       -1.2193617005081765     
 H   5.0202892912242503E-003   7.9632656567507381       -1.4871143030884588     
 H -0.54920367967996453        7.2602744833278807        6.1954187365493830E-002
 H   1.1650990247259283        8.0597043940955402        1.7181175845955790     
 N   1.7112524812493060        14.508422386188840        18.215548031637766     
 C  0.97991994445022235        15.736923399484219        17.726479778018547     
 H  0.85749153059371641        16.381140152436579        18.604602510504606     
 H  -2.1682049098292029E-002   15.400810826322063        17.440262421117026     
 C   3.0500089361986298        14.856503397012723        18.819647725322135     
 H   2.8742301100223626        15.732529030421189        19.459544684396754     
 H   3.7013533719048626        15.151972122263667        17.991110086481967     
 C  0.44955101170324951        13.005882606219975        16.647177783825185     
 H  0.54096010873624389        12.071738926515790        16.079128370814548     
 H   3.0840475837588775E-002   13.751220367434522        15.962479030920903     
 H -0.28417971930989794        12.833961714972736        17.447835238550692     
 C   1.8109310298060468        13.399049265683320        17.198483119116290     
 H   2.2839327889041199        12.554453940362203        17.708789666374763     
 H   2.5101903087928372        13.730549533179145        16.421967326015203     
 C   1.6604377876545582        16.465603115956000        16.586906525167457     
 H   1.0255352012933676        17.317519341023125        16.313858689861025     
 H   1.7982908299599409        15.825150917996003        15.709994264232149     
 H   2.6401308345292573        16.858113317955521        16.882650883189196     
 C   3.6448808108130297        13.707051536059863        19.618979419422967     
 H   4.5467593811831488        14.065957244782341        20.133191623850845     
 H   3.9480634835237183        12.861401182989262        18.988302143782718     
 H   2.9561652859756347        13.336353222152933        20.389580255532213     
 H   1.1083205500688107        14.180161466516036        19.016045885918022     
 N   4.3553046929471266        1.3081406316475750        9.1505728851871542     
 C   5.1230700044465038       0.11365920019776569        8.6367544062590706     
 H   5.2937240037984230      -0.52937971303530373        9.5077847630440573     
 H   6.1017124383238484       0.49242964732471023        8.3270292365125673     
 C   3.0486023601478300       0.90530463482456880        9.7906741645833026     
 H   3.2801801647391491        4.5005647173327785E-002   10.434031734417371     
 H   2.3889733902141725       0.57190044627587000        8.9830751769991650     
 C   5.5218939833918217        2.8665342136667373        7.5619377537888655     
 H   5.3814320641393110        3.8068238181575453        7.0144479026289401     
 H   5.9467657993804819        2.1471256936134426        6.8532051424536027     
 H   6.2716568445974010        3.0516603889694034        8.3446127608109055     
 C   4.1900546353977628        2.4210551121850932        8.1458646914072776     
 H   3.7042314486270178        3.2456707085098997        8.6766098274616681     
 H   3.4812843213415712        2.0729967182145099        7.3863106478558676     
 C   4.4466057567537023      -0.63796679200534601        7.5098625485824053     
 H   5.1081256281835987       -1.4638036232188250        7.2203166869680881     
 H   4.2674422450658875       -1.9561280084312953E-003   6.6371728920303337     
 H   3.4902835947464932       -1.0711503613991367        7.8252203229416404     
 C   2.4258848114703322        2.0374646617868382        10.594529370497554     
 H   1.5733184969133183        1.6383162708028884        11.160255647068078     
 H   2.0433819283538721        2.8493901356900659        9.9624883611869546     
 H   3.1294717827025695        2.4677866597858618        11.319773654972895     
 H   4.9621537391022956        1.6552722393750370        9.9398337760728328     
 N   7.6781910446074395        9.2493791310221773      -0.11168357363349068     
 C   6.9101691494116046        8.0551997343480348       0.40248458136099885     
 H   6.7390203419021217        7.4121290217940432      -0.46844773810490437     
 H   5.9317669376580175        8.4343700839632909       0.71252859986701400     
 C   8.9847423054870355        8.8461080189148973      -0.75183149935830074     
 H   8.7529183275834335        7.9856773414447977       -1.3949330359935252     
 H   9.6444091533052791        8.5127990517181864        5.5773340182746670E-002
 C   6.5119906886198518        10.808604466553788        1.4763812786212469     
 H   6.6526310706152296        11.749178919097504        2.0233524665304352     
 H   6.0869073609038082        10.089674228386672        2.1854822003554601     
 H   5.7623053112055187        10.993451519099793       0.69356833894185987     
 C   7.8437592647883863        10.362516462277659       0.89273187523080066     
 H   8.3299288008119277        11.186816756862365       0.36180615449983339     
 H   8.5523390819286238        10.014437194798619        1.6524531663323820     
 C   7.5867482152673391        7.3034424835981291        1.5292205234784035     
 H   6.9249977319385323        6.4779068077621735        1.8191294925427388     
 H   7.7665046641664404        7.9395117226124201        2.4017568507889413     
 H   8.5427798933169381        6.8698007453319994        1.2135585366000723     
 C   9.6075765818426486        9.9779442749015583       -1.5560682261513483     
 H   10.459918164110626        9.5784595252903220       -2.1219210439762444     
 H   9.9904435522225565        10.789909630938654      -0.92427919888058707     
 H   8.9039169192050096        10.408306517600950       -2.2812234350322571     
 H   7.0713622237953313        9.5964445188143195      -0.90098742704975876     
 N   10.322407983575777        6.5681412667410903        8.9004684467402306     
 C   11.053630540105587        7.7968319080821802        9.3892390622440249     
 H   11.175687202400605        8.4410177779802638        8.5110361942556310     
 H   12.055403582412623        7.4609654615055421        9.6751867571394978     
 C   8.9835244447974265        6.9159690230159239        8.2964786223304561     
 H   9.1591368130636877        7.7918662750847787        7.6563553385299681     
 H   8.3322842712823082        7.2115673855625015        9.1250491057007679     
 C   11.584396578959344        5.0661920978200241        10.469251832403147     
 H   11.493098221681896        4.1322679702122764        11.037697060881387     
 H   12.002978163648626        5.8118819907000896        11.153663381239097     
 H   12.318170696303728        4.8940363837247052        9.6686907995408351     
 C   10.222966099694291        5.4589367790448788        9.9177569802271908     
 H   9.7502007034721832        4.6141161942570657        9.4075892670547159     
 H   9.5235840075464804        5.7904329182698966        10.694159500798527     
 C   10.373273480543434        8.5254498360549675        10.528950786177404     
 H   11.008098495352829        9.3775006694873007        10.801773294854581     
 H   10.235772372103673        7.8850195157001712        11.405943861255420     
 H   9.3934199806206724        8.9177555321775905        10.233438802770630     
 C   8.3885967213960377        5.7663044008525182        7.4974953419138544     
 H   7.4865436084523669        6.1250127654167787        6.9834253711514647     
 H   8.0856673000043369        4.9207231819566930        8.1284040186362372     
 H   9.0771753104004365        5.3955716955669271        6.7267861276339316     
 H   10.925292167603585        6.2398018838108449        8.0999619183043485     
         396

 Co   10.964612577537663        1.0213677631977585        3.3097576418723955     
 S   8.7066127758021317        3.0277084361141471        4.3067756395953962     
 S   11.346764547758626        3.0393810302999564       0.89049671843747136     
 S   10.858802805697962       -2.0930956870202446        2.5843705818314602     
 S   12.977340218261499       0.15230979059424277        5.6159152977875344     
 O   11.702576648927019      -0.53178800513488333        5.9462388202282597     
 O   12.123742620247333        3.1112125067204888      -0.35805590690855010     
 O   7.8328009124088860        3.1049026174930390        5.4917233868666688     
 O   9.9642502998839841        2.5538412767588912       0.78100509195982115     
 N   10.058639665302207      -0.73684455012164007        2.9639445400510573     
 O   13.620067704910845       0.81399469868223850        6.7663700535893758     
 O   10.230587688316351       -2.8676579585035915        1.4989015342567040     
 O   9.9597418489649829        3.7911811446480179        4.3679938918618095     
 O   12.257558370359536       -1.6568783904688384        2.3354425230740508     
 N   12.661432973565354        1.1305422651291974        4.3774688074609793     
 N   9.1281651836868640        1.5044064152501424        3.9212889154046437     
 N   12.051612485566821        2.1333680090818588        2.0452577666726994     
 C   6.0096780721253884      -0.60411285608438858        4.1545469231386845     
 H   4.9672284305674648      -0.51769683040366066        4.4499614979987454     
 C   13.373372381044300        2.3962665503842286        2.4713723211750454     
 C   8.7037951131212807      -0.77986176654470318        3.3554807174800994     
 C   7.7506440320463588        3.6465454495101417        2.9296668395722851     
 H   6.8738126292090556        3.0034635580822666        2.7925013986240921     
 H   8.3780090522193014        3.6236740240784635        2.0316791652532022     
 H   7.4225171507454899        4.6627024624775100        3.1777870516779885     
 C   14.349855150302886        3.1358960335316701        1.7749381919130327     
 H   14.117942827199407        3.5375132048439890       0.79172168599065806     
 C   13.710144304257254        1.8388516695964696        3.7437899755876938     
 C   10.929046189440053       -3.1024221475280727        4.0443643535534237     
 H   11.356211105334927       -2.4851953103456372        4.8412160742766339     
 H   11.570030342659882       -3.9645752218129715        3.8255993504908905     
 H   9.9207608581424740       -3.4314258193292932        4.3159836569439891     
 C   11.271781178634908        4.6886026970505261        1.5577053659778217     
 H   10.781123507153726        4.6138616091689935        2.5339502944243386     
 H   10.695439231989845        5.2969731524447523       0.85110811162285283     
 H   12.285657737281742        5.0867982759426011        1.6681900259635964     
 C   14.993854920437157        2.0637755387549159        4.2709266351469681     
 H   15.233505894803374        1.6925670402583419        5.2624058274528096     
 C   15.615964943023414        3.3614006776449368        2.3274902455097206     
 H   16.343628598888252        3.9567084348685184        1.7800164234536173     
 C   6.8289024065451462       0.52725130314594426        4.2132712983379310     
 H   6.4226130991347796        1.4603480876478192        4.5890069524620216     
 C   14.099628385948398       -1.0728635025580702        4.9774686377507917     
 H   13.560163842116184       -1.6916794403134909        4.2545787052768649     
 H   14.484731617505206       -1.6733223518133318        5.8041994411553910     
 H   14.916587837613694      -0.54075317028527703        4.4769478804046274     
 C   8.1846572974562832       0.46229079917595245        3.8468561544101290     
 C   7.8621282257311913       -1.9043646458546426        3.3164343633003148     
 H   8.2520986628423287       -2.8495793010654826        2.9499671410335147     
 C   6.5278235883202660       -1.8277468125055549        3.7300317477595102     
 H   5.9030641286043268       -2.7201376917936750        3.7063088848418593     
 C   15.936254387629980        2.8274875117753910        3.5756688863224055     
 H   16.905442355003490        3.0241655301519277        4.0291763115472534     
 Co   7.1146120212077042        14.862380265093700        12.328835239214035     
 S   9.3236480385731006        12.864664618373480        13.426561899159294     
 S   6.7438482870658047        12.793240884589771        9.9483864893185281     
 S   7.2447205850222112        17.966572089393232        11.571620319866989     
 S   5.1029186128992992        15.718941672765537        14.635596751974486     
 O   6.3768074048480727        16.398533376643986        14.974968541136576     
 O   5.9845499918797422        12.686573875168646        8.6910665984040509     
 O   10.183644975873641        12.803175475586579        14.622115748235309     
 O   8.1366153285212093        13.248726526797705        9.8390989802143807     
 N   8.0340677008043873        16.610042829835333        11.971818616689900     
 O   4.4571556221815394        15.041726408690558        15.775311626168104     
 O   7.8756503069189838        18.716933267727214        10.470225463758348     
 O   8.0595676870674264        12.119199821379489        13.491172541366399     
 O   5.8410284771881660        17.540268718542162        11.337005036518349     
 N   5.4163764122235296        14.753203018184117        13.387227681631435     
 N   8.9292138415123166        14.383494182595356        12.997889015169639     
 N   6.0335756771279394        13.754375564190676        11.054269980411092     
 C   12.055410397802502        16.478711153363530        13.252425355664091     
 H   13.088161012908872        16.395732804445586        13.580866231667962     
 C   4.7028784464753342        13.510380187614791        11.468082563275077     
 C   9.3840680273044246        16.649015824551178        12.381505727334067     
 C   10.284595458047532        12.200995067636438        12.072697039890679     
 H   11.175985680973634        12.824306971520620        11.937546801378682     
 H   9.6710717104395396        12.223536672221053        11.164879137950745     
 H   10.588331136774331        11.181999167269328        12.340087818731176     
 C   3.7174776164829662        12.801653479572185        10.752279759970964     
 H   3.9549419597448372        12.405683871764724        9.7682149496423598     
 C   4.3650558546886273        14.061299734384804        12.742613817716105     
 C   7.1869634265610376        19.003076250078973        13.014576929179395     
 H   6.7521207153759608        18.404384356744991        13.822004196501629     
 H   6.5546540947019478        19.868039046004256        12.780041413020093     
 H   8.1978662044894435        19.326758683633063        13.283097216595541     
 C   6.7759692549450863        11.176058066738248        10.688756099838137     
 H   7.2396316412822319        11.288791024557451        11.674619514586771     
 H   7.3643734272396912        10.529363322020156        10.028432662203047     
 H   5.7540667565197374        10.796087459696164        10.787357163527160     
 C   3.0733837688249865        13.851985538557061        13.257169972352596     
 H   2.8328847630965934        14.212732479145544        14.252559859205268     
 C   2.4406088420577228        12.598429772774175        11.288570352800038     
 H   1.7036096433769388        12.025117708582469        10.729874688806941     
 C   11.225689471246582        15.355942915868347        13.327127355463031     
 H   11.612012104652607        14.432285041971300        13.745272805517557     
 C   3.9825985962950887        16.953133976152145        14.006122035671625     
 H   4.5296786119114758        17.590185369945267        13.304816789669227     
 H   3.5815462279574066        17.533747497753314        14.839482364613334     
 H   3.1751228552903248        16.429727205594993        13.481523756929693     
 C   9.8817190957704835        15.416944898463237        12.919112220338464     
 C   10.237862649059181        17.762971792719611        12.318917187834383     
 H   9.8650317395939151        18.696982615130210        11.908323162548850     
 C   11.561001747384918        17.689618813263664        12.766958336069923     
 H   12.195068022148067        18.574315365349371        12.720758323366098     
 C   2.1218882777307777        13.118904222475379        12.542532954936766     
 H   1.1452180385561157        12.937420414832880        12.985490409162441     
 Co   4.9192830539410410        6.9216094615638122        14.787220057254844     
 S   2.7104017996539893        4.9236969844379983        13.689613176867818     
 S   5.2901053582973629        4.8528162419152805        17.167934252112794     
 S   4.7889507048296283        10.025795934680259        15.544484103008385     
 S   6.9309894412506248        7.7782002178206406        12.480602190422784     
 O   5.6570622752066484        8.4577103537267124        12.141205838994008     
 O   6.0493553956490453        4.7462383578634775        18.425288199887188     
 O   1.8503861413007228        4.8620664968664729        12.494082423361736     
 O   3.8973211326370256        5.3082682133458716        17.277130719483004     
 N   3.9997007268702669        8.6692146435418351        15.144280134576261     
 O   7.5768264961919245        7.1010569082096291        11.340886918343443     
 O   4.1579189914282155        10.776168474857183        16.645807827994272     
 O   3.9745441566240154        4.1783329130892781        13.625027583233290     
 O   6.1926496226415981        9.5995630277635104        15.779193562407254     
 N   6.6175508321058638        6.8124229315975553        13.728940559059430     
 N   3.1047416130811865        6.4425850390139434        14.118170097828799     
 N   6.0003926441295681        5.8139143944731044        16.062031045946089     
 C  -2.1636125698914307E-002   8.5375321899957477        13.863669432239067     
 H  -1.0543931417302281        8.4544419779359075        13.535279792824722     
 C   7.3310755344708260        5.5698491577819054        15.648225264901109     
 C   2.6497178363583305        8.7080862519210562        14.734524826499708     
 C   1.7495324978744284        4.2600630561604351        15.043552427643524     
 H  0.85811880545665076        4.8833432723530725        15.178703822061925     
 H   2.3630872519878428        4.2826926732832460        15.951346464395572     
 H   1.4458288420896157        3.2410380092914242        14.776238886108354     
 C   8.3164799317534115        4.8611940401326299        16.364096453092138     
 H   8.0790236706557845        4.4653456909024731        17.348212639193026     
 C   7.6688817967871543        6.1205951725568086        14.373616093452032     
 C   4.8467752456428697        11.062261551659658        14.101506787693969     
 H   5.2816975346346640        10.463564684022417        13.294127622576067     
 H   5.4790326208902442        11.927255474962591        14.336074512925636     
 H   3.8358811713094587        11.385901890687062        13.832902935681471     
 C   5.2580684757934151        3.2355790816973040        16.427646915798515     
 H   4.7944195747972183        3.3482111234514340        15.441765834001885     
 H   4.6696887734332968        2.5888909668734357        17.087997385215637     
 H   6.2799947355644656        2.8556564089680063        16.329082515658001     
 C   8.9605353858429453        5.9111978446610243        13.859049785305251     
 H   9.2010170508819389        6.2718407887837540        12.863616373617129     
 C   9.5933245473260005        4.6578719084740179        15.827793111199153     
 H   10.330323476814574        4.0845902806152852        16.386521149747900     
 C  0.80817964722287061        7.4148309274779285        13.788993333489188     
 H  0.42193000609476194        6.4911204887298162        13.370899836012294     
 C   8.0512484475039443        9.0123988895801670        13.110172454385044     
 H   7.5040963957116551        9.6494756674781321        13.811400130384699     
 H   8.4524386557205524        9.5929836844835652        12.276860071305430     
 H   8.8586381310434543        8.4889724960073281        13.634888294920119     
 C   2.1521577956899236        7.4759662867413628        14.196950874244308     
 C   1.7958462480280244        9.8219833544187267        14.797040184532104     
 H   2.1686194836709158        10.756044024390906        15.207566772211887     
 C  0.47269680866802505        9.7485039798876567        14.349048657774301     
 H -0.16142690481479191        10.633159562488663        14.395248957372987     
 C   9.9120271913442064        5.1781781733103180        14.573755434703932     
 H   10.888682148622234        4.9966086747556320        14.130802488022935     
 Co   1.0691285774553436        8.9621897219207991        5.7289940717383470     
 S   3.3272314944931587        10.968260133086760        4.7317299081424586     
 S  0.68719759014333737        10.980540384878257        8.1480324737593861     
 S   1.1747402555214095        5.8476850532247635        6.4543670466219831     
 S -0.94370975239493093        8.0930940904164590        3.4228289663702252     
 O  0.33099996713763569        7.4089063133852777        3.0924925979257321     
 O  -8.9812271365272936E-002   11.052422066854161        9.3965611325058696     
 O   4.2009747428699278        11.045272253428648        3.5467224023189265     
 O   2.0696658957442273        10.494875973180269        8.2575666829135290     
 N   1.9749875179334206        7.2039029559639784        6.0748858328284561     
 O  -1.5863862225279917        8.7548643451744912        2.2723959296107830     
 O   1.8028089225283837        5.0731095487469249        7.5399171044729698     
 O   2.0741711255164934        11.731848771854681        4.6705339000004340     
 O -0.22403574276306065        6.2839234641749142        6.7031422736118742     
 N -0.62773199525949175        9.0712819926927963        4.6612981637037878     
 N   2.9056044780009089        9.4450316932337870        5.1173988522998242     
 N  -1.7704722293478057E-002   10.074584920902765        6.9932487151512648     
 C   6.0239083179894184        7.3362403954037907        4.8840928560960881     
 H   7.0663273723472955        7.4225202297598747        4.5885447884800534     
 C  -1.3394699872158744        10.337494848408708        6.5671540887112565     
 C   3.3298488595373770        7.1607841190337984        5.6833970970391228     
 C   4.2833318153356039        11.587145162170826        6.1087248452446090     
 H   5.1601527723881988        10.944042024098458        6.2458514680187438     
 H   3.6560358136666919        11.564345197660460        7.0067624632058481     
 H   4.6114573911225447        12.603282656518967        5.8605217895620099     
 C  -2.3158437623326957        11.077417293711788        7.2634458601702878     
 H  -2.0838554720367779        11.479282273653821        8.2465433163993183     
 C  -1.6763691993335401        9.7797739588876684        5.2948987763790081     
 C   1.1046576486404391        4.8383466516891334        4.9943690990135234     
 H  0.67748978820498662        5.4555390073862045        4.1974919880324606     
 H  0.46372541889486246        3.9761472319232993        5.2130950019436044     
 H   2.1129849662270610        4.5094141773460654        4.7228177009416843     
 C  0.76234878039040099        12.629749003779239        7.4808434978366787     
 H   1.2530033050474951        12.554932272481697        6.5046063907679148     
 H   1.3387558437552600        13.238051472941594        8.1874503791868616     
 H -0.25147851508517105        13.028068269885761        7.3703499146833718     
 C  -2.9601203762087480        10.004614885516926        4.7678213893814547     
 H  -3.1998836255496101        9.6331644292008995        3.7764596435240483     
 C  -3.5819896552542758        11.302834288903991        6.7109483125142164     
 H  -4.3095666536382931        11.898325251507792        7.2583404837655188     
 C   5.2047547406051189        8.4676486706655734        4.8252579589874012     
 H   5.6110720656250930        9.4006567611802669        4.4493375612878197     
 C  -2.0660454144938174        6.8679255929237746        4.0611868357366046     
 H  -1.5266332974347865        6.2491345763560098        4.7841386695431023     
 H  -2.4510099830907226        6.2674363332306644        3.2344071459545121     
 H  -2.8830873970453696        7.4000054141772553        4.5616066632909131     
 C   3.8490407201842927        8.4028491144164530        5.1918570544042373     
 C   4.1714725893869513        6.0362536925671018        5.7226175941806252     
 H   3.7814806992405705        5.0911285999507383        6.0892869139123649     
 C   5.5057463579713257        6.1127220133294973        5.3089017886402701     
 H   6.1304773111785380        5.2203129255719087        5.3327108397133474     
 C  -3.9024292261169560        10.768549293072414        5.4629633672510938     
 H  -4.8716647325795082        10.965100862193315        5.0095036897129761     
 N   10.280467251781637       0.42086799527674840        8.1423556396971151     
 C   8.8562458063023861       0.50079286503038289        7.6379242644388778     
 H   8.8283485252214238        1.3037291620131151        6.8899688725465218     
 H   8.2496925637661089       0.81669578582506863        8.5014183667363170     
 C   10.423735333081344      -0.64853617405385877        9.2035907110826916     
 H   10.127645600812366       -1.5866107337990247        8.7264484252280159     
 H   9.6795188892319590      -0.43618861591853547        9.9802273212204629     
 C   8.3874451475481600      -0.81498258904289578        7.0276927811960324     
 H   7.4322233314137494      -0.64330202638528655        6.5123362889584371     
 H   8.2348601352709281       -1.6011726682610696        7.7780615245364304     
 H   9.0931703761309794       -1.1693044734086548        6.2589633168358541     
 C   10.799115990613304        2.7952298038650083        7.4752191771941119     
 H   11.440929575809639        3.6366197469603381        7.7668382234818134     
 H   9.8008224823438592        3.1799780529984831        7.2447350484189164     
 H   11.220818795682712        2.3873485104186818        6.5478161661344503     
 C   10.798682789781280        1.7648000069355503        8.5952370899689132     
 H   11.821094011445279        1.5945610430122290        8.9455320700010841     
 H   10.182589119945971        2.0670912752866828        9.4522232939162194     
 C   11.833333833837431      -0.74783867842029905        9.7688714062842728     
 H   11.958023803195776       -1.7256083848183261        10.253697481904659     
 H   12.034444626618889        1.9315079701164521E-002   10.524566382229207     
 H   12.586075180106565      -0.67964591033215715        8.9729435920652989     
 H   10.867813052757384       0.11834120567624670        7.3224914087804587     
 N   7.7727423047946766        15.536895735003114        17.245663958615303     
 C   9.2158086032634667        15.534151349120622        16.783889019320625     
 H   9.3393925779632223        14.657360273538341        16.133615413745851     
 H   9.8199988358633146        15.383799120133006        17.692279613859164     
 C   7.5359892566420967        16.620008470880979        18.277184434945561     
 H   7.8233957882568452        17.559373525696675        17.797022463493413     
 H   8.2463865110097494        16.448315851852630        19.094042331554505     
 C   9.5807494701002440        16.811366959164427        16.036713524788738     
 H   10.587029044466599        16.695616436799693        15.609460883631808     
 H   9.5985207931447469        17.691082681790089        16.691198250456395     
 H   8.8973408754827581        16.984445291030923        15.191105654666185     
 C   7.3372092321555886        13.137648672473022        16.605168708171465     
 H   6.7256951443379638        12.277960945445587        16.909386861153223     
 H   8.3431756529319028        12.780725689355211        16.362277936810912     
 H   6.8896458856958258        13.525530686373688        15.681343500134735     
 C   7.3225116023089019        14.174932423922737        17.719871927147164     
 H   6.3036467987022622        14.304971081882577        18.096312939951197     
 H   7.9706096967389417        13.902813385325160        18.563293359974747     
 C   6.0957973586200982        16.675266456529375        18.767103619777306     
 H   5.9004975864504301        17.661414120946851        19.210668574914354     
 H   5.8903838276253655        15.924994645488404        19.538393279356267     
 H   5.3904776244729202        16.544822246281907        17.936438509693890     
 H   7.1930434353033599        15.785560540592414        16.403562064977717     
 N   4.2610904288244926        7.5959228956890881        9.8705448152828996     
 C   2.8180554832195712        7.5928005157905556        10.332375154658804     
 H   2.6948068912465897        6.7161934087473183        10.982903175665754     
 H   2.2139251064528627        7.4419260696933724        9.4240783712185667     
 C   4.4975636686330231        8.6791830897148881        8.8391207741001203     
 H   4.2101178471627918        9.6184538662069432        9.3194434388176539     
 H   3.7870711834559945        8.5075048931433788        8.0223450607480462     
 C   2.4526354204370340        8.8700673646210273        11.079160201216867     
 H   1.4465069213590955        8.7540250304712455        11.506635530161127     
 H   2.4343911831768259        9.7495110624918002        10.424404764400093     
 H   3.1360479006472515        9.0437502943558279        11.924573646926417     
 C   4.6970567894467896        5.1966701187404079        10.510749026959180     
 H   5.3086269073730943        4.3370828821727381        10.206355033921575     
 H   3.6911402255107140        4.8396290589332613        10.753669518010049     
 H   5.1446602385057334        5.5844775954548886        11.434588333610677     
 C   4.7115786478292341        6.2341036696201622        9.3961866897203610     
 H   5.7304202768667194        6.3643700393352916        9.0197758592083215     
 H   4.0635523839795020        5.9619783272583868        8.5527152020156549     
 C   5.9376702301703128        8.7346994726641825        8.3490014203605902     
 H   6.1327889291663755        9.7209741053962819        7.9056391385878841     
 H   6.1430620170735573        7.9846034299856177        7.5775291061719079     
 H   6.6431180708185664        8.6041779202516562        9.1795413608089547     
 H   4.8407699202262471        7.8446380143481278        10.712642657066732     
 N   1.7530825561857335        8.3609732407526991       0.89615304014859576     
 C   3.1773203249557396        8.4402751713602324        1.4006104353409221     
 H   3.2057116916457522        9.2435229251581124        2.1481441301848747     
 H   3.7840392944787800        8.7553055686834593       0.53700382332992203     
 C   1.6094328914445903        7.2917315469016586      -0.16517845051941335     
 H   1.9053705637103471        6.3535321859637452       0.31181143318077498     
 H   2.3535983973015160        7.5040099411013852      -0.94187636926497509     
 C   3.6452926629110345        7.1245859628788386        2.0115161533375137     
 H   4.6007200500047025        7.2958071053009750        2.5265912317340224     
 H   3.7971819595108771        6.3379545147190912        1.2615941192743307     
 H   2.9395072212493019        6.7712400954941696        2.7805014847087621     
 C   1.2350875352671868        10.735411155273344        1.5635070693376334     
 H  0.59347562558235978        11.576976631595453        1.2719630018488297     
 H   2.2334415866154114        11.119927373835285        1.7940983210803916     
 H  0.81323536782195827        10.327523577804042        2.4908357621100237     
 C   1.2353808435278668        9.7051201627176944       0.44335344499603097     
 H  0.21298635888568748        9.5352441827319669        9.2859288778439311E-002
 H   1.8517141309618443        10.007325460064246      -0.41348444659786410     
 C  0.19975873970705382        7.1928409631913537      -0.73030587267689218     
 H   7.4767200170763895E-002   6.2151858702372911       -1.2152699043383841     
 H  -1.2413407432980694E-003   7.9601469081256955       -1.4858762609450997     
 H -0.55287410115383806        7.2611108991701476        6.5710682680361676E-002
 H   1.1656319130604804        8.0586267148336326        1.7160037423128067     
 N   1.7089882760393471        14.511377089389823        18.214368373152766     
 C  0.97600008205844579        15.738327532821982        17.724163970590581     
 H  0.85135741552598931        16.382486953964225        18.601963466544724     
 H  -2.4548968290381615E-002   15.400268756721353        17.436855785568252     
 C   3.0462826638240279        14.861953022979245        18.820111139987375     
 H   2.8679631564074834        15.737271104281296        19.460154205491591     
 H   3.6980101433757944        15.159136689240727        17.992526903503428     
 C  0.45162181534648022        13.006273300892259        16.645093310190312     
 H  0.54526753616451740        12.071844377949548        16.077989512086749     
 H   3.2621684670378903E-002   13.750419516101511        15.959294487919358     
 H -0.28283341582474647        12.833755274218827        17.444938136671151     
 C   1.8116568565345004        13.401837986708406        17.197871895738334     
 H   2.2852539677224022        12.558160441955486        17.709111149038165     
 H   2.5113410394041802        13.734093679243495        16.422121496133144     
 C   1.6563513419530986        16.468058784765425        16.585183202851095     
 H   1.0202336224255779        17.318779445269552        16.311367648609703     
 H   1.7961141871043187        15.827808887992111        15.708468622290173     
 H   2.6349680060090659        16.862433519509768        16.881842995092295     
 C   3.6424128064314818        13.713295413679248        19.619665899199816     
 H   4.5420414134445091        14.074036553621317        20.136228849675341     
 H   3.9492122741732754        12.869173723542067        18.988938580410828     
 H   2.9530122203004354        13.339890520675604        20.388198342045659     
 H   1.1058744300173646        14.182260765909312        19.014353430005954     
 N   4.3530585269259019        1.3110888695451886        9.1517809013644058     
 C   5.1191679521596996       0.11506591092559025        8.6390756988259714     
 H   5.2876526327240141      -0.52802301621355530        9.5104272872167641     
 H   6.0988443800764047       0.49190517002183531        8.3303964523672516     
 C   3.0449044485299970       0.91073479904615384        9.7902522637118885     
 H   3.2739503066070075        4.9712581133070921E-002   10.433439866659706     
 H   2.3856453141993832       0.57906573050673127        8.9817028039272273     
 C   5.5239582148808672        2.8669699012771788        7.5640835715349954     
 H   5.3857186142177849        3.8069863092321015        7.0156708781590478     
 H   5.9485598697767470        2.1463963366182881        6.8564353786516490     
 H   6.2729880597946579        3.0514926015816761        8.3475807913473883     
 C   4.1907785836207614        2.4238474202930091        8.1465179651827224     
 H   3.7055248583733658        3.2493610932343171        8.6763378039340644     
 H   3.4824483736790226        2.0765383801787940        7.3861871928474701     
 C   4.4425014468094233      -0.63552526748567095        7.5116234876890475     
 H   5.1028170587989568       -1.4625366605333101        7.2228084565159483     
 H   4.2651824206177409        6.8747400054685465E-004   6.6387483095108024     
 H   3.4851316132343317       -1.0668767510210984        7.8261142097576961     
 C   2.4234605197867940        2.0436713329581710        10.593921403362096     
 H   1.5686610651662045        1.6463452316711233        11.157314538250029     
 H   2.0445520753605821        2.8571353775800463        9.9619559176305863     
 H   3.1263807954556482        2.4712779020674467        11.321221349650337     
 H   4.9597332755502324        1.6573606658289988        9.9415504630077081     
 N   7.6804646663517682        9.2522856897993790      -0.11290809150803223     
 C   6.9141219769918019        8.0565373156288338       0.40011500766594033     
 H   6.7451874566592975        7.4134194817445156      -0.47114745482912634     
 H   5.9346639393423164        8.4337401299939785       0.70908412887589733     
 C   8.9884814038094554        8.8515360527826203      -0.75142186061144001     
 H   8.7592117456538165        7.9903941110600298       -1.3943766963454052     
 H   9.6477749734618730        8.5199535558312203        5.7132921075088265E-002
 C   6.5099185591567501        10.808922877403205        1.4742707895780420     
 H   6.6483203971035394        11.749198246307397        2.0222119571849189     
 H   6.0851246197975968        10.088784124030230        2.1822538191471774     
 H   5.7609591555797657        10.993191817391867       0.69064817216355778     
 C   7.8430338515329616        10.365246838358365       0.89208870552805009     
 H   8.3286024448092988        11.190473867793040       0.36210469470098983     
 H   8.5511908803656453        10.017918826400876        1.6525715250927382     
 C   7.5908928686445494        7.3058268030051732        1.5274254684783695     
 H   6.9303676054888568        6.4790891928546204        1.8165706044619812     
 H   7.7687509441484126        7.9420927920304187        2.4001612554547043     
 H   8.5479986188779993        6.8740587934499136        1.2126581793636979     
 C   9.6100314452408586        9.9841782421984675       -1.5554378502462121     
 H   10.464626597561898        9.5865463531369368       -2.1189460179393675     
 H   9.9892708786395641        10.797678550051417      -0.92370144827888034     
 H   8.9070450857053931        10.411821388271875       -2.2826568228480175     
 H   7.0738083028795318        9.5984972844843792      -0.90271670923294955     
 N   10.324687827556886        6.5710506726653675        8.9016578126919530     
 C   11.057576027396930        7.7981735123797318        9.3915916357526523     
 H   11.181880718609284        8.4423048652888379        8.5137192914813280     
 H   12.058280586250303        7.4603385029238183        9.6786546594616354     
 C   8.9872779033243830        6.9213963625448178        8.2960149315135414     
 H   9.1654460789816206        7.7965977324250497        7.6557661128017100     
 H   8.3356452092161284        7.2186978792465091        9.1236290284807122     
 C   11.582315324999538        5.0664838191586066        10.471308464269770     
 H   11.488770285487540        4.1322544921612909        11.038772101816059     
 H   12.001198219060528        5.8109501634313290        11.156846187497038     
 H   12.316810001456410        4.8937523183794287        9.6715512967373307     
 C   10.222234407993682        5.4616648733532243        9.9183575842853244     
 H   9.7488521837444981        4.6177825399098822        9.4072445446024275     
 H   9.5224385700589451        5.7939168048138496        10.694005005996200     
 C   10.377370936049093        8.5278485768217269        10.530698297624873     
 H   11.013418127505247        9.3786916157001023        10.804309007421534     
 H   10.237928049814119        7.8876185614064012        11.407486343713439     
 H   9.3986083959002737        8.9220373840294513        10.234249768434372     
 C   8.3910969949927647        5.7725453268352176        7.4967769177296173     
 H   7.4913097115508700        6.1331070570306228        6.9803432685245523     
 H   8.0845277588389273        4.9284864881815293        8.1277146059046181     
 H   9.0803730957765847        5.3991091683474348        6.7281459512571704     
 H   10.927758269964290        6.2418630217313247        8.1016648710790076     
         396

 Co   10.963163630738821        1.0212565266617974        3.3087982423576250     
 S   8.7076088454211025        3.0271622945979253        4.3108408971034260     
 S   11.344733723790355        3.0418181275060845       0.89146360184128381     
 S   10.856148660332918       -2.0926909716159021        2.5818137212211423     
 S   12.975863935980904       0.15282197520984503        5.6149709295580026     
 O   11.701150618122309      -0.53105808796085729        5.9457571216954985     
 O   12.120820429001213        3.1153729748249703      -0.35753307351181973     
 O   7.8344896746440060        3.1035807107185942        5.4963198587140170     
 O   9.9617040162420594        2.5577864301989188       0.78199584396752242     
 N   10.056520863111105      -0.73642883376600954        2.9624184620660219     
 O   13.618745699137714       0.81529255909721043        6.7648818852875374     
 O   10.227798134534067       -2.8660487080996302        1.4955522017257912     
 O   9.9612829440074275        3.7897396621584556        4.3722177967842608     
 O   12.255147776746680       -1.6569619078763833        2.3335960362020414     
 N   12.660066795453476        1.1304228181923526        4.3760257982466042     
 N   9.1278107554821979        1.5040805478826802        3.9232121428682420     
 N   12.049854985163387        2.1330598118646313        2.0437875868901263     
 C   6.0089461478675466      -0.60378485551252470        4.1575420539765116     
 H   4.9669833666864509      -0.51754646857439635        4.4546152668826746     
 C   13.372066115718859        2.3950078809443971        2.4692736121733918     
 C   8.7019201404234252      -0.77924928852203390        3.3548681993179028     
 C   7.7513862357075372        3.6482219266968352        2.9348887652787452     
 H   6.8738325850023481        3.0061194638517907        2.7978296431568355     
 H   8.3780605322720518        3.6253645236308083        2.0364106251541831     
 H   7.4244702157501292        4.6645203812259304        3.1839637804922960     
 C   14.348990576330221        3.1330894277155577        1.7718617583354190     
 H   14.116792598385720        3.5344255194806853       0.78860532459437871     
 C   13.708902268186304        1.8379139094542543        3.7417925031266663     
 C   10.925777899281918       -3.1033746748455413        4.0409564531035693     
 H   11.353329781966142       -2.4870735040131682        4.8383344164717155     
 H   11.566328161563577       -3.9656674233057352        3.8213991025192238     
 H   9.9173637493989748       -3.4321145431273674        4.3124261104135018     
 C   11.271904851319704        4.6894466692815975        1.5623104991372552     
 H   10.782594970720373        4.6128199424754079        2.5390366164677971     
 H   10.694965366914781        5.2997300441872204       0.85801897828635643     
 H   12.286185393273032        5.0867250373982023        1.6721978703320681     
 C   14.993015400225572        2.0620572137769502        4.2682896699793194     
 H   15.232717332732193        1.6913726270501714        5.2599626813434091     
 C   15.615643818739043        3.3574762781237371        2.3235886760006927     
 H   16.343770457000698        3.9516840076456705        1.7755485541622862     
 C   6.8286920749708848       0.52715190365514752        4.2170673842278275     
 H   6.4234011216023674        1.4597737295379982        4.5949310769115996     
 C   14.098055363305733       -1.0727997195520014        4.9769709124439236     
 H   13.558205878371343       -1.6925365388283180        4.2551716255317293     
 H   14.483969199491645       -1.6722573263267326        5.8040333733717677     
 H   14.914531200909078      -0.54112404494896371        4.4752320675067381     
 C   8.1838555124559562       0.46239534459628129        3.8485633253081759     
 C   7.8596506153288335       -1.9032273077801318        3.3146442327681518     
 H   8.2487654383873998       -2.8478786180657476        2.9459643144464787     
 C   6.5259056981508916       -1.8267784256176689        3.7299691938029755     
 H   5.9006828577591834       -2.7187857968414328        3.7051170219128342     
 C   15.935864800892823        2.8242349849013135        3.5720540427065326     
 H   16.905431266768630        3.0201508535689539        4.0250252999588572     
 Co   7.1132067012656437        14.862267830209399        12.329838658656126     
 S   9.3246957589028163        12.864121248739586        13.422518827908574     
 S   6.7418864843240129        12.795693653554672        9.9474340074808119     
 S   7.2420920898788470        17.966969756034224        11.574209430067288     
 S   5.1014417584722986        15.719447390357383        14.636557757534835     
 O   6.3753721284988307        16.399263993481458        14.975486435205706     
 O   5.9817118623615269        12.690788150431160        8.6905465361485916     
 O   10.185381055309483        12.801841067086240        14.617543854807447     
 O   8.1341433429718144        13.252677911478949        9.8381510453656453     
 N   8.0319846802825463        16.610456237722698        11.973374204811879     
 O   4.4558248600355030        15.043004170500529        15.776803617452101     
 O   7.8728860179760236        18.718547240501533        10.473615459361925     
 O   8.0611682819913320        12.117746179248806        13.486948673505243     
 O   5.8386494904751496        17.540165265425546        11.338872994578010     
 N   5.4150311646938150        14.753090941731923        13.388681820171209     
 N   8.9288981623231347        14.383177348156813        12.996021818200063     
 N   6.0318824177732964        13.754059415513952        11.055769334239738     
 C   12.054702262094038        16.479070184960062        13.249502300186769     
 H   13.087935970295886        16.395925078975903        13.576299035886631     
 C   4.7016278244529284        13.509122979042447        11.470183250372575     
 C   9.3822255724096610        16.649635746976074        12.382160371157260     
 C   10.285400966836225        12.202713908813831        12.067486713291398     
 H   11.176056200775191        12.827025141036652        11.932240865564337     
 H   9.6711837615897895        12.225272820910916        11.160161361100227     
 H   10.590366781476614        11.183861120253736        12.333905579702108     
 C   3.7166770372308893        12.798854779569877        10.755338858670592     
 H   3.9538715097446775        12.402602684566821        9.7713183810706372     
 C   4.3638464392269611        14.060368711432652        12.744605448209256     
 C   7.1837014666035710        19.002110585125937        13.018020817054909     
 H   6.7492417897692594        18.402488564971257        13.824916296497516     
 H   6.5509568011906643        19.866931591520210        12.784272896988025     
 H   8.1944712877277510        19.326062124092523        13.286700479773994     
 C   6.7761400705138621        11.176898878788776        10.684123502678046     
 H   7.2411543094350037        11.287717386974895        11.669506314884623     
 H   7.3639358809259345        10.532124946071775        10.021477451676237     
 H   5.7546363263870806        10.796022265967311        10.783315139637159     
 C   3.0725680085896707        13.850274337518306        13.259780081697878     
 H   2.8321032132730481        14.211542607753177        14.254973182576219     
 C   2.4403409293579355        12.594519966773044        11.292430734372001     
 H   1.7038122693617475        12.020108841322919        10.734290512262289     
 C   11.225508882659264        15.355870122651165        13.323407406996672     
 H   11.612829679283266        14.431743354243746        13.739440045389699     
 C   3.9810263304535547        16.953190516111409        14.006632943050297     
 H   4.5277305054738548        17.589336114076051        13.304257723894402     
 H   3.5807617672105736        17.534789858204149        14.839661787561525     
 H   3.1730827755012356        16.429350447558267        13.483226571256607     
 C   9.8809513443186141        15.417064208998585        12.917463526693474     
 C   10.235410531753409        17.764121214659248        12.320748521052225     
 H   9.8617216511691428        18.698689173164325        11.912354355225894     
 C   11.559106398993269        17.690610340207947        12.767072920931001     
 H   12.192705604228015        18.575692648613089        12.721991376206685     
 C   2.1215320378720124        13.115665133804645        12.546102273722829     
 H   1.1452315267031099        12.933423653398707        12.989578367400199     
 Co   4.9206821172466082        6.9214961430665891        14.786223442311876     
 S   2.7093323578263768        4.9231724148741591        13.693651068294546     
 S   5.2920550577954719        4.8552335135668896        17.168866997543432     
 S   4.7915953228260424        10.026193254405403        15.541896870484015     
 S   6.9324587341841424        7.7787020933355615        12.479633619179777     
 O   5.6584938162515472        8.4584452619023338        12.140682830301593     
 O   6.0521862389093144        4.7504082160709595        18.425785125347108     
 O   1.8486302090142952        4.8607650227917389        12.498646829506830     
 O   3.8997827287864073        5.3121874551628432        17.278068020855248     
 N   4.0017901556630395        8.6696329081301400        15.142726986396623     
 O   7.5781423004100574        7.1023236428920447        11.339387401033793     
 O   4.1607095979323958        10.777780966969408        16.642426819170176     
 O   3.9729156454973227        4.1768880094107921        13.629243767298556     
 O   6.1950440486134042        9.5994521772651584        15.777318070750296     
 N   6.6188866085846980        6.8123108801736487        13.727481927789047     
 N   3.1050450001145045        6.4422811555439354        14.120043726723578     
 N   6.0020723296340881        5.8135664158777560        16.060513942282014     
 C  -2.0922175508386483E-002   8.5379311369270035        13.866595360873072     
 H  -1.0541616467861530        8.4546853469858334        13.539844747318163     
 C   7.3323140142493601        5.5685671000658372        15.646106144691357     
 C   2.6515649511814017        8.7087211668664661        14.733879458848484     
 C   1.7486974609459891        4.2617971193904731        15.048750129562999     
 H  0.85802109610459121        4.8860798200008482        15.183997021881705     
 H   2.3629425655991421        4.2844352379713442        15.956054007640070     
 H   1.4437604770186612        3.2429180979065664        14.782400767447530     
 C   8.3172680228819509        4.8583633640273582        16.361012100839719     
 H   8.0800808343105803        4.4622204342874898        17.345078832329456     
 C   7.6700807040100321        6.1196566438590434        14.371613817127988     
 C   4.8500465990951112        11.061299391436746        14.098066845423938     
 H   5.2845778864132074        10.461672889932393        13.291214655784785     
 H   5.4827445177550986        11.926148402508979        14.331843752164346     
 H   3.8392846166040497        11.385213061938700        13.829311974128435     
 C   5.2578771664028823        3.2363898378988991        16.432251533460910     
 H   4.7928750675442426        3.3471175295405500        15.446852820139906     
 H   4.6701033873431044        2.5916218512611024        17.094921900600781     
 H   6.2794023036181548        2.8555563878111010        16.333092891181913     
 C   8.9613424778224751        5.9094874261243913        13.856430033216720     
 H   9.2017916505651183        6.2706620641188282        12.861197742811454     
 C   9.5935823858622769        4.6539399607343848        15.823908749343239     
 H   10.330110802398897        4.0795562279239244        16.382078109530276     
 C  0.80835656858852412        7.4147913540376376        13.792713567987128     
 H  0.42110146237637996        6.4906172704197731        13.376727705767872     
 C   8.0528192421778328        9.0124509624737676        13.109644423538143     
 H   7.5060502296101772        9.6486193917244201        13.811949838317217     
 H   8.4532078572275431        9.5940244608449152        12.276658736200945     
 H   8.8606853508125756        8.4885932344330826        13.633156594414690     
 C   2.1529211112710755        7.4761054960302991        14.198605579039160     
 C   1.7983107260655096        9.8231536596992406        14.795225419216356     
 H   2.1719477025303715        10.757766489786814        15.203558867791129     
 C  0.47460554835690683        9.7495290203687173        14.348945689905337     
 H -0.15904535722108293        10.634574452315743        14.394027496322998     
 C   9.9123751315244437        5.1749337095835912        14.570169616709638     
 H   10.888661886785417        4.9926150990201572        14.126697578667489     
 Co   1.0705831894954942        8.9620742568267460        5.7299490733707223     
 S   3.3262307868829528        10.967736780041584        4.7276848804241798     
 S  0.68921198584973298        10.982939508101239        8.1470834494551934     
 S   1.1774198718633810        5.8480896579469350        6.4569209182191640     
 S -0.94221673531357142        8.0936058161944651        3.4237696817815477     
 O  0.33244811630228571        7.4096447678197093        3.0929719288450830     
 O  -8.6903333553631001E-002   11.056539535538763        9.3960585524575642     
 O   4.1992882020886366        11.043991343626757        3.5421521348071234     
 O   2.0722003432118563        10.498795611545763        8.2565895292768623     
 N   1.9771233770764294        7.2043218826704987        6.0763996386746504     
 O  -1.5850525840379548        8.7561532127991928        2.2738782737025267     
 O   1.8056385944308320        5.0747200097867093        7.5432553448219828     
 O   2.0726185219805462        11.730418484762675        4.6663279973522105     
 O -0.22159763698115600        6.2838377193320936        6.7050010539286484     
 N -0.62635612800502283        9.0711665499387202        4.6627352441140681     
 N   2.9059617266557818        9.4447212590998948        5.1154776316552111     
 N  -1.5958217503137077E-002   10.074233002757278        6.9947390187165253     
 C   6.0246613797949538        7.3366110217720220        4.8811045116871785     
 H   7.0665966322759015        7.4227268329274718        4.5839111533107779     
 C  -1.3381741792033925        10.336191322512573        6.5692709267248652     
 C   3.3317392171119082        7.1614099708571342        5.6839926199287598     
 C   4.2825718169185434        11.588839622176092        6.1035345375314431     
 H   5.1601160637855914        10.946718032311550        6.2405587183159188     
 H   3.6559596345010146        11.566046525446891        7.0020576252404565     
 H   4.6094866647742947        12.605120511648872        5.8543849740284735     
 C  -2.3150005431775638        11.074536541430188        7.2665546555411202     
 H  -2.0827341916511424        11.476095670021159        8.2497039402304608     
 C  -1.6751248891771735        9.7788219437813737        5.2968981431499076     
 C   1.1079353345203642        4.8373952078107667        4.9977744299315834     
 H  0.68038079455685208        5.4536653420617904        4.2003736170071724     
 H  0.46743181479664386        3.9750607379850424        5.2172965834202909     
 H   2.1163872754442812        4.5087194305940521        4.7263658835414475     
 C  0.76219190480885068        12.630556308268400        7.4762542619953649     
 H   1.2514989501693408        12.553861503049299        6.4995351822922833     
 H   1.3391900023574153        13.240778487079153        8.1805544484204802     
 H -0.25204429667490386        13.027946005529428        7.3663588640136384     
 C  -2.9592745302512138        10.002890590227191        4.7704543276371467     
 H  -3.1990775183299540        9.6319882258580165        3.7788870259515934     
 C  -3.5816862763495125        11.298844505536776        6.7148767938614693     
 H  -4.3097349259703650        11.893217112652236        7.2628434337692669     
 C   5.2049791376593157        8.4675874880381059        4.8214797166494234     
 H   5.6102953030037801        9.4001294840266159        4.4434497384956284     
 C  -2.0644509044206338        6.8679884391728336        4.0616897936031853     
 H  -1.5246486021538526        6.2482740446941429        4.7835447871577186     
 H  -2.4502399438106592        6.2685034676084994        3.2345833317546622     
 H  -2.8810010170056914        7.3996366532172271        4.5633378063783203     
 C   3.8498524852138560        8.4029757865211998        5.1901493387112678     
 C   4.1739698963730083        6.0374071560644449        5.7243733124228466     
 H   3.7848357684681058        5.0928364588029389        6.0932351371992599     
 C   5.5076870328754906        6.1137214759004932        5.3089417756120358     
 H   6.1328842127116507        5.2216977136794549        5.3338715113975557     
 C  -3.9020423785102110        10.765268547808637        5.4665857619963036     
 H  -4.8716516300165118        10.961070610567456        5.0136574776367677     
 N   10.280350283264319       0.41704628798234433        8.1456019821997927     
 C   8.8551845032135699       0.49308643206647462        7.6433063332532383     
 H   8.8224831867688103        1.2997219624875578        6.9002447662530226     
 H   8.2487457543217566       0.80068645016463402        8.5090493133052707     
 C   10.428309294555083      -0.65303263565917780        9.2053592754611699     
 H   10.132658708841698       -1.5911782033617530        8.7280759581291569     
 H   9.6857873404104566      -0.44271725986971672        9.9840099497016261     
 C   8.3916056272909412      -0.82076261403392625        7.0262129800159174     
 H   7.4338210328334187      -0.65190020090911216        6.5152755682962740     
 H   8.2457913551756494       -1.6116411438311733        7.7717763249600544     
 H   9.0962141178325506       -1.1659905543724978        6.2536289058675463     
 C   10.794818239869393        2.7926505447772434        7.4797740107266240     
 H   11.435108645597587        3.6349646092871790        7.7720140098871857     
 H   9.7961381527818254        3.1759962815721394        7.2486643720780775     
 H   11.217819127692826        2.3857633904026279        6.5525547744928136     
 C   10.795149211248743        1.7618902152806222        8.5995378089191785     
 H   11.817383445243502        1.5936765987925372        8.9511457922121842     
 H   10.177448464911581        2.0626748844751956        9.4558400852214763     
 C   11.839441441514765      -0.75011631345835172        9.7668630335903988     
 H   11.967674005442117       -1.7282992993757851        10.249633699180404     
 H   12.040765679004981        1.6201534253026346E-002   10.523330111778115     
 H   12.589805256655172      -0.67881178537626696        8.9691924537732444     
 H   10.867315439696588       0.11721411448206602        7.3246265052570481     
 N   7.7726131885483332        15.533086426366408        17.242452962111493     
 C   9.2147392073483925        15.526508335176910        16.778547975928682     
 H   9.3335581664470890        14.653403679414470        16.123399755539097     
 H   9.8190512927445717        15.367903396713590        17.684697615262966     
 C   7.5405177732796442        16.615503578935620        18.275466439981184     
 H   7.8283544065081534        17.554810171545554        17.795465133787157     
 H   8.2526017720239011        16.441777618609645        19.090316894228032     
 C   9.5848447271240076        16.805653535849423        16.038205192947935     
 H   10.588580836339885        16.687127591911263        15.606560460777402     
 H   9.6093276719432037        17.680705002592216        16.697473019428763     
 H   8.9003209468264632        16.987762996175423        15.196430982151938     
 C   7.3329471738164393        13.135086314556624        16.600601268936515     
 H   6.7199258596885949        12.276304541832019        16.904180223598427     
 H   8.3385324073187768        12.776782762256621        16.358324540932266     
 H   6.8866714654016752        13.523975054798999        15.676602628084558     
 C   7.3190002256786091        14.172014493221447        17.715582588018805     
 H   6.2999582109032231        14.304048294147025        18.090723085209930     
 H   7.9655055829167445        13.898383898246648        18.559675762094798     
 C   6.1018512309346074        16.672948547884477        18.769143786174634     
 H   5.9100705024654836        17.658671761551780        19.214779544280823     
 H   5.8966531447656116        15.921824566529610        19.539645830196722     
 H   5.3941673701486224        16.545618571031664        17.940209069135328     
 H   7.1925301945146574        15.784442048257443        16.401463239586363     
 N   4.2612195014421062        7.5921328756953201        9.8737472588101145     
 C   2.8191217018631631        7.5852145788247789        10.337702108445358     
 H   2.7006045939573768        6.7122754978777923        10.993079306906518     
 H   2.2148634887649590        7.4261396347801121        9.4316369003110960     
 C   4.4930630829879483        8.6746827468312748        8.8408205787642018     
 H   4.2051910817257117        9.6139044835569027        9.3209665149858729     
 H   3.7808933764735246        8.5009697640275537        8.0260440900961516     
 C   2.4485848943988229        8.8644058951104387        11.077693480510106     
 H   1.4449847616779299        8.7456173100295622        11.509538646678239     
 H   2.4236763061563686        9.7392125324699670        10.418182007927800     
 H   3.1331121777023512        9.0470595115876691        11.919292698586753     
 C   4.7012754905368705        5.1941276207706402        10.515337008263675     
 H   5.3143472354590182        4.3354362937184172        10.211599793550535     
 H   3.6957351299752483        4.8357177953061434        10.757640484739298     
 H   5.1475872900947834        5.5829492780997967        11.439348338231214     
 C   4.7150642358282262        6.2311906231525489        9.4004824870370829     
 H   5.7340853908985450        6.3634293709121108        9.0253691490999941     
 H   4.0686235247620894        5.9575543548544285        8.5563442646769818     
 C   5.9316528219330031        8.7323602840428691        8.3469630801831691     
 H   6.1232705774575997        9.7181977747525394        7.9015097374904002     
 H   6.1368313400257719        7.9813945019771468        7.5762966394580031     
 H   6.6394519794994453        8.6049606954276303        9.1757851433182438     
 H   4.8412850554018600        7.8435337751622347        10.714733336410278     
 N   1.7532243158067249        8.3572189679673237       0.89292659793947993     
 C   3.1784047886834212        8.4326984554014288        1.3952456606454231     
 H   3.2115507949101856        9.2396143018632984        2.1379276933545044     
 H   3.7849926944302643        8.7395131835117024       0.52940141876450719     
 C   1.6049218680542867        7.2872862791924877      -0.16691747773524823     
 H   1.9004355997355682        6.3490283877934681       0.31022867239524432     
 H   2.3473979726162053        7.4975394085567073      -0.94562333429899548     
 C   3.6412381582500162        7.1189270311480417        2.0129458375314382     
 H   4.5992077743982547        7.2873759521875643        2.5236299648428360     
 H   3.7864262654191085        6.3276512593623231        1.2677845403797681     
 H   2.9365754791985283        6.7745775281135669        2.7857602016925571     
 C   1.2393447191336819        10.732891721305828        1.5589503884078721     
 H  0.59923582636981143        11.575363771267114        1.2667778756884542     
 H   2.2380792964171361        11.116028624312005        1.7901564417037423     
 H  0.81620940206392367        10.325998909265586        2.4861027357799266     
 C   1.2388878406258783        9.7022563199517613       0.43906444560743207     
 H  0.21666866854918945        9.5343693981441966        8.7277203559842503E-002
 H   1.8568042424846531        10.002963617041354      -0.41710434926102291     
 C  0.19372162973467505        7.1905733382555104      -0.72828327628411005     
 H   6.5217645071575001E-002   6.2124935084133828       -1.2111781081685917     
 H  -7.5029707778203891E-003   7.9570281595006520       -1.4846382188017408     
 H -0.55654452262771159        7.2619473150124145        6.9467177995229515E-002
 H   1.1661648013950325        8.0575490355717250        1.7138899000300345     
 N   1.7067240708293880        14.514331792590808        18.213188714667769     
 C  0.97208021966666935        15.739731666159743        17.721848163162615     
 H  0.84522330045826222        16.383833755491867        18.599324422584839     
 H  -2.7415887482471205E-002   15.399726687120641        17.433449150019474     
 C   3.0425563914494260        14.867402648945767        18.820574554652620     
 H   2.8616962027926043        15.742013178141402        19.460763726586432     
 H   3.6946669148467262        15.166301256217787        17.993943720524889     
 C  0.45369261898971092        13.006663995564541        16.643008836555435     
 H  0.54957496359279079        12.071949829383307        16.076850653358946     
 H   3.4402893503169038E-002   13.749618664768498        15.956109944917815     
 H -0.28148711233959495        12.833548833464919        17.442041034791611     
 C   1.8123826832629539        13.404626707733490        17.197260672360379     
 H   2.2865751465406845        12.561866943548770        17.709432631701571     
 H   2.5124917700155236        13.737637825307846        16.422275666251085     
 C   1.6522648962516389        16.470514453574854        16.583459880534733     
 H   1.0149320435577884        17.320039549515979        16.308876607358382     
 H   1.7939375442486962        15.830466857988217        15.706942980348195     
 H   2.6298051774888740        16.866753721064011        16.881035106995395     
 C   3.6399448020499334        13.719539291298634        19.620352378976662     
 H   4.5373234457058693        14.082115862460293        20.139266075499833     
 H   3.9503610648228324        12.876946264094872        18.989575017038938     
 H   2.9498591546252362        13.343427819198274        20.386816428559104     
 H   1.1034283099659186        14.184360065302588        19.012660974093883     
 N   4.3508123609046780        1.3140371074428019        9.1529889175416574     
 C   5.1152658998728961       0.11647262165341482        8.6413969913928703     
 H   5.2815812616496043      -0.52666631939180697        9.5130698113894727     
 H   6.0959763218289602       0.49138069271896040        8.3337636682219376     
 C   3.0412065369121639       0.91616496326773889        9.7898303628404726     
 H   3.2677204484748659        5.4419515092814064E-002   10.432847998902039     
 H   2.3823172381845938       0.58623101473759254        8.9803304308552878     
 C   5.5260224463699128        2.8674055888876198        7.5662293892811254     
 H   5.3900051642962596        3.8071488003066580        7.0168938536891545     
 H   5.9503539401730112        2.1456669796231336        6.8596656148496953     
 H   6.2743192749919148        3.0513248141939493        8.3505488218838728     
 C   4.1915025318437591        2.4266397284009256        8.1471712389581672     
 H   3.7068182681197137        3.2530514779587341        8.6760657804064607     
 H   3.4836124260164740        2.0800800421430781        7.3860637378390734     
 C   4.4383971368651451      -0.63308374296599590        7.5133844267956897     
 H   5.0975084894143148       -1.4612696978477953        7.2253002260638084     
 H   4.2629225961695951        3.3310760095250046E-003   6.6403237269912712     
 H   3.4799796317221703       -1.0626031406430601        7.8270080965737518     
 C   2.4210362281032558        2.0498780041295044        10.593313436226635     
 H   1.5640036334190910        1.6543741925393585        11.154373429431978     
 H   2.0457222223672917        2.8648806194700271        9.9614234740742162     
 H   3.1232898082087273        2.4747691443490316        11.322669044327778     
 H   4.9573128119981682        1.6594490922829603        9.9432671499425815     
 N   7.6827382880960959        9.2551922485765790      -0.11413260938257379     
 C   6.9180748045719991        8.0578748969096328       0.39774543397088180     
 H   6.7513545714164733        7.4147099416949880      -0.47384717155334827     
 H   5.9375609410266161        8.4331101760246661       0.70563965788478067     
 C   8.9922205021318753        8.8569640866503434      -0.75101222186457928     
 H   8.7655051637242014        7.9951108806752611       -1.3938203566972851     
 H   9.6511407936184685        8.5271080599442524        5.8492501967429861E-002
 C   6.5078464296936485        10.809241288252620        1.4721603005348372     
 H   6.6440097235918500        11.749217573517292        2.0210714478394030     
 H   6.0833418786913844        10.087894019673788        2.1790254379388947     
 H   5.7596129999540118        10.992932115683944       0.68772800538525569     
 C   7.8423084382775370        10.367977214439072       0.89144553582529951     
 H   8.3272760888066717        11.194130978723715       0.36240323490214632     
 H   8.5500426788026669        10.021400458003132        1.6526898838530943     
 C   7.5950375220217596        7.3082111224122173        1.5256304134783354     
 H   6.9357374790391813        6.4802715779470672        1.8140117163812235     
 H   7.7709972241303840        7.9446738614484165        2.3985656601204668     
 H   8.5532173444390605        6.8783168415678269        1.2117578221273233     
 C   9.6124863086390668        9.9904122094953767       -1.5548074743410760     
 H   10.469335031013172        9.5946331809835534       -2.1159709919024903     
 H   9.9880982050565734        10.805447469164179      -0.92312369767717350     
 H   8.9101732522057766        10.415336258942800       -2.2840902106637784     
 H   7.0762543819637314        9.6005500501544372      -0.90444599141614035     
 N   10.326967671537995        6.5739600785896437        8.9028471786436736     
 C   11.061521514688275        7.7995151166772834        9.3939442092612797     
 H   11.188074234817963        8.4435919525974121        8.5164023887070268     
 H   12.061157590087985        7.4597115443420954        9.6821225617837747     
 C   8.9910313618513396        6.9268237020737118        8.2955512406966267     
 H   9.1717553448995552        7.8013291897653207        7.6551768870734529     
 H   8.3390061471499504        7.2258283729305175        9.1222089512606566     
 C   11.580234071039731        5.0667755404971899        10.473365096136392     
 H   11.484442349293184        4.1322410141103045        11.039847142750734     
 H   11.999418274472429        5.8100183361625684        11.160028993754979     
 H   12.315449306609091        4.8934682530341522        9.6744117939338263     
 C   10.221502716293072        5.4643929676615706        9.9189581883434581     
 H   9.7475036640168131        4.6214488855626987        9.4068998221501392     
 H   9.5212931325714099        5.7974006913578036        10.693850511193871     
 C   10.381468391554753        8.5302473175884881        10.532445809072343     
 H   11.018737759657666        9.3798825619129040        10.806844719988487     
 H   10.240083727524565        7.8902176071126311        11.409028826171458     
 H   9.4037968111798733        8.9263192358813122        10.235060734098115     
 C   8.3935972685894917        5.7787862528179161        7.4960584935453811     
 H   7.4960758146493722        6.1412013486444677        6.9772611658976391     
 H   8.0833882176735159        4.9362497944063657        8.1270251931730009     
 H   9.0835708811527329        5.4026466411279426        6.7295057748804092     
 H   10.930224372324995        6.2439241596518054        8.1033678238536684     
         396

 Co   10.961714683939977        1.0211452901258367        3.3078388428428540     
 S   8.7086049150400733        3.0266161530817031        4.3149061546114549     
 S   11.342702899822084        3.0442552247122121       0.89243048524509627     
 S   10.853494514967876       -2.0922862562115596        2.5792568606108248     
 S   12.974387653700310       0.15333415982544729        5.6140265613284708     
 O   11.699724587317601      -0.53032817078683125        5.9452754231627374     
 O   12.117898237755094        3.1195334429294519      -0.35701024011508936     
 O   7.8361784368791261        3.1022588039441494        5.5009163305613651     
 O   9.9591577326001346        2.5617315836389465       0.78298659597522358     
 N   10.054402060920001      -0.73601311741037900        2.9608923840809864     
 O   13.617423693364580       0.81659041951218247        6.7633937169856981     
 O   10.225008580751782       -2.8644394576956693        1.4922028691948781     
 O   9.9628240390498739        3.7882981796688933        4.3764417017067130     
 O   12.252737183133823       -1.6570454252839280        2.3317495493300324     
 N   12.658700617341596        1.1303033712555079        4.3745827890322291     
 N   9.1274563272775300        1.5037546805152178        3.9251353703318399     
 N   12.048097484759953        2.1327516146474039        2.0423174071075527     
 C   6.0082142236097056      -0.60345685494066081        4.1605371848143387     
 H   4.9667383028054370      -0.51739610674513203        4.4592690357666038     
 C   13.370759850393418        2.3937492115045655        2.4671749031717383     
 C   8.7000451677255715      -0.77863681049936473        3.3542556811557058     
 C   7.7521284393687147        3.6498984038835283        2.9401106909852053     
 H   6.8738525407956406        3.0087753696213153        2.8031578876895784     
 H   8.3781120123248023        3.6270550231831526        2.0411420850551636     
 H   7.4264232807547685        4.6663382999743499        3.1901405093066035     
 C   14.348126002357557        3.1302828218994452        1.7687853247578054     
 H   14.115642369572035        3.5313378341173811       0.78548896319809947     
 C   13.707660232115352        1.8369761493120391        3.7397950306656385     
 C   10.922509609123784       -3.1043272021630099        4.0375485526537158     
 H   11.350448458597359       -2.4889516976806991        4.8354527586667970     
 H   11.562625980467272       -3.9667596247984989        3.8171988545475570     
 H   9.9139666406554756       -3.4328032669254416        4.3088685638830135     
 C   11.272028524004501        4.6902906415126679        1.5669156322966886     
 H   10.784066434287020        4.6117782757818224        2.5441229385112560     
 H   10.694491501839716        5.3024869359296884       0.86492984494986014     
 H   12.286713049264321        5.0866517988538034        1.6762057147005396     
 C   14.992175880013985        2.0603388887989849        4.2656527048116697     
 H   15.231928770661012        1.6901782138420010        5.2575195352340076     
 C   15.615322694454672        3.3535518786025378        2.3196871064916649     
 H   16.343912315113148        3.9466595804228222        1.7710806848709550     
 C   6.8284817433966243       0.52705250416435079        4.2208634701177239     
 H   6.4241891440699561        1.4591993714281772        4.6008552013611776     
 C   14.096482340663067       -1.0727359365459328        4.9764731871370556     
 H   13.556247914626502       -1.6933936373431451        4.2557645457865929     
 H   14.483206781478083       -1.6711923008401333        5.8038673055881445     
 H   14.912474564204464      -0.54149491961265050        4.4735162546088496     
 C   8.1830537274556310       0.46249989001661018        3.8502704962062229     
 C   7.8571730049264765       -1.9020899697056211        3.3128541022359883     
 H   8.2454322139324727       -2.8461779350660121        2.9419614878594427     
 C   6.5239878079815181       -1.8258100387297826        3.7299066398464413     
 H   5.8983015869140409       -2.7174339018891907        3.7039251589838091     
 C   15.935475214155664        2.8209824580272360        3.5684391990906601     
 H   16.905420178533774        3.0161361769859796        4.0208742883704618     
 Co   7.1118013813235841        14.862155395325097        12.330842078098215     
 S   9.3257434792325320        12.863577879105691        13.418475756657854     
 S   6.7399246815822202        12.798146422519572        9.9464815256430974     
 S   7.2394635947354820        17.967367422675217        11.576798540267587     
 S   5.0999649040452981        15.719953107949229        14.637518763095184     
 O   6.3739368521495887        16.399994610318931        14.976004329274836     
 O   5.9788737328433106        12.695002425693676        8.6900264738931305     
 O   10.187117134745327        12.800506658585901        14.612971961379584     
 O   8.1316713574224195        13.256629296160193        9.8372031105169100     
 N   8.0299016597607054        16.610869645610062        11.974929792933857     
 O   4.4544940978894667        15.044281932310501        15.778295608736098     
 O   7.8701217290330634        18.720161213275851        10.477005454965502     
 O   8.0627688769152392        12.116292537118124        13.482724805644084     
 O   5.8362705037621332        17.540061812308934        11.340740952637670     
 N   5.4136859171640994        14.752978865279728        13.390135958710983     
 N   8.9285824831339546        14.382860513718271        12.994154621230486     
 N   6.0301891584186533        13.753743266837230        11.057268688068383     
 C   12.053994126385573        16.479429216556593        13.246579244709448     
 H   13.087710927682901        16.396117353506220        13.571731840105299     
 C   4.7003772024305226        13.507865770470104        11.472283937470072     
 C   9.3803831175148975        16.650255669400973        12.382815014980453     
 C   10.286206475624917        12.204432749991224        12.062276386692117     
 H   11.176126720576750        12.829743310552683        11.926934929749992     
 H   9.6712958127400395        12.227008969600780        11.155443584249710     
 H   10.592402426178898        11.185723073238142        12.327723340673041     
 C   3.7158764579788119        12.796056079567570        10.758397957370221     
 H   3.9528010597445178        12.399521497368919        9.7744218124989146     
 C   4.3626370237652949        14.059437688480502        12.746597078702408     
 C   7.1804395066461044        19.001144920172901        13.021464704930425     
 H   6.7463628641625579        18.400592773197523        13.827828396493404     
 H   6.5472595076793798        19.865824137036164        12.788504380955956     
 H   8.1910763709660586        19.325365564551984        13.290303742952448     
 C   6.7763108860826371        11.177739690839307        10.679490905517957     
 H   7.2426769775877764        11.286643749392340        11.664393115182476     
 H   7.3634983346121770        10.534886570123394        10.014522241149425     
 H   5.7552058962544228        10.795957072238460        10.779273115747156     
 C   3.0717522483543545        13.848563136479548        13.262390191043158     
 H   2.8313216634495033        14.210352736360809        14.257386505947169     
 C   2.4400730166581481        12.590610160771913        11.296291115943962     
 H   1.7040148953465564        12.015099974063370        10.738706335717636     
 C   11.225328294071945        15.355797329433983        13.319687458530314     
 H   11.613647253913927        14.431201666516195        13.733607285261840     
 C   3.9794540646120202        16.953247056070673        14.007143850428969     
 H   4.5257823990362347        17.588486858206835        13.303698658119577     
 H   3.5799773064637406        17.535832218654985        14.839841210509714     
 H   3.1710426957121465        16.428973689521541        13.484929385583520     
 C   9.8801835928667447        15.417183519533934        12.915814833048485     
 C   10.232958414447635        17.765270636598881        12.322579854270066     
 H   9.8584115627443687        18.700395731198441        11.916385547902937     
 C   11.557211050601621        17.691601867152229        12.767187505792080     
 H   12.190343186307963        18.577069931876807        12.723224429047271     
 C   2.1211757980132471        13.112426045133912        12.549671592508892     
 H   1.1452450148501041        12.929426891964534        12.993666325637957     
 Co   4.9220811805521745        6.9213828245693660        14.785226827368907     
 S   2.7082629159987643        4.9226478453103200        13.697688959721274     
 S   5.2940047572935818        4.8576507852184996        17.169799742974075     
 S   4.7942399408224574        10.026590574130545        15.539309637959645     
 S   6.9339280271176591        7.7792039688504815        12.478665047936772     
 O   5.6599253572964461        8.4591801700779570        12.140159821609176     
 O   6.0550170821695843        4.7545780742784416        18.426282050807025     
 O   1.8468742767278676        4.8594635487170041        12.503211235651927     
 O   3.9022443249357890        5.3161066969798156        17.279005322227487     
 N   4.0038795844558113        8.6700511727184448        15.141173838216984     
 O   7.5794581046281904        7.1035903775744602        11.337887883724145     
 O   4.1635002044365761        10.779393459081630        16.639045810346079     
 O   3.9712871343706300        4.1754431057323069        13.633459951363822     
 O   6.1974384745852102        9.5993413267668064        15.775442579093335     
 N   6.6202223850635322        6.8121988287497421        13.726023296518665     
 N   3.1053483871478225        6.4419772720739266        14.121917355618358     
 N   6.0037520151386081        5.8132184372824076        16.058996838617940     
 C  -2.0208225317858659E-002   8.5383300838582574        13.869521289507079     
 H  -1.0539301518420781        8.4549287160357594        13.544409701811604     
 C   7.3335524940278942        5.5672850423497691        15.643987024481605     
 C   2.6534120660044729        8.7093560818118778        14.733234091197261     
 C   1.7478624240175500        4.2635311826205111        15.053947831482471     
 H  0.85792338675253166        4.8888163676486229        15.189290221701485     
 H   2.3627978792104414        4.2861778026594424        15.960761550884570     
 H   1.4416921119477066        3.2447981865217086        14.788562648786707     
 C   8.3180561140104903        4.8555326879220857        16.357927748587301     
 H   8.0811379979653761        4.4590951776725056        17.341945025465883     
 C   7.6712796112329098        6.1187181151612782        14.369611540803945     
 C   4.8533179525473527        11.060337231213834        14.094626903153905     
 H   5.2874582381917516        10.459781095842366        13.288301688993501     
 H   5.4864564146199530        11.925041330055366        14.327612991403058     
 H   3.8426880618986408        11.384524233190337        13.825721012575400     
 C   5.2576858570123495        3.2372005941004942        16.436856151123305     
 H   4.7913305602912670        3.3460239356296659        15.451939806277927     
 H   4.6705180012529119        2.5943527356487692        17.101846415985928     
 H   6.2788098716718439        2.8554563666541961        16.337103266705824     
 C   8.9621495698020048        5.9077770075877591        13.853810281128188     
 H   9.2025662502482977        6.2694833394539025        12.858779112005777     
 C   9.5938402243985514        4.6500080129947516        15.820024387487326     
 H   10.329898127983220        4.0745221752325635        16.377635069312657     
 C  0.80853348995417751        7.4147517805973457        13.796433802485071     
 H  0.42027291865799798        6.4901140521097300        13.382555575523449     
 C   8.0543900368517196        9.0125030353673665        13.109116392691243     
 H   7.5080040635086984        9.6477631159707080        13.812499546249736     
 H   8.4539770587345338        9.5950652372062670        12.276457401096462     
 H   8.8627325705816968        8.4882139728588388        13.631424893909259     
 C   2.1536844268522275        7.4762447053192345        14.200260283834011     
 C   1.8007752041029945        9.8243239649797545        14.793410653900610     
 H   2.1752759213898272        10.759488955182720        15.199550963370370     
 C  0.47651428804578860        9.7505540608497778        14.348842722036371     
 H -0.15666380962737397        10.635989342142821        14.392806035273008     
 C   9.9127230717046810        5.1716892458568644        14.566583798715346     
 H   10.888641624948601        4.9886215232846833        14.122592669312043     
 Co   1.0720378015356449        8.9619587917326946        5.7309040750030977     
 S   3.3252300792727465        10.967213426996409        4.7236398527059000     
 S  0.69122638155612859        10.985338631324220        8.1461344251510024     
 S   1.1800994882053524        5.8484942626691074        6.4594747898163458     
 S -0.94072371823221201        8.0941175419724711        3.4247103971928698     
 O  0.33389626546693568        7.4103832222541408        3.0934512597644335     
 O  -8.3994395741989081E-002   11.060657004223364        9.3955559724092588     
 O   4.1976016613073455        11.042710433824867        3.5375818672953203     
 O   2.0747347906794853        10.502715249911258        8.2556123756401973     
 N   1.9792592362194379        7.2047408093770180        6.0779134445208438     
 O  -1.5837189455479179        8.7574420804238962        2.2753606177942705     
 O   1.8084682663332805        5.0763304708264938        7.5465935851709967     
 O   2.0710659184445985        11.728988197670670        4.6621220947039879     
 O -0.21915953119925136        6.2837519744892738        6.7068598342454218     
 N -0.62498026075055391        9.0710511071846440        4.6641723245243485     
 N   2.9063189753106546        9.4444108249660044        5.1135564110105980     
 N  -1.4211712712796094E-002   10.073881084611791        6.9962293222817857     
 C   6.0254144416004891        7.3369816481402523        4.8781161672782689     
 H   7.0668658922045076        7.4229334360950681        4.5792775181415033     
 C  -1.3368783711909107        10.334887796616437        6.5713877647384749     
 C   3.3336295746864395        7.1620358226804699        5.6845881428183969     
 C   4.2818118185014828        11.590534082181357        6.0983442298182773     
 H   5.1600793551829840        10.949394040524639        6.2352659686130938     
 H   3.6558834553353372        11.567747853233323        6.9973527872750649
[truncated: 2,199,646 more chars]
