# Supplementary material for: Unraveling the Contributions to Spin–Lattice Relaxation in Kramers Single-Molecule Magnets
Source: J Am Chem Soc. 2022 Dec 9;144(50):22965–75. doi: 10.1021/jacs.2c08876 (PMC9782788; doi:10.1021/jacs.2c08876)
Supplement: Supplementary file 2 — ja2c08876_si_002.zip [file ja2c08876_si_002.zip › phonon_Dy/mol-10/coord_relaxed.xyz]

     240
 i =     1529, E =      -993.3958505041
  C         9.0491252940        6.1667318195       -9.3439185540
  C         9.6227091031        5.9879566015       -8.0412210327
  C         9.4014233074        7.3405315989      -10.0826943040
  N         8.1811095636        5.2404477771       -9.9104495531
  C        10.5427624642        6.9240961376       -7.5583810963
  C         9.2952253729        4.8074400654       -7.1316696911
  C        10.3342074475        8.2401295631       -9.5561281420
  C         8.8283330858        7.5720242640      -11.4703847063
 Dy         7.1320841563        4.5028762332      -11.7754970107
  H         8.0215476373        4.4947584460       -9.2284682182
  H        10.9851092993        6.7675885342       -6.5746463381
  C        10.9235791898        8.0385533312       -8.3073893545
  C         7.8094476002        4.7416913835       -6.7249601039
  C         9.8301299788        3.4548630134       -7.6510800775
  H         9.8475879134        5.0046248886       -6.1990666095
  H        10.6125189639        9.1157510349      -10.1399447602
  C         9.7283769524        6.9224895619      -12.5413601926
  H         7.8345859344        7.0837584160      -11.5042347955
  C         8.5828546297        9.0503432662      -11.8156647605
  N         6.5274709215        5.3993514872      -13.7415396169
  H         5.5868351410        5.6924900666      -13.4593869750
  N         5.8946660490        2.7158351831      -12.2092470546
  O         9.0896912407        3.2073419652      -12.1355266865
  O         5.1392040864        5.4859830270      -10.8657945861
  H        11.6711448177        8.7284194902       -7.9221251715
  H         7.6399260050        3.9241415678       -6.0126171809
  H         7.1259734097        4.5809121080       -7.5696184988
  H         7.5015016052        5.6792256490       -6.2418840142
  H        10.9185874959        3.4995848466       -7.7897472561
  H         9.3923548115        3.1534706295       -8.6110408175
  H         9.6219822161        2.6526189675       -6.9279005643
  H         9.3089946775        7.0344771052      -13.5493256014
  H         9.8846967942        5.8529613370      -12.3484961137
  H        10.7209604013        7.3949240574      -12.5249438897
  H         9.5258725957        9.6061962961      -11.8995633063
  H         7.9753699933        9.5498372487      -11.0506752538
  H         8.0731472189        9.1322165882      -12.7858238298
  C         6.9942838531        6.2820326395      -14.7068861040
  C         5.0595029553        1.6463658435      -11.9437825976
  H         5.8903998017        2.8866435213      -13.2220339225
  C         9.0633101227        1.8913336917      -12.8119628372
  C        10.4376072271        3.4161885163      -11.5812652092
  C         3.7533050430        5.0577027724      -11.1043299314
  C         5.0749111081        6.4655805452       -9.7749414213
  C         6.4191321362        7.5770788665      -14.8777523415
  C         8.0970249063        5.8974058925      -15.5264347259
  C         4.4011972683        0.9426214140      -13.0064145692
  C         4.8269449763        1.2373018744      -10.5968540730
  H         8.8623749572        2.0732890362      -13.8750923649
  H         8.2216926772        1.3375520567      -12.3817957586
  C        10.4247121064        1.2525067435      -12.5452798234
  C        10.9559256794        2.0168364744      -11.3231450463
  H        10.3109011737        4.0559062587      -10.7022055264
  H        11.0412484978        3.9369267144      -12.3399676445
  H         3.3288229825        5.7054089301      -11.8859823875
  H         3.8120430101        4.0282834095      -11.4729804901
  C         3.0215985831        5.2203881942       -9.7575840800
  C         4.0670844648        5.8591894311       -8.8132517901
  H         6.0934212180        6.5694124221       -9.3909314379
  H         4.7270668730        7.4240694704      -10.1867513980
  C         7.0109898067        8.4670762785      -15.7768435412
  C         5.1696305458        7.9428835529      -14.0923403172
  C         8.6488818071        6.8238095634      -16.4155717364
  C         8.5997255352        4.4669219406      -15.4340237471
  C         3.6244797791       -0.1782875330      -12.7046514900
  C         4.5721192041        1.4406539569      -14.4348343293
  C         4.0159338234        0.1234723534      -10.3524324494
  C         5.4823805861        1.9972240946       -9.4550346918
  H        11.1023991607        1.4019478671      -13.3933759216
  H        10.3404256111        0.1755602646      -12.3598820719
  H        10.5373821327        1.6076922722      -10.3937367588
  H        12.0504420500        1.9745635595      -11.2553182735
  H         2.6762020204        4.2541063065       -9.3738275551
  H         2.1452031333        5.8717234031       -9.8603776006
  H         3.6202874165        6.6065403093       -8.1472460785
  H         4.5555428821        5.0950977661       -8.1949337920
  H         6.5967069970        9.4644973327      -15.8750095621
  C         8.1242103752        8.1130826403      -16.5396816671
  C         4.9036561952        9.4507952306      -13.9893618682
  H         5.3119569536        7.5756633651      -13.0602022011
  C         3.9364132313        7.2222760543      -14.6932688226
  H         9.5080372492        6.5460079980      -17.0229839206
  C        10.0418958610        4.2676252509      -15.9034975580
  H         8.5644687654        4.1837565266      -14.3726991505
  C         7.6401699323        3.5275372012      -16.1952549945
  H         3.1542628996       -0.7311672916      -13.5146206027
  C         3.4229512664       -0.6010148283      -11.3883743878
  C         3.7935049889        2.7573828363      -14.6686358095
  H         5.6463124375        1.6535057302      -14.5823900488
  C         4.1905843174        0.4203973024      -15.5120826139
  H         3.8274438747       -0.1789208786       -9.3251401610
  C         4.6545132763        2.0086428230       -8.1620213301
  H         5.5752393329        3.0471833717       -9.7825132412
  C         6.9002821699        1.4583032425       -9.1767647218
  H         8.5827752604        8.8249355886      -17.2207042204
  H         5.7832827275        9.9925545767      -13.6177150980
  H         4.0705097887        9.6517800390      -13.3023434978
  H         4.6297954571        9.8806348600      -14.9623860104
  H         3.7489443515        7.5989214234      -15.7090152644
  H         3.0302111319        7.3922679170      -14.0942056524
  H         4.0889023497        6.1374091830      -14.7823656445
  H        10.3598351429        3.2274008399      -15.7436148040
  H        10.7429605455        4.9252513829      -15.3710977530
  H        10.1475432500        4.4705562428      -16.9772446841
  H         7.6594604119        3.7568845700      -17.2696839492
  H         6.6105944185        3.6539343645      -15.8359881941
  H         7.9199778063        2.4705690752      -16.0747264812
  H         2.7753108515       -1.4489649413      -11.1721874925
  H         2.7130998561        2.5607398839      -14.6978670563
  H         4.0775188084        3.2156648661      -15.6260011315
  H         3.9752145913        3.5003346111      -13.8817139076
  H         3.1191190414        0.1880099673      -15.4862642952
  H         4.7526118807       -0.5153228871      -15.3976958028
  H         4.4095991000        0.8281382603      -16.5077997571
  H         3.6302409077        2.3652347057       -8.3372635808
  H         5.1197491606        2.6588357427       -7.4084558571
  H         4.5826859545        1.0090330235       -7.7150640295
  H         6.8556122343        0.3966870391       -8.8947276408
  H         7.3830239960        2.0038756874       -8.3543361893
  H         7.5433991310        1.5334720474      -10.0650637148
  C        -3.8179495855       -3.2457252562        1.5498034167
  C        -4.3915359716       -3.4177541771        0.2463259204
  C        -4.1580976205       -2.0684534516        2.2886135906
  N        -2.9619216821       -4.1824686707        2.1177447712
  C        -5.3012591970       -2.4720092644       -0.2372393359
  C        -4.0713466554       -4.5992957877       -0.6644687669
  C        -5.0793019643       -1.1577565858        1.7605785015
  C        -3.5878907826       -1.8469596610        3.6791604227
 Dy        -1.9105056572       -4.9321005494        3.9780786110
  H        -2.8119265479       -4.9302998775        1.4360255240
  H        -5.7447941575       -2.6236112829       -1.2212098638
  C        -5.6696319937       -1.3530216404        0.5112264569
  C        -2.5853381278       -4.6696902918       -1.0699016835
  C        -4.6122982272       -5.9508176834       -0.1485595393
  H        -4.6227336662       -4.3981224390       -1.5967866396
  H        -5.3485214013       -0.2790100852        2.3440459296
  C        -4.5013096618       -2.4879361165        4.7440242439
  H        -2.6009627685       -2.3481845018        3.7171359134
  C        -3.3237028368       -0.3729263845        4.0286697144
  N        -1.2967741847       -4.0254934413        5.9430106767
  H        -0.3562829394       -3.7336272994        5.6597788965
  N        -0.6702105897       -6.7139554962        4.4101464089
  O        -3.8690813344       -6.2129141333        4.3449914982
  O         0.0753777303       -3.9249396189        3.0809185525
  H        -6.4086819065       -0.6546527368        0.1249928627
  H        -2.2767750843       -3.7352883052       -1.5585633733
  H        -1.9034752830       -4.8245314706       -0.2228363320
  H        -2.4149834884       -5.4917638312       -1.7769183496
  H        -4.4129453649       -6.7504826583       -0.8770145215
  H        -4.1721577401       -6.2608634895        0.8076042428
  H        -5.6998653758       -5.9002387484       -0.0044580877
  H        -4.0833559902       -2.3876923786        5.7538834125
  H        -4.6726194469       -3.5538718034        4.5444344410
  H        -5.4864827157       -2.0003139659        4.7269301879
  H        -4.2588086357        0.1971655381        4.1053123947
  H        -2.7024075447        0.1182091853        3.2693827237
  H        -2.8207338470       -0.3001206243        5.0030339573
  C        -1.7601055247       -3.1410227503        6.9080794063
  C         0.1693246407       -7.7783166234        4.1393776286
  H        -0.6666269623       -6.5472557840        5.4234875384
  C        -3.8446507870       -7.5311529308        5.0172741315
  C        -5.2167032444       -6.0009765221        3.7899699056
  C         1.4646341125       -4.3470648222        3.3117418113
  C         0.1317119495       -2.9169812339        2.0160657872
  C        -1.1796900567       -1.8482502048        7.0808004199
  C        -2.8639732623       -3.5214376533        7.7286464393
  C         0.8286987487       -8.4851514025        5.1989545703
  C         0.4038211044       -8.1779661932        2.7902868035
  H        -3.6482141415       -7.3516144976        6.0816470381
  H        -3.0012043216       -8.0829951564        4.5882885226
  C        -5.2044927893       -8.1699739660        4.7433966321
  C        -5.7338506675       -7.3992639027        3.5243739578
  H        -5.0889012961       -5.3567945561        2.9141759455
  H        -5.8205427183       -5.4842007305        4.5511729635
  H         1.8803252691       -3.7193302999        4.1141900348
  H         1.4145088122       -5.3873470661        3.6501818408
  C         2.1998439600       -4.1375554600        1.9732761048
  C         1.1498399345       -3.4861450694        1.0423619056
  H        -0.8867859534       -2.8158165891        1.6308936224
  H         0.4667421908       -1.9655598258        2.4542990925
  C        -1.7670279076       -0.9570050388        7.9817318370
  C         0.0712282607       -1.4855644014        6.2960566113
  C        -3.4107361396       -2.5942578713        8.6200654853
  C        -3.3727091757       -4.9498292611        7.6356082128
  C         1.6063445133       -9.6037243447        4.8914361750
  C         0.6583592079       -7.9916447601        6.6291174444
  C         1.2154450450       -9.2900138476        2.5399835266
  C        -0.2486303351       -7.4083867348        1.6531988860
  H        -5.8843325113       -8.0266316967        5.5907164609
  H        -5.1179996249       -9.2456168893        4.5517437765
  H        -5.3137206795       -7.8035188361        2.5935311169
  H        -6.8282031706       -7.4414041260        3.4545880090
  H         2.5598000471       -5.0877972945        1.5636927746
  H         3.0680115202       -3.4788770749        2.0977598775
  H         1.5897056109       -2.7167194030        0.3970923170
  H         0.6719425371       -4.2393376163        0.4027069648
  H        -1.3480813364        0.0384182244        8.0809964511
  C        -2.8809070861       -1.3071538934        8.7453528671
  C         0.3397964816        0.0218577971        6.1911871222
  H        -0.0707455066       -1.8539472083        5.2643251409
  C         1.3028531153       -2.2070296093        6.8992125488
  H        -4.2697776874       -2.8695382709        9.2287960538
  C        -4.8143676371       -5.1443187855        8.1088986708
  H        -3.3422098581       -5.2314323799        6.5737457408
  C        -2.4144981349       -5.8940764919        8.3925266351
  H         2.0778530996      -10.1600853104        5.6983067798
  C         1.8080368596      -10.0192506181        3.5728817752
  C         1.4319679629       -6.6720926920        6.8645964362
  H        -0.4164185745       -7.7836693194        6.7794832506
  C         1.0466417063       -9.0126998267        7.7030776887
  H         1.4043505981       -9.5874745540        1.5111742034
  C         0.5907861379       -7.3728893265        0.3680112685
  H        -0.3511031230       -6.3631974439        1.9930656777
  C        -1.6608112321       -7.9528557716        1.3572984308
  H        -3.3359908705       -0.5942395525        9.4276118412
  H        -0.5386727389        0.5646994523        5.8183126910
  H         1.1737508981        0.2203263738        5.5044035606
  H         0.6140316129        0.4524929850        7.1637600558
  H         1.4883602726       -1.8311392024        7.9156195194
  H         2.2105473044       -2.0371160311        6.3022435703
  H         1.1491828028       -3.2918598811        6.9870581554
  H        -5.1369950429       -6.1829669576        7.9480628347
  H        -5.5143455303       -4.4829939235        7.5796314791
  H        -4.9164438326       -4.9429083844        9.1833284836
  H        -2.4300726638       -5.6665615264        9.4673865421
  H        -1.3855412930       -5.7704880107        8.0305034335
  H        -2.6982465565       -6.9498622995        8.2710226301
  H         2.4567475555      -10.8652477071        3.3528572815
  H         2.5131767157       -6.8644255238        6.8932051124
  H         1.1466074521       -6.2164145071        7.8227794424
  H         1.2469291669       -5.9286439778        6.0789403541
  H         2.1189704345       -9.2401353889        7.6738812626
  H         0.4884661234       -9.9506762437        7.5883002690
  H         0.8283906600       -8.6080578522        8.7002311170
  H         1.6096311061       -7.0085165490        0.5583267645
  H         0.1265566451       -6.7173621113       -0.3815602818
  H         0.6770184848       -8.3660073370       -0.0905741562
  H        -1.6069536699       -9.0096153857        1.0589419009
  H        -2.1426054150       -7.3978709657        0.5405412376
  H        -2.3097130171       -7.8965974740        2.2429227363
