# Supplementary material for: Unraveling the Contributions to Spin–Lattice Relaxation in Kramers Single-Molecule Magnets
Source: J Am Chem Soc. 2022 Dec 9;144(50):22965–75. doi: 10.1021/jacs.2c08876 (PMC9782788; doi:10.1021/jacs.2c08876)
Supplement: Supplementary file 2 — ja2c08876_si_002.zip [file ja2c08876_si_002.zip › phonon_Dy/mol-11/coord_relaxed.xyz]

   456
 i =     1145, E =     -2570.9691028953
  C         7.5010735485        2.7592763870        2.7870762621
  N         7.9037534050        2.1911756337        3.9687379395
  N         6.3128683750        2.1393412888        2.5093151727
 Dy         8.0205392116        4.6326547598        1.1394675109
  C         6.9849889355        1.2509672131        4.4229814732
  C         9.0980337734        2.5581488211        4.7194430151
  C         5.9824297595        1.2229153007        3.4913322716
  B         5.5729188440        2.4370043689        1.1640637505
  C         7.6004507851        2.5957362083       -0.3385884437
  C         9.8871206635        5.1231442541        2.8017462943
  C         9.9814962785        5.2764596813       -0.3405483100
  C         6.6546181753        5.9960931012        2.7854094474
  C         6.4909619436        6.0103124097       -0.3252230010
  H         7.1479051726        0.6817642964        5.3284940635
  H         9.3385771964        1.7584925425        5.4271038134
  H         8.9390322429        3.4890439932        5.2798770720
  H         9.9403969024        2.7038402722        4.0393970764
  H         5.0796668850        0.6290802131        3.4507221903
  N         6.4735946132        1.9055929636        0.0127178521
  H         5.4884488622        3.6533338433        1.0485988520
  H         4.4811806810        1.9152073450        1.1503721161
  N         8.2047145779        1.8014365753       -1.2772922635
  N        10.1715694763        5.7760050687        3.9732915509
  N        11.0293304160        4.4235162251        2.5251268634
  N        11.1519253767        4.6741448551        0.0273327832
  N        10.3552782188        6.1994633777       -1.2816059302
  N         5.9622362795        5.9204016878        3.9675328462
  N         6.7206243260        7.3377589455        2.5251173233
  N         6.4418119954        7.3294067247        0.0285116490
  N         5.5103335411        5.8736439760       -1.2720847645
  C         6.3998437971        0.7017726985       -0.6694411403
  C         9.4725559797        2.1062337462       -1.9226138755
  C         7.4841932260        0.6335245132       -1.4951717715
  C        11.4548600841        5.4826688072        4.4212212958
  C         9.2483381811        6.6236421698        4.7185380129
  C        11.9922236571        4.6274434567        3.4970528804
  B        11.1389591148        3.6315406866        1.1826551754
  C        12.2268205033        5.2327012903       -0.6453877368
  C         9.4427333884        7.1186403520       -1.9459710596
  C        11.7301394980        6.1891761283       -1.4833264502
  C         5.6175580771        7.1824252187        4.4380443412
  C         5.6588807358        4.6963977259        4.6997831969
  C         6.0994796862        8.0733684620        3.5172168331
  B         7.3458099189        7.8459627041        1.1848839722
  C         5.4328023226        7.9854676116       -0.6575993711
  C         5.1651674710        4.6215217295       -1.9305698261
  C         4.8464349493        7.0746655421       -1.4881710172
  H         5.6139305516       -0.0228188982       -0.5045871019
  H         9.4271114403        1.8510582951       -2.9860226060
  H        10.2891165992        1.5361178531       -1.4596586065
  H         9.6737418548        3.1743340167       -1.7968236518
  H         7.8134459849       -0.1333871910       -2.1816653789
  H        11.8611550372        5.9284737603        5.3190628437
  H         9.8079402660        7.1838024478        5.4743375896
  H         8.4818392781        6.0194806706        5.2203997609
  H         8.7483738975        7.3253028728        4.0464836065
  H        12.9669520533        4.1609111157        3.4562369096
  H        10.1213322963        2.9586842477        1.0670015318
  H        12.1275000298        2.9367342831        1.1686930153
  H        13.2520353560        4.9329445705       -0.4731366880
  H         9.7307137710        7.2442268746       -2.9944352810
  H         9.4577192990        8.1010921475       -1.4555838067
  H         8.4302269474        6.7098743405       -1.8774633992
  H        12.2220284807        6.8651875232       -2.1686304229
  H         5.0448964129        7.3163594003        5.3458150383
  H         4.8541820162        4.8962679063        5.4146755139
  H         6.5389384325        4.3390857064        5.2503122311
  H         5.3424181919        3.9116390902        4.0089570700
  H         6.0429874821        9.1527165358        3.4887934106
  H         8.4468605981        7.3239162078        1.0659457915
  H         7.4243108997        9.0529868639        1.1811986651
  H         5.1894824863        9.0274110136       -0.4979446922
  H         4.9403868445        4.8004312483       -2.9868176550
  H         4.2867258475        4.1644910371       -1.4560382177
  H         6.0132180185        3.9371088767       -1.8338009628
  H         4.0210081403        7.1677995155       -2.1785355477
  C        -0.3403929064        7.3893154394        9.1704144871
  N         0.0617257035        6.8281876655       10.3554284147
  N        -1.5269037215        6.7654220530        8.8941945694
 Dy         0.1708295522        9.2534215452        7.5101072261
  C        -0.8552241773        5.8878248473       10.8127463524
  C         1.2533096238        7.2026714226       11.1067765541
  C        -1.8566065920        5.8529047445        9.8800683140
  B        -2.2666695852        7.0588750697        7.5481758396
  C        -0.2487563584        7.2205008126        6.0351615184
  C         2.0420544065        9.7497968575        9.1697959470
  C         2.1340816064        9.9038656487        6.0322755217
  C        -1.1867484072       10.6204445282        9.1648444228
  C        -1.3612295712       10.6361515453        6.0541497493
  H        -0.6909058565        5.3226511648       11.7204292562
  H         1.4863076778        6.4140157653       11.8292063304
  H         1.0945966399        8.1436118221       11.6501102104
  H         2.1004831639        7.3337303731       10.4297290072
  H        -2.7579643624        5.2568734566        9.8413212517
  N        -1.3684976365        6.5239595353        6.3962669123
  H        -2.3491187792        8.2752603464        7.4286139510
  H        -3.3597177610        6.5397861007        7.5377189882
  N         0.3582566083        6.4251803518        5.0995438949
  N         2.3296847081       10.4063956398       10.3387982389
  N         3.1813225016        9.0440123317        8.8964941548
  N         3.3031602787        9.2997546413        6.4014473420
  N         2.5127547280       10.8381507463        5.1043651844
  N        -1.8765269404       10.5490850579       10.3488773596
  N        -1.1165651775       11.9616313204        8.9029138727
  N        -1.3996657009       11.9560013693        6.4064360421
  N        -2.3398183961       10.5070813579        5.1046059551
  C        -1.4351546190        5.3149020357        5.7227329161
  C         1.6223274504        6.7358458258        4.4494073250
  C        -0.3540733379        5.2503799023        4.8924349829
  C         3.6118981386       10.1092206792       10.7878451151
  C         1.4119127049       11.2636518215       11.0798227062
  C         4.1456871220        9.2479286655        9.8673689345
  B         3.2840024268        8.2532452386        7.5530172824
  C         4.3817515771        9.8688808769        5.7435966416
  C         1.6029061828       11.7619949210        4.4430342738
  C         3.8890406438       10.8334896525        4.9127186731
  C        -2.2149230132       11.8129883701       10.8190836021
  C        -2.1830203910        9.3273659785       11.0834731313
  C        -1.7321407657       12.7008020767        9.8957581056
  B        -0.4913007997       12.4673092047        7.5619741431
  C        -2.4007251304       12.6200862468        5.7165480185
  C        -2.6935654335        9.2571079981        4.4469282996
  C        -2.9925220529       11.7134434428        4.8850186902
  H        -2.2155804234        4.5857419178        5.8937283088
  H         1.5810105872        6.4625568502        3.3904160432
  H         2.4461414805        6.1845047302        4.9221825504
  H         1.8096707660        7.8083890959        4.5577827245
  H        -0.0222479334        4.4815908175        4.2096164100
  H         4.0205739843       10.5575061707       11.6833833538
  H         1.9739337884       11.8187205276       11.8376100435
  H         0.6369100242       10.6677171645       11.5782328210
  H         0.9216902710       11.9699700038       10.4054532848
  H         5.1186100113        8.7770974105        9.8292276502
  H         2.2605635896        7.5890369865        7.4366847888
  H         4.2659604118        7.5490880253        7.5364414779
  H         5.4065192068        9.5704454205        5.9205281705
  H         1.8928298491       11.8921788913        3.3956561897
  H         1.6185793876       12.7417990502        4.9386057326
  H         0.5898175931       11.3542497176        4.5076589540
  H         4.3845314415       11.5176862150        4.2380740070
  H        -2.7836486815       11.9507208530       11.7287945772
  H        -2.9965825222        9.5271925398       11.7882475653
  H        -1.3081289912        8.9762424392       11.6461827191
  H        -2.4886220130        8.5385886240       10.3924445178
  H        -1.7845836845       13.7802877062        9.8662625963
  H         0.6072497797       11.9408921430        7.4413428932
  H        -0.4074056146       13.6742364121        7.5589238891
  H        -2.6355221799       13.6642120791        5.8747619083
  H        -2.8969999415        9.4330212424        3.3858823523
  H        -3.5881303164        8.8176729525        4.9076675717
  H        -1.8583712554        8.5597992385        4.5625727068
  H        -3.8149111962       11.8127243247        4.1919514987
  C         1.9184355416        0.5509378079       15.5625559979
  N         2.2013087997        1.2038123694       16.7348617407
  N         3.0579779778       -0.1559760624       15.2930774030
 Dy         0.0524716507        0.0581123672       13.8980307679
  C         3.4805337988        0.9028118697       17.1898172874
  C         1.2815640051        2.0603280149       17.4742043394
  C         4.0173361957        0.0431107548       16.2696155258
  B         3.1671479043       -0.9491136442       13.9514544015
  C         2.0170667911        0.6944057706       12.4218716210
  C        -1.3107552218        1.4253159795       15.5498060620
  C        -1.4888115879        1.4300430620       12.4354052186
  C        -0.4650832895       -1.8076184721       15.5571293367
  C        -0.3751161822       -1.9797164239       12.4287451445
  H         3.8852481647        1.3479905907       18.0887293003
  H         1.8444734618        2.6286935463       18.2213643366
  H         0.5162238241        1.4627271189       17.9856155255
  H         0.7800954534        2.7548832312       16.7959577983
  H         4.9892024182       -0.4301276993       16.2347073565
  N         3.1861020908        0.0934884395       12.7961900473
  H         2.1468505971       -1.6177361053       13.8337783862
  H         4.1527911689       -1.6482962863       13.9401398354
  N         2.3948283090        1.6196842797       11.4850055887
  N        -2.0006355860        1.3552872165       16.7337347286
  N        -1.2466517105        2.7657290809       15.2826813068
  N        -1.5342954741        2.7497446352       12.7875529609
  N        -2.4744633692        1.2938580825       11.4938064252
  N        -0.0629408722       -2.3732037056       16.7401529438
  N        -1.6558027015       -2.4245870083       15.2829230744
  N        -1.5030191170       -2.6652850832       12.7852898175
  N         0.2270311897       -2.7805635243       11.4944908538
  C         4.2642236923        0.6562223633       12.1322872271
  C         1.4832042249        2.5358722425       10.8154919332
  C         3.7709121358        1.6128561436       11.2924930616
  C        -2.3455298177        2.6194072482       17.1986034028
  C        -2.2988822344        0.1348595849       17.4740712455
  C        -1.8668013977        3.5061463488       16.2720272470
  B        -0.6233013343        3.2653865396       13.9388892656
  C        -2.5462774644        3.4063196812       12.1063468212
  C        -2.8238990062        0.0416504273       10.8378813515
  C        -3.1379042278        2.4953937900       11.2795420570
  C        -0.9841648842       -3.3088963269       17.1985509547
  C         1.1336343797       -2.0088241357       17.4885031347
  C        -1.9879987962       -3.3368609214       16.2683465125
  B        -2.3968234323       -2.1258191627       13.9384129393
  C        -1.5800779013       -3.8726439533       12.1097056303
  C         1.4964503496       -2.4828246476       10.8489477063
  C        -0.4962995662       -3.9479747882       11.2837758393
  H         5.2889983502        0.3581237470       12.3101017596
  H         1.7648219794        2.6477033813        9.7638335665
  H         1.5070151178        3.5241214628       11.2936253360
  H         0.4693157763        2.1326980337       10.8955975612
  H         4.2662931056        2.2900065473       10.6110774939
  H        -2.9148946860        2.7580799721       18.1077729838
  H        -3.0995866494        0.3379377762       18.1925522519
  H        -1.4153731906       -0.2187399456       18.0214184628
  H        -2.6188488482       -0.6537170396       16.7892550337
  H        -1.9248407250        4.5852981274       16.2382976927
  H         0.4743080460        2.7364545707       13.8180809129
  H        -0.5363117278        4.4719021763       13.9306679768
  H        -2.7882497429        4.4483901925       12.2671971663
  H        -3.0563547943        0.2206316369        9.7833495517
  H        -3.6987720689       -0.4157578989       11.3186516481
  H        -1.9751281328       -0.6427545660       10.9282678499
  H        -3.9665676052        2.5884113534       10.5928318679
  H        -0.8213740375       -3.8756516813       18.1055201987
  H         1.3696251165       -2.8058342787       18.2007234173
  H         0.9801861539       -1.0738662052       18.0436782436
  H         1.9767669504       -1.8719417660       16.8076740466
  H        -2.8931357159       -3.9273396803       16.2317422589
  H        -2.4724752424       -0.9089740088       13.8203500216
  H        -3.4927325899       -2.6388398408       13.9282372659
  H        -2.3683246956       -4.5940568935       12.2773732976
  H         1.4503990280       -2.7379936178        9.7855422055
  H         2.3096161271       -3.0572807138       11.3124455563
  H         1.7030805815       -1.4157443631       10.9747717484
  H        -0.1695303799       -4.7196135458       10.6016517694
  C         0.7623825257       11.1755460085       16.3430013053
  N         0.3583249100       11.7411193894       15.1610838506
  N         1.9470000902       11.8013043496       16.6225527963
 Dy         0.2542630704        9.3072010699       18.0013124043
  C         1.2723950378       12.6864519050       14.7083108502
  C        -0.8331249582       11.3672329691       14.4090381166
  C         2.2736896361       12.7199535545       15.6412003892
  B         2.6862316152       11.5040173912       17.9684080960
  C         0.6653048750       11.3407813170       19.4772752088
  C        -1.6182115869        8.8113331146       16.3458455293
  C        -1.7148627728        8.6698314953       19.4811546354
  C         1.6160296783        7.9392486489       16.3590019716
  C         1.7853233807        7.9380437002       19.4750122632
  H         1.1067030285       13.2544899573       13.8026927275
  H        -1.0671927862       12.1575783967       13.6887952119
  H        -0.6734922216       10.4281223109       13.8627862243
  H        -1.6799257476       11.2332513579       15.0860357358
  H         3.1733736396       13.3183469716       15.6825912501
  N         1.7877156846       12.0358964362       19.1214311033
  H         2.7678608122       10.2870794646       18.0843525563
  H         3.7795528544       12.0222006507       17.9820159132
  N         0.0583382015       12.1346287744       20.4146735036
  N        -1.9033052789        8.1541562643       15.1764592295
  N        -2.7576200958        9.5184113052       16.6155049667
  N        -2.8839485296        9.2733468308       19.1115025550
  N        -2.0922593412        7.7438055379       20.4180057462
  N         2.3038181938        8.0082581662       15.1740456335
  N         1.5494369113        6.5993639360       16.6268052706
  N         1.8298998056        6.6177323900       19.1242876924
  N         2.7622121883        8.0717666986       20.4257974105
  C         1.8569497959       13.2417119155       19.8006294913
  C        -1.2084637075       11.8263639019       21.0607412029
  C         0.7735988154       13.3066269038       20.6279732431
  C        -3.1840266002        8.4521258348       14.7235761966
  C        -0.9833435757        7.2970280444       14.4383483776
  C        -3.7192098870        9.3145934156       15.6421634803
  B        -2.8673064020       10.3147626215       17.9555513673
  C        -3.9613815263        8.7124309828       19.7782499610
  C        -1.1818897681        6.8236946107       21.0838006106
  C        -3.4678596475        7.7532902157       20.6149348318
  C         2.6450563724        6.7434885666       14.7087304546
  C         2.6026435218        9.2285239123       14.4337166001
  C         2.1657950538        5.8578870966       15.6362790311
  B         0.9237696524        6.1000396752       17.9702068669
  C         2.8329618591        5.9584404411       19.8160085733
  C         3.1093538428        9.3235214760       21.0836926980
  C         3.4196664979        6.8683291619       20.6474524869
  H         2.6397417511       13.9693300702       19.6341085789
  H        -1.1708388821       12.1024760322       22.1192354776
  H        -2.0300838920       12.3766477985       20.5829144599
  H        -1.3960754443       10.7536929295       20.9543964172
  H         0.4416214495       14.0740234518       21.3125368590
  H        -3.5909348113        8.0038915218       13.8271014885
  H        -1.5457409345        6.7281408283       13.6912616116
  H        -0.2175460824        7.8941308667       13.9270510607
  H        -0.4823251781        6.6028920643       15.1173810151
  H        -4.6916191570        9.7866273448       15.6782382957
  H        -1.8485342730       10.9856859743       18.0709624363
  H        -3.8549507554       11.0112635211       17.9662669580
  H        -4.9860192157        9.0122060255       19.6027964460
  H        -1.4664717715        6.7051824519       22.1340005319
  H        -1.2036452320        5.8386831235       20.5988605417
  H        -0.1679790145        7.2277198903       21.0092196809
  H        -3.9624051774        7.0755857716       21.2967519450
  H         3.2123614584        6.6036670023       13.7985138169
  H         3.4126252025        9.0288148241       13.7247635480
  H         1.7232120166        9.5750057715       13.8751940376
  H         2.9096367429       10.0206337433       15.1204097444
  H         2.2216462331        4.7787502364       15.6700997320
  H        -0.1753002047        6.6265673584       18.0870453951
  H         0.8398994714        4.8932363800       17.9789318796
  H         3.0726809222        4.9152806598       19.6587272476
  H         3.3201968364        9.1470495559       22.1431848016
  H         3.9975099799        9.7714761545       20.6186617024
  H         2.2678753990       10.0141751841       20.9743159739
  H         4.2409302403        6.7731231887       21.3424231075
  C         8.5458336782        6.5266875487        9.9729102495
  N         8.1436119222        7.0948102746        8.7910074970
  N         9.7389196996        7.1396741729       10.2456104827
 Dy         8.0210013591        4.6587843322       11.6278687031
  C         9.0671663839        8.0278996418        8.3317332345
  C         6.9450229030        6.7339959235        8.0445175061
  C        10.0725280262        8.0516000050        9.2604113761
  B        10.4811510181        6.8398061865       11.5891041306
  C         8.4556295615        6.6980558786       13.0956289467
  C         6.1627873088        4.1612222014        9.9601259754
  C         6.0648254852        4.0153671345       13.1073986835
  C         9.3882809253        3.2931897687        9.9776368918
  C         9.5638814349        3.2874980014       13.0886386308
  H         8.9048195146        8.5965937478        7.4258236710
  H         6.7025531265        7.5373572195        7.3417554810
  H         7.0987861129        5.8053554899        7.4787684570
  H         6.1060023538        6.5868544953        8.7282696332
  H        10.9792976703        8.6396215209        9.2967973538
  N         9.5872813567        7.3789683928       12.7422065282
  H        10.5581229334        5.6232269290       11.7062030331
  H        11.5763047737        7.3547335968       11.5987016793
  N         7.8574092357        7.4986978630       14.0325985968
  N         5.8812664706        3.5095566513        8.7870972839
  N         5.0209861014        4.8631084597       10.2327078721
  N         4.8938314720        4.6112807716       12.7310131567
  N         5.6902869632        3.0906939421       14.0458927183
  N        10.0811025013        3.3675049592        8.7955153963
  N         9.3286148075        1.9520511761       10.2425214990
  N         9.6155593802        1.9678711550       12.7370801851
  N        10.5493839472        3.4288453501       14.0298669878
  C         9.6703206503        8.5834647635       13.4220568069
  C         6.5868979927        7.2043645675       14.6772614618
  C         8.5866121636        8.6616982851       14.2478842094
  C         4.6003416764        3.8062919315        8.3345417779
  C         6.8036311358        2.6580948039        8.0449571767
  C         4.0613178914        4.6622705609        9.2569930947
  B         4.9116795708        5.6538457650       11.5755670797
  C         3.8175115301        4.0460188717       13.3957654649
  C         6.6045528932        2.1776510796       14.7163439855
  C         4.3141321115        3.0931762867       14.2379232942
  C        10.4320731730        2.1053666253        8.3298281836
  C        10.3787258885        4.5897946290        8.0578965543
  C         9.9539937431        1.2155121683        9.2535957372
  B         8.7080312951        1.4464795166       11.5854162415
  C        10.6310058113        1.3164994008       13.4181590989
  C        10.8947627604        4.6828207801       14.6846940868
  C        11.2187572775        2.2305531185       14.2441372643
  H        10.4619743136        9.3014988486       13.2559465600
  H         6.6381796179        7.4434758457       15.7441606494
  H         5.7783809152        7.7941093966       14.2250278121
  H         6.3694322766        6.1412641189       14.5365057106
  H         8.2631606705        9.4328253033       14.9322950202
  H         4.1963936100        3.3611627190        7.4353278326
  H         6.2428512607        2.0933152234        7.2934461391
  H         7.5690113058        3.2596214026        7.5383188981
  H         7.3048620739        1.9604980332        8.7202824390
  H         3.0874958824        5.1310244066        9.2941365874
  H         5.9320315278        6.3227919167       11.6936689147
  H         3.9269261904        6.3537700851       11.5879909866
  H         2.7917283013        4.3407297834       13.2180671562
  H         6.3186399928        2.0601962159       15.7662458467
  H         6.5890166758        1.1911698246       14.2342092132
  H         7.6165268062        2.5868968481       14.6425553102
  H         3.8210599512        2.4155926745       14.9205350911
  H        11.0053685652        1.9705686471        7.4225690541
  H        11.1682050611        4.3843645451        7.3277568358
  H         9.4905904897        4.9528544824        7.5246471288
  H        10.7136685335        5.3728449883        8.7419608997
  H        10.0157964404        0.1365479521        9.2858914800
  H         7.6064261683        1.9666278453       11.7067101949
  H         8.6316048897        0.2391177434       11.5923451020
  H        10.8776723534        0.2754673582       13.2578899496
  H        11.1472938475        4.5020989291       15.7343163445
  H        11.7551965582        5.1531122966       14.1904797978
  H        10.0367854804        5.3576964579       14.6118812389
  H        12.0484125390        2.1418928624       14.9302432024
  C         6.3297834282       13.3884684692        3.5811985111
  N         6.0438737248       12.7352580636        2.4099592841
  N         5.1902555656       14.0936016102        3.8550110988
 Dy         8.2002553701       13.8766455477        5.2427859362
  C         4.7624141156       13.0336932324        1.9600206084
  C         6.9633094065       11.8817810389        1.6666704234
  C         4.2273090578       13.8924024933        2.8821906179
  B         5.0855642927       14.8834996342        5.1990218813
  C         6.2347342332       13.2300817264        6.7177925245
  C         9.5615866051       12.5113031240        3.5876399086
  C         9.7311320634       12.4923843237        6.6989384268
  C         8.7181978666       15.7423409054        3.5833384262
  C         8.6229908883       15.9095186635        6.7187298889
  H         4.3552019949       12.5879113791        1.0626094101
  H         6.4020144590       11.3262743434        0.9086646216
  H         7.7359423882       12.4807602436        1.1680851111
  H         7.4561094007       11.1758237224        2.3394378587
  H         3.2545179350       14.3634967724        2.9202479207
  N         5.0663793787       13.8366326326        6.3504655572
  H         6.1080714365       15.5487669362        5.3164820980
  H         4.1023311956       15.5859125162        5.2152874201
  N         5.8563172689       12.2996566435        7.6496992983
  N        10.2524976857       12.5833870041        2.4043179495
  N         9.4886863635       11.1697383547        3.8471540628
  N         9.7695966662       11.1732785517        6.3437558801
  N        10.7138099099       12.6206451564        7.6444495756
  N         8.3188146526       16.3050668222        2.3979634859
  N         9.9058500821       16.3634915124        3.8610632554
  N         9.7438791270       16.6045714020        6.3582961443
  N         8.0164556123       16.7059069518        7.6538260845
  C         3.9882141831       13.2729831979        7.0136710852
  C         6.7659865463       11.3756739135        8.3112134499
  C         4.4806582847       12.3091076843        7.8456649206
  C        10.5892284347       11.3196942250        1.9324241997
  C        10.5625343296       13.8055687470        1.6720010888
  C        10.1041385864       10.4310061009        2.8537164627
  B         8.8609475262       10.6647336221        5.1873616254
  C        10.7743889388       10.5089405751        7.0280514226
  C        11.0688467332       13.8698228544        8.3029062458
  C        11.3687699345       11.4145223087        7.8588100848
  C         9.2387696870       17.2432822670        1.9419001717
  C         7.1266495577       15.9348923072        1.6453327543
  C        10.2389826652       17.2755250676        2.8758506618
  B        10.6429136037       16.0679245928        5.2079503278
  C         9.8112479575       17.8139876423        7.0310935382
  C         6.7524094694       16.3965639501        8.3045895470
  C         8.7298009036       17.8800571888        7.8607366986
  H         2.9637961672       13.5741143082        6.8391944044
  H         6.4775774987       11.2474640993        9.3592380674
  H         6.7483581906       10.3949778895        7.8174538524
  H         7.7795625975       11.7819467221        8.2443031614
  H         3.9853068663       11.6279404202        8.5234264317
  H        11.1591170093       11.1827504817        1.0233308361
  H        11.3781857628       13.6057944659        0.9696178031
  H         9.6897424200       14.1583728239        1.1070727826
  H        10.8668242518       14.5931303098        2.3649328600
  H        10.1542695799        9.3512485625        2.8809741884
  H         7.7637017202       11.1943162770        5.3075537827
  H         8.7732702574        9.4582369802        5.1898894187
  H        11.0092864771        9.4652294241        6.8672549484
  H        11.2733680445       13.6929585634        9.3635794171
  H        11.9629549503       14.3093129876        7.8413341301
  H        10.2336201451       14.5672756197        8.1886731919
  H        12.1941517544       11.3144103226        8.5482156837
  H         9.0777885180       17.8087238836        1.0337060491
  H         6.8920413463       16.7285865138        0.9289566090
  H         7.2854322377       14.9981454024        1.0947767822
  H         6.2804900523       15.7986508327        2.3226373624
  H        11.1418468120       17.8692273279        2.9157416545
  H        10.7224538611       14.8513877872        5.3273463486
  H        11.7372482998       16.5844153549        5.2204593302
  H        10.5920086580       18.5426393348        6.8596139319
  H         6.7969377982       16.6638561524        9.3649889332
  H         5.9298464857       16.9537528406        7.8365372587
  H         6.5609636338       15.3253232351        8.1908158602
  H         8.3985938443       18.6492976224        8.5433080900
