# Supplementary material for: Unraveling the Contributions to Spin–Lattice Relaxation in Kramers Single-Molecule Magnets
Source: J Am Chem Soc. 2022 Dec 9;144(50):22965–75. doi: 10.1021/jacs.2c08876 (PMC9782788; doi:10.1021/jacs.2c08876)
Supplement: Supplementary file 2 — ja2c08876_si_002.zip [file ja2c08876_si_002.zip › phonon_Dy/mol-7/coord_relaxed.xyz]

     356
 i =     1272, E =     -1476.8189626530
  C        -6.4782408509        7.7893788327        9.1871250487
  C        -6.6617108095        6.7955964089       10.3439851341
  C        -5.9128535842        9.1310067965        9.6934033830
  C        -5.5253950224        7.1985785392        8.1266880856
  P        -8.0748147567        8.0528762371        8.3200695372
  H        -7.2587646026        7.2191590901       11.1627076089
  H        -5.6785136194        6.5284527785       10.7521189791
  H        -7.1374187520        5.8682542155       10.0032630975
  H        -4.9026477671        8.9649760659       10.0970772784
  H        -6.5211332956        9.5624522706       10.4999124448
  H        -5.8358091532        9.8635932696        8.8792541782
  H        -5.8917901150        6.2467400271        7.7217623165
  H        -4.5480872842        7.0108477548        8.5921329805
  H        -5.3728015997        7.8883944699        7.2882096511
  N        -9.1390788233        8.6717072079        9.4042503982
  N        -8.7130327387        6.6231755098        7.7839651571
  O        -7.7916280016        8.9189886796        7.0852620825
  C       -10.4433274136        9.2351604841        8.9691848502
  H        -8.7922925196        9.0190869461       10.3065398344
  C        -9.7351689588        5.7881253798        8.4380714470
  H        -8.4938427037        6.3924973159        6.8118728022
 Dy        -8.0087847579        9.0187729370        4.8787026197
  H       -10.6083890199        8.8734468885        7.9438068575
  C       -10.4023505471       10.7647226327        8.9383960609
  C       -11.5675855809        8.7196915168        9.8708293241
  H        -9.8899268097        6.2394078478        9.4252426748
  C        -9.2437703478        4.3472976973        8.6279157084
  C       -11.0578311726        5.8195105058        7.6620061422
  O        -8.3863880261        9.0040283034        2.6918748543
  O        -7.4724307812        6.6866726478        4.8927140048
  O        -5.6643327818        8.8447208370        4.6072451767
  O        -7.1871924012       11.2936864698        4.7044153175
  O        -9.8193396722       10.4899927118        5.2574654104
  O        -9.9885430431        7.6598059804        4.9584606915
  H        -9.6081045218       11.1278959238        8.2745968544
  H       -10.2257636440       11.1695620932        9.9448496837
  H       -11.3581128061       11.1649074410        8.5718351364
  H       -11.4119128021        9.0602754799       10.9033754232
  H       -11.6132484093        7.6242656253        9.8796751191
  H       -12.5374885279        9.1011694480        9.5240312588
  H        -8.3098402349        4.3152710312        9.2028986499
  H        -9.0601055961        3.8666302575        7.6588934357
  H        -9.9977308791        3.7506740519        9.1609416792
  H       -10.9268289446        5.4084599772        6.6520178165
  H       -11.4423633751        6.8404735895        7.5538596671
  H       -11.8181401007        5.2143437679        8.1749534754
  P        -8.5695479695        9.8674504675        1.4365864023
  H        -8.0152524616        6.0724562787        4.3339619650
  H        -6.5006807178        6.3956048003        4.7875692744
  H        -5.0675545732        9.6032512817        4.8714368778
  H        -5.1741281633        7.9751148070        4.5967882051
  H        -7.6468122313       12.0342062115        5.1826816810
  H        -6.1959995102       11.4112420467        4.8819207490
  H        -9.7768956061       11.4318260429        5.5802636012
  H       -10.7739945956       10.2927980169        5.0614765101
  H       -10.8964790989        8.0622117080        4.8993554489
  H       -10.0305857102        6.8444381364        4.3926286853
  C        -7.0982983147        9.6010632241        0.3759352997
  N        -8.7530076949       11.4108707166        1.9860431141
  N        -9.8600565333        9.5829834880        0.4672220768
  C        -5.8789752869       10.0103865827        1.2229504979
  C        -7.0070716397        8.1035036242        0.0263528542
  C        -7.1741299717       10.4420177685       -0.9066123237
  C        -9.3018815806       12.5648382202        1.2606694265
  H        -8.2911123859       11.6170481750        2.8753610293
  C       -11.2600484776        9.4917776715        0.9476007159
  H        -9.6866156515        9.0648138945       -0.4006147546
  H        -5.9053354337       11.0714412400        1.5052220512
  H        -4.9706257226        9.8420128921        0.6319393931
  H        -5.7999741125        9.4141408112        2.1399836620
  H        -6.0699560831        7.9050641837       -0.5133236469
  H        -7.8259392957        7.7835057367       -0.6304141127
  H        -7.0243965097        7.4837700399        0.9309343948
  H        -8.0245246177       10.1569439560       -1.5375678045
  H        -6.2607054690       10.2806046790       -1.4946104630
  H        -7.2478491494       11.5162404294       -0.6975770875
  H        -9.6271863780       12.1839309073        0.2839390564
  C       -10.5085322278       13.1341650700        2.0116365585
  C        -8.2323302572       13.6364335999        1.0569861787
  H       -11.2834529019        9.9248949505        1.9574241306
  C       -12.1731147323       10.3034854837        0.0228815830
  C       -11.6875338699        8.0269664844        1.0274517591
  H       -10.2060275072       13.5090374781        3.0003212740
  H       -11.2798708811       12.3692665927        2.1661790273
  H       -10.9548832418       13.9700835727        1.4546069483
  H        -7.3632971987       13.2433520046        0.5162075269
  H        -7.8830990124       14.0208184118        2.0254797991
  H        -8.6320987109       14.4845054970        0.4873620279
  H       -12.0899961544        9.9333112577       -1.0084749819
  H       -11.9076010621       11.3675183472        0.0232508588
  H       -13.2200409068       10.2098072322        0.3412063657
  H       -11.0197194393        7.4575149944        1.6876656397
  H       -11.6523129879        7.5716460641        0.0285292410
  H       -12.7112439723        7.9362040683        1.4146392557
  C        -7.7071140958        5.0199825585       16.8319399256
  C        -8.6899859824        6.1101097571       17.2925206808
  C        -8.2641479321        3.6114657260       17.1153908693
  C        -6.3588110166        5.2030949201       17.5570824972
  P        -7.3659693109        5.1708334513       15.0263942315
  H        -8.7790242535        6.0728322057       18.3889248816
  H        -9.6943700561        5.9683072874       16.8736790156
  H        -8.3333729965        7.1106719728       17.0158893732
  H        -8.4454521863        3.4978685197       18.1941999890
  H        -7.5463993716        2.8380225899       16.8161456289
  H        -9.2159187319        3.4261288875       16.6013111380
  H        -5.9611447955        6.2157132490       17.4184074707
  H        -5.6041794564        4.4839484245       17.2123787753
  H        -6.4967393625        5.0475116642       18.6370758650
  N        -6.6530801221        6.6195413461       14.6601228758
  N        -8.8339785783        5.2219322271       14.2943562115
  O        -6.4349156128        4.0302420422       14.6009403250
  C        -5.2048825383        6.9066851173       14.6806009977
  H        -7.2628093676        7.3683239594       14.3171458296
  C        -8.9859059515        4.9660845008       12.8439110326
  H        -9.6773221280        5.0058500186       14.8430786043
  H        -4.7323630209        6.1421490770       15.3105603461
  C        -4.9322107112        8.2700277253       15.3161131866
  C        -4.5760637558        6.8372192156       13.2868585304
  H        -8.0576649414        5.3079423691       12.3651369912
  C       -10.1597464184        5.7945566864       12.3265892204
  C        -9.1776203843        3.4735928740       12.5624098419
  H        -5.4307268152        9.0723814200       14.7539633610
  H        -3.8526794347        8.4700163972       15.3121779375
  H        -5.2819382375        8.3093049517       16.3537505868
  H        -4.7862939040        5.8752080285       12.8043538008
  H        -3.4855284999        6.9471213943       13.3709662559
  H        -4.9627290631        7.6428440335       12.6486263355
  H       -11.0642325027        5.5383799527       12.8941600893
  H       -10.3539990354        5.5728594033       11.2697077006
  H        -9.9650286100        6.8698002979       12.4333397756
  H        -8.3381693129        2.8945269936       12.9637516065
  H        -9.2440213232        3.2822007364       11.4823582375
  H       -10.1017343238        3.1041479143       13.0276196267
  C         4.5044578767       -1.4258993236       12.2580161281
  C         4.3444615833        0.0842619588       11.9985042999
  C         3.1501969670       -2.1555663964       12.1626982989
  C         5.4843800745       -1.9981537548       11.2121759063
  P         5.2879118397       -1.6859092319       13.9160593068
  H         5.3162871502        0.5927470498       12.0277348527
  H         3.6701066476        0.5685653870       12.7153982433
  H         3.9163003392        0.2370023612       10.9959526214
  H         2.3927737312       -1.7180430893       12.8264658616
  H         3.2452601431       -3.2232495347       12.4052340460
  H         2.7673336301       -2.0821024565       11.1332676024
  H         5.1021089846       -1.7734279612       10.2055260855
  H         5.5848787767       -3.0859995694       11.2914032699
  H         6.4828561970       -1.5491907864       11.2968958309
  N         5.6575313525       -3.2679000025       14.2309013525
  N         4.1172524361       -1.3720458614       15.0303219477
  O         6.5788370655       -0.8685235618       13.9558926941
  C         6.8440678608       -4.0046108451       13.7448085317
  H         4.9044159234       -3.8501721331       14.5938076984
  C         4.3616661428       -1.3577984078       16.4939727755
  H         3.3538593585       -0.7485221485       14.7390824610
  H         7.4137107429       -3.3094846503       13.1126271832
  C         7.7260099692       -4.4416337857       14.9171230939
  C         6.3949565315       -5.2075156674       12.9153024006
  H         5.3287136592       -1.8554026903       16.6557729211
  C         4.4427016305        0.0800548698       17.0158117806
  C         3.2643883773       -2.1590372974       17.2013025973
  H         7.9949355079       -3.5797622567       15.5411028271
  H         8.6530189901       -4.9089103512       14.5573120303
  H         7.1859662564       -5.1678675252       15.5370301488
  H         5.8396179832       -5.9126359952       13.5505724572
  H         7.2576790803       -5.7372545528       12.4987017567
  H         5.7434370311       -4.9107453499       12.0851709341
  H         5.2528426823        0.6273878105       16.5201699009
  H         4.6262648617        0.0920596074       18.0990210258
  H         3.5024031252        0.6145700943       16.8259101433
  H         2.2732527558       -1.7707520321       16.9299654327
  H         3.3664392483       -2.0809648055       18.2917632638
  H         3.3031700497       -3.2200897667       16.9274456704
  I         1.4931306213        1.0624088395       14.5935102629
  I        -1.6578055284        5.6134312130       16.0173247372
  I        -8.4875612600        9.6014736942       13.0305429057
  O         1.8884282869        4.5204960060       15.5625860644
  H         1.7060663906        3.5758684849       15.3656470747
  H         1.0027790074        4.9205843306       15.6930188484
  C         8.4003977131        2.5256876727       10.0260934023
  C         8.5828687055        3.5188120068        8.8684858458
  C         7.8359864763        1.1832039607        9.5209921779
  C         7.4471033774        3.1164533288       11.0861420746
  P         9.9974578985        2.2642061193       10.8931125684
  H         9.1802392565        3.0952427519        8.0500012317
  H         7.5993989988        3.7847851187        8.4602184513
  H         9.0577724166        4.4468118491        9.2085707592
  H         6.8255332482        1.3479962216        9.1173919309
  H         8.4444430057        0.7516655902        8.7146898601
  H         7.7597897635        0.4512379298       10.3357883643
  H         7.8130529181        4.0685091030       11.4909529163
  H         6.4698215271        3.3037163189       10.6204181185
  H         7.2945808768        2.4267510219       11.9247183073
  N        11.0621369346        1.6454707884        9.8090864751
  N        10.6341017969        3.6952126778       11.4276441963
  O         9.7158719895        1.3988325054       12.1285635768
  C        12.3660377678        1.0820740214       10.2451931754
  H        10.7154334650        1.2973852310        8.9070664762
  C        11.6563012140        4.5301053095       10.7736673925
  H        10.4151277799        3.9257504262       12.3998043365
 Dy         9.9246992318        1.2991122906       14.3364552610
  H        12.5304278470        1.4441327948       11.2705564981
  C        12.3250404815       -0.4474998581       10.2766784614
  C        13.4908706435        1.5972636431        9.3441379933
  H        11.8115584144        4.0786169722        9.7866474641
  C        11.1645278638        5.9707515747       10.5833071784
  C        12.9786329759        4.4990829048       11.5502825427
  O        10.2982571529        1.3135126249       16.5241964080
  O         9.3898569794        3.6322091197       14.3169512024
  O         7.5798198169        1.4714564167       14.5990380468
  O         9.1015953343       -0.9768005116       14.5063932021
  O        11.7349160951       -0.1734253917       13.9575267355
  O        11.9039464930        2.6535476932       14.2511872049
  H        11.5305051032       -0.8102488434       10.9403660239
  H        12.1488472140       -0.8528437861        9.2703532122
  H        13.2806510431       -0.8475465059       10.6438154396
  H        13.3360840329        1.2560704809        8.3116688895
  H        13.5361978825        2.6927034885        9.3346987999
  H        14.4606317903        1.2162643879        9.6918805040
  H        10.2310007046        6.0021696852       10.0076345403
  H        10.9798292989        6.4514104080       11.5521549824
  H        11.9185596923        6.5677084276       10.0507509869
  H        12.8470244079        4.9098498332       12.5603183951
  H        13.3635008790        3.4782279884       11.6583184457
  H        13.7389827882        5.1046340863       11.0378756300
  P        10.4832673165        0.4485047663       17.7782127647
  H         9.9324387076        4.2464099658       14.8760296248
  H         8.4179546880        3.9225659003       14.4225406109
  H         6.9826765211        0.7131980004       14.3343774223
  H         7.0903147655        2.3415635977       14.6101947136
  H         9.5621838703       -1.7171973561       14.0289670678
  H         8.1108014289       -1.0942383416       14.3270229162
  H        11.6916023323       -1.1153637664       13.6353689987
  H        12.6898742576        0.0231067805       14.1520717953
  H        12.8126026001        2.2520064209       14.3067898328
  H        11.9468697622        3.4682521234       14.8179748851
  C         9.0126875284        0.7139734863       18.8397632882
  N        10.6665290836       -1.0943252262       17.2268819594
  N        11.7749034290        0.7321460849       18.7462844331
  C         7.7931302654        0.3061023913       17.9923076421
  C         8.9220255859        2.2111996380       19.1909482087
  C         9.0887529413       -0.1285309370       20.1212084926
  C        11.2154653710       -2.2491695096       17.9509377600
  H        10.2040944403       -1.2997332241       16.3376745700
  C        13.1742603622        0.8239030327       18.2639387868
  H        11.6025881315        1.2498706278       19.6146559823
  H         7.8189937238       -0.7546377592       17.7088213551
  H         6.8848641087        0.4742456239       18.5834653468
  H         7.7143995909        0.9034551457       17.0759434523
  H         7.9855118049        2.4093130105       19.7317372489
  H         9.7415921758        2.5304764391       19.8471916516
  H         8.9385500537        2.8317629838       18.2869352274
  H         9.9396616409        0.1554644756       20.7519660016
  H         8.1757523623        0.0325608442       20.7099117468
  H         9.1619171307       -1.2025385875       19.9108649379
  H        11.5409354409       -1.8692756089       18.9280040209
  C        12.4220034573       -2.8178660708       17.1992844587
  C        10.1458358797       -3.3209020212       18.1536790343
  H        13.1963643128        0.3910129881       17.2539773079
  C        14.0887957087        0.0122016482       19.1872006508
  C        13.6013852608        2.2888244574       18.1838984554
  H        12.1194566670       -3.1916953395       16.2102120861
  H        13.1935164945       -2.0529746012       17.0455677911
  H        12.8681800366       -3.6544390272       17.7554686569
  H         9.2767700434       -2.9282042139       18.6946871049
  H         9.7966857053       -3.7045745999       17.1848757303
  H        10.5454972322       -4.1694224750       18.7227198409
  H        14.0068589333        0.3820090196       20.2187843601
  H        13.8236612149       -1.0519185941       19.1868183168
  H        15.1352750535        0.1064089424       18.8675749799
  H        12.9325815393        2.8584642220       17.5248469455
  H        13.5676116364        2.7437790271       19.1830323538
  H        14.6245187545        2.3797766766       17.7952081414
  C         9.6235513398        5.2956853303        2.3783479174
  C        10.6061394740        4.2053687297        1.9177905278
  C        10.1803477806        6.7041374124        2.0940206675
  C         8.2749614362        5.1120969856        1.6538479297
  P         9.2832161423        5.1454017061        4.1840592967
  H        10.6949942481        4.2425080735        0.8213799825
  H        11.6105864899        4.3469898206        2.3364972639
  H        10.2493404196        3.2049351844        2.1946227756
  H        10.3611096437        6.8172485788        1.0150716645
  H         9.4626957054        7.4776813597        2.3932607685
  H        11.1323698168        6.8897559435        2.6075242416
  H         7.8775141112        4.0994714201        1.7931153887
  H         7.5203836182        5.8312706816        1.9985716802
  H         8.4124257524        5.2672601640        0.5737309282
  N         8.5706224872        3.6966939162        4.5508591773
  N        10.7516189156        5.0942691663        4.9154983437
  O         8.3521754767        6.2860714241        4.6092424446
  C         7.1223319384        3.4099602995        4.5315673063
  H         9.1803625581        2.9481346959        4.8942659123
  C        10.9041993031        5.3498745148        6.3659471884
  H        11.5945261184        5.3112616556        4.3664351531
  H         6.6496148877        4.1743983702        3.9016432222
  C         6.8487153289        2.0464554074        3.8967855405
  C         6.4945345628        3.4802735580        5.9257014253
  H         9.9761155037        5.0080427104        6.8450622489
  C        12.0781497577        4.5212846979        6.8829045778
  C        11.0962056917        6.8423073053        6.6474505094
  H         7.3474642744        1.2441567198        4.4588055992
  H         5.7691286816        1.8467624450        3.9016409880
  H         7.1975759976        2.0067401891        2.8588757707
  H         6.7055818648        4.4423789525        6.4076888548
  H         5.4039063707        3.3708193708        5.8423148222
  H         6.8812242197        2.6747139961        6.5640078316
  H        12.9826044958        4.7774753561        6.3152772677
  H        12.2725290729        4.7428003740        7.9398171218
  H        11.8834123878        3.4460517465        6.7761132360
  H        10.2566798290        7.4214556825        6.2464018243
  H        11.1630709722        7.0336767153        7.7274772253
  H        12.0201865313        7.2116647909        6.1819016198
  C        -2.5903399157       11.7411807887        6.9506080871
  C        -2.4305921834       10.2307209778        7.2083662216
  C        -1.2360925276       12.4707261607        7.0474510229
  C        -3.5707255153       12.3121303223        7.9966958961
  P        -3.3729638720       12.0030965998        5.2924601769
  H        -3.4024776666        9.7224134543        7.1780936381
  H        -1.7559844689        9.7471865072        6.4912036119
  H        -2.0029026955       10.0766817653        8.2109207608
  H        -0.4782901835       12.0338061426        6.3837153480
  H        -1.3310020938       13.5386400310        6.8058660741
  H        -0.8538145396       12.3962874318        8.0770394931
  H        -3.1892737063       12.0855533378        9.0032396237
  H        -3.6707226597       13.4001282667        7.9192515171
  H        -4.5693388134       11.8637359911        7.9105702448
  N        -3.7418356130       13.5856015244        4.9791642671
  N        -2.2018564271       11.6897254503        4.1785263417
  O        -4.6640190616       11.1860631703        5.2508786627
  C        -4.9272260309       14.3226243860        5.4676755444
  H        -2.9885135214       14.1678239293        4.6165877652
  C        -2.4457196034       11.6755142928        2.7148070785
  H        -1.4383227731       11.0664892353        4.4699683206
  H        -5.4965942600       13.6271731250        6.0997527170
  C        -5.8104566840       14.7616610842        4.2971027308
  C        -4.4760271023       15.5242312835        6.2980121323
  H        -3.4129807351       12.1726021913        2.5526693705
  C        -2.5257390334       10.2376547862        2.1927595533
  C        -1.3485222896       12.4774100056        2.0081095566
  H        -6.0804551224       13.9007834603        3.6722120079
  H        -6.7368813265       15.2287188008        4.6586492085
  H        -5.2709011364       15.4886012185        3.6776200061
  H        -3.9213034637       16.2297811365        5.6626868496
  H        -5.3376791824       16.0539936797        6.7168146750
  H        -3.8232241357       15.2259994363        7.1266250205
  H        -3.3355881449        9.6896921405        2.6881858682
  H        -2.7091095205       10.2256665469        1.1095086616
  H        -1.5851078213        9.7037534028        2.3827653330
  H        -0.3573512068       12.0895859000        2.2799676658
  H        -1.4498827783       12.3993612483        0.9175901253
  H        -1.3879930792       13.5384153979        2.2820889896
  I         0.4236610689        9.2556957744        4.6160292913
  I         3.5757828267        4.7002872081        3.1944520475
  I        10.4045112265        0.7148149200        6.1824672536
  O         0.0274670582        5.7976061245        3.6447116557
  H         0.2100951062        6.7419757741        3.8426620699
  H         0.9130732813        5.3968819919        3.5161563451
