# Supplementary material for: Unraveling the Contributions to Spin–Lattice Relaxation in Kramers Single-Molecule Magnets
Source: J Am Chem Soc. 2022 Dec 9;144(50):22965–75. doi: 10.1021/jacs.2c08876 (PMC9782788; doi:10.1021/jacs.2c08876)
Supplement: Supplementary file 2 — ja2c08876_si_002.zip [file ja2c08876_si_002.zip › phonon_Dy/mol-8/coord_relaxed.xyz]

     256
 i =     1450, E =     -1616.3633556212
 Dy         4.2708216366        0.1691818223        4.2237701665
 Br         4.2765740166       -2.7147727353        4.2213326333
  O         5.0628076701        0.6031000247        2.2478155228
  N         5.6753393428        2.2817090148        4.6638550272
  N         6.5193855208       -0.2789307928        5.4329150208
  O         3.4717729346        0.6122685389        6.1927610510
  N         2.8658424825        2.2858193569        3.7713577386
  N         2.0306285309       -0.2975782941        3.0259023863
  C         5.5140054690        1.6608227419        1.5687360139
  C         6.3256650660        2.0907636366        5.9856909214
  C         4.8421049124        3.5169157175        4.7198880423
  C         6.7657839757        2.4127792250        3.6374237228
  C         7.1691200166       -1.4615250900        5.5111793158
  C         7.0634897898        0.7828325567        6.0781629878
  C         3.0274261292        1.6754746772        6.8676850090
  C         2.2179173127        2.0741653314        2.4533739289
  C         3.7020953232        3.5163690924        3.7031433249
  C         1.7774729808        2.4255489234        4.7966472793
  C         1.3787815624       -1.4798332893        2.9533038220
  C         1.4859534944        0.7614596140        2.3744767061
  C         6.3271877179        2.6315440533        2.2179576205
  C         5.1876087742        1.8583892588        0.2076260420
  H         5.5334515605        2.0984013970        6.7507929831
  H         7.0188786360        2.9194331859        6.2112188867
  H         5.4751107769        4.4060469724        4.5562583900
  H         4.4274109784        3.5915131337        5.7302360597
  H         7.4270091971        3.2406168515        3.9373851702
  H         7.3453740045        1.4808966465        3.6899708184
  H         6.6869467729       -2.2892876287        4.9966390562
  C         8.3654797308       -1.6315678411        6.2033519342
  C         8.2446571862        0.6828013241        6.8123813682
  C         2.2183236194        2.6475600815        6.2152525101
  C         3.3559537701        1.8758945765        8.2278046269
  H         3.0097988809        2.0765917823        1.6879771425
  H         1.5189864767        2.8947422557        2.2151741143
  H         3.0751363506        4.4109193563        3.8616181477
  H         4.1159894316        3.5826786686        2.6918679434
  H         1.1177121337        3.2541020779        4.4949244366
  H         1.1949013948        1.4951122560        4.7491671168
  H         1.8598222723       -2.3052568438        3.4722674291
  C         0.1835348195       -1.6538453548        2.2603213523
  C         0.3050275135        0.6562182110        1.6400854458
  C         6.7892414005        3.7420920248        1.5038610306
  C         5.6675378522        2.9729277173       -0.4892659590
  H         4.5797544976        1.1158625612       -0.3071669979
  H         8.8472289615       -2.6058754299        6.2335698455
  C         8.9211070505       -0.5364877438        6.8603208272
  H         8.6412373550        1.5614802669        7.3155040561
  C         1.7617635608        3.7621376151        6.9263910040
  C         2.8820819447        2.9952488141        8.9211827395
  H         3.9600198268        1.1312543921        8.7442163578
  H        -0.2974125467       -2.6285201167        2.2348200448
  C        -0.3713675161       -0.5629257064        1.5960759092
  H        -0.0910659917        1.5326577433        1.1326371986
  H         7.4138832798        4.4744344556        2.0156246642
  C         6.4734066987        3.9171572250        0.1531958690
  H         5.4073448792        3.0841234463       -1.5428763771
  H         9.8676042258       -0.6305199516        7.3899765156
  H         1.1386929671        4.4946513280        6.4130994841
  C         2.0800231562        3.9407909349        8.2760305838
  H         3.1434521041        3.1089136397        9.9742075223
  H        -1.3165316639       -0.6596645146        1.0643360824
  H         6.8673120239        4.7787132723       -0.3772596257
  H         1.6906102116        4.8060747026        8.8036098300
 Dy         4.2872872785       17.0631937588       12.6573832564
 Br         4.2834015337       19.9360756883       12.6619406901
  O         3.4769331496       16.6329371471       10.6884931245
  N         2.8940011282       14.9406112742       13.1091476628
  N         2.0420480842       17.5124353677       13.8667898112
  O         5.0987783493       16.6405262534       14.6282477375
  N         5.6891745181       14.9441581939       12.2131297938
  N         6.5325625607       17.5199812321       11.4530164499
  C         3.0354272772       15.5686515648       10.0131153068
  C         2.2490847577       15.1439980195       14.4316403254
  C         3.7244102218       13.7049021334       13.1698143303
  C         1.8001249886       14.8074329251       12.0873350361
  C         1.3854442421       18.6912686744       13.9436649291
  C         1.5069595490       16.4503257571       14.5193170304
  C         5.5401186315       15.5787513759       15.3073006050
  C         6.3360359531       15.1498219348       10.8919703655
  C         4.8616852871       13.7067293090       12.1506640079
  C         6.7809770039       14.8145032351       13.2377499078
  C         7.1857882639       18.7007641954       11.3775783634
  C         7.0758295117       16.4576640671       10.8076359343
  C         2.2344299816       14.5904261189       10.6664594884
  C         3.3572983563       15.3738390434        8.6506099360
  H         3.0446024721       15.1440049413       15.1933690659
  H         1.5584416912       14.3161288148       14.6677577804
  H         3.0919751178       12.8147488025       13.0095917239
  H         4.1410173656       13.6334418384       14.1796716384
  H         1.1410719809       13.9787887034       12.3897726749
  H         1.2194153104       15.7385133976       12.1412323859
  H         1.8591169377       19.5194972568       13.4221867808
  C         0.1930707047       18.8586757477       14.6433049630
  C         0.3294880319       16.5475791646       15.2605682731
  C         6.3437286232       14.5998417136       14.6581671791
  C         5.2149620300       15.3860880750       16.6695523626
  H         5.5417761668       15.1498001285       10.1289037281
  H         7.0285199087       14.3235435735       10.6556922183
  H         5.4959622938       12.8175779895       12.3096060303
  H         4.4452883894       13.6356706590       11.1406572514
  H         7.4420419769       13.9863319994       12.9383974038
  H         7.3603401354       15.7464459223       13.1835673747
  H         6.7052437070       19.5291306908       11.8925835265
  C         8.3834520355       18.8696178515       10.6872921831
  C         8.2592109098       16.5562453073       10.0765755539
  C         1.7780817559       13.4762167750        9.9543929941
  C         2.8833638310       14.2553010486        7.9560253368
  H         3.9552893013       16.1225723457        8.1330991430
  H        -0.2936838678       19.8305106227       14.6722143334
  C        -0.3520830971       17.7639912898       15.3095915002
  H        -0.0597362957       15.6687803556       15.7692599253
  C         6.7983897987       13.4870373480       15.3734926603
  C         5.6872943365       14.2689754855       17.3674718920
  H         4.6146501966       16.1346804988       17.1844414085
  H         8.8669191387       19.8430601746       10.6584615708
  C         8.9379002915       17.7743298175       10.0299141964
  H         8.6548580672       15.6772132093        9.5734116390
  H         1.1606592649       12.7395064079       10.4685885588
  C         2.0887722858       13.3040799940        8.6022253488
  H         3.1386393733       14.1463138223        6.9010173238
  H        -1.2948940521       17.8562004630       15.8461155104
  H         7.4173353931       12.7495680820       14.8622914617
  C         6.4839763314       13.3169170575       16.7250687344
  H         5.4291452109       14.1619069571       18.4220173963
  H         9.8848398600       17.8673511457        9.5009474856
  H         1.6997881397       12.4395199791        8.0731028981
  H         6.8718116898       12.4532992264       17.2565680580
 Dy         0.0078976658        8.7743991637        4.2234813422
 Br         0.0025539302        5.8904023305        4.2173086547
  O         0.8073058385        9.2143319576        2.2534453450
  N         1.4150414931       10.8898694266        4.6720847192
  N         2.2469331895        8.3057052311        5.4213752375
  O        -0.7829944829        9.2135056121        6.1985008313
  N        -1.3945928986       10.8873349830        3.7793056517
  N        -2.2416817231        8.3269908665        3.0143701563
  C         1.2527559616       10.2760304817        1.5769576150
  C         2.0632593026       10.6786768238        5.9899195001
  C         0.5797189038       12.1211036937        4.7393707186
  C         2.5033969575       11.0278173997        3.6466504244
  C         2.8977487867        7.1229389441        5.4949737629
  C         2.7944966677        9.3656536247        6.0689176272
  C        -1.2338624143       10.2730153972        6.8750715188
  C        -2.0441860352       10.6953240219        2.4572779764
  C        -0.5603255860       12.1218825365        3.7225845600
  C        -2.4856798400       11.0204328247        4.8046866053
  C        -2.8925704999        7.1449719777        2.9371330412
  C        -2.7830911972        9.3879432694        2.3655776246
  C         2.0625691991       11.2485038982        2.2279659953
  C         0.9249360617       10.4748009862        0.2163693030
  H         1.2717081776       10.6818129078        6.7556064351
  H         2.7627746994       11.4989428259        6.2273824043
  H         1.2073925566       13.0150341913        4.5802623948
  H         0.1659592503       12.1884844848        5.7506167717
  H         3.1636816697       11.8562794602        3.9474770906
  H         3.0854255169       10.0970602140        3.6949990808
  H         2.4144529283        6.2968550459        4.9791273629
  C         4.0948439665        6.9493523864        6.1849305830
  C         3.9777010126        9.2610494868        6.7994671058
  C        -2.0475520288       11.2418855156        6.2238096248
  C        -0.9062931451       10.4743040244        8.2352837171
  H        -1.2514159553       10.7013155403        1.6927617121
  H        -2.7364994788       11.5243219699        2.2302448117
  H        -1.1925882096       13.0116237594        3.8857854828
  H        -0.1455450796       12.1956747022        2.7122121559
  H        -3.1465234355       11.8479020806        4.5028925721
  H        -3.0654469753       10.0886151170        4.7534385310
  H        -2.4125062068        6.3177625288        3.4544834757
  C        -4.0873431932        6.9746996788        2.2422863016
  C        -3.9624278694        9.2875771045        1.6283046745
  C         2.5198006840       12.3620153423        1.5156463491
  C         1.3999939257       11.5927662716       -0.4784345876
  H         0.3201539790        9.7302599064       -0.2993014057
  H         4.5745500495        5.9740952718        6.2117713843
  C         4.6531237926        8.0414237405        6.8444000757
  H         4.3761210411       10.1383838689        7.3034692317
  C        -2.5099556191       12.3537281374        6.9355269849
  C        -1.3863110347       11.5903681235        8.9296528715
  H        -0.2982305242        9.7330756063        8.7516415028
  H        -4.5702820510        6.0009546846        2.2132860395
  C        -4.6399428651        8.0688380644        1.5811773791
  H        -4.3567848905       10.1656092654        1.1222981772
  H         3.1428177378       13.0951012939        2.0282227443
  C         2.2022150848       12.5388836357        0.1656386576
  H         1.1392320829       11.7050123889       -1.5317460403
  H         5.5997937908        7.9452492484        7.3735775581
  H        -3.1354116708       13.0843832952        6.4224172661
  C        -2.1933423938       12.5323396081        8.2854911476
  H        -1.1256197782       11.7043580831        9.9828157804
  H        -5.5851321547        7.9744551770        1.0492347420
  H         2.5922490281       13.4032348108       -0.3629657469
  H        -2.5875925037       13.3949507269        8.8138628103
 Dy         0.0206672822        8.4716920156       12.6716328536
 Br         0.0267762952       11.3396499747       12.6752895563
  O        -0.7925385017        8.0441458215       10.7002793953
  N        -1.3804493062        6.3474889228       13.1184927441
  N        -2.2257076029        8.9228852171       13.8780575258
  O         0.8288152506        8.0365898333       14.6401146361
  N         1.4134127741        6.3443903668       12.2208720911
  N         2.2647508242        8.9161557853       11.4598524006
  C        -1.2317898740        6.9794276827       10.0242906760
  C        -2.0264089416        6.5529007542       14.4399388530
  C        -0.5533767006        5.1097123385       13.1803126639
  C        -2.4729290555        6.2173252737       12.0948438732
  C        -2.8799816742       10.1029939828       13.9543620429
  C        -2.7670528243        7.8601752645       14.5245214354
  C         1.2714368706        6.9729888311       15.3161050569
  C         2.0582817283        6.5466610301       10.8984080102
  C         0.5838006592        5.1080013255       12.1611092815
  C         2.5073572705        6.2111438000       13.2425072506
  C         2.9215650210       10.0947299954       11.3809893214
  C         2.8007179492        7.8525942482       10.8102255221
  C        -2.0351217596        6.0011091908       10.6749495651
  C        -0.9037670689        6.7822891940        8.6633192914
  H        -1.2318426288        6.5533082949       15.2026721361
  H        -2.7183739110        5.7262908025       14.6767430892
  H        -1.1879484170        4.2207928489       13.0206859580
  H        -0.1370780080        5.0377302336       14.1902812118
  H        -3.1339425237        5.3892041530       12.3949000971
  H        -3.0522968288        7.1492589377       12.1484873890
  H        -2.4008990269       10.9318866609       13.4389457677
  C        -4.0768738832       10.2708174324       14.6461812676
  C        -3.9497507924        7.9576979029       15.2569780276
  C         2.0729557452        5.9947714438       14.6634410815
  C         0.9503497075        6.7790470112       16.6789618973
  H         1.2628725478        6.5463621196       10.1365467060
  H         2.7488386075        5.7185748779       10.6626919945
  H         1.2169907352        4.2184502874       12.3222317178
  H         0.1674426233        5.0351553150       11.1512779208
  H         3.1660404703        5.3818988228       12.9404047978
  H         3.0887121866        7.1418432736       13.1883128093
  H         2.4473320736       10.9241981496       11.8998956298
  C         4.1149278309       10.2604898569       10.6826933132
  C         3.9796242355        7.9479897554       10.0712385213
  C        -2.4865597964        4.8850505841        9.9625644491
  C        -1.3726193495        5.6618623847        7.9683709213
  H        -0.3039647780        7.5301981136        8.1468857710
  H        -4.5611847317       11.2437387770       14.6758204118
  C        -4.6295449645        9.1750740993       15.3042720601
  H        -4.3440003776        7.0783233993       15.7606950012
  C         2.5293669253        4.8807535867       15.3758994369
  C         1.4247047141        5.6610479756       17.3741620862
  H         0.3519003094        7.5275143525       17.1962949018
  H         4.6013401252       11.2323588450       10.6514592891
  C         4.6614217573        9.1641360644       10.0203716258
  H         4.3696398138        7.0678764315        9.5654995789
  H        -3.1049219099        4.1481348903       10.4754326856
  C        -2.1690129383        4.7105674614        8.6122763493
  H        -1.1122453269        5.5515612769        6.9147194941
  H        -5.5759412664        9.2673727712       15.8343330683
  H         3.1463705997        4.1435431287       14.8617325584
  C         2.2189915792        4.7093025038       16.7282850412
  H         1.1695954372        5.5527531563       18.4292984913
  H         5.6051324520        9.2549050127        9.4852332488
  H        -2.5536645425        3.8441517110        8.0829347341
  H         2.6078127731        3.8448697993       17.2578523549
