# Supplementary material for: Unraveling the Contributions to Spin–Lattice Relaxation in Kramers Single-Molecule Magnets
Source: J Am Chem Soc. 2022 Dec 9;144(50):22965–75. doi: 10.1021/jacs.2c08876 (PMC9782788; doi:10.1021/jacs.2c08876)
Supplement: Supplementary file 2 — ja2c08876_si_002.zip [file ja2c08876_si_002.zip › phonon_Dy/mol-9/coord_relaxed.xyz]

     256
 i =     1201, E =     -1622.6164333745
 Dy         4.2859000849        0.0878420797        4.2122146463
 Cl         4.2861766970       -2.5927222108        4.2018717484
  O         5.1039070450        0.5497848380        2.2441064834
  N         5.6923389726        2.2248851750        4.6599283927
  N         6.5056797441       -0.3534655819        5.4392910813
  O         3.4661720610        0.5578254013        6.1767403745
  N         2.8852765827        2.2255459291        3.7532230605
  N         2.0604037558       -0.3517907319        2.9917485491
  C         5.5496982950        1.6155365101        1.5761286385
  C         6.3287034289        2.0188553790        5.9841273568
  C         4.8554013431        3.4539286821        4.7171188456
  C         6.7941293047        2.3652993307        3.6503908677
  C         7.1426575370       -1.5413887667        5.5250348201
  C         7.0655744942        0.7105771365        6.0667117250
  C         3.0231187286        1.6275228791        6.8405328964
  C         2.2477853553        2.0157654015        2.4300425412
  C         3.7251930587        3.4524062837        3.6900152307
  C         1.7839491435        2.3748017207        4.7620310264
  C         1.4195762034       -1.5380434809        2.9118228164
  C         1.5084865322        0.7085195835        2.3512921747
  C         6.3665223619        2.5821791188        2.2286077313
  C         5.2143870219        1.8304696416        0.2188889281
  H         7.0202691637        2.8438507913        6.2276810686
  H         5.5297348428        2.0152992570        6.7418263404
  H         5.4825092462        4.3493943766        4.5664568838
  H         4.4300312441        3.5181099349        5.7235937868
  H         7.3805163287        1.4376305011        3.7087042002
  H         7.4465328121        3.1986555791        3.9581951551
  H         6.6423680901       -2.3692878420        5.0280411776
  C         8.3466606839       -1.7127315417        6.2043356613
  C         8.2595551197        0.6116416747        6.7780924622
  C         2.2114777839        2.5952283964        6.1833715718
  C         3.3560956968        1.8441643068        8.1977970084
  H         1.5572894202        2.8410730953        2.1844377994
  H         3.0462019531        2.0090961891        1.6717865434
  H         3.1000456022        4.3499771888        3.8361085765
  H         4.1505981090        3.5108423108        2.6832634800
  H         1.1935068742        1.4495647467        4.7069159490
  H         1.1351756877        3.2098039794        4.4508599336
  H         1.9134256623       -2.3632568611        3.4195166491
  C         0.2204377999       -1.7115030786        2.2245340992
  C         0.3204172969        0.6070292774        1.6298131312
  C         6.8353327668        3.6925816663        1.5197183686
  C         5.6968871299        2.9476621165       -0.4721566318
  H         4.6007263943        1.0963473911       -0.3005317188
  H         8.8161003853       -2.6916684707        6.2501624203
  C         8.9256544426       -0.6126407079        6.8319585049
  H         8.6707560723        1.4935786567        7.2628851187
  C         1.7453733119        3.7093875454        6.8882067113
  C         2.8758779908        2.9647604050        8.8849079484
  H         3.9645721335        1.1076980340        8.7200596890
  H        -0.2526474054       -2.6888919700        2.1849971310
  C        -0.3490768518       -0.6156559700        1.5808756770
  H        -0.0838354763        1.4860516447        1.1339907581
  H         7.4683646791        4.4158379117        2.0348594709
  C         6.5158277830        3.8797936313        0.1715366944
  H         5.4316432022        3.0675227824       -1.5238102752
  H         9.8793072302       -0.7064898102        7.3485093582
  H         1.1159885740        4.4336647698        6.3700715155
  C         2.0624897043        3.8984774946        8.2366229823
  H         3.1382061439        3.0859083771        9.9371060994
  H        -1.2987194145       -0.7116751394        1.0571877857
  H         6.9155005768        4.7414443706       -0.3535565955
  H         1.6647056860        4.7628382973        8.7585845976
 Dy         4.3077453282       16.8860021339       12.6057018229
 Cl         4.3071201203       19.5625223490       12.6115037801
  O         3.4740569099       16.4147908841       10.6481388010
  N         2.9119222639       14.7375022946       13.0689739016
  N         2.0927929629       17.3140288862       13.8459485924
  O         5.1444226400       16.4231309284       14.5646331420
  N         5.7130673012       14.7408260336       12.1500172644
  N         6.5260648517       17.3200106333       11.3732019435
  C         3.0339469777       15.3434825747        9.9845158603
  C         2.2820302494       14.9440720172       14.3960000110
  C         3.7511740860       13.5098554606       13.1248609339
  C         1.8054477836       14.5897899486       12.0657491794
  C         1.4506471205       18.4991405151       13.9317716578
  C         1.5406190920       16.2494683445       14.4795036564
  C         5.5859750450       15.3553227031       15.2328707808
  C         6.3445700735       14.9493998530       10.8240369997
  C         4.8771028384       13.5112386256       12.0932745690
  C         6.8177127606       14.5966055123       13.1557435875
  C         7.1670150827       18.5060259386       11.2917298916
  C         7.0842496166       16.2559998752       10.7440298770
  C         2.2280211128       14.3717288619       10.6427261545
  C         3.3639606804       15.1294508518        8.6261262015
  H         1.5943963852       14.1172496729       14.6446575401
  H         3.0849574758       14.9513515236       15.1496259418
  H         3.1247178109       12.6132490866       12.9777327280
  H         4.1804580937       13.4471631285       14.1297361422
  H         1.2149122149       15.5148423376       12.1244470736
  H         1.1582158755       13.7540977719       12.3785662781
  H         1.9443544070       19.3279969803       13.4300317946
  C         0.2499139766       18.6672054243       14.6174853949
  C         0.3500319579       16.3450386796       15.1974126847
  C         6.3930129300       14.3817113233       14.5787016281
  C         5.2566507415       15.1459155675       16.5923871724
  H         7.0334915698       14.1238249374       10.5747970907
  H         5.5426009548       14.9570456794       10.0694596515
  H         5.5058006752       12.6161336677       12.2405082437
  H         4.4483381799       13.4477213326       11.0882061737
  H         7.4071282962       15.5223356112       13.0964256630
  H         7.4664933741       13.7610382222       12.8459468742
  H         6.6691046076       19.3340814283       11.7906599336
  C         8.3720510849       18.6758335630       10.6139131798
  C         8.2795536700       16.3532825791       10.0346712917
  C         1.7658036226       13.2552062182        9.9388441368
  C         2.8875731567       14.0066946823        7.9397215796
  H         3.9673841712       15.8690301723        8.1023322961
  H        -0.2237243973       19.6439366271       14.6634398422
  C        -0.3206713057       17.5667417340       15.2520176799
  H        -0.0548108737       15.4625002632       15.6864900028
  C         6.8545581831       13.2671775162       15.2863540940
  C         5.7329230061       14.0256212899       17.2829111811
  H         4.6518496855       15.8858802103       17.1138426366
  H         8.8441151419       19.6534572004       10.5705864485
  C         8.9486762650       17.5760476143        9.9837552070
  H         8.6890240828       15.4711095066        9.5489309934
  H         1.1416910028       12.5273470937       10.4586111354
  C         2.0808201392       13.0681351216        8.5894810510
  H         3.1479948166       13.8873168310        6.8868171098
  H        -1.2715563888       17.6589703083       15.7739206623
  H         7.4783410894       12.5374648408       14.7687778429
  C         6.5393616522       13.0844117946       16.6363616669
  H         5.4719453625       13.9096419617       18.3360911550
  H         9.9028153347       17.6692437089        9.4679987824
  H         1.6873103580       12.2015975511        8.0676127668
  H         6.9321938155       12.2193867444       17.1615029491
 Dy         0.0166254737        8.5526627703        4.2076682923
 Cl         0.0004597076        5.8694092683        4.2230662248
  O         0.8337514210        9.0191516339        2.2386110664
  N         1.4194835342       10.6857124873        4.6573076071
  N         2.2387306260        8.1152234757        5.4331453913
  O        -0.7939166843        9.0323770675        6.1709923815
  N        -1.3940920418       10.6915819036        3.7467617589
  N        -2.1917100719        8.1039903355        2.9593752631
  C         1.2784350195       10.0857291737        1.5714606464
  C         2.0582255236       10.4847338970        5.9819142753
  C         0.5784126879       11.9132138390        4.7161788664
  C         2.5203907890       10.8343343594        3.6472422140
  C         2.8773898631        6.9279231584        5.5137841477
  C         2.7961358049        9.1773453599        6.0656683571
  C        -1.2470010444       10.0975818295        6.8350686250
  C        -2.0265296447       10.4817288710        2.4221848322
  C        -0.5518913898       11.9163851826        3.6887493243
  C        -2.4940420398       10.8367186692        4.7562407558
  C        -2.8284477369        6.9157801887        2.8714122635
  C        -2.7573405440        9.1698826646        2.3387594798
  C         2.0915251116       11.0541100667        2.2262211797
  C         0.9462978167       10.2998478152        0.2133470743
  H         2.7490616216       11.3115563676        6.2211520068
  H         1.2603434273       10.4828354683        6.7406569552
  H         1.2053375473       12.8091365575        4.5679417119
  H         0.1532009413       11.9752165476        5.7227270558
  H         3.1112777111        9.9093270241        3.7029381607
  H         3.1688150964       11.6698483780        3.9577646205
  H         2.3786252223        6.1015183283        5.0127739019
  C         4.0808154997        6.7559323095        6.1939094386
  C         3.9877620222        9.0769850907        6.7809347219
  C        -2.0653289032       11.0595835869        6.1776556061
  C        -0.9162655470       10.3149367474        8.1927788871
  H        -2.7216886264       11.3029267770        2.1751927183
  H        -1.2258846246       10.4811630928        1.6662465842
  H        -1.1748222473       12.8149130253        3.8395271187
  H        -0.1265993428       11.9790736920        2.6821821302
  H        -3.0812253022        9.9090336414        4.7020905693
  H        -3.1470081654       11.6692156332        4.4467705979
  H        -2.3250961130        6.0867943360        3.3632502144
  C        -4.0349765119        6.7449797647        2.1965534183
  C        -3.9538169376        9.0706839009        1.6312607470
  C         2.5566181393       12.1680598744        1.5201310997
  C         1.4259564512       11.4197774418       -0.4753231512
  H         0.3375554711        9.5628383943       -0.3079653157
  H         4.5529892168        5.7782663258        6.2348419557
  C         4.6557908728        7.8535540957        6.8298145073
  H         4.3962232801        9.9572170102        7.2711371102
  C        -2.5352874607       12.1722460966        6.8824944877
  C        -1.4006973954       11.4339183369        8.8796336343
  H        -0.3041243169        9.5808418170        8.7144595554
  H        -4.5021344714        5.7651434596        2.1486775578
  C        -4.6185855486        7.8458801700        1.5749419033
  H        -4.3682148133        9.9537788070        1.1512265724
  H         3.1853716744       12.8937418468        2.0373814160
  C         2.2386424066       12.3554181851        0.1714941560
  H         1.1629125024       11.5395511416       -1.5275770574
  H         5.6083241015        7.7581648428        7.3483247888
  H        -3.1670266963       12.8941978248        6.3639541974
  C        -2.2178399942       12.3639751614        8.2306572077
  H        -1.1377286390       11.5570259264        9.9315014598
  H        -5.5741287927        7.7524000333        1.0616408119
  H         2.6348363267       13.2197095709       -0.3520187267
  H        -2.6185325430       13.2274178213        8.7521891674
 Dy         0.0323260531        8.3848638684       12.6153468750
 Cl         0.0273711319       11.0666036645       12.6055945369
  O        -0.7886340179        7.9171208247       10.6535454439
  N        -1.3708388861        6.2485064309       13.0738556850
  N        -2.1877301640        8.8275114621       13.8439824148
  O         0.8565228364        7.9285640695       14.5837561658
  N         1.4356102832        6.2496500310       12.1658453355
  N         2.2548771090        8.8260513179       11.3947961187
  C        -1.2377173349        6.8520379871        9.9867190042
  C        -2.0055024074        6.4581046201       14.3984215400
  C        -0.5313531149        5.0214850425       13.1344904687
  C        -2.4734794499        6.1017182839       12.0662399695
  C        -2.8260616243       10.0149774764       13.9268785873
  C        -2.7435732206        7.7659040763       14.4789344230
  C         1.3011480461        6.8627782668       15.2521755461
  C         2.0719326877        6.4568156783       10.8416039796
  C         0.5969538802        5.0220223102       12.1055883370
  C         2.5370353479        6.1051988082       13.1753704149
  C         2.8946085656       10.0128222902       11.3138636474
  C         2.8104899868        7.7641712016       10.7602475624
  C        -2.0495435945        5.8841039325       10.6431315994
  C        -0.9122680962        6.6421047304        8.6266617390
  H        -2.6957415568        5.6331005926       14.6457555039
  H        -1.2051246848        6.4648277920       15.1546853324
  H        -1.1567011600        4.1241573632       12.9878526569
  H        -0.1041943163        4.9615100995       14.1404820162
  H        -3.0630940984        7.0274554069       12.1237646793
  H        -3.1227162067        5.2669733935       12.3769724213
  H        -2.3295838155       10.8409706383       13.4229004716
  C        -4.0263692225       10.1884541421       14.6121888359
  C        -3.9337824694        7.8669611058       15.1967100203
  C         2.1105180730        5.8908043412       14.5980871170
  C         0.9728220262        6.6541557731       16.6120550235
  H         2.7621017669        5.6310901856       10.5966443557
  H         1.2723980988        6.4625765683       10.0845063946
  H         1.2232579555        4.1252715481       12.2513907886
  H         0.1696110800        4.9622243703       11.0996777280
  H         3.1265423869        7.0308753583       13.1167688520
  H         3.1864315965        5.2697030416       12.8672901754
  H         2.3980932671       10.8389972281       11.8174745149
  C         4.0961644769       10.1852710547       10.6305756885
  C         4.0011394244        7.8645220751       10.0431469954
  C        -2.5225372662        4.7751786769        9.9346081693
  C        -1.3991315317        5.5264861752        7.9360901542
  H        -0.3042063907        7.3799884673        8.1056763970
  H        -4.4969310365       11.1670100358       14.6550890161
  C        -4.6003534089        9.0911278937       15.2493040870
  H        -4.3416445279        6.9867462586       15.6874274657
  C         2.5769552290        4.7795966533       15.3074779045
  C         1.4542959982        5.5370494642       17.3039228556
  H         0.3665074352        7.3938543664       17.1323068914
  H         4.5683213622       11.1630646502       10.5894697186
  C         4.6692324204        9.0878941629        9.9926491167
  H         4.4082174529        6.9842957622        9.5518279561
  H        -3.1526834606        4.0508456340       10.4516213770
  C        -2.2123453893        4.5920572118        8.5836900144
  H        -1.1420908916        5.4097893419        6.8820563465
  H        -5.5509097081        9.1871164197       15.7712665225
  H         3.2034880291        4.0515800795       14.7911173094
  C         2.2640388545        4.5983057090       16.6580351180
  H         1.1956021838        5.4220826163       18.3577846661
  H         5.6203493618        9.1832711620        9.4716037317
  H        -2.6156647495        3.7319050749        8.0589216629
  H         2.6620989422        3.7362793284       17.1836678198
