# Supplementary material for: Unraveling the Contributions to Spin–Lattice Relaxation in Kramers Single-Molecule Magnets
Source: J Am Chem Soc. 2022 Dec 9;144(50):22965–75. doi: 10.1021/jacs.2c08876 (PMC9782788; doi:10.1021/jacs.2c08876)
Supplement: Supplementary file 2 — ja2c08876_si_002.zip [file ja2c08876_si_002.zip › phonon_Dy/mol-10/mode-1-10/10/Cart_disp.xyz]

         240

 C   8.9791821404707370        6.2088197786256476       -9.3450303183718404     
 C   9.5672438666748505        6.0525324127872642       -8.0460569660534027     
 C   9.3256612012514708        7.3690731200042823       -10.109122338892927     
 N   8.0996546420666728        5.2772091209725351       -9.8843268873339820     
 C   10.493697094974713        6.9967623941697870       -7.5928140287921337     
 C   9.2507006473770659        4.8937971447356663       -7.1030856454018236     
 C   10.268625552728686        8.2753891983357182       -9.6125439937422303     
 C   8.7312378099447017        7.5784863633359425       -11.491210559741699     
 Dy   7.0731705467875505        4.5132474791352877       -11.752141124531605     
 H   7.9296067452272165        4.5528085974188457       -9.1816717364204177     
 H   10.944243423344050        6.8574170947756077       -6.6108424101639960     
 C   10.870615764827322        8.0955427680467889       -8.3665536354548671     
 C   7.7718234102139911        4.8361595741901917       -6.6718927644559489     
 C   9.7765795062753487        3.5275695577249948       -7.5967408053352949     
 H   9.8157567230220444        5.1149625513575074       -6.1829562368394626     
 H   10.543549690314425        9.1388534413012597       -10.216409136976495     
 C   9.5987726062582066        6.8801068469471023       -12.558855549141644     
 H   7.7257614410744919        7.1108139619733075       -11.492292719458453     
 C   8.5125340992419272        9.0529473476007070       -11.872573349589203     
 N   6.4302892252803021        5.3696918327747793       -13.731631284909099     
 H   5.4832134972499729        5.6347659131324077       -13.442140139734219     
 N   5.8753985879156554        2.6987369141666715       -12.155454197414524     
 O   9.0471683861561356        3.2178367381920103       -12.097253454067573     
 O   5.0656294141936851        5.4737629943476973       -10.857199321860074     
 H   11.623432351270113        8.7915556680177716       -8.0022217275675498     
 H   7.6271264851634859        4.0673947329198006       -5.8974194446757560     
 H   7.0783402951127830        4.6011104177838185       -7.4946695173007987     
 H   7.4545053758374786        5.8032945739668955       -6.2524955153236590     
 H   10.865557617484246        3.5619950138778647       -7.7343574179443291     
 H   9.3369724480746523        3.2147042915768180       -8.5521624325156953     
 H   9.5616019676992643        2.7379641125456655       -6.8609273978971572     
 H   9.1713565655889635        6.9817919718988497       -13.564011113346933     
 H   9.7310567489778226        5.8107611131095087       -12.343628412359241     
 H   10.604737632628078        7.3249341045537308       -12.564674859381171     
 H   9.4661151404555373        9.5856888158402160       -11.991727351332116     
 H   7.9341193460927526        9.5875717549492965       -11.107978219501428     
 H   7.9832901673319769        9.1198131494785262       -12.833823640478125     
 C   6.8632630108019299        6.2692199767717902       -14.696639418694414     
 C   5.0611466391913478        1.6182860436185411       -11.868906116895518     
 H   5.8700132691418165        2.8484112579338925       -13.171748344378761     
 C   9.0467308771060058        1.9117037999602291       -12.795323034134983     
 C   10.383172598119124        3.4298590636703605       -11.514791874387235     
 C   3.6855843833436883        5.0190136243003547       -11.081161048736867     
 C   4.9936805029330626        6.4893844481269811       -9.7990003677441067     
 C   6.2456594734270832        7.5465726007347227       -14.863461185479055     
 C   7.9825647086662190        5.9265384668162726       -15.514413954453262     
 C   4.4338759213971004       0.87085567630441574       -12.921460450325705     
 C   4.8186616020515460        1.2459936157813538       -10.512610542835377     
 H   8.8578600124255242        2.1072652477832925       -13.858467515135196     
 H   8.2061209822083541        1.3411107286076052       -12.384361181765970     
 C   10.412873752390524        1.2843334787472616       -12.519089254536222     
 C   10.912884133157064        2.0309780853469466       -11.272373489248587     
 H   10.234873659303160        4.0538612250330814       -10.627576830124646     
 H   10.994957391769447        3.9707359395294231       -12.253165770558041     
 H   3.2585409532986946        5.6221102224744630       -11.898382874438690     
 H   3.7570373135170247        3.9717535432946813       -11.398357283294759     
 C   2.9444434364917909        5.2430801721211635       -9.7466309854330504     
 C   3.9884561089094368        5.9082508467542185       -8.8197666770479515     
 H   6.0104339882398961        6.6097968963377287       -9.4161487583904915     
 H   4.6427718650196059        7.4334127447334870       -10.242321507422512     
 C   6.8126411195481760        8.4623084061593339       -15.753383388433475     
 C   4.9912239134491037        7.8752282183449012       -14.068019294226731     
 C   8.5057376295774922        6.8764257352065066       -16.397335772110182     
 C   8.5508922142640991        4.5192592343289064       -15.408703989383527     
 C   3.6530118840711423      -0.24064914904382298       -12.595454620163121     
 C   4.6267663553765352        1.3246279535411429       -14.362940538511351     
 C   4.0088671308408594       0.13636723308448176       -10.245846691467682     
 C   5.4614649637897683        2.0396346505409699       -9.3856381977437451     
 H   11.102670271197342        1.4591846755326201       -13.353168129552182     
 H   10.340223696127092       0.20286334738462564       -12.355261622832808     
 H   10.480445308082405        1.5991450524748099       -10.359199772715348     
 H   12.006795357275886        1.9959290312223192       -11.183307314137350     
 H   2.5836500802168070        4.2966265954741045       -9.3270820419225231     
 H   2.0768421303374658        5.9010003284340966       -9.8820641588465961     
 H   3.5405626808594155        6.6727816217507572       -8.1739839087005421     
 H   4.4792374355328821        5.1618972850871900       -8.1813666653320904     
 H   6.3637421871257036        9.4458381416727697       -15.845118279969121     
 C   7.9414903807329775        8.1507358348366239       -16.513547976769814     
 C   4.6776537029404457        9.3764581506468332       -13.976694688931968     
 H   5.1597159388087697        7.5221209883757583       -13.034219282081798     
 C   3.7755765869043416        7.1049190599113645       -14.644742146898883     
 H   9.3781841219312696        6.6318090093480055       -17.001374758669726     
 C   10.012748328975912        4.3890187904246938       -15.847821498854167     
 H   8.5093758479003458        4.2395607256685093       -14.346242748805944     
 C   7.6529845051146292        3.5261080169283083       -16.181219359115673     
 H   3.1939388753433438      -0.81925112952144508       -13.394710095684978     
 C   3.4277271524351516      -0.61720996612336010       -11.267969210030030     
 C   3.8147058269639817        2.6098625300664664       -14.666990227931992     
 H   5.6982202404940789        1.5653236199183147       -14.489641715992260     
 C   4.3058836911948744       0.25566092478027896       -15.414147444835338     
 H   3.8136611055821668      -0.14175864151747603       -9.2125756799176433     
 C   4.6220284031083088        2.0879208478889439       -8.1001928468520159     
 H   5.5549276819515905        3.0807095253942203       -9.7413428311296890     
 C   6.8787179193921100        1.5119783761318155       -9.0804962897550769     
 H   8.3846252359359443        8.8821289934717882       -17.186172807362308     
 H   5.5487392691214810        9.9501296501276588       -13.630522623594590     
 H   3.8526362482477192        9.5595197916159158       -13.274608889378435     
 H   4.3716428075773095        9.7867781069966018       -14.949793935860802     
 H   3.5582247530977602        7.4669497791998918       -15.660247912535974     
 H   2.8720563323965576        7.2461540054622233       -14.033727508765232     
 H   3.9661833139302609        6.0251073855315846       -14.729360384095562     
 H   10.380151917634091        3.3660027123484575       -15.672411761380499     
 H   10.670120762351456        5.0863213695867584       -15.306554489968063     
 H   10.129868438197308        4.5886144827665349       -16.920984008090588     
 H   7.6671895649366117        3.7601148077347015       -17.254709079445309     
 H   6.6126612265388545        3.5901481423761439       -15.830222941017324     
 H   7.9950915498083850        2.4847656310301116       -16.063150913786796     
 H   2.7729894869301979       -1.4548634699194085       -11.034673746828330     
 H   2.7414875143423552        2.3776892260073734       -14.733423889826552     
 H   4.1214184819576802        3.0463763623647822       -15.628501210572889     
 H   3.9409505208566831        3.3836833856700803       -13.895975879225531     
 H   3.2446194597205853       -1.9468329045281757E-002  -15.400068470510405     
 H   4.9041965420688118      -0.65292054761063612       -15.262127624864576     
 H   4.5248123959689526       0.64255978929442825       -16.418054175998748     
 H   3.5989177078115202        2.4375479029544307       -8.2957366125627985     
 H   5.0797701908778841        2.7613569086876804       -7.3619731287850581     
 H   4.5487564647001815        1.1015393553988384       -7.6243261370197555     
 H   6.8360708023315526       0.45579892294669178       -8.7773214276892979     
 H   7.3495006169377914        2.0760274120290774       -8.2635443643991024     
 H   7.5311175886531183        1.5733776124928498       -9.9634128381044142     
 C  -3.7564106639607528       -3.2021840037349980        1.5823231792333443     
 C  -4.3445711305860959       -3.3264910579410936       0.27935386727156331     
 C  -4.0894202804728543       -2.0517060875114987        2.3678806603253690     
 N  -2.8932953272456294       -4.1594129219065810        2.1053538927838615     
 C  -5.2580587531706078       -2.3616643495424374      -0.15789573028002502     
 C  -4.0376557097064456       -4.4707797083051135      -0.68583011507578706     
 C  -5.0189489482931657       -1.1224057564995078        1.8862513408719404     
 C  -3.5067215402365073       -1.8801349582021774        3.7609009542673002     
 Dy  -1.8543539023648850       -4.9472312792136943        3.9569542151405726     
 H  -2.7423281516342386       -4.8777038749040047        1.3916395537812210     
 H  -5.7089873031790850       -2.4775941636717529       -1.1431454240685825     
 C  -5.6212439709962743       -1.2712373761671329       0.63551346925519969     
 C  -2.5589582343279123       -4.5283188163404295       -1.1177362878237378     
 C  -4.5686999707141682       -5.8455827696387255      -0.21943629551799254     
 H  -4.6026280421058603       -4.2290659262397776       -1.6015577096972389     
 H  -5.2846017441307866      -0.26682928688949675        2.5068674528005368     
 C  -4.4238235764628104       -2.5458988817572732        4.8064638791821546     
 H  -2.5235755555852273       -2.3912012543412593        3.7767788886354556     
 C  -3.2217916093598102      -0.42077769641675156        4.1579234527149245     
 N  -1.2032251615605680       -4.0841657177622626        5.9390385519362026     
 H -0.24773470971370792       -3.8408124875527814        5.6547629426610149     
 N -0.65559687392543731       -6.7553264728631364        4.3714144180910681     
 O  -3.8403212010792456       -6.2076014445454488        4.3118467150260908     
 O  0.13952211691318317       -3.9614737348021740        3.0621676019446036     
 H  -6.3642180151028667      -0.55799630523572752       0.28317233690369670     
 H  -2.2366034989318022       -3.5533141417702740       -1.5198452691339412     
 H  -1.8681773866281390       -4.7818331502251166      -0.29549202860584078     
 H  -2.4168993212660093       -5.2852520118038822       -1.9073532154934487     
 H  -4.3669330133782918       -6.6185063200364080      -0.97714496680157570     
 H  -4.1226697680110860       -6.1869082596286100       0.72393964960995849     
 H  -5.6559794073196237       -5.8074479605133185       -6.9659821842137246E-002
 H  -4.0078977495807049       -2.4739644596429322        5.8192980085068173     
 H  -4.6013448815414293       -3.6050556989072042        4.5772820438284194     
 H  -5.4059362259644450       -2.0521112927346583        4.7999011332008612     
 H  -4.1481367234439555       0.16102303565746412        4.2537819366997436     
 H  -2.5969733074140917        8.5749446449534167E-002   3.4121026200011961     
 H  -2.7146780385926630      -0.38679906481023774        5.1330826933874532     
 C  -1.6223516618983562       -3.1697953740799116        6.8978085852383257     
 C  0.16735531354382302       -7.8278415944316881        4.0833901690827785     
 H -0.65345623057540059       -6.6066369531655367        5.3876324049422033     
 C  -3.8490293763932124       -7.5102352595473381        5.0166959191730545     
 C  -5.1727440461626077       -5.9948471261148839        3.7203724230321660     
 C   1.5231132544423365       -4.4056728921253026        3.2839210027379249     
 C  0.20555689130448165       -2.9207449968876400        2.0283209178560631     
 C -0.98566348382247337       -1.8999834645414417        7.0589307425890295     
 C  -2.7466911670818903       -3.4901435046299372        7.7198633602519777     
 C  0.79899525344311995       -8.5720248526983323        5.1346336526097307     
 C  0.41127997010762901       -8.1941543462014508        2.7261204883489047     
 H  -3.6794051775099592       -7.3085528598780476        6.0824057774450111     
 H  -3.0000977129079707       -8.0806167411333192        4.6218915412296599     
 C  -5.2089598997670663       -8.1420521790699443        4.7208432530539026     
 C  -5.6970846492172695       -7.3939644192868430        3.4697285087647098     
 H  -5.0187039561667746       -5.3663868939357453        2.8372538413226622     
 H  -5.7904805406752633       -5.4590010513879150        4.4575663865247304     
 H   1.9396573406934465       -3.8157658709651541        4.1155335449997450     
 H   1.4618317030570964       -5.4596062662853981        3.5793238036445527     
 C   2.2689740300070134       -4.1453777959619771        1.9590988063041419     
 C   1.2242336826043214       -3.4666915187573886        1.0422001427170728     
 H -0.81056559746014123       -2.8038329807150508        1.6422187275041684     
 H  0.54206263676821220       -1.9832750793790441        2.4961013121078954     
 C  -1.5387001601901331      -0.97049708229423171        7.9448768987260001     
 C  0.27268092725618387       -1.5891541470492898        6.2614246982268238     
 C  -3.2563031535082043       -2.5271271320779554        8.5974122777849935     
 C  -3.3355813922287947       -4.8905065030640236        7.6238048657453605     
 C   1.5843260621637889       -9.6791939725076084        4.8059201104320826     
 C  0.60142072646004308       -8.1216155968179500        6.5766354485103102     
 C   1.2269051553227792       -9.2985567315190067        2.4564955843185063     
 C -0.23591058373964580       -7.3972832459977029        1.6039681407155777     
 H  -5.9103988281916253       -7.9720273965352444        5.5462300444066281     
 H  -5.1294930791391140       -9.2227691121887769        4.5554512237492961     
 H  -5.2543408207917750       -7.8228522479604941        2.5597989637677205     
 H  -6.7901039994634189       -7.4307395661137745        3.3698601629675644     
 H   2.6387077683707512       -5.0788406604626015        1.5194183178623877     
 H   3.1317137532769475       -3.4854436211028905        2.1142756388825861     
 H   1.6687671301415128       -2.6813701079049244       0.41915457535120043     
 H  0.74555325909274694       -4.2013529916777239       0.38127165323935763     
 H  -1.0730614027552261        6.5166003192226318E-003   8.0320025822323906     
 C  -2.6737168387287289       -1.2595899883056938        8.7061572602039927     
 C  0.59390405849365835       -9.0221458247620179E-002   6.1521602691086104     
 H  0.10342145128604735       -1.9544357004258794        5.2322353724930295     
 C   1.4835755492916374       -2.3580392823301861        6.8491396057794152     
 H  -4.1325837890686632       -2.7556338248392995        9.2032302321741106     
 C  -4.7940977515451584       -5.0008273746758301        8.0810089615862424     
 H  -3.3104299203273033       -5.1732902399728111        6.5615799953876426     
 C  -2.4414104276362054       -5.8930791586440483        8.3888230510208945     
 H   2.0458099869097581       -10.258075159388994        5.6033825435404099     
 C   1.8106853191621515       -10.051445848193934        3.4776488342770460     
 C   1.4032309496265758       -6.8305457955444471        6.8830451109502233     
 H -0.47199692007644212       -7.8895051816856565        6.7026096270870372     
 C  0.92975049123084930       -9.1887388450751484        7.6270906827009091     
 H   1.4240832557088396       -9.5732634814633712        1.4227427996463371     
 C  0.60102655171410591       -7.3390483806523852       0.31782661973838899     
 H -0.33048529072462862       -6.3579676132212004        1.9645677402305330     
 C  -1.6535057015219330       -7.9246818982047307        1.3000059171095166     
 H  -3.1070867312497343      -0.51734402131974233        9.3743278820758462     
 H -0.27623328982086859       0.48408875379154637        5.8045312915517382     
 H   1.4173254650681057        8.0884031594955746E-002   5.4446039609133292     
 H  0.90607480939638629       0.32972472754640547        7.1195328564230556     
 H   1.6971259887644927       -1.9895225796913738        7.8630800947719859     
 H   2.3907511721363019       -2.2227006869538992        6.2417564305332753     
 H   1.2896835025196309       -3.4369538992645561        6.9397814152041377     
 H  -5.1770658321119924       -6.0195587870353764        7.9106695191172234     
 H  -5.4492861283298177       -4.2953699892169297        7.5473324217380595     
 H  -4.8956449353431548       -4.7986760312157779        9.1553933943543147     
 H  -2.4463980026239063       -5.6595728954421860        9.4624905907206660     
 H  -1.4027469113539055       -5.8386414558023354        8.0304648409411410     
 H  -2.7941805459547524       -6.9313059292312236        8.2722427802514478     
 H   2.4684734071794274       -10.886053584201022        3.2430502181536380     
 H   2.4778964694632313       -7.0548811635625714        6.9559000847010450     
 H   1.0879067309258152       -6.3945810823513209        7.8421808428503921     
 H   1.2759203500424703       -6.0591641732830812        6.1097658008873132     
 H   1.9937251614895541       -9.4518500349057888        7.6146439245246889     
 H  0.34149105759700171       -10.103235406336768        7.4721867568479388     
 H  0.70396125779195284       -8.8059527009814875        8.6310510364140018     
 H   1.6213392745474042       -6.9817543264753530       0.51362351955870977     
 H  0.13740487019743380       -6.6662770820857187      -0.41727131510145571     
 H  0.68249678057624263       -8.3232093976318158      -0.16097876710066744     
 H  -1.6096141449222825       -8.9762018107123538       0.98097731118973153     
 H  -2.1317617306940262       -7.3500595150914645       0.49441322657966424     
 H  -2.2999142160556634       -7.8790043998958348        2.1882156159027644     
         240

 C   8.9826792981472003        6.2067153806693645       -9.3449747301532486     
 C   9.5700171284961080        6.0493036222229009       -8.0458151693857314     
 C   9.3294493065588959        7.3676460439490681       -10.107800937148280     
 N   8.1037273881433389        5.2753710537789091       -9.8856330206222829     
 C   10.496150363435978        6.9931290813412978       -7.5910923821675276     
 C   9.2529268836532133        4.8894792907688833       -7.1045148476867324     
 C   10.271904647467252        8.2736262165739323       -9.6097232011551199     
 C   8.7360925737374675        7.5781632583691456       -11.490169267069614     
 Dy   7.0761162272631726        4.5127289168385234       -11.753308918840025     
 H   7.9342037898308559        4.5499060898479033       -9.1840115605093970     
 H   10.946286717141847        6.8529256667468275       -6.6090326065607963     
 C   10.873263936075956        8.0926932962044500       -8.3635954214071226     
 C   7.7737046197132917        4.8314361646556820       -6.6745461314281513     
 C   9.7792570299015811        3.5239342305087451       -7.5994577689435303     
 H   9.8173482825409426        5.1094456682196325       -6.1837617554724895     
 H   10.546998153993703        9.1376983209811975       -10.212585918137670     
 C   9.6052528235652961        6.8822259826947469       -12.557980781314560     
 H   7.7312026657407671        7.1094611846746423       -11.492889823260530     
 C   8.5160501257648296        9.0528171435306710       -11.869727920134743     
 N   6.4351483100912876        5.3711748154960404       -13.732126701508644     
 H   5.4883945794374744        5.6376521208057868       -13.443002481497508     
 N   5.8763619609698727        2.6995918276133377       -12.158143840273798     
 O   9.0492945288833280        3.2173119995424098       -12.099167115689195     
 O   5.0693081478040005        5.4743739959803124       -10.857629085072070     
 H   11.625817974591607        8.7883988591268825       -7.9982168997641718     
 H   7.6277664611553115        4.0602320746638112       -5.9031793314869683     
 H   7.0807219508421442        4.6001005022946275       -7.4984169663757587     
 H   7.4568551873056039        5.7970911277185504       -6.2519649402674764     
 H   10.868209111405033        3.5588745055139714       -7.7371269098521127     
 H   9.3397415662459196        3.2116426084729772       -8.5551063517649109     
 H   9.5646209801193010        2.7336968552933820       -6.8642760562172995     
 H   9.1782384711845157        6.9844262285639065       -13.563276837749585     
 H   9.7387387512389321        5.8128711243040332       -12.343871797426280     
 H   10.610548771061675        7.3284336021960446       -12.562688310897112     
 H   9.4691030132177598        9.5867141898532058       -11.987119149080511     
 H   7.9361818784531151        9.5856850296368314       -11.105113071216357     
 H   7.9877830199103776        9.1204333214146001       -12.831423649944218     
 C   6.8698140529168334        6.2698606099081999       -14.697151752959693     
 C   5.0610644549967807        1.6196900336126141       -11.872649940930742     
 H   5.8710325957697256        2.8503228711021977       -13.174262623284823     
 C   9.0475598393857055        1.9106852945472175       -12.796155024288234     
 C   10.385894329568169        3.4291755363018424       -11.518115541127875     
 C   3.6889704163265038        5.0209480817053365       -11.082319492870022     
 C   4.9977420331914102        6.4881942529806320       -9.7977974204219009     
 C   6.2543331065657295        7.5480979140229865       -14.864175743280104     
 C   7.9882877185479080        5.9250818381004589       -15.515014993025598     
 C   4.4322419887422457       0.87444396318919493       -12.925708156269419     
 C   4.8190757707639689        1.2455590287122862       -10.516822719343608     
 H   8.8580857596642470        2.1055664372041281       -13.859298757623437     
 H   8.2068995669579365        1.3409327950122247       -12.384232910607672     
 C   10.413465670090998        1.2827421419848986       -12.520398782979411     
 C   10.915036210469211        2.0302710047995993       -11.274912067101157     
 H   10.238675035023002        4.0539634767164276       -10.631308264938413     
 H   10.997271947070974        3.9690454782729518       -12.257505864255139     
 H   3.2620550547587599        5.6262751578557397       -11.897762850091755     
 H   3.7597875983461733        3.9745800366049475       -11.402088443635021     
 C   2.9483011938222012        5.2419455732251050       -9.7471786401613993     
 C   3.9923875267039648        5.9057977759715072       -8.8194409327005534     
 H   6.0145833497279018        6.6077776726258426       -9.4148878923659662     
 H   4.6469866154186263        7.4329455810168135       -10.239543001951386     
 C   6.8225585539057674        8.4625467997763675       -15.754556396071802     
 C   5.0001442450666485        7.8786109850726564       -14.069235345375395     
 C   8.5128948384536169        6.8737949266161813       -16.398247570324671     
 C   8.5533338803108947        4.5166423696424607       -15.409969977269350     
 C   3.6515852788225853      -0.23753106824163184       -12.600914463654965     
 C   4.6240339978127087        1.3304292537090856       -14.366535228050784     
 C   4.0092204654688164       0.13572248910025766       -10.251175979364298     
 C   5.4625107449052797        2.0375141227439215       -9.3891080224465568     
 H   11.102656715672474        1.4563228351109891       -13.355178519154574     
 H   10.340233791875738       0.20149819324539436       -12.355492645286168     
 H   10.483292149313284        1.5995724134610694       -10.360926622019580     
 H   12.008977691912092        1.9948607576362034       -11.186907862105482     
 H   2.5882776772259666        4.2945005810253996       -9.3294193175813955     
 H   2.0802601804855927        5.8995364821673917       -9.8809798309342671     
 H   3.5445489176414444        6.6694695561282193       -8.1726470171905152     
 H   4.4830527078612379        5.1585573091378309       -8.1820450216654859     
 H   6.3753904276194184        9.4467711012241313       -15.846612844075665     
 C   7.9506263804563284        8.1488531751097923       -16.514854661286325     
 C   4.6889538275534228        9.3801750046444923       -13.977328047895369     
 H   5.1673279895483306        7.5247981072119705       -13.035518428032709     
 C   3.7836184191241244        7.1107869096307965       -14.647168480683940     
 H   9.3846767782947058        6.6275189587806054       -17.002455216766240     
 C   10.014205705577115        4.3829491134484595       -15.850605301811459     
 H   8.5121304937753290        4.2367705157150839       -14.347565568890648     
 C   7.6523437764738977        3.5261794761418930       -16.181921140884892     
 H   3.1919550765561766      -0.81484693762537275       -13.400705621035730     
 C   3.4274883581333939      -0.61640020923219208       -11.273989468918529     
 C   3.8136457850607828        2.6172385453781430       -14.667072507010392     
 H   5.6956248503443749        1.5697327254323989       -14.494279132632649     
 C   4.3001187225051307       0.26389774366126506       -15.419044203288571     
 H   3.8143502440380583      -0.14361675337160221       -9.2182039039717605     
 C   4.6236526467678933        2.0839569466444967       -8.1032842710144148     
 H   5.5559432644990112        3.0790332177095090       -9.7434013516332048     
 C   6.8797961319175052        1.5092946194502246       -9.0853097113573220     
 H   8.3945327371591478        8.8792693232281987       -17.187899378014194     
 H   5.5604664420404069        9.9522508964562757       -13.629882247314860     
 H   3.8635299252703330        9.5641328039851192       -13.275995619799513     
 H   4.3845504400534443        9.7914709446467718       -14.950423539587762     
 H   3.5677607330178724        7.4735483614098968       -15.662686280129176     
 H   2.8799640723717292        7.2534597010391115       -14.036751415946970     
 H   3.9723192657187476        6.0307224754050051       -14.732010647115784     
 H   10.379136078897385        3.3590726187260347       -15.675971913511473     
 H   10.673762751508884        5.0782678702524207       -15.309781653119659     
 H   10.130752178787443        4.5827115707682085       -16.923797041891060     
 H   7.6668031072847818        3.7599532958479664       -17.255457822933046     
 H   6.6125578861369112        3.5933374534823366       -15.830511203671458     
 H   7.9913358626329662        2.4840558032386060       -16.063729692157455     
 H   2.7731055551586881       -1.4545685434884381       -11.041549434111912     
 H   2.7400681314302373        2.3868417589020048       -14.731646048150225     
 H   4.1192234982797959        3.0548407875515431       -15.628376206619244     
 H   3.9426637243788494        3.3895159469415761       -13.895262780644256     
 H   3.2383444388045559       -9.0944142280176554E-003  -15.404378261744883     
 H   4.8966173090003711      -0.64604066458510423       -15.268906033761347     
 H   4.5190517311705047       0.65183871284470685       -16.422541455053810     
 H   3.6004838678059445        2.4339322430917094       -8.2978129609746585     
 H   5.0817691393639901        2.7562308503882966       -7.3642972652008050     
 H   4.5504529391901727        1.0969140388038965       -7.6288630316437676     
 H   6.8370478739299747       0.45284332875435718       -8.7831917383448328     
 H   7.3511767858909014        2.0724198257976236       -8.2680839556441459     
 H   7.5317316657704625        1.5713823342382074       -9.9684953819391939     
 C  -3.7594876100377155       -3.2043610663582482        1.5806971911066772     
 C  -4.3469193726367914       -3.3310542138990389       0.27770246992798514     
 C  -4.0928541474742115       -2.0525434557159241        2.3639173068391006     
 N  -2.8967266449883478       -4.1605657093462520        2.1059734367046685     
 C  -5.2602187753620777       -2.3671815952853157      -0.16186291056102375     
 C  -4.0393402569911228       -4.4772055122748577      -0.68476204766699766     
 C  -5.0219665990935072       -1.1241732979645325        1.8799676989033434     
 C  -3.5107800023546822       -1.8784761933420686        3.7568139276889352     
 Dy  -1.8571614901066407       -4.9464747427230096        3.9580104349335437     
 H  -2.7458080714475264       -4.8803336750338042        1.3938588522921600     
 H  -5.7107776458951305       -2.4848950196331652       -1.1470486460551532     
 C  -5.6236633721314604       -1.2753265893787764       0.62929911863743970     
 C  -2.5602772290015166       -4.5353873901134074       -1.1153445576075509     
 C  -4.5708798835384599       -5.8508445153267887      -0.21589245770709289     
 H  -4.6036333233105671       -4.2375187518777881       -1.6013191561923770     
 H  -5.2877977269892469      -0.26743832680502189        2.4987263766405103     
 C  -4.4276978807296699       -2.5430007434944097        4.8033418974180471     
 H  -2.5274449162309658       -2.3890504167141962        3.7737967398736827     
 C  -3.2268871707318199      -0.41838513082091394        4.1514607657991780     
 N  -1.2079026127175396       -4.0812321039391497        5.9392371581743921     
 H -0.25316212119802256       -3.8354532281451421        5.6550137403529641     
 N -0.65632755971416545       -6.7532579240299793        4.3733510176315145     
 O  -3.8417592077452833       -6.2078670789831767        4.3135039541847862     
 O  0.13631489758252402       -3.9596470290070656        3.0631051494723738     
 H  -6.3664412096727236      -0.56282912681394115       0.27526336319351186     
 H  -2.2386120782002119       -3.5624128499417602       -1.5217811743422442     
 H  -1.8699422814467321       -4.7839680662438608      -0.29185924377554873     
 H  -2.4168035296227086       -5.2955776027736885       -1.9008314721987762     
 H  -4.3692336309543771       -6.6251051369495881      -0.97213844453649689     
 H  -4.1251441666155317       -6.1906060211221794       0.72812287926946062     
 H  -5.6581737057436428       -5.8120874999076531       -6.6399735135030377E-002
 H  -4.0116706616116700       -2.4696508555907855        5.8160272787064766     
 H  -4.6049086098093577       -3.6024965041318437        4.5756396636869985     
 H  -5.4099635504512227       -2.0495214263929258        4.7962525859358180     
 H  -4.1536703190567579       0.16283016077959092        4.2463584595997563     
 H  -2.6022450192783868        8.7372433392057455E-002   3.4049666251861361     
 H  -2.7199808290130303      -0.38246514278472582        5.1265802565830807     
 C  -1.6292393550384383       -3.1683567428909161        6.8983221262914096     
 C  0.16745377990163188       -7.8253653458801038        4.0861895420586389     
 H -0.65411476716163053       -6.6036678947072600        5.3894251616150930     
 C  -3.8488104469235518       -7.5112811431099713        5.0167248297894016     
 C  -5.1749420060744775       -5.9951535959141404        3.7238522971605579     
 C   1.5201892973452196       -4.4027424886290367        3.2853120431660283     
 C  0.20186464421425757       -2.9205568087382576        2.0277081613232601     
 C -0.99536481246634967       -1.8973968015543698        7.0600242264545781     
 C  -2.7525552718427955       -3.4917082120634402        7.7203025142043789     
 C  0.80048042820596399       -8.5676811801884156        5.1378496984942439     
 C  0.41090702682224756       -8.1933449385513786        2.7293288041064594     
 H  -3.6778456257094612       -7.3107059417641453        6.0823678404777608     
 H  -3.0001530433425718       -8.0807356618966519        4.6202113902981772     
 C  -5.2087365442437132       -8.1434482684164458        4.7219709220062072     
 C  -5.6989229501314060       -7.3942293934575005        3.4724607812164741     
 H  -5.0222138231634359       -5.3659072770439575        2.8410999465315290     
 H  -5.7919836495565002       -5.4602610353435193        4.4622467153734942     
 H   1.9366907371137740       -3.8109440924118965        4.1154663694897584     
 H   1.4594655585142415       -5.4559933062761283        3.5828667055023251     
 C   2.2655175265066627       -4.1449866791638783        1.9598076712289347     
 C   1.2205139951991053       -3.4676641962895189        1.0422082308612193     
 H -0.81437661525713412       -2.8044321611342986        1.6416524722489600     
 H  0.53829661446980159       -1.9823893167000919        2.4940112011275009     
 C  -1.5501165475606267      -0.96982248011952010        7.9467196456396998     
 C  0.26260829392837459       -1.5839746597668252        6.2631562938804830     
 C  -3.2640248028127941       -2.5304836690390573        8.5985449381607442     
 C  -3.3374377814023548       -4.8934726409658227        7.6243950330980930     
 C   1.5854269847205995       -9.6754204911172295        4.8101959136604782     
 C  0.60426765053204090       -8.1151170549820524        6.5792595483047949     
 C   1.2263321498066402       -9.2981295873230554        2.4606699814325808     
 C -0.23654657130766349       -7.3978384204378171        1.6064296779797989     
 H  -5.9090955123470437       -7.9747576115434819        5.5484543652312963     
 H  -5.1289184064271582       -9.2239115010443378        4.5552658513868316     
 H  -5.2573098137271863       -7.8218855773674685        2.5614855714243343     
 H  -6.7920089580202481       -7.4312727941080858        3.3740965552691864     
 H   2.6347623823072137       -5.0792884921644710        1.5216320406992685     
 H   3.1285286416231002       -3.4851152937927461        2.1134498508134567     
 H   1.6648140541794372       -2.6831375726596782       0.41805146243364039     
 H  0.74187272299310958       -4.2032522229088380       0.38234341881738976     
 H  -1.0868123994374648        8.1116815232614992E-003   8.0344522756757701     
 C  -2.6840763510972927       -1.2619681835604091        8.7081170405487924     
 C  0.58119867964897542       -8.4617495480239169E-002   6.1541116117631800     
 H   9.4713103391744990E-002  -1.9494112758195856        5.2338398609133776     
 C   1.4745394275920556       -2.3504887986786769        6.8516432529304447     
 H  -4.1394434839852305       -2.7613290471423344        9.2045085232554058     
 C  -4.7951112458229002       -5.0080019452170381        8.0824034470469304     
 H  -3.3120189172159380       -5.1761973469691709        6.5621882826582603     
 C  -2.4400648129993949       -5.8931290253068456        8.3890082302248494     
 H   2.0474121425442702       -10.253175666939544        5.6081287553533894     
 C   1.8105528961840438       -10.049836086689236        3.4824104813231940     
 C   1.4046678002902471       -6.8226231403672255        6.8821226772127124     
 H -0.46921800279762005       -7.8842133885713741        6.7064533082626854     
 C  0.93559505198430681       -9.1799368941563895        7.6308900330008633     
 H   1.4230966228283977       -9.5739740350902025        1.4271643698340204     
 C  0.60051453102340058       -7.3407404279447661       0.32033585217646954     
 H -0.33151618233839719       -6.3582291047551402        1.9659926371040064     
 C  -1.6538709780508365       -7.9260905918744946        1.3028705427940408     
 H  -3.1185319382122478      -0.52118879787875527        9.3769920800320534     
 H -0.28935526227482522       0.48811928871696908        5.8052203615241513     
 H   1.4051467367197004        8.7856148705207970E-002   5.4475939408976624     
 H  0.89147264957156702       0.33586314041908516        7.1217442163919022     
 H   1.6866877029562681       -1.9816034108268052        7.8657070660033863     
 H   2.3817409787494865       -2.2134214541612045        6.2447807875216119     
 H   1.2826584675336494       -3.4296991983563281        6.9421452522139306     
 H  -5.1750622926513934       -6.0277291955636079        7.9125391848963620     
 H  -5.4525390984283266       -4.3047511859310834        7.5489473746061568     
 H  -4.8966848802059975       -4.8058876488749886        9.1567901488165990     
 H  -2.4455817356827110       -5.6599223269900767        9.4627353882896337     
 H  -1.4018866304362101       -5.8352337835472179        8.0304667705690829     
 H  -2.7893838464820147       -6.9322337477446618        8.2721817727438758     
 H   2.4678871145954560       -10.885013290345970        3.2485405713209561     
 H   2.4796604817750696       -7.0453583815744425        6.9527653360859922     
 H   1.0908417669845245       -6.3856727535887554        7.8412107728278730     
 H   1.2744707908853468       -6.0526381635089264        6.1082245285479475     
 H   1.9999874251400764       -9.4412643026055001        7.6176057914284545     
 H  0.34883981088715166       -10.095607448204930        7.4779924324555411     
 H  0.71018272790235526       -8.7960579585424146        8.6345100404433026     
 H   1.6207538661250340       -6.9830924376015853       0.51585868180577432     
 H  0.13686245894256210       -6.6688313335464331      -0.41548576343638294     
 H  0.68222286578743052       -8.3253492946002243      -0.15745853655563408     
 H  -1.6094811211711684       -8.9778724894617365       0.98487554067524496     
 H  -2.1323039149093250       -7.3524500876218912       0.49671962713068102     
 H  -2.3004041561078803       -7.8798840536010433        2.1909509719226259     
         240

 C   8.9861764558236636        6.2046109827130822       -9.3449191419346569     
 C   9.5727903903173654        6.0460748316585375       -8.0455733727180618     
 C   9.3332374118663228        7.3662189678938539       -10.106479535403635     
 N   8.1078001342200050        5.2735329865852822       -9.8869391539105838     
 C   10.498603631897241        6.9894957685128078       -7.5893707355429205     
 C   9.2551531199293589        4.8851614368020995       -7.1059440499716411     
 C   10.275183742205817        8.2718632348121464       -9.6069024085680077     
 C   8.7409473375302316        7.5778401534023478       -11.489127974397530     
 Dy   7.0790619077387955        4.5122103545417591       -11.754476713148444     
 H   7.9388008344344954        4.5470035822769610       -9.1863513845983764     
 H   10.948330010939644        6.8484342387180464       -6.6072228029575957     
 C   10.875912107324590        8.0898438243621094       -8.3606372073593800     
 C   7.7755858292125923        4.8267127551211724       -6.6771994984003538     
 C   9.7819345535278135        3.5202989032924954       -7.6021747325517648     
 H   9.8189398420598391        5.1039287850817567       -6.1845672741055164     
 H   10.550446617672982        9.1365432006611336       -10.208762699298845     
 C   9.6117330408723856        6.8843451184423925       -12.557106013487479     
 H   7.7366438904070423        7.1081084073759770       -11.493486927062607     
 C   8.5195661522877337        9.0526869394606369       -11.866882490680283     
 N   6.4400073949022723        5.3726577982173014       -13.732622118108189     
 H   5.4935756616249751        5.6405383284791668       -13.443864823260796     
 N   5.8773253340240901        2.7004467410600044       -12.160833483133073     
 O   9.0514206716105221        3.2167872608928092       -12.101080777310814     
 O   5.0729868814143169        5.4749849976129275       -10.858058848284067     
 H   11.628203597913101        8.7852420502359951       -7.9942120719607948     
 H   7.6284064371471372        4.0530694164078209       -5.9089392182981806     
 H   7.0831036065715045        4.5990905868054366       -7.5021644154507188     
 H   7.4592049987737301        5.7908876814702062       -6.2514343652112938     
 H   10.870860605325820        3.5557539971500782       -7.7398964017598963     
 H   9.3425106844171868        3.2085809253691360       -8.5580502710141264     
 H   9.5676399925393376        2.7294295980410990       -6.8676247145374409     
 H   9.1851203767800680        6.9870604852289642       -13.562542562152238     
 H   9.7464207535000416        5.8149811354985577       -12.344115182493317     
 H   10.616359909495271        7.3319330998383574       -12.560701762413053     
 H   9.4720908859799824        9.5877395638661955       -11.982510946828906     
 H   7.9382444108134775        9.5837983043243664       -11.102247922931285     
 H   7.9922758724887792        9.1210534933506739       -12.829023659410312     
 C   6.8763650950317370        6.2705012430446105       -14.697664087224972     
 C   5.0609822708022136        1.6210940236066871       -11.876393764965966     
 H   5.8720519223976346        2.8522344842705030       -13.176776902190886     
 C   9.0483888016654053        1.9096667891342061       -12.796987014441484     
 C   10.388616061017212        3.4284920089333242       -11.521439207868513     
 C   3.6923564493093197        5.0228825391103191       -11.083477937003179     
 C   5.0018035634497569        6.4870040578342829       -9.7965944730996952     
 C   6.2630067397043749        7.5496232273112502       -14.864890301081150     
 C   7.9940107284295978        5.9236252093846451       -15.515616031597936     
 C   4.4306080560873911       0.87803225007397412       -12.929955862213134     
 C   4.8194899394763917        1.2451244416432186       -10.521034895851839     
 H   8.8583115069029716        2.1038676266249632       -13.860130000111678     
 H   8.2076781517075190        1.3407548614168445       -12.384104639449372     
 C   10.414057587791472        1.2811508052225355       -12.521708311422602     
 C   10.917188287781357        2.0295639242522516       -11.277450644953728     
 H   10.242476410742844        4.0540657283997730       -10.635039699752181     
 H   10.999586502372502        3.9673550170164806       -12.261845957952236     
 H   3.2655691562188252        5.6304400932370173       -11.897142825744821     
 H   3.7625378831753222        3.9774065299152133       -11.405819603975283     
 C   2.9521589511526116        5.2408109743290474       -9.7477262948897465     
 C   3.9963189444984932        5.9033447051887968       -8.8191151883531571     
 H   6.0187327112159066        6.6057584489139556       -9.4136270263414428     
 H   4.6512013658176459        7.4324784173001390       -10.236764496480260     
 C   6.8324759882633588        8.4627851933934011       -15.755729403710127     
 C   5.0090645766841932        7.8819937518004108       -14.070451396524058     
 C   8.5200520473297416        6.8711641180258560       -16.399159368539163     
 C   8.5557755463576886        4.5140255049560150       -15.411235965155175     
 C   3.6501586735740279      -0.23441298743944070       -12.606374307146808     
 C   4.6213016402488822        1.3362305538770285       -14.370129917590216     
 C   4.0095738000967733       0.13507774511603360       -10.256505267260914     
 C   5.4635565260207910        2.0353935949468731       -9.3925778471493704     
 H   11.102643160147606        1.4534609946893580       -13.357188908756964     
 H   10.340243887624384       0.20013303910616309       -12.355723667739527     
 H   10.486138990544164        1.5999997744473289       -10.362653471323812     
 H   12.011160026548296        1.9937924840500874       -11.190508410073615     
 H   2.5929052742351262        4.2923745665766946       -9.3317565932402697     
 H   2.0836782306337192        5.8980726359006868       -9.8798955030219364     
 H   3.5485351544234738        6.6661574905056815       -8.1713101256804883     
 H   4.4868679801895945        5.1552173331884719       -8.1827233779988831     
 H   6.3870386681131333        9.4477040607754930       -15.848107408182209     
 C   7.9597623801796793        8.1469705153829608       -16.516161345802836     
 C   4.7002539521664009        9.3838918586421496       -13.977961406858771     
 H   5.1749400402878925        7.5274752260481819       -13.036817573983619     
 C   3.7916602513439073        7.1166547593502285       -14.649594814468996     
 H   9.3911694346581438        6.6232289082132052       -17.003535674862754     
 C   10.015663082178321        4.3768794364722243       -15.853389104768750     
 H   8.5148851396503122        4.2339803057616585       -14.348888388975350     
 C   7.6517030478331662        3.5262509353554776       -16.182622922654108     
 H   3.1899712777690095      -0.81044274572930053       -13.406701146386480     
 C   3.4272495638316363      -0.61559045234102405       -11.280009727807027     
 C   3.8125857431575834        2.6246145606898197       -14.667154786088792     
 H   5.6930294601946709        1.5741418309464832       -14.498916549273035     
 C   4.2943537538153871       0.27213456254225110       -15.423940961741804     
 H   3.8150393824939499      -0.14547486522572842       -9.2238321280258795     
 C   4.6252768904274779        2.0799930454000499       -8.1063756951768138     
 H   5.5569588470464319        3.0773569100247982       -9.7454598721367205     
 C   6.8808743444428995        1.5066108627686339       -9.0901231329595689     
 H   8.4044402383823495        8.8764096529846093       -17.189625948666077     
 H   5.5721936149593327        9.9543721427848926       -13.629241871035131     
 H   3.8744236022929472        9.5687458163543244       -13.277382350220591     
 H   4.3974580725295791        9.7961637822969418       -14.951053143314722     
 H   3.5772967129379842        7.4801469436199026       -15.665124647722376     
 H   2.8878718123469014        7.2607653966160006       -14.039775323128708     
 H   3.9784552175072347        6.0363375652784264       -14.734660910136006     
 H   10.378120240160682        3.3521425251036114       -15.679532065642448     
 H   10.677404740666310        5.0702143709180829       -15.313008816271257     
 H   10.131635919377576        4.5768086587698811       -16.926610075691531     
 H   7.6664166496329509        3.7597917839612314       -17.256206566420779     
 H   6.6124545457349688        3.5965267645885297       -15.830799466325592     
 H   7.9875801754575466        2.4833459754471003       -16.064308470528118     
 H   2.7732216233871783       -1.4542736170574677       -11.048425121395496     
 H   2.7386487485181199        2.3959942917966361       -14.729868206473897     
 H   4.1170285146019117        3.0633052127383036       -15.628251202665599     
 H   3.9443769279010152        3.3953485082130723       -13.894549682062978     
 H   3.2320694178885265        1.2795005892464184E-003  -15.408688052979363     
 H   4.8890380759319303      -0.63916078155957246       -15.275684442658118     
 H   4.5132910663720569       0.66111763639498544       -16.427028734108873     
 H   3.6020500278003684        2.4303165832289877       -8.2998893093865185     
 H   5.0837680878500962        2.7511047920889125       -7.3666214016165519     
 H   4.5521494136801630        1.0922887222089546       -7.6333999262677796     
 H   6.8380249455283977       0.44988773456202258       -8.7890620490003695     
 H   7.3528529548440122        2.0688122395661699       -8.2726235468891911     
 H   7.5323457428878058        1.5693870559835650       -9.9735779257739736     
 C  -3.7625645561146777       -3.2065381289814980        1.5790712029800100     
 C  -4.3492676146874860       -3.3356173698569842       0.27605107258440698     
 C  -4.0962880144755696       -2.0533808239203490        2.3599539533528322     
 N  -2.9001579627310661       -4.1617184967859222        2.1065929806254755     
 C  -5.2623787975535476       -2.3726988410281935      -0.16583009084202249     
 C  -4.0410248042758008       -4.4836313162446020      -0.68369398025820827     
 C  -5.0249842498938486       -1.1259408394295571        1.8736840569347464     
 C  -3.5148384644728567       -1.8768174284819596        3.7527269011105702     
 Dy  -1.8599690778483964       -4.9457182062323248        3.9590666547265152     
 H  -2.7492879912608146       -4.8829634751636046        1.3960781508030988     
 H  -5.7125679886111769       -2.4921958755945779       -1.1509518680417241     
 C  -5.6260827732666465       -1.2794158025904196       0.62308476801967971     
 C  -2.5615962236751209       -4.5424559638863862       -1.1129528273913640     
 C  -4.5730597963627515       -5.8561062610148529      -0.21234861989619327     
 H  -4.6046386045152738       -4.2459715775157996       -1.6010806026875151     
 H  -5.2909937098477080      -0.26804736672054708        2.4905853004804834     
 C  -4.4315721849965293       -2.5401026052315459        4.8002199156539396     
 H  -2.5313142768767047       -2.3868995790871335        3.7708145911119102     
 C  -3.2319827321038295      -0.41599256522507638        4.1449980788834324     
 N  -1.2125800638745110       -4.0782984901160368        5.9394357644125817     
 H -0.25858953268233720       -3.8300939687375033        5.6552645380449134     
 N -0.65705824550289371       -6.7511893751968222        4.3752876171719608     
 O  -3.8431972144113211       -6.2081327134209037        4.3151611933434815     
 O  0.13310767825186484       -3.9578203232119566        3.0640426970001435     
 H  -6.3686644042425806      -0.56766194839215478       0.26735438948332702     
 H  -2.2406206574686220       -3.5715115581132464       -1.5237170795505470     
 H  -1.8717071762653250       -4.7861029822626051      -0.28822645894525672     
 H  -2.4167077379794084       -5.3059031937434940       -1.8943097289041038     
 H  -4.3715342485304625       -6.6317039538627673      -0.96713192227141809     
 H  -4.1276185652199775       -6.1943037826157488       0.73230610892896264     
 H  -5.6603680041676609       -5.8167270393019868       -6.3139648427923509E-002
 H  -4.0154435736426342       -2.4653372515386391        5.8127565489061359     
 H  -4.6084723380772861       -3.5999373093564837        4.5739972835455776     
 H  -5.4139908749380004       -2.0469315600511928        4.7926040386707749     
 H  -4.1592039146695603       0.16463728590171772        4.2389349824997691     
 H  -2.6075167311426823        8.8995420334580744E-002   3.3978306303710766     
 H  -2.7252836194333971      -0.37813122075921396        5.1200778197787074     
 C  -1.6361270481785206       -3.1669181117019205        6.8988356673444935     
 C  0.16755224625944073       -7.8228890973285194        4.0889889150345002     
 H -0.65477330374786058       -6.6006988362489833        5.3912179182879827     
 C  -3.8485915174538912       -7.5123270266726045        5.0167537404057496     
 C  -5.1771399659863473       -5.9954600657133961        3.7273321712889493     
 C   1.5172653402481029       -4.3998120851327718        3.2867030835941322     
 C  0.19817239712403351       -2.9203686205888757        2.0270954047904568     
 C  -1.0050661411102260       -1.8948101385672977        7.0611177103201266     
 C  -2.7584193766037011       -3.4932729194969436        7.7207416681567800     
 C  0.80196560296880803       -8.5633375076784990        5.1410657443787571     
 C  0.41053408353686610       -8.1925355309013064        2.7325371198640145     
 H  -3.6762860739089631       -7.3128590236502431        6.0823299035105096     
 H  -3.0002083737771734       -8.0808545826599865        4.6185312393666944     
 C  -5.2085131887203593       -8.1448443577629490        4.7230985909585126     
 C  -5.7007612510455425       -7.3944943676281589        3.4751930536682387     
 H  -5.0257236901600972       -5.3654276601521707        2.8449460517403957     
 H  -5.7934867584377372       -5.4615210192991235        4.4669270442222571     
 H   1.9337241335341018       -3.8061223138586389        4.1153991939797709     
 H   1.4570994139713866       -5.4523803462668585        3.5864096073600975     
 C   2.2620610230063121       -4.1445955623657795        1.9605165361537278     
 C   1.2167943077938892       -3.4686368738216493        1.0422163190053655     
 H -0.81818763305412712       -2.8050313415535459        1.6410862169937517     
 H  0.53453059217139098       -1.9815035540211396        2.4919210901471058     
 C  -1.5615329349311200      -0.96914787794480850        7.9485623925533995     
 C  0.25253566060056543       -1.5787951724843607        6.2648878895341413     
 C  -3.2717464521173838       -2.5338402060001597        8.5996775985364948     
 C  -3.3392941705759154       -4.8964387788676209        7.6249852004508245     
 C   1.5865279072774099       -9.6716470097268488        4.8144717168888738     
 C  0.60711457460403873       -8.1086185131461548        6.5818836480992795     
 C   1.2257591442905014       -9.2977024431271058        2.4648443785466556     
 C -0.23718255887568121       -7.3983935948779322        1.6088912152440200     
 H  -5.9077921965024629       -7.9774878265517195        5.5506786860559654     
 H  -5.1283437337152025       -9.2250538898998986        4.5550804790243671     
 H  -5.2602788066625976       -7.8209189067744438        2.5631721790809481     
 H  -6.7939139165770772       -7.4318060221023972        3.3783329475708079     
 H   2.6308169962436758       -5.0797363238663413        1.5238457635361491     
 H   3.1253435299692525       -3.4847869664826017        2.1126240627443273     
 H   1.6608609782173613       -2.6849050374144321       0.41694834951608040     
 H  0.73819218689347221       -4.2051514541399522       0.38341518439542188     
 H  -1.1005633961197034        9.7067627273003665E-003   8.0369019691191514     
 C  -2.6944358634658561       -1.2643463788151243        8.7100768208935939     
 C  0.56849330080429250       -7.9013532712858159E-002   6.1560629544177496     
 H   8.6004755497442631E-002  -1.9443868512132916        5.2354443493337266     
 C   1.4655033058924736       -2.3429383150271677        6.8541469000814734     
 H  -4.1463031789017970       -2.7670242694453697        9.2057868143366992     
 C  -4.7961247401006419       -5.0151765157582471        8.0837979325076184     
 H  -3.3136079141045731       -5.1791044539655307        6.5627965699288779     
 C  -2.4387191983625849       -5.8931788919696428        8.3891934094288043     
 H   2.0490142981787822       -10.248276174490094        5.6128749671663689     
 C   1.8104204732059364       -10.048226325184540        3.4871721283693415     
 C   1.4061046509539183       -6.8147004851900030        6.8812002434752015     
 H -0.46643908551879792       -7.8789215954570908        6.7102969894383335     
 C  0.94143961273776422       -9.1711349432376323        7.6346893833008176     
 H   1.4221099899479557       -9.5746845887170338        1.4315859400217035     
 C  0.60000251033269525       -7.3424324752371470       0.32284508461455008     
 H -0.33254707395216576       -6.3584905962890801        1.9674175339774798     
 C  -1.6542362545797398       -7.9274992855442576        1.3057351684785650     
 H  -3.1299771451747609      -0.52503357443776810        9.3796562779882624     
 H -0.30247723472878174       0.49214982364239174        5.8059094314965645     
 H   1.3929680083712950        9.4828265815460167E-002   5.4505839208819955     
 H  0.87687048974674764       0.34200155329176496        7.1239555763607498     
 H   1.6762494171480435       -1.9736842419622365        7.8683340372347867     
 H   2.3727307853626716       -2.2041422213685093        6.2478051445099476     
 H   1.2756334325476679       -3.4224444974481005        6.9445090892237245     
 H  -5.1730587531907934       -6.0358996040918393        7.9144088506755006     
 H  -5.4557920685268355       -4.3141323826452371        7.5505623274742542     
 H  -4.8977248250688392       -4.8130992665342003        9.1581869032788834     
 H  -2.4447654687415157       -5.6602717585379674        9.4629801858585996     
 H  -1.4010263495185149       -5.8318261112921013        8.0304687001970265     
 H  -2.7845871470092769       -6.9331615662581010        8.2721207652363020     
 H   2.4673008220114845       -10.883972996490920        3.2540309244882746     
 H   2.4814244940869079       -7.0358355995863144        6.9496305874709403     
 H   1.0937768030432338       -6.3767644248261890        7.8402407028053531     
 H   1.2730212317282232       -6.0461121537347724        6.1066832562085818     
 H   2.0062496887905987       -9.4306785703052096        7.6205676583322202     
 H  0.35618856417730160       -10.087979490073092        7.4837981080631444     
 H  0.71640419801275756       -8.7861632161033398        8.6379690444726016     
 H   1.6201684577026638       -6.9844305487278175       0.51809384405283887     
 H  0.13632004768769043       -6.6713855850071475      -0.41370021177131017     
 H  0.68194895099861841       -8.3274891915686347      -0.15393830601060071     
 H  -1.6093480974200542       -8.9795431682111175       0.98877377016075840     
 H  -2.1328460991246234       -7.3548406601523180       0.49902602768169779     
 H  -2.3008940961600972       -7.8807637073062518        2.1936863279424879     
         240

 C   8.9896736135001269        6.2025065847567999       -9.3448635537160651     
 C   9.5755636521386229        6.0428460410941742       -8.0453315760503923     
 C   9.3370255171737497        7.3647918918386397       -10.105158133658987     
 N   8.1118728802966711        5.2716949193916554       -9.8882452871988846     
 C   10.501056900358506        6.9858624556843187       -7.5876490889183135     
 C   9.2573793562055062        4.8808435828353165       -7.1073732522565498     
 C   10.278462836944383        8.2701002530503605       -9.6040816159808973     
 C   8.7458021013229974        7.5775170484355510       -11.488086681725445     
 Dy   7.0820075882144176        4.5116917922449948       -11.755644507456864     
 H   7.9433978790381339        4.5441010747060187       -9.1886912086873558     
 H   10.950373304737441        6.8439428106892661       -6.6054129993543960     
 C   10.878560278573223        8.0869943525197705       -8.3576789933116373     
 C   7.7774670387118920        4.8219893455866627       -6.6798528653725562     
 C   9.7846120771540459        3.5166635760762457       -7.6048916961600002     
 H   9.8205314015787373        5.0984119019438818       -6.1853727927385433     
 H   10.553895081352261        9.1353880803410714       -10.204939480460020     
 C   9.6182132581794750        6.8864642541900372       -12.556231245660397     
 H   7.7420851150733183        7.1067556300773118       -11.494084030864684     
 C   8.5230821788106379        9.0525567353906009       -11.864037061225822     
 N   6.4448664797132569        5.3741407809385624       -13.733117534707734     
 H   5.4987567438124767        5.6434245361525459       -13.444727165024085     
 N   5.8782887070783074        2.7013016545066706       -12.163523125992347     
 O   9.0535468143377145        3.2162625222432086       -12.102994438932436     
 O   5.0766656150246323        5.4755959992455425       -10.858488611496062     
 H   11.630589221234596        8.7820852413451060       -7.9902072441574168     
 H   7.6290464131389628        4.0459067581518307       -5.9146991051093929     
 H   7.0854852623008657        4.5980806713162456       -7.5059118645256788     
 H   7.4615548102418563        5.7846842352218610       -6.2509037901551103     
 H   10.873512099246609        3.5526334887861855       -7.7426658936676800     
 H   9.3452798025884540        3.2055192422652952       -8.5609941902633402     
 H   9.5706590049593743        2.7251623407888159       -6.8709733728575833     
 H   9.1920022823756202        6.9896947418940218       -13.561808286554893     
 H   9.7541027557611493        5.8170911466930821       -12.344358567560356     
 H   10.622171047928866        7.3354325974806711       -12.558715213928995     
 H   9.4750787587422067        9.5887649378791835       -11.977902744577300     
 H   7.9403069431738400        9.5819115790119014       -11.099382774646214     
 H   7.9967687250671800        9.1216736652867478       -12.826623668876406     
 C   6.8829161371466405        6.2711418761810211       -14.698176421490253     
 C   5.0609000866076466        1.6224980136007601       -11.880137589001190     
 H   5.8730712490255437        2.8541460974388086       -13.179291181096946     
 C   9.0492177639451050        1.9086482837211947       -12.797819004594736     
 C   10.391337792466256        3.4278084815648064       -11.524762874609150     
 C   3.6957424822921352        5.0248169965153009       -11.084636381136336     
 C   5.0058650937081035        6.4858138626879338       -9.7953915257774913     
 C   6.2716803728430213        7.5511485405995140       -14.865604858882197     
 C   7.9997337383112868        5.9221685806688313       -15.516217070170272     
 C   4.4289741234325355       0.88162053695875342       -12.934203568156850     
 C   4.8199041081888137        1.2446898545741507       -10.525247072360070     
 H   8.8585372541416962        2.1021688160457987       -13.860961242599917     
 H   8.2084567364571015        1.3405769278214643       -12.383976368291075     
 C   10.414649505491946        1.2795594684601723       -12.523017839865791     
 C   10.919340365093506        2.0288568437049044       -11.279989222806298     
 H   10.246277786462686        4.0541679800831192       -10.638771134565948     
 H   11.001901057674029        3.9656645557600094       -12.266186051649335     
 H   3.2690832576788904        5.6346050286182940       -11.896522801397888     
 H   3.7652881680044712        3.9802330232254790       -11.409550764315545     
 C   2.9560167084830224        5.2396763754329889       -9.7482739496180937     
 C   4.0002503622930217        5.9008916344060856       -8.8187894440057590     
 H   6.0228820727039114        6.6037392252020695       -9.4123661603169175     
 H   4.6554161162166654        7.4320112535834646       -10.233985991009135     
 C   6.8423934226209502        8.4630235870104347       -15.756902411348454     
 C   5.0179849083017380        7.8853765185281661       -14.071667447672722     
 C   8.5272092562058681        6.8685333094355308       -16.400071166753655     
 C   8.5582172124044842        4.5114086402695701       -15.412501953040998     
 C   3.6487320683254709      -0.23129490663724955       -12.611834150638654     
 C   4.6185692826850557        1.3420318540449714       -14.373724607129649     
 C   4.0099271347247303       0.13443300113180950       -10.261834555157529     
 C   5.4646023071363024        2.0332730671498247       -9.3960476718521821     
 H   11.102629604622740        1.4505991542677270       -13.359199298359355     
 H   10.340253983373028       0.19876788496693179       -12.355954690192887     
 H   10.488985831775043        1.6004271354335884       -10.364380320628046     
 H   12.013342361184502        1.9927242104639715       -11.194108958041747     
 H   2.5975328712442858        4.2902485521279887       -9.3340938688991439     
 H   2.0870962807818461        5.8966087896339818       -9.8788111751096075     
 H   3.5525213912055031        6.6628454248831428       -8.1699732341704614     
 H   4.4906832525179503        5.1518773572391119       -8.1834017343322785     
 H   6.3986869086068481        9.4486370203268546       -15.849601972288752     
 C   7.9688983799030311        8.1450878556561310       -16.517468030319343     
 C   4.7115540767793789        9.3876087126398087       -13.978594765822173     
 H   5.1825520910274543        7.5301523448843941       -13.038116719934528     
 C   3.7997020835636905        7.1225226090696605       -14.652021148254052     
 H   9.3976620910215800        6.6189388576458050       -17.004616132959267     
 C   10.017120458779525        4.3708097594959900       -15.856172907726043     
 H   8.5176397855252937        4.2311900958082331       -14.350211209060053     
 C   7.6510623191924356        3.5263223945690623       -16.183324704423324     
 H   3.1879874789818423      -0.80603855383322831       -13.412696671737232     
 C   3.4270107695298786      -0.61478069544985603       -11.286029986695526     
 C   3.8115257012543844        2.6319905760014963       -14.667237065167193     
 H   5.6904340700449669        1.5785509364605674       -14.503553965913422     
 C   4.2885887851256426       0.28037138142323714       -15.428837720195038     
 H   3.8157285209498415      -0.14733297707985460       -9.2294603520799967     
 C   4.6269011340870625        2.0760291441556027       -8.1094671193392127     
 H   5.5579744295938518        3.0756806023400873       -9.7475183926402362     
 C   6.8819525569682938        1.5039271060870432       -9.0949365545618157     
 H   8.4143477396055530        8.8735499827410198       -17.191352519317963     
 H   5.5839207878782586        9.9564933891135112       -13.628601494755403     
 H   3.8853172793155610        9.5733588287235278       -13.278769080641670     
 H   4.4103657050057130        9.8008566199471119       -14.951682747041682     
 H   3.5868326928580960        7.4867455258299076       -15.667563015315578     
 H   2.8957795523220735        7.2680710921928897       -14.042799230310447     
 H   3.9845911692957219        6.0419526551518468       -14.737311173156227     
 H   10.377104401423978        3.3452124314811886       -15.683092217773424     
 H   10.681046729823738        5.0621608715837452       -15.316235979422853     
 H   10.132519659967711        4.5709057467715546       -16.929423109492003     
 H   7.6660301919811200        3.7596302720744963       -17.256955309908513     
 H   6.6123512053330256        3.5997160756947224       -15.831087728979725     
 H   7.9838244882821279        2.4826361476555947       -16.064887248898778     
 H   2.7733376916156685       -1.4539786906264973       -11.055300808679080     
 H   2.7372293656060021        2.4051468246912675       -14.728090364797570     
 H   4.1148335309240283        3.0717696379250645       -15.628126198711955     
 H   3.9460901314231811        3.4011810694845681       -13.893836583481702     
 H   3.2257943969724971        1.1653415406510520E-002  -15.412997844213843     
 H   4.8814588428634895      -0.63228089853404068       -15.282462851554889     
 H   4.5075304015736100       0.67039655994526404       -16.431516013163936     
 H   3.6036161877947923        2.4267009233662660       -8.3019656577983785     
 H   5.0857670363362013        2.7459787337895283       -7.3689455380322988     
 H   4.5538458881701542        1.0876634056140126       -7.6379368208917917     
 H   6.8390020171268198       0.44693214036968804       -8.7949323596559044     
 H   7.3545291237971222        2.0652046533347157       -8.2771631381342363     
 H   7.5329598200051500        1.5673917777289224       -9.9786604696087533     
 C  -3.7656415021916403       -3.2087151916047483        1.5774452148533427     
 C  -4.3516158567381815       -3.3401805258149295       0.27439967524082881     
 C  -4.0997218814769267       -2.0542181921247740        2.3559905998665638     
 N  -2.9035892804737848       -4.1628712842255933        2.1072125245462825     
 C  -5.2645388197450167       -2.3782160867710718      -0.16979727112302126     
 C  -4.0427093515604788       -4.4900571202143462      -0.68262591284941898     
 C  -5.0280019006941910       -1.1277083808945816        1.8674004149661494     
 C  -3.5188969265910313       -1.8751586636218509        3.7486398745322052     
 Dy  -1.8627766655901521       -4.9449616697416401        3.9601228745194867     
 H  -2.7527679110741028       -4.8855932752934041        1.3982974493140379     
 H  -5.7143583313272224       -2.4994967315559902       -1.1548550900282950     
 C  -5.6285021744018326       -1.2835050158020631       0.61687041740191972     
 C  -2.5629152183487252       -4.5495245376593649       -1.1105610971751771     
 C  -4.5752397091870431       -5.8613680067029161      -0.20880478208529363     
 H  -4.6056438857199815       -4.2544244031538110       -1.6008420491826532     
 H  -5.2941896927061682      -0.26865640663607221        2.4824442243204565     
 C  -4.4354464892633887       -2.5372044669686824        4.7970979338898321     
 H  -2.5351836375224432       -2.3847487414600703        3.7678324423501373     
 C  -3.2370782934758386      -0.41359999962923882        4.1385353919676859     
 N  -1.2172575150314826       -4.0753648762929231        5.9396343706507722     
 H -0.26401694416665183       -3.8247347093298640        5.6555153357368626     
 N -0.65778893129162186       -6.7491208263636659        4.3772242167124080     
 O  -3.8446352210773589       -6.2083983478586315        4.3168184325021768     
 O  0.12990045892120566       -3.9559936174168477        3.0649802445279133     
 H  -6.3708875988124367      -0.57249476997036841       0.25944541577314217     
 H  -2.2426292367370317       -3.5806102662847330       -1.5256529847588500     
 H  -1.8734720710839181       -4.7882378982813494      -0.28459367411496467     
 H  -2.4166119463361078       -5.3162287847132994       -1.8877879856094315     
 H  -4.3738348661065478       -6.6383027707759465      -0.96212540000633939     
 H  -4.1300929638244233       -6.1980015441093181       0.73648933858846477     
 H  -5.6625623025916800       -5.8213665786963205       -5.9879561720816654E-002
 H  -4.0192164856735992       -2.4610236474864924        5.8094858191057952     
 H  -4.6120360663452153       -3.5973781145811232        4.5723549034041566     
 H  -5.4180181994247780       -2.0443416937094598        4.7889554914057317     
 H  -4.1647375102823618       0.16644441102384450        4.2315115053997818     
 H  -2.6127884430069779        9.0618407277104032E-002   3.3906946355560166     
 H  -2.7305864098537640      -0.37379729873370204        5.1135753829743349     
 C  -1.6430147413186029       -3.1654794805129249        6.8993492083975765     
 C  0.16765071261724956       -7.8204128487769351        4.0917882880103615     
 H -0.65543184033409052       -6.5977297777907058        5.3930106749608724     
 C  -3.8483725879842305       -7.5133729102352378        5.0167826510220968     
 C  -5.1793379258982171       -5.9957665355126517        3.7308120454173412     
 C   1.5143413831509860       -4.3968816816365068        3.2880941240222361     
 C  0.19448015003380942       -2.9201804324394938        2.0264826482576539     
 C  -1.0147674697541023       -1.8922234755802256        7.0622111941856751     
 C  -2.7642834813646067       -3.4948376269304466        7.7211808221091811     
 C  0.80345077773165208       -8.5589938351685824        5.1442817902632711     
 C  0.41016114025148465       -8.1917261232512342        2.7357454356215691     
 H  -3.6747265221084651       -7.3150121055363408        6.0822919665432593     
 H  -3.0002637042117750       -8.0809735034233210        4.6168510884352116     
 C  -5.2082898331970062       -8.1462404471094523        4.7242262599108171     
 C  -5.7025995519596790       -7.3947593417988164        3.4779253261200034     
 H  -5.0292335571567586       -5.3649480432603829        2.8487921569492629     
 H  -5.7949898673189741       -5.4627810032547277        4.4716073730710209     
 H   1.9307575299544295       -3.8013005353053813        4.1153320184697835     
 H   1.4547332694285320       -5.4487673862575887        3.5899525092178699     
 C   2.2586045195059614       -4.1442044455676808        1.9612254010785206     
 C   1.2130746203886733       -3.4696095513537801        1.0422244071495119     
 H -0.82199865085112001       -2.8056305219727933        1.6405199617385431     
 H  0.53076456987298037       -1.9806177913421874        2.4898309791667113     
 C  -1.5729493223016133      -0.96847327577009690        7.9504051394671000     
 C  0.24246302727275618       -1.5736156852018963        6.2666194851878005     
 C  -3.2794681014219735       -2.5371967429612621        8.6008102589122437     
 C  -3.3411505597494755       -4.8994049167694200        7.6255753678035569     
 C   1.5876288298342205       -9.6678735283364681        4.8187475201172694     
 C  0.60996149867603655       -8.1021199713102572        6.5845077478937641     
 C   1.2251861387743623       -9.2972752989311545        2.4690187756607300     
 C -0.23781854644369893       -7.3989487693180473        1.6113527525082412     
 H  -5.9064888806578812       -7.9802180415599580        5.5529030068806335     
 H  -5.1277690610032467       -9.2261962787554594        4.5548951066619017     
 H  -5.2632477995980089       -7.8199522361814191        2.5648587867375623     
 H  -6.7958188751339064       -7.4323392500967085        3.3825693398724299     
 H   2.6268716101801384       -5.0801841555682108        1.5260594863730297     
 H   3.1221584183154052       -3.4844586391724568        2.1117982746751980     
 H   1.6569079022552857       -2.6866725021691860       0.41584523659852035     
 H  0.73451165079383485       -4.2070506853710654       0.38448694997345395     
 H  -1.1143143928019421        1.1301843931339237E-002   8.0393516625625328     
 C  -2.7047953758344194       -1.2667245740698396        8.7120366012383936     
 C  0.55578792195960958       -7.3409569945477149E-002   6.1580142970723184     
 H   7.7296407603140271E-002  -1.9393624266069975        5.2370488377540747     
 C   1.4564671841928918       -2.3353878313756580        6.8566505472325030     
 H  -4.1531628738183635       -2.7727194917484046        9.2070651054179944     
 C  -4.7971382343783846       -5.0223510862994551        8.0851924179683063     
 H  -3.3151969109932078       -5.1820115609618895        6.5634048571994956     
 C  -2.4373735837257744       -5.8932287586324410        8.3893785886327592     
 H   2.0506164538132943       -10.243376682040644        5.6176211789793484     
 C   1.8102880502278287       -10.046616563679843        3.4919337754154891     
 C   1.4075415016175894       -6.8067778300127806        6.8802778097376898     
 H -0.46366016823997586       -7.8736298023428084        6.7141406706139817     
 C  0.94728417349122174       -9.1623329923188752        7.6384887336007727     
 H   1.4211233570675137       -9.5753951423438650        1.4360075102093866     
 C  0.59949048964199003       -7.3441245225295280       0.32535431705263063     
 H -0.33357796556593428       -6.3587520878230199        1.9688424308509531     
 C  -1.6546015311086431       -7.9289079792140216        1.3085997941630891     
 H  -3.1414223521372744      -0.52887835099678104        9.3823204759444696     
 H -0.31559920718273837       0.49618035856781439        5.8065985014689776     
 H   1.3807892800228898       0.10180038292571239        5.4535739008663295     
 H  0.86226832992192837       0.34813996616444465        7.1261669363295974     
 H   1.6658111313398192       -1.9657650730976677        7.8709610084661881     
 H   2.3637205919758566       -2.1948629885758146        6.2508295014982842     
 H   1.2686083975616864       -3.4151897965398725        6.9468729262335174     
 H  -5.1710552137301935       -6.0440700126200699        7.9162785164546401     
 H  -5.4590450386253453       -4.3235135793593900        7.5521772803423506     
 H  -4.8987647699316819       -4.8203108841934110        9.1595836577411678     
 H  -2.4439492018003199       -5.6606211900858581        9.4632249834275672     
 H  -1.4001660686008197       -5.8284184390369846        8.0304706298249684     
 H  -2.7797904475365391       -6.9340893847715401        8.2720597577287300     
 H   2.4667145294275130       -10.882932702635870        3.2595212776555926     
 H   2.4831885063987467       -7.0263128175981855        6.9464958388558884     
 H   1.0967118391019430       -6.3678560960636235        7.8392706327828332     
 H   1.2715716725710997       -6.0395861439606184        6.1051419838692160     
 H   2.0125119524411210       -9.4200928380049209        7.6235295252359858     
 H  0.36353731746745149       -10.080351531941254        7.4896037836707476     
 H  0.72262566812315987       -8.7762684736642651        8.6414280485019024     
 H   1.6195830492802936       -6.9857686598540498       0.52032900629990331     
 H  0.13577763643281873       -6.6739398364678610      -0.41191466010623734     
 H  0.68167503620980630       -8.3296290885370432      -0.15041807546556732     
 H  -1.6092150736689401       -8.9812138469605003       0.99267199964627184     
 H  -2.1333882833399223       -7.3572312326827447       0.50133242823271462     
 H  -2.3013840362123141       -7.8816433610114602        2.1964216839623498     
         240

 C   8.9931707711765885        6.2004021868005177       -9.3448079654974734     
 C   9.5783369139598804        6.0396172505298109       -8.0450897793827210     
 C   9.3408136224811766        7.3633648157834255       -10.103836731914342     
 N   8.1159456263733372        5.2698568521980285       -9.8895514204871855     
 C   10.503510168819771        6.9822291428558296       -7.5859274422937073     
 C   9.2596055924816536        4.8765257288685326       -7.1088024545414585     
 C   10.281741931682950        8.2683372712885745       -9.6012608233937851     
 C   8.7506568651157615        7.5771939434687541       -11.487045389053360     
 Dy   7.0849532686900396        4.5111732299482306       -11.756812301765283     
 H   7.9479949236417733        4.5411985671350763       -9.1910310327763334     
 H   10.952416598535239        6.8394513826604859       -6.6036031957511963     
 C   10.881208449821857        8.0841448806774316       -8.3547207792638929     
 C   7.7793482482111926        4.8172659360521530       -6.6825062323447586     
 C   9.7872896007802783        3.5130282488599955       -7.6076086597682355     
 H   9.8221229610976337        5.0928950188060060       -6.1861783113715703     
 H   10.557343545031539        9.1342329600210075       -10.201116261621197     
 C   9.6246934754865645        6.8885833899376818       -12.555356477833314     
 H   7.7475263397395935        7.1054028527786466       -11.494681134666763     
 C   8.5265982053335421        9.0524265313205650       -11.861191631771362     
 N   6.4497255645242415        5.3756237636598234       -13.733612951307279     
 H   5.5039378259999774        5.6463107438259259       -13.445589506787375     
 N   5.8792520801325248        2.7021565679533368       -12.166212768851620     
 O   9.0556729570649086        3.2157377835936081       -12.104908100554058     
 O   5.0803443486349478        5.4762070008781576       -10.858918374708059     
 H   11.632974844556090        8.7789284324542169       -7.9862024163540397     
 H   7.6296863891307884        4.0387440998958404       -5.9204589919206052     
 H   7.0878669180302261        4.5970707558270547       -7.5096593136006389     
 H   7.4639046217099825        5.7784807889735168       -6.2503732150989277     
 H   10.876163593167396        3.5495129804222922       -7.7454353855754636     
 H   9.3480489207597213        3.2024575591614544       -8.5639381095125557     
 H   9.5736780173794109        2.7208950835365324       -6.8743220311777256     
 H   9.1988841879711707        6.9923289985590795       -13.561074010957546     
 H   9.7617847580222588        5.8192011578876066       -12.344601952627393     
 H   10.627982186362463        7.3389320951229848       -12.556728665444936     
 H   9.4780666315044293        9.5897903118921732       -11.973294542325695     
 H   7.9423694755342025        9.5800248536994363       -11.096517626361143     
 H   8.0012615776455807        9.1222938372228217       -12.824223678342500     
 C   6.8894671792615441        6.2717825093174318       -14.698688755755532     
 C   5.0608179024130786        1.6239020035948331       -11.883881413036415     
 H   5.8740905756534527        2.8560577106071139       -13.181805460003009     
 C   9.0500467262248048        1.9076297783081830       -12.798650994747986     
 C   10.394059523915301        3.4271249541962883       -11.528086541349788     
 C   3.6991285152749507        5.0267514539202836       -11.085794825269494     
 C   5.0099266239664502        6.4846236675415847       -9.7941885784552856     
 C   6.2803540059816667        7.5526738538877778       -14.866319416683245     
 C   8.0054567481929748        5.9207119519530176       -15.516818108742610     
 C   4.4273401907776808       0.88520882384353261       -12.938451274100563     
 C   4.8203182769012365        1.2442552675050831       -10.529459248868301     
 H   8.8587630013804191        2.1004700054666339       -13.861792485088158     
 H   8.2092353212066822        1.3403989942260841       -12.383848097132775     
 C   10.415241423192420        1.2779681316978093       -12.524327368308979     
 C   10.921492442405652        2.0281497631575571       -11.282527800658871     
 H   10.250079162182528        4.0542702317664654       -10.642502569379717     
 H   11.004215612975557        3.9639740945035387       -12.270526145346432     
 H   3.2725973591389557        5.6387699639995708       -11.895902777050953     
 H   3.7680384528336197        3.9830595165357452       -11.413281924655807     
 C   2.9598744658134328        5.2385417765369304       -9.7488216043464409     
 C   4.0041817800875492        5.8984385636233752       -8.8184636996583610     
 H   6.0270314341919171        6.6017200014901833       -9.4111052942923923     
 H   4.6596308666156849        7.4315440898667902       -10.231207485538009     
 C   6.8523108569785407        8.4632619806274683       -15.758075418986779     
 C   5.0269052399192828        7.8887592852559205       -14.072883498821385     
 C   8.5343664650819928        6.8659025008452055       -16.400982964968144     
 C   8.5606588784512798        4.5087917755831244       -15.413767940926823     
 C   3.6473054630769139      -0.22817682583505838       -12.617293994130497     
 C   4.6158369251212283        1.3478331542129143       -14.377319296669082     
 C   4.0102804693526872       0.13378825714758541       -10.267163843054146     
 C   5.4656480882518137        2.0311525393527758       -9.3995174965549957     
 H   11.102616049097872        1.4477373138460961       -13.361209687961747     
 H   10.340264079121674       0.19740273082770052       -12.356185712646246     
 H   10.491832673005923        1.6008544964198479       -10.366107169932278     
 H   12.015524695820709        1.9916559368778555       -11.197709506009881     
 H   2.6021604682534458        4.2881225376792838       -9.3364311445580181     
 H   2.0905143309299725        5.8951449433672769       -9.8777268471972768     
 H   3.5565076279875321        6.6595333592606050       -8.1686363426604345     
 H   4.4944985248463061        5.1485373812897528       -8.1840800906656739     
 H   6.4103351491005629        9.4495699798782162       -15.851096536395296     
 C   7.9780343796263820        8.1432051959292995       -16.518774714835853     
 C   4.7228542013923560        9.3913255666374678       -13.979228124785575     
 H   5.1901641417670152        7.5328294637206064       -13.039415865885440     
 C   3.8077439157834734        7.1283904587890916       -14.654447482039107     
 H   9.4041547473850162        6.6146488070784040       -17.005696591055781     
 C   10.018577835380729        4.3647400825197549       -15.858956710683334     
 H   8.5203944314002769        4.2283998858548077       -14.351534029144755     
 C   7.6504215905517041        3.5263938537826465       -16.184026486192540     
 H   3.1860036801946752      -0.80163436193715598       -13.418692197087983     
 C   3.4267719752281209      -0.61397093855868801       -11.292050245584024     
 C   3.8104656593511850        2.6393665913131730       -14.667319344245593     
 H   5.6878386798952629        1.5829600419746517       -14.508191382553809     
 C   4.2828238164358989       0.28860820030422318       -15.433734478648271     
 H   3.8164176594057331      -0.14919108893398081       -9.2350885761341139     
 C   4.6285253777466471        2.0720652429111555       -8.1125585435016134     
 H   5.5589900121412725        3.0740042946553761       -9.7495769131437520     
 C   6.8830307694936881        1.5012433494054522       -9.0997499761640608     
 H   8.4242552408287548        8.8706903124974303       -17.193079089969846     
 H   5.5956479607971845        9.9586146354421281       -13.627961118475673     
 H   3.8962109563381748        9.5779718410927330       -13.280155811062748     
 H   4.4232733374818478        9.8055494575972819       -14.952312350768642     
 H   3.5963686727782083        7.4933441080399135       -15.670001382908779     
 H   2.9036872922972456        7.2753767877697779       -14.045823137492185     
 H   3.9907271210842086        6.0475677450252681       -14.739961436176449     
 H   10.376088562687272        3.3382823378587658       -15.686652369904399     
 H   10.684688718981164        5.0541073722494065       -15.319463142574449     
 H   10.133403400557846        4.5650028347732281       -16.932236143292471     
 H   7.6656437343292900        3.7594687601877612       -17.257704053396250     
 H   6.6122478649310832        3.6029053868009151       -15.831375991633859     
 H   7.9800688011067082        2.4819263198640891       -16.065466027269437     
 H   2.7734537598441582       -1.4536837641955269       -11.062176495962664     
 H   2.7358099826938842        2.4142993575858989       -14.726312523121242     
 H   4.1126385472461440        3.0802340631118255       -15.628001194758310     
 H   3.9478033349453470        3.4070136307560643       -13.893123484900427     
 H   3.2195193760564682        2.2027330223774594E-002  -15.417307635448323     
 H   4.8738796097950496      -0.62540101550850880       -15.289241260451661     
 H   4.5017697367751621       0.67967548349554263       -16.436003292218999     
 H   3.6051823477892162        2.4230852635035447       -8.3040420062102385     
 H   5.0877659848223074        2.7408526754901446       -7.3712696744480457     
 H   4.5555423626601446        1.0830380890190707       -7.6424737155158047     
 H   6.8399790887252419       0.44397654617735344       -8.8008026703114393     
 H   7.3562052927502330        2.0615970671032620       -8.2817027293792815     
 H   7.5335738971224941        1.5653964994742799       -9.9837430134435330     
 C  -3.7687184482686025       -3.2108922542279985        1.5758192267266755     
 C  -4.3539640987888761       -3.3447436817728748       0.27274827789725065     
 C  -4.1031557484782839       -2.0550555603291989        2.3520272463802954     
 N  -2.9070205982165032       -4.1640240716652643        2.1078320684670895     
 C  -5.2666988419364866       -2.3837333325139500      -0.17376445140402003     
 C  -4.0443938988451560       -4.4964829241840905      -0.68155784544062958     
 C  -5.0310195514945324       -1.1294759223596063        1.8611167729975522     
 C  -3.5229553887092062       -1.8734998987617419        3.7445528479538401     
 Dy  -1.8655842533319078       -4.9442051332509562        3.9611790943124578     
 H  -2.7562478308873910       -4.8882230754232037        1.4005167478249769     
 H  -5.7161486740432679       -2.5067975875174024       -1.1587583120148659     
 C  -5.6309215755370188       -1.2875942290137063       0.61065606678415973     
 C  -2.5642342130223295       -4.5565931114323437       -1.1081693669589903     
 C  -4.5774196220113339       -5.8666297523909803      -0.20526094427439401     
 H  -4.6066491669246883       -4.2628772287918215       -1.6006034956777913     
 H  -5.2973856755646294      -0.26926544655159740        2.4743031481604296     
 C  -4.4393207935302481       -2.5343063287058185        4.7939759521257237     
 H  -2.5390529981681818       -2.3825979038330072        3.7648502935883643     
 C  -3.2421738548478483      -0.41120743403340121        4.1320727050519395     
 N  -1.2219349661884542       -4.0724312624698102        5.9398329768889617     
 H -0.26944435565096647       -3.8193754499222248        5.6557661334288118     
 N -0.65851961708035001       -6.7470522775305088        4.3791608162528544     
 O  -3.8460732277433967       -6.2086639822963594        4.3184756716608730     
 O  0.12669323959054651       -3.9541669116217393        3.0659177920556830     
 H  -6.3731107933822937      -0.57732759154858204       0.25153644206295733     
 H  -2.2446378160054419       -3.5897089744562192       -1.5275888899671530     
 H  -1.8752369659025112       -4.7903728143000937      -0.28096088928467267     
 H  -2.4165161546928071       -5.3265543756831057       -1.8812662423147590     
 H  -4.3761354836826332       -6.6449015876891266      -0.95711887774126059     
 H  -4.1325673624288690       -6.2016993056028875       0.74067256824796679     
 H  -5.6647566010156991       -5.8260061180906551       -5.6619475013709793E-002
 H  -4.0229893977045634       -2.4567100434343456        5.8062150893054536     
 H  -4.6155997946131437       -3.5948189198057632        4.5707125232627357     
 H  -5.4220455239115557       -2.0417518273677269        4.7853069441406886     
 H  -4.1702711058951643       0.16825153614597130        4.2240880282997946     
 H  -2.6180601548712734        9.2241394219627321E-002   3.3835586407409570     
 H  -2.7358892002741309      -0.36946337670819018        5.1070729461699624     
 C  -1.6499024344586850       -3.1640408493239294        6.8998627494506604     
 C  0.16774917897505842       -7.8179366002253508        4.0945876609862228     
 H -0.65609037692032046       -6.5947607193324291        5.3948034316337621     
 C  -3.8481536585145699       -7.5144187937978710        5.0168115616384439     
 C  -5.1815358858100860       -5.9960730053119073        3.7342919195457327     
 C   1.5114174260538691       -4.3939512781402419        3.2894851644503400     
 C  0.19078790294358533       -2.9199922442901118        2.0258698917248505     
 C  -1.0244687983979786       -1.8896368125931535        7.0633046780512236     
 C  -2.7701475861255123       -3.4964023343639496        7.7216199760615822     
 C  0.80493595249449601       -8.5546501626586657        5.1474978361477843     
 C  0.40978819696610319       -8.1909167156011602        2.7389537513791238     
 H  -3.6731669703079670       -7.3171651874224386        6.0822540295760090     
 H  -3.0003190346463766       -8.0810924241866555        4.6151709375037280     
 C  -5.2080664776736532       -8.1476365364559555        4.7253539288631217     
 C  -5.7044378528738156       -7.3950243159694740        3.4806575985717676     
 H  -5.0327434241534199       -5.3644684263685960        2.8526382621581297     
 H  -5.7964929762002102       -5.4640409872103319        4.4762877019197838     
 H   1.9277909263747572       -3.7964787567521232        4.1152648429597960     
 H   1.4523671248856771       -5.4451544262483189        3.5934954110756423     
 C   2.2551480160056108       -4.1438133287695820        1.9619342660033134     
 C   1.2093549329834572       -3.4705822288859105        1.0422324952936584     
 H -0.82580966864811300       -2.8062297023920406        1.6399537064833347     
 H  0.52699854757456988       -1.9797320286632352        2.4877408681863162     
 C  -1.5843657096721067      -0.96779867359538529        7.9522478863807997     
 C  0.23239039394494695       -1.5684361979194319        6.2683510808414589     
 C  -3.2871897507265633       -2.5405532799223645        8.6019429192879944     
 C  -3.3430069489230356       -4.9023710546712183        7.6261655351562885     
 C   1.5887297523910309       -9.6641000469460874        4.8230233233456659     
 C  0.61280842274803438       -8.0956214294743596        6.5871318476882488     
 C   1.2246131332582235       -9.2968481547352049        2.4731931727748049     
 C -0.23845453401171662       -7.3995039437581624        1.6138142897724621     
 H  -5.9051855648133005       -7.9829482565681955        5.5551273277053026     
 H  -5.1271943882912909       -9.2273386676110203        4.5547097342994372     
 H  -5.2662167925334202       -7.8189855655883944        2.5665453943941761     
 H  -6.7977238336907355       -7.4328724780910198        3.3868057321740515     
 H   2.6229262241166009       -5.0806319872700811        1.5282732092099103     
 H   3.1189733066615579       -3.4841303118623124        2.1109724866060686     
 H   1.6529548262932101       -2.6884399669239398       0.41474212368096031     
 H  0.73083111469419748       -4.2089499166021795       0.38555871555148608     
 H  -1.1280653894841808        1.2896925135378105E-002   8.0418013560059123     
 C  -2.7151548882029832       -1.2691027693245551        8.7139963815831933     
 C  0.54308254311492665       -6.7805607178096139E-002   6.1599656397268880     
 H   6.8588059708837912E-002  -1.9343380020007037        5.2386533261744237     
 C   1.4474310624933100       -2.3278373477241487        6.8591541943835317     
 H  -4.1600225687349308       -2.7784147140514399        9.2083433964992878     
 C  -4.7981517286561264       -5.0295256568406641        8.0865869034289943     
 H  -3.3167859078818425       -5.1849186679582493        6.5640131444701142     
 C  -2.4360279690889644       -5.8932786252952383        8.3895637678367141     
 H   2.0522186094478063       -10.238477189591196        5.6223673907923279     
 C   1.8101556272497212       -10.045006802175147        3.4966954224616367     
 C   1.4089783522812607       -6.7988551748355581        6.8793553760001789     
 H -0.46088125096115373       -7.8683380092285251        6.7179843517896298     
 C  0.95312873424467925       -9.1535310414001181        7.6422880839007270     
 H   1.4201367241870717       -9.5761056959706963        1.4404290803970698     
 C  0.59897846895128470       -7.3458165698219089       0.32786354949071117     
 H -0.33460885717970285       -6.3590135793569598        1.9702673277244265     
 C  -1.6549668076375463       -7.9303166728837846        1.3114644198476133     
 H  -3.1528675590997874      -0.53272312755579398        9.3849846739006768     
 H -0.32872117963669500       0.50021089349323711        5.8072875714413907     
 H   1.3686105516744844       0.10877250003596460        5.4565638808506627     
 H  0.84766617009710898       0.35427837903712439        7.1283782962984441     
 H   1.6553728455315946       -1.9578459042330991        7.8735879796975885     
 H   2.3547103985890416       -2.1855837557831195        6.2538538584866199     
 H   1.2615833625757049       -3.4079350956316450        6.9492367632433103     
 H  -5.1690516742695936       -6.0522404211483014        7.9181481822337787     
 H  -5.4622980087238542       -4.3328947760735437        7.5537922332104479     
 H  -4.8998047147945236       -4.8275225018526218        9.1609804122034522     
 H  -2.4431329348591246       -5.6609706216337488        9.4634697809965331     
 H  -1.3993057876831245       -5.8250107667818680        8.0304725594529121     
 H  -2.7749937480638018       -6.9350172032849784        8.2719987502211580     
 H   2.4661282368435420       -10.881892408780818        3.2650116308229107     
 H   2.4849525187105850       -7.0167900356100565        6.9433610902408356     
 H   1.0996468751606523       -6.3589477673010570        7.8383005627603142     
 H   1.2701221134139762       -6.0330601341864645        6.1036007115298512     
 H   2.0187742160916433       -9.4095071057046304        7.6264913921397515     
 H  0.37088607075760144       -10.072723573809416        7.4954094592783509     
 H  0.72884713823356229       -8.7663737312251904        8.6448870525312014     
 H   1.6189976408579234       -6.9871067709802821       0.52256416854696786     
 H  0.13523522517794706       -6.6764940879285755      -0.41012910844116457     
 H  0.68140112142099418       -8.3317689855054518      -0.14689784492053395     
 H  -1.6090820499178260       -8.9828845257098831       0.99657022913178528     
 H  -2.1339304675552211       -7.3596218052131714       0.50363882878373134     
 H  -2.3018739762645311       -7.8825230147166678        2.1991570399822113     
         240

 C   8.9966679288530518        6.1982977888442354       -9.3447523772788799     
 C   9.5811101757811379        6.0363884599654476       -8.0448479827150514     
 C   9.3446017277886018        7.3619377397282113       -10.102515330169695     
 N   8.1200183724500032        5.2680187850044016       -9.8908575537754864     
 C   10.505963437281036        6.9785958300273396       -7.5842057956691002     
 C   9.2618318287577992        4.8722078749017497       -7.1102316568263682     
 C   10.285021026421516        8.2665742895267886       -9.5984400308066729     
 C   8.7555116289085273        7.5768708385019572       -11.486004096381276     
 Dy   7.0878989491656625        4.5106546676514654       -11.757980096073704     
 H   7.9525919682454127        4.5382960595641340       -9.1933708568653127     
 H   10.954459892333036        6.8349599546317057       -6.6017933921479965     
 C   10.883856621070491        8.0812954088350910       -8.3517625652161502     
 C   7.7812294577104932        4.8125425265176434       -6.6851595993169619     
 C   9.7899671244065107        3.5093929216437458       -7.6103256233764709     
 H   9.8237145206165319        5.0873781356681311       -6.1869838300045972     
 H   10.560792008710818        9.1330778397009453       -10.197293042782372     
 C   9.6311736927936558        6.8907025256853265       -12.554481710006232     
 H   7.7529675644058687        7.1040500754799805       -11.495278238468840     
 C   8.5301142318564445        9.0522963272505308       -11.858346202316902     
 N   6.4545846493352270        5.3771067463810844       -13.734108367906824     
 H   5.5091189081874790        5.6491969514993050       -13.446451848550664     
 N   5.8802154531867412        2.7030114814000035       -12.168902411710894     
 O   9.0577990997921010        3.2152130449440075       -12.106821762175679     
 O   5.0840230822452641        5.4768180025107727       -10.859348137920055     
 H   11.635360467877584        8.7757716235633296       -7.9821975885506626     
 H   7.6303263651226141        4.0315814416398510       -5.9262188787318175     
 H   7.0902485737595873        4.5960608403378638       -7.5134067626755989     
 H   7.4662544331781078        5.7722773427251717       -6.2498426400427443     
 H   10.878815087088183        3.5463924720583990       -7.7482048774832473     
 H   9.3508180389309885        3.1993958760576136       -8.5668820287617713     
 H   9.5766970297994476        2.7166278262842489       -6.8776706894978679     
 H   9.2057660935667229        6.9949632552241363       -13.560339735360198     
 H   9.7694667602833682        5.8213111690821311       -12.344845337694432     
 H   10.633793324796059        7.3424315927652977       -12.554742116960877     
 H   9.4810545042666519        9.5908156859051630       -11.968686340074088     
 H   7.9444320078945649        9.5781381283869713       -11.093652478076072     
 H   8.0057544302239823        9.1229140091588956       -12.821823687808592     
 C   6.8960182213764476        6.2724231424538424       -14.699201090020811     
 C   5.0607357182185115        1.6253059935889058       -11.887625237071639     
 H   5.8751099022813618        2.8579693237754191       -13.184319738909071     
 C   9.0508756885045045        1.9066112728951716       -12.799482984901237     
 C   10.396781255364344        3.4264414268277701       -11.531410208090428     
 C   3.7025145482577666        5.0286859113252653       -11.086953269402651     
 C   5.0139881542247977        6.4834334723952356       -9.7929856311330798     
 C   6.2890276391203130        7.5541991671760416       -14.867033974484292     
 C   8.0111797580746646        5.9192553232372038       -15.517419147314946     
 C   4.4257062581228261       0.88879711072831180       -12.942698980044279     
 C   4.8207324456136593        1.2438206804360155       -10.533671425376532     
 H   8.8589887486191436        2.0987711948874694       -13.862623727576398     
 H   8.2100139059562647        1.3402210606307037       -12.383719825974477     
 C   10.415833340892894        1.2763767949354463       -12.525636896752168     
 C   10.923644519717799        2.0274426826102099       -11.285066378511441     
 H   10.253880537902370        4.0543724834498107       -10.646234004193484     
 H   11.006530168277084        3.9622836332470674       -12.274866239043531     
 H   3.2761114605990205        5.6429348993808475       -11.895282752704018     
 H   3.7707887376627687        3.9858860098460109       -11.417013084996070     
 C   2.9637322231438432        5.2374071776408719       -9.7493692590747880     
 C   4.0081131978820776        5.8959854928406639       -8.8181379553109647     
 H   6.0311807956799219        6.5997007777782963       -9.4098444282678688     
 H   4.6638456170147045        7.4310769261501157       -10.228428980066884     
 C   6.8622282913361321        8.4635003742445001       -15.759248426625106     
 C   5.0358255715368276        7.8921420519836758       -14.074099549970049     
 C   8.5415236739581193        6.8632716922548793       -16.401894763182636     
 C   8.5631005444980737        4.5061749108966795       -15.415033928812646     
 C   3.6458788578283565      -0.22505874503286724       -12.622753837622341     
 C   4.6131045675574018        1.3536344543808572       -14.380913986208514     
 C   4.0106338039806442       0.13314351316336132       -10.272493130950762     
 C   5.4666938693673250        2.0290320115557274       -9.4029873212578075     
 H   11.102602493573006        1.4448754734244651       -13.363220077564137     
 H   10.340274174870320       0.19603757668846922       -12.356416735099605     
 H   10.494679514236804        1.6012818574061074       -10.367834019236509     
 H   12.017707030456913        1.9905876632917394       -11.201310053978013     
 H   2.6067880652626054        4.2859965232305779       -9.3387684202168924     
 H   2.0939323810780994        5.8936810971005720       -9.8766425192849479     
 H   3.5604938647695614        6.6562212936380671       -8.1672994511504076     
 H   4.4983137971746618        5.1451974053403928       -8.1847584469990693     
 H   6.4219833895942777        9.4505029394295779       -15.852591100501840     
 C   7.9871703793497328        8.1413225362024679       -16.520081399352360     
 C   4.7341543260053340        9.3950424206351251       -13.979861483748977     
 H   5.1977761925065771        7.5355065825568186       -13.040715011836349     
 C   3.8157857480032562        7.1342583085085236       -14.656873815824163     
 H   9.4106474037484524        6.6103587565110038       -17.006777049152294     
 C   10.020035211981932        4.3586704055435206       -15.861740513640626     
 H   8.5231490772752601        4.2256096759013824       -14.352856849229457     
 C   7.6497808619109726        3.5264653129962311       -16.184728267961756     
 H   3.1840198814075080      -0.79723017004108376       -13.424687722438733     
 C   3.4265331809263637      -0.61316118166751998       -11.298070504472523     
 C   3.8094056174479860        2.6467426066248496       -14.667401623323993     
 H   5.6852432897455589        1.5873691474887361       -14.512828799194196     
 C   4.2770588477461553       0.29684501918520922       -15.438631237101504     
 H   3.8171067978616247      -0.15104920078810702       -9.2407168001882329     
 C   4.6301496214062317        2.0681013416667082       -8.1156499676640124     
 H   5.5600055946886933        3.0723279869706652       -9.7516354336472677     
 C   6.8841089820190833        1.4985595927238615       -9.1045633977663076     
 H   8.4341627420519583        8.8678306422538409       -17.194805660621732     
 H   5.6073751337161104        9.9607358817707450       -13.627320742195943     
 H   3.9071046333607891        9.5825848534619364       -13.281542541483827     
 H   4.4361809699579826        9.8102422952474519       -14.952941954495602     
 H   3.6059046526983201        7.4999426902499184       -15.672439750501979     
 H   2.9115950322724178        7.2826824833466670       -14.048847044673924     
 H   3.9968630728726957        6.0531828348986885       -14.742611699196670     
 H   10.375072723950568        3.3313522442363430       -15.690212522035374     
 H   10.688330708138592        5.0460538729150688       -15.322690305726047     
 H   10.134287141147981        4.5590999227749007       -16.935049177092942     
 H   7.6652572766774592        3.7593072483010261       -17.258452796883983     
 H   6.6121445245291399        3.6060946979071082       -15.831664254287993     
 H   7.9763131139312886        2.4812164920725834       -16.066044805640097     
 H   2.7735698280726484       -1.4533888377645565       -11.069052183246248     
 H   2.7343905997817664        2.4234518904805302       -14.724534681444915     
 H   4.1104435635682597        3.0886984882985864       -15.627876190804667     
 H   3.9495165384675128        3.4128461920275601       -13.892410386319149     
 H   3.2132443551404388        3.2401245041038668E-002  -15.421617426682802     
 H   4.8663003767266089      -0.61852113248297702       -15.296019669348432     
 H   4.4960090719767143       0.68895440704582123       -16.440490571274061     
 H   3.6067485077836401        2.4194696036408230       -8.3061183546220985     
 H   5.0897649333084134        2.7357266171907604       -7.3735938108637935     
 H   4.5572388371501358        1.0784127724241288       -7.6470106101398168     
 H   6.8409561603236648       0.44102095198501884       -8.8066729809669742     
 H   7.3578814617033439        2.0579894808718082       -8.2862423206243268     
 H   7.5341879742398383        1.5634012212196375       -9.9888255572783109     
 C  -3.7717953943455651       -3.2130693168512483        1.5741932386000084     
 C  -4.3563123408395716       -3.3493068377308202       0.27109688055367248     
 C  -4.1065896154796411       -2.0558929285336243        2.3480638928940269     
 N  -2.9104519159592219       -4.1651768591049354        2.1084516123878965     
 C  -5.2688588641279566       -2.3892505782568279      -0.17773163168501876     
 C  -4.0460784461298340       -4.5029087281538347      -0.68048977803184030     
 C  -5.0340372022948738       -1.1312434638246309        1.8548331310289552     
 C  -3.5270138508273807       -1.8718411339016332        3.7404658213754751     
 Dy  -1.8683918410736635       -4.9434485967602715        3.9622353141054294     
 H  -2.7597277507006792       -4.8908528755530032        1.4027360463359158     
 H  -5.7179390167593134       -2.5140984434788147       -1.1626615340014368     
 C  -5.6333409766722049       -1.2916834422253498       0.60444171616639975     
 C  -2.5655532076959338       -4.5636616852053216       -1.1057776367428034     
 C  -4.5795995348356255       -5.8718914980790444      -0.20171710646349439     
 H  -4.6076544481293951       -4.2713300544298329       -1.6003649421729291     
 H  -5.3005816584230896      -0.26987448646712253        2.4661620720004027     
 C  -4.4431950977971075       -2.5314081904429551        4.7908539703616162     
 H  -2.5429223588139207       -2.3804470662059445        3.7618681448265918     
 C  -3.2472694162198574      -0.40881486843756365        4.1256100181361930     
 N  -1.2266124173454258       -4.0694976486466974        5.9400315831271513     
 H -0.27487176713528111       -3.8140161905145860        5.6560169311207611     
 N -0.65925030286907815       -6.7449837286973517        4.3810974157933007     
 O  -3.8475112344094344       -6.2089296167340864        4.3201329108195683     
 O  0.12348602025988735       -3.9523402058266304        3.0668553395834528     
 H  -6.3753339879521507      -0.58216041312679567       0.24362746835277249     
 H  -2.2466463952738516       -3.5988076826277053       -1.5295247951754560     
 H  -1.8770018607211041       -4.7925077303188379      -0.27732810445438061     
 H  -2.4164203630495069       -5.3368799666529121       -1.8747444990200866     
 H  -4.3784361012587185       -6.6515004046023058      -0.95211235547618178     
 H  -4.1350417610333148       -6.2053970670964569       0.74485579790746892     
 H  -5.6669508994397173       -5.8306456574849888       -5.3359388306602931E-002
 H  -4.0267623097355285       -2.4523964393821993        5.8029443595051129     
 H  -4.6191635228810721       -3.5922597250304031        4.5690701431213148     
 H  -5.4260728483983334       -2.0391619610259939        4.7816583968756454     
 H  -4.1758047015079667       0.17005866126809810        4.2166645511998073     
 H  -2.6233318667355690        9.3864381162150623E-002   3.3764226459258970     
 H  -2.7411919906944977      -0.36512945468267832        5.1005705093655900     
 C  -1.6567901275987673       -3.1626022181349338        6.9003762905037442     
 C  0.16784764533286728       -7.8154603516737655        4.0973870339620841     
 H -0.65674891350655051       -6.5917916608741525        5.3965961883066518     
 C  -3.8479347290449093       -7.5154646773605043        5.0168404722547910     
 C  -5.1837338457219557       -5.9963794751111630        3.7377717936741246     
 C   1.5084934689567524       -4.3910208746439769        3.2908762048784435     
 C  0.18709565585336124       -2.9198040561407299        2.0252571351920472     
 C  -1.0341701270418551       -1.8870501496060814        7.0643981619167722     
 C  -2.7760116908864174       -3.4979670417974527        7.7220591300139834     
 C  0.80642112725734005       -8.5503064901487491        5.1507138820322975     
 C  0.40941525368072174       -8.1901073079510880        2.7421620671366784     
 H  -3.6716074185074690       -7.3193182693085364        6.0822160926087578     
 H  -3.0003743650809782       -8.0812113449499900        4.6134907865722452     
 C  -5.2078431221503001       -8.1490326258024570        4.7264815978154271     
 C  -5.7062761537879521       -7.3952892901401324        3.4833898710235323     
 H  -5.0362532911500812       -5.3639888094768091        2.8564843673669964     
 H  -5.7979960850814471       -5.4653009711659370        4.4809680307685475     
 H   1.9248243227950850       -3.7916569781988656        4.1151976674498094     
 H   1.4500009803428222       -5.4415414662390491        3.5970383129334147     
 C   2.2516915125052601       -4.1434222119714832        1.9626431309281065     
 C   1.2056352455782411       -3.4715549064180413        1.0422405834378046     
 H -0.82962068644510589       -2.8068288828112884        1.6393874512281263     
 H  0.52323252527615927       -1.9788462659842829        2.4856507572059217     
 C  -1.5957820970426000      -0.96712407142067369        7.9540906332944994     
 C  0.22231776061713773       -1.5632567106369673        6.2700826764951181     
 C  -3.2949114000311530       -2.5439098168834664        8.6030755796637450     
 C  -3.3448633380965962       -4.9053371925730174        7.6267557025090209     
 C   1.5898306749478415       -9.6603265655557067        4.8272991265740615     
 C  0.61565534682003220       -8.0891228876384620        6.5897559474827334     
 C   1.2240401277420845       -9.2964210105392535        2.4773675698888797     
 C -0.23909052157973434       -7.4000591181982767        1.6162758270366833     
 H  -5.9038822489687188       -7.9856784715764331        5.5573516485299708     
 H  -5.1266197155793352       -9.2284810564665829        4.5545243619369726     
 H  -5.2691857854688315       -7.8180188949953697        2.5682320020507903     
 H  -6.7996287922475647       -7.4334057060853311        3.3910421244756734     
 H   2.6189808380530635       -5.0810798189719506        1.5304869320467909     
 H   3.1157881950077102       -3.4838019845521679        2.1101466985369397     
 H   1.6490017503311345       -2.6902074316786937       0.41363901076340032     
 H  0.72715057859456023       -4.2108491478332928       0.38663048112951820     
 H  -1.1418163861664192        1.4492006339416972E-002   8.0442510494492936     
 C  -2.7255144005715466       -1.2714809645792704        8.7159561619279948     
 C  0.53037716427024373       -6.2201644410715136E-002   6.1619169823814577     
 H   5.9879711814535552E-002  -1.9293135773944097        5.2402578145947718     
 C   1.4383949407937282       -2.3202868640726395        6.8616578415345613     
 H  -4.1668822636514973       -2.7841099363544748        9.2096216875805830     
 C  -4.7991652229338690       -5.0367002273818722        8.0879813888896823     
 H  -3.3183749047704771       -5.1878257749546091        6.5646214317407319     
 C  -2.4346823544521539       -5.8933284919580355        8.3897489470406708     
 H   2.0538207650823184       -10.233577697141746        5.6271136026053075     
 C   1.8100232042716138       -10.043397040670449        3.5014570695077847     
 C   1.4104152029449319       -6.7909325196583357        6.8784329422626680     
 H -0.45810233368233166       -7.8630462161142427        6.7218280329652780     
 C  0.95897329499813677       -9.1447290904813610        7.6460874342006813     
 H   1.4191500913066297       -9.5768162495975275        1.4448506505847529     
 C  0.59846644826057938       -7.3475086171142889       0.33037278192879177     
 H -0.33563974879347142       -6.3592750708908996        1.9716922245978998     
 C  -1.6553320841664498       -7.9317253665535485        1.3143290455321375     
 H  -3.1643127660623009      -0.53656790411480682        9.3876488718568840     
 H -0.34184315209065158       0.50424142841865982        5.8079766414138039     
 H   1.3564318233260793       0.11574461714621681        5.4595538608349967     
 H  0.83306401027228971       0.36041679190980414        7.1305896562672917     
 H   1.6449345597233700       -1.9499267353685303        7.8762149509289889     
 H   2.3457002052022262       -2.1763045229904248        6.2568782154749565     
 H   1.2545583275897234       -3.4006803947234170        6.9516006002531032     
 H  -5.1670481348089936       -6.0604108296765329        7.9200178480129173     
 H  -5.4655509788223631       -4.3422759727876974        7.5554071860785452     
 H  -4.9008446596573663       -4.8347341195118334        9.1623771666657365     
 H  -2.4423166679179293       -5.6613200531816394        9.4637145785654990     
 H  -1.3984455067654293       -5.8216030945267514        8.0304744890808557     
 H  -2.7701970485910641       -6.9359450217984175        8.2719377427135861     
 H   2.4655419442595705       -10.880852114925768        3.2705019839902287     
 H   2.4867165310224233       -7.0072672536219285        6.9402263416257837     
 H   1.1025819112193616       -6.3500394385384906        7.8373304927377943     
 H   1.2686725542568527       -6.0265341244123105        6.1020594391904854     
 H   2.0250364797421656       -9.3989213734043418        7.6294532590435171     
 H  0.37823482404775138       -10.065095615677578        7.5012151348859541     
 H  0.73506860834396459       -8.7564789887861174        8.6483460565605021     
 H   1.6184122324355532       -6.9884448821065144       0.52479933079403229     
 H  0.13469281392307536       -6.6790483393892890      -0.40834355677609180     
 H  0.68112720663218207       -8.3339088824738621      -0.14337761437550059     
 H  -1.6089490261667119       -8.9845552044592640        1.0004684586172987     
 H  -2.1344726517705195       -7.3620123777435982       0.50594522933474817     
 H  -2.3023639163167475       -7.8834026684218763        2.2018923960020733     
         240

 C   9.0001650865295151        6.1961933908879532       -9.3446967890602881     
 C   9.5838834376023954        6.0331596694010843       -8.0446061860473819     
 C   9.3483898330960287        7.3605106636729971       -10.101193928425049     
 N   8.1240911185266693        5.2661807178107747       -9.8921636870637872     
 C   10.508416705742301        6.9749625171988505       -7.5824841490444941     
 C   9.2640580650339466        4.8678900209349667       -7.1116608591112769     
 C   10.288300121160081        8.2648113077650027       -9.5956192382195624     
 C   8.7603663927012914        7.5765477335351603       -11.484962803709191     
 Dy   7.0908446296412846        4.5101361053547011       -11.759147890382124     
 H   7.9571890128490512        4.5353935519931916       -9.1957106809542921     
 H   10.956503186130833        6.8304685266029255       -6.5999835885447968     
 C   10.886504792319124        8.0784459369927522       -8.3488043511684058     
 C   7.7831106672097938        4.8078191169831337       -6.6878129662891643     
 C   9.7926446480327431        3.5057575944274961       -7.6130425869847063     
 H   9.8253060801354302        5.0818612525302553       -6.1877893486376241     
 H   10.564240472390097        9.1319227193808814       -10.193469823943547     
 C   9.6376539101007452        6.8928216614329720       -12.553606942179149     
 H   7.7584087890721438        7.1026972981813152       -11.495875342270917     
 C   8.5336302583793486        9.0521661231804948       -11.855500772862442     
 N   6.4594437341462116        5.3785897291023455       -13.734603784506369     
 H   5.5142999903749805        5.6520831591726850       -13.447314190313953     
 N   5.8811788262409586        2.7038663948466697       -12.171592054570167     
 O   9.0599252425192951        3.2146883062944069       -12.108735423797301     
 O   5.0877018158555796        5.4774290041433877       -10.859777901132052     
 H   11.637746091199078        8.7726148146724405       -7.9781927607472847     
 H   7.6309663411144397        4.0244187833838607       -5.9319787655430289     
 H   7.0926302294889485        4.5950509248486728       -7.5171542117505590     
 H   7.4686042446462340        5.7660738964768274       -6.2493120649865617     
 H   10.881466581008972        3.5432719636945058       -7.7509743693910309     
 H   9.3535871571022575        3.1963341929537727       -8.5698259480109868     
 H   9.5797160422194843        2.7123605690319659       -6.8810193478180102     
 H   9.2126479991622752        6.9975975118891940       -13.559605459762851     
 H   9.7771487625444760        5.8234211802766556       -12.345088722761469     
 H   10.639604463229654        7.3459310904076114       -12.552755568476819     
 H   9.4840423770288762        9.5918410599181527       -11.964078137822483     
 H   7.9464945402549274        9.5762514030745063       -11.090787329790999     
 H   8.0102472828023839        9.1235341810949695       -12.819423697274686     
 C   6.9025692634913511        6.2730637755902530       -14.699713424286090     
 C   5.0606535340239445        1.6267099835829788       -11.891369061106863     
 H   5.8761292289092708        2.8598809369437248       -13.186834017815134     
 C   9.0517046507842043        1.9055927674821602       -12.800314975054487     
 C   10.399502986813388        3.4257578994592519       -11.534733874831065     
 C   3.7059005812405821        5.0306203687302480       -11.088111713535806     
 C   5.0180496844831444        6.4822432772488865       -9.7917826838108741     
 C   6.2977012722589585        7.5557244804643053       -14.867748532285340     
 C   8.0169027679563527        5.9177986945213901       -15.518020185887284     
 C   4.4240723254679706       0.89238539761309099       -12.946946685987994     
 C   4.8211466143260822        1.2433860933669478       -10.537883601884763     
 H   8.8592144958578665        2.0970723843083046       -13.863454970064637     
 H   8.2107924907058472        1.3400431270353235       -12.383591554816178     
 C   10.416425258593367        1.2747854581730831       -12.526946425195357     
 C   10.925796597029946        2.0267356020628626       -11.287604956364012     
 H   10.257681913622212        4.0544747351331569       -10.649965439007252     
 H   11.008844723578612        3.9605931719905962       -12.279206332740628     
 H   3.2796255620590857        5.6470998347621242       -11.894662728357083     
 H   3.7735390224919172        3.9887125031562767       -11.420744245336332     
 C   2.9675899804742536        5.2362725787448143       -9.7499169138031352     
 C   4.0120446156766061        5.8935324220579526       -8.8178122109635666     
 H   6.0353301571679276        6.5976815540664102       -9.4085835622433436     
 H   4.6680603674137249        7.4306097624334413       -10.225650474595758     
 C   6.8721457256937235        8.4637387678615337       -15.760421434263433     
 C   5.0447459031543724        7.8955248187114311       -14.075315601118712     
 C   8.5486808828342440        6.8606408836645540       -16.402806561397128     
 C   8.5655422105448693        4.5035580462102338       -15.416299916698469     
 C   3.6444522525797995      -0.22194066423067610       -12.628213681114184     
 C   4.6103722099935753        1.3594357545488001       -14.384508675747947     
 C   4.0109871386086011       0.13249876917913722       -10.277822418847377     
 C   5.4677396504828373        2.0269114837586790       -9.4064571459606210     
 H   11.102588938048138        1.4420136330028341       -13.365230467166528     
 H   10.340284270618964       0.19467242254923794       -12.356647757552965     
 H   10.497526355467683        1.6017092183923669       -10.369560868540743     
 H   12.019889365093119        1.9895193897056236       -11.204910601946146     
 H   2.6114156622717650        4.2838705087818729       -9.3411056958757648     
 H   2.0973504312262259        5.8922172508338670       -9.8755581913726171     
 H   3.5644801015515908        6.6529092280155293       -8.1659625596403789     
 H   4.5021290695030176        5.1418574293910337       -8.1854368033324647     
 H   6.4336316300879925        9.4514358989809395       -15.854085664608384     
 C   7.9963063790730846        8.1394398764756364       -16.521388083868871     
 C   4.7454544506183121        9.3987592746327842       -13.980494842712378     
 H   5.2053882432461380        7.5381837013930308       -13.042014157787259     
 C   3.8238275802230390        7.1401261582279556       -14.659300149609219     
 H   9.4171400601118886        6.6060687059436036       -17.007857507248808     
 C   10.021492588583138        4.3526007285672854       -15.864524316597917     
 H   8.5259037231502433        4.2228194659479570       -14.354179669314162     
 C   7.6491401332702411        3.5265367722098158       -16.185430049730972     
 H   3.1820360826203409      -0.79282597814501155       -13.430683247789485     
 C   3.4262943866246061      -0.61235142477635207       -11.304090763361021     
 C   3.8083455755447870        2.6541186219365263       -14.667483902402394     
 H   5.6826478995958549        1.5917782530028204       -14.517466215834583     
 C   4.2712938790564117       0.30508183806619527       -15.443527995554737     
 H   3.8177959363175162      -0.15290731264223320       -9.2463450242423502     
 C   4.6317738650658162        2.0641374404222610       -8.1187413918264113     
 H   5.5610211772361140        3.0706516792859539       -9.7536939541507834     
 C   6.8851871945444776        1.4958758360422706       -9.1093768193685527     
 H   8.4440702432751618        8.8649709720102514       -17.196532231273615     
 H   5.6191023066350363        9.9628571280993619       -13.626680365916213     
 H   3.9179983103834028        9.5871978658311416       -13.282929271904905     
 H   4.4490886024341165        9.8149351328976220       -14.953571558222562     
 H   3.6154406326184318        7.5065412724599234       -15.674878118095181     
 H   2.9195027722475899        7.2899881789235552       -14.051870951855662     
 H   4.0029990246611824        6.0587979247721089       -14.745261962216894     
 H   10.374056885213863        3.3244221506139202       -15.693772674166349     
 H   10.691972697296020        5.0380003735807311       -15.325917468877643     
 H   10.135170881738116        4.5531970107765742       -16.937862210893414     
 H   7.6648708190256283        3.7591457364142911       -17.259201540371716     
 H   6.6120411841271975        3.6092840090133009       -15.831952516942128     
 H   7.9725574267558699        2.4805066642810782       -16.066623584010756     
 H   2.7736858963011386       -1.4530939113335859       -11.075927870529831     
 H   2.7329712168696485        2.4326044233751620       -14.722756839768588     
 H   4.1082485798903763        3.0971629134853473       -15.627751186851022     
 H   3.9512297419896787        3.4186787532990563       -13.891697287737873     
 H   3.2069693342244094        4.2775159858302769E-002  -15.425927217917282     
 H   4.8587211436581681      -0.61164124945744525       -15.302798078245203     
 H   4.4902484071782673       0.69823333059609982       -16.444977850329124     
 H   3.6083146677780644        2.4158539437781017       -8.3081947030339585     
 H   5.0917638817945186        2.7306005588913762       -7.3759179472795404     
 H   4.5589353116401261        1.0737874558291869       -7.6515475047638288     
 H   6.8419332319220869       0.43806535779268424       -8.8125432916225090     
 H   7.3595576306564539        2.0543818946403540       -8.2907819118693702     
 H   7.5348020513571825        1.5614059429649949       -9.9939081011130906     
 C  -3.7748723404225273       -3.2152463794744985        1.5725672504733410     
 C  -4.3586605828902671       -3.3538699936887655       0.26944548321009432     
 C  -4.1100234824809982       -2.0567302967380492        2.3441005394077585     
 N  -2.9138832337019402       -4.1663296465446065        2.1090711563087030     
 C  -5.2710188863194265       -2.3947678239997061      -0.18169881196601750     
 C  -4.0477629934145121       -4.5093345321235789      -0.67942171062305090     
 C  -5.0370548530952162       -1.1330110052896556        1.8485494890603582     
 C  -3.5310723129455552       -1.8701823690415242        3.7363787947971101     
 Dy  -1.8711994288154192       -4.9426920602695867        3.9632915338984005     
 H  -2.7632076705139674       -4.8934826756828027        1.4049553448468548     
 H  -5.7197293594753589       -2.5213992994402274       -1.1665647559880077     
 C  -5.6357603778073910       -1.2957726554369930       0.59822736554863987     
 C  -2.5668722023695381       -4.5707302589783003       -1.1033859065266165     
 C  -4.5817794476599172       -5.8771532437671077      -0.19817326865259477     
 H  -4.6086597293341018       -4.2797828800678444       -1.6001263886680672     
 H  -5.3037776412815498      -0.27048352638264772        2.4580209958403758     
 C  -4.4470694020639669       -2.5285100521800916        4.7877319885975087     
 H  -2.5467917194596592       -2.3782962285788813        3.7588859960648189     
 C  -3.2523649775918670      -0.40642230284172609        4.1191473312204474     
 N  -1.2312898685023974       -4.0665640348235836        5.9402301893653418     
 H -0.28029917861959575       -3.8086569311069467        5.6562677288127103     
 N -0.65998098865780630       -6.7429151798641955        4.3830340153337479     
 O  -3.8489492410754722       -6.2091952511718143        4.3217901499782636     
 O  0.12027880092922819       -3.9505135000315219        3.0677928871112226     
 H  -6.3775571825220068      -0.58699323470500930       0.23571849464258768     
 H  -2.2486549745422617       -3.6079063907991915       -1.5314607003837588     
 H  -1.8787667555396972       -4.7946426463375822      -0.27369531962408855     
 H  -2.4163245714062063       -5.3472055576227175       -1.8682227557254141     
 H  -4.3807367188348039       -6.6580992215154851      -0.94710583321110298     
 H  -4.1375161596377605       -6.2090948285900263       0.74903902756697094     
 H  -5.6691451978637364       -5.8352851968793233       -5.0099301599496070E-002
 H  -4.0305352217664927       -2.4480828353300526        5.7996736297047722     
 H  -4.6227272511490005       -3.5897005302550427        4.5674277629798929     
 H  -5.4301001728851110       -2.0365720946842609        4.7780098496106023     
 H  -4.1813382971207691       0.17186578639022490        4.2092410740998210     
 H  -2.6286035785998640        9.5487368104673911E-002   3.3692866511108375     
 H  -2.7464947811148646      -0.36079553265716641        5.0940680725612166     
 C  -1.6636778207388494       -3.1611635869459382        6.9008898315568281     
 C  0.16794611169067611       -7.8129841031221812        4.1001864069379446     
 H -0.65740745009278045       -6.5888226024158758        5.3983889449795424     
 C  -3.8477157995752487       -7.5165105609231366        5.0168693828711381     
 C  -5.1859318056338255       -5.9966859449104186        3.7412516678025161     
 C   1.5055695118596355       -4.3880904711477120        3.2922672453065474     
 C  0.18340340876313718       -2.9196158679913480        2.0246443786592443     
 C  -1.0438714556857314       -1.8844634866190093        7.0654916457823207     
 C  -2.7818757956473230       -3.4995317492309557        7.7224982839663845     
 C  0.80790630202018410       -8.5459628176388325        5.1539299279168116     
 C  0.40904231039534023       -8.1892979003010158        2.7453703828942335     
 H  -3.6700478667069709       -7.3214713511946332        6.0821781556415075     
 H  -3.0004296955155794       -8.0813302657133228        4.6118106356407624     
 C  -5.2076197666269461       -8.1504287151489603        4.7276092667677316     
 C  -5.7081144547020886       -7.3955542643107899        3.4861221434752969     
 H  -5.0397631581467426       -5.3635091925850213        2.8603304725758636     
 H  -5.7994991939626841       -5.4665609551215413        4.4856483596173113     
 H   1.9218577192154127       -3.7868351996456080        4.1151304919398219     
 H   1.4476348357999675       -5.4379285062297793        3.6005812147911871     
 C   2.2482350090049095       -4.1430310951733844        1.9633519958528993     
 C   1.2019155581730250       -3.4725275839501717        1.0422486715819510     
 H -0.83343170424209889       -2.8074280632305357        1.6388211959729180     
 H  0.51946650297774866       -1.9779605033053309        2.4835606462255266     
 C  -1.6071984844130933      -0.96644946924596220        7.9559333802082000     
 C  0.21224512728932851       -1.5580772233545028        6.2718142721487764     
 C  -3.3026330493357428       -2.5472663538445688        8.6042082400394957     
 C  -3.3467197272701563       -4.9083033304748156        7.6273458698617524     
 C   1.5909315975046519       -9.6565530841653260        4.8315749298024571     
 C  0.61850227089203003       -8.0826243458025644        6.5923800472772180     
 C   1.2234671222259457       -9.2959938663433039        2.4815419670029542     
 C -0.23972650914775206       -7.4006142926383918        1.6187373643009044     
 H  -5.9025789331241381       -7.9884086865846715        5.5595759693546398     
 H  -5.1260450428673803       -9.2296234453221437        4.5543389895745072     
 H  -5.2721547784042428       -7.8170522244023450        2.5699186097074040     
 H  -6.8015337508043938       -7.4339389340796425        3.3952785167772950     
 H   2.6150354519895260       -5.0815276506738210        1.5327006548836715     
 H   3.1126030833538629       -3.4834736572420235        2.1093209104678103     
 H   1.6450486743690587       -2.6919748964334476       0.41253589784584027     
 H  0.72347004249492286       -4.2127483790644069       0.38770224670755032     
 H  -1.1555673828486579        1.6087087543455843E-002   8.0467007428926731     
 C  -2.7358739129401100       -1.2738591598339857        8.7179159422727945     
 C  0.51767178542556092       -5.6597681643334126E-002   6.1638683250360273     
 H   5.1171363920233193E-002  -1.9242891527881156        5.2418623030151199     
 C   1.4293588190941462       -2.3127363804211303        6.8641614886855908     
 H  -4.1737419585680646       -2.7898051586575097        9.2108999786618782     
 C  -4.8001787172116108       -5.0438747979230811        8.0893758743503703     
 H  -3.3199639016591123       -5.1907328819509688        6.5652297190113496     
 C  -2.4333367398153438       -5.8933783586208337        8.3899341262446256     
 H   2.0554229207168304       -10.228678204692295        5.6318598144182870     
 C   1.8098907812935061       -10.041787279165753        3.5062187165539322     
 C   1.4118520536086030       -6.7830098644811132        6.8775105085251571     
 H -0.45532341640350954       -7.8577544229999594        6.7256717141409261     
 C  0.96481785575159418       -9.1359271395626038        7.6498867845006364     
 H   1.4181634584261877       -9.5775268032243588        1.4492722207724360     
 C  0.59795442756987405       -7.3492006644066699       0.33288201436687231     
 H -0.33667064040723998       -6.3595365624248394        1.9731171214713732     
 C  -1.6556973606953531       -7.9331340602233125        1.3171936712166616     
 H  -3.1757579730248140      -0.54041268067381976        9.3903130698130930     
 H -0.35496512454460816       0.50827196334408242        5.8086657113862170     
 H   1.3442530949776739       0.12271673425646902        5.4625438408193299     
 H  0.81846185044747033       0.36655520478248382        7.1328010162361384     
 H   1.6344962739151454       -1.9420075665039618        7.8788419221603903     
 H   2.3366900118154112       -2.1670252901977296        6.2599025724632931     
 H   1.2475332926037419       -3.3934256938151894        6.9539644372628970     
 H  -5.1650445953483946       -6.0685812382047635        7.9218875137920568     
 H  -5.4688039489208720       -4.3516571695018511        7.5570221389466417     
 H  -4.9018846045202089       -4.8419457371710442        9.1637739211280191     
 H  -2.4415004009767340       -5.6616694847295301        9.4639593761344667     
 H  -1.3975852258477341       -5.8181954222716339        8.0304764187087976     
 H  -2.7654003491183263       -6.9368728403118558        8.2718767352060123     
 H   2.4649556516755990       -10.879811821070717        3.2759923371575468     
 H   2.4884805433342621       -6.9977444716337995        6.9370915930107309     
 H   1.1055169472780706       -6.3411311097759251        7.8363604227152743     
 H   1.2672229950997291       -6.0200081146381565        6.1005181668511197     
 H   2.0312987433926879       -9.3883356411040531        7.6324151259472828     
 H  0.38558357733790127       -10.057467657545738        7.5070208104935574     
 H  0.74129007845436690       -8.7465842463470427        8.6518050605898011     
 H   1.6178268240131830       -6.9897829932327467       0.52703449304109684     
 H  0.13415040266820366       -6.6816025908500034      -0.40655800511101903     
 H  0.68085329184336996       -8.3360487794422706      -0.13985738383046720     
 H  -1.6088160024155977       -8.9862258832086468        1.0043666881028122     
 H  -2.1350148359858183       -7.3644029502740249       0.50825162988576500     
 H  -2.3028538563689644       -7.8842823221270848        2.2046277520219348     
         240

 C   9.0036622442059784        6.1940889929316709       -9.3446412008416964     
 C   9.5866566994236528        6.0299308788367219       -8.0443643893797105     
 C   9.3521779384034556        7.3590835876177829       -10.099872526680402     
 N   8.1281638646033354        5.2643426506171478       -9.8934698203520881     
 C   10.510869974203565        6.9713292043703614       -7.5807625024198870     
 C   9.2662843013100922        4.8635721669681828       -7.1130900613961856     
 C   10.291579215898647        8.2630483260032168       -9.5927984456324502     
 C   8.7652211564940572        7.5762246285683634       -11.483921511037106     
 Dy   7.0937903101169075        4.5096175430579368       -11.760315684690543     
 H   7.9617860574526906        4.5324910444222493       -9.1980505050432715     
 H   10.958546479928630        6.8259770985741444       -6.5981737849415971     
 C   10.889152963567758        8.0755964651504115       -8.3458461371206631     
 C   7.7849918767090944        4.8030957074486240       -6.6904663332613667     
 C   9.7953221716589756        3.5021222672112464       -7.6157595505929416     
 H   9.8268976396543266        5.0763443693923804       -6.1885948672706510     
 H   10.567688936069377        9.1307675990608193       -10.189646605104722     
 C   9.6441341274078347        6.8949407971806167       -12.552732174352068     
 H   7.7638500137384190        7.1013445208826500       -11.496472446072994     
 C   8.5371462849022528        9.0520359191104589       -11.852655343407982     
 N   6.4643028189571963        5.3800727118236065       -13.735099201105914     
 H   5.5194810725624812        5.6549693668460650       -13.448176532077243     
 N   5.8821421992951759        2.7047213082933359       -12.174281697429443     
 O   9.0620513852464892        3.2141635676448068       -12.110649085418922     
 O   5.0913805494658959        5.4780400057760028       -10.860207664344047     
 H   11.640131714520574        8.7694580057815514       -7.9741879329439076     
 H   7.6316063171062654        4.0172561251278704       -5.9377386523542413     
 H   7.0950118852183088        4.5940410093594828       -7.5209016608255190     
 H   7.4709540561143601        5.7598704502284823       -6.2487814899303782     
 H   10.884118074929759        3.5401514553306126       -7.7537438612988145     
 H   9.3563562752735248        3.1932725098499315       -8.5727698672602024     
 H   9.5827350546395209        2.7080933117796828       -6.8843680061381516     
 H   9.2195299047578274        7.0002317685542517       -13.558871184165506     
 H   9.7848307648055854        5.8255311914711800       -12.345332107828508     
 H   10.645415601663251        7.3494305880499242       -12.550769019992760     
 H   9.4870302497910988        9.5928664339311407       -11.959469935570876     
 H   7.9485570726152899        9.5743646777620413       -11.087922181505927     
 H   8.0147401353807854        9.1241543530310434       -12.817023706740780     
 C   6.9091203056062547        6.2737044087266636       -14.700225758551369     
 C   5.0605713498293774        1.6281139735770518       -11.895112885142087     
 H   5.8771485555371799        2.8617925501120300       -13.189348296721194     
 C   9.0525336130639040        1.9045742620691488       -12.801146965207739     
 C   10.402224718262431        3.4250743720907342       -11.538057541571703     
 C   3.7092866142233980        5.0325548261352306       -11.089270157668963     
 C   5.0221112147414910        6.4810530821025374       -9.7905797364886684     
 C   6.3063749053976039        7.5572497937525691       -14.868463090086387     
 C   8.0226257778380425        5.9163420658055763       -15.518621224459620     
 C   4.4224383928131159       0.89597368449787029       -12.951194391931708     
 C   4.8215607830385050        1.2429515062978802       -10.542095778392994     
 H   8.8594402430965911        2.0953735737291401       -13.864286212552878     
 H   8.2115710754554296        1.3398651934399433       -12.383463283657880     
 C   10.417017176293841        1.2731941214107201       -12.528255953638546     
 C   10.927948674342092        2.0260285215155149       -11.290143534216583     
 H   10.261483289342054        4.0545769868165031       -10.653696873821019     
 H   11.011159278880140        3.9589027107341250       -12.283546426437727     
 H   3.2831396635191510        5.6512647701434009       -11.894042704010149     
 H   3.7762893073210662        3.9915389964665429       -11.424475405676594     
 C   2.9714477378046640        5.2351379798487558       -9.7504645685314841     
 C   4.0159760334711336        5.8910793512752422       -8.8174864666161685     
 H   6.0394795186559325        6.5956623303545241       -9.4073226962188201     
 H   4.6722751178127444        7.4301425987167669       -10.222871969124633     
 C   6.8820631600513149        8.4639771614785673       -15.761594441901758     
 C   5.0536662347719172        7.8989075854391855       -14.076531652267375     
 C   8.5558380917103705        6.8580100750742288       -16.403718359611617     
 C   8.5679838765916649        4.5009411815237890       -15.417565904584293     
 C   3.6430256473312421      -0.21882258342848496       -12.633673524606028     
 C   4.6076398524297479        1.3652370547167429       -14.388103365287378     
 C   4.0113404732365581       0.13185402519491315       -10.283151706743993     
 C   5.4687854315983486        2.0247909559616306       -9.4099269706634345     
 H   11.102575382523272        1.4391517925812030       -13.367240856768920     
 H   10.340294366367610       0.19330726841000667       -12.356878780006324     
 H   10.500373196698563        1.6021365793786264       -10.371287717844975     
 H   12.022071699729326        1.9884511161195075       -11.208511149914278     
 H   2.6160432592809246        4.2817444943331671       -9.3434429715346390     
 H   2.1007684813743528        5.8907534045671630       -9.8744738634602882     
 H   3.5684663383336197        6.6495971623929915       -8.1646256681303520     
 H   4.5059443418313734        5.1385174534416747       -8.1861151596658601     
 H   6.4452798705817074        9.4523688585323011       -15.855580228714928     
 C   8.0054423787964346        8.1375572167488048       -16.522694768385382     
 C   4.7567545752312892        9.4024761286304415       -13.981128201675778     
 H   5.2130002939856999        7.5408608202292431       -13.043313303738170     
 C   3.8318694124428219        7.1459940079473876       -14.661726483394274     
 H   9.4236327164753266        6.6017786553762035       -17.008937965345321     
 C   10.022949965184342        4.3465310515910511       -15.867308119555210     
 H   8.5286583690252247        4.2200292559945316       -14.355502489398864     
 C   7.6484994046295096        3.5266082314234004       -16.186131831500187     
 H   3.1800522838331737      -0.78842178624893933       -13.436678773140237     
 C   3.4260555923228484      -0.61154166788518405       -11.310111022249520     
 C   3.8072855336415876        2.6614946372482033       -14.667566181480794     
 H   5.6800525094461509        1.5961873585169046       -14.522103632474970     
 C   4.2655289103666680       0.31331865694718131       -15.448424754007970     
 H   3.8184850747734078      -0.15476542449635941       -9.2519732482964674     
 C   4.6333981087254008        2.0601735391778138       -8.1218328159888102     
 H   5.5620367597835347        3.0689753716012431       -9.7557524746542974     
 C   6.8862654070698719        1.4931920793606799       -9.1141902409707996     
 H   8.4539777444983635        8.8621113017666620       -17.198258801925501     
 H   5.6308294795539631        9.9649783744279787       -13.626039989636483     
 H   3.9288919874060166        9.5918108782003451       -13.284316002325983     
 H   4.4619962349102513        9.8196279705477920       -14.954201161949522     
 H   3.6249766125385441        7.5131398546699293       -15.677316485688383     
 H   2.9274105122227621        7.2972938745004443       -14.054894859037400     
 H   4.0091349764496691        6.0644130146455302       -14.747912225237116     
 H   10.373041046477159        3.3174920569914970       -15.697332826297325     
 H   10.695614686453446        5.0299468742463933       -15.329144632029241     
 H   10.136054622328251        4.5472940987782478       -16.940675244693885     
 H   7.6644843613737983        3.7589842245275560       -17.259950283859453     
 H   6.6119378437252543        3.6124733201194936       -15.832240779596260     
 H   7.9688017395804502        2.4797968364895726       -16.067202362381419     
 H   2.7738019645296288       -1.4527989849026155       -11.082803557813415     
 H   2.7315518339575311        2.4417569562697934       -14.720978998092260     
 H   4.1060535962124920        3.1056273386721078       -15.627626182897377     
 H   3.9529429455118446        3.4245113145705521       -13.890984189156596     
 H   3.2006943133083801        5.3149074675566843E-002  -15.430237009151762     
 H   4.8511419105897273      -0.60476136643191336       -15.309576487141975     
 H   4.4844877423798195       0.70751225414637842       -16.449465129384183     
 H   3.6098808277724883        2.4122382839153800       -8.3102710514458185     
 H   5.0937628302806246        2.7254745005919925       -7.3782420836952873     
 H   4.5606317861301173        1.0691621392342450       -7.6560843993878409     
 H   6.8429103035205090       0.43510976360034970       -8.8184136022780439     
 H   7.3612337996095647        2.0507743084089003       -8.2953215031144154     
 H   7.5354161284745267        1.5594106647103525       -9.9989906449478703     
 C  -3.7779492864994899       -3.2174234420977488        1.5709412623466739     
 C  -4.3610088249409618       -3.3584331496467108       0.26779408586651615     
 C  -4.1134573494823554       -2.0575676649424741        2.3401371859214901     
 N  -2.9173145514446590       -4.1674824339842775        2.1096907002295100     
 C  -5.2731789085108955       -2.4002850697425844      -0.18566599224701627     
 C  -4.0494475406991892       -4.5157603360933241      -0.67835364321426150     
 C  -5.0400725038955576       -1.1347785467546800        1.8422658470917612     
 C  -3.5351307750637297       -1.8685236041814155        3.7322917682187451     
 Dy  -1.8740070165571749       -4.9419355237789020        3.9643477536913720     
 H  -2.7666875903272552       -4.8961124758126031        1.4071746433577936     
 H  -5.7215197021914053       -2.5287001554016397       -1.1704679779745786     
 C  -5.6381797789425772       -1.2998618686486365       0.59201301493087977     
 C  -2.5681911970431424       -4.5777988327512791       -1.1009941763104294     
 C  -4.5839593604842088       -5.8824149894551718      -0.19462943084169515     
 H  -4.6096650105388095       -4.2882357057058549       -1.5998878351632053     
 H  -5.3069736241400109      -0.27109256629817285        2.4498799196803489     
 C  -4.4509437063308264       -2.5256119139172277        4.7846100068334012     
 H  -2.5506610801053977       -2.3761453909518182        3.7559038473030459     
 C  -3.2574605389638762      -0.40402973724588848        4.1126846443047009     
 N  -1.2359673196593688       -4.0636304210004708        5.9404287956035313     
 H -0.28572659010391038       -3.8032976716993079        5.6565185265046596     
 N -0.66071167444653445       -6.7408466310310384        4.3849706148741943     
 O  -3.8503872477415100       -6.2094608856095421        4.3234473891369589     
 O  0.11707158159856901       -3.9486867942364130        3.0687304346389923     
 H  -6.3797803770918637      -0.59182605628322282       0.22780952093240286     
 H  -2.2506635538106714       -3.6170050989706777       -1.5333966055920618     
 H  -1.8805316503582903       -4.7967775623563265      -0.27006253479379649     
 H  -2.4162287797629056       -5.3575311485925230       -1.8617010124307418     
 H  -4.3830373364108901       -6.6646980384286651      -0.94209931094602428     
 H  -4.1399905582422063       -6.2127925900835956       0.75322225722647307     
 H  -5.6713394962877555       -5.8399247362736570       -4.6839214892389208E-002
 H  -4.0343081337974578       -2.4437692312779058        5.7964028999044315     
 H  -4.6262909794169289       -3.5871413354796826        4.5657853828384720     
 H  -5.4341274973718887       -2.0339822283425280        4.7743613023455591     
 H  -4.1868718927335715       0.17367291151235167        4.2018175969998337     
 H  -2.6338752904641596        9.7110355047197200E-002   3.3621506562957775     
 H  -2.7517975715352314      -0.35646161063165455        5.0875656357568442     
 C  -1.6705655138789317       -3.1597249557569427        6.9014033726099120     
 C  0.16804457804848497       -7.8105078545705968        4.1029857799138059     
 H -0.65806598667901051       -6.5858535439575991        5.4001817016524321     
 C  -3.8474968701055881       -7.5175564444857699        5.0168982934874853     
 C  -5.1881297655456953       -5.9969924147096751        3.7447315419309080     
 C   1.5026455547625188       -4.3851600676514471        3.2936582857346512     
 C  0.17971116167291309       -2.9194276798419661        2.0240316221264409     
 C  -1.0535727843296077       -1.8818768236319374        7.0665851296478692     
 C  -2.7877399004082286       -3.5010964566644587        7.7229374379187856     
 C  0.80939147678302814       -8.5416191451289158        5.1571459738013248     
 C  0.40866936710995877       -8.1884884926509436        2.7485786986517882     
 H  -3.6684883149064733       -7.3236244330807310        6.0821402186742572     
 H  -3.0004850259501810       -8.0814491864766573        4.6101304847092797     
 C  -5.2073964111035931       -8.1518248044954635        4.7287369357200362     
 C  -5.7099527556162251       -7.3958192384814474        3.4888544159270611     
 H  -5.0432730251434039       -5.3630295756932345        2.8641765777847303     
 H  -5.8010023028439210       -5.4678209390771455        4.4903286884660742     
 H   1.9188911156357402       -3.7820134210923499        4.1150633164298345     
 H   1.4452686912571127       -5.4343155462205095        3.6041241166489595     
 C   2.2447785055045588       -4.1426399783752856        1.9640608607776922     
 C   1.1981958707678089       -3.4735002614823025        1.0422567597260974     
 H -0.83724272203909178       -2.8080272436497831        1.6382549407177094     
 H  0.51570048067933805       -1.9770747406263787        2.4814705352451321     
 C  -1.6186148717835867      -0.96577486707125060        7.9577761271218996     
 C  0.20217249396151929       -1.5528977360720384        6.2735458678024356     
 C  -3.3103546986403325       -2.5506228908056712        8.6053409004152464     
 C  -3.3485761164437164       -4.9112694683766147        7.6279360372144849     
 C   1.5920325200614625       -9.6527796027749453        4.8358507330308536     
 C  0.62134919496402796       -8.0761258039666668        6.5950041470717018     
 C   1.2228941167098066       -9.2955667221473526        2.4857163641170290     
 C -0.24036249671576979       -7.4011694670785069        1.6211989015651256     
 H  -5.9012756172795564       -7.9911389015929091        5.5618002901793080     
 H  -5.1254703701554245       -9.2307658341777046        4.5541536172120427     
 H  -5.2751237713396542       -7.8160855538093204        2.5716052173640183     
 H  -6.8034387093612221       -7.4344721620739538        3.3995149090789170     
 H   2.6110900659259881       -5.0819754823756904        1.5349143777205521     
 H   3.1094179717000157       -3.4831453299318791        2.1084951223986810     
 H   1.6410955984069830       -2.6937423611882014       0.41143278492828028     
 H  0.71978950639528549       -4.2146476102955210       0.38877401228558245     
 H  -1.1693183795308966        1.7682168747494710E-002   8.0491504363360544     
 C  -2.7462334253086738       -1.2762373550887010        8.7198757226175942     
 C  0.50496640658087799       -5.0993718875953116E-002   6.1658196676905970     
 H   4.2463016025930847E-002  -1.9192647281818216        5.2434667914354689     
 C   1.4203226973945644       -2.3051858967696210        6.8666651358366195     
 H  -4.1806016534846311       -2.7955003809605450        9.2121782697431716     
 C  -4.8011922114893526       -5.0510493684642892        8.0907703598110583     
 H  -3.3215528985477469       -5.1936399889473277        6.5658380062819672     
 C  -2.4319911251785333       -5.8934282252836310        8.3901193054485805     
 H   2.0570250763513425       -10.223778712242845        5.6366060262312665     
 C   1.8097583583153987       -10.040177517661055        3.5109803636000798     
 C   1.4132889042722743       -6.7750872093038907        6.8765880747876453     
 H -0.45254449912468747       -7.8524626298856770        6.7295153953165743     
 C  0.97066241650505170       -9.1271251886438467        7.6536861348005907     
 H   1.4171768255457458       -9.5782373568511900        1.4536937909601191     
 C  0.59744240687916883       -7.3508927116990508       0.33539124680495286     
 H -0.33770153202100855       -6.3597980539587802        1.9745420183448466     
 C  -1.6560626372242564       -7.9345427538930755        1.3200582969011858     
 H  -3.1872031799873275      -0.54425745723283259        9.3929772677693002     
 H -0.36808709699856479       0.51230249826950514        5.8093547813586301     
 H   1.3320743666292687       0.12968885136672126        5.4655338208036639     
 H  0.80385969062265106       0.37269361765516362        7.1350123762049860     
 H   1.6240579881069208       -1.9340883976393930        7.8814688933917907     
 H   2.3276798184285963       -2.1577460574050344        6.2629269294516288     
 H   1.2405082576177604       -3.3861709929069614        6.9563282742726900     
 H  -5.1630410558877946       -6.0767516467329949        7.9237571795711954     
 H  -5.4720569190193817       -4.3610383662160039        7.5586370918147390     
 H  -4.9029245493830507       -4.8491573548302558        9.1651706755903035     
 H  -2.4406841340355387       -5.6620189162774208        9.4642041737034326     
 H  -1.3967249449300390       -5.8147877500165173        8.0304783483367412     
 H  -2.7606036496455886       -6.9378006588252950        8.2718157276984403     
 H   2.4643693590916276       -10.878771527215665        3.2814826903248648     
 H   2.4902445556461004       -6.9882216896456706        6.9339568443956789     
 H   1.1084519833367799       -6.3322227810133587        7.8353903526927553     
 H   1.2657734359426056       -6.0134821048640017        6.0989768945117540     
 H   2.0375610070432102       -9.3777499088037626        7.6353769928510484     
 H  0.39293233062805122       -10.049839699413900        7.5128264861011598     
 H  0.74751154856476931       -8.7366895039079679        8.6552640646191019     
 H   1.6172414155908128       -6.9911211043589798       0.52926965528816139     
 H  0.13360799141333199       -6.6841568423107178      -0.40477245344594626     
 H  0.68057937705455784       -8.3381886764106792      -0.13633715328543383     
 H  -1.6086829786644836       -8.9878965619580296        1.0082649175883256     
 H  -2.1355570202011172       -7.3667935228044517       0.51055803043678172     
 H  -2.3033437964211814       -7.8851619758322924        2.2073631080417968     
         240

 C   9.0071594018824417        6.1919845949753887       -9.3445856126231046     
 C   9.5894299612449103        6.0267020882723585       -8.0441225927120410     
 C   9.3559660437108807        7.3576565115625687       -10.098551124935756     
 N   8.1322366106800015        5.2625045834235209       -9.8947759536403890     
 C   10.513323242664830        6.9676958915418714       -7.5790408557952800     
 C   9.2685105375862396        4.8592543130013999       -7.1145192636810943     
 C   10.294858310637213        8.2612853442414309       -9.5899776530453380     
 C   8.7700759202868213        7.5759015236015665       -11.482880218365020     
 Dy   7.0967359905925296        4.5090989807611725       -11.761483478998963     
 H   7.9663831020563300        4.5295885368513069       -9.2003903291322509     
 H   10.960589773726428        6.8214856705453641       -6.5963639813383974     
 C   10.891801134816394        8.0727469933080727       -8.3428879230729205     
 C   7.7868730862083950        4.7983722979141152       -6.6931197002335692     
 C   9.7979996952852080        3.4984869399949967       -7.6184765142011770     
 H   9.8284891991732248        5.0708274862545046       -6.1894003859036779     
 H   10.571137399748656        9.1296124787407553       -10.185823386265897     
 C   9.6506143447149242        6.8970599329282614       -12.551857406524986     
 H   7.7692912384046950        7.0999917435839848       -11.497069549875071     
 C   8.5406623114251552        9.0519057150404247       -11.849809913953521     
 N   6.4691619037681818        5.3815556945448675       -13.735594617705459     
 H   5.5246621547499828        5.6578555745194441       -13.449038873840530     
 N   5.8831055723493932        2.7055762217400026       -12.176971340288716     
 O   9.0641775279736816        3.2136388289952063       -12.112562747040544     
 O   5.0950592830762114        5.4786510074086179       -10.860637427556044     
 H   11.642517337842069        8.7663011968906623       -7.9701831051405296     
 H   7.6322462930980910        4.0100934668718802       -5.9434985391654536     
 H   7.0973935409476701        4.5930310938702918       -7.5246491099004791     
 H   7.4733038675824863        5.7536670039801381       -6.2482509148741956     
 H   10.886769568850548        3.5370309469667194       -7.7565133532065973     
 H   9.3591253934447920        3.1902108267460907       -8.5757137865094162     
 H   9.5857540670595576        2.7038260545273993       -6.8877166644582939     
 H   9.2264118103533779        7.0028660252193093       -13.558136908568159     
 H   9.7925127670666932        5.8276412026657054       -12.345575492895545     
 H   10.651226740096845        7.3529300856922379       -12.548782471508702     
 H   9.4900181225533213        9.5938918079441304       -11.954861733319271     
 H   7.9506196049756523        9.5724779524495762       -11.085057033220856     
 H   8.0192329879591870        9.1247745249671173       -12.814623716206874     
 C   6.9156713477211582        6.2743450418630742       -14.700738092816650     
 C   5.0604891656348094        1.6295179635711248       -11.898856709177311     
 H   5.8781678821650889        2.8637041632803353       -13.191862575627257     
 C   9.0533625753436038        1.9035557566561372       -12.801978955360989     
 C   10.404946449711476        3.4243908447222160       -11.541381208312341     
 C   3.7126726472062135        5.0344892835402124       -11.090428601802120     
 C   5.0261727449998377        6.4798628869561883       -9.7893767891664645     
 C   6.3150485385362503        7.5587751070408329       -14.869177647887435     
 C   8.0283487877197324        5.9148854370897634       -15.519222263031958     
 C   4.4208044601582612       0.89956197138264948       -12.955442097875423     
 C   4.8219749517509278        1.2425169192288124       -10.546307954901225     
 H   8.8596659903353139        2.0936747631499752       -13.865117455041117     
 H   8.2123496602050121        1.3396872598445630       -12.383335012499581     
 C   10.417609093994315        1.2716027846483569       -12.529565482081734     
 C   10.930100751654239        2.0253214409681677       -11.292682112069153     
 H   10.265284665061897        4.0546792384998493       -10.657428308634787     
 H   11.013473834181667        3.9572122494776538       -12.287886520134824     
 H   3.2866537649792162        5.6554297055246776       -11.893422679663214     
 H   3.7790395921502147        3.9943654897768086       -11.428206566016856     
 C   2.9753054951350744        5.2340033809526973       -9.7510122232598313     
 C   4.0199074512656621        5.8886262804925309       -8.8171607222687705     
 H   6.0436288801439373        6.5936431066426371       -9.4060618301942949     
 H   4.6764898682117639        7.4296754350000924       -10.220093463653507     
 C   6.8919805944089054        8.4642155550956009       -15.762767449540085     
 C   5.0625865663894620        7.9022903521669408       -14.077747703416039     
 C   8.5629953005864952        6.8553792664839035       -16.404630157826109     
 C   8.5704255426384588        4.4983243168373432       -15.418831892470116     
 C   3.6415990420826851      -0.21570450262629381       -12.639133368097873     
 C   4.6049074948659214        1.3710383548846858       -14.391698054826811     
 C   4.0116938078645150       0.13120928121068906       -10.288480994640610     
 C   5.4698312127138600        2.0226704281645818       -9.4133967953662463     
 H   11.102561826998404        1.4362899521595720       -13.369251246371309     
 H   10.340304462116256       0.19194211427077537       -12.357109802459684     
 H   10.503220037929443        1.6025639403648859       -10.373014567149209     
 H   12.024254034365530        1.9873828425333915       -11.212111697882412     
 H   2.6206708562900842        4.2796184798844621       -9.3457802471935132     
 H   2.1041865315224797        5.8892895583004581       -9.8733895355479575     
 H   3.5724525751156491        6.6462850967704536       -8.1632887766203250     
 H   4.5097596141597291        5.1351774774923147       -8.1867935159992555     
 H   6.4569281110754222        9.4533018180836628       -15.857074792821473     
 C   8.0145783785197864        8.1356745570219751       -16.524001452901889     
 C   4.7680546998442672        9.4061929826281006       -13.981761560639180     
 H   5.2206123447252617        7.5435379390654544       -13.044612449689080     
 C   3.8399112446626047        7.1518618576668196       -14.664152817179330     
 H   9.4301253728387628        6.5974886048088033       -17.010018423441835     
 C   10.024407341785546        4.3404613746148168       -15.870091922512501     
 H   8.5314130149002079        4.2172390460411062       -14.356825309483566     
 C   7.6478586759887781        3.5266796906369851       -16.186833613269403     
 H   3.1780684850460066      -0.78401759435286700       -13.442674298490989     
 C   3.4258167980210907      -0.61073191099401603       -11.316131281138018     
 C   3.8062254917383886        2.6688706525598800       -14.667648460559196     
 H   5.6774571192964469        1.6005964640309889       -14.526741049115357     
 C   4.2597639416769244       0.32155547582816740       -15.453321512461203     
 H   3.8191742132292994      -0.15662353635048562       -9.2576014723505864     
 C   4.6350223523849854        2.0562096379333665       -8.1249242401512092     
 H   5.5630523423309546        3.0672990639165323       -9.7578109951578131     
 C   6.8873436195952662        1.4905083226790892       -9.1190036625730464     
 H   8.4638852457215670        8.8592516315230725       -17.199985372577384     
 H   5.6425566524728890        9.9670996207565974       -13.625399613356754     
 H   3.9397856644286309        9.5964238905695503       -13.285702732747062     
 H   4.4749038673863852        9.8243208081979603       -14.954830765676482     
 H   3.6345125924586559        7.5197384368799343       -15.679754853281585     
 H   2.9353182521979342        7.3045995700773334       -14.057918766219139     
 H   4.0152709282381567        6.0700281045189506       -14.750562488257337     
 H   10.372025207740455        3.3105619633690742       -15.700892978428300     
 H   10.699256675610874        5.0218933749120556       -15.332371795180837     
 H   10.136938362918384        4.5413911867799213       -16.943488278494353     
 H   7.6640979037219674        3.7588227126408209       -17.260699027347187     
 H   6.6118345033233119        3.6156626312256868       -15.832529042250394     
 H   7.9650460524050315        2.4790870086980670       -16.067781140752079     
 H   2.7739180327581190       -1.4525040584716451       -11.089679245096999     
 H   2.7301324510454132        2.4509094891644247       -14.719201156415933     
 H   4.1038586125346077        3.1140917638588688       -15.627501178943733     
 H   3.9546561490340104        3.4303438758420479       -13.890271090575320     
 H   3.1944192923923511        6.3522989492830945E-002  -15.434546800386242     
 H   4.8435626775212874      -0.59788148340638159       -15.316354896038744     
 H   4.4787270775813717       0.71679117769665701       -16.453952408439246     
 H   3.6114469877669122        2.4086226240526583       -8.3123473998576785     
 H   5.0957617787667306        2.7203484422926083       -7.3805662201110342     
 H   4.5623282606201085        1.0645368226393030       -7.6606212940118530     
 H   6.8438873751189311       0.43215416940801510       -8.8242839129335788     
 H   7.3629099685626747        2.0471667221774466       -8.2998610943594606     
 H   7.5360302055918709        1.5574153864557099       -10.004073188782650     
 C  -3.7810262325764521       -3.2196005047209990        1.5693152742200067     
 C  -4.3633570669916573       -3.3629963056046561       0.26614268852293799     
 C  -4.1168912164837126       -2.0584050331468995        2.3361738324352213     
 N  -2.9207458691873773       -4.1686352214239486        2.1103102441503170     
 C  -5.2753389307023655       -2.4058023154854626      -0.18963317252801501     
 C  -4.0511320879838673       -4.5221861400630683      -0.67728557580547222     
 C  -5.0430901546958991       -1.1365460882197047        1.8359822051231642     
 C  -3.5391892371819047       -1.8668648393213065        3.7282047416403801     
 Dy  -1.8768146042989307       -4.9411789872882173        3.9654039734843436     
 H  -2.7701675101405434       -4.8987422759424026        1.4093939418687327     
 H  -5.7233100449074508       -2.5360010113630520       -1.1743711999611495     
 C  -5.6405991800777642       -1.3039510818602797       0.58579866431311989     
 C  -2.5695101917167471       -4.5848674065242578       -1.0986024460942425     
 C  -4.5861392733085005       -5.8876767351432351      -0.19108559303079550     
 H  -4.6106702917435163       -4.2966885313438663       -1.5996492816583434     
 H  -5.3101696069984712      -0.27170160621369804        2.4417388435203220     
 C  -4.4548180105976858       -2.5227137756543643        4.7814880250692928     
 H  -2.5545304407511362       -2.3739945533247551        3.7529216985412734     
 C  -3.2625561003358858      -0.40163717165005092        4.1062219573889545     
 N  -1.2406447708163404       -4.0606968071773579        5.9406274018417218     
 H -0.29115400158822502       -3.7979384122916686        5.6567693241966088     
 N -0.66144236023526259       -6.7387780821978813        4.3869072144146406     
 O  -3.8518252544075477       -6.2097265200472691        4.3251046282956542     
 O  0.11386436226790984       -3.9468600884413045        3.0696679821667621     
 H  -6.3820035716617207      -0.59665887786143645       0.21990054722221802     
 H  -2.2526721330790815       -3.6261038071421643       -1.5353325108003648     
 H  -1.8822965451768834       -4.7989124783750698      -0.26642974996350449     
 H  -2.4161329881196054       -5.3678567395623293       -1.8551792691360693     
 H  -4.3853379539869755       -6.6712968553418444      -0.93709278868094548     
 H  -4.1424649568466521       -6.2164903515771650       0.75740548688597509     
 H  -5.6735337947117737       -5.8445642756679907       -4.3579128185282347E-002
 H  -4.0380810458284229       -2.4394556272257595        5.7931321701040908     
 H  -4.6298547076848573       -3.5845821407043226        4.5641430026970511     
 H  -5.4381548218586673       -2.0313923620007950        4.7707127550805168     
 H  -4.1924054883463731       0.17548003663447848        4.1943941198998465     
 H  -2.6391470023284551        9.8733341989720502E-002   3.3550146614807179     
 H  -2.7571003619555983      -0.35212768860614263        5.0810631989524717     
 C  -1.6774532070190138       -3.1582863245679471        6.9019169136629950     
 C  0.16814304440629380       -7.8080316060190125        4.1057851528896672     
 H -0.65872452326524045       -6.5828844854993216        5.4019744583253217     
 C  -3.8472779406359274       -7.5186023280484031        5.0169272041038324     
 C  -5.1903277254575642       -5.9972988845089308        3.7482114160592994     
 C   1.4997215976654019       -4.3822296641551821        3.2950493261627547     
 C  0.17601891458268903       -2.9192394916925841        2.0234188655936380     
 C  -1.0632741129734840       -1.8792901606448653        7.0676786135134178     
 C  -2.7936040051691342       -3.5026611640979621        7.7233765918711867     
 C  0.81087665154587218       -8.5372754726189992        5.1603620196858380     
 C  0.40829642382457731       -8.1876790850008714        2.7517870144093428     
 H  -3.6669287631059753       -7.3257775149668287        6.0821022817070070     
 H  -3.0005403563847826       -8.0815681072399919        4.6084503337777960     
 C  -5.2071730555802400       -8.1532208938419668        4.7298646046723416     
 C  -5.7117910565303616       -7.3960842126521049        3.4915866883788258     
 H  -5.0467828921400653       -5.3625499588014476        2.8680226829935971     
 H  -5.8025054117251571       -5.4690809230327497        4.4950090173148380     
 H   1.9159245120560680       -3.7771916425390923        4.1149961409198470     
 H   1.4429025467142578       -5.4307025862112388        3.6076670185067319     
 C   2.2413220020042082       -4.1422488615771860        1.9647697257024852     
 C   1.1944761833625930       -3.4744729390144329        1.0422648478702436     
 H -0.84105373983608467       -2.8086264240690308        1.6376886854625010     
 H  0.51193445838092755       -1.9761889779474264        2.4793804242647370     
 C  -1.6300312591540800      -0.96510026489653900        7.9596188740356002     
 C  0.19209986063371007       -1.5477182487895738        6.2752774634560948     
 C  -3.3180763479449222       -2.5539794277667736        8.6064735607909952     
 C  -3.3504325056172770       -4.9142356062784138        7.6285262045672164     
 C   1.5931334426182728       -9.6490061213845646        4.8401265362592492     
 C  0.62419611903602579       -8.0696272621307692        6.5976282468661864     
 C   1.2223211111936678       -9.2951395779514030        2.4898907612311039     
 C -0.24099848428378748       -7.4017246415186211        1.6236604388293467     
 H  -5.8999723014349756       -7.9938691166011466        5.5640246110039770     
 H  -5.1248956974434687       -9.2319082230332654        4.5539682448495782     
 H  -5.2780927642750655       -7.8151188832162957        2.5732918250206320     
 H  -6.8053436679180512       -7.4350053900682651        3.4037513013805389     
 H   2.6071446798624507       -5.0824233140775608        1.5371281005574327     
 H   3.1062328600461679       -3.4828170026217342        2.1076693343295516     
 H   1.6371425224449074       -2.6955098259429549       0.41032967201072024     
 H  0.71610897029564813       -4.2165468415266343       0.38984577786361457     
 H  -1.1830693762131352        1.9277249951533577E-002   8.0516001297794340     
 C  -2.7565929376772371       -1.2786155503434162        8.7218355029623957     
 C  0.49226102773619507       -4.5389756108572106E-002   6.1677710103451657     
 H   3.3754668131628487E-002  -1.9142403035755278        5.2450712798558170     
 C   1.4112865756949826       -2.2976354131181118        6.8691687829876491     
 H  -4.1874613484011984       -2.8011956032635799        9.2134565608244667     
 C  -4.8022057057670953       -5.0582239390054982        8.0921648452717463     
 H  -3.3231418954363816       -5.1965470959436875        6.5664462935525849     
 C  -2.4306455105417233       -5.8934780919464291        8.3903044846525354     
 H   2.0586272319858545       -10.218879219793395        5.6413522380442460     
 C   1.8096259353372910       -10.038567756156359        3.5157420106462278     
 C   1.4147257549359455       -6.7671645541266683        6.8756656410501344     
 H -0.44976558184586535       -7.8471708367713946        6.7333590764922224     
 C  0.97650697725850921       -9.1183232377250896        7.6574854851005449     
 H   1.4161901926653038       -9.5789479104780213        1.4581153611478024     
 C  0.59693038618846350       -7.3525847589914317       0.33790047924303340     
 H -0.33873242363477707       -6.3600595454927200        1.9759669152183199     
 C  -1.6564279137531599       -7.9359514475628394        1.3229229225857100     
 H  -3.1986483869498405      -0.54810223379184553        9.3956414657255074     
 H -0.38120906945252137       0.51633303319492785        5.8100438513310433     
 H   1.3198956382808633       0.13666096847697345        5.4685238007879970     
 H  0.78925753079783179       0.37883203052784331        7.1372237361738335     
 H   1.6136197022986962       -1.9261692287748242        7.8840958646231911     
 H   2.3186696250417813       -2.1484668246123397        6.2659512864399654     
 H   1.2334832226317789       -3.3789162919987339        6.9586921112824829     
 H  -5.1610375164271947       -6.0849220552612255        7.9256268453503340     
 H  -5.4753098891178906       -4.3704195629301577        7.5602520446828363     
 H  -4.9039644942458933       -4.8563689724894665        9.1665674300525879     
 H  -2.4398678670943434       -5.6623683478253115        9.4644489712724003     
 H  -1.3958646640123438       -5.8113800777614006        8.0304802779646849     
 H  -2.7558069501728513       -6.9387284773387332        8.2717547201908683     
 H   2.4637830665076561       -10.877731233360615        3.2869730434921829     
 H   2.4920085679579387       -6.9786989076575425        6.9308220957806270     
 H   1.1113870193954891       -6.3233144522507923        7.8344202826702354     
 H   1.2643238767854821       -6.0069560950898477        6.0974356221723882     
 H   2.0438232706937325       -9.3671641765034739        7.6383388597548141     
 H  0.40028108391820116       -10.042211741282062        7.5186321617087630     
 H  0.75373301867517162       -8.7267947614688932        8.6587230686484009     
 H   1.6166560071684426       -6.9924592154852121       0.53150481753522583     
 H  0.13306558015846029       -6.6867110937714314      -0.40298690178087343     
 H  0.68030546226574573       -8.3403285733790895      -0.13281692274040047     
 H  -1.6085499549133695       -8.9895672407074123        1.0121631470738390     
 H  -2.1360992044164155       -7.3691840953348784       0.51286443098779855     
 H  -2.3038337364733983       -7.8860416295375009        2.2100984640616588     
         240

 C   9.0106565595589050        6.1898801970191064       -9.3445300244045129     
 C   9.5922032230661678        6.0234732977079952       -8.0438807960443715     
 C   9.3597541490183076        7.3562294355073545       -10.097229723191109     
 N   8.1363093567566676        5.2606665162298949       -9.8960820869286898     
 C   10.515776511126093        6.9640625787133823       -7.5773192091706738     
 C   9.2707367738623869        4.8549364590346160       -7.1159484659660031     
 C   10.298137405375778        8.2595223624796450       -9.5871568604582276     
 C   8.7749306840795871        7.5755784186347688       -11.481838925692935     
 Dy   7.0996816710681525        4.5085804184644083       -11.762651273307384     
 H   7.9709801466599686        4.5266860292803646       -9.2027301532212302     
 H   10.962633067524225        6.8169942425165839       -6.5945541777351977     
 C   10.894449306065027        8.0698975214657338       -8.3399297090251761     
 C   7.7887542957076956        4.7936488883796056       -6.6957730672057716     
 C   9.8006772189114404        3.4948516127787470       -7.6211934778094124     
 H   9.8300807586921213        5.0653106031166297       -6.1902059045367048     
 H   10.574585863427934        9.1284573584206932       -10.182000167427072     
 C   9.6570945620220137        6.8991790686759060       -12.550982638697903     
 H   7.7747324630709702        7.0986389662853195       -11.497666653677150     
 C   8.5441783379480594        9.0517755109703888       -11.846964484499063     
 N   6.4740209885791664        5.3830386772661285       -13.736090034305004     
 H   5.5298432369374835        5.6607417821928241       -13.449901215603820     
 N   5.8840689454036106        2.7064311351866688       -12.179660983147990     
 O   9.0663036707008757        3.2131140903456057       -12.114476408662163     
 O   5.0987380166865268        5.4792620090412330       -10.861067190768040     
 H   11.644902961163563        8.7631443879997750       -7.9661782773371526     
 H   7.6328862690899166        4.0029308086158908       -5.9492584259766659     
 H   7.0997751966770304        4.5920211783811009       -7.5283965589754391     
 H   7.4756536790506125        5.7474635577317930       -6.2477203398180130     
 H   10.889421062771335        3.5339104386028262       -7.7592828451143809     
 H   9.3618945116160592        3.1871491436422499       -8.5786577057586317     
 H   9.5887730794795942        2.6995587972751158       -6.8910653227784362     
 H   9.2332937159489301        7.0055002818843670       -13.557402632970811     
 H   9.8001947693278026        5.8297512138602299       -12.345818877962584     
 H   10.657037878530442        7.3564295833345508       -12.546795923024643     
 H   9.4930059953155457        9.5949171819571202       -11.950253531067665     
 H   7.9526821373360148        9.5705912271371112       -11.082191884935785     
 H   8.0237258405375869        9.1253946969031912       -12.812223725672968     
 C   6.9222223898360618        6.2749856749994839       -14.701250427081929     
 C   5.0604069814402424        1.6309219535651975       -11.902600533212535     
 H   5.8791872087929979        2.8656157764486410       -13.194376854533319     
 C   9.0541915376233035        1.9025372512431258       -12.802810945514240     
 C   10.407668181160519        3.4237073173536978       -11.544704875052981     
 C   3.7160586801890294        5.0364237409451951       -11.091587045935277     
 C   5.0302342752581852        6.4786726918098392       -9.7881738418442588     
 C   6.3237221716748957        7.5603004203290967       -14.869892205688481     
 C   8.0340717976014204        5.9134288083739497       -15.519823301604294     
 C   4.4191705275034066       0.90315025826742867       -12.959689803819138     
 C   4.8223891204633507        1.2420823321597447       -10.550520131409458     
 H   8.8598917375740385        2.0919759525708108       -13.865948697529358     
 H   8.2131282449545946        1.3395093262491826       -12.383206741341283     
 C   10.418201011694789        1.2700114478859938       -12.530875010524923     
 C   10.932252828966385        2.0246143604208204       -11.295220689921724     
 H   10.269086040781739        4.0547814901831947       -10.661159743448556     
 H   11.015788389483195        3.9555217882211826       -12.292226613831922     
 H   3.2901678664392815        5.6595946409059552       -11.892802655316279     
 H   3.7817898769793636        3.9971919830870744       -11.431937726357118     
 C   2.9791632524654847        5.2328687820566389       -9.7515598779881785     
 C   4.0238388690601905        5.8861732097098205       -8.8168349779213742     
 H   6.0477782416319430        6.5916238829307510       -9.4048009641697714     
 H   4.6807046186107835        7.4292082712834180       -10.217314958182381     
 C   6.9018980287664968        8.4644539487126345       -15.763940457178411     
 C   5.0715068980070068        7.9056731188946952       -14.078963754564702     
 C   8.5701525094626199        6.8527484578935782       -16.405541956040601     
 C   8.5728672086852544        4.4957074521508984       -15.420097880355939     
 C   3.6401724368341277      -0.21258642182410264       -12.644593211589717     
 C   4.6021751373020949        1.3768396550526285       -14.395292744366245     
 C   4.0120471424924720       0.13056453722646497       -10.293810282537224     
 C   5.4708769938293713        2.0205499003675333       -9.4168666200690598     
 H   11.102548271473538        1.4334281117379410       -13.371261635973701     
 H   10.340314557864900       0.19057696013154410       -12.357340824913043     
 H   10.506066879160322        1.6029913013511454       -10.374741416453441     
 H   12.026436369001736        1.9863145689472756       -11.215712245850543     
 H   2.6252984532992438        4.2774924654357571       -9.3481175228523874     
 H   2.1076045816706062        5.8878257120337532       -9.8723052076356286     
 H   3.5764388118976780        6.6429730311479158       -8.1619518851102981     
 H   4.5135748864880849        5.1318375015429556       -8.1874718723326509     
 H   6.4685763515691361        9.4542347776350244       -15.858569356928017     
 C   8.0237143782431382        8.1337918972951435       -16.525308137418399     
 C   4.7793548244572452        9.4099098366257596       -13.982394919602582     
 H   5.2282243954648226        7.5462150579016667       -13.045911595639989     
 C   3.8479530768823875        7.1577297073862516       -14.666579150964386     
 H   9.4366180292021991        6.5931985542414031       -17.011098881538349     
 C   10.025864718386751        4.3343916976385817       -15.872875725469793     
 H   8.5341676607751911        4.2144488360876808       -14.358148129568269     
 C   7.6472179473480466        3.5267511498505697       -16.187535395038623     
 H   3.1760846862588394      -0.77961340245679478       -13.448669823841739     
 C   3.4255780037193335      -0.60992215410284800       -11.322151540026518     
 C   3.8051654498351892        2.6762466678715566       -14.667730739637596     
 H   5.6748617291467429        1.6050055695450731       -14.531378465755745     
 C   4.2539989729871808       0.32979229470915344       -15.458218270914436     
 H   3.8198633516851910      -0.15848164820461180       -9.2632296964047036     
 C   4.6366465960445700        2.0522457366889193       -8.1280156643136081     
 H   5.5640679248783753        3.0656227562318210       -9.7598695156613289     
 C   6.8884218321206605        1.4878245659974982       -9.1238170841752915     
 H   8.4737927469447687        8.8563919612794830       -17.201711943229270     
 H   5.6542838253918148        9.9692208670852143       -13.624759237077024     
 H   3.9506793414512447        9.6010369029387537       -13.287089463168140     
 H   4.4878114998625200        9.8290136458481303       -14.955460369403442     
 H   3.6440485723787681        7.5263370190899401       -15.682193220874785     
 H   2.9432259921731059        7.3119052656542216       -14.060942673400877     
 H   4.0214068800266434        6.0756431943923719       -14.753212751277559     
 H   10.371009369003749        3.3036318697466514       -15.704453130559274     
 H   10.702898664768300        5.0138398755777178       -15.335598958332435     
 H   10.137822103508519        4.5354882747815939       -16.946301312294825     
 H   7.6637114460701374        3.7586612007540858       -17.261447770834920     
 H   6.6117311629213686        3.6188519423318795       -15.832817304904529     
 H   7.9612903652296119        2.4783771809065613       -16.068359919122738     
 H   2.7740341009866087       -1.4522091320406747       -11.096554932380581     
 H   2.7287130681332954        2.4600620220590561       -14.717423314739605     
 H   4.1016636288567234        3.1225561890456297       -15.627376174990088     
 H   3.9563693525561763        3.4361764371135441       -13.889557991994042     
 H   3.1881442714763217        7.3896904310095018E-002  -15.438856591620722     
 H   4.8359834444528467      -0.59100160038084981       -15.323133304935515     
 H   4.4729664127829238       0.72607010124693561       -16.458439687494309     
 H   3.6130131477613361        2.4050069641899370       -8.3144237482695385     
 H   5.0977607272528358        2.7152223839932241       -7.3828903565267820     
 H   4.5640247351100989        1.0599115060443611       -7.6651581886358651     
 H   6.8448644467173541       0.42919857521568050       -8.8301542235891137     
 H   7.3645861375157855        2.0435591359459924       -8.3044006856045058     
 H   7.5366442827092150        1.5554201082010675       -10.009155732617428     
 C  -3.7841031786534147       -3.2217775673442488        1.5676892860933394     
 C  -4.3657053090423519       -3.3675594615626014       0.26449129117935982     
 C  -4.1203250834850706       -2.0592424013513244        2.3322104789489528     
 N  -2.9241771869300957       -4.1697880088636188        2.1109297880711240     
 C  -5.2774989528938354       -2.4113195612283405      -0.19360035280901378     
 C  -4.0528166352685453       -4.5286119440328125      -0.67621750839668282     
 C  -5.0461078054962405       -1.1383136296847294        1.8296985631545672     
 C  -3.5432476993000792       -1.8652060744611978        3.7241177150620151     
 Dy  -1.8796221920406864       -4.9404224507975325        3.9664601932773147     
 H  -2.7736474299538316       -4.9013720760722022        1.4116132403796715     
 H  -5.7251003876234963       -2.5433018673244643       -1.1782744219477204     
 C  -5.6430185812129503       -1.3080402950719232       0.57958431369535990     
 C  -2.5708291863903514       -4.5919359802972366       -1.0962107158780556     
 C  -4.5883191861327921       -5.8929384808312992      -0.18754175521989588     
 H  -4.6116755729482231       -4.3051413569818777       -1.5994107281534813     
 H  -5.3133655898569323      -0.27231064612922318        2.4335977673602955     
 C  -4.4586923148645452       -2.5198156373915004        4.7783660433051853     
 H  -2.5583998013968752       -2.3718437156976924        3.7499395497795005     
 C  -3.2676516617078954      -0.39924460605421336        4.0997592704732089     
 N  -1.2453222219733120       -4.0577631933542442        5.9408260080799113     
 H -0.29658141307253966       -3.7925791528840298        5.6570201218885581     
 N -0.66217304602399074       -6.7367095333647251        4.3888438139550878     
 O  -3.8532632610735855       -6.2099921544849970        4.3267618674543495     
 O  0.11065714293725068       -3.9450333826461956        3.0706055296945323     
 H  -6.3842267662315768      -0.60149169943965008       0.21199157351203318     
 H  -2.2546807123474912       -3.6352025153136505       -1.5372684160086678     
 H  -1.8840614399954763       -4.8010473943938141      -0.26279696513321243     
 H  -2.4160371964763048       -5.3781823305321357       -1.8486575258413969     
 H  -4.3876385715630608       -6.6778956722550236      -0.93208626641586667     
 H  -4.1449393554510978       -6.2201881130707344       0.76158871654547722     
 H  -5.6757280931357927       -5.8492038150623253       -4.0319041478175485E-002
 H  -4.0418539578593871       -2.4351420231736127        5.7898614403037492     
 H  -4.6334184359527857       -3.5820229459289621        4.5625006225556302     
 H  -5.4421821463454449       -2.0288024956590625        4.7670642078154737     
 H  -4.1979390839591755       0.17728716175660528        4.1869706427998592     
 H  -2.6444187141927507       0.10035632893224379        3.3478786666656579     
 H  -2.7624031523759651      -0.34779376658063077        5.0745607621480993     
 C  -1.6843409001590961       -3.1568476933789515        6.9024304547160789     
 C  0.16824151076410265       -7.8055553574674281        4.1085845258655285     
 H -0.65938305985147050       -6.5799154270410449        5.4037672149982114     
 C  -3.8470590111662668       -7.5196482116110364        5.0169561147201804     
 C  -5.1925256853694339       -5.9976053543081864        3.7516912901876913     
 C   1.4967976405682850       -4.3792992606589163        3.2964403665908586     
 C  0.17232666749246495       -2.9190513035432017        2.0228061090608347     
 C  -1.0729754416173602       -1.8767034976577932        7.0687720973789663     
 C  -2.7994681099300394       -3.5042258715314651        7.7238157458235879     
 C  0.81236182630871612       -8.5329318001090826        5.1635780655703520     
 C  0.40792348053919586       -8.1868696773507974        2.7549953301668975     
 H  -3.6653692113054772       -7.3279305968529265        6.0820643447397558     
 H  -3.0005956868193842       -8.0816870280033264        4.6067701828463132     
 C  -5.2069497000568861       -8.1546169831884701        4.7309922736246461     
 C  -5.7136293574444981       -7.3963491868227633        3.4943189608305905     
 H  -5.0502927591367266       -5.3620703419096598        2.8718687882024643     
 H  -5.8040085206063941       -5.4703409069883540        4.4996893461636018     
 H   1.9129579084763957       -3.7723698639858347        4.1149289654098595     
 H   1.4405364021714031       -5.4270896262019690        3.6112099203645043     
 C   2.2378654985038575       -4.1418577447790872        1.9654785906272780     
 C   1.1907564959573769       -3.4754456165465633        1.0422729360143901     
 H -0.84486475763307767       -2.8092256044882782        1.6371224302072926     
 H  0.50816843608251694       -1.9753032152684742        2.4772903132843425     
 C  -1.6414476465245733      -0.96442566272182739        7.9614616209492999     
 C  0.18202722730590087       -1.5425387615071093        6.2770090591097532     
 C  -3.3257979972495120       -2.5573359647278759        8.6076062211667459     
 C  -3.3522888947908371       -4.9172017441802121        7.6291163719199488     
 C   1.5942343651750834       -9.6452326399941857        4.8444023394876448     
 C  0.62704304310802361       -8.0631287202948716        6.6002523466606711     
 C   1.2217481056775288       -9.2947124337554516        2.4940651583451783     
 C -0.24163447185180520       -7.4022798159587362        1.6261219760935679     
 H  -5.8986689855903940       -7.9965993316093851        5.5662489318286452     
 H  -5.1243210247315130       -9.2330506118888263        4.5537828724871128     
 H  -5.2810617572104768       -7.8141522126232710        2.5749784326772462     
 H  -6.8072486264748804       -7.4355386180625764        3.4079876936821605     
 H   2.6031992937989132       -5.0828711457794302        1.5393418233943135     
 H   3.1030477483923207       -3.4824886753115898        2.1068435462604223     
 H   1.6331894464828318       -2.6972772906977087       0.40922655909316019     
 H  0.71242843419601076       -4.2184460727577484       0.39091754344164670     
 H  -1.1968203728953739        2.0872331155572448E-002   8.0540498232228153     
 C  -2.7669524500458005       -1.2809937455981317        8.7237952833071954     
 C  0.47955564889151214       -3.9785793341191103E-002   6.1697223529997354     
 H   2.5046320237326128E-002  -1.9092158789692337        5.2466757682761660     
 C   1.4022504539954008       -2.2900849294666026        6.8716724301386778     
 H  -4.1943210433177649       -2.8068908255666147        9.2147348519057601     
 C  -4.8032192000448370       -5.0653985095467062        8.0935593307324343     
 H  -3.3247308923250163       -5.1994542029400472        6.5670545808232035     
 C  -2.4292998959049128       -5.8935279586092264        8.3904896638564921     
 H   2.0602293876203666       -10.213979727343947        5.6460984498572255     
 C   1.8094935123591835       -10.036957994651662        3.5205036576923754     
 C   1.4161626055996168       -6.7592418989494458        6.8747432073126236     
 H -0.44698666456704328       -7.8418790436571113        6.7372027576678706     
 C  0.98235153801196673       -9.1095212868063307        7.6612848354005001     
 H   1.4152035597848618       -9.5796584641048526        1.4625369313354855     
 C  0.59641836549775817       -7.3542768062838118       0.34040971168111395     
 H -0.33976331524854564       -6.3603210370266599        1.9773918120917933     
 C  -1.6567931902820632       -7.9373601412326025        1.3257875482702342     
 H  -3.2100935939123540      -0.55194701035085836        9.3983056636817146     
 H -0.39433104190647794       0.52036356812035045        5.8107329213034564     
 H   1.3077169099324579       0.14363308558722565        5.4715137807723311     
 H  0.77465537097301240       0.38497044340052305        7.1394350961426802     
 H   1.6031814164904716       -1.9182500599102557        7.8867228358545924     
 H   2.3096594316549663       -2.1391875918196446        6.2689756434283010     
 H   1.2264581876457974       -3.3716615910905059        6.9610559482922758     
 H  -5.1590339769665947       -6.0930924637894570        7.9274965111294735     
 H  -5.4785628592163995       -4.3798007596443114        7.5618669975509327     
 H  -4.9050044391087351       -4.8635805901486782        9.1679641845148723     
 H  -2.4390516001531481       -5.6627177793732022        9.4646937688413662     
 H  -1.3950043830946484       -5.8079724055062840        8.0304822075926268     
 H  -2.7510102507001135       -6.9396562958521724        8.2716937126832963     
 H   2.4631967739236851       -10.876690939505563        3.2924633966595009     
 H   2.4937725802697774       -6.9691761256694136        6.9276873471655742     
 H   1.1143220554541984       -6.3144061234882267        7.8334502126477155     
 H   1.2628743176283586       -6.0004300853156938        6.0958943498330225     
 H   2.0500855343442548       -9.3565784442031834        7.6413007266585797     
 H  0.40762983720835111       -10.034583783150223        7.5244378373163663     
 H  0.75995448878557392       -8.7169000190298185        8.6621820726777017     
 H   1.6160705987460726       -6.9937973266114444       0.53373997978229037     
 H  0.13252316890358859       -6.6892653452321458      -0.40120135011580066     
 H  0.68003154747693362       -8.3424684703474981      -0.12929669219536710     
 H  -1.6084169311622554       -8.9912379194567933        1.0160613765593525     
 H  -2.1366413886317144       -7.3715746678653051       0.51517083153881527     
 H  -2.3043236765256148       -7.8869212832427094        2.2128338200815203     
         240

 C   9.0141537172353683        6.1877757990628242       -9.3444744361859211     
 C   9.5949764848874253        6.0202445071436319       -8.0436389993767001     
 C   9.3635422543257345        7.3548023594521403       -10.095908321446464     
 N   8.1403821028333336        5.2588284490362680       -9.8973882202169907     
 C   10.518229779587358        6.9604292658848923       -7.5755975625460668     
 C   9.2729630101385325        4.8506186050678330       -7.1173776682509118     
 C   10.301416500114344        8.2577593807178591       -9.5843360678711154     
 C   8.7797854478723512        7.5752553136679719       -11.480797633020851     
 Dy   7.1026273515437746        4.5080618561676440       -11.763819067615803     
 H   7.9755771912636080        4.5237835217094222       -9.2050699773102096     
 H   10.964676361322022        6.8125028144878037       -6.5927443741319980     
 C   10.897097477313661        8.0670480496233932       -8.3369714949774334     
 C   7.7906355052069953        4.7889254788450959       -6.6984264341779740     
 C   9.8033547425376728        3.4912162855624973       -7.6239104414176468     
 H   9.8316723182110195        5.0597937199787539       -6.1910114231697317     
 H   10.578034327107213        9.1273022381006310       -10.178176948588247     
 C   9.6635747793291031        6.9012982044235516       -12.550107870870821     
 H   7.7801736877372454        7.0972861889866543       -11.498263757479227     
 C   8.5476943644709635        9.0516453069003528       -11.844119055044603     
 N   6.4788800733901510        5.3845216599873895       -13.736585450904549     
 H   5.5350243191249850        5.6636279898662032       -13.450763557367109     
 N   5.8850323184578279        2.7072860486333350       -12.182350626007263     
 O   9.0684298134280681        3.2125893516960051       -12.116390070283785     
 O   5.1024167502968432        5.4798730106738480       -10.861496953980037     
 H   11.647288584485057        8.7599875791088859       -7.9621734495337746     
 H   7.6335262450817423        3.9957681503599005       -5.9550183127878782     
 H   7.1021568524063916        4.5910112628919100       -7.5321440080503992     
 H   7.4780034905187378        5.7412601114834478       -6.2471897647618295     
 H   10.892072556692122        3.5307899302389329       -7.7620523370221646     
 H   9.3646636297873265        3.1840874605384091       -8.5816016250078473     
 H   9.5917920918996309        2.6952915400228328       -6.8944139810985785     
 H   9.2401756215444824        7.0081345385494238       -13.556668357373466     
 H   9.8078767715889121        5.8318612250547543       -12.346062263029621     
 H   10.662849016964039        7.3599290809768645       -12.544809374540584     
 H   9.4959938680777682        9.5959425559701081       -11.945645328816060     
 H   7.9547446696963773        9.5687045018246462       -11.079326736650714     
 H   8.0282186931159885        9.1260148688392650       -12.809823735139062     
 C   6.9287734319509653        6.2756263081358945       -14.701762761347208     
 C   5.0603247972456753        1.6323259435592705       -11.906344357247759     
 H   5.8802065354209079        2.8675273896169462       -13.196891133439381     
 C   9.0550204999030033        1.9015187458301144       -12.803642935667492     
 C   10.410389912609563        3.4230237899851796       -11.548028541793618     
 C   3.7194447131718449        5.0383581983501768       -11.092745490068433     
 C   5.0342958055165319        6.4774824966634901       -9.7869708945220530     
 C   6.3323958048135420        7.5618257336173604       -14.870606763489530     
 C   8.0397948074831103        5.9119721796581359       -15.520424340176632     
 C   4.4175365948485510       0.90673854515220786       -12.963937509762852     
 C   4.8228032891757726        1.2416477450906771       -10.554732307917689     
 H   8.8601174848127613        2.0902771419916459       -13.866779940017599     
 H   8.2139068297041771        1.3393313926538024       -12.383078470182983     
 C   10.418792929395263        1.2684201111236308       -12.532184538968112     
 C   10.934404906278532        2.0239072798734732       -11.297759267774294     
 H   10.272887416501581        4.0548837418665409       -10.664891178262323     
 H   11.018102944784722        3.9538313269647114       -12.296566707529021     
 H   3.2936819678993468        5.6637595762872319       -11.892182630969346     
 H   3.7845401618085122        4.0000184763973401       -11.435668886697380     
 C   2.9830210097958956        5.2317341831605813       -9.7521075327165256     
 C   4.0277702868547181        5.8837201389271092       -8.8165092335739761     
 H   6.0519276031199478        6.5896046592188648       -9.4035400981452462     
 H   4.6849193690098030        7.4287411075667436       -10.214536452711256     
 C   6.9118154631240882        8.4646923423296681       -15.765113464816737     
 C   5.0804272296245516        7.9090558856224504       -14.080179805713366     
 C   8.5773097183387463        6.8501176493032530       -16.406453754255089     
 C   8.5753088747320501        4.4930905874644527       -15.421363868241764     
 C   3.6387458315855707      -0.20946834102191150       -12.650053055081560     
 C   4.5994427797382675        1.3826409552205714       -14.398887433905676     
 C   4.0124004771204289       0.12991979324224087       -10.299139570433841     
 C   5.4719227749448827        2.0184293725704849       -9.4203364447718716     
 H   11.102534715948670        1.4305662713163101       -13.373272025576092     
 H   10.340324653613546       0.18921180599231283       -12.357571847366403     
 H   10.508913720391202        1.6034186623374049       -10.376468265757673     
 H   12.028618703637942        1.9852462953611596       -11.219312793818677     
 H   2.6299260503084034        4.2753664509870513       -9.3504547985112616     
 H   2.1110226318187331        5.8863618657670482       -9.8712208797232979     
 H   3.5804250486797073        6.6396609655253780       -8.1606149936002712     
 H   4.5173901588164416        5.1284975255935965       -8.1881502286660464     
 H   6.4802245920628510        9.4551677371863860       -15.860063921034561     
 C   8.0328503779664882        8.1319092375683120       -16.526614821934910     
 C   4.7906549490702224        9.4136266906234169       -13.983028278565984     
 H   5.2358364462043845        7.5488921767378789       -13.047210741590900     
 C   3.8559949091021704        7.1635975571056836       -14.669005484749443     
 H   9.4431106855656353        6.5889085036740029       -17.012179339634862     
 C   10.027322094987955        4.3283220206623474       -15.875659528427084     
 H   8.5369223066501743        4.2116586261342555       -14.359470949652973     
 C   7.6465772187073151        3.5268226090641539       -16.188237176807839     
 H   3.1741008874716723      -0.77520921056072256       -13.454665349192490     
 C   3.4253392094175759      -0.60911239721167998       -11.328171798915015     
 C   3.8041054079319903        2.6836226831832333       -14.667813018715997     
 H   5.6722663389970389        1.6094146750591574       -14.536015882396132     
 C   4.2482340042974363       0.33802911359013949       -15.463115029367669     
 H   3.8205524901410826      -0.16033976005873801       -9.2688579204588208     
 C   4.6382708397041545        2.0482818354444721       -8.1311070884760070     
 H   5.5650835074257960        3.0639464485471102       -9.7619280361648446     
 C   6.8895000446460557        1.4851408093159075       -9.1286305057775383     
 H   8.4837002481679722        8.8535322910358936       -17.203438513881153     
 H   5.6660109983107407        9.9713421134138311       -13.624118860797296     
 H   3.9615730184738589        9.6056499153079571       -13.288476193589219     
 H   4.5007191323386548        9.8337064834983003       -14.956089973130402     
 H   3.6535845522988799        7.5329356012999451       -15.684631588467987     
 H   2.9511337321482780        7.3192109612311107       -14.063966580582616     
 H   4.0275428318151301        6.0812582842657923       -14.755863014297780     
 H   10.369993530267045        3.2967017761242285       -15.708013282690249     
 H   10.706540653925728        5.0057863762433801       -15.338826121484031     
 H   10.138705844098654        4.5295853627832674       -16.949114346095296     
 H   7.6633249884183066        3.7584996888673508       -17.262196514322657     
 H   6.6116278225194263        3.6220412534380722       -15.833105567558663     
 H   7.9575346780541931        2.4776673531150557       -16.068938697493397     
 H   2.7741501692150989       -1.4519142056097043       -11.103430619664165     
 H   2.7272936852211775        2.4692145549536875       -14.715645473063278     
 H   4.0994686451788400        3.1310206142323906       -15.627251171036445     
 H   3.9580825560783421        3.4420089983850399       -13.888844893412767     
 H   3.1818692505602924        8.4270819127359106E-002  -15.443166382855201     
 H   4.8284042113844059      -0.58412171735531804       -15.329911713832287     
 H   4.4672057479844769       0.73534902479721420       -16.462926966549372     
 H   3.6145793077557604        2.4013913043272153       -8.3165000966814002     
 H   5.0997596757389418        2.7100963256938404       -7.3852144929425290     
 H   4.5657212096000901        1.0552861894494192       -7.6696950832598780     
 H   6.8458415183157761       0.42624298102334590       -8.8360245342446486     
 H   7.3662623064688955        2.0399515497145386       -8.3089402768495511     
 H   7.5372583598265592        1.5534248299464251       -10.014238276452208     
 C  -3.7871801247303769       -3.2239546299674990        1.5660632979666722     
 C  -4.3680535510930474       -3.3721226175205468       0.26283989383578166     
 C  -4.1237589504864278       -2.0600797695557493        2.3282471254626844     
 N  -2.9276085046728144       -4.1709407963032898        2.1115493319919310     
 C  -5.2796589750853054       -2.4168368069712187      -0.19756753309001251     
 C  -4.0545011825532224       -4.5350377480025568      -0.67514944098789353     
 C  -5.0491254562965828       -1.1400811711497540        1.8234149211859703     
 C  -3.5473061614182537       -1.8635473096010891        3.7200306884836500     
 Dy  -1.8824297797824421       -4.9396659143068478        3.9675164130702862     
 H  -2.7771273497671198       -4.9040018762020017        1.4138325388906106     
 H  -5.7268907303395418       -2.5506027232858770       -1.1821776439342913     
 C  -5.6454379823481364       -1.3121295082835664       0.57336996307759991     
 C  -2.5721481810639557       -4.5990045540702145       -1.0938189856618687     
 C  -4.5904990989570837       -5.8982002265193625      -0.18399791740899626     
 H  -4.6126808541529298       -4.3135941826198883       -1.5991721746486194     
 H  -5.3165615727153925      -0.27291968604474837        2.4254566912002686     
 C  -4.4625666191314046       -2.5169174991286369        4.7752440615410778     
 H  -2.5622691620426137       -2.3696928780706292        3.7469574010177276     
 C  -3.2727472230799046      -0.39685204045837574        4.0932965835574624     
 N  -1.2499996731302836       -4.0548295795311313        5.9410246143181009     
 H -0.30200882455685429       -3.7872198934763905        5.6572709195805073     
 N -0.66290373181271900       -6.7346409845315680        4.3907804134955342     
 O  -3.8547012677396233       -6.2102577889227248        4.3284191066130449     
 O  0.10744992360659150       -3.9432066768510872        3.0715430772223020     
 H  -6.3864499608014338      -0.60632452101786372       0.20408259980184834     
 H  -2.2566892916159014       -3.6443012234851366       -1.5392043212169706     
 H  -1.8858263348140694       -4.8031823104125584      -0.25916418030292043     
 H  -2.4159414048330041       -5.3885079215019411       -1.8421357825467244     
 H  -4.3899391891391462       -6.6844944891682037      -0.92707974415078787     
 H  -4.1474137540555436       -6.2238858745643038       0.76577194620497924     
 H  -5.6779223915598118       -5.8538433544566590       -3.7058954771068624E-002
 H  -4.0456268698903521       -2.4308284191214660        5.7865907105034085     
 H  -4.6369821642207150       -3.5794637511536020        4.5608582424142092     
 H  -5.4462094708322226       -2.0262126293173295        4.7634156605504305     
 H  -4.2034726795719779       0.17909428687873208        4.1795471656998719     
 H  -2.6496904260570457       0.10197931587476708        3.3407426718505979     
 H  -2.7677059427963320      -0.34345984455511885        5.0680583253437259     
 C  -1.6912285932991782       -3.1554090621899560        6.9029439957691627     
 C  0.16833997712191151       -7.8030791089158438        4.1113838988413889     
 H -0.66004159643770044       -6.5769463685827683        5.4055599716711011     
 C  -3.8468400816966062       -7.5206940951736696        5.0169850253365276     
 C  -5.1947236452813037       -5.9979118241074421        3.7551711643160832     
 C   1.4938736834711683       -4.3763688571626513        3.2978314070189625     
 C  0.16863442040224086       -2.9188631153938198        2.0221933525280318     
 C  -1.0826767702612365       -1.8741168346707211        7.0698655812445148     
 C  -2.8053322146909450       -3.5057905789649682        7.7242548997759890     
 C  0.81384700107156016       -8.5285881275991660        5.1667941114548652     
 C  0.40755053725381440       -8.1860602697007252        2.7582036459244526     
 H  -3.6638096595049792       -7.3300836787390242        6.0820264077725055     
 H  -3.0006510172539858       -8.0818059487666591        4.6050900319148305     
 C  -5.2067263445335330       -8.1560130725349715        4.7321199425769507     
 C  -5.7154676583586346       -7.3966141609934208        3.4970512332823547     
 H  -5.0538026261333879       -5.3615907250178729        2.8757148934113310     
 H  -5.8055116294876310       -5.4716008909439582        4.5043696750123647     
 H   1.9099913048967234       -3.7675480854325771        4.1148617898998729     
 H   1.4381702576285482       -5.4234766661926992        3.6147528222222767     
 C   2.2344089950035069       -4.1414666279809884        1.9661874555520709     
 C   1.1870368085521608       -3.4764182940786941        1.0422810241585363     
 H -0.84867577543007056       -2.8098247849075255        1.6365561749520843     
 H  0.50440241378410633       -1.9744174525895219        2.4752002023039479     
 C  -1.6528640338950669      -0.96375106054711579        7.9633043678629996     
 C  0.17195459397809165       -1.5373592742246449        6.2787406547634124     
 C  -3.3335196465541017       -2.5606925016889779        8.6087388815424966     
 C  -3.3541452839643973       -4.9201678820820112        7.6297065392726804     
 C   1.5953352877318940       -9.6414591586038050        4.8486781427160413     
 C  0.62988996718002144       -8.0566301784589740        6.6028764464551557     
 C   1.2211751001613897       -9.2942852895595021        2.4982395554592531     
 C -0.24227045941982292       -7.4028349903988513        1.6285835133577891     
 H  -5.8973656697458123       -7.9993295466176226        5.5684732526533143     
 H  -5.1237463520195572       -9.2341930007443871        4.5535975001246483     
 H  -5.2840307501458881       -7.8131855420302463        2.5766650403338600     
 H  -6.8091535850317095       -7.4360718460568878        3.4122240859837825     
 H   2.5992539077353758       -5.0833189774813006        1.5415555462311941     
 H   3.0998626367384734       -3.4821603480014454        2.1060177581912929     
 H   1.6292363705207560       -2.6990447554524626       0.40812344617560020     
 H  0.70874789809637340       -4.2203453039888625       0.39198930901967882     
 H  -1.2105713695776126        2.2467412359611316E-002   8.0564995166661948     
 C  -2.7773119624143643       -1.2833719408528470        8.7257550636519952     
 C  0.46685027004682922       -3.4181830573810093E-002   6.1716736956543050     
 H   1.6337972343023782E-002  -1.9041914543629397        5.2482802566965141     
 C   1.3932143322958188       -2.2825344458150929        6.8741760772897074     
 H  -4.2011807382343322       -2.8125860478696501        9.2160131429870553     
 C  -4.8042326943225788       -5.0725730800879152        8.0949538161931223     
 H  -3.3263198892136514       -5.2023613099364070        6.5676628680938212     
 C  -2.4279542812681028       -5.8935778252720237        8.3906748430604470     
 H   2.0618315432548786       -10.209080234894497        5.6508446616702050     
 C   1.8093610893810759       -10.035348233146966        3.5252653047385230     
 C   1.4175994562632879       -6.7513192437722234        6.8738207735751127     
 H -0.44420774728822116       -7.8365872505428289        6.7410464388435187     
 C  0.98819609876542414       -9.1007193358875735        7.6650841857004544     
 H   1.4142169269044198       -9.5803690177316838        1.4669585015231685     
 C  0.59590634480705296       -7.3559688535761927       0.34291894411919449     
 H -0.34079420686231421       -6.3605825285605997        1.9788167089652666     
 C  -1.6571584668109665       -7.9387688349023664        1.3286521739547583     
 H  -3.2215388008748671      -0.55579178690987130        9.4009698616379236     
 H -0.40745301436043457       0.52439410304577316        5.8114219912758696     
 H   1.2955381815840528       0.15060520269747787        5.4745037607566642     
 H  0.76005321114819302       0.39110885627320280        7.1416464561115278     
 H   1.5927431306822470       -1.9103308910456869        7.8893498070859929     
 H   2.3006492382681509       -2.1299083590269499        6.2720000004166376     
 H   1.2194331526598159       -3.3644068901822779        6.9634197853020696     
 H  -5.1570304375059948       -6.1012628723176885        7.9293661769086121     
 H  -5.4818158293149084       -4.3891819563584651        7.5634819504190300     
 H  -4.9060443839715777       -4.8707922078078889        9.1693609389771566     
 H  -2.4382353332119524       -5.6630672109210929        9.4649385664103338     
 H  -1.3941441021769532       -5.8045647332511674        8.0304841372205704     
 H  -2.7462135512273758       -6.9405841143656106        8.2716327051757226     
 H   2.4626104813397136       -10.875650645650513        3.2979537498268190     
 H   2.4955365925816158       -6.9596533436812846        6.9245525985505223     
 H   1.1172570915129076       -6.3054977947256603        7.8324801426251964     
 H   1.2614247584712350       -5.9939040755415398        6.0943530774936567     
 H   2.0563477979947771       -9.3459927119028947        7.6442625935623454     
 H  0.41497859049850100       -10.026955825018385        7.5302435129239695     
 H  0.76617595889597634       -8.7070052765907455        8.6656410767070007     
 H   1.6154851903237024       -6.9951354377376767       0.53597514202935492     
 H  0.13198075764871692       -6.6918195966928593      -0.39941579845072789     
 H  0.67975763268812150       -8.3446083673159066      -0.12577646165033374     
 H  -1.6082839074111412       -8.9929085982061761        1.0199596060448659     
 H  -2.1371835728470132       -7.3739652403957319       0.51747723208983210     
 H  -2.3048136165778317       -7.8878009369479178        2.2155691761013823     
         240

 C   9.0176508749118316        6.1856714011065419       -9.3444188479673276     
 C   9.5977497467086827        6.0170157165792686       -8.0433972027090306     
 C   9.3673303596331614        7.3533752833969261       -10.094586919701817     
 N   8.1444548489099997        5.2569903818426411       -9.8986943535052916     
 C   10.520683048048623        6.9567959530564032       -7.5738759159214606     
 C   9.2751892464146799        4.8463007511010501       -7.1188068705358214     
 C   10.304695594852911        8.2559963989560714       -9.5815152752840049     
 C   8.7846402116651170        7.5749322087011750       -11.479756340348766     
 Dy   7.1055730320193975        4.5075432938708797       -11.764986861924223     
 H   7.9801742358672474        4.5208810141384799       -9.2074098013991872     
 H   10.966719655119819        6.8080113864590235       -6.5909345705287983     
 C   10.899745648562295        8.0641985777810543       -8.3340132809296890     
 C   7.7925167147062959        4.7842020693105862       -6.7010798011501773     
 C   9.8060322661639052        3.4875809583462476       -7.6266274050258822     
 H   9.8332638777299177        5.0542768368408790       -6.1918169418027587     
 H   10.581482790786492        9.1261471177805671       -10.174353729749424     
 C   9.6700549966361926        6.9034173401711962       -12.549233103043738     
 H   7.7856149124035205        7.0959334116879882       -11.498860861281305     
 C   8.5512103909938677        9.0515151028303187       -11.841273625590143     
 N   6.4837391582011357        5.3860046427086505       -13.737080867504096     
 H   5.5402054013124866        5.6665141975395832       -13.451625899130399     
 N   5.8859956915120453        2.7081409620800017       -12.185040268866537     
 O   9.0705559561552622        3.2120646130464046       -12.118303731905407     
 O   5.1060954839071586        5.4804840123064640       -10.861926717192032     
 H   11.649674207806552        8.7568307702179968       -7.9581686217303975     
 H   7.6341662210735679        3.9886054921039102       -5.9607781995990905     
 H   7.1045385081357528        4.5900013474027190       -7.5358914571253592     
 H   7.4803533019868640        5.7350566652351036       -6.2466591897056469     
 H   10.894724050612911        3.5276694218750397       -7.7648218289299482     
 H   9.3674327479585937        3.1810257774345683       -8.5845455442570628     
 H   9.5948111043196675        2.6910242827705497       -6.8977626394187208     
 H   9.2470575271400328        7.0107687952144815       -13.555934081776119     
 H   9.8155587738500198        5.8339712362492788       -12.346305648096660     
 H   10.668660155397633        7.3634285786191782       -12.542822826056527     
 H   9.4989817408399908        9.5969679299830979       -11.941037126564453     
 H   7.9568072020567397        9.5668177765121811       -11.076461588365643     
 H   8.0327115456943901        9.1266350407753389       -12.807423744605156     
 C   6.9353244740658688        6.2762669412723051       -14.702275095612487     
 C   5.0602426130511073        1.6337299335533435       -11.910088181282983     
 H   5.8812258620488169        2.8694390027852514       -13.199405412345442     
 C   9.0558494621827030        1.9005002404171030       -12.804474925820742     
 C   10.413111644058608        3.4223402626166619       -11.551352208534256     
 C   3.7228307461546604        5.0402926557551595       -11.093903934201590     
 C   5.0383573357748785        6.4762923015171419       -9.7857679471998473     
 C   6.3410694379521875        7.5633510469056242       -14.871321321290576     
 C   8.0455178173647983        5.9105155509423222       -15.521025378748968     
 C   4.4159026621936963       0.91032683203698705       -12.968185215706567     
 C   4.8232174578881954        1.2412131580216095       -10.558944484425920     
 H   8.8603432320514859        2.0885783314124815       -13.867611182505838     
 H   8.2146854144537595        1.3391534590584222       -12.382950199024686     
 C   10.419384847095737        1.2668287743612676       -12.533494067411301     
 C   10.936556983590679        2.0232001993261259       -11.300297845626865     
 H   10.276688792221423        4.0549859935498871       -10.668622613076090     
 H   11.020417500086250        3.9521408657082406       -12.300906801226118     
 H   3.2971960693594116        5.6679245116685086       -11.891562606622411     
 H   3.7872904466376611        4.0028449697076063       -11.439400047037642     
 C   2.9868787671263060        5.2305995842645228       -9.7526551874448728     
 C   4.0317017046492465        5.8812670681443979       -8.8161834892265780     
 H   6.0560769646079535        6.5875854355069778       -9.4022792321207209     
 H   4.6891341194088225        7.4282739438500691       -10.211757947240130     
 C   6.9217328974816787        8.4649307359466999       -15.766286472455064     
 C   5.0893475612420964        7.9124386523502057       -14.081395856862029     
 C   8.5844669272148710        6.8474868407129277       -16.407365552469582     
 C   8.5777505407788439        4.4904737227780078       -15.422629856127587     
 C   3.6373192263370138      -0.20635026021972036       -12.655512898573404     
 C   4.5967104221744410        1.3884422553885143       -14.402482123445109     
 C   4.0127538117483859       0.12927504925801678       -10.304468858330457     
 C   5.4729685560603940        2.0163088447734361       -9.4238062694746851     
 H   11.102521160423803        1.4277044308946791       -13.375282415178482     
 H   10.340334749362192       0.18784665185308153       -12.357802869819762     
 H   10.511760561622081        1.6038460233236644       -10.378195115061907     
 H   12.030801038274147        1.9841780217750438       -11.222913341786809     
 H   2.6345536473175630        4.2732404365383463       -9.3527920741701358     
 H   2.1144406819668595        5.8848980195003433       -9.8701365518109689     
 H   3.5844112854617367        6.6363488999028402       -8.1592781020902443     
 H   4.5212054311447973        5.1251575496442365       -8.1888285849994418     
 H   6.4918728325565658        9.4561006967377477       -15.861558485141105     
 C   8.0419863776898399        8.1300265778414804       -16.527921506451417     
 C   4.8019550736832004        9.4173435446210760       -13.983661637529385     
 H   5.2434484969439454        7.5515692955740912       -13.048509887541810     
 C   3.8640367413219532        7.1694654068251147       -14.671431818534497     
 H   9.4496033419290715        6.5846184531066028       -17.013259797731376     
 C   10.028779471589159        4.3222523436861122       -15.878443331384377     
 H   8.5396769525251557        4.2088684161808301       -14.360793769737676     
 C   7.6459364900665836        3.5268940682777385       -16.188938958577054     
 H   3.1721170886845051      -0.77080501866465023       -13.460660874543242     
 C   3.4251004151158182      -0.60830264032051196       -11.334192057803515     
 C   3.8030453660287913        2.6909986984949099       -14.667895297794397     
 H   5.6696709488473349        1.6138237805732416       -14.540653299036519     
 C   4.2424690356076926       0.34626593247112553       -15.468011787820902     
 H   3.8212416285969741      -0.16219787191286422       -9.2744861445129398     
 C   4.6398950833637391        2.0443179342000248       -8.1341985126384078     
 H   5.5660990899732168        3.0622701408623989       -9.7639865566683604     
 C   6.8905782571714500        1.4824570526343166       -9.1334439273797834     
 H   8.4936077493911757        8.8506726207923041       -17.205165084533039     
 H   5.6777381712296666        9.9734633597424480       -13.623478484517566     
 H   3.9724666954964727        9.6102629276771623       -13.289862924010297     
 H   4.5136267648147887        9.8383993211484704       -14.956719576857362     
 H   3.6631205322189917        7.5395341835099501       -15.687069956061189     
 H   2.9590414721234501        7.3265166568079989       -14.066990487764354     
 H   4.0336787836036176        6.0868733741392127       -14.758513277318002     
 H   10.368977691530340        3.2897716825018057       -15.711573434821226     
 H   10.710182643083156        4.9977328769090414       -15.342053284635629     
 H   10.139589584688789        4.5236824507849409       -16.951927379895764     
 H   7.6629385307664757        3.7583381769806157       -17.262945257810390     
 H   6.6115244821174830        3.6252305645442653       -15.833393830212795     
 H   7.9537789908787735        2.4769575253235501       -16.069517475864057     
 H   2.7742662374435891       -1.4516192791787339       -11.110306306947749     
 H   2.7258743023090597        2.4783670878483188       -14.713867631386950     
 H   4.0972736615009557        3.1394850394191516       -15.627126167082800     
 H   3.9597957596005080        3.4478415596565362       -13.888131794831489     
 H   3.1755942296442634        9.4644733944623194E-002  -15.447476174089681     
 H   4.8208249783159651      -0.57724183432978615       -15.336690122729058     
 H   4.4614450831860291       0.74462794834749269       -16.467414245604434     
 H   3.6161454677501843        2.3977756444644940       -8.3185764450932602     
 H   5.1017586242250479        2.7049702673944562       -7.3875386293582759     
 H   4.5674176840900804        1.0506608728544773       -7.6742319778838901     
 H   6.8468185899141982       0.42328738683101130       -8.8418948449001835     
 H   7.3679384754220063        2.0363439634830849       -8.3134798680945963     
 H   7.5378724369439034        1.5514295516917824       -10.019320820286987     
 C  -3.7902570708073395       -3.2261316925907493        1.5644373098400051     
 C  -4.3704017931437429       -3.3766857734784921       0.26118849649220349     
 C  -4.1271928174877850       -2.0609171377601743        2.3242837719764160     
 N  -2.9310398224155327       -4.1720935837429609        2.1121688759127379     
 C  -5.2818189972767744       -2.4223540527140970      -0.20153471337101125     
 C  -4.0561857298379005       -4.5414635519723010      -0.67408137357910414     
 C  -5.0521431070969243       -1.1418487126147785        1.8171312792173731     
 C  -3.5513646235364282       -1.8618885447409801        3.7159436619052850     
 Dy  -1.8852373675241978       -4.9389093778161630        3.9685726328632578     
 H  -2.7806072695804080       -4.9066316763318012        1.4160518374015494     
 H  -5.7286810730555873       -2.5579035792472893       -1.1860808659208621     
 C  -5.6478573834833226       -1.3162187214952099       0.56715561245983992     
 C  -2.5734671757375600       -4.6060731278431932       -1.0914272554456819     
 C  -4.5926790117813754       -5.9034619722074266      -0.18045407959809662     
 H  -4.6136861353576375       -4.3220470082578997       -1.5989336211437575     
 H  -5.3197575555738528      -0.27352872596027350        2.4173156150402417     
 C  -4.4664409233982649       -2.5140193608657735        4.7721220797769694     
 H  -2.5661385226883522       -2.3675420404435661        3.7439752522559551     
 C  -3.2778427844519142      -0.39445947486253818        4.0868338966417159     
 N  -1.2546771242872552       -4.0518959657080185        5.9412232205562914     
 H -0.30743623604116893       -3.7818606340687517        5.6575217172724566     
 N -0.66363441760144715       -6.7325724356984109        4.3927170130359805     
 O  -3.8561392744056606       -6.2105234233604518        4.3300763457717411     
 O  0.10424270427593234       -3.9413799710559783        3.0724806247500718     
 H  -6.3886731553712908      -0.61115734259607735       0.19617362609166350     
 H  -2.2586978708843111       -3.6533999316566228       -1.5411402264252736     
 H  -1.8875912296326625       -4.8053172264313027      -0.25553139547262838     
 H  -2.4158456131897039       -5.3988335124717466       -1.8356140392520521     
 H  -4.3922398067152315       -6.6910933060813829      -0.92207322188570906     
 H  -4.1498881526599893       -6.2275836360578731       0.76995517586448137     
 H  -5.6801166899838300       -5.8584828938509936       -3.3798868063961755E-002
 H  -4.0493997819213163       -2.4265148150693197        5.7833199807030677     
 H  -4.6405458924886434       -3.5769045563782416        4.5592158622727883     
 H  -5.4502367953190003       -2.0236227629755965        4.7597671132853874     
 H  -4.2090062751847803       0.18090141200085885        4.1721236885998847     
 H  -2.6549621379213413       0.10360230281729038        3.3336066770355384     
 H  -2.7730087332166988      -0.33912592252960699        5.0615558885393535     
 C  -1.6981162864392605       -3.1539704310009600        6.9034575368222466     
 C  0.16843844347972034       -7.8006028603642585        4.1141832718172502     
 H -0.66070013302393038       -6.5739773101244916        5.4073527283439908     
 C  -3.8466211522269456       -7.5217399787363028        5.0170139359528747     
 C  -5.1969216051931735       -5.9982182939066977        3.7586510384444747     
 C   1.4909497263740514       -4.3734384536663864        3.2992224474470664     
 C  0.16494217331201680       -2.9186749272444379        2.0215805959952284     
 C  -1.0923780989051131       -1.8715301716836490        7.0709590651100633     
 C  -2.8111963194518506       -3.5073552863984712        7.7246940537283901     
 C  0.81533217583440420       -8.5242444550892493        5.1700101573393784     
 C  0.40717759396843295       -8.1852508620506530        2.7614119616820072     
 H  -3.6622501077044811       -7.3322367606251220        6.0819884708052552     
 H  -3.0007063476885873       -8.0819248695299937        4.6034098809833468     
 C  -5.2065029890101799       -8.1574091618814748        4.7332476115292561     
 C  -5.7173059592727711       -7.3968791351640784        3.4997835057341193     
 H  -5.0573124931300484       -5.3611111081260852        2.8795609986201978     
 H  -5.8070147383688671       -5.4728608748995624        4.5090500038611285     
 H   1.9070247013170512       -3.7627263068793191        4.1147946143898855     
 H   1.4358041130856933       -5.4198637061834294        3.6182957240800491     
 C   2.2309524915031562       -4.1410755111828896        1.9668963204768639     
 C   1.1833171211469447       -3.4773909716108244        1.0422891123026827     
 H -0.85248679322706356       -2.8104239653267729        1.6359899196968757     
 H  0.50063639148569572       -1.9735316899105697        2.4731100913235529     
 C  -1.6642804212655602      -0.96307645837240430        7.9651471147767001     
 C  0.16188196065028243       -1.5321797869421805        6.2804722504170707     
 C  -3.3412412958586915       -2.5640490386500803        8.6098715419182472     
 C  -3.3560016731379574       -4.9231340199838094        7.6302967066254128     
 C   1.5964362102887044       -9.6376856772134243        4.8529539459444369     
 C  0.63273689125201926       -8.0501316366230764        6.6055005462496403     
 C   1.2206020946452509       -9.2938581453635507        2.5024139525733275     
 C -0.24290644698784064       -7.4033901648389664        1.6310450506220100     
 H  -5.8960623539012316       -8.0020597616258602        5.5706975734779824     
 H  -5.1231716793076014       -9.2353353895999497        4.5534121277621837     
 H  -5.2869997430812994       -7.8122188714372216        2.5783516479904742     
 H  -6.8110585435885387       -7.4366050740511991        3.4164604782854040     
 H   2.5953085216718383       -5.0837668091831700        1.5437692690680747     
 H   3.0966775250846257       -3.4818320206913009        2.1051919701221640     
 H   1.6252832945586804       -2.7008122202072165       0.40702033325804016     
 H  0.70506736199673614       -4.2222445352199758       0.39306107459771095     
 H  -1.2243223662598512        2.4062493563650183E-002   8.0589492101095761     
 C  -2.7876714747829276       -1.2857501361075623        8.7277148439967966     
 C  0.45414489120214629       -2.8577867806429083E-002   6.1736250383088747     
 H   7.6296244487214226E-003  -1.8991670297566459        5.2498847451168631     
 C   1.3841782105962370       -2.2749839621635837        6.8766797244407369     
 H  -4.2080404331508987       -2.8182812701726849        9.2172914340683505     
 C  -4.8052461886003215       -5.0797476506291233        8.0963483016538103     
 H  -3.3279088861022861       -5.2052684169327659        6.5682711553644388     
 C  -2.4266086666312923       -5.8936276919348218        8.3908600222644019     
 H   2.0634336988893907       -10.204180742445047        5.6555908734831846     
 C   1.8092286664029684       -10.033738471642268        3.5300269517846705     
 C   1.4190363069269591       -6.7433965885950009        6.8728983398376009     
 H -0.44142883000939909       -7.8312954574285456        6.7448901200191669     
 C  0.99404065951888165       -9.0919173849688164        7.6688835360004086     
 H   1.4132302940239778       -9.5810795713585151        1.4713800717108516     
 C  0.59539432411634763       -7.3576609008685736       0.34542817655727504     
 H -0.34182509847608278       -6.3608440200945395        1.9802416058387400     
 C  -1.6575237433398697       -7.9401775285721303        1.3315167996392825     
 H  -3.2329840078373806      -0.55963656346888413        9.4036340595941308     
 H -0.42057498681439115       0.52842463797119588        5.8121110612482818     
 H   1.2833594532356474       0.15757731980773010        5.4774937407409983     
 H  0.74545105132337375       0.39724726914588254        7.1438578160803754     
 H   1.5823048448740225       -1.9024117221811183        7.8919767783173933     
 H   2.2916390448813360       -2.1206291262342547        6.2750243574049742     
 H   1.2124081176738344       -3.3571521892740503        6.9657836223118625     
 H  -5.1550268980453948       -6.1094332808459191        7.9312358426877507     
 H  -5.4850687994134182       -4.3985631530726179        7.5650969032871274     
 H  -4.9070843288344204       -4.8780038254671005        9.1707576934394410     
 H  -2.4374190662707571       -5.6634166424689836        9.4651833639792997     
 H  -1.3932838212592580       -5.8011570609960508        8.0304860668485123     
 H  -2.7414168517546385       -6.9415119328790498        8.2715716976681506     
 H   2.4620241887557421       -10.874610351795463        3.3034441029941370     
 H   2.4973006048934541       -6.9501305616931566        6.9214178499354695     
 H   1.1201921275716169       -6.2965894659630948        7.8315100726026765     
 H   1.2599751993141115       -5.9873780657673858        6.0928118051542910     
 H   2.0626100616452994       -9.3354069796026060        7.6472244604661110     
 H  0.42232734378865094       -10.019327866886547        7.5360491885315728     
 H  0.77239742900637864       -8.6971105341516708        8.6691000807363015     
 H   1.6148997819013322       -6.9964735488639089       0.53821030427641936     
 H  0.13143834639384522       -6.6943738481535737      -0.39763024678565512     
 H  0.67948371789930928       -8.3467482642843169      -0.12225623110530034     
 H  -1.6081508836600271       -8.9945792769555588        1.0238578355303791     
 H  -2.1377257570623116       -7.3763558129261586       0.51978363264084892     
 H  -2.3053035566300486       -7.8886805906531254        2.2183045321212438     
         240

 C   9.0211480325882949        6.1835670031502596       -9.3443632597487358     
 C   9.6005230085299420        6.0137869260149053       -8.0431554060413610     
 C   9.3711184649405865        7.3519482073417119       -10.093265517957171     
 N   8.1485275949866676        5.2551523146490142       -9.9000004867935925     
 C   10.523136316509888        6.9531626402279141       -7.5721542692968535     
 C   9.2774154826908255        4.8419828971342662       -7.1202360728207301     
 C   10.307974689591475        8.2542334171942855       -9.5786944826968927     
 C   8.7894949754578811        7.5746091037343781       -11.478715047676681     
 Dy   7.1085187124950195        4.5070247315741154       -11.766154656232644     
 H   7.9847712804708859        4.5179785065675375       -9.2097496254881666     
 H   10.968762948917616        6.8035199584302424       -6.5891247669255986     
 C   10.902393819810928        8.0613491059387155       -8.3310550668819463     
 C   7.7943979242055965        4.7794786597760766       -6.7037331681223797     
 C   9.8087097897901376        3.4839456311299979       -7.6293443686341176     
 H   9.8348554372488142        5.0487599537030032       -6.1926224604357847     
 H   10.584931254465770        9.1249919974605049       -10.170530510910599     
 C   9.6765352139432821        6.9055364759188409       -12.548358335216657     
 H   7.7910561370697957        7.0945806343893230       -11.499457965083382     
 C   8.5547264175167701        9.0513848987602827       -11.838428196135682     
 N   6.4885982430121212        5.3874876254299116       -13.737576284103641     
 H   5.5453864834999873        5.6694004052129623       -13.452488240893688     
 N   5.8869590645662626        2.7089958755266679       -12.187729911725810     
 O   9.0726820988824546        3.2115398743968040       -12.120217393527028     
 O   5.1097742175174741        5.4810950139390791       -10.862356480404030     
 H   11.652059831128046        8.7536739613271095       -7.9541637939270196     
 H   7.6348061970653935        3.9814428338479204       -5.9665380864103028     
 H   7.1069201638651132        4.5889914319135281       -7.5396389062003193     
 H   7.4827031134549902        5.7288532189867585       -6.2461286146494635     
 H   10.897375544533698        3.5245489135111465       -7.7675913208377318     
 H   9.3702018661298609        3.1779640943307275       -8.5874894635062784     
 H   9.5978301167397042        2.6867570255182662       -6.9011112977388631     
 H   9.2539394327355851        7.0134030518795392       -13.555199806178772     
 H   9.8232407761111293        5.8360812474438033       -12.346549033163697     
 H   10.674471293831230        7.3669280762614910       -12.540836277572469     
 H   9.5019696136022151        9.5979933039960876       -11.936428924312848     
 H   7.9588697344171013        9.5649310511997161       -11.073596440080571     
 H   8.0372043982727917        9.1272552127114128       -12.805023754071250     
 C   6.9418755161807724        6.2769075744087157       -14.702787429877766     
 C   5.0601604288565403        1.6351339235474165       -11.913832005318207     
 H   5.8822451886767260        2.8713506159535571       -13.201919691251504     
 C   9.0566784244624028        1.8994817350040913       -12.805306915973993     
 C   10.415833375507651        3.4216567352481437       -11.554675875274894     
 C   3.7262167791374763        5.0422271131601413       -11.095062378334747     
 C   5.0424188660332252        6.4751021063707928       -9.7845649998776416     
 C   6.3497430710908338        7.5648763601938880       -14.872035879091623     
 C   8.0512408272464882        5.9090589222265084       -15.521626417321306     
 C   4.4142687295388416       0.91391511892176625       -12.972432921650283     
 C   4.8236316266006183        1.2407785709525418       -10.563156660934151     
 H   8.8605689792902105        2.0868795208333166       -13.868442424994079     
 H   8.2154639992033420        1.3389755254630420       -12.382821927866388     
 C   10.419976764796210        1.2652374375989046       -12.534803595854489     
 C   10.938709060902825        2.0224931187787782       -11.302836423479436     
 H   10.280490167941265        4.0550882452332324       -10.672354047889858     
 H   11.022732055387777        3.9504504044517694       -12.305246894923217     
 H   3.3007101708194768        5.6720894470497853       -11.890942582275477     
 H   3.7900407314668101        4.0056714630178725       -11.443131207377903     
 C   2.9907365244567163        5.2294649853684643       -9.7532028421732218     
 C   4.0356331224437749        5.8788139973616875       -8.8158577448791817     
 H   6.0602263260959583        6.5855662117950917       -9.4010183660961975     
 H   4.6933488698078429        7.4278067801333947       -10.208979441769005     
 C   6.9316503318392702        8.4651691295637335       -15.767459480093390     
 C   5.0982678928596412        7.9158214190779601       -14.082611908010692     
 C   8.5916241360909975        6.8448560321226024       -16.408277350684074     
 C   8.5801922068256395        4.4878568580915621       -15.423895844013410     
 C   3.6358926210884563      -0.20323217941752922       -12.660972742065248     
 C   4.5939780646106145        1.3942435555564572       -14.406076812984541     
 C   4.0131071463763428       0.12863030527379271       -10.309798146227074     
 C   5.4740143371759062        2.0141883169763877       -9.4272760941774969     
 H   11.102507604898936        1.4248425904730482       -13.377292804780874     
 H   10.340344845110836       0.18648149771385025       -12.358033892273122     
 H   10.514607402852961        1.6042733843099239       -10.379921964366138     
 H   12.032983372910353        1.9831097481889277       -11.226513889754941     
 H   2.6391812443267226        4.2711144220896404       -9.3551293498290082     
 H   2.1178587321149864        5.8834341732336384       -9.8690522238986382     
 H   3.5883975222437656        6.6330368342803023       -8.1579412105802174     
 H   4.5250207034731531        5.1218175736948774       -8.1895069413328372     
 H   6.5035210730502806        9.4570336562891093       -15.863053049247648     
 C   8.0511223774131917        8.1281439181146489       -16.529228190967928     
 C   4.8132551982961784        9.4210603986187333       -13.984294996492787     
 H   5.2510605476835073        7.5542464144103034       -13.049809033492719     
 C   3.8720785735417360        7.1753332565445467       -14.673858152319553     
 H   9.4560959982925077        6.5803284025392026       -17.014340255827893     
 C   10.030236848190365        4.3161826667098779       -15.881227134341668     
 H   8.5424315984001389        4.2060782062274047       -14.362116589822378     
 C   7.6452957614258521        3.5269655274913232       -16.189640740346270     
 H   3.1701332898973380      -0.76640082676857801       -13.466656399893992     
 C   3.4248616208140605      -0.60749288342934393       -11.340212316692012     
 C   3.8019853241255919        2.6983747138065866       -14.667977576872797     
 H   5.6670755586976309        1.6182328860873259       -14.545290715676906     
 C   4.2367040669179490       0.35450275135211162       -15.472908546274136     
 H   3.8219307670528657      -0.16405598376699040       -9.2801143685670571     
 C   4.6415193270233228        2.0403540329555776       -8.1372899368008067     
 H   5.5671146725206375        3.0605938331776881       -9.7660450771718761     
 C   6.8916564696968443        1.4797732959527259       -9.1382573489820302     
 H   8.5035152506143774        8.8478129505487164       -17.206891655184922     
 H   5.6894653441485925        9.9755846060710649       -13.622838108237836     
 H   3.9833603725190865        9.6148759400463657       -13.291249654431375     
 H   4.5265343972909236        9.8430921587986404       -14.957349180584322     
 H   3.6726565121391039        7.5461327657199559       -15.689508323654389     
 H   2.9669492120986223        7.3338223523848880       -14.070014394946092     
 H   4.0398147353921043        6.0924884640126340       -14.761163540338226     
 H   10.367961852793636        3.2828415888793829       -15.715133586952200     
 H   10.713824632240582        4.9896793775747037       -15.345280447787225     
 H   10.140473325278924        4.5177795387866135       -16.954740413696236     
 H   7.6625520731146457        3.7581766650938806       -17.263694001298123     
 H   6.6114211417155406        3.6284198756504580       -15.833682092866930     
 H   7.9500233037033539        2.4762476975320444       -16.070096254234720     
 H   2.7743823056720793       -1.4513243527477635       -11.117181994231332     
 H   2.7244549193969418        2.4875196207429502       -14.712089789710623     
 H   4.0950786778230714        3.1479494646059125       -15.627001163129156     
 H   3.9615089631226739        3.4536741209280319       -13.887418696250213     
 H   3.1693192087282340       0.10501864876188728       -15.451785965324161     
 H   4.8132457452475244      -0.57036195130425438       -15.343468531625829     
 H   4.4556844183875812       0.75390687189777128       -16.471901524659497     
 H   3.6177116277446082        2.3941599846017723       -8.3206527935051202     
 H   5.1037575727111530        2.6998442090950721       -7.3898627657740228     
 H   4.5691141585800716        1.0460355562595354       -7.6787688725079022     
 H   6.8477956615126212       0.42033179263867670       -8.8477651555557184     
 H   7.3696146443751172        2.0327363772516307       -8.3180194593396397     
 H   7.5384865140612476        1.5494342734371400       -10.024403364121767     
 C  -3.7933340168843022       -3.2283087552139991        1.5628113217133379     
 C  -4.3727500351944375       -3.3812489294364374       0.25953709914862533     
 C  -4.1306266844891422       -2.0617545059645996        2.3203204184901476     
 N  -2.9344711401582515       -4.1732463711826320        2.1127884198335445     
 C  -5.2839790194682443       -2.4278712984569748      -0.20550189365201002     
 C  -4.0578702771225785       -4.5478893559420452      -0.67301330617031485     
 C  -5.0551607578972657       -1.1436162540798032        1.8108476372487761     
 C  -3.5554230856546032       -1.8602297798808713        3.7118566353269200     
 Dy  -1.8880449552659535       -4.9381528413254783        3.9696288526562289     
 H  -2.7840871893936958       -4.9092614764616007        1.4182711359124884     
 H  -5.7304714157716328       -2.5652044352087016       -1.1899840879074330     
 C  -5.6502767846185087       -1.3203079347068531       0.56094126184207993     
 C  -2.5747861704111643       -4.6131417016161720       -1.0890355252294950     
 C  -4.5948589246056670       -5.9087237178954899      -0.17691024178719700     
 H  -4.6146914165623443       -4.3304998338959111       -1.5986950676388956     
 H  -5.3229535384323139      -0.27413776587579869        2.4091745388802148     
 C  -4.4703152276651243       -2.5111212226029096        4.7690000980128620     
 H  -2.5700078833340911       -2.3653912028165034        3.7409931034941821     
 C  -3.2829383458239234      -0.39206690926670063        4.0803712097259703     
 N  -1.2593545754442268       -4.0489623518849047        5.9414218267944809     
 H -0.31286364752548357       -3.7765013746611125        5.6577725149644058     
 N -0.66436510339017529       -6.7305038868652547        4.3946536125764277     
 O  -3.8575772810716984       -6.2107890577981797        4.3317335849304364     
 O  0.10103548494527317       -3.9395532652608694        3.0734181722778415     
 H  -6.3908963499411469      -0.61599016417429098       0.18826465238147866     
 H  -2.2607064501527208       -3.6624986398281090       -1.5430761316335766     
 H  -1.8893561244512553       -4.8074521424500469      -0.25189861064233632     
 H  -2.4157498215464033       -5.4091591034415529       -1.8290922959573797     
 H  -4.3945404242913169       -6.6976921229945621      -0.91706669962063025     
 H  -4.1523625512644342       -6.2312813975514425       0.77413840552398339     
 H  -5.6823109884078491       -5.8631224332453273       -3.0538781356854894E-002
 H  -4.0531726939522814       -2.4222012110171729        5.7800492509027270     
 H  -4.6441096207565717       -3.5743453616028815        4.5575734821313674     
 H  -5.4542641198057780       -2.0210328966338635        4.7561185660203442     
 H  -4.2145398707975827       0.18270853712298565        4.1647002114998974     
 H  -2.6602338497856368       0.10522528975981367        3.3264706822204784     
 H  -2.7783115236370657      -0.33479200050409508        5.0550534517349810     
 C  -1.7050039795793428       -3.1525317998119644        6.9039710778753305     
 C  0.16853690983752920       -7.7981266118126742        4.1169826447931115     
 H -0.66135866961016043       -6.5710082516662149        5.4091454850168814     
 C  -3.8464022227572849       -7.5227858622989352        5.0170428465692218     
 C  -5.1991195651050433       -5.9985247637059542        3.7621309125728666     
 C   1.4880257692769348       -4.3705080501701215        3.3006134878751698     
 C  0.16124992622179271       -2.9184867390950560        2.0209678394624251     
 C  -1.1020794275489894       -1.8689435086965771        7.0720525489756119     
 C  -2.8170604242127562       -3.5089199938319742        7.7251332076807913     
 C  0.81681735059724825       -8.5199007825793327        5.1732262032238916     
 C  0.40680465068305144       -8.1844414544005808        2.7646202774395618     
 H  -3.6606905559039831       -7.3343898425112188        6.0819505338380040     
 H  -3.0007616781231885       -8.0820437902933282        4.6017297300518640     
 C  -5.2062796334868260       -8.1588052512279781        4.7343752804815606     
 C  -5.7191442601869076       -7.3971441093347368        3.5025157781858840     
 H  -5.0608223601267097       -5.3606314912342983        2.8834071038290645     
 H  -5.8085178472501040       -5.4741208588551666        4.5137303327098923     
 H   1.9040580977373787       -3.7579045283260615        4.1147274388798980     
 H   1.4334379685428384       -5.4162507461741596        3.6218386259378210     
 C   2.2274959880028051       -4.1406843943847909        1.9676051854016567     
 C   1.1795974337417285       -3.4783636491429553        1.0422972004468292     
 H -0.85629781102405644       -2.8110231457460206        1.6354236644416673     
 H  0.49687036918728517       -1.9726459272316177        2.4710199803431583     
 C  -1.6756968086360535      -0.96240185619769270        7.9669898616903998     
 C  0.15180932732247321       -1.5270002996597158        6.2822038460707299     
 C  -3.3489629451632812       -2.5674055756111827        8.6110042022939979     
 C  -3.3578580623115180       -4.9261001578856085        7.6308868739781444     
 C   1.5975371328455150       -9.6339121958230436        4.8572297491728325     
 C  0.63558381532401709       -8.0436330947871788        6.6081246460441250     
 C   1.2200290891291119       -9.2934310011676011        2.5065883496874024     
 C -0.24354243455585833       -7.4039453392790806        1.6335065878862312     
 H  -5.8947590380566499       -8.0047899766340986        5.5729218943026515     
 H  -5.1225970065956457       -9.2364777784555105        4.5532267553997183     
 H  -5.2899687360167107       -7.8112522008441969        2.5800382556470880     
 H  -6.8129635021453678       -7.4371383020455095        3.4206968705870260     
 H   2.5913631356083009       -5.0842146408850404        1.5459829919049553     
 H   3.0934924134307784       -3.4815036933811565        2.1043661820530346     
 H   1.6213302185966048       -2.7025796849619703       0.40591722034048017     
 H  0.70138682589709878       -4.2241437664510899       0.39413284017574307     
 H  -1.2380733629420899        2.5657574767689054E-002   8.0613989035529574     
 C  -2.7980309871514910       -1.2881283313622776        8.7296746243415964     
 C  0.44143951235746337       -2.2973905039048073E-002   6.1755763809634443     
 H  -1.0787234455809369E-003  -1.8941426051503518        5.2514892335372112     
 C   1.3751420888966552       -2.2674334785120744        6.8791833715917656     
 H  -4.2149001280674652       -2.8239764924757198        9.2185697251496439     
 C  -4.8062596828780633       -5.0869222211703322        8.0977427871144965     
 H  -3.3294978829909208       -5.2081755239291256        6.5688794426350565     
 C  -2.4252630519944822       -5.8936775585976191        8.3910452014683568     
 H   2.0650358545239023       -10.199281249995597        5.6603370852961641     
 C   1.8090962434248608       -10.032128710137570        3.5347885988308185     
 C   1.4204731575906304       -6.7354739334177784        6.8719759061000900     
 H -0.43864991273057696       -7.8260036643142632        6.7487338011948150     
 C  0.99988522027233917       -9.0831154340500593        7.6726828863003638     
 H   1.4122436611435358       -9.5817901249853463        1.4758016418985349     
 C  0.59488230342564230       -7.3593529481609545       0.34793740899535558     
 H -0.34285599008985135       -6.3611055116284794        1.9816665027122133     
 C  -1.6578890198687732       -7.9415862222418934        1.3343814253238067     
 H  -3.2444292147998937      -0.56348134002789707        9.4062982575503380     
 H -0.43369695926834778       0.53245517289661848        5.8128001312206949     
 H   1.2711807248872422       0.16454943691798229        5.4804837207253314     
 H  0.73084889149855448       0.40338568201856229        7.1460691760492221     
 H   1.5718665590657979       -1.8944925533165495        7.8946037495487937     
 H   2.2826288514945210       -2.1113498934415600        6.2780487143933099     
 H   1.2053830826878529       -3.3498974883658224        6.9681474593216555     
 H  -5.1530233585847958       -6.1176036893741506        7.9331055084668902     
 H  -5.4883217695119271       -4.4079443497867716        7.5667118561552238     
 H  -4.9081242736972621       -4.8852154431263113        9.1721544479017254     
 H  -2.4366027993295618       -5.6637660740168743        9.4654281615482656     
 H  -1.3924235403415628       -5.7977493887409333        8.0304879964764559     
 H  -2.7366201522819007       -6.9424397513924889        8.2715106901605786     
 H   2.4614378961717707       -10.873570057940411        3.3089344561614551     
 H   2.4990646172052924       -6.9406077797050276        6.9182831013204176     
 H   1.1231271636303262       -6.2876811372005283        7.8305400025801566     
 H   1.2585256401569880       -5.9808520559932310        6.0912705328149253     
 H   2.0688723252958212       -9.3248212473023155        7.6501863273698758     
 H  0.42967609707880083       -10.011699908754707        7.5418548641391752     
 H  0.77861889911678095       -8.6872157917125961        8.6725590847656004     
 H   1.6143143734789620       -6.9978116599901412       0.54044546652348391     
 H  0.13089593513897352       -6.6969280996142873      -0.39584469512058235     
 H  0.67920980311049717       -8.3488881612527255      -0.11873600056026698     
 H  -1.6080178599089132       -8.9962499557049398        1.0277560650158926     
 H  -2.1382679412776104       -7.3787463854565853       0.52209003319186564     
 H  -2.3057934966822655       -7.8895602443583339        2.2210398881411058     
         240

 C   9.0246451902647582        6.1814626051939774       -9.3443076715301441     
 C   9.6032962703511995        6.0105581354505420       -8.0429136093736897     
 C   9.3749065702480134        7.3505211312864978       -10.091944116212524     
 N   8.1526003410633336        5.2533142474553873       -9.9013066200818933     
 C   10.525589584971152        6.9495293273994241       -7.5704326226722465     
 C   9.2796417189669729        4.8376650431674832       -7.1216652751056388     
 C   10.311253784330042        8.2524704354324996       -9.5758736901097805     
 C   8.7943497392506469        7.5742859987675812       -11.477673755004597     
 Dy   7.1114643929706425        4.5065061692773511       -11.767322450541062     
 H   7.9893683250745253        4.5150759989965961       -9.2120894495771459     
 H   10.970806242715415        6.7990285304014622       -6.5873149633223989     
 C   10.905041991059562        8.0584996340963748       -8.3280968528342036     
 C   7.7962791337048971        4.7747552502415669       -6.7063865350945822     
 C   9.8113873134163700        3.4803103039137482       -7.6320613322423529     
 H   9.8364469967677124        5.0432430705651283       -6.1934279790688116     
 H   10.588379718145049        9.1238368771404410       -10.166707292071774     
 C   9.6830154312503716        6.9076556116664856       -12.547483567389575     
 H   7.7964973617360718        7.0932278570906577       -11.500055068885459     
 C   8.5582424440396743        9.0512546946902486       -11.835582766681222     
 N   6.4934573278231058        5.3889706081511726       -13.738071700703186     
 H   5.5505675656874889        5.6722866128863423       -13.453350582656975     
 N   5.8879224376204800        2.7098507889733345       -12.190419554585086     
 O   9.0748082416096487        3.2110151357472034       -12.122131055148650     
 O   5.1134529511277904        5.4817060155716941       -10.862786243616025     
 H   11.654445454449540        8.7505171524362204       -7.9501589661236425     
 H   7.6354461730572192        3.9742801755919301       -5.9722979732215151     
 H   7.1093018195944744        4.5879815164243372       -7.5433863552752793     
 H   7.4850529249231164        5.7226497727384142       -6.2455980395932809     
 H   10.900027038454486        3.5214284051472533       -7.7703608127455155     
 H   9.3729709843011282        3.1749024112268862       -8.5904333827554922     
 H   9.6008491291597426        2.6824897682659827       -6.9044599560590045     
 H   9.2608213383311373        7.0160373085445968       -13.554465530581426     
 H   9.8309227783722388        5.8381912586383278       -12.346792418230736     
 H   10.680282432264827        7.3704275739038048       -12.538849729088410     
 H   9.5049574863644377        9.5990186780090756       -11.931820722061241     
 H   7.9609322667774638        9.5630443258872511       -11.070731291795500     
 H   8.0416972508511932        9.1278753846474867       -12.802623763537344     
 C   6.9484265582956759        6.2775482075451263       -14.703299764143047     
 C   5.0600782446619732        1.6365379135414895       -11.917575829353432     
 H   5.8832645153046350        2.8732622291218624       -13.204433970157567     
 C   9.0575073867421025        1.8984632295910799       -12.806138906127243     
 C   10.418555106956696        3.4209732078796256       -11.557999542015532     
 C   3.7296028121202918        5.0441615705651239       -11.096220822467904     
 C   5.0464803962915719        6.4739119112244436       -9.7833620525554377     
 C   6.3584167042294792        7.5664016734821518       -14.872750436892671     
 C   8.0569638371281762        5.9076022935106947       -15.522227455893642     
 C   4.4126347968839861       0.91750340580654555       -12.976680627593996     
 C   4.8240457953130411        1.2403439838834740       -10.567368837442382     
 H   8.8607947265289333        2.0851807102541522       -13.869273667482320     
 H   8.2162425839529245        1.3387975918676618       -12.382693656708089     
 C   10.420568682496684        1.2636461008365416       -12.536113124297678     
 C   10.940861138214972        2.0217860382314310       -11.305375001332006     
 H   10.284291543661107        4.0551904969165786       -10.676085482703627     
 H   11.025046610689307        3.9487599431952982       -12.309586988620314     
 H   3.3042242722795421        5.6762543824310621       -11.890322557928542     
 H   3.7927910162959586        4.0084979563281378       -11.446862367718165     
 C   2.9945942817871267        5.2283303864724058       -9.7537504969015689     
 C   4.0395645402383025        5.8763609265789762       -8.8155320005317837     
 H   6.0643756875839632        6.5835469880832056       -9.3997575000716722     
 H   4.6975636202068625        7.4273396164167202       -10.206200936297879     
 C   6.9415677661968616        8.4654075231807671       -15.768632487731717     
 C   5.1071882244771860        7.9192041858057154       -14.083827959159356     
 C   8.5987813449671222        6.8422252235322771       -16.409189148898562     
 C   8.5826338728724352        4.4852399934051173       -15.425161831899235     
 C   3.6344660158398994      -0.20011409861533805       -12.666432585557093     
 C   4.5912457070467871        1.4000448557244001       -14.409671502523974     
 C   4.0134604810043006       0.12798556128956862       -10.315127434123688     
 C   5.4750601182914176        2.0120677891793393       -9.4307459188803104     
 H   11.102494049374069        1.4219807500514170       -13.379303194383263     
 H   10.340354940859482       0.18511634357461898       -12.358264914726483     
 H   10.517454244083842        1.6047007452961835       -10.381648813670370     
 H   12.035165707546557        1.9820414746028117       -11.230114437723074     
 H   2.6438088413358822        4.2689884076409355       -9.3574666254878824     
 H   2.1212767822631129        5.8819703269669334       -9.8679678959863093     
 H   3.5923837590257950        6.6297247686577645       -8.1566043190701905     
 H   4.5288359758015089        5.1184775977455184       -8.1901852976662326     
 H   6.5151693135439954        9.4579666158404692       -15.864547613354192     
 C   8.0602583771365417        8.1262612583878191       -16.530534875484438     
 C   4.8245553229091556        9.4247772526163924       -13.984928355456189     
 H   5.2586725984230691        7.5569235332465148       -13.051108179443631     
 C   3.8801204057615188        7.1812011062639787       -14.676284486104610     
 H   9.4625886546559457        6.5760383519718024       -17.015420713924406     
 C   10.031694224791568        4.3101129897336428       -15.884010937298960     
 H   8.5451862442751221        4.2032879962739784       -14.363439409907080     
 C   7.6446550327851206        3.5270369867049078       -16.190342522115486     
 H   3.1681494911101709      -0.76199663487250580       -13.472651925244744     
 C   3.4246228265123029      -0.60668312653817591       -11.346232575580512     
 C   3.8009252822223929        2.7057507291182632       -14.668059855951197     
 H   5.6644801685479269        1.6226419916014101       -14.549928132317293     
 C   4.2309390982282054       0.36273957023309766       -15.477805304727369     
 H   3.8226199055087573      -0.16591409562111661       -9.2857425926211743     
 C   4.6431435706829074        2.0363901317111304       -8.1403813609632056     
 H   5.5681302550680574        3.0589175254929772       -9.7681035976753918     
 C   6.8927346822222386        1.4770895392711352       -9.1430707705842771     
 H   8.5134227518375809        8.8449532803051270       -17.208618225836808     
 H   5.7011925170675184        9.9777058523996836       -13.622197731958106     
 H   3.9942540495417007        9.6194889524155709       -13.292636384852454     
 H   4.5394420297670584        9.8477849964488104       -14.957978784311281     
 H   3.6821924920592157        7.5527313479299609       -15.691946691247590     
 H   2.9748569520737944        7.3411280479617771       -14.073038302127831     
 H   4.0459506871805910        6.0981035538860544       -14.763813803358447     
 H   10.366946014056932        3.2759114952569597       -15.718693739083175     
 H   10.717466621398010        4.9816258782403660       -15.348507610938823     
 H   10.141357065869057        4.5118766267882870       -16.957553447496707     
 H   7.6621656154628148        3.7580151532071455       -17.264442744785860     
 H   6.6113178013135974        3.6316091867566507       -15.833970355521064     
 H   7.9462676165279351        2.4755378697405388       -16.070675032605379     
 H   2.7744983739005695       -1.4510294263167931       -11.124057681514916     
 H   2.7230355364848244        2.4966721536375815       -14.710311948034295     
 H   4.0928836941451880        3.1564138897926730       -15.626876159175511     
 H   3.9632221666448397        3.4595066821995282       -13.886705597668936     
 H   3.1630441878122046       0.11539256357915137       -15.456095756558641     
 H   4.8056665121790845      -0.56348206827872260       -15.350246940522601     
 H   4.4499237535891343       0.76318579544804988       -16.476388803714560     
 H   3.6192777877390321        2.3905443247390505       -8.3227291419169802     
 H   5.1057565211972591        2.6947181507956883       -7.3921869021897697     
 H   4.5708106330700620        1.0414102396645935       -7.6833057671319143     
 H   6.8487727331110433       0.41737619844634216       -8.8536354662112533     
 H   7.3712908133282271        2.0291287910201770       -8.3225590505846849     
 H   7.5391005911785918        1.5474389951824976       -10.029485907956547     
 C  -3.7964109629612643       -3.2304858178372493        1.5611853335866706     
 C  -4.3750982772451330       -3.3858120853943827       0.25788570180504716     
 C  -4.1340605514904993       -2.0625918741690246        2.3163570650038792     
 N  -2.9379024579009698       -4.1743991586223030        2.1134079637543515     
 C  -5.2861390416597143       -2.4333885441998531      -0.20946907393300876     
 C  -4.0595548244072557       -4.5543151599117895      -0.67194523876152545     
 C  -5.0581784086976080       -1.1453837955448278        1.8045639952801791     
 C  -3.5594815477727777       -1.8585710150207624        3.7077696087485554     
 Dy  -1.8908525430077092       -4.9373963048347935        3.9706850724492004     
 H  -2.7875671092069840       -4.9118912765914011        1.4204904344234273     
 H  -5.7322617584876792       -2.5725052911701138       -1.1938873098940039     
 C  -5.6526961857536948       -1.3243971479184966       0.55472691122431994     
 C  -2.5761051650847686       -4.6202102753891507       -1.0866437950133081     
 C  -4.5970388374299587       -5.9139854635835540      -0.17336640397629738     
 H  -4.6156966977670510       -4.3389526595339216       -1.5984565141340337     
 H  -5.3261495212907741      -0.27474680579132382        2.4010334627201879     
 C  -4.4741895319319838       -2.5082230843400461        4.7658781162487545     
 H  -2.5738772439798296       -2.3632403651894403        3.7380109547324092     
 C  -3.2880339071959330      -0.38967434367086301        4.0739085228102239     
 N  -1.2640320266011982       -4.0460287380617919        5.9416204330326705     
 H -0.31829105900979821       -3.7711421152534736        5.6580233126563559     
 N -0.66509578917890344       -6.7284353380320976        4.3965902121168741     
 O  -3.8590152877377362       -6.2110546922359067        4.3333908240891317     
 O   9.7828265614614010E-002  -3.9377265594657609        3.0743557198056113     
 H  -6.3931195445110038      -0.62082298575250461       0.18035567867129385     
 H  -2.2627150294211309       -3.6715973479995956       -1.5450120368418796     
 H  -1.8911210192698484       -4.8095870584687912      -0.24826582581204429     
 H  -2.4156540299031031       -5.4194846944113593       -1.8225705526627072     
 H  -4.3968410418674022       -6.7042909399077422      -0.91206017735555156     
 H  -4.1548369498688800       -6.2349791590450128       0.77832163518348552     
 H  -5.6845052868318682       -5.8677619726396610       -2.7278694649748032E-002
 H  -4.0569456059832456       -2.4178876069650266        5.7767785211023854     
 H  -4.6476733490245001       -3.5717861668275215        4.5559311019899464     
 H  -5.4582914442925556       -2.0184430302921306        4.7524700187553011     
 H  -4.2200734664103843       0.18451566224511246        4.1572767343999102     
 H  -2.6655055616499324       0.10684827670233696        3.3193346874054188     
 H  -2.7836143140574325      -0.33045807847858322        5.0485510149306085     
 C  -1.7118916727194249       -3.1510931686229688        6.9044846189284135     
 C  0.16863537619533805       -7.7956503632610898        4.1197820177689728     
 H -0.66201720619639037       -6.5680391932079374        5.4109382416897711     
 C  -3.8461832932876243       -7.5238317458615684        5.0170717571855690     
 C  -5.2013175250169121       -5.9988312335052099        3.7656107867012580     
 C   1.4851018121798178       -4.3675776466738565        3.3020045283032737     
 C  0.15755767913156865       -2.9182985509456740        2.0203550829296222     
 C  -1.1117807561928656       -1.8663568457095050        7.0731460328411604     
 C  -2.8229245289736618       -3.5104847012654776        7.7255723616331924     
 C  0.81830252536009229       -8.5155571100694161        5.1764422491084057     
 C  0.40643170739766998       -8.1836320467505086        2.7678285931971165     
 H  -3.6591310041034850       -7.3365429243973166        6.0819125968707537     
 H  -3.0008170085577901       -8.0821627110566627        4.6000495791203813     
 C  -5.2060562779634729       -8.1602013405744813        4.7355029494338661     
 C  -5.7209825611010432       -7.3974090835053943        3.5052480506376482     
 H  -5.0643322271233711       -5.3601518743425114        2.8872532090379317     
 H  -5.8100209561313410       -5.4753808428107709        4.5184106615586552     
 H   1.9010914941577064       -3.7530827497728039        4.1146602633699105     
 H   1.4310718239999838       -5.4126377861648898        3.6253815277955934     
 C   2.2240394845024545       -4.1402932775866921        1.9683140503264496     
 C   1.1758777463365127       -3.4793363266750856        1.0423052885909754     
 H -0.86010882882104944       -2.8116223261652680        1.6348574091864589     
 H  0.49310434688887456       -1.9717601645526655        2.4689298693627633     
 C  -1.6871131960065469      -0.96172725402298109        7.9688326086040995     
 C  0.14173669399466399       -1.5218208123772514        6.2839354417243882     
 C  -3.3566845944678709       -2.5707621125722850        8.6121368626697468     
 C  -3.3597144514850781       -4.9290662957874067        7.6314770413308768     
 C   1.5986380554023254       -9.6301387144326629        4.8615055524012289     
 C  0.63843073939601491       -8.0371345529512830        6.6107487458386096     
 C   1.2194560836129731       -9.2930038569716498        2.5107627468014773     
 C -0.24417842212387605       -7.4045005137191957        1.6359681251504523     
 H  -5.8934557222120691       -8.0075201916423353        5.5751462151273197     
 H  -5.1220223338836899       -9.2376201673110714        4.5530413830372538     
 H  -5.2929377289521211       -7.8102855302511722        2.5817248633037022     
 H  -6.8148684607021970       -7.4376715300398208        3.4249332628886475     
 H   2.5874177495447630       -5.0846624725869098        1.5481967147418358     
 H   3.0903073017769311       -3.4811753660710116        2.1035403939839052     
 H   1.6173771426345291       -2.7043471497167242       0.40481410742292012     
 H  0.69770628979746141       -4.2260429976822040       0.39520460575377520     
 H  -1.2518243596243286        2.7252655971727921E-002   8.0638485969963369     
 C  -2.8083904995200548       -1.2905065266169928        8.7316344046863961     
 C  0.42873413351278050       -1.7369942271667063E-002   6.1775277236180131     
 H  -9.7870713398832965E-003  -1.8891181805440578        5.2530937219575602     
 C   1.3661059671970734       -2.2598829948605652        6.8816870187427952     
 H  -4.2217598229840325       -2.8296717147787551        9.2198480162309391     
 C  -4.8072731771558050       -5.0940967917115403        8.0991372725751845     
 H  -3.3310868798795554       -5.2110826309254854        6.5694877299056751     
 C  -2.4239174373576717       -5.8937274252604164        8.3912303806723116     
 H   2.0666380101584143       -10.194381757546148        5.6650832971091436     
 C   1.8089638204467533       -10.030518948632874        3.5395502458769661     
 C   1.4219100082543015       -6.7275512782405560        6.8710534723625791     
 H -0.43587099545175489       -7.8207118711999799        6.7525774823704632     
 C   1.0057297810257966       -9.0743134831313021        7.6764822366003180     
 H   1.4112570282630938       -9.5825006786121776        1.4802232120862180     
 C  0.59437028273493708       -7.3610449954533355       0.35044664143343612     
 H -0.34388688170361986       -6.3613670031624192        1.9830913995856865     
 C  -1.6582542963976765       -7.9429949159116573        1.3372460510083308     
 H  -3.2558744217624072      -0.56732611658690990        9.4089624555065452     
 H -0.44681893172230436       0.53648570782204119        5.8134892011931081     
 H   1.2590019965388368       0.17152155402823452        5.4834737007096654     
 H  0.71624673167373509       0.40952409489124197        7.1482805360180697     
 H   1.5614282732575733       -1.8865733844519808        7.8972307207801951     
 H   2.2736186581077060       -2.1020706606488648        6.2810730713816465     
 H   1.1983580477018714       -3.3426427874575948        6.9705112963314484     
 H  -5.1510198191241958       -6.1257740979023820        7.9349751742460288     
 H  -5.4915747396104360       -4.4173255465009253        7.5683268090233211     
 H  -4.9091642185601048       -4.8924270607855229        9.1735512023640098     
 H  -2.4357865323883665       -5.6641155055647658        9.4656729591172333     
 H  -1.3915632594238676       -5.7943417164858166        8.0304899261043996     
 H  -2.7318234528091629       -6.9433675699059272        8.2714496826530066     
 H   2.4608516035877992       -10.872529764085360        3.3144248093287731     
 H   2.5008286295171311       -6.9310849977168987        6.9151483527053657     
 H   1.1260621996890354       -6.2787728084379619        7.8295699325576376     
 H   1.2570760809998645       -5.9743260462190770        6.0897292604755595     
 H   2.0751345889463435       -9.3142355150020268        7.6531481942736415     
 H  0.43702485036895078       -10.004071950622869        7.5476605397467784     
 H  0.78484036922718337       -8.6773210492735213        8.6760180887949012     
 H   1.6137289650565918       -6.9991497711163735       0.54268062877054846     
 H  0.13035352388410185       -6.6994823510750017      -0.39405914345550952     
 H  0.67893588832168505       -8.3510280582211358      -0.11521577001523362     
 H  -1.6078848361577991       -8.9979206344543226        1.0316542945014060     
 H  -2.1388101254929088       -7.3811369579870130       0.52439643374288247     
 H  -2.3062834367344824       -7.8904398980635424        2.2237752441609677     
         240

 C   9.0281423479412215        6.1793582072376951       -9.3442520833115523     
 C   9.6060695321724570        6.0073293448861786       -8.0426718127060202     
 C   9.3786946755554403        7.3490940552312836       -10.090622714467878     
 N   8.1566730871399997        5.2514761802617604       -9.9026127533701942     
 C   10.528042853432417        6.9458960145709350       -7.5687109760476403     
 C   9.2818679552431185        4.8333471892006994       -7.1230944773905476     
 C   10.314532879068608        8.2507074536707137       -9.5730528975226701     
 C   8.7992045030434110        7.5739628938007844       -11.476632462332512     
 Dy   7.1144100734462645        4.5059876069805869       -11.768490244849483     
 H   7.9939653696781647        4.5121734914256537       -9.2144292736661253     
 H   10.972849536513213        6.7945371023726819       -6.5855051597191983     
 C   10.907690162308196        8.0556501622540360       -8.3251386387864592     
 C   7.7981603432041977        4.7700318407070572       -6.7090399020667846     
 C   9.8140648370426025        3.4766749766974985       -7.6347782958505883     
 H   9.8380385562866088        5.0377261874272525       -6.1942334977018385     
 H   10.591828181824328        9.1226817568203789       -10.162884073232949     
 C   9.6894956485574610        6.9097747474141311       -12.546608799562492     
 H   7.8019385864023469        7.0918750797919925       -11.500652172687538     
 C   8.5617584705625784        9.0511244906202126       -11.832737337226762     
 N   6.4983164126340904        5.3904535908724336       -13.738567117302731     
 H   5.5557486478749896        5.6751728205597223       -13.454212924420265     
 N   5.8888858106746973        2.7107057024200008       -12.193109197444359     
 O   9.0769343843368429        3.2104903970976029       -12.124044716770271     
 O   5.1171316847381059        5.4823170172043092       -10.863216006828022     
 H   11.656831077771034        8.7473603435453313       -7.9461541383202654     
 H   7.6360861490490439        3.9671175173359403       -5.9780578600327274     
 H   7.1116834753238347        4.5869716009351462       -7.5471338043502394     
 H   7.4874027363912417        5.7164463264900691       -6.2450674645370983     
 H   10.902678532375274        3.5183078967833601       -7.7731303046532991     
 H   9.3757401024723954        3.1718407281230454       -8.5933773020047077     
 H   9.6038681415797793        2.6782225110136997       -6.9078086143791468     
 H   9.2677032439266895        7.0186715652096536       -13.553731254984079     
 H   9.8386047806333465        5.8403012698328522       -12.347035803297773     
 H   10.686093570698421        7.3739270715461176       -12.536863180604351     
 H   9.5079453591266603        9.6000440520220653       -11.927212519809636     
 H   7.9629947991378263        9.5611576005747860       -11.067866143510429     
 H   8.0461901034295931        9.1284955565835606       -12.800223773003438     
 C   6.9549776004105794        6.2781888406815369       -14.703812098408326     
 C   5.0599960604674061        1.6379419035355622       -11.921319653388656     
 H   5.8842838419325441        2.8751738422901676       -13.206948249063629     
 C   9.0583363490218023        1.8974447241780685       -12.806970896280495     
 C   10.421276838405738        3.4202896805111074       -11.561323208756171     
 C   3.7329888451031077        5.0460960279701066       -11.097379266601060     
 C   5.0505419265499194        6.4727217160780945       -9.7821591052332320     
 C   6.3670903373681247        7.5679269867704155       -14.873464994693718     
 C   8.0626868470098660        5.9061456647948809       -15.522828494465980     
 C   4.4110008642291314       0.92109169269132474       -12.980928333537712     
 C   4.8244599640254640        1.2399093968144064       -10.571581013950613     
 H   8.8610204737676579        2.0834818996749873       -13.870104909970559     
 H   8.2170211687025070        1.3386196582722814       -12.382565385549791     
 C   10.421160600197158        1.2620547640741784       -12.537422652740867     
 C   10.943013215527118        2.0210789576840837       -11.307913579184577     
 H   10.288092919380949        4.0552927485999248       -10.679816917517394     
 H   11.027361165990834        3.9470694819388270       -12.313927082317411     
 H   3.3077383737396073        5.6804193178123388       -11.889702533581607     
 H   3.7955413011251076        4.0113244496384040       -11.450593528058427     
 C   2.9984520391175371        5.2271957875763482       -9.7542981516299161     
 C   4.0434959580328309        5.8739078557962658       -8.8152062561843856     
 H   6.0685250490719689        6.5815277643713186       -9.3984966340471487     
 H   4.7017783706058820        7.4268724527000467       -10.203422430826754     
 C   6.9514852005544530        8.4656459167978007       -15.769805495370042     
 C   5.1161085560947308        7.9225869525334698       -14.085044010308019     
 C   8.6059385538432487        6.8395944149419519       -16.410100947113055     
 C   8.5850755389192290        4.4826231287186715       -15.426427819785058     
 C   3.6330394105913419      -0.19699601781314691       -12.671892429048937     
 C   4.5885133494829606        1.4058461558923430       -14.413266192063405     
 C   4.0138138156322576       0.12734081730534452       -10.320456722020305     
 C   5.4761058994069289        2.0099472613822909       -9.4342157435831240     
 H   11.102480493849201        1.4191189096297860       -13.381313583985655     
 H   10.340365036608128       0.18375118943538768       -12.358495937179843     
 H   10.520301085314721        1.6051281062824430       -10.383375662974604     
 H   12.037348042182764        1.9809732010166958       -11.233714985691206     
 H   2.6484364383450418        4.2668623931922305       -9.3598039011467566     
 H   2.1246948324112398        5.8805064807002285       -9.8668835680739786     
 H   3.5963699958078239        6.6264127030352267       -8.1552674275601635     
 H   4.5326512481298646        5.1151376217961584       -8.1908636539996280     
 H   6.5268175540377102        9.4588995753918308       -15.866042177460736     
 C   8.0693943768598935        8.1243785986609875       -16.531841560000945     
 C   4.8358554475221336        9.4284941066140497       -13.985561714419591     
 H   5.2662846491626301        7.5596006520827270       -13.052407325394540     
 C   3.8881622379813017        7.1870689559834107       -14.678710819889666     
 H   9.4690813110193819        6.5717483014044022       -17.016501172020920     
 C   10.033151601392772        4.3040433127574085       -15.886794740256251     
 H   8.5479408901501053        4.2004977863205530       -14.364762229991785     
 C   7.6440143041443891        3.5271084459184925       -16.191044303884702     
 H   3.1661656923230037      -0.75759244297643358       -13.478647450595496     
 C   3.4243840322105457      -0.60587336964700789       -11.352252834469009     
 C   3.7998652403191935        2.7131267444299398       -14.668142135029598     
 H   5.6618847783982229        1.6270510971154943       -14.554565548957680     
 C   4.2251741295384617       0.37097638911408370       -15.482702063180602     
 H   3.8233090439646489      -0.16777220747524280       -9.2913708166752933     
 C   4.6447678143424920        2.0324262304666836       -8.1434727851256046     
 H   5.5691458376154781        3.0572412178082660       -9.7701621181789076     
 C   6.8938128947476338        1.4744057825895442       -9.1478841921865222     
 H   8.5233302530607826        8.8420936100615375       -17.210344796488691     
 H   5.7129196899864443        9.9798270987283004       -13.621557355678377     
 H   4.0051477265643145        9.6241019647847743       -13.294023115273532     
 H   4.5523496622431923        9.8524778340989805       -14.958608388038241     
 H   3.6917284719793280        7.5593299301399668       -15.694385058840792     
 H   2.9827646920489665        7.3484337435386653       -14.076062209309569     
 H   4.0520866389690777        6.1037186437594757       -14.766464066378669     
 H   10.365930175320226        3.2689814016345369       -15.722253891214150     
 H   10.721108610555437        4.9735723789060282       -15.351734774090419     
 H   10.142240806459192        4.5059737147899606       -16.960366481297179     
 H   7.6617791578109848        3.7578536413204104       -17.265191488273594     
 H   6.6112144609116550        3.6347984978628438       -15.834258618175198     
 H   7.9425119293525155        2.4748280419490332       -16.071253810976039     
 H   2.7746144421290593       -1.4507344998858227       -11.130933368798500     
 H   2.7216161535727066        2.5058246865322129       -14.708534106357966     
 H   4.0906887104673038        3.1648783149794339       -15.626751155221866     
 H   3.9649353701670056        3.4653392434710240       -13.885992499087660     
 H   3.1567691668961753       0.12576647839641547       -15.460405547793121     
 H   4.7980872791106437      -0.55660218525319083       -15.357025349419372     
 H   4.4441630887906864       0.77246471899832847       -16.480876082769623     
 H   3.6208439477334564        2.3869286648763293       -8.3248054903288402     
 H   5.1077554696833651        2.6895920924963042       -7.3945110386055175     
 H   4.5725071075600532        1.0367849230696515       -7.6878426617559263     
 H   6.8497498047094654       0.41442060425400756       -8.8595057768667900     
 H   7.3729669822813380        2.0255212047887232       -8.3270986418297301     
 H   7.5397146682959360        1.5454437169278550       -10.034568451791325     
 C  -3.7994879090382270       -3.2326628804604995        1.5595593454600034     
 C  -4.3774465192958276       -3.3903752413523280       0.25623430446146900     
 C  -4.1374944184918565       -2.0634292423734495        2.3123937115176108     
 N  -2.9413337756436881       -4.1755519460619741        2.1140275076751585     
 C  -5.2882990638511842       -2.4389057899427313      -0.21343625421400753     
 C  -4.0612393716919337       -4.5607409638815337      -0.67087717135273606     
 C  -5.0611960594979495       -1.1471513370098525        1.7982803533115821     
 C  -3.5635400098909522       -1.8569122501606536        3.7036825821701904     
 Dy  -1.8936601307494649       -4.9366397683441088        3.9717412922421715     
 H  -2.7910470290202722       -4.9145210767212006        1.4227097329343663     
 H  -5.7340521012037247       -2.5798061471315266       -1.1977905318805746     
 C  -5.6551155868888809       -1.3284863611301398       0.54851256060655995     
 C  -2.5774241597583729       -4.6272788491621286       -1.0842520647971212     
 C  -4.5992187502542503       -5.9192472092716182      -0.16982256616539776     
 H  -4.6167019789717578       -4.3474054851719330       -1.5982179606291715     
 H  -5.3293455041492352      -0.27535584570684901        2.3928923865601610     
 C  -4.4780638361988432       -2.5053249460771823        4.7627561344846470     
 H  -2.5777466046255681       -2.3610895275623771        3.7350288059706367     
 C  -3.2931294685679426      -0.38728177807502545        4.0674458358944774     
 N  -1.2687094777581698       -4.0430951242386790        5.9418190392708610     
 H -0.32371847049411284       -3.7657828558458344        5.6582741103483052     
 N -0.66582647496763159       -6.7263667891989405        4.3985268116573204     
 O  -3.8604532944037739       -6.2113203266736345        4.3350480632478270     
 O   9.4621046283954846E-002  -3.9358998536706520        3.0752932673333810     
 H  -6.3953427390808608      -0.62565580733071824       0.17244670496110900     
 H  -2.2647236086895406       -3.6806960561710818       -1.5469479420501824     
 H  -1.8928859140884415       -4.8117219744875355      -0.24463304098175226     
 H  -2.4155582382598024       -5.4298102853811647       -1.8160488093680347     
 H  -4.3991416594434876       -6.7108897568209214      -0.90705365509047275     
 H  -4.1573113484733257       -6.2386769205385821       0.78250486484298754     
 H  -5.6866995852558864       -5.8724015120339956       -2.4018607942641171E-002
 H  -4.0607185180142107       -2.4135740029128798        5.7735077913020447     
 H  -4.6512370772924285       -3.5692269720521610        4.5542887218485255     
 H  -5.4623187687793333       -2.0158531639503976        4.7488214714902579     
 H  -4.2256070620231867       0.18632278736723926        4.1498532572999229     
 H  -2.6707772735142274       0.10847126364486025        3.3121986925903588     
 H  -2.7889171044777998      -0.32612415645307136        5.0420485781262352     
 C  -1.7187793658595072       -3.1496545374339733        6.9049981599814974     
 C  0.16873384255314688       -7.7931741147095055        4.1225813907448332     
 H -0.66267574278262042       -6.5650701347496607        5.4127309983626608     
 C  -3.8459643638179637       -7.5248776294242017        5.0171006678019161     
 C  -5.2035154849287819       -5.9991377033044655        3.7690906608296499     
 C   1.4821778550827012       -4.3646472431775916        3.3033955687313776     
 C  0.15386543204134456       -2.9181103627962921        2.0197423263968188     
 C  -1.1214820848367419       -1.8637701827224329        7.0742395167067089     
 C  -2.8287886337345669       -3.5120494086989806        7.7260115155855935     
 C  0.81978770012293622       -8.5112134375594994        5.1796582949929189     
 C  0.40605876411228853       -8.1828226391004346        2.7710369089546716     
 H  -3.6575714523029870       -7.3386960062834143        6.0818746599035034     
 H  -3.0008723389923917       -8.0822816318199955        4.5983694281888985     
 C  -5.2058329224401199       -8.1615974299209828        4.7366306183861706     
 C  -5.7228208620151797       -7.3976740576760518        3.5079803230894129     
 H  -5.0678420941200324       -5.3596722574507236        2.8910993142467984     
 H  -5.8115240650125779       -5.4766408267663751        4.5230909904074190     
 H   1.8981248905780341       -3.7482609712195463        4.1145930878599239     
 H   1.4287056794571289       -5.4090248261556200        3.6289244296533658     
 C   2.2205829810021038       -4.1399021607885933        1.9690229152512426     
 C   1.1721580589312965       -3.4803090042072160        1.0423133767351218     
 H -0.86391984661804233       -2.8122215065845153        1.6342911539312506     
 H  0.48933832459046400       -1.9708744018737132        2.4668397583823687     
 C  -1.6985295833770402      -0.96105265184826949        7.9706753555178000     
 C  0.13166406066685477       -1.5166413250947870        6.2856670373780474     
 C  -3.3644062437724607       -2.5741186495333870        8.6132695230454974     
 C  -3.3615708406586382       -4.9320324336892059        7.6320672086836083     
 C   1.5997389779591360       -9.6263652330422822        4.8657813556296245     
 C  0.64127766346801274       -8.0306360111153854        6.6133728456330942     
 C   1.2188830780968340       -9.2925767127757002        2.5149371439155517     
 C -0.24481440969189378       -7.4050556881593108        1.6384296624146735     
 H  -5.8921524063674875       -8.0102504066505738        5.5773705359519887     
 H  -5.1214476611717341       -9.2387625561666322        4.5528560106747893     
 H  -5.2959067218875324       -7.8093188596581466        2.5834114709603160     
 H  -6.8167734192590261       -7.4382047580341322        3.4291696551902695     
 H   2.5834723634812256       -5.0851103042887802        1.5504104375787164     
 H   3.0871221901230834       -3.4808470387608672        2.1027146059147759     
 H   1.6134240666724533       -2.7061146144714781       0.40371099450536013     
 H  0.69402575369782404       -4.2279422289133173       0.39627637133180732     
 H  -1.2655753563065673        2.8847737175766788E-002   8.0662982904397182     
 C  -2.8187500118886182       -1.2928847218717083        8.7335941850311976     
 C  0.41602875466809758       -1.1765979504286053E-002   6.1794790662725827     
 H  -1.8495419234185649E-002  -1.8840937559377637        5.2546982103779083     
 C   1.3570698454974914       -2.2523325112090560        6.8841906658938239     
 H  -4.2286195179005990       -2.8353669370817900        9.2211263073122325     
 C  -4.8082866714335477       -5.1012713622527492        8.1005317580358724     
 H  -3.3326758767681905       -5.2139897379218452        6.5700960171762928     
 C  -2.4225718227208617       -5.8937772919232145        8.3914155598762683     
 H   2.0682401657929264       -10.189482265096698        5.6698295089221231     
 C   1.8088313974686459       -10.028909187128177        3.5443118929231137     
 C   1.4233468589179727       -6.7196286230633335        6.8701310386250682     
 H -0.43309207817293277       -7.8154200780856975        6.7564211635461113     
 C   1.0115743417792542       -9.0655115322125450        7.6802815869002723     
 H   1.4102703953826519       -9.5832112322390088        1.4846447822739011     
 C  0.59385826204423176       -7.3627370427457155       0.35295587387151667     
 H -0.34491777331738843       -6.3616284946963590        1.9845162964591598     
 C  -1.6586195729265798       -7.9444036095814203        1.3401106766928550     
 H  -3.2673196287249202      -0.57117089314592284        9.4116266534627542     
 H -0.45994090417626099       0.54051624274746390        5.8141782711655212     
 H   1.2468232681904317       0.17849367113848674        5.4864636806939986     
 H  0.70164457184891582       0.41566250776392172        7.1504918959869164     
 H   1.5509899874493489       -1.8786542155874122        7.8998576920115955     
 H   2.2646084647208906       -2.0927914278561697        6.2840974283699822     
 H   1.1913330127158899       -3.3353880865493668        6.9728751333412422     
 H  -5.1490162796635959       -6.1339445064306126        7.9368448400251674     
 H  -5.4948277097089449       -4.4267067432150791        7.5699417618914184     
 H  -4.9102041634229465       -4.8996386784447337        9.1749479568262942     
 H  -2.4349702654471712       -5.6644649371126565        9.4659177566861992     
 H  -1.3907029785061724       -5.7909340442307000        8.0304918557323415     
 H  -2.7270267533364252       -6.9442953884193663        8.2713886751454329     
 H   2.4602653110038282       -10.871489470230308        3.3199151624960912     
 H   2.5025926418289695       -6.9215622157287706        6.9120136040903128     
 H   1.1289972357477447       -6.2698644796753964        7.8285998625351176     
 H   1.2556265218427409       -5.9678000364449231        6.0881879881361938     
 H   2.0813968525968658       -9.3036497827017364        7.6561100611774071     
 H  0.44437360365910072       -9.9964439924910309        7.5534662153543817     
 H  0.79106183933758567       -8.6674263068344484        8.6794770928242002     
 H   1.6131435566342216       -7.0004878822426058       0.54491579101761289     
 H  0.12981111262923015       -6.7020366025357161      -0.39227359179043675     
 H  0.67866197353287294       -8.3531679551895444      -0.11169553947020024     
 H  -1.6077518124066850       -8.9995913132037053        1.0355525239869194     
 H  -2.1393523097082077       -7.3835275305174397       0.52670283429389919     
 H  -2.3067733767866989       -7.8913195517687509        2.2265106001808292     
         240

 C   9.0316395056176830        6.1772538092814129       -9.3441964950929606     
 C   9.6088427939937144        6.0041005543218153       -8.0424300160383506     
 C   9.3824827808628655        7.3476669791760694       -10.089301312723231     
 N   8.1607458332166658        5.2496381130681335       -9.9039188866584951     
 C   10.530496121893682        6.9422627017424459       -7.5669893294230333     
 C   9.2840941915192658        4.8290293352339164       -7.1245236796754563     
 C   10.317811973807174        8.2489444719089278       -9.5702321049355579     
 C   8.8040592668361768        7.5736397888339875       -11.475591169660428     
 Dy   7.1173557539218875        4.5054690446838217       -11.769658039157903     
 H   7.9985624142818041        4.5092709838547114       -9.2167690977551047     
 H   10.974892830311010        6.7900456743439017       -6.5836953561159985     
 C   10.910338333556830        8.0528006904116971       -8.3221804247387166     
 C   7.8000415527034983        4.7653084311725475       -6.7116932690389870     
 C   9.8167423606688349        3.4730396494812483       -7.6374952594588237     
 H   9.8396301158055071        5.0322093042893776       -6.1950390163348654     
 H   10.595276645503606        9.1215266365003149       -10.159060854394124     
 C   9.6959758658645505        6.9118938831617758       -12.545734031735410     
 H   7.8073798110686221        7.0905223024933273       -11.501249276489615     
 C   8.5652744970854808        9.0509942865501767       -11.829891907772302     
 N   6.5031754974450759        5.3919365735936946       -13.739062533902276     
 H   5.5609297300624911        5.6780590282331014       -13.455075266183554     
 N   5.8898491837289138        2.7115606158666670       -12.195798840303633     
 O   9.0790605270640352        3.2099656584480023       -12.125958378391893     
 O   5.1208104183484213        5.4829280188369243       -10.863645770040018     
 H   11.659216701092529        8.7442035346544440       -7.9421493105168874     
 H   7.6367261250408696        3.9599548590799500       -5.9838177468439397     
 H   7.1140651310531959        4.5859616854459553       -7.5508812534251994     
 H   7.4897525478593678        5.7102428802417249       -6.2445368894809148     
 H   10.905330026296062        3.5151873884194669       -7.7758997965610828     
 H   9.3785092206436627        3.1687790450192046       -8.5963212212539233     
 H   9.6068871539998160        2.6739552537614166       -6.9111572726992891     
 H   9.2745851495222400        7.0213058218747113       -13.552996979386732     
 H   9.8462867828944560        5.8424112810273767       -12.347279188364812     
 H   10.691904709132018        7.3774265691884313       -12.534876632120293     
 H   9.5109332318888828        9.6010694260350551       -11.922604317558029     
 H   7.9650573314981887        9.5592708752623210       -11.065000995225358     
 H   8.0506829560079947        9.1291157285196345       -12.797823782469530     
 C   6.9615286425254830        6.2788294738179475       -14.704324432673605     
 C   5.0599138762728382        1.6393458935296352       -11.925063477423880     
 H   5.8853031685604531        2.8770854554584728       -13.209462527969690     
 C   9.0591653113015020        1.8964262187650569       -12.807802886433745     
 C   10.423998569854783        3.4196061531425896       -11.564646875496809     
 C   3.7363748780859232        5.0480304853750884       -11.098537710734217     
 C   5.0546034568082661        6.4715315209317454       -9.7809561579110262     
 C   6.3757639705067710        7.5694523000586793       -14.874179552494766     
 C   8.0684098568915541        5.9046890360790671       -15.523429533038316     
 C   4.4093669315742767       0.92467997957610393       -12.985176039481427     
 C   4.8248741327378868        1.2394748097453387       -10.575793190458844     
 H   8.8612462210063807        2.0817830890958229       -13.870936152458800     
 H   8.2177997534520877        1.3384417246769011       -12.382437114391491     
 C   10.421752517897632        1.2604634273118154       -12.538732181184056     
 C   10.945165292839265        2.0203718771367365       -11.310452157037149     
 H   10.291894295100791        4.0553950002832702       -10.683548352331162     
 H   11.029675721292362        3.9453790206823558       -12.318267176014510     
 H   3.3112524751996726        5.6845842531936155       -11.889082509234672     
 H   3.7982915859542561        4.0141509429486701       -11.454324688398689     
 C   3.0023097964479475        5.2260611886802897       -9.7548458063582633     
 C   4.0474273758273593        5.8714547850135546       -8.8148805118369893     
 H   6.0726744105599737        6.5795085406594325       -9.3972357680226235     
 H   4.7059931210049015        7.4264052889833723       -10.200643925355628     
 C   6.9614026349120435        8.4658843104148342       -15.770978503008369     
 C   5.1250288877122756        7.9259697192612251       -14.086260061456683     
 C   8.6130957627193734        6.8369636063516266       -16.411012745327547     
 C   8.5875172049660247        4.4800062640322267       -15.427693807670881     
 C   3.6316128053427850      -0.19387793701095576       -12.677352272540780     
 C   4.5857809919191341        1.4116474560602859       -14.416860881602839     
 C   4.0141671502602145       0.12669607332112043       -10.325786009916921     
 C   5.4771516805224403        2.0078267335852420       -9.4376855682859357     
 H   11.102466938324335        1.4162570692081551       -13.383323973588046     
 H   10.340375132356774       0.18238603529615641       -12.358726959633202     
 H   10.523147926545601        1.6055554672687025       -10.385102512278836     
 H   12.039530376818970        1.9799049274305798       -11.237315533659340     
 H   2.6530640353542019        4.2647363787435246       -9.3621411768056308     
 H   2.1281128825593663        5.8790426344335236       -9.8657992401616497     
 H   3.6003562325898533        6.6231006374126880       -8.1539305360501366     
 H   4.5364665204582204        5.1117976458467993       -8.1915420103330234     
 H   6.5384657945314251        9.4598325349431924       -15.867536741567280     
 C   8.0785303765832452        8.1224959389341560       -16.533148244517456     
 C   4.8471555721351116        9.4322109606117088       -13.986195073382993     
 H   5.2738966999021919        7.5622777709189393       -13.053706471345450     
 C   3.8962040702010849        7.1929368057028427       -14.681137153674721     
 H   9.4755739673828181        6.5674582508370012       -17.017581630117434     
 C   10.034608977993976        4.2979736357811733       -15.889578543213544     
 H   8.5506955360250867        4.1977075763671277       -14.366085050076487     
 C   7.6433735755036576        3.5271799051320771       -16.191746085653918     
 H   3.1641818935358366      -0.75318825108036125       -13.484642975946246     
 C   3.4241452379087880      -0.60506361275583997       -11.358273093357509     
 C   3.7988051984159945        2.7205027597416165       -14.668224414107998     
 H   5.6592893882485189        1.6314602026295788       -14.559202965598066     
 C   4.2194091608487181       0.37921320799506975       -15.487598821633835     
 H   3.8239981824205405      -0.16963031932936901       -9.2969990407294105     
 C   4.6463920580020766        2.0284623292222363       -8.1465642092880035     
 H   5.5701614201628988        3.0555649101235551       -9.7722206386824233     
 C   6.8948911072730281        1.4717220259079535       -9.1526976137887690     
 H   8.5332377542839861        8.8392339398179480       -17.212071367140577     
 H   5.7246468629053702        9.9819483450569173       -13.620916979398647     
 H   4.0160414035869287        9.6287149771539795       -13.295409845694611     
 H   4.5652572947193271        9.8571706717491505       -14.959237991765201     
 H   3.7012644518994398        7.5659285123499718       -15.696823426433992     
 H   2.9906724320241387        7.3557394391155544       -14.079086116491307     
 H   4.0582225907575653        6.1093337336328961       -14.769114329398890     
 H   10.364914336583523        3.2620513080121141       -15.725814043345126     
 H   10.724750599712864        4.9655188795716905       -15.354961937242017     
 H   10.143124547049327        4.5000708027916332       -16.963179515097647     
 H   7.6613927001591540        3.7576921294336754       -17.265940231761327     
 H   6.6111111205097117        3.6379878089690365       -15.834546880829331     
 H   7.9387562421770967        2.4741182141575275       -16.071832589346698     
 H   2.7747305103575495       -1.4504395734548523       -11.137809056082084     
 H   2.7201967706605887        2.5149772194268443       -14.706756264681639     
 H   4.0884937267894195        3.1733427401661949       -15.626626151268223     
 H   3.9666485736891715        3.4711718047425202       -13.885279400506382     
 H   3.1504941459801463       0.13614039321367954       -15.464715339027601     
 H   4.7905080460422029      -0.54972230222765894       -15.363803758316143     
 H   4.4384024239922386       0.78174364254860707       -16.485363361824685     
 H   3.6224101077278803        2.3833130050136075       -8.3268818387407002     
 H   5.1097544181694712        2.6844660341969200       -7.3968351750212644     
 H   4.5742035820500435        1.0321596064747096       -7.6923795563799384     
 H   6.8507268763078883       0.41146501006167296       -8.8653760875223249     
 H   7.3746431512344479        2.0219136185572695       -8.3316382330747754     
 H   7.5403287454132801        1.5434484386732126       -10.039650995626104     
 C  -3.8025648551151892       -3.2348399430837493        1.5579333573333363     
 C  -4.3797947613465231       -3.3949383973102734       0.25458290711789083     
 C  -4.1409282854932137       -2.0642666105778749        2.3084303580313423     
 N  -2.9447650933864069       -4.1767047335016452        2.1146470515959654     
 C  -5.2904590860426532       -2.4444230356856091      -0.21740343449500626     
 C  -4.0629239189766118       -4.5671667678512780      -0.66980910394394677     
 C  -5.0642137102982909       -1.1489188784748769        1.7919967113429851     
 C  -3.5675984720091272       -1.8552534853005447        3.6995955555918254     
 Dy  -1.8964677184912206       -4.9358832318534240        3.9727975120351431     
 H  -2.7945269488335605       -4.9171508768510002        1.4249290314453051     
 H  -5.7358424439197702       -2.5871070030929388       -1.2016937538671455     
 C  -5.6575349880240671       -1.3325755743417833       0.54229820998879996     
 C  -2.5787431544319772       -4.6343474229351074       -1.0818603345809343     
 C  -4.6013986630785420       -5.9245089549596814      -0.16627872835449811     
 H  -4.6177072601764655       -4.3558583108099445       -1.5979794071243096     
 H  -5.3325414870076955      -0.27596488562237415        2.3847513104001341     
 C  -4.4819381404657026       -2.5024268078143188        4.7596341527205386     
 H  -2.5816159652713071       -2.3589386899353144        3.7320466572088637     
 C  -3.2982250299399518      -0.38488921247918789        4.0609831489787309     
 N  -1.2733869289151414       -4.0401615104155661        5.9420176455090505     
 H -0.32914588197842748       -3.7604235964381956        5.6585249080402544     
 N -0.66655716075635973       -6.7242982403657834        4.4004634111977667     
 O  -3.8618913010698117       -6.2115859611113624        4.3367053024065223     
 O   9.1413826953295668E-002  -3.9340731478755435        3.0762308148611508     
 H  -6.3975659336507178      -0.63048862890893187       0.16453773125092416     
 H  -2.2667321879579507       -3.6897947643425679       -1.5488838472584854     
 H  -1.8946508089070344       -4.8138568905062797      -0.24100025615146020     
 H  -2.4154624466165018       -5.4401358763509702       -1.8095270660733624     
 H  -4.4014422770195729       -6.7174885737341006      -0.90204713282539395     
 H  -4.1597857470777715       -6.2423746820321515       0.78668809450248967     
 H  -5.6888938836799054       -5.8770410514283293       -2.0758521235534309E-002
 H  -4.0644914300451749       -2.4092603988607331        5.7702370615017040     
 H  -4.6548008055603569       -3.5666677772768010        4.5526463417071046     
 H  -5.4663460932661110       -2.0132632976086646        4.7451729242252148     
 H  -4.2311406576359891       0.18812991248936603        4.1424297801999357     
 H  -2.6760489853785230       0.11009425058738355        3.3050626977752993     
 H  -2.7942198948981667      -0.32179023442755944        5.0355461413218627     
 C  -1.7256670589995893       -3.1482159062449777        6.9055117010345812     
 C  0.16883230891095574       -7.7906978661579211        4.1253807637206945     
 H -0.66333427936885037       -6.5621010762913841        5.4145237550355505     
 C  -3.8457454343483031       -7.5259235129868349        5.0171295784182632     
 C  -5.2057134448406517       -5.9994441731037211        3.7725705349580414     
 C   1.4792538979855843       -4.3617168396813266        3.3047866091594811     
 C  0.15017318495112048       -2.9179221746469102        2.0191295698640159     
 C  -1.1311834134806182       -1.8611835197353608        7.0753330005722574     
 C  -2.8346527384954725       -3.5136141161324836        7.7264506695379946     
 C  0.82127287488578027       -8.5068697650495828        5.1828743408774320     
 C  0.40568582082690707       -8.1820132314503624        2.7742452247122262     
 H  -3.6560119005024889       -7.3408490881695121        6.0818367229362522     
 H  -3.0009276694269933       -8.0824005525833300        4.5966892772574148     
 C  -5.2056095669167668       -8.1629935192674861        4.7377582873384751     
 C  -5.7246591629293162       -7.3979390318467102        3.5107125955411775     
 H  -5.0713519611166937       -5.3591926405589367        2.8949454194556652     
 H  -5.8130271738938140       -5.4779008107219793        4.5277713192561828     
 H   1.8951582869983619       -3.7434391926662882        4.1145259123499365     
 H   1.4263395349142740       -5.4054118661463502        3.6324673315111382     
 C   2.2171264775017532       -4.1395110439904945        1.9697317801760355     
 C   1.1684383715260804       -3.4812816817393468        1.0423214648792682     
 H -0.86773086441503533       -2.8128206870037631        1.6337248986760420     
 H  0.48557230229205339       -1.9699886391947610        2.4647496474019737     
 C  -1.7099459707475335      -0.96037804967355789        7.9725181024314997     
 C  0.12159142733904554       -1.5114618378123224        6.2873986330317058     
 C  -3.3721278930770504       -2.5774751864944894        8.6144021834212481     
 C  -3.3634272298321988       -4.9349985715910041        7.6326573760363408     
 C   1.6008399005159464       -9.6225917516519015        4.8700571588580202     
 C  0.64412458754001056       -8.0241374692794878        6.6159969454275789     
 C   1.2183100725806952       -9.2921495685797488        2.5191115410296265     
 C -0.24545039725991147       -7.4056108625994250        1.6408911996788946     
 H  -5.8908490905229067       -8.0129806216588122        5.5795948567766569     
 H  -5.1208729884597783       -9.2399049450221931        4.5526706383123248     
 H  -5.2988757148229437       -7.8083521890651220        2.5850980786169302     
 H  -6.8186783778158553       -7.4387379860284435        3.4334060474918910     
 H   2.5795269774176881       -5.0855581359906497        1.5526241604155970     
 H   3.0839370784692361       -3.4805187114507228        2.1018888178456465     
 H   1.6094709907103777       -2.7078820792262319       0.40260788158780009     
 H  0.69034521759818668       -4.2298414601444314       0.39734813690983939     
 H  -1.2793263529888059        3.0442818379805656E-002   8.0687479838830978     
 C  -2.8291095242571815       -1.2952629171264236        8.7355539653759973     
 C  0.40332337582341465       -6.1620167369050467E-003   6.1814304089271523     
 H  -2.7203767128488002E-002  -1.8790693313314699        5.2563026987982573     
 C   1.3480337237979096       -2.2447820275575467        6.8866943130448535     
 H  -4.2354792128171663       -2.8410621593848249        9.2224045983935277     
 C  -4.8093001657112895       -5.1084459327939573        8.1019262434965604     
 H  -3.3342648736568252       -5.2168968449182040        6.5707043044469104     
 C  -2.4212262080840512       -5.8938271585860118        8.3916007390802232     
 H   2.0698423214274384       -10.184582772647248        5.6745757207351026     
 C   1.8086989744905382       -10.027299425623481        3.5490735399692617     
 C   1.4247837095816440       -6.7117059678861111        6.8692086048875565     
 H -0.43031316089411070       -7.8101282849714142        6.7602648447217595     
 C   1.0174189025327116       -9.0567095812937879        7.6840809372002266     
 H   1.4092837625022099       -9.5839217858658401        1.4890663524615844     
 C  0.59334624135352643       -7.3644290900380964       0.35546510630959727     
 H -0.34594866493115700       -6.3618899862302989        1.9859411933326332     
 C  -1.6589848494554833       -7.9458123032511843        1.3429753023773792     
 H  -3.2787648356874337      -0.57501566970493567        9.4142908514189614     
 H -0.47306287663021757       0.54454677767288662        5.8148673411379344     
 H   1.2346445398420263       0.18546578824873894        5.4894536606783326     
 H  0.68704241202409644       0.42180092063660146        7.1527032559557640     
 H   1.5405517016411243       -1.8707350467228434        7.9024846632429959     
 H   2.2555982713340756       -2.0835121950634750        6.2871217853583188     
 H   1.1843079777299084       -3.3281333856411393        6.9752389703510351     
 H  -5.1470127402029959       -6.1421149149588441        7.9387145058043060     
 H  -5.4980806798074546       -4.4360879399292319        7.5715567147595157     
 H  -4.9112441082857892       -4.9068502961039453        9.1763447112885785     
 H  -2.4341539985059759       -5.6648143686605472        9.4661625542551668     
 H  -1.3898426975884772       -5.7875263719755834        8.0304937853602851     
 H  -2.7222300538636879       -6.9452232069328046        8.2713276676378609     
 H   2.4596790184198567       -10.870449176375258        3.3254055156634097     
 H   2.5043566541408078       -6.9120394337406417        6.9088788554752609     
 H   1.1319322718064539       -6.2609561509128300        7.8276297925125977     
 H   1.2541769626856174       -5.9612740266707691        6.0866467157968289     
 H   2.0876591162473881       -9.2930640504014477        7.6590719280811728     
 H  0.45172235694925067       -9.9888160343591927        7.5592718909619849     
 H  0.79728330944798798       -8.6575315643953736        8.6829360968535010     
 H   1.6125581482118514       -7.0018259933688380       0.54715095326467744     
 H  0.12926870137435845       -6.7045908539964296      -0.39048804012536398     
 H  0.67838805874406083       -8.3553078521579529      -0.10817530892516686     
 H  -1.6076187886555708       -9.0012619919530863        1.0394507534724329     
 H  -2.1398944939235065       -7.3859181030478664       0.52900923484491602     
 H  -2.3072633168389158       -7.8921992054739585        2.2292459562006912     
         240

 C   9.0351366632941463        6.1751494113251306       -9.3441409068743688     
 C   9.6116160558149719        6.0008717637574529       -8.0421882193706793     
 C   9.3862708861702924        7.3462399031208552       -10.087979910978586     
 N   8.1648185792933319        5.2478000458745067       -9.9052250199467959     
 C   10.532949390354947        6.9386293889139559       -7.5652676827984262     
 C   9.2863204277954132        4.8247114812671335       -7.1259528819603650     
 C   10.321091068545739        8.2471814901471419       -9.5674113123484457     
 C   8.8089140306289408        7.5733166838671906       -11.474549876988341     
 Dy   7.1203014343975095        4.5049504823870574       -11.770825833466322     
 H   8.0031594588854436        4.5063684762837690       -9.2191089218440840     
 H   10.976936124108807        6.7855542463151215       -6.5818855525127988     
 C   10.912986504805465        8.0499512185693565       -8.3192222106909739     
 C   7.8019227622027989        4.7605850216380388       -6.7143466360111894     
 C   9.8194198842950673        3.4694043222649986       -7.6402122230670590     
 H   9.8412216753244053        5.0266924211515018       -6.1958445349678923     
 H   10.598725109182887        9.1203715161802528       -10.155237635555299     
 C   9.7024560831716400        6.9140130189094204       -12.544859263908329     
 H   7.8128210357348973        7.0891695251946620       -11.501846380291692     
 C   8.5687905236083850        9.0508640824801425       -11.827046478317842     
 N   6.5080345822560606        5.3934195563149556       -13.739557950501821     
 H   5.5661108122499927        5.6809452359064814       -13.455937607946844     
 N   5.8908125567831311        2.7124155293133336       -12.198488483162906     
 O   9.0811866697912293        3.2094409197984022       -12.127872040013514     
 O   5.1244891519587377        5.4835390204695393       -10.864075533252015     
 H   11.661602324414023        8.7410467257635549       -7.9381444827135104     
 H   7.6373661010326952        3.9527922008239602       -5.9895776336551512     
 H   7.1164467867825572        4.5849517699567643       -7.5546287025001595     
 H   7.4921023593274940        5.7040394339933798       -6.2440063144247322     
 H   10.907981520216850        3.5120668800555737       -7.7786692884688655     
 H   9.3812783388149299        3.1657173619153638       -8.5992651405031388     
 H   9.6099061664198526        2.6696879965091331       -6.9145059310194315     
 H   9.2814670551177922        7.0239400785397690       -13.552262703789387     
 H   9.8539687851555637        5.8445212922219012       -12.347522573431849     
 H   10.697715847565613        7.3809260668307450       -12.532890083636234     
 H   9.5139211046511072        9.6020948000480431       -11.917996115306424     
 H   7.9671198638585512        9.5573841499498560       -11.062135846940285     
 H   8.0551758085863963        9.1297359004557084       -12.795423791935624     
 C   6.9680796846403865        6.2794701069543581       -14.704836766938884     
 C   5.0598316920782711        1.6407498835237082       -11.928807301459104     
 H   5.8863224951883621        2.8789970686267785       -13.211976806875752     
 C   9.0599942735812018        1.8954077133520455       -12.808634876586996     
 C   10.426720301303828        3.4189226257740715       -11.567970542237447     
 C   3.7397609110687386        5.0499649427800710       -11.099696154867374     
 C   5.0586649870666127        6.4703413257853963       -9.7797532105888205     
 C   6.3844376036454165        7.5709776133469431       -14.874894110295813     
 C   8.0741328667732439        5.9032324073632534       -15.524030571610654     
 C   4.4077329989194212       0.92826826646088312       -12.989423745425141     
 C   4.8252883014503096        1.2390402226762711       -10.580005366967075     
 H   8.8614719682451053        2.0800842785166580       -13.871767394947039     
 H   8.2185783382016702        1.3382637910815209       -12.382308843233194     
 C   10.422344435598106        1.2588720905494521       -12.540041709627245     
 C   10.947317370151412        2.0196647965893892       -11.312990734889720     
 H   10.295695670820633        4.0554972519666164       -10.687279787144929     
 H   11.031990276593890        3.9436885594258846       -12.322607269711607     
 H   3.3147665766597378        5.6887491885748922       -11.888462484887738     
 H   3.8010418707834051        4.0169774362589354       -11.458055848738951     
 C   3.0061675537783579        5.2249265897842312       -9.7553934610866104     
 C   4.0513587936218869        5.8690017142308433       -8.8145547674895912     
 H   6.0768237720479785        6.5774893169475455       -9.3959749019980983     
 H   4.7102078714039211        7.4259381252666978       -10.197865419884502     
 C   6.9713200692696349        8.4661227040318678       -15.772151510646696     
 C   5.1339492193298204        7.9293524859889803       -14.087476112605346     
 C   8.6202529715954981        6.8343327977613013       -16.411924543542035     
 C   8.5899588710128185        4.4773893993457810       -15.428959795556706     
 C   3.6301862000942280      -0.19075985620876462       -12.682812116032624     
 C   4.5830486343553067        1.4174487562282287       -14.420455571142272     
 C   4.0145204848881715       0.12605132933689633       -10.331115297813536     
 C   5.4781974616379516        2.0057062057881936       -9.4411553929887493     
 H   11.102453382799467        1.4133952287865241       -13.385334363190436     
 H   10.340385228105418       0.18102088115692511       -12.358957982086562     
 H   10.525994767776481        1.6059828282549620       -10.386829361583070     
 H   12.041712711455174        1.9788366538444637       -11.240916081627471     
 H   2.6576916323633615        4.2626103642948197       -9.3644784524645051     
 H   2.1315309327074932        5.8775787881668196       -9.8647149122493190     
 H   3.6043424693718826        6.6197885717901501       -8.1525936445401079     
 H   4.5402817927865762        5.1084576698974393       -8.1922203666664188     
 H   6.5501140350251390        9.4607654944945541       -15.869031305673825     
 C   8.0876663763065952        8.1206132792073245       -16.534454929033963     
 C   4.8584556967480887        9.4359278146093679       -13.986828432346393     
 H   5.2815087506417537        7.5649548897551515       -13.055005617296361     
 C   3.9042459024208678        7.1988046554222747       -14.683563487459777     
 H   9.4820666237462543        6.5631682002696010       -17.018662088213947     
 C   10.036066354595182        4.2919039588049390       -15.892362346170835     
 H   8.5534501819000699        4.1949173664137023       -14.367407870161189     
 C   7.6427328468629261        3.5272513643456618       -16.192447867423134     
 H   3.1621980947486694      -0.74878405918428903       -13.490638501296997     
 C   3.4239064436070303      -0.60425385586467195       -11.364293352246007     
 C   3.7977451565127955        2.7278787750532936       -14.668306693186400     
 H   5.6566939980988149        1.6358693081436630       -14.563840382238453     
 C   4.2136441921589745       0.38745002687605579       -15.492495580087068     
 H   3.8246873208764320      -0.17148843118349522       -9.3026272647835295     
 C   4.6480163016616611        2.0244984279777891       -8.1496556334504024     
 H   5.5711770027103196        3.0538886024388443       -9.7742791591859373     
 C   6.8959693197984224        1.4690382692263628       -9.1575110353910159     
 H   8.5431452555071896        8.8363742695743586       -17.213797937792460     
 H   5.7363740358242961        9.9840695913855342       -13.620276603118917     
 H   4.0269350806095421        9.6333279895231829       -13.296796576115689     
 H   4.5781649271954610        9.8618635093993205       -14.959867595492161     
 H   3.7108004318195515        7.5725270945599767       -15.699261794027194     
 H   2.9985801719993108        7.3630451346924435       -14.082110023673046     
 H   4.0643585425460520        6.1149488235063165       -14.771764592419112     
 H   10.363898497846819        3.2551212143896913       -15.729374195476101     
 H   10.728392588870292        4.9574653802373527       -15.358189100393613     
 H   10.144008287639462        4.4941678907933067       -16.965992548898118     
 H   7.6610062425073231        3.7575306175469403       -17.266688975249064     
 H   6.6110077801077693        3.6411771200752296       -15.834835143483465     
 H   7.9350005550016771        2.4734083863660223       -16.072411367717358     
 H   2.7748465785860397       -1.4501446470238817       -11.144684743365668     
 H   2.7187773877484709        2.5241297523214756       -14.704978423005311     
 H   4.0862987431115361        3.1818071653529558       -15.626501147314578     
 H   3.9683617772113373        3.4770043660140160       -13.884566301925107     
 H   3.1442191250641169       0.14651430803094362       -15.469025130262080     
 H   4.7829288129737622      -0.54284241920212717       -15.370582167212914     
 H   4.4326417591937917       0.79102256609888566       -16.489850640879748     
 H   3.6239762677223042        2.3796973451508858       -8.3289581871525602     
 H   5.1117533666555763        2.6793399758975363       -7.3991593114370113     
 H   4.5759000565400347        1.0275342898797677       -7.6969164510039505     
 H   6.8517039479063104       0.40850941586933837       -8.8712463981778598     
 H   7.3763193201875588        2.0183060323258153       -8.3361778243198206     
 H   7.5409428225306243        1.5414531604185699       -10.044733539460884     
 C  -3.8056418011921518       -3.2370170057069996        1.5563073692066689     
 C  -4.3821430033972186       -3.3995015532682187       0.25293150977431267     
 C  -4.1443621524945709       -2.0651039787822998        2.3044670045450735     
 N  -2.9481964111291252       -4.1778575209413162        2.1152665955167724     
 C  -5.2926191082341232       -2.4499402814284874      -0.22137061477600500     
 C  -4.0646084662612889       -4.5735925718210231      -0.66874103653515737     
 C  -5.0672313610986333       -1.1506864199399016        1.7857130693743881     
 C  -3.5716569341273017       -1.8535947204404359        3.6955085290134604     
 Dy  -1.8992753062329764       -4.9351266953627393        3.9738537318281146     
 H  -2.7980068686468487       -4.9197806769807997        1.4271483299562442     
 H  -5.7376327866358157       -2.5944078590543511       -1.2055969758537164     
 C  -5.6599543891592541       -1.3366647875534265       0.53608385937103997     
 C  -2.5800621491055820       -4.6414159967080861       -1.0794686043647475     
 C  -4.6035785759028336       -5.9297707006477456      -0.16273489054359849     
 H  -4.6187125413811723       -4.3643111364479550       -1.5977408536194477     
 H  -5.3357374698661557      -0.27657392553789933        2.3766102342401072     
 C  -4.4858124447325620       -2.4995286695514554        4.7565121709564311     
 H  -2.5854853259170456       -2.3567878523082513        3.7290645084470913     
 C  -3.3033205913119614      -0.38249664688335028        4.0545204620629853     
 N  -1.2780643800721130       -4.0372278965924524        5.9422162517472410     
 H -0.33457329346274212       -3.7550643370305563        5.6587757057322037     
 N -0.66728784654508788       -6.7222296915326272        4.4024000107382140     
 O  -3.8633293077358495       -6.2118515955490894        4.3383625415652176     
 O   8.8206607622636504E-002  -3.9322464420804346        3.0771683623889206     
 H  -6.3997891282205739      -0.63532145048714550       0.15662875754073935     
 H  -2.2687407672263604       -3.6988934725140541       -1.5508197524667884     
 H  -1.8964157037256275       -4.8159918065250231      -0.23736747132116817     
 H  -2.4153666549732016       -5.4504614673207765       -1.8030053227786900     
 H  -4.4037428945956583       -6.7240873906472807      -0.89704061056031514     
 H  -4.1622601456822172       -6.2460724435257209       0.79087132416199168     
 H  -5.6910881821039236       -5.8816805908226630       -1.7498434528427448E-002
 H  -4.0682643420761400       -2.4049467948085868        5.7669663317013633     
 H  -4.6583645338282853       -3.5641085825014409        4.5510039615656837     
 H  -5.4703734177528887       -2.0106734312669317        4.7415243769601725     
 H  -4.2366742532487915       0.18993703761149283        4.1350063030999493     
 H  -2.6813206972428185       0.11171723752990684        3.2979267029602393     
 H  -2.7995226853185335      -0.31745631240204758        5.0290437045174903     
 C  -1.7325547521396716       -3.1467772750559821        6.9060252420876651     
 C  0.16893077526876457       -7.7882216176063368        4.1281801366965558     
 H -0.66399281595508031       -6.5591320178331074        5.4163165117084402     
 C  -3.8455265048786424       -7.5269693965494682        5.0171584890346104     
 C  -5.2079114047525215       -5.9997506429029768        3.7760504090864333     
 C   1.4763299408884674       -4.3587864361850617        3.3061776495875850     
 C  0.14648093786089642       -2.9177339864975282        2.0185168133312126     
 C  -1.1408847421244945       -1.8585968567482887        7.0764264844378060     
 C  -2.8405168432563781       -3.5151788235659867        7.7268898234903958     
 C  0.82275804964862431       -8.5025260925396662        5.1860903867619461     
 C  0.40531287754152562       -8.1812038238002902        2.7774535404697809     
 H  -3.6544523487019913       -7.3430021700556098        6.0817987859690019     
 H  -3.0009829998615949       -8.0825194733466645        4.5950091263259321     
 C  -5.2053862113934128       -8.1643896086139893        4.7388859562907806     
 C  -5.7264974638434527       -7.3982040060173677        3.5134448679929418     
 H  -5.0748618281133551       -5.3587130236671499        2.8987915246645324     
 H  -5.8145302827750509       -5.4791607946775835        4.5324516481049457     
 H   1.8921916834186896       -3.7386174141130306        4.1144587368399490     
 H   1.4239733903714193       -5.4017989061370795        3.6360102333689106     
 C   2.2136699740014025       -4.1391199271923949        1.9704406451008285     
 C   1.1647186841208643       -3.4822543592714772        1.0423295530234145     
 H -0.87154188221202822       -2.8134198674230104        1.6331586434208336     
 H  0.48180627999364278       -1.9691028765158087        2.4626595364215791     
 C  -1.7213623581180268      -0.95970344749884628        7.9743608493452003     
 C  0.11151879401123632       -1.5062823505298579        6.2891302286853650     
 C  -3.3798495423816401       -2.5808317234555918        8.6155348437969987     
 C  -3.3652836190057589       -4.9379647094928032        7.6332475433890723     
 C   1.6019408230727570       -9.6188182702615208        4.8743329620864166     
 C  0.64697151161200850       -8.0176389274435902        6.6186210452220626     
 C   1.2177370670645562       -9.2917224243837993        2.5232859381437014     
 C -0.24608638482792919       -7.4061660370395401        1.6433527369431158     
 H  -5.8895457746783251       -8.0157108366670489        5.5818191776013260     
 H  -5.1202983157478235       -9.2410473338777539        4.5524852659498594     
 H  -5.3018447077583550       -7.8073855184720973        2.5867846862735440     
 H  -6.8205833363726835       -7.4392712140227548        3.4376424397935130     
 H   2.5755815913541507       -5.0860059676925200        1.5548378832524776     
 H   3.0807519668153884       -3.4801903841405784        2.1010630297765172     
 H   1.6055179147483021       -2.7096495439809853       0.40150476867024004     
 H  0.68666468149854931       -4.2317406913755446       0.39841990248787151     
 H  -1.2930773496710444        3.2037899583844523E-002   8.0711976773264791     
 C  -2.8394690366257453       -1.2976411123811389        8.7375137457207988     
 C  0.39061799697873173       -5.5805396952403677E-004   6.1833817515817220     
 H  -3.5912115022790361E-002  -1.8740449067251759        5.2579071872186054     
 C   1.3389976020983279       -2.2372315439060375        6.8891979601958830     
 H  -4.2423389077337328       -2.8467573816878602        9.2236828894748228     
 C  -4.8103136599890322       -5.1156205033351663        8.1033207289572484     
 H  -3.3358538705454599       -5.2198039519145638        6.5713125917175281     
 C  -2.4198805934472412       -5.8938770252488100        8.3917859182841781     
 H   2.0714444770619505       -10.179683280197798        5.6793219325480822     
 C   1.8085665515124307       -10.025689664118783        3.5538351870154092     
 C   1.4262205602453151       -6.7037833127088886        6.8682861711500456     
 H -0.42753424361528858       -7.8048364918571318        6.7641085258974076     
 C   1.0232634632861690       -9.0479076303750308        7.6878802875001817     
 H   1.4082971296217679       -9.5846323394926713        1.4934879226492674     
 C  0.59283422066282121       -7.3661211373304774       0.35797433874767781     
 H -0.34697955654492557       -6.3621514777642396        1.9873660902061066     
 C  -1.6593501259843866       -7.9472209969209482        1.3458399280619033     
 H  -3.2902100426499468      -0.57886044626394861        9.4169550493751686     
 H -0.48618484908417414       0.54857731259830922        5.8155564111103475     
 H   1.2224658114936209       0.19243790535899116        5.4924436406626658     
 H  0.67244025219927717       0.42793933350928121        7.1549146159246115     
 H   1.5301134158328997       -1.8628158778582746        7.9051116344743972     
 H   2.2465880779472607       -2.0742329622707798        6.2901461423466554     
 H   1.1772829427439269       -3.3208786847329113        6.9776028073608281     
 H  -5.1450092007423960       -6.1502853234870747        7.9405841715834455     
 H  -5.5013336499059635       -4.4454691366433856        7.5731716676276122     
 H  -4.9122840531486318       -4.9140619137631560        9.1777414657508629     
 H  -2.4333377315647806       -5.6651638002084379        9.4664073518241327     
 H  -1.3889824166707820       -5.7841186997204668        8.0304957149882288     
 H  -2.7174333543909501       -6.9461510254462437        8.2712666601302889     
 H   2.4590927258358852       -10.869408882520208        3.3308958688307277     
 H   2.5061206664526465       -6.9025166517525136        6.9057441068602090     
 H   1.1348673078651630       -6.2520478221502636        7.8266597224900787     
 H   1.2527274035284939       -5.9547480168966151        6.0851054434574632     
 H   2.0939213798979104       -9.2824783181011590        7.6620337949849384     
 H  0.45907111023940056       -9.9811880762273546        7.5650775665695882     
 H  0.80350477955839039       -8.6476368219562989        8.6863951008828000     
 H   1.6119727397894812       -7.0031641044950712       0.54938611551174188     
 H  0.12872629011948677       -6.7071451054571440      -0.38870248846029121     
 H  0.67811414395524872       -8.3574477491263632      -0.10465507838013349     
 H  -1.6074857649044567       -9.0029326707024691        1.0433489829579463     
 H  -2.1404366781388049       -7.3883086755782932       0.53131563539593285     
 H  -2.3077532568911328       -7.8930788591791670        2.2319813122205532     
         240

 C   9.0386338209706096        6.1730450133688484       -9.3440853186557753     
 C   9.6143893176362294        5.9976429731930896       -8.0419464227030097     
 C   9.3900589914777193        7.3448128270656410       -10.086658509233938     
 N   8.1688913253699980        5.2459619786808807       -9.9065311532350968     
 C   10.535402658816210        6.9349960760854668       -7.5635460361738200     
 C   9.2885466640715588        4.8203936273003496       -7.1273820842452746     
 C   10.324370163284305        8.2454185083853559       -9.5645905197613352     
 C   8.8137687944217067        7.5729935789003928       -11.473508584316257     
 Dy   7.1232471148731324        4.5044319200902931       -11.771993627774743     
 H   8.0077565034890821        4.5034659687128267       -9.2214487459330616     
 H   10.978979417906604        6.7810628182863413       -6.5800757489095991     
 C   10.915634676054099        8.0471017467270176       -8.3162639966432295     
 C   7.8038039717020986        4.7558616121035291       -6.7170000029833927     
 C   9.8220974079212997        3.4657689950487489       -7.6429291866752935     
 H   9.8428132348433017        5.0211755380136269       -6.1966500536009193     
 H   10.602173572862165        9.1192163958601888       -10.151414416716475     
 C   9.7089363004787295        6.9161321546570651       -12.543984496081245     
 H   7.8182622604011724        7.0878167478959959       -11.502443484093769     
 C   8.5723065501312892        9.0507338784101066       -11.824201048863381     
 N   6.5128936670670452        5.3949025390362166       -13.740053367101366     
 H   5.5712918944374934        5.6838314435798605       -13.456799949710133     
 N   5.8917759298373484        2.7132704427599998       -12.201178126022180     
 O   9.0833128125184217        3.2089161811488016       -12.129785701635134     
 O   5.1281678855690531        5.4841500221021544       -10.864505296464010     
 H   11.663987947735517        8.7378899168726658       -7.9341396549101324     
 H   7.6380060770245208        3.9456295425679699       -5.9953375204663635     
 H   7.1188284425119175        4.5839418544675734       -7.5583761515751196     
 H   7.4944521707956202        5.6978359877450355       -6.2434757393685487     
 H   10.910633014137638        3.5089463716916804       -7.7814387803766492     
 H   9.3840474569861971        3.1626556788115230       -8.6022090597523544     
 H   9.6129251788398893        2.6654207392568496       -6.9178545893395738     
 H   9.2883489607133445        7.0265743352048267       -13.551528428192039     
 H   9.8616507874166732        5.8466313034164257       -12.347765958498888     
 H   10.703526985999209        7.3844255644730579       -12.530903535152175     
 H   9.5169089774133298        9.6031201740610328       -11.913387913054818     
 H   7.9691823962189137        9.5554974246373909       -11.059270698655213     
 H   8.0596686611647979        9.1303560723917823       -12.793023801401718     
 C   6.9746307267552901        6.2801107400907679       -14.705349101204163     
 C   5.0597495078837040        1.6421538735177812       -11.932551125494328     
 H   5.8873418218162712        2.8809086817950837       -13.214491085781814     
 C   9.0608232358609015        1.8943892079390341       -12.809466866740246     
 C   10.429442032752871        3.4182390984055533       -11.571294208978085     
 C   3.7431469440515546        5.0518994001850528       -11.100854599000531     
 C   5.0627265173249594        6.4691511306390472       -9.7785502632666148     
 C   6.3931112367840628        7.5725029266352069       -14.875608668096861     
 C   8.0798558766549320        5.9017757786474396       -15.524631610182990     
 C   4.4060990662645665       0.93185655334566231       -12.993671451368856     
 C   4.8257024701627316        1.2386056356072035       -10.584217543475306     
 H   8.8616977154838281        2.0783854679374936       -13.872598637435280     
 H   8.2193569229512526        1.3380858574861407       -12.382180572074894     
 C   10.422936353298580        1.2572807537870891       -12.541351238070433     
 C   10.949469447463558        2.0189577160420420       -11.315529312742290     
 H   10.299497046540475        4.0555995036499626       -10.691011221958696     
 H   11.034304831895417        3.9419980981694138       -12.326947363408706     
 H   3.3182806781198027        5.6929141239561698       -11.887842460540805     
 H   3.8037921556125536        4.0198039295692016       -11.461787009079213     
 C   3.0100253111087687        5.2237919908881727       -9.7559411158149576     
 C   4.0552902114164153        5.8665486434481329       -8.8142290231421931     
 H   6.0809731335359842        6.5754700932356593       -9.3947140359735748     
 H   4.7144226218029406        7.4254709615500234       -10.195086914413377     
 C   6.9812375036272263        8.4663610976488997       -15.773324518285021     
 C   5.1428695509473652        7.9327352527167347       -14.088692163754009     
 C   8.6274101804716246        6.8317019891709760       -16.412836341756528     
 C   8.5924005370596142        4.4747725346593361       -15.430225783442529     
 C   3.6287595948456706      -0.18764177540657348       -12.688271959524467     
 C   4.5803162767914802        1.4232500563961714       -14.424050260681703     
 C   4.0148738195161284       0.12540658535267224       -10.336444585710153     
 C   5.4792432427534630        2.0035856779911452       -9.4446252176915610     
 H   11.102439827274601        1.4105333883648932       -13.387344752792828     
 H   10.340395323854064       0.17965572701769383       -12.359189004539921     
 H   10.528841609007360        1.6064101892412215       -10.388556210887302     
 H   12.043895046091381        1.9777683802583479       -11.244516629595605     
 H   2.6623192293725211        4.2604843498461138       -9.3668157281233793     
 H   2.1349489828556196        5.8761149419001146       -9.8636305843369900     
 H   3.6083287061539115        6.6164765061676123       -8.1512567530300810     
 H   4.5440970651149328        5.1051176939480802       -8.1928987229998143     
 H   6.5617622755188538        9.4616984540459157       -15.870525869780369     
 C   8.0968023760299470        8.1187306194804929       -16.535761613550473     
 C   4.8697558213610668        9.4396446686070252       -13.987461791309794     
 H   5.2891208013813147        7.5676320085913638       -13.056304763247271     
 C   3.9122877346406506        7.2046725051417058       -14.685989821244833     
 H   9.4885592801096905        6.5588781497022008       -17.019742546310461     
 C   10.037523731196385        4.2858342818287039       -15.895146149128127     
 H   8.5562048277750531        4.1921271564602769       -14.368730690245892     
 C   7.6420921182221946        3.5273228235592460       -16.193149649192353     
 H   3.1602142959615023      -0.74437986728821681       -13.496634026647749     
 C   3.4236676493052727      -0.60344409897350393       -11.370313611134506     
 C   3.7966851146095961        2.7352547903649702       -14.668388972264800     
 H   5.6540986079491109        1.6402784136577473       -14.568477798878842     
 C   4.2078792234692299       0.39568684575704183       -15.497392338540301     
 H   3.8253764593323236      -0.17334654303762140       -9.3082554888376468     
 C   4.6496405453212457        2.0205345267333419       -8.1527470576128032     
 H   5.5721925852577403        3.0522122947541330       -9.7763376796894530     
 C   6.8970475323238167        1.4663545125447719       -9.1623244569932609     
 H   8.5530527567303913        8.8335145993307691       -17.215524508444346     
 H   5.7481012087432219        9.9861908377141511       -13.619636226839189     
 H   4.0378287576321563        9.6379410018923881       -13.298183306536767     
 H   4.5910725596715958        9.8665563470494906       -14.960497199219121     
 H   3.7203364117396638        7.5791256767699826       -15.701700161620396     
 H   3.0064879119744825        7.3703508302693317       -14.085133930854784     
 H   4.0704944943345387        6.1205639133797378       -14.774414855439334     
 H   10.362882659110113        3.2481911207672685       -15.732934347607076     
 H   10.732034578027719        4.9494118809030141       -15.361416263545211     
 H   10.144892028229597        4.4882649787949802       -16.968805582698590     
 H   7.6606197848554931        3.7573691056602052       -17.267437718736797     
 H   6.6109044397058261        3.6443664311814223       -15.835123406137599     
 H   7.9312448678262584        2.4726985585745167       -16.072990146088017     
 H   2.7749626468145299       -1.4498497205929113       -11.151560430649250     
 H   2.7173580048363530        2.5332822852161070       -14.703200581328984     
 H   4.0841037594336518        3.1902715905397168       -15.626376143360934     
 H   3.9700749807335032        3.4828369272855122       -13.883853203343829     
 H   3.1379441041480876       0.15688822284820772       -15.473334921496560     
 H   4.7753495799053214      -0.53596253617659539       -15.377360576109686     
 H   4.4268810943953438       0.80030148964916425       -16.494337919934811     
 H   3.6255424277167281        2.3760816852881645       -8.3310345355644202     
 H   5.1137523151416824        2.6742139175981521       -7.4014834478527582     
 H   4.5775965310300251        1.0229089732848258       -7.7014533456279635     
 H   6.8526810195047325       0.40555382167700377       -8.8771167088333947     
 H   7.3779954891406687        2.0146984460943616       -8.3407174155648658     
 H   7.5415568996479685        1.5394578821639275       -10.049816083295664     
 C  -3.8087187472691140       -3.2391940683302498        1.5546813810800018     
 C  -4.3844912454479132       -3.4040647092261640       0.25128011243073450     
 C  -4.1477960194959289       -2.0659413469867247        2.3005036510588051     
 N  -2.9516277288718440       -4.1790103083809864        2.1158861394375794     
 C  -5.2947791304255931       -2.4554575271713657      -0.22533779505700377     
 C  -4.0662930135459670       -4.5800183757907673      -0.66767296912636809     
 C  -5.0702490118989747       -1.1524539614049263        1.7794294274057909     
 C  -3.5757153962454762       -1.8519359555803270        3.6914215024350954     
 Dy  -1.9020828939747321       -4.9343701588720545        3.9749099516210857     
 H  -2.8014867884601369       -4.9224104771105992        1.4293676284671830     
 H  -5.7394231293518612       -2.6017087150157634       -1.2095001978402873     
 C  -5.6623737902944402       -1.3407540007650700       0.52986950875327998     
 C  -2.5813811437791863       -4.6484845704810649       -1.0770768741485606     
 C  -4.6057584887271252       -5.9350324463358088      -0.15919105273269887     
 H  -4.6197178225858790       -4.3727639620859664       -1.5975023001145858     
 H  -5.3389334527246168      -0.27718296545342447        2.3684691580800807     
 C  -4.4896867489994214       -2.4966305312885915        4.7533901891923236     
 H  -2.5893546865627841       -2.3546370146811881        3.7260823596853183     
 C  -3.3084161526839706      -0.38010408128751272        4.0480577751472389     
 N  -1.2827418312290846       -4.0342942827693395        5.9424148579854306     
 H -0.34000070494705675       -3.7497050776229175        5.6590265034241529     
 N -0.66801853233381614       -6.7201611426994701        4.4043366102786603     
 O  -3.8647673144018873       -6.2121172299868173        4.3400197807239138     
 O   8.4999388291977340E-002  -3.9304197362853261        3.0781059099166908     
 H  -6.4020123227904309      -0.64015427206535913       0.14871978383055451     
 H  -2.2707493464947706       -3.7079921806855403       -1.5527556576750914     
 H  -1.8981805985442206       -4.8181267225437674      -0.23373468649087614     
 H  -2.4152708633299009       -5.4607870582905829       -1.7964835794840175     
 H  -4.4060435121717436       -6.7306862075604599      -0.89203408829523634     
 H  -4.1647345442866630       -6.2497702050192903       0.79505455382149381     
 H  -5.6932824805279427       -5.8863201302169976       -1.4238347821320586E-002
 H  -4.0720372541071042       -2.4006331907564400        5.7636956019010226     
 H  -4.6619282620962146       -3.5615493877260804        4.5493615814242627     
 H  -5.4744007422396663       -2.0080835649251991        4.7378758296951293     
 H  -4.2422078488615940       0.19174416273361963        4.1275828259999621     
 H  -2.6865924091071141       0.11334022447243013        3.2907907081451797     
 H  -2.8048254757389004      -0.31312239037653566        5.0225412677131178     
 C  -1.7394424452797537       -3.1453386438669866        6.9065387831407490     
 C  0.16902924162657343       -7.7857453690547516        4.1309795096724171     
 H -0.66465135254131036       -6.5561629593748307        5.4181092683813299     
 C  -3.8453075754089818       -7.5280152801121014        5.0171873996509584     
 C  -5.2101093646643912       -6.0000571127022324        3.7795302832148248     
 C   1.4734059837913507       -4.3558560326887958        3.3075686900156889     
 C  0.14278869077067233       -2.9175457983481459        2.0179040567984097     
 C  -1.1505860707683710       -1.8560101937612166        7.0775199683033545     
 C  -2.8463809480172837       -3.5167435309994897        7.7273289774427969     
 C  0.82424322441146836       -8.4981824200297496        5.1893064326464593     
 C  0.40493993425614416       -8.1803944161502180        2.7806618562273355     
 H  -3.6528927969014933       -7.3451552519417076        6.0817608490017516     
 H  -3.0010383302961965       -8.0826383941099991        4.5933289753944493     
 C  -5.2051628558700598       -8.1657856979604926        4.7400136252430851     
 C  -5.7283357647575892       -7.3984689801880252        3.5161771404447064     
 H  -5.0783716951100164       -5.3582334067753621        2.9026376298733991     
 H  -5.8160333916562879       -5.4804207786331878        4.5371319769537095     
 H   1.8892250798390173       -3.7337956355597730        4.1143915613299615     
 H   1.4216072458285645       -5.3981859461278097        3.6395531352266830     
 C   2.2102134705010519       -4.1387288103942961        1.9711495100256213     
 C   1.1609989967156482       -3.4832270368036080        1.0423376411675609     
 H -0.87535290000902122       -2.8140190478422578        1.6325923881656252     
 H  0.47804025769523223       -1.9682171138368565        2.4605694254411841     
 C  -1.7327787454885204      -0.95902884532413468        7.9762035962589000     
 C  0.10144616068342710       -1.5011028632473935        6.2908618243390233     
 C  -3.3875711916862299       -2.5841882604166941        8.6166675041727494     
 C  -3.3671400081793190       -4.9409308473946014        7.6338377107418047     
 C   1.6030417456295674       -9.6150447888711419        4.8786087653148122     
 C  0.64981843568400632       -8.0111403856076926        6.6212451450165473     
 C   1.2171640615484174       -9.2912952801878479        2.5274603352577758     
 C -0.24672237239594691       -7.4067212114796552        1.6458142742073367     
 H  -5.8882424588337443       -8.0184410516752873        5.5840434984259941     
 H  -5.1197236430358677       -9.2421897227333165        4.5522998935873948     
 H  -5.3048137006937663       -7.8064188478790726        2.5884712939301582     
 H  -6.8224882949295127       -7.4398044420170661        3.4418788320951346     
 H   2.5716362052906132       -5.0864537993943895        1.5570516060893584     
 H   3.0775668551615412       -3.4798620568304339        2.1002372417073882     
 H   1.6015648387862265       -2.7114170087357392       0.40040165575268005     
 H  0.68298414539891206       -4.2336399226066588       0.39949166806590364     
 H  -1.3068283463532830        3.3632980787883390E-002   8.0736473707698586     
 C  -2.8498285489943087       -1.3000193076358542        8.7394735260655985     
 C  0.37791261813404886        5.0459087978569732E-003   6.1853330942362916     
 H  -4.4620462917092721E-002  -1.8690204821188818        5.2595116756389544     
 C   1.3299614803987461       -2.2296810602545278        6.8917016073469117     
 H  -4.2491986026503001       -2.8524526039908951        9.2249611805561162     
 C  -4.8113271542667739       -5.1227950738763743        8.1047152144179364     
 H  -3.3374428674340946       -5.2227110589109236        6.5719208789881458     
 C  -2.4185349788104307       -5.8939268919116072        8.3919710974881330     
 H   2.0730466326964625       -10.174783787748348        5.6840681443610617     
 C   1.8084341285343231       -10.024079902614087        3.5585968340615568     
 C   1.4276574109089863       -6.6958606575316661        6.8673637374125347     
 H -0.42475532633646651       -7.7995446987428485        6.7679522070730558     
 C   1.0291080240396266       -9.0391056794562719        7.6916796378001360     
 H   1.4073104967413259       -9.5853428931195026        1.4979094928369505     
 C  0.59232219997211588       -7.3678131846228583       0.36048357118575836     
 H -0.34801044815869414       -6.3624129692981795        1.9887909870795799     
 C  -1.6597154025132899       -7.9486296905907112        1.3487045537464275     
 H  -3.3016552496124603      -0.58270522282296144        9.4196192473313758     
 H -0.49930682153813077       0.55260784752373193        5.8162454810827606     
 H   1.2102870831452157       0.19941002246924336        5.4954336206469998     
 H  0.65783809237445778       0.43407774638196095        7.1571259758934582     
 H   1.5196751300246751       -1.8548967089937061        7.9077386057057977     
 H   2.2375778845604457       -2.0649537294780851        6.2931704993349911     
 H   1.1702579077579454       -3.3136239838246837        6.9799666443706210     
 H  -5.1430056612817960       -6.1584557320153062        7.9424538373625841     
 H  -5.5045866200044724       -4.4548503333575393        7.5747866204957095     
 H  -4.9133239980114736       -4.9212735314223677        9.1791382202131473     
 H  -2.4325214646235849       -5.6655132317563286        9.4666521493931004     
 H  -1.3881221357530866       -5.7807110274653501        8.0304976446161707     
 H  -2.7126366549182124       -6.9470788439596820        8.2712056526227169     
 H   2.4585064332519138       -10.868368588665156        3.3363862219980458     
 H   2.5078846787644848       -6.8929938697643847        6.9026093582451562     
 H   1.1378023439238723       -6.2431394933876980        7.8256896524675588     
 H   1.2512778443713704       -5.9482220071224612        6.0835641711180974     
 H   2.1001836435484327       -9.2718925858008685        7.6649956618887041     
 H  0.46641986352955050       -9.9735601180955165        7.5708832421771914     
 H  0.80972624966879270       -8.6377420795172242        8.6898541049121008     
 H   1.6113873313671110       -7.0045022156213035       0.55162127775880643     
 H  0.12818387886461508       -6.7096993569178576      -0.38691693679521844     
 H  0.67784022916643660       -8.3595876460947718      -0.10113484783510013     
 H  -1.6073527411533426       -9.0046033494518518        1.0472472124434598     
 H  -2.1409788623541037       -7.3906992481087199       0.53362203594694957     
 H  -2.3082431969433497       -7.8939585128843754        2.2347166682404147     
         240

 C   9.0421309786470729        6.1709406154125661       -9.3440297304371835     
 C   9.6171625794574869        5.9944141826287263       -8.0417046260353402     
 C   9.3938470967851462        7.3433857510104268       -10.085337107489293     
 N   8.1729640714466640        5.2441239114872538       -9.9078372865233977     
 C   10.537855927277475        6.9313627632569776       -7.5618243895492130     
 C   9.2907729003477062        4.8160757733335666       -7.1288112865301834     
 C   10.327649258022872        8.2436555266235700       -9.5617697271742230     
 C   8.8186235582144707        7.5726704739335959       -11.472467291644172     
 Dy   7.1261927953487545        4.5039133577935289       -11.773161422083163     
 H   8.0123535480927206        4.5005634611418843       -9.2237885700220410     
 H   10.981022711704401        6.7765713902575602       -6.5782659453063994     
 C   10.918282847302732        8.0442522748846788       -8.3133057825954868     
 C   7.8056851812013992        4.7511382025690194       -6.7196533699555951     
 C   9.8247749315475321        3.4621336678324992       -7.6456461502835289     
 H   9.8444047943622000        5.0156586548757511       -6.1974555722339462     
 H   10.605622036541444        9.1180612755401267       -10.147591197877651     
 C   9.7154165177858189        6.9182512904047107       -12.543109728254164     
 H   7.8237034850674485        7.0864639705973307       -11.503040587895848     
 C   8.5758225766541933        9.0506036743400706       -11.821355619408921     
 N   6.5177527518780298        5.3963855217574777       -13.740548783700911     
 H   5.5764729766249950        5.6867176512532405       -13.457662291473421     
 N   5.8927393028915658        2.7141253562066661       -12.203867768881455     
 O   9.0854389552456158        3.2083914424992011       -12.131699363256756     
 O   5.1318466191793686        5.4847610237347695       -10.864935059676007     
 H   11.666373571057012        8.7347331079817767       -7.9301348271067553     
 H   7.6386460530163465        3.9384668843119801       -6.0010974072775758     
 H   7.1212100982412787        4.5829319389783825       -7.5621236006500796     
 H   7.4968019822637455        5.6916325414966904       -6.2429451643123661     
 H   10.913284508058425        3.5058258633277872       -7.7842082722844328     
 H   9.3868165751574644        3.1595939957076817       -8.6051529790015682     
 H   9.6159441912599259        2.6611534820045666       -6.9212032476597152     
 H   9.2952308663088967        7.0292085918698834       -13.550794152594692     
 H   9.8693327896777827        5.8487413146109501       -12.348009343565925     
 H   10.709338124432806        7.3879250621153716       -12.528916986668117     
 H   9.5198968501755523        9.6041455480740225       -11.908779710803213     
 H   7.9712449285792761        9.5536106993249259       -11.056405550370142     
 H   8.0641615137431977        9.1309762443278562       -12.790623810867812     
 C   6.9811817688701936        6.2807513732271785       -14.705861435469444     
 C   5.0596673236891370        1.6435578635118540       -11.936294949529552     
 H   5.8883611484441802        2.8828202949633890       -13.217005364687877     
 C   9.0616521981406013        1.8933707025260227       -12.810298856893498     
 C   10.432163764201915        3.4175555710370351       -11.574617875718724     
 C   3.7465329770343700        5.0538338575900354       -11.102013043133686     
 C   5.0667880475833069        6.4679609354926981       -9.7773473159444109     
 C   6.4017848699227082        7.5740282399234706       -14.876323225897908     
 C   8.0855788865366218        5.9003191499316259       -15.525232648755328     
 C   4.4044651336097118       0.93544484023044161       -12.997919157312571     
 C   4.8261166388751544        1.2381710485381356       -10.588429719983537     
 H   8.8619234627225527        2.0766866573583287       -13.873429879923521     
 H   8.2201355077008351        1.3379079238907603       -12.382052300916596     
 C   10.423528270999054        1.2556894170247261       -12.542660766513622     
 C   10.951621524775705        2.0182506354946943       -11.318067890594861     
 H   10.303298422260317        4.0557017553333088       -10.694742656772465     
 H   11.036619387196945        3.9403076369129426       -12.331287457105804     
 H   3.3217947795798679        5.6970790593374465       -11.887222436193870     
 H   3.8065424404417025        4.0226304228794678       -11.465518169419475     
 C   3.0138830684391791        5.2226573919921151       -9.7564887705433065     
 C   4.0592216292109438        5.8640955726654216       -8.8139032787947951     
 H   6.0851224950239891        6.5734508695237732       -9.3934531699490496     
 H   4.7186373722019610        7.4250037978333490       -10.192308408942251     
 C   6.9911549379848177        8.4665994912659333       -15.774497525923348     
 C   5.1517898825649100        7.9361180194444900       -14.089908214902673     
 C   8.6345673893477493        6.8290711805806508       -16.413748139971020     
 C   8.5948422031064098        4.4721556699728904       -15.431491771328352     
 C   3.6273329895971136      -0.18452369460438231       -12.693731803016313     
 C   4.5775839192276537        1.4290513565641143       -14.427644950221136     
 C   4.0152271541440854       0.12476184136844816       -10.341773873606769     
 C   5.4802890238689752        2.0014651501940968       -9.4480950423943746     
 H   11.102426271749733        1.4076715479432620       -13.389355142395219     
 H   10.340405419602710       0.17829057287846256       -12.359420026993281     
 H   10.531688450238240        1.6068375502274810       -10.390283060191534     
 H   12.046077380727587        1.9767001066722318       -11.248117177563737     
 H   2.6669468263816807        4.2583583353974088       -9.3691530037822517     
 H   2.1383670330037465        5.8746510956334097       -9.8625462564246593     
 H   3.6123149429359409        6.6131644405450745       -8.1499198615200541     
 H   4.5479123374432886        5.1017777179987212       -8.1935770793332097     
 H   6.5734105160125686        9.4626314135972773       -15.872020433886913     
 C   8.1059383757532988        8.1168479597536631       -16.537068298066984     
 C   4.8810559459740448        9.4433615226046843       -13.988095150273196     
 H   5.2967328521208765        7.5703091274275751       -13.057603909198180     
 C   3.9203295668604334        7.2105403548611378       -14.688416155029890     
 H   9.4950519364731285        6.5545880991348007       -17.020823004406974     
 C   10.038981107797589        4.2797646048524696       -15.897929952085418     
 H   8.5589594736500363        4.1893369465068515       -14.370053510330596     
 C   7.6414513895814631        3.5273942827728306       -16.193851430961569     
 H   3.1582304971743351      -0.73997567539214459       -13.502629551998501     
 C   3.4234288550035155      -0.60263434208233591       -11.376333870023004     
 C   3.7956250727063972        2.7426308056766469       -14.668471251343201     
 H   5.6515032177994069        1.6446875191718315       -14.573115215519229     
 C   4.2021142547794863       0.40392366463802792       -15.502289096993534     
 H   3.8260655977882152      -0.17520465489174761       -9.3138837128917640     
 C   4.6512647889808303        2.0165706254888947       -8.1558384817752021     
 H   5.5732081678051602        3.0505359870694222       -9.7783962001929687     
 C   6.8981257448492119        1.4636707558631812       -9.1671378785955078     
 H   8.5629602579535948        8.8306549290871796       -17.217251079096229     
 H   5.7598283816621478        9.9883120840427697       -13.618995850559459     
 H   4.0487224346547706        9.6425540142615915       -13.299570036957846     
 H   4.6039801921477306        9.8712491846996606       -14.961126802946081     
 H   3.7298723916597756        7.5857242589799876       -15.704138529213598     
 H   3.0143956519496546        7.3776565258462208       -14.088157838036523     
 H   4.0766304461230254        6.1261790032531582       -14.777065118459557     
 H   10.361866820373409        3.2412610271448452       -15.736494499738050     
 H   10.735676567185147        4.9413583815686764       -15.364643426696807     
 H   10.145775768819730        4.4823620667966537       -16.971618616499061     
 H   7.6602333272036622        3.7572075937734701       -17.268186462224531     
 H   6.6108010993038837        3.6475557422876150       -15.835411668791734     
 H   7.9274891806508387        2.4719887307830111       -16.073568924458680     
 H   2.7750787150430196       -1.4495547941619409       -11.158436117932833     
 H   2.7159386219242356        2.5424348181107383       -14.701422739652656     
 H   4.0819087757557675        3.1987360157264773       -15.626251139407289     
 H   3.9717881842556690        3.4886694885570080       -13.883140104762553     
 H   3.1316690832320582       0.16726213766547179       -15.477644712731040     
 H   4.7677703468368815      -0.52908265315106362       -15.384138985006457     
 H   4.4211204295968960       0.80958041319944285       -16.498825198989874     
 H   3.6271085877111524        2.3724660254254428       -8.3331108839762802     
 H   5.1157512636277884        2.6690878592987679       -7.4038075842685060     
 H   4.5792930055200163        1.0182836566898839       -7.7059902402519755     
 H   6.8536580911031546       0.40259822748466922       -8.8829870194889295     
 H   7.3796716580937796        2.0110908598629078       -8.3452570068099092     
 H   7.5421709767653127        1.5374626039092851       -10.054898627130441     
 C  -3.8117956933460766       -3.2413711309535000        1.5530553929533346     
 C  -4.3868394874986087       -3.4086278651841093       0.24962871508715634     
 C  -4.1512298864972861       -2.0667787151911496        2.2965402975725366     
 N  -2.9550590466145623       -4.1801630958206575        2.1165056833583860     
 C  -5.2969391526170631       -2.4609747729142439      -0.22930497533800251     
 C  -4.0679775608306450       -4.5864441797605116      -0.66660490171757869     
 C  -5.0732666626993161       -1.1542215028699510        1.7731457854371939     
 C  -3.5797738583636507       -1.8502771907202182        3.6873344758567304     
 Dy  -1.9048904817164878       -4.9336136223813698        3.9759661714140573     
 H  -2.8049667082734246       -4.9250402772403996        1.4315869269781221     
 H  -5.7412134720679076       -2.6090095709771761       -1.2134034198268582     
 C  -5.6647931914296263       -1.3448432139767132       0.52365515813551999     
 C  -2.5827001384527906       -4.6555531442540428       -1.0746851439323737     
 C  -4.6079384015514169       -5.9402941920238730      -0.15564721492179925     
 H  -4.6207231037905858       -4.3812167877239778       -1.5972637466097237     
 H  -5.3421294355830771      -0.27779200536894966        2.3603280819200538     
 C  -4.4935610532662809       -2.4937323930257280        4.7502682074282161     
 H  -2.5932240472085226       -2.3524861770541250        3.7231002109235454     
 C  -3.3135117140559802      -0.37771151569167516        4.0415950882314924     
 N  -1.2874192823860560       -4.0313606689462267        5.9426134642236201     
 H -0.34542811643137139       -3.7443458182152782        5.6592773011161022     
 N -0.66874921812254429       -6.7180925938663130        4.4062732098191066     
 O  -3.8662053210679250       -6.2123828644245451        4.3416770198826091     
 O   8.1792168961318162E-002  -3.9285930304902172        3.0790434574444605     
 H  -6.4042355173602878      -0.64498709364357276       0.14081081012036967     
 H  -2.2727579257631803       -3.7170908888570269       -1.5546915628833942     
 H  -1.8999454933628137       -4.8202616385625117      -0.23010190166058411     
 H  -2.4151750716866003       -5.4711126492603883       -1.7899618361893450     
 H  -4.4083441297478290       -6.7372850244736391      -0.88702756603015764     
 H  -4.1672089428911088       -6.2534679665128596       0.79923778348099583     
 H  -5.6954767789519618       -5.8909596696113313       -1.0978261114213725E-002
 H  -4.0758101661380692       -2.3963195867042932        5.7604248721006810     
 H  -4.6654919903641430       -3.5589901929507204        4.5477192012828418     
 H  -5.4784280667264440       -2.0054936985834662        4.7342272824300862     
 H  -4.2477414444743955       0.19355128785574643        4.1201593488999748     
 H  -2.6918641209714091       0.11496321141495341        3.2836547133301197     
 H  -2.8101282661592673      -0.30878846835102380        5.0160388309087445     
 C  -1.7463301384198360       -3.1439000126779910        6.9070523241938320     
 C  0.16912770798438229       -7.7832691205031672        4.1337788826482775     
 H -0.66530988912754030       -6.5531939009165532        5.4199020250542205     
 C  -3.8450886459393212       -7.5290611636747338        5.0172163102673055     
 C  -5.2123073245762601       -6.0003635825014889        3.7830101573432167     
 C   1.4704820266942338       -4.3529256291925309        3.3089597304437928     
 C  0.13909644368044824       -2.9173576101987639        2.0172913002656063     
 C  -1.1602873994122473       -1.8534235307741447        7.0786134521689030     
 C  -2.8522450527781888       -3.5183082384329931        7.7277681313951980     
 C  0.82572839917431229       -8.4938387475198329        5.1925224785309725     
 C  0.40456699097076265       -8.1795850085001440        2.7838701719848906     
 H  -3.6513332451009952       -7.3473083338278045        6.0817229120345013     
 H  -3.0010936607307976       -8.0827573148733318        4.5916488244629665     
 C  -5.2049395003467067       -8.1671817873069941        4.7411412941953897     
 C  -5.7301740656717257       -7.3987339543586828        3.5189094128964711     
 H  -5.0818815621066777       -5.3577537898835752        2.9064837350822659     
 H  -5.8175365005375248       -5.4816807625887920        4.5418123058024733     
 H   1.8862584762593448       -3.7289738570065154        4.1143243858199749     
 H   1.4192411012857096       -5.3945729861185399        3.6430960370844554     
 C   2.2067569670007012       -4.1383376935961973        1.9718583749504142     
 C   1.1572793093104323       -3.4841997143357384        1.0423457293117073     
 H -0.87916391780601411       -2.8146182282615051        1.6320261329104169     
 H  0.47427423539682162       -1.9673313511579045        2.4584793144607895     
 C  -1.7441951328590137      -0.95835424314942319        7.9780463431725996     
 C   9.1373527355617878E-002  -1.4959233759649291        6.2925934199926825     
 C  -3.3952928409908196       -2.5875447973777961        8.6178001645484983     
 C  -3.3689963973528791       -4.9438969852964005        7.6344278780945363     
 C   1.6041426681863780       -9.6112713074807612        4.8828845685432078     
 C  0.65266535975600415       -8.0046418437717950        6.6238692448110319     
 C   1.2165910560322784       -9.2908681359918983        2.5316347323718507     
 C -0.24735835996396463       -7.4072763859197703        1.6482758114715579     
 H  -5.8869391429891627       -8.0211712666835258        5.5862678192506632     
 H  -5.1191489703239119       -9.2433321115888774        4.5521145212249303     
 H  -5.3077826936291777       -7.8054521772860479        2.5901579015867719     
 H  -6.8243932534863418       -7.4403376700113775        3.4461152243967565     
 H   2.5676908192270753       -5.0869016310962598        1.5592653289262390     
 H   3.0743817435076939       -3.4795337295202891        2.0994114536382589     
 H   1.5976117628241506       -2.7131844734904931       0.39929854283512001     
 H  0.67930360929927469       -4.2355391538377729       0.40056343364393576     
 H  -1.3205793430355217        3.5228061991922265E-002   8.0760970642132399     
 C  -2.8601880613628721       -1.3023975028905697        8.7414333064103982     
 C  0.36520723928936594        1.0649871565237981E-002   6.1872844368908604     
 H  -5.3328810811395073E-002  -1.8639960575125878        5.2611161640593025     
 C   1.3209253586991641       -2.2221305766030186        6.8942052544979413     
 H  -4.2560582975668666       -2.8581478262939299        9.2262394716374114     
 C  -4.8123406485445157       -5.1299696444175833        8.1061096998786244     
 H  -3.3390318643227297       -5.2256181659072833        6.5725291662587644     
 C  -2.4171893641736206       -5.8939767585744045        8.3921562766920896     
 H   2.0746487883309745       -10.169884295298900        5.6888143561740412     
 C   1.8083017055562156       -10.022470141109389        3.5633584811077044     
 C   1.4290942615726576       -6.6879380023544437        6.8664413036750238     
 H -0.42197640905764439       -7.7942529056285661        6.7717958882487039     
 C   1.0349525847930841       -9.0303037285375147        7.6954789881000902     
 H   1.4063238638608839       -9.5860534467463339        1.5023310630246336     
 C  0.59181017928141055       -7.3695052319152383       0.36299280362383890     
 H -0.34904133977246266       -6.3626744608321193        1.9902158839530533     
 C  -1.6600806790421931       -7.9500383842604752        1.3515691794309517     
 H  -3.3131004565749733      -0.58654999938197439        9.4222834452875848     
 H -0.51242879399208741       0.55663838244915465        5.8169345510551738     
 H   1.1981083547968103       0.20638213957949558        5.4984236006313330     
 H  0.64323593254963851       0.44021615925464064        7.1593373358623058     
 H   1.5092368442164505       -1.8469775401291373        7.9103655769371981     
 H   2.2285676911736303       -2.0556744966853899        6.2961948563233276     
 H   1.1632328727719639       -3.3063692829164557        6.9823304813804148     
 H  -5.1410021218211970       -6.1666261405435376        7.9443235031417228     
 H  -5.5078395901029813       -4.4642315300716930        7.5764015733638068     
 H  -4.9143639428743162       -4.9284851490815784        9.1805349746754317     
 H  -2.4317051976823896       -5.6658626633042193        9.4668969469620663     
 H  -1.3872618548353914       -5.7773033552102326        8.0304995742441143     
 H  -2.7078399554454746       -6.9480066624731212        8.2711446451151431     
 H   2.4579201406679427       -10.867328294810106        3.3418765751653638     
 H   2.5096486910763232       -6.8834710877762557        6.8994746096301043     
 H   1.1407373799825815       -6.2342311646251316        7.8247195824450388     
 H   1.2498282852142468       -5.9416959973483063        6.0820228987787317     
 H   2.1064459071989550       -9.2613068535005798        7.6679575287924697     
 H  0.47376861681970045       -9.9659321599636765        7.5766889177847938     
 H  0.81594771977919500       -8.6278473370781512        8.6933131089413997     
 H   1.6108019229447408       -7.0058403267475358       0.55385644000587098     
 H  0.12764146760974338       -6.7122536083785720      -0.38513138513014561     
 H  0.67756631437762449       -8.3617275430631803       -9.7614617290066749E-002
 H  -1.6072197174022285       -9.0062740282012346        1.0511454419289732     
 H  -2.1415210465694026       -7.3930898206391467       0.53592843649796640     
 H  -2.3087331369955661       -7.8948381665895839        2.2374520242602767     
         240

 C   9.0456281363235362        6.1688362174562839       -9.3439741422185918     
 C   9.6199358412787443        5.9911853920643630       -8.0414628293676689     
 C   9.3976352020925713        7.3419586749552126       -10.084015705744646     
 N   8.1770368175233301        5.2422858442936269       -9.9091434198116985     
 C   10.540309195738740        6.9277294504284876       -7.5601027429246068     
 C   9.2929991366238518        4.8117579193667828       -7.1302404888150921     
 C   10.330928352761436        8.2418925448617841       -9.5589489345871126     
 C   8.8234783220072366        7.5723473689667991       -11.471425998972087     
 Dy   7.1291384758243774        4.5033947954967646       -11.774329216391582     
 H   8.0169505926963609        4.4976609535709420       -9.2261283941110204     
 H   10.983066005502199        6.7720799622287799       -6.5764561417031997     
 C   10.920931018551366        8.0414028030423381       -8.3103475685477424     
 C   7.8075663907006998        4.7464147930345097       -6.7223067369277976     
 C   9.8274524551737645        3.4584983406162495       -7.6483631138917643     
 H   9.8459963538810964        5.0101417717378762       -6.1982610908669731     
 H   10.609070500220723        9.1169061552200628       -10.143767979038826     
 C   9.7218967350929084        6.9203704261523553       -12.542234960427081     
 H   7.8291447097337237        7.0851111932986655       -11.503637691697925     
 C   8.5793386031770957        9.0504734702700365       -11.818510189954461     
 N   6.5226118366890153        5.3978685044787387       -13.741044200300456     
 H   5.5816540588124957        5.6896038589266196       -13.458524633236710     
 N   5.8937026759457831        2.7149802696533327       -12.206557411740729     
 O   9.0875650979728082        3.2078667038496005       -12.133613024878377     
 O   5.1355253527896849        5.4853720253673846       -10.865364822888003     
 H   11.668759194378506        8.7315762990908894       -7.9261299993033774     
 H   7.6392860290081721        3.9313042260559898       -6.0068572940887881     
 H   7.1235917539706390        4.5819220234891915       -7.5658710497250397     
 H   7.4991517937318717        5.6854290952483462       -6.2424145892561826     
 H   10.915936001979214        3.5027053549638940       -7.7869777641922164     
 H   9.3895856933287316        3.1565323126038409       -8.6080968982507837     
 H   9.6189632036799626        2.6568862247522835       -6.9245519059798575     
 H   9.3021127719044472        7.0318428485349411       -13.550059876997347     
 H   9.8770147919388904        5.8508513258054746       -12.348252728632964     
 H   10.715149262866401        7.3914245597576844       -12.526930438184058     
 H   9.5228847229377767        9.6051709220870105       -11.904171508551606     
 H   7.9733074609396386        9.5517239740124609       -11.053540402085071     
 H   8.0686543663215993        9.1315964162639300       -12.788223820333906     
 C   6.9877328109850971        6.2813920063635891       -14.706373769734723     
 C   5.0595851394945690        1.6449618535059269       -11.940038773564776     
 H   5.8893804750720893        2.8847319081316947       -13.219519643593937     
 C   9.0624811604203011        1.8923521971130111       -12.811130847046748     
 C   10.434885495650958        3.4168720436685174       -11.577941542459362     
 C   3.7499190100171860        5.0557683149950172       -11.103171487266843     
 C   5.0708495778416536        6.4667707403463490       -9.7761443686222051     
 C   6.4104585030613546        7.5755535532117344       -14.877037783698956     
 C   8.0913018964183099        5.8988625212158121       -15.525833687327664     
 C   4.4028312009548563       0.93903312711522080       -13.002166863256285     
 C   4.8265308075875772        1.2377364614690680       -10.592641896491768     
 H   8.8621492099612755        2.0749878467791643       -13.874261122411760     
 H   8.2209140924504176        1.3377299902953801       -12.381924029758297     
 C   10.424120188699527        1.2540980802623629       -12.543970294956811     
 C   10.953773602087852        2.0175435549473471       -11.320606468447432     
 H   10.307099797980159        4.0558040070166541       -10.698474091586233     
 H   11.038933942498472        3.9386171756564714       -12.335627550802903     
 H   3.3253088810399332        5.7012439947187232       -11.886602411846935     
 H   3.8092927252708511        4.0254569161897331       -11.469249329759737     
 C   3.0177408257695895        5.2215227930960566       -9.7570364252716537     
 C   4.0631530470054713        5.8616425018827112       -8.8135775344473988     
 H   6.0892718565119948        6.5714316458118862       -9.3921923039245261     
 H   4.7228521226009805        7.4245366341166745       -10.189529903471126     
 C   7.0010723723424082        8.4668378848829668       -15.775670533561673     
 C   5.1607102141824548        7.9395007861722444       -14.091124266051336     
 C   8.6417245982238757        6.8264403719903255       -16.414659938185508     
 C   8.5972838691532036        4.4695388052864455       -15.432757759214176     
 C   3.6259063843485562      -0.18140561380219117       -12.699191646508156     
 C   4.5748515616638263        1.4348526567320572       -14.431239639760568     
 C   4.0155804887720423       0.12411709738422408       -10.347103161503384     
 C   5.4813348049844866        1.9993446223970481       -9.4515648670971864     
 H   11.102412716224867        1.4048097075216310       -13.391365531997609     
 H   10.340415515351355       0.17692541873923126       -12.359651049446640     
 H   10.534535291469119        1.6072649112137405       -10.392009909495767     
 H   12.048259715363791        1.9756318330861160       -11.251717725531870     
 H   2.6715744233908403        4.2562323209487030       -9.3714902794411259     
 H   2.1417850831518730        5.8731872493667048       -9.8614619285123304     
 H   3.6163011797179698        6.6098523749225366       -8.1485829700100272     
 H   4.5517276097716444        5.0984377420493612       -8.1942554356666051     
 H   6.5850587565062835        9.4635643731486390       -15.873514997993457     
 C   8.1150743754766488        8.1149653000268316       -16.538374982583491     
 C   4.8923560705870219        9.4470783766023416       -13.988728509236598     
 H   5.3043449028604375        7.5729862462637874       -13.058903055149091     
 C   3.9283713990802163        7.2164082045805698       -14.690842488814944     
 H   9.5015445928365647        6.5502980485674005       -17.021903462503488     
 C   10.040438484398795        4.2736949278762344       -15.900713755042711     
 H   8.5617141195250177        4.1865467365534261       -14.371376330415298     
 C   7.6408106609407316        3.5274657419864153       -16.194553212730785     
 H   3.1562466983871680      -0.73557148349607226       -13.508625077349251     
 C   3.4231900607017578      -0.60182458519116788       -11.382354128911503     
 C   3.7945650308031977        2.7500068209883235       -14.668553530421601     
 H   5.6489078276497029        1.6490966246859158       -14.577752632159616     
 C   4.1963492860897427       0.41216048351901396       -15.507185855446767     
 H   3.8267547362441068      -0.17706276674587379       -9.3195119369458830     
 C   4.6528890326404149        2.0126067242444474       -8.1589299059376010     
 H   5.5742237503525809        3.0488596793847109       -9.7804547206964845     
 C   6.8992039573746062        1.4609869991815903       -9.1719513001977528     
 H   8.5728677591767966        8.8277952588435902       -17.218977649748116     
 H   5.7715555545810737        9.9904333303713866       -13.618355474279729     
 H   4.0596161116773839        9.6471670266307967       -13.300956767378924     
 H   4.6168878246238645        9.8759420223498307       -14.961756406673041     
 H   3.7394083715798878        7.5923228411899935       -15.706576896806798     
 H   3.0223033919248268        7.3849622214231090       -14.091181745218261     
 H   4.0827663979115130        6.1317940931265795       -14.779715381479779     
 H   10.360850981636704        3.2343309335224224       -15.740054651869027     
 H   10.739318556342573        4.9333048822343386       -15.367870589848405     
 H   10.146659509409865        4.4764591547983263       -16.974431650299529     
 H   7.6598468695518322        3.7570460818867351       -17.268935205712268     
 H   6.6106977589019404        3.6507450533938082       -15.835699931445866     
 H   7.9237334934754200        2.4712789029915054       -16.074147702829340     
 H   2.7751947832715098       -1.4492598677309705       -11.165311805216417     
 H   2.7145192390121178        2.5515873510053697       -14.699644897976329     
 H   4.0797137920778841        3.2072004409132382       -15.626126135453646     
 H   3.9735013877778349        3.4945020498285042       -13.882427006181276     
 H   3.1253940623160292       0.17763605248273590       -15.481954503965520     
 H   4.7601911137684407      -0.52220277012553173       -15.390917393903228     
 H   4.4153597647984490       0.81885933674972144       -16.503312478044936     
 H   3.6286747477055763        2.3688503655627215       -8.3351872323881402     
 H   5.1177502121138936        2.6639618009993842       -7.4061317206842530     
 H   4.5809894800100066        1.0136583400949419       -7.7105271348759876     
 H   6.8546351627015776       0.39964263329233463       -8.8888573301444644     
 H   7.3813478270468895        2.0074832736314536       -8.3497965980549544     
 H   7.5427850538826569        1.5354673256546425       -10.059981170965221     
 C  -3.8148726394230388       -3.2435481935767498        1.5514294048266672     
 C  -4.3891877295493034       -3.4131910211420546       0.24797731774357817     
 C  -4.1546637534986433       -2.0676160833955750        2.2925769440862682     
 N  -2.9584903643572811       -4.1813158832603285        2.1171252272791929     
 C  -5.2990991748085321       -2.4664920186571218      -0.23327215561900128     
 C  -4.0696621081153221       -4.5928699837302558      -0.66553683430878940     
 C  -5.0762843134996585       -1.1559890443349754        1.7668621434685969     
 C  -3.5838323204818257       -1.8486184258601093        3.6832474492783653     
 Dy  -1.9076980694582435       -4.9328570858906851        3.9770223912070284     
 H  -2.8084466280867129       -4.9276700773701991        1.4338062254890609     
 H  -5.7430038147839531       -2.6163104269385884       -1.2173066418134291     
 C  -5.6672125925648125       -1.3489324271883567       0.51744080751776000     
 C  -2.5840191331263949       -4.6626217180270215       -1.0722934137161868     
 C  -4.6101183143757085       -5.9455559377119362      -0.15210337711089961     
 H  -4.6217283849952935       -4.3896696133619884       -1.5970251931048618     
 H  -5.3453254184415382      -0.27840104528447479        2.3521870057600269     
 C  -4.4974353575331403       -2.4908342547628641        4.7471462256641077     
 H  -2.5970934078542616       -2.3503353394270623        3.7201180621617729     
 C  -3.3186072754279894      -0.37531895009583754        4.0351324013157468     
 N  -1.2920967335430276       -4.0284270551231129        5.9428120704618106     
 H -0.35085552791568603       -3.7389865588076394        5.6595280988080514     
 N -0.66947990391127243       -6.7160240450331568        4.4082098093595539     
 O  -3.8676433277339628       -6.2126484988622721        4.3433342590413044     
 O   7.8584949630658998E-002  -3.9267663246951088        3.0799810049722303     
 H  -6.4064587119301439      -0.64981991522178639       0.13290183641018483     
 H  -2.2747665050315904       -3.7261895970285130       -1.5566274680916972     
 H  -1.9017103881814066       -4.8223965545812559      -0.22646911683029206     
 H  -2.4150792800433001       -5.4814382402301938       -1.7834400928946728     
 H  -4.4106447473239143       -6.7438838413868192      -0.88202104376507884     
 H  -4.1696833414955545       -6.2571657280064290       0.80342101314049796     
 H  -5.6976710773759800       -5.8955992090056659       -7.7181744071068616E-003
 H  -4.0795830781690334       -2.3920059826521469        5.7571541423003403     
 H  -4.6690557186320714       -3.5564309981753599        4.5460768211414209     
 H  -5.4824553912132217       -2.0029038322417332        4.7305787351650430     
 H  -4.2532750400871979       0.19535841297787321        4.1127358717999876     
 H  -2.6971358328357047       0.11658619835747672        3.2765187185150602     
 H  -2.8154310565796341      -0.30445454632551189        5.0095363941043720     
 C  -1.7532178315599181       -3.1424613814889955        6.9075658652469158     
 C  0.16922617434219112       -7.7807928719515829        4.1365782556241388     
 H -0.66596842571377035       -6.5502248424582765        5.4216947817271102     
 C  -3.8448697164696606       -7.5301070472373670        5.0172452208836527     
 C  -5.2145052844881299       -6.0006700523007446        3.7864900314716081     
 C   1.4675580695971171       -4.3499952256962660        3.3103507708718962     
 C  0.13540419659022418       -2.9171694220493820        2.0166785437328034     
 C  -1.1699887280561236       -1.8508368677870726        7.0797069360344516     
 C  -2.8581091575390944       -3.5198729458664961        7.7282072853475992     
 C  0.82721357393715633       -8.4894950750099163        5.1957385244154866     
 C  0.40419404768538120       -8.1787756008500718        2.7870784877424453     
 H  -3.6497736933004972       -7.3494614157139022        6.0816849750672501     
 H  -3.0011489911653992       -8.0828762356366664        4.5899686735314829     
 C  -5.2047161448233528       -8.1685778766534973        4.7422689631476951     
 C  -5.7320123665858622       -7.3989989285293412        3.5216416853482353     
 H  -5.0853914291033391       -5.3572741729917874        2.9103298402911331     
 H  -5.8190396094187609       -5.4829407465443962        4.5464926346512362     
 H   1.8832918726796726       -3.7241520784532574        4.1142572103099875     
 H   1.4168749567428549       -5.3909600261092701        3.6466389389422278     
 C   2.2033004635003506       -4.1379465767980985        1.9725672398752072     
 C   1.1535596219052162       -3.4851723918678692        1.0423538174558535     
 H -0.88297493560300711       -2.8152174086807529        1.6314598776552083     
 H  0.47050821309841107       -1.9664455884789522        2.4563892034803945     
 C  -1.7556115202295071      -0.95767964097471159        7.9798890900863002     
 C   8.1300894027808657E-002  -1.4907438886824644        6.2943250156463408     
 C  -3.4030144902954094       -2.5909013343388985        8.6189328249242489     
 C  -3.3708527865264397       -4.9468631231981988        7.6350180454472687     
 C   1.6052435907431883       -9.6074978260903805        4.8871603717716043     
 C  0.65551228382800197       -7.9981433019358974        6.6264933446055165     
 C   1.2160180505161395       -9.2904409917959470        2.5358091294859251     
 C -0.24799434753198232       -7.4078315603598845        1.6507373487357790     
 H  -5.8856358271445819       -8.0239014816917624        5.5884921400753313     
 H  -5.1185742976119561       -9.2444745004444382        4.5519291488624649     
 H  -5.3107516865645890       -7.8044855066930232        2.5918445092433862     
 H  -6.8262982120431710       -7.4408708980056888        3.4503516166983781     
 H   2.5637454331635379       -5.0873494627981293        1.5614790517631196     
 H   3.0711966318538462       -3.4792054022101446        2.0985856655691295     
 H   1.5936586868620750       -2.7149519382452469       0.39819542991756002     
 H  0.67562307319963733       -4.2374383850688861       0.40163519922196789     
 H  -1.3343303397177604        3.6823143195961132E-002   8.0785467576566194     
 C  -2.8705475737314359       -1.3047756981452849        8.7433930867551997     
 C  0.35250186044468301        1.6253834332618990E-002   6.1892357795454300     
 H  -6.2037158705697426E-002  -1.8589716329062940        5.2627206524796515     
 C   1.3118892369995823       -2.2145800929515094        6.8967089016489700     
 H  -4.2629179924834339       -2.8638430485969653        9.2275177627187048     
 C  -4.8133541428222584       -5.1371442149587914        8.1075041853393124     
 H  -3.3406208612113644       -5.2285252729036422        6.5731374535293821     
 C  -2.4158437495368101       -5.8940266252372027        8.3923414558960445     
 H   2.0762509439654866       -10.164984802849450        5.6935605679870207     
 C   1.8081692825781079       -10.020860379604693        3.5681201281538524     
 C   1.4305311122363287       -6.6800153471772212        6.8655188699375120     
 H -0.41919749177882232       -7.7889611125142828        6.7756395694243521     
 C   1.0407971455465417       -9.0215017776187576        7.6992783384000454     
 H   1.4053372309804419       -9.5867640003731651        1.5067526332123169     
 C  0.59129815859070534       -7.3711972792076192       0.36550203606191944     
 H -0.35007223138623123       -6.3629359523660591        1.9916407808265266     
 C  -1.6604459555710966       -7.9514470779302382        1.3544338051154758     
 H  -3.3245456635374868      -0.59039477594098722        9.4249476432437920     
 H -0.52555076644604393       0.56066891737457725        5.8176236210275869     
 H   1.1859296264484052       0.21335425668974778        5.5014135806156670     
 H  0.62863377272481913       0.44635457212732038        7.1615486958311525     
 H   1.4987985584082260       -1.8390583712645687        7.9129925481685994     
 H   2.2195574977868153       -2.0463952638926952        6.2992192133116633     
 H   1.1562078377859824       -3.2991145820082282        6.9846943183902077     
 H  -5.1389985823605970       -6.1747965490717682        7.9461931689208622     
 H  -5.5110925602014911       -4.4736127267858459        7.5780165262319032     
 H  -4.9154038877371580       -4.9356967667407901        9.1819317291377160     
 H  -2.4308889307411943       -5.6662120948521100        9.4671417445310340     
 H  -1.3864015739176963       -5.7738956829551160        8.0305015038720562     
 H  -2.7030432559727373       -6.9489344809865594        8.2710836376075711     
 H   2.4573338480839713       -10.866288000955054        3.3473669283326819     
 H   2.5114127033881619       -6.8739483057881277        6.8963398610150515     
 H   1.1436724160412908       -6.2253228358625661        7.8237495124225198     
 H   1.2483787260571233       -5.9351699875741524        6.0804816264393660     
 H   2.1127081708494773       -9.2507211212002893        7.6709193956962354     
 H  0.48111737010985034       -9.9583042018318384        7.5824945933923971     
 H  0.82216918988959742       -8.6179525946390765        8.6967721129707005     
 H   1.6102165145223706       -7.0071784378737680       0.55609160225293541     
 H  0.12709905635487170       -6.7148078598392855      -0.38334583346507284     
 H  0.67729239958881238       -8.3638674400315907       -9.4094386745033370E-002
 H  -1.6070866936511143       -9.0079447069506156        1.0550436714144866     
 H  -2.1420632307847010       -7.3954803931695734       0.53823483704898312     
 H  -2.3092230770477831       -7.8957178202947915        2.2401873802801382     
         240

 C   9.0491252939999995        6.1667318195000016       -9.3439185540000000     
 C   9.6227091031000018        5.9879566014999996       -8.0412210326999993     
 C   9.4014233073999982        7.3405315988999984       -10.082694304000000     
 N   8.1811095635999962        5.2404477771000000       -9.9104495530999994     
 C   10.542762464200004        6.9240961375999985       -7.5583810962999998     
 C   9.2952253728999992        4.8074400653999998       -7.1316696911000008     
 C   10.334207447500003        8.2401295630999982       -9.5561281420000004     
 C   8.8283330858000006        7.5720242640000022       -11.470384706300003     
 Dy   7.1320841562999995        4.5028762332000003       -11.775497010700002     
 H   8.0215476372999994        4.4947584459999996       -9.2284682181999997     
 H   10.985109299299996        6.7675885341999997       -6.5746463381000000     
 C   10.923579189800000        8.0385533311999993       -8.3073893544999997     
 C   7.8094476002000004        4.7416913835000001       -6.7249601039000000     
 C   9.8301299787999969        3.4548630133999998       -7.6510800774999996     
 H   9.8475879133999946        5.0046248886000004       -6.1990666095000000     
 H   10.612518963900001        9.1157510349000006       -10.139944760200001     
 C   9.7283769523999979        6.9224895619000000       -12.541360192599999     
 H   7.8345859343999988        7.0837584160000002       -11.504234795500002     
 C   8.5828546296999999        9.0503432662000005       -11.815664760500001     
 N   6.5274709215000000        5.3993514871999997       -13.741539616900001     
 H   5.5868351409999972        5.6924900665999996       -13.459386974999999     
 N   5.8946660490000005        2.7158351830999989       -12.209247054600002     
 O   9.0896912407000023        3.2073419651999999       -12.135526686499999     
 O   5.1392040864000004        5.4859830269999996       -10.865794586100000     
 H   11.671144817700000        8.7284194902000003       -7.9221251715000003     
 H   7.6399260049999977        3.9241415678000000       -6.0126171809000004     
 H   7.1259734097000003        4.5809121080000006       -7.5696184987999997     
 H   7.5015016051999979        5.6792256490000010       -6.2418840142000001     
 H   10.918587495900001        3.4995848466000008       -7.7897472561000001     
 H   9.3923548114999988        3.1534706295000001       -8.6110408174999993     
 H   9.6219822160999993        2.6526189675000000       -6.9279005642999998     
 H   9.3089946774999994        7.0344771051999988       -13.549325601400000     
 H   9.8846967941999999        5.8529613369999991       -12.348496113700001     
 H   10.720960401299997        7.3949240573999981       -12.524943889699999     
 H   9.5258725956999992        9.6061962961000003       -11.899563306300001     
 H   7.9753699933000011        9.5498372486999958       -11.050675253800000     
 H   8.0731472189000009        9.1322165882000039       -12.785823829800000     
 C   6.9942838531000007        6.2820326394999997       -14.706886104000002     
 C   5.0595029553000019        1.6463658434999999       -11.943782597600000     
 H   5.8903998016999983        2.8866435212999999       -13.222033922500000     
 C   9.0633101227000008        1.8913336916999997       -12.811962837199999     
 C   10.437607227100003        3.4161885162999992       -11.581265209200000     
 C   3.7533050430000015        5.0577027723999999       -11.104329931400001     
 C   5.0749111081000002        6.4655805451999999       -9.7749414212999994     
 C   6.4191321362000000        7.5770788664999982       -14.877752341500003     
 C   8.0970249062999997        5.8974058924999984       -15.526434725900002     
 C   4.4011972683000016       0.94262141399999999       -13.006414569200000     
 C   4.8269449763000001        1.2373018744000004       -10.596854072999999     
 H   8.8623749572000001        2.0732890361999994       -13.875092364900000     
 H   8.2216926772000001        1.3375520566999999       -12.381795758599999     
 C   10.424712106400001        1.2525067434999999       -12.545279823400000     
 C   10.955925679399998        2.0168364743999998       -11.323145046300002     
 H   10.310901173700001        4.0559062587000003       -10.702205526400000     
 H   11.041248497800000        3.9369267144000002       -12.339967644500000     
 H   3.3288229824999984        5.7054089300999999       -11.885982387500000     
 H   3.8120430101000000        4.0282834094999993       -11.472980490099999     
 C   3.0215985830999998        5.2203881941999981       -9.7575840800000009     
 C   4.0670844647999997        5.8591894310999999       -8.8132517901000007     
 H   6.0934212179999996        6.5694124221000001       -9.3909314379000008     
 H   4.7270668730000001        7.4240694704000001       -10.186751398000000     
 C   7.0109898066999996        8.4670762785000004       -15.776843541200000     
 C   5.1696305457999996        7.9428835528999997       -14.092340317200000     
 C   8.6488818071000004        6.8238095634000002       -16.415571736400000     
 C   8.5997255351999993        4.4669219405999998       -15.434023747099999     
 C   3.6244797790999992      -0.17828753300000003       -12.704651490000000     
 C   4.5721192040999998        1.4406539569000001       -14.434834329300001     
 C   4.0159338233999993       0.12347235339999998       -10.352432449400000     
 C   5.4823805860999979        1.9972240945999995       -9.4550346917999999     
 H   11.102399160699999        1.4019478671000001       -13.393375921600001     
 H   10.340425611100001       0.17556026459999999       -12.359882071900000     
 H   10.537382132699999        1.6076922722000000       -10.393736758799999     
 H   12.050442049999997        1.9745635595000000       -11.255318273500002     
 H   2.6762020203999999        4.2541063064999980       -9.3738275551000001     
 H   2.1452031332999999        5.8717234030999998       -9.8603776005999997     
 H   3.6202874164999992        6.6065403092999988       -8.1472460785000003     
 H   4.5555428821000001        5.0950977661000021       -8.1949337920000005     
 H   6.5967069969999983        9.4644973327000006       -15.875009562100001     
 C   8.1242103752000006        8.1130826403000000       -16.539681667100002     
 C   4.9036561952000000        9.4507952306000007       -13.989361868200000     
 H   5.3119569535999993        7.5756633650999996       -13.060202201100001     
 C   3.9364132312999991        7.2222760543000017       -14.693268822600000     
 H   9.5080372492000009        6.5460079980000003       -17.022983920600002     
 C   10.041895860999999        4.2676252509000001       -15.903497558000002     
 H   8.5644687654000009        4.1837565266000007       -14.372699150500001     
 C   7.6401699323000001        3.5275372011999999       -16.195254994500001     
 H   3.1542628996000008      -0.73116729160000005       -13.514620602700003     
 C   3.4229512664000001      -0.60101482829999986       -11.388374387800001     
 C   3.7935049888999988        2.7573828363000001       -14.668635809500001     
 H   5.6463124374999989        1.6535057302000000       -14.582390048800002     
 C   4.1905843173999990       0.42039730240000001       -15.512082613900001     
 H   3.8274438746999984      -0.17892087860000000       -9.3251401610000002     
 C   4.6545132762999994        2.0086428230000002       -8.1620213301000000     
 H   5.5752393329000016        3.0471833717000001       -9.7825132412000002     
 C   6.9002821699000005        1.4583032424999995       -9.1767647217999997     
 H   8.5827752604000001        8.8249355886000007       -17.220704220399998     
 H   5.7832827274999996        9.9925545767000035       -13.617715098000000     
 H   4.0705097886999981        9.6517800390000001       -13.302343497800003     
 H   4.6297954570999993        9.8806348600000007       -14.962386010400001     
 H   3.7489443514999996        7.5989214233999984       -15.709015264400000     
 H   3.0302111318999989        7.3922679169999981       -14.094205652399999     
 H   4.0889023496999997        6.1374091829999999       -14.782365644500000     
 H   10.359835142900000        3.2274008398999996       -15.743614804000002     
 H   10.742960545500001        4.9252513829000009       -15.371097753000001     
 H   10.147543250000000        4.4705562427999999       -16.977244684100000     
 H   7.6594604119000014        3.7568845700000000       -17.269683949200001     
 H   6.6105944184999981        3.6539343645000009       -15.835988194100000     
 H   7.9199778063000004        2.4705690751999998       -16.074726481199999     
 H   2.7753108515000000       -1.4489649413000001       -11.172187492500001     
 H   2.7130998560999999        2.5607398839000011       -14.697867056300002     
 H   4.0775188083999998        3.2156648660999991       -15.626001131500001     
 H   3.9752145913000008        3.5003346111000000       -13.881713907600000     
 H   3.1191190413999998       0.18800996729999997       -15.486264295200000     
 H   4.7526118807000000      -0.51532288709999996       -15.397695802799999     
 H   4.4095991000000012       0.82813826030000004       -16.507799757099999     
 H   3.6302409077000002        2.3652347056999998       -8.3372635808000002     
 H   5.1197491605999996        2.6588357427000000       -7.4084558570999999     
 H   4.5826859544999978        1.0090330235000000       -7.7150640294999997     
 H   6.8556122342999997       0.39668703910000003       -8.8947276407999993     
 H   7.3830239960000004        2.0038756873999999       -8.3543361892999997     
 H   7.5433991310000010        1.5334720474000001       -10.065063714800001     
 C  -3.8179495855000014       -3.2457252562000001        1.5498034167000001     
 C  -4.3915359715999989       -3.4177541771000000       0.24632592040000001     
 C  -4.1580976205000004       -2.0684534515999999        2.2886135905999998     
 N  -2.9619216820999994       -4.1824686706999996        2.1177447711999999     
 C  -5.3012591970000020       -2.4720092644000000      -0.23723933590000001     
 C  -4.0713466554000002       -4.5992957877000000      -0.66446876690000001     
 C  -5.0793019642999999       -1.1577565858000001        1.7605785014999999     
 C  -3.5878907826000002       -1.8469596610000005        3.6791604227000003     
 Dy  -1.9105056571999992       -4.9321005494000003        3.9780786109999999     
 H  -2.8119265479000011       -4.9302998774999987        1.4360255239999999     
 H  -5.7447941574999986       -2.6236112829000007       -1.2212098638000000     
 C  -5.6696319936999986       -1.3530216403999999       0.51122645690000001     
 C  -2.5853381277999992       -4.6696902918000003       -1.0699016834999999     
 C  -4.6122982272000002       -5.9508176834000004      -0.14855953929999999
[truncated: 1,175,947 more chars]
