# Supplementary material for: Unraveling the Contributions to Spin–Lattice Relaxation in Kramers Single-Molecule Magnets
Source: J Am Chem Soc. 2022 Dec 9;144(50):22965–75. doi: 10.1021/jacs.2c08876 (PMC9782788; doi:10.1021/jacs.2c08876)
Supplement: Supplementary file 2 — ja2c08876_si_002.zip [file ja2c08876_si_002.zip › phonon_Dy/mol-10/mode-1-10/11/Cart_disp.xyz]

         240

 C   9.0445070493871462        6.2739146211635779       -9.4169218974122000     
 C   9.6150300313126102        6.1862679453154312       -8.1005417053474229     
 C   9.4165147012270118        7.3863482275603625       -10.243086940561927     
 N   8.1637052362377691        5.3154705492331917       -9.9140487753381343     
 C   10.546862646859909        7.1471803430630692       -7.6887140183719911     
 C   9.2831299279175017        5.0762708343190219       -7.1005923488459359     
 C   10.359695570097511        8.3155701534190225       -9.7841018412657306     
 C   8.8672695194809226        7.5185409583115330       -11.656583014540120     
 Dy   7.1312464530533717        4.5023762923374626       -11.762526534812098     
 H   7.9811171232175546        4.6312534852265985       -9.1710603013997218     
 H   10.986029239442663        7.0556557235242048       -6.6936883023669722     
 C   10.944479862235603        8.2009779961264879       -8.5192031114584079     
 C   7.8016408850541534        5.0410710472845892       -6.6757521917553122     
 C   9.7982943054344140        3.6808213254268480       -7.5290261190689129     
 H   9.8454172469845656        5.3373209831547932       -6.1871431092897904     
 H   10.650780257701442        9.1423832381211536       -10.436087613577989     
 C   9.8576392709123457        6.8984915220969469       -12.668800266349868     
 H   7.9112252346747516        6.9556513419317039       -11.705995584795595     
 C   8.5057781445947800        8.9630314530785125       -12.061081528771652     
 N   6.5016333191228837        5.3727689648776593       -13.734982478723987     
 H   5.5562362969600754        5.6474062785801733       -13.449053866519884     
 N   5.9018420298448993        2.7088303924147654       -12.197985037934014     
 O   9.1101040117209280        3.2276053232073285       -12.095304556104383     
 O   5.1341614044338959        5.4676397185297052       -10.838391730882503     
 H   11.701108481456250        8.9099103879662973       -8.1850569148169008     
 H   7.6587908128725939        4.3187264981799132       -5.8483667421700432     
 H   7.1167236295426290        4.7403699518189084       -7.4933585873870152     
 H   7.4701321978000035        6.0375219475110553       -6.3217495830288080     
 H   10.884234738841899        3.7060637646997274       -7.6914833330885886     
 H   9.3405808510444785        3.3177542000262501       -8.4607792306964633     
 H   9.5954184492744492        2.9302778603971191       -6.7466528921595090     
 H   9.4685343478859831        6.9455161356157173       -13.696293450724333     
 H   10.081952071050910        5.8476182327412971       -12.432569712265868     
 H   10.813153193579639        7.4473867492588841       -12.628219176443547     
 H   9.4007098033838545        9.6057763044216902       -12.098429589908866     
 H   7.8053200269772871        9.4257842518771398       -11.346222668594059     
 H   8.0477672999219081        8.9683018615140337       -13.064635646426510     
 C   6.9545781728569187        6.2753358618469832       -14.688982746676112     
 C   5.0770435790880546        1.6313895232598206       -11.931690700622147     
 H   5.8831276262209347        2.8912828488775264       -13.208798922829363     
 C   9.1008506338140567        1.9122243258678593       -12.774813174818489     
 C   10.433857037021893        3.4176109775754098       -11.474707336129155     
 C   3.7528086869223394        5.0183720097978739       -11.060371050526497     
 C   5.0584997945525574        6.4681316100199071       -9.7664380134938273     
 C   6.3667638226269014        7.5674777713060886       -14.837049572685334     
 C   8.0595581441029882        5.9148579363425720       -15.517070550168459     
 C   4.4170659410886861       0.92564287823215852       -12.992023000044394     
 C   4.8657634486208226        1.2109185591716238       -10.584215452221903     
 H   8.9498375215286643        2.0971562326467681       -13.847057612679560     
 H   8.2339279273462438        1.3668177116749172       -12.382595362286750     
 C   10.443594163584411        1.2592720691848893       -12.447733305892413     
 C   10.923558651039635        2.0110527096696718       -11.195024663086933     
 H   10.273483621942209        4.0600637200916880       -10.602806485795639     
 H   11.080951490722150        3.9291626722426618       -12.204805036741751     
 H   3.3077099342396670        5.6635040372524816       -11.832986775826361     
 H   3.8218679057629501        3.9912376265454341       -11.433755414971117     
 C   3.0365883017914266        5.1676765416769328       -9.7033492631044620     
 C   4.0740781450143437        5.8560465646394322       -8.7826091923868024     
 H   6.0784686964924868        6.6036981648076907       -9.3961575291337631     
 H   4.6838814833627653        7.4104634473420710       -10.193827068649338     
 C   6.9475682615776133        8.4775543474762820       -15.723524809307920     
 C   5.1247501115759935        7.9154041838432638       -14.031441465931769     
 C   8.5984850700052409        6.8601044460001113       -16.394843217450720     
 C   8.5890973551384633        4.4930978952817187       -15.430777955844020     
 C   3.6362243004103254      -0.19119605582399093       -12.686506746686508     
 C   4.5991879274955876        1.4091700943205459       -14.424467871485858     
 C   4.0550693797040935        9.7526442531574720E-002  -10.336650969156215     
 C   5.5534746155339603        1.9536764403495153       -9.4486668545612922     
 H   11.163576673144551        1.4104046173351832       -13.261311342839093     
 H   10.341636676672621       0.18118976773319076       -12.275842510785706     
 H   10.453863323784693        1.6052559368767798       -10.287081987843120     
 H   12.014555267915027        1.9539533554258921       -11.074721109143402     
 H   2.7348383509944254        4.1914522875302831       -9.3046773124996793     
 H   2.1345647029510766        5.7856318665151969       -9.7997237961665018     
 H   3.6135165633589268        6.6069994823701599       -8.1296506745101205     
 H   4.5881753167797630        5.1186442047027993       -8.1513114423505666     
 H   6.5243854536573265        9.4730677258011120       -15.800867251459106     
 C   8.0612797591915566        8.1468346856638263       -16.496825447843978     
 C   4.8563202083136545        9.4210387093179691       -13.901570973094463     
 H   5.2819285863130787        7.5322525149314146       -13.007013206980373     
 C   3.8866464498843207        7.1999788827520970       -14.627086301049170     
 H   9.4603069267064228        6.6010169963745708       -17.007095088680224     
 C   10.032358020240894        4.3221583262906682       -15.909152046065241     
 H   8.5661867073116582        4.2083323445134502       -14.368869905464988     
 C   7.6441706235611395        3.5347368067822211       -16.185993921781616     
 H   3.1610610208921743      -0.74266305407467925       -13.494646580205357     
 C   3.4431315904093767      -0.61665229063999949       -11.369775232567616     
 C   3.7901227159793685        2.7020406103745076       -14.690081218612027     
 H   5.6702641381616123        1.6498029529057971       -14.552549218270517     
 C   4.2709560876147128       0.36407155313692552       -15.498692934080527     
 H   3.8849497410271270      -0.21300046809571246       -9.3086320067046113     
 C   4.7709412679629448        1.9407862078849383       -8.1260707828833016     
 H   5.6307412209394441        3.0100389094240434       -9.7612505706243411     
 C   6.9837662009492778        1.4144817356158126       -9.2290584822150699     
 H   8.5097647151631666        8.8729408184647625       -17.170369246165276     
 H   5.7399536566358069        9.9585076036450424       -13.533809951737002     
 H   4.0311302790161081        9.6100994930098516       -13.201367589268767     
 H   4.5706827637630543        9.8660930059848120       -14.864702954540741     
 H   3.6835010567466058        7.5923584131942627       -15.634051984984719     
 H   2.9876489471863867        7.3579515122130958       -14.014126123081439     
 H   4.0408166859476902        6.1169868841994788       -14.735967231743999     
 H   10.372623137837859        3.2887566925680138       -15.748540542066070     
 H   10.723243082149985        4.9954997729658412       -15.382841505320476     
 H   10.125852602787186        4.5247477045270932       -16.984318780603424     
 H   7.6685202398940753        3.7515881501985402       -17.262830866309983     
 H   6.6109067803026047        3.6536911762645627       -15.834968854290633     
 H   7.9354845340785651        2.4825344515152064       -16.050635407847004     
 H   2.7939179872135909       -1.4632318529091384       -11.151957167610334     
 H   2.7149927830516947        2.4772635939700733       -14.733532376584881     
 H   4.0777394810331220        3.1529813789860563       -15.650344492173014     
 H   3.9409940007583946        3.4612971379705377       -13.910787754857106     
 H   3.2032214658852838       0.11102236781235850       -15.503249951011817     
 H   4.8481291693183506      -0.55877666129477588       -15.352082391634777     
 H   4.5146524476502625       0.76112455742191887       -16.493578842457833     
 H   3.7426580649235035        2.3084180838373509       -8.2564023099101078     
 H   5.2663468594897243        2.5729900043934988       -7.3752005448123823     
 H   4.7072487670525369       0.93164014689368546       -7.6979107673860714     
 H   6.9492999194129652       0.35267228982551557       -8.9461171737883571     
 H   7.5011718285338409        1.9591098585248692       -8.4256585418891046     
 H   7.5894499652264376        1.4898001995830406       -10.144214074486612     
 C  -3.8252031705158411       -3.3570986257730020        1.4793676930632034     
 C  -4.4066840940845866       -3.6126544305500174       0.19035031736340355     
 C  -4.1473706036333153       -2.1251923139555493        2.1400648858604914     
 N  -2.9740657010978468       -4.2604176950328005        2.1078194558962235     
 C  -5.3139009227208591       -2.6939150314093725      -0.35113639617332160     
 C  -4.0901040195357101       -4.8531180988352247      -0.64490100109804360     
 C  -5.0680177744390109       -1.2467927942136126        1.5572843277005020     
 C  -3.5423659816586124       -1.8069907029919350        3.5012306602103576     
 Dy  -1.9224209907546042       -4.9314518630923647        3.9959697582369076     
 H  -2.8372128193390731       -5.0606226968445513        1.4802097944711550     
 H  -5.7629137637999586       -2.9051293772605811       -1.3236300843325413     
 C  -5.6704426434526072       -1.5236584434371243       0.32645511527337279     
 C  -2.6009114553481383       -4.9500099086427403       -1.0355018977692094     
 C  -4.6497953408660617       -6.1674298766590994       -5.2495165291251256E-002
 H  -4.6322551565802872       -4.7040639044008437       -1.5937119032224960     
 H  -5.3245597325319309      -0.32507422272577352        2.0806742823935735     
 C  -4.3573954912113697       -2.4842757867045036        4.6291723859323310     
 H  -2.5140361454603983       -2.2298157474026246        3.5152365313141609     
 C  -3.3945554764226515      -0.29740110474959303        3.7930369044216898     
 N  -1.3064364059018041       -3.9916671473568224        5.9452487196965542     
 H -0.37387456332726965       -3.6828987540853619        5.6540195297105820     
 N -0.68774778853671859       -6.7195345299595681        4.4055837538893199     
 O  -3.8667999751866873       -6.2321349874343657        4.3806642641543778     
 O   6.6956385254907991E-002  -3.9304310038436263        3.0950754511351075     
 H  -6.4073529582151689      -0.84653826460345916      -0.10195046636148754     
 H  -2.3081483322467915       -4.0593788122919214       -1.6173948094834694     
 H  -1.9203173411528747       -5.0044774395583911      -0.16973326024467636     
 H  -2.4123366267513267       -5.8408416221920252       -1.6588604730944692     
 H  -4.4357765865257939       -7.0144018398191150      -0.72477054263598539     
 H  -4.2358143337901319       -6.4183067753827769       0.93456665838102859     
 H  -5.7412812787963325       -6.1019758507831190        5.8712421728480638E-002
 H  -3.9033125751771389       -2.3187015054239599        5.6176772411938067     
 H  -4.4597297455503844       -3.5705235147711205        4.4729875738971208     
 H  -5.3827952740485934       -2.0763381585947913        4.6416667688664797     
 H  -4.3806415197078454       0.18291130335184197        3.9282863260087564     
 H  -2.8761562219637460       0.23676269273034278        2.9769753759427608     
 H  -2.8271954912465134      -0.15015516266204523        4.7289557709340926     
 C  -1.7700998311769767       -3.1254053719819432        6.9254475105771336     
 C  0.15954547542286290       -7.7747663943949155        4.1210866989213750     
 H -0.69071039172776683       -6.5743429301536240        5.4224726527621074     
 C  -3.8348923421313010       -7.5500004338798208        5.0513698384684682     
 C  -5.2281683059629493       -6.0063226238538157        3.8662694724118372     
 C   1.4555960092804341       -4.3435461252554513        3.3526569149361247     
 C  0.12381912109379072       -2.9665750784946430        1.9887128121412849     
 C  -1.1835174016155794       -1.8387829367256843        7.1275790085337203     
 C  -2.8790596420856716       -3.5167900048229779        7.7343740400896772     
 C  0.81798063584102110       -8.4913684966300913        5.1747174742888005     
 C  0.41028202338948100       -8.1509058495238573        2.7679633673541542     
 H  -3.6193980205117420       -7.3708884277601303        6.1122207340182353     
 H  -3.0009723719267116       -8.1039476996954392        4.6070661144622509     
 C  -5.2022281922992599       -8.1854062832107726        4.8021414433844249     
 C  -5.7625564362369648       -7.3991897923901853        3.6064961402153899     
 H  -5.1193587816705266       -5.3613466421225695        2.9882035092243804     
 H  -5.8063079868790330       -5.4858584073177106        4.6457184347216165     
 H   1.8544173520950762       -3.7089746346434960        4.1584256823966914     
 H   1.4042685561715960       -5.3817140603406362        3.6972361729191046     
 C   2.2137105500426335       -4.1442352635659816        2.0251369359997420     
 C   1.1608184096073442       -3.5618752579587944        1.0515057169313680     
 H -0.89135495631099060       -2.8945938792451322        1.5864839908881523     
 H  0.44137261447967879       -1.9925928728711000        2.3903705521860568     
 C  -1.7706555613333690      -0.96272460873010623        8.0433222488356275     
 C   8.0205444784106780E-002  -1.4709250842764585        6.3652966170284451     
 C  -3.4261791897239919       -2.6039659261977288        8.6402585891113137     
 C  -3.3874631610920756       -4.9440056134500647        7.6238154251438131     
 C   1.5958868931940435       -9.6073144825053465        4.8576115038914223     
 C  0.65660982052275929       -8.0026961010035667        6.6075165468086068     
 C   1.2245181402358207       -9.2589292015411360        2.5080719943585743     
 C -0.21937934666040271       -7.3605920327538010        1.6324248766126359     
 H  -5.8603946541157770       -8.0558763492067040        5.6694388348108156     
 H  -5.1194137028642359       -9.2578313982620539        4.5916631837501027     
 H  -5.3733379291196899       -7.8005012369170599        2.6605070810363110     
 H  -6.8590521415506087       -7.4320435690469546        3.5678411075442762     
 H   2.6232010934344387       -5.0910238737612543        1.6516588125878207     
 H   3.0523373791765733       -3.4465124608099384        2.1491942967600184     
 H   1.5921135202168786       -2.8151699500857861       0.37340172483934636     
 H  0.70452513432637554       -4.3562560671964867       0.44447725730627585     
 H  -1.3453207602569475        2.7490447016484058E-002   8.1678699700551292     
 C  -2.8904891992318449       -1.3224040169955928        8.7933570816839435     
 C  0.36694264139114241        3.6266927635760414E-002   6.2990585176828056     
 H  -5.2688171723792282E-002  -1.8126232944264684        5.3226488560002183     
 C   1.2966033423303795       -2.2209142815736427        6.9668062856667996     
 H  -4.2886926596175083       -2.8873548859007481        9.2404278656964980     
 C  -4.8354616000805999       -5.1415840409776150        8.0768992713147334     
 H  -3.3442683098751518       -5.2191747438771063        6.5608312805631677     
 C  -2.4377720267543368       -5.8932485355066513        8.3862870600990185     
 H   2.0667784960183555       -10.171528739753068        5.6594896393391405     
 C   1.8060953934490180       -10.004528969534347        3.5348080691479189     
 C   1.4064407196884881       -6.6675190889959728        6.8350713697502217     
 H -0.42047577221457644       -7.8185937112520136        6.7763730417286334     
 C   1.0872093074747757       -9.0168555543974680        7.6708559482173069     
 H   1.4260752104788845       -9.5405694407181354        1.4767050338012424     
 C  0.65502965043202588       -7.2948923517817592       0.37099965800687551     
 H -0.33818572210092024       -6.3236008525283802        1.9912158874899610     
 C  -1.6183673665709226       -7.9085492048184625        1.2858299307504961     
 H  -3.3469570806827837      -0.62008679998385430        9.4853460162958694     
 H -0.50148580341448412       0.59810293080050336        5.9290486949911028     
 H   1.2098300269893694       0.24117346977305315        5.6251098128136903     
 H  0.63720364057554324       0.44015186582747573        7.2845906824439179     
 H   1.4740430196009933       -1.8710826773650242        7.9943778963593957     
 H   2.2132702054518134       -2.0488106930381482        6.3837595503398203     
 H   1.1273616939756403       -3.3057550018407094        7.0271016657580700     
 H  -5.1561767179781777       -6.1790778102369819        7.9050531194365261     
 H  -5.5285763144576006       -4.4768624743018322        7.5425864519204975     
 H  -4.9524078245687226       -4.9473545487264987        9.1510537307688633     
 H  -2.4479602623003993       -5.6576858319001468        9.4597178063551066     
 H  -1.4081644334607877       -5.7825140281953100        8.0211861393713058     
 H  -2.7320263133503060       -6.9473552105628986        8.2738517700833043     
 H   2.4585961767056803       -10.845111981543765        3.3066540910699262     
 H   2.4919902907282832       -6.8374990101422091        6.8461112530851205     
 H   1.1268487399283043       -6.2215144754820466        7.7992586944028348     
 H   1.1942654393193148       -5.9242192423154991        6.0561782445789341     
 H   2.1610912801647277       -9.2311892219605483        7.6113585238163388     
 H  0.53748998246674717       -9.9616044397441286        7.5735333265913125     
 H  0.89380342915707023       -8.6136826926664725        8.6737111661072923     
 H   1.6691731511283854       -6.9371430500667515       0.59792816375962832     
 H  0.21120782716271824       -6.6228137447886279      -0.37642231484196942     
 H  0.75091274317367507       -8.2772207117009060      -0.10803612316701622     
 H  -1.5509996965051296       -8.9647367061699423       0.98822291159184350     
 H  -2.0714580323647280       -7.3541756985366433       0.45264899044396789     
 H  -2.3001396586798530       -7.8541564406214430        2.1475608024353190     
         240

 C   9.0447379616177876        6.2685554810803987       -9.4132717302415898     
 C   9.6154139849019788        6.1763523781246601       -8.0975756717150507     
 C   9.4157601315356612        7.3840573961273446       -10.235067308733830     
 N   8.1645754526058809        5.3117194106265320       -9.9138688142262286     
 C   10.546657637726915        7.1360261327899153       -7.6821973722683916     
 C   9.2837347001666259        5.0628292958730707       -7.1021462159586397     
 C   10.358421163967636        8.3117981239030705       -9.7727031563024447     
 C   8.8653226977968753        7.5212151235959572       -11.647273099128114     
 Dy   7.1312883382157031        4.5024012893805896       -11.763175058606492     
 H   7.9831386489216767        4.6244287332652689       -9.1739306972397348     
 H   10.985983242435529        7.0412523640579945       -6.6877362041536239     
 C   10.943434828613823        8.1928567628801634       -8.5086124236104883     
 C   7.8020312208114460        5.0261020640953591       -6.6782125873625464     
 C   9.7998860891026940        3.6695234098255058       -7.5351288169904675     
 H   9.8455257803053371        5.3206861784270538       -6.1877392843003012     
 H   10.648867193011370        9.1410516279600973       -10.421280470909091     
 C   9.8511761549867281        6.8996914240870995       -12.662428262662374     
 H   7.9073932696610134        6.9620566956351189       -11.695907545330815     
 C   8.5096319688500408        8.9673970437345876       -12.048810690358069     
 N   6.5029251992417398        5.3740980909937761       -13.735310335632787     
 H   5.5577662391620715        5.6496604679811648       -13.449570521943889     
 N   5.9014832308026541        2.7091806319490268       -12.198548138767315     
 O   9.1090833731698826        3.2265921553069621       -12.097315662624164     
 O   5.1344135385322005        5.4685568839532195       -10.839761873643377     
 H   11.699610298268437        8.9008358430779815       -8.1719103276510552     
 H   7.6578475724789641        4.2989972516609178       -5.8565792641065411     
 H   7.1171861185504977        4.7323970596279628       -7.4971715829576651     
 H   7.4717006681700031        6.0196071325855023       -6.3177563045873679     
 H   10.885952376694805        3.6957398187947410       -7.6963965292391592     
 H   9.3431695490672535        3.3095400214999375       -8.4682923100366416     
 H   9.5967466376157269        2.9163949157522633       -6.7557152757665335     
 H   9.4605573643666840        6.9499641840949318       -13.688945058258115     
 H   10.072089307208365        5.8478853879542321       -12.428366032337575     
 H   10.808543553965656        7.4447636146659395       -12.623055412106371     
 H   9.4069679429996622        9.6057973040056055       -12.088486275728423     
 H   7.8138225252934230        9.4319869017182825       -11.331445297854355     
 H   8.0490362958708115        8.9764975978483310       -13.050695055595183     
 C   6.9565634568690724        6.2756707007296342       -14.689877914542306     
 C   5.0761665478986524        1.6321383392718296       -11.932295295471038     
 H   5.8834912349948878        2.8910508824986501       -13.209460672812895     
 C   9.0989736082583548        1.9111797941594661       -12.776670657937565     
 C   10.434044546525797        3.4175398545116393       -11.480035229782697     
 C   3.7528335047262225        5.0203385479279801       -11.062568994570173     
 C   5.0593203602299299        6.4680040567789110       -9.7668631838841353     
 C   6.3693822383055565        7.5679578260657836       -14.839084711126068     
 C   8.0614314822128392        5.9139853341504436       -15.517538758955036     
 C   4.4162725074492517       0.92649180502055062       -12.992742578502176     
 C   4.8638225250047809        1.2122377249330427       -10.584847383260808     
 H   8.9454643933122302        2.0959628728244297       -13.848459350290582     
 H   8.2333161648389321        1.3653544289261714       -12.382555382102414     
 C   10.442650060725191        1.2589338029006449       -12.452610631767792     
 C   10.925177002457653        2.0113418979061883       -11.201430682247587     
 H   10.275354499530097        4.0598558470221038       -10.607776437825857     
 H   11.078966341076043        3.9295508743505287       -12.211563167129665     
 H   3.3087655866526835        5.6655992818948571       -11.835636556410044     
 H   3.8213766609798023        3.9930899156931625       -11.435716668727562     
 C   3.0358388158568554        5.1703121243030861       -9.7060610039492392     
 C   4.0737284610036264        5.8562037079624609       -8.7841413222724629     
 H   6.0792163225678628        6.6019838776723061       -9.3958962245720752     
 H   4.6860407528446268        7.4111437484949674       -10.193473285116870     
 C   6.9507393388337331        8.4770304440274682       -15.726190745902523     
 C   5.1269941332871936        7.9167781522961009       -14.034486408495180     
 C   8.6010049068599788        6.8582897018701061       -16.395879643398182     
 C   8.5896287641415405        4.4917890975476320       -15.430940245406820     
 C   3.6356370743448090      -0.19055062968279138       -12.687413983852183     
 C   4.5978344913258082        1.4107442874495186       -14.424986194376563     
 C   4.0531126018888886        9.8823738074995976E-002  -10.337440043168405     
 C   5.5499199140622624        1.9558538230620395       -9.4489852464232271     
 H   11.160517797522324        1.4099817798234240       -13.267914571777139     
 H   10.341576123393990       0.18090829257653124       -12.280044488841421     
 H   10.458039264230457        1.6053777536429408       -10.292414726390964     
 H   12.016349607019276        1.9549838656295975       -11.083750967361233     
 H   2.7319065344647040        4.1945849884787689       -9.3081348246296951     
 H   2.1350966244685230        5.7899364433444376       -9.8027564863881764     
 H   3.6138551060159800        6.6069765237166518       -8.1305304447096152     
 H   4.5865436950457745        5.1174668827726588       -8.1534925598330386     
 H   6.5280015308244606        9.4726392061460558       -15.804574366991151     
 C   8.0644262899919781        8.1451470833956350       -16.498968258806777     
 C   4.8586870076579718        9.4225265353820706       -13.905960517849740     
 H   5.2834300046774247        7.5344230574398443       -13.009672656686353     
 C   3.8891347889551047        7.2010937413294922       -14.630395427126713     
 H   9.4626934428311014        6.5982665464558430       -17.007889530276213     
 C   10.032834912278849        4.3194316725211346       -15.908869321661978     
 H   8.5661008102160761        4.2071035536177783       -14.369061367716739     
 C   7.6439705889980827        3.5343768265031104       -16.186456975417535     
 H   3.1607211148275658      -0.74208826595094524       -13.495645281330090     
 C   3.4421225742089079      -0.61587041752299942       -11.370705190329234     
 C   3.7902918296254002        2.7048077216707824       -14.689008948156426     
 H   5.6690665531285322        1.6499880917705072       -14.554041259796993     
 C   4.2669374991039772       0.36688784060007928       -15.499362418071501     
 H   3.8820744477107705      -0.21129648862092684       -9.3094574144193807     
 C   4.7651198683797977        1.9441790386406914       -8.1278683102441374     
 H   5.6279661265374719        3.0118961325378413       -9.7623137041531240     
 C   6.9795919993968143        1.4166728109600220       -9.2264437941943171     
 H   8.5134152424250082        8.8705405569715250       -17.172885994877014     
 H   5.7421201101790160        9.9602099522977898       -13.538005209050151     
 H   4.0330992545003026        9.6121835203093600       -13.206416384695329     
 H   4.5736383984299023        9.8668200986855723       -14.869587107333704     
 H   3.6867732214842754        7.5926865637045493       -15.637800148955483     
 H   2.9897770564220671        7.3596673324524406       -14.018130099547367     
 H   4.0432209691353052        6.1180079991395049       -14.738287152381798     
 H   10.371983738090966        3.2856888999346130       -15.748294255162767     
 H   10.724228955317484        4.9919873534625490       -15.382254317704453     
 H   10.126937135147825        4.5220381314407385       -16.983965075778251     
 H   7.6680672484943724        3.7518529711886131       -17.263173520454483     
 H   6.6108911622124742        3.6537033356763349       -15.835019821281101     
 H   7.9347091976896369        2.4819361826994459       -16.051839961514656     
 H   2.7929876304279113       -1.4625185073286815       -11.152968683854818     
 H   2.7148981367041096        2.4814374084665696       -14.731749110570636     
 H   4.0777284474014657        3.1561155533417535       -15.649127324139362     
 H   3.9427050302854747        3.4632490116270107       -13.909334062494251     
 H   3.1990163446610196       0.11487174778674057       -15.502400668221227     
 H   4.8433533048874331      -0.55660397258503713       -15.354363062193038     
 H   4.5093997802677492       0.76447524256582300       -16.494289888189943     
 H   3.7370372070623286        2.3112589149304834       -8.2604453734546013     
 H   5.2590169745452373        2.5772822913088240       -7.3768633104267627     
 H   4.7010206264249099       0.93550979072400120       -7.6987684304917678     
 H   6.9446155351573164       0.35487302728923981       -8.9435476971389392     
 H   7.4952644369071493        1.9613481499686258       -8.4220924242596489     
 H   7.5871474235151162        1.4919837919738885       -10.140256556502282     
 C  -3.8248404912650491       -3.3515299572943520        1.4828894792450433     
 C  -4.4059266879603571       -3.6029094178775165       0.19314909751523338     
 C  -4.1479069544766496       -2.1223553708377718        2.1474923210974666     
 N  -2.9734585001479545       -4.2565202438161602        2.1083157216614121     
 C  -5.3132688364348155       -2.6828197430589040      -0.34544154315965547     
 C  -4.0891661513289241       -4.8404269832784639      -0.64587938938814138     
 C  -5.0685819839320603       -1.2423409837929318        1.5674490363904767     
 C  -3.5446422217056814       -1.8089891508923384        3.5101271483348397     
 Dy  -1.9218252240768738       -4.9314842974077466        3.9950752008750623     
 H  -2.8359485057671194       -5.0541065558773237        1.4780005809475973     
 H  -5.7620077834849601       -2.8910534725425521       -1.3185090733059144     
 C  -5.6704021109649769       -1.5151266032852682       0.33569368235470409     
 C  -2.6001327889707313       -4.9359939278006033       -1.0372218870557490     
 C  -4.6479204851827580       -6.1565992669961442       -5.7298383991688684E-002
 H  -4.6317790820612723       -4.6887668311308017       -1.5938656400413713     
 H  -5.3257578159703343      -0.32277101584948487        2.0938428647538951     
 C  -4.3645911997408016       -2.4844588031942783        4.6349149788307145     
 H  -2.5183824766123784       -2.2357341851224932        3.5253315004184529     
 C  -3.3910128444415193      -0.30117736873711332        3.8048185449206056     
 N  -1.3059532948417139       -3.9933584620539810        5.9451368175467261     
 H -0.37299498213090621       -3.6854351813510937        5.6543074980500529     
 N -0.68687092859488275       -6.7192555782715893        4.4058118866398539     
 O  -3.8669140431473528       -6.2311739447276473        4.3788806258566586     
 O   6.7377452507162580E-002  -3.9301564345964448        3.0943676062033521     
 H  -6.4074194056294100      -0.83694398821328619       -9.0603299908413162E-002
 H  -2.3065796698494521       -4.0431742869373251       -1.6144532376742959     
 H  -1.9194752382452309       -4.9954801411104715      -0.17238841383244255     
 H  -2.4124689698337600       -5.8233877326424244       -1.6647633669197457     
 H  -4.4346350254445035       -7.0012058807431590      -0.73238274157918615     
 H  -4.2326315041056253       -6.4104346110886379       0.92821853760197715     
 H  -5.7392104836465156       -6.0918889956639628        5.5553896257056604E-002
 H  -3.9123147459282817       -2.3221510490827617        5.6244875497591158     
 H  -4.4703742306178658       -3.5696909292025647        4.4765599172522652     
 H  -5.3879796461311642       -2.0725369489600518        4.6459299398181555     
 H  -4.3745498755074532       0.18362401508924989        3.9371376294433182     
 H  -2.8674687881005587       0.23083501735882567        2.9915957433306231     
 H  -2.8268724090341877      -0.15765343574394297        4.7426596802523884     
 C  -1.7696001158531278       -3.1261862408978462        6.9245791053632768     
 C  0.16003443368671977       -7.7749439058451690        4.1220012454053059     
 H -0.68950622025637842       -6.5729885728459427        5.4225233970440021     
 C  -3.8353802643747361       -7.5490580587258300        5.0496650531200444     
 C  -5.2275950528848023       -6.0060553187661254        3.8624544940712453     
 C   1.4560479144414125       -4.3437220601026789        3.3506111597543184     
 C  0.12421376251410118       -2.9640953862649106        1.9900804608942209     
 C  -1.1833260343698004       -1.8392563001294000        7.1252400791020341     
 C  -2.8783053230963880       -3.5170223872468287        7.7340876600501938     
 C  0.81851654148397002       -8.4910576419235877        5.1759293290893611     
 C  0.40995897744000692       -8.1522588667076654        2.7690795391614467     
 H  -3.6208388265611551       -7.3699247312521239        6.1106920492223233     
 H  -3.0009839694103757       -8.1029000725306677        4.6061272348691391     
 C  -5.2023414221492965       -8.1846346673502328        4.7992042028202038     
 C  -5.7611211478001163       -7.3991934979056762        3.6023900310946204     
 H  -5.1178359073920001       -5.3611190378214415        2.9845021310381616     
 H  -5.8070197234500807       -5.4857755234768248        4.6409911611605352     
 H   1.8557127479453224       -3.7094924179063211        4.1562139000168568     
 H   1.4047805689730162       -5.3819957106286047        3.6948834563131494     
 C   2.2130172205405017       -4.1439012733876828        2.0225438944397549     
 C   1.1602694858519769       -3.5580887485308543        1.0510485263647995     
 H -0.89112650616544109       -2.8906550147378756        1.5887044724637447     
 H  0.44264109329569484       -1.9912412205175449        2.3935669792017542     
 C  -1.7704741786467006      -0.96243863023360099        8.0402427282438467     
 C   7.9756585579901410E-002  -1.4716570501326356        6.3618346167420237     
 C  -3.4254070372177923       -2.6034805234528422        8.6392489339207472     
 C  -3.3867254618224720       -4.9442967958325612        7.6244050645266226     
 C   1.5964097741993413       -9.6071349756150788        4.8593027374468516     
 C  0.65669728989162135       -8.0021435339583871        6.6085965916881761     
 C   1.2240644854740297       -9.2604834338440778        2.5096675709706457     
 C -0.22084189608238258       -7.3629817678561107        1.6334635770820043     
 H  -5.8615915469749877       -8.0544141165813699        5.6655027161152747     
 H  -5.1193429989660242       -9.2572206728139506        4.5896672133875978     
 H  -5.3703570666387055       -7.8006521168762069        2.6571582828294953     
 H  -6.8575096930030783       -7.4325115968946065        3.5621784526170623     
 H   2.6200310411177168       -5.0908625447981919        1.6472605106884295     
 H   3.0531210862277449       -3.4481306915144416        2.1466225757970174     
 H   1.5919931247510346       -2.8102474227314969       0.37458625444737903     
 H  0.70289600446505673       -4.3504101446516623       0.44238874268096207     
 H  -1.3454587890640999        2.8036835885659854E-002   8.1635262941073723     
 C  -2.8900100935752526       -1.3216415108158133        8.7909568709547461     
 C  0.36558533340158533        3.5546471108972397E-002   6.2936649479086659     
 H  -5.3591038467602659E-002  -1.8146894901201449        5.3197326702452079     
 C   1.2969158309788607       -2.2202200479599603        6.9634265988234594     
 H  -4.2877469110066331       -2.8864640551507108        9.2398462751016730     
 C  -4.8344069019315699       -5.1417207782037337        8.0784992412889967     
 H  -3.3441653872863939       -5.2197876256782507        6.5614770035750087     
 C  -2.4366083321616196       -5.8932899333263187        8.3865990388490683     
 H   2.0673322261974376       -10.170956568285415        5.6614304963621835     
 C   1.8061924667565672       -10.005265051962629        3.5367117544505229     
 C   1.4077170818490636       -6.6677477691461746        6.8365476230727102     
 H -0.42027291232884761       -7.8168474916594128        6.7765285521722021     
 C   1.0851809274160369       -9.0166477680125947        7.6724670352414410     
 H   1.4249889798599404       -9.5429146963822280        1.4784284922811803     
 C  0.65181747480542451       -7.2987922005176715       0.37085023853153171     
 H -0.33883159214587422       -6.3255806820969616        1.9913083770004629     
 C  -1.6204895598473765       -7.9107645331575398        1.2894033557529712     
 H  -3.3464087701736447      -0.61879443760966157        9.4824593075410757     
 H -0.50334515018875992       0.59643275687547825        5.9235118947915479     
 H   1.2080260705449009       0.24013111497440048        5.6190745002030056     
 H  0.63604503919176603       0.44076892178610194        7.2785491511117222     
 H   1.4747588822509436       -1.8690855036167728        7.9904399775114259     
 H   2.2131340603992227       -2.0482259599412407        6.3796837513378293     
 H   1.1284527494168584       -3.3050602458036740        7.0250994902401667     
 H  -5.1552176342242690       -6.1792722676051328        7.9072036051997001     
 H  -5.5278647752497205       -4.4771690467617402        7.5444387032794724     
 H  -4.9506096249702871       -4.9471322405101734        9.1526674684104208     
 H  -2.4470658823753793       -5.6581296166251391        9.4601012431423523     
 H  -1.4070332764377484       -5.7819127273205444        8.0216520040777404     
 H  -2.7303373255077905       -6.9474805650097542        8.2737103130841394     
 H   2.4585037456453960       -10.846118767821578        3.3089642505914298     
 H   2.4930496119768693       -6.8388453358250985        6.8484659460508643     
 H   1.1278366755368892       -6.2212594770629446        7.8004347318026932     
 H   1.1968986256983489       -5.9244404790897240        6.0573163500549869     
 H   2.1589852378814913       -9.2316365303075205        7.6144846607555223     
 H  0.53503878951340988       -9.9610580299419222        7.5742716737117473     
 H  0.89053279069921676       -8.6134014506431491        8.6750371636519290     
 H   1.6661960488769663       -6.9407117250134140       0.59594809379664693     
 H  0.20697526805958233       -6.6275411631141958      -0.37667921318987097     
 H  0.74721803025499134       -8.2816600429658607      -0.10716302481866541     
 H  -1.5537973951748731       -8.9669806401464456       0.99175886105725131     
 H  -2.0750154014964917       -7.3563604618948117       0.45704360280176948     
 H  -2.3006183266008606       -7.8562784922903708        2.1523288991285532     
         240

 C   9.0449688738484308        6.2631963409972196       -9.4096215630709796     
 C   9.6157979384913492        6.1664368109338881       -8.0946096380826802     
 C   9.4150055618443105        7.3817665646943258       -10.227047676905734     
 N   8.1654456689739909        5.3079682720198722       -9.9136888531143210     
 C   10.546452628593919        7.1248719225167623       -7.6756807261647921     
 C   9.2843394724157520        5.0493877574271195       -7.1037000830713426     
 C   10.357146757837761        8.3080260943871203       -9.7613044713391588     
 C   8.8633758761128298        7.5238892888803806       -11.637963183716108     
 Dy   7.1313302233780345        4.5024262864237166       -11.763823582400889     
 H   7.9851601746257987        4.6176039813039393       -9.1768010930797494     
 H   10.985937245428396        7.0268490045917842       -6.6817841059402747     
 C   10.942389794992042        8.1847355296338389       -8.4980217357625669     
 C   7.8024215565687385        5.0111330809061299       -6.6806729829697806     
 C   9.8014778727709722        3.6582254942241632       -7.5412315149120221     
 H   9.8456343136261086        5.3040513736993145       -6.1883354593108111     
 H   10.646954128321298        9.1397200177990392       -10.406473328240191     
 C   9.8447130390611104        6.9008913260772520       -12.656056258974880     
 H   7.9035613046472761        6.9684620493385330       -11.685819505866036     
 C   8.5134857931053016        8.9717626343906609       -12.036539851944486     
 N   6.5042170793605960        5.3754272171098929       -13.735638192541590     
 H   5.5592961813640676        5.6519146573821564       -13.450087177367894     
 N   5.9011244317604090        2.7095308714832886       -12.199111239600613     
 O   9.1080627346188354        3.2255789874065957       -12.099326769143945     
 O   5.1346656726305060        5.4694740493767346       -10.841132016404252     
 H   11.698112115080626        8.8917612981896674       -8.1587637404852096     
 H   7.6569043320853343        4.2792680051419216       -5.8647917860430390     
 H   7.1176486075583663        4.7244241674370171       -7.5009845785283140     
 H   7.4732691385400027        6.0016923176599501       -6.3137630261459279     
 H   10.887670014547709        3.6854158728897546       -7.7013097253897298     
 H   9.3457582470900302        3.3013258429736254       -8.4758053893768182     
 H   9.5980748259570046        2.9025119711074074       -6.7647776593735580     
 H   9.4525803808473849        6.9544122325741462       -13.681596665791899     
 H   10.062226543365821        5.8481525431671670       -12.424162352409281     
 H   10.803933914351674        7.4421404800729958       -12.617891647769193     
 H   9.4132260826154681        9.6058183035895208       -12.078542961547980     
 H   7.8223250236095589        9.4381895515594252       -11.316667927114652     
 H   8.0503052918197167        8.9846933341826301       -13.036754464763858     
 C   6.9585487408812270        6.2760055396122851       -14.690773082408501     
 C   5.0752895167092493        1.6328871552838387       -11.932899890319931     
 H   5.8838548437688409        2.8908189161197742       -13.210122422796427     
 C   9.0970965827026511        1.9101352624510732       -12.778528141056640     
 C   10.434232056029703        3.4174687314478689       -11.485363123436239     
 C   3.7528583225301055        5.0223050860580862       -11.064766938613847     
 C   5.0601409259073016        6.4678765035379158       -9.7672883542744433     
 C   6.3720006539842116        7.5684378808254795       -14.841119849566802     
 C   8.0633048203226902        5.9131127319583152       -15.518006967741615     
 C   4.4154790738098173       0.92734073180894261       -12.993462156959955     
 C   4.8618816013887400        1.2135568906944614       -10.585479314299713     
 H   8.9410912650957979        2.0947695130020914       -13.849861087901603     
 H   8.2327044023316187        1.3638911461774255       -12.382515401918075     
 C   10.441705957865970        1.2585955366164003       -12.457487957643172     
 C   10.926795353875672        2.0116310861427049       -11.207836701408240     
 H   10.277225377117988        4.0596479739525186       -10.612746389856076     
 H   11.076981191429935        3.9299390764583957       -12.218321297517576     
 H   3.3098212390657000        5.6676945265372334       -11.838286336993725     
 H   3.8208854161966550        3.9949422048408905       -11.437677922484005     
 C   3.0350893299222839        5.1729477069292393       -9.7087727447940164     
 C   4.0733787769929091        5.8563608512854888       -8.7856734521581235     
 H   6.0799639486432380        6.6002695905369215       -9.3956349200103872     
 H   4.6882000223264892        7.4118240496478638       -10.193119501584404     
 C   6.9539104160898519        8.4765065405786544       -15.728856682497128     
 C   5.1292381549983936        7.9181521207489380       -14.037531351058592     
 C   8.6035247437147166        6.8564749577401001       -16.396916069345647     
 C   8.5901601731446160        4.4904802998135462       -15.431102534969618     
 C   3.6350498482792930      -0.18990520354159185       -12.688321221017857     
 C   4.5964810551560289        1.4123184805784914       -14.425504517267271     
 C   4.0511558240736845       0.10012103361841723       -10.338229117180594     
 C   5.5463652125905645        1.9580312057745637       -9.4493036382851638     
 H   11.157458921900096        1.4095589423116648       -13.274517800715184     
 H   10.341515570115359       0.18062681741987169       -12.284246466897136     
 H   10.462215204676223        1.6054995704091017       -10.297747464938809     
 H   12.018143946123525        1.9560143758333028       -11.092780825579062     
 H   2.7289747179349826        4.1977176894272548       -9.3115923367597127     
 H   2.1356285459859690        5.7942410201736774       -9.8057891766098511     
 H   3.6141936486730337        6.6069535650631437       -8.1314102149091081     
 H   4.5849120733117870        5.1162895608425192       -8.1556736773155105     
 H   6.5316176079915937        9.4722106864909996       -15.808281482523196     
 C   8.0675728207924013        8.1434594811274437       -16.501111069769578     
 C   4.8610538070022891        9.4240143614461722       -13.910350062605016     
 H   5.2849314230417708        7.5365935999482732       -13.012332106392336     
 C   3.8916231280258886        7.2022085999068874       -14.633704553204254     
 H   9.4650799589557799        6.5955160965371142       -17.008683971872202     
 C   10.033311804316805        4.3167050187516010       -15.908586597258717     
 H   8.5660149131204939        4.2058747627221056       -14.369252829968490     
 C   7.6437705544350258        3.5340168462239991       -16.186920029053454     
 H   3.1603812087629568      -0.74151347782721133       -13.496643982454822     
 C   3.4411135580084391      -0.61508854440599947       -11.371635148090853     
 C   3.7904609432714316        2.7075748329670568       -14.687936677700824     
 H   5.6678689680954513        1.6501732306352173       -14.555533301323466     
 C   4.2629189105932417       0.36970412806323300       -15.500031902062474     
 H   3.8791991543944140      -0.20959250914614122       -9.3102828221341500     
 C   4.7592984687966506        1.9475718693964446       -8.1296658376049713     
 H   5.6251910321355005        3.0137533556516392       -9.7633768376819070     
 C   6.9754177978443499        1.4188638863042313       -9.2238291061735627     
 H   8.5170657696868499        8.8681402954782875       -17.175402743588748     
 H   5.7442865637222260        9.9619123009505390       -13.542200466363301     
 H   4.0350682299844971        9.6142675476088666       -13.211465180121889     
 H   4.5765940330967494        9.8675471913863309       -14.874471260126668     
 H   3.6900453862219451        7.5930147142148359       -15.641548312926247     
 H   2.9919051656577480        7.3613831526917854       -14.022134076013295     
 H   4.0456252523229210        6.1190291140795310       -14.740607073019598     
 H   10.371344338344073        3.2826211073012126       -15.748047968259463     
 H   10.725214828484985        4.9884749339592576       -15.381667130088429     
 H   10.128021667508467        4.5193285583543839       -16.983611370953081     
 H   7.6676142570946686        3.7521177921786859       -17.263516174598983     
 H   6.6108755441223437        3.6537154950881066       -15.835070788271569     
 H   7.9339338613007087        2.4813379138836855       -16.053044515182304     
 H   2.7920572736422318       -1.4618051617482244       -11.153980200099301     
 H   2.7148034903565250        2.4856112229630662       -14.729965844556393     
 H   4.0777174137698093        3.1592497276974507       -15.647910156105713     
 H   3.9444160598125548        3.4652008852834841       -13.907880370131396     
 H   3.1948112234367554       0.11872112776112265       -15.501551385430636     
 H   4.8385774404565156      -0.55443128387529828       -15.356643732751300     
 H   4.5041471128852359       0.76782592770972702       -16.495000933922050     
 H   3.7314163492011532        2.3140997460236159       -8.2644884369990965     
 H   5.2516870896007513        2.5815745782241488       -7.3785260760411440     
 H   4.6947924857972829       0.93937943455431694       -7.6996260935974643     
 H   6.9399311509016686       0.35707376475296404       -8.9409782204895212     
 H   7.4893570452804568        1.9635864414123823       -8.4185263066301932     
 H   7.5848448818037939        1.4941673843647365       -10.136299038517951     
 C  -3.8244778120142571       -3.3459612888157020        1.4864112654268831     
 C  -4.4051692818361277       -3.5931644052050156       0.19594787766706320     
 C  -4.1484433053199838       -2.1195184277199943        2.1549197563344422     
 N  -2.9728512991980622       -4.2526227925995208        2.1088119874266011     
 C  -5.3126367501487728       -2.6717244547084356      -0.33974669014598941     
 C  -4.0882282831221390       -4.8277358677217022      -0.64685777767823927     
 C  -5.0691461934251096       -1.2378891733722512        1.5776137450804517     
 C  -3.5469184617527509       -1.8109875987927415        3.5190236364593215     
 Dy  -1.9212294573991437       -4.9315167317231285        3.9941806435132170     
 H  -2.8346841921951658       -5.0475904149100961        1.4757913674240395     
 H  -5.7611018031699626       -2.8769775678245231       -1.3133880622792873     
 C  -5.6703615784773458       -1.5065947631334120       0.34493224943603551     
 C  -2.5993541225933243       -4.9219779469584664       -1.0389418763422886     
 C  -4.6460456294994552       -6.1457686573331891       -6.2101602692126126E-002
 H  -4.6313030075422583       -4.6734697578607589       -1.5940193768602464     
 H  -5.3269558994087385      -0.32046780897319616        2.1070114471142163     
 C  -4.3717869082702325       -2.4846418196840534        4.6406575717290979     
 H  -2.5227288077643584       -2.2416526228423619        3.5354264695227444     
 C  -3.3874702124603866      -0.30495363272463372        3.8166001854195208     
 N  -1.3054701837816236       -3.9950497767511401        5.9450249153968988     
 H -0.37211540093454276       -3.6879716086168255        5.6545954663895239     
 N -0.68599406865304680       -6.7189766265836113        4.4060400193903879     
 O  -3.8670281111080187       -6.2302129020209289        4.3770969875589394     
 O   6.7798519759417170E-002  -3.9298818653492633        3.0936597612715966     
 H  -6.4074858530436520      -0.82734971182311323       -7.9256133455338787E-002
 H  -2.3050110074521122       -4.0269697615827287       -1.6115116658651225     
 H  -1.9186331353375872       -4.9864828426625518      -0.17504356742020871     
 H  -2.4126013129161938       -5.8059338430928227       -1.6706662607450222     
 H  -4.4334934643632140       -6.9880099216672029      -0.73999494052238690     
 H  -4.2294486744211195       -6.4025624467944988       0.92187041682292570     
 H  -5.7371396884966988       -6.0818021405448066        5.2395370785632570E-002
 H  -3.9213169166794248       -2.3256005927415639        5.6312978583244258     
 H  -4.4810187156853463       -3.5688583436340084        4.4801322606074088     
 H  -5.3931640182137341       -2.0687357393253123        4.6501931107698313     
 H  -4.3684582313070610       0.18433672682665778        3.9459889328778806     
 H  -2.8587813542373715       0.22490734198730850        3.0062161107184848     
 H  -2.8265493268218620      -0.16515170882584071        4.7563635895706833     
 C  -1.7691004005292790       -3.1269671098137493        6.9237107001494200     
 C  0.16052339195057660       -7.7751214172954235        4.1229157918892376     
 H -0.68830204878499013       -6.5716342155382614        5.4225741413258968     
 C  -3.8358681866181707       -7.5481156835718393        5.0479602677716215     
 C  -5.2270217998066544       -6.0057880136784343        3.8586395157306534     
 C   1.4564998196023906       -4.3438979949499066        3.3485654045725122     
 C  0.12460840393441165       -2.9616156940351783        1.9914481096471566     
 C  -1.1831346671240215       -1.8397296635331160        7.1229011496703478     
 C  -2.8775510041071044       -3.5172547696706800        7.7338012800107094     
 C  0.81905244712691905       -8.4907467872170823        5.1771411838899208     
 C  0.40963593149053285       -8.1536118838914717        2.7701957109687387     
 H  -3.6222796326105677       -7.3689610347441175        6.1091633644264123     
 H  -3.0009955668940402       -8.1018524453658962        4.6051883552760264     
 C  -5.2024546519993340       -8.1838630514896948        4.7962669622559826     
 C  -5.7596858593632678       -7.3991972034211670        3.5982839219738509     
 H  -5.1163130331134736       -5.3608914335203126        2.9808007528519425     
 H  -5.8077314600211292       -5.4856926396359400        4.6362638875994548     
 H   1.8570081437955686       -3.7100102011691463        4.1540021176370221     
 H   1.4052925817744364       -5.3822773609165733        3.6925307397071943     
 C   2.2123238910383698       -4.1435672832093839        2.0199508528797678     
 C   1.1597205620966098       -3.5543022391029147        1.0505913357982313     
 H -0.89089805601989158       -2.8867161502306189        1.5909249540393371     
 H  0.44390957211171095       -1.9898895681639899        2.3967634062174512     
 C  -1.7702927959600323      -0.96215265173709563        8.0371632076520658     
 C   7.9307726375696053E-002  -1.4723890159888127        6.3583726164556014     
 C  -3.4246348847115926       -2.6029951207079560        8.6382392787301825     
 C  -3.3859877625528680       -4.9445879782150577        7.6249947039094312     
 C   1.5969326552046390       -9.6069554687248111        4.8609939710022800     
 C  0.65678475926048330       -8.0015909669132093        6.6096766365677464     
 C   1.2236108307122386       -9.2620376661470214        2.5112631475827167     
 C -0.22230444550436246       -7.3653715029584212        1.6345022775513725     
 H  -5.8627884398341994       -8.0529518839560339        5.6615665974197338     
 H  -5.1192722950678125       -9.2566099473658490        4.5876712430250928     
 H  -5.3673762041577211       -7.8008029968353538        2.6538094846226801     
 H  -6.8559672444555479       -7.4329796247422584        3.5565157976898485     
 H   2.6168609888009948       -5.0907012158351286        1.6428622087890385     
 H   3.0539047932789161       -3.4497489222189448        2.1440508548340165     
 H   1.5918727292851906       -2.8053248953772076       0.37577078405541176     
 H  0.70126687460373804       -4.3445642221068379       0.44030022805564828     
 H  -1.3455968178712525        2.8583224754835650E-002   8.1591826181596172     
 C  -2.8895309879186604       -1.3208790046360337        8.7885566602255487     
 C  0.36422802541202820        3.4826014582184373E-002   6.2882713781345254     
 H  -5.4493905211413035E-002  -1.8167556858138214        5.3168164844901966     
 C   1.2972283196273415       -2.2195258143462784        6.9600469119801192     
 H  -4.2868011623957578       -2.8855732244006731        9.2392646845068480     
 C  -4.8333522037825398       -5.1418575154298534        8.0800992112632599     
 H  -3.3440624646976365       -5.2204005074793951        6.5621227265868507     
 C  -2.4354446375689029       -5.8933313311459861        8.3869110175991164     
 H   2.0678859563765197       -10.170384396817761        5.6633713533852266     
 C   1.8062895400641164       -10.006001134390912        3.5386154397531273     
 C   1.4089934440096392       -6.6679764492963756        6.8380238763951997     
 H -0.42007005244311885       -7.8151012720668120        6.7766840626157698     
 C   1.0831525473572980       -9.0164399816277214        7.6740781222655761     
 H   1.4239027492409961       -9.5452599520463224        1.4801519507611183     
 C  0.64860529917882326       -7.3026920492535830       0.37070081905618796     
 H -0.33947746219082819       -6.3275605116655420        1.9914008665109648     
 C  -1.6226117531238304       -7.9129798614966163        1.2929767807554464     
 H  -3.3458604596645052      -0.61750207523546896        9.4795725987862820     
 H -0.50520449696303571       0.59476258295045303        5.9179750945919922     
 H   1.2062221141004323       0.23908876017574782        5.6130391875923209     
 H  0.63488643780798892       0.44138597774472815        7.2725076197795264     
 H   1.4754747449008940       -1.8670883298685217        7.9865020586634561     
 H   2.2129979153466319       -2.0476412268443331        6.3756079523358391     
 H   1.1295438048580766       -3.3043654897666381        7.0230973147222633     
 H  -5.1542585504703595       -6.1794667249732838        7.9093540909628732     
 H  -5.5271532360418405       -4.4774756192216483        7.5462909546384473     
 H  -4.9488114253718507       -4.9469099322938490        9.1542812060519783     
 H  -2.4461715024503592       -5.6585734013501323        9.4604846799295963     
 H  -1.4059021194147090       -5.7813114264457788        8.0221178687841750     
 H  -2.7286483376652755       -6.9476059194566089        8.2735688560849745     
 H   2.4584113145851121       -10.847125554099389        3.3112744101129334     
 H   2.4941089332254549       -6.8401916615079887        6.8508206390166082     
 H   1.1288246111454738       -6.2210044786438425        7.8016107692025516     
 H   1.1995318120773832       -5.9246617158639490        6.0584544555310407     
 H   2.1568791955982549       -9.2320838386544928        7.6176107976947058     
 H  0.53258759656007248       -9.9605116201397159        7.5750100208321811     
 H  0.88726215224136318       -8.6131202086198257        8.6763631611965639     
 H   1.6632189466255469       -6.9442803999600757       0.59396802383366554     
 H  0.20274270895644642       -6.6322685814397646      -0.37693611153777251     
 H  0.74352331733630761       -8.2860993742308153      -0.10628992647031460     
 H  -1.5565950938446167       -8.9692245741229488       0.99529481052265911     
 H  -2.0785727706282553       -7.3585452252529793       0.46143821515957106     
 H  -2.3010969945218678       -7.8584005439592985        2.1570969958217874     
         240

 C   9.0451997860790740        6.2578372009140413       -9.4059713959003695     
 C   9.6161818920807178        6.1565212437431169       -8.0916436044503097     
 C   9.4142509921529598        7.3794757332613079       -10.219028045077637     
 N   8.1663158853421027        5.3042171334132124       -9.9135088920024135     
 C   10.546247619460923        7.1137177122436084       -7.6691640800611927     
 C   9.2849442446648762        5.0359462189811683       -7.1052539501840455     
 C   10.355872351707886        8.3042540648711682       -9.7499057863758711     
 C   8.8614290544287844        7.5265634541648039       -11.628653268304102     
 Dy   7.1313721085403659        4.5024512834668435       -11.764472106195283     
 H   7.9871817003299217        4.6107792293426089       -9.1796714889197641     
 H   10.985891248421263        7.0124456451255739       -6.6758320077269264     
 C   10.941344761370262        8.1766142963875144       -8.4874310479146473     
 C   7.8028118923260310        4.9961640977169006       -6.6831333785770157     
 C   9.8030696564392521        3.6469275786228210       -7.5473342128335759     
 H   9.8457428469468802        5.2874165689715742       -6.1889316343213219     
 H   10.645041063631226        9.1383884076379811       -10.391666185571291     
 C   9.8382499231354945        6.9020912280674054       -12.649684255287386     
 H   7.8997293396335380        6.9748674030419480       -11.675731466401256     
 C   8.5173396173605624        8.9761282250467360       -12.024269013530903     
 N   6.5055089594794513        5.3767563432260106       -13.735966049450390     
 H   5.5608261235660637        5.6541688467831479       -13.450603832791900     
 N   5.9007656327181639        2.7098811110175505       -12.199674340433914     
 O   9.1070420960677900        3.2245658195062292       -12.101337875663724     
 O   5.1349178067288115        5.4703912148002489       -10.842502159165127     
 H   11.696613931892813        8.8826867533013516       -8.1456171533193658     
 H   7.6559610916917045        4.2595387586229263       -5.8730043079795369     
 H   7.1181110965662349        4.7164512752460723       -7.5047975740989630     
 H   7.4748376089100033        5.9837775027343971       -6.3097697477044870     
 H   10.889387652400615        3.6750919269847682       -7.7062229215403004     
 H   9.3483469451128069        3.2931116644473128       -8.4833184687169947     
 H   9.5994030142982822        2.8886290264625516       -6.7738400429805825     
 H   9.4446033973280858        6.9588602810533597       -13.674248273325682     
 H   10.052363779523274        5.8484196983801020       -12.419958672480989     
 H   10.799324274737693        7.4395173454800512       -12.612727883432015     
 H   9.4194842222312758        9.6058393031734362       -12.068599647367536     
 H   7.8308275219256940        9.4443922014005679       -11.301890556374950     
 H   8.0515742877686218        8.9928890705169291       -13.022813873932533     
 C   6.9605340248933807        6.2763403784949361       -14.691668250274695     
 C   5.0744124855198471        1.6336359712958475       -11.933504485168823     
 H   5.8842184525427941        2.8905869497408978       -13.210784172779958     
 C   9.0952195571469492        1.9090907307426803       -12.780385624175716     
 C   10.434419565533609        3.4173976083840980       -11.490691017089780     
 C   3.7528831403339886        5.0242716241881924       -11.066964882657523     
 C   5.0609614915846741        6.4677489502969205       -9.7677135246647531     
 C   6.3746190696628666        7.5689179355851746       -14.843154988007534     
 C   8.0651781584325395        5.9122401297661860       -15.518475176528192     
 C   4.4146856401703838       0.92818965859733471       -12.994181735417737     
 C   4.8599406777726992        1.2148760564558803       -10.586111245338618     
 H   8.9367181368793638        2.0935761531797530       -13.851262825512626     
 H   8.2320926398243071        1.3624278634286797       -12.382475421733737     
 C   10.440761855006750        1.2582572703321560       -12.462365283518551     
 C   10.928413705293689        2.0119202743792211       -11.214242720568894     
 H   10.279096254705877        4.0594401008829344       -10.617716341886293     
 H   11.074996041783828        3.9303272785662626       -12.225079427905490     
 H   3.3108768914787166        5.6697897711796088       -11.840936117577408     
 H   3.8203941714135072        3.9967944939886189       -11.439639176240449     
 C   3.0343398439877127        5.1755832895553926       -9.7114844856387936     
 C   4.0730290929821917        5.8565179946085175       -8.7872055820437822     
 H   6.0807115747186140        6.5985553034015370       -9.3953736154486993     
 H   4.6903592918083508        7.4125043508007602       -10.192765718051936     
 C   6.9570814933459717        8.4759826371298406       -15.731522619091731     
 C   5.1314821767095946        7.9195260892017743       -14.040576293622003     
 C   8.6060445805694545        6.8546602136100949       -16.397952495293111     
 C   8.5906915821476932        4.4891715020794605       -15.431264824532418     
 C   3.6344626222137766      -0.18925977740039229       -12.689228458183532     
 C   4.5951276189862496        1.4138926737074640       -14.426022840157978     
 C   4.0491990462584795       0.10141832916183850       -10.339018191192784     
 C   5.5428105111188657        1.9602085884870879       -9.4496220301470988     
 H   11.154400046277869        1.4091361047999058       -13.281121029653230     
 H   10.341455016836727       0.18034534226321214       -12.288448444952850     
 H   10.466391145121989        1.6056213871752629       -10.303080203486653     
 H   12.019938285227772        1.9570448860370082       -11.101810683796893     
 H   2.7260429014052612        4.2008503903757397       -9.3150498488897284     
 H   2.1361604675034149        5.7985455970029172       -9.8088218668315275     
 H   3.6145321913300874        6.6069306064096356       -8.1322899851086028     
 H   4.5832804515777985        5.1151122389123795       -8.1578547947979825     
 H   6.5352336851587278        9.4717821668359452       -15.811988598055240     
 C   8.0707193515928228        8.1417718788592524       -16.503253880732380     
 C   4.8634206063466063        9.4255021875102738       -13.914739607360293     
 H   5.2864328414061168        7.5387641424567029       -13.014991556098316     
 C   3.8941114670966721        7.2033234584842827       -14.637013679281795     
 H   9.4674664750804585        6.5927656466183855       -17.009478413468191     
 C   10.033788696354760        4.3139783649820682       -15.908303872855456     
 H   8.5659290160249100        4.2046459718264328       -14.369444292220241     
 C   7.6435705198719690        3.5336568659448879       -16.187383082689372     
 H   3.1600413026983483      -0.74093868970347732       -13.497642683579555     
 C   3.4401045418079703      -0.61430667128899952       -11.372565105852473     
 C   3.7906300569174634        2.7103419442633316       -14.686864407245224     
 H   5.6666713830623703        1.6503583694999275       -14.557025342849940     
 C   4.2589003220825052       0.37252041552638671       -15.500701386053448     
 H   3.8763238610780575      -0.20788852967135560       -9.3111082298489194     
 C   4.7534770692135035        1.9509647001521977       -8.1314633649658070     
 H   5.6224159377335283        3.0156105787654366       -9.7644399712106900     
 C   6.9712435962918864        1.4210549616484407       -9.2212144181528100     
 H   8.5207162969486916        8.8657400339850483       -17.177919492300486     
 H   5.7464530172654360        9.9636146496032865       -13.546395723676453     
 H   4.0370372054686916        9.6163515749083750       -13.216513975548452     
 H   4.5795496677635965        9.8682742840870912       -14.879355412919631     
 H   3.6933175509596148        7.5933428647251224       -15.645296476897011     
 H   2.9940332748934284        7.3630989729311311       -14.026138052479222     
 H   4.0480295355105360        6.1200502290195571       -14.742926993657399     
 H   10.370704938597180        3.2795533146678117       -15.747801681356160     
 H   10.726200701652486        4.9849625144559653       -15.381079942472406     
 H   10.129106199869106        4.5166189852680292       -16.983257666127908     
 H   7.6671612656949648        3.7523826131687592       -17.263858828743484     
 H   6.6108599260322141        3.6537276544998787       -15.835121755262037     
 H   7.9331585249117804        2.4807396450679251       -16.054249068849952     
 H   2.7911269168565522       -1.4610918161677675       -11.154991716343783     
 H   2.7147088440089404        2.4897850374595625       -14.728182578542148     
 H   4.0777063801381530        3.1623839020531479       -15.646692988072061     
 H   3.9461270893396354        3.4671527589399571       -13.906426677768540     
 H   3.1906061022124912       0.12257050773550472       -15.500702102640044     
 H   4.8338015760255981      -0.55225859516555953       -15.358924403309560     
 H   4.4988944455027235       0.77117661285363104       -16.495711979654160     
 H   3.7257954913399782        2.3169405771167479       -8.2685315005435918     
 H   5.2443572046562652        2.5858668651394741       -7.3801888416555252     
 H   4.6885643451696559       0.94324907838463268       -7.7004837567031608     
 H   6.9352467666460207       0.35927450221668827       -8.9384087438401032     
 H   7.4834496536537651        1.9658247328561389       -8.4149601890007393     
 H   7.5825423400924725        1.4963509767555845       -10.132341520533620     
 C  -3.8241151327634650       -3.3403926203370515        1.4899330516087230     
 C  -4.4044118757118982       -3.5834193925325151       0.19874665781889303     
 C  -4.1489796561633181       -2.1166814846022168        2.1623471915714174     
 N  -2.9722440982481699       -4.2487253413828805        2.1093082531917902     
 C  -5.3120046638627301       -2.6606291663579666      -0.33405183713232334     
 C  -4.0872904149153531       -4.8150447521649413      -0.64783616596833704     
 C  -5.0697104029181590       -1.2334373629515707        1.5877784537704265     
 C  -3.5491947017998204       -1.8129860466931449        3.5279201245838037     
 Dy  -1.9206336907214134       -4.9315491660385105        3.9932860861513717     
 H  -2.8334198786232121       -5.0410742739428684        1.4735821539004816     
 H  -5.7601958228549641       -2.8629016631064941       -1.3082670512526602     
 C  -5.6703210459897155       -1.4980629229815556       0.35417081651736682     
 C  -2.5985754562159173       -4.9079619661163294       -1.0406618656288280     
 C  -4.6441707738161524       -6.1349380476702340       -6.6904821392563554E-002
 H  -4.6308269330232443       -4.6581726845907170       -1.5941731136791217     
 H  -5.3281539828471418      -0.31816460209690750        2.1201800294745374     
 C  -4.3789826167996644       -2.4848248361738281        4.6464001646274813     
 H  -2.5270751389163384       -2.2475710605622310        3.5455214386270364     
 C  -3.3839275804792539      -0.30872989671215406        3.8283818259184366     
 N  -1.3049870727215334       -3.9967410914482988        5.9449130132470707     
 H -0.37123581973817932       -3.6905080358825577        5.6548834347289949     
 N -0.68511720871121096       -6.7186976748956324        4.4062681521409219     
 O  -3.8671421790686842       -6.2292518593142105        4.3753133492612211     
 O   6.8219587011671759E-002  -3.9296072961020823        3.0929519163398411     
 H  -6.4075523004578940      -0.81775543543294027       -6.7908967002264412E-002
 H  -2.3034423450547727       -4.0107652362281332       -1.6085700940559491     
 H  -1.9177910324299434       -4.9774855442146322      -0.17769872100797490     
 H  -2.4127336559986272       -5.7884799535432219       -1.6765691545702988     
 H  -4.4323519032819245       -6.9748139625912469      -0.74760713946558766     
 H  -4.2262658447366128       -6.3946902825003598       0.91552229604387436     
 H  -5.7350688933468819       -6.0717152854256513        4.9236845314208542E-002
 H  -3.9303190874305676       -2.3290501364003657        5.6381081668897357     
 H  -4.4916632007528268       -3.5680257580654526        4.4837046039625523     
 H  -5.3983483902963041       -2.0649345296905728        4.6544562817215080     
 H  -4.3623665871066688       0.18504943856406567        3.9548402363124429     
 H  -2.8500939203741842       0.21897966661579138        3.0208364781063470     
 H  -2.8262262446095363      -0.17264998190773845        4.7700674988889791     
 C  -1.7686006852054301       -3.1277479787296518        6.9228422949355632     
 C  0.16101235021443347       -7.7752989287456780        4.1238303383731685     
 H -0.68709787731360183       -6.5702798582305801        5.4226248856077914     
 C  -3.8363561088616058       -7.5471733084178476        5.0462554824231978     
 C  -5.2264485467285073       -6.0055207085907441        3.8548245373900616     
 C   1.4569517247633690       -4.3440739297971342        3.3465196493907059     
 C  0.12500304535472212       -2.9591360018054464        1.9928157584000923     
 C  -1.1829432998782425       -1.8402030269368317        7.1205622202386616     
 C  -2.8767966851178208       -3.5174871520945308        7.7335148999712260     
 C  0.81958835276986797       -8.4904359325105769        5.1783530386904806     
 C  0.40931288554105877       -8.1549649010752780        2.7713118827760312     
 H  -3.6237204386599808       -7.3679973382361110        6.1076346796305003     
 H  -3.0010071643777048       -8.1008048182011247        4.6042494756829138     
 C  -5.2025678818493706       -8.1830914356291569        4.7933297216917614     
 C  -5.7582505709264193       -7.3992009089366571        3.5941778128530815     
 H  -5.1147901588349480       -5.3606638292191846        2.9770993746657233     
 H  -5.8084431965921777       -5.4856097557950543        4.6315366140383736     
 H   1.8583035396458147       -3.7105279844319714        4.1517903352571874     
 H   1.4058045945758566       -5.3825590112045409        3.6901780231012387     
 C   2.2116305615362384       -4.1432332930310842        2.0173578113197808     
 C   1.1591716383412425       -3.5505157296749750        1.0501341452316628     
 H -0.89066960587434196       -2.8827772857233627        1.5931454356149295     
 H  0.44517805092772700       -1.9885379158104350        2.3999598332331482     
 C  -1.7701114132733637      -0.96186667324059028        8.0340836870602832     
 C   7.8858867171490682E-002  -1.4731209818449897        6.3549106161691791     
 C  -3.4238627322053929       -2.6025097179630694        8.6372296235396160     
 C  -3.3852500632832645       -4.9448791605975542        7.6255843432922408     
 C   1.5974555362099367       -9.6067759618345434        4.8626852045577094     
 C  0.65687222862934536       -8.0010383998680314        6.6107566814473158     
 C   1.2231571759504476       -9.2635918984499650        2.5128587241947882     
 C -0.22376699492634233       -7.3677612380607309        1.6355409780207406     
 H  -5.8639853326934102       -8.0514896513306997        5.6576304787241929     
 H  -5.1192015911696007       -9.2559992219177456        4.5856752726625878     
 H  -5.3643953416767367       -7.8009538767945008        2.6504606864158644     
 H  -6.8544247959080176       -7.4334476525899111        3.5508531427626346     
 H   2.6136909364842729       -5.0905398868720662        1.6384639068896476     
 H   3.0546885003300872       -3.4513671529234480        2.1414791338710155     
 H   1.5917523338193467       -2.8004023680229184       0.37695531366344442     
 H  0.69963774474241924       -4.3387182995620135       0.43821171343033449     
 H  -1.3457348466784051        2.9129613624011449E-002   8.1548389422118603     
 C  -2.8890518822620681       -1.3201164984562541        8.7861564494963513     
 C  0.36287071742247107        3.4105558055396348E-002   6.2828778083603849     
 H  -5.5396771955223412E-002  -1.8188218815074981        5.3139002987351862     
 C   1.2975408082758226       -2.2188315807325960        6.9566672251367789     
 H  -4.2858554137848826       -2.8846823936506358        9.2386830939120230     
 C  -4.8322975056335098       -5.1419942526559730        8.0816991812375232     
 H  -3.3439595421088786       -5.2210133892805404        6.5627684495986927     
 C  -2.4342809429761862       -5.8933727289656535        8.3872229963491662     
 H   2.0684396865556018       -10.169812225350109        5.6653122104082696     
 C   1.8063866133716655       -10.006737216819193        3.5405191250557313     
 C   1.4102698061702148       -6.6682051294465765        6.8395001297176883     
 H -0.41986719255739002       -7.8133550524742121        6.7768395730593385     
 C   1.0811241672985592       -9.0162321952428481        7.6756892092897111     
 H   1.4228165186220518       -9.5476052077104150        1.4818754092410560     
 C  0.64539312355222200       -7.3065918979894953       0.37055139958084415     
 H -0.34012333223578217       -6.3295403412341233        1.9914933560214669     
 C  -1.6247339464002843       -7.9151951898356936        1.2965502057579217     
 H  -3.3453121491553661      -0.61620971286127624        9.4766858900314883     
 H -0.50706384373731161       0.59309240902542792        5.9124382943924374     
 H   1.2044181576559638       0.23804640537709518        5.6070038749816362     
 H  0.63372783642421171       0.44200303370335442        7.2664660884473307     
 H   1.4761906075508444       -1.8650911561202705        7.9825641398154863     
 H   2.2128617702940416       -2.0470564937474260        6.3715321533338480     
 H   1.1306348602992946       -3.3036707337296027        7.0210951392043590     
 H  -5.1532994667164509       -6.1796611823414347        7.9115045767260472     
 H  -5.5264416968339605       -4.4777821916815572        7.5481432059974232     
 H  -4.9470132257734143       -4.9466876240775237        9.1558949436935340     
 H  -2.4452771225253391       -5.6590171860751246        9.4608681167168420     
 H  -1.4047709623916698       -5.7807101255710132        8.0225837334906096     
 H  -2.7269593498227600       -6.9477312739034636        8.2734273990858078     
 H   2.4583188835248282       -10.848132340377202        3.3135845696344375     
 H   2.4951682544740406       -6.8415379871908781        6.8531753319823521     
 H   1.1298125467540587       -6.2207494802247396        7.8027868066024091     
 H   1.2021649984564176       -5.9248829526381739        6.0595925610070935     
 H   2.1547731533150185       -9.2325311470014650        7.6207369346338885     
 H  0.53013640360673520       -9.9599652103375096        7.5757483679526159     
 H  0.88399151378350971       -8.6128389665965024        8.6776891587411988     
 H   1.6602418443741276       -6.9478490749067383       0.59198795387068404     
 H  0.19851014985331050       -6.6369959997653334      -0.37719300988567406     
 H  0.73982860441762388       -8.2905387054957700      -0.10541682812196379     
 H  -1.5593927925143602       -8.9714685080994503       0.99883075998806692     
 H  -2.0821301397600185       -7.3607299886111468       0.46583282751737265     
 H  -2.3015756624428754       -7.8605225956282263        2.1618650925150211     
         240

 C   9.0454306983097155        6.2524780608308621       -9.4023212287297611     
 C   9.6165658456700882        6.1466056765523449       -8.0886775708179375     
 C   9.4134964224616091        7.3771849018282900       -10.211008413249541     
 N   8.1671861017102145        5.3004659948065527       -9.9133289308905077     
 C   10.546042610327929        7.1025635019704545       -7.6626474339575932     
 C   9.2855490169140023        5.0225046805352171       -7.1068078172967493     
 C   10.354597945578009        8.3004820353552180       -9.7385071014125852     
 C   8.8594822327447371        7.5292376194492272       -11.619343352892097     
 Dy   7.1314139937026972        4.5024762805099705       -11.765120629989678     
 H   7.9892032260340438        4.6039544773812793       -9.1825418847597771     
 H   10.985845251414130        6.9980422856593636       -6.6698799095135781     
 C   10.940299727748481        8.1684930631411898       -8.4768403600667259     
 C   7.8032022280833235        4.9811951145276714       -6.6855937741842499     
 C   9.8046614401075303        3.6356296630214784       -7.5534369107551305     
 H   9.8458513802676499        5.2707817642438348       -6.1895278093318327     
 H   10.643127998941154        9.1370567974769230       -10.376859042902392     
 C   9.8317868072098769        6.9032911300575579       -12.643312251599893     
 H   7.8958973746198007        6.9812727567453630       -11.665643426936477     
 C   8.5211934416158233        8.9804938157028094       -12.011998175117322     
 N   6.5068008395983075        5.3780854693421274       -13.736293906359190     
 H   5.5623560657680597        5.6564230361841386       -13.451120488215906     
 N   5.9004068336759197        2.7102313505518119       -12.200237441267213     
 O   9.1060214575167429        3.2235526516058628       -12.103348982183505     
 O   5.1351699408271170        5.4713083802237641       -10.843872301926002     
 H   11.695115748705000        8.8736122084130375       -8.1324705661535202     
 H   7.6550178512980747        4.2398095121039301       -5.8812168299160348     
 H   7.1185735855741035        4.7084783830551267       -7.5086105696696119     
 H   7.4764060792800029        5.9658626878088441       -6.3057764692630469     
 H   10.891105290253520        3.6647679810797817       -7.7111361176908710     
 H   9.3509356431355819        3.2848974859210003       -8.4908315480571712     
 H   9.6007312026395599        2.8747460818176953       -6.7829024265876079     
 H   9.4366264138087868        6.9633083295325742       -13.666899880859466     
 H   10.042501015680729        5.8486868535930370       -12.415754992552696     
 H   10.794714635123711        7.4368942108871066       -12.607564119094839     
 H   9.4257423618470835        9.6058603027573533       -12.058656333187093     
 H   7.8393300202418299        9.4505948512417124       -11.287113185635247     
 H   8.0528432837175252        9.0010848068512264       -13.008873283101208     
 C   6.9625193089055353        6.2766752173775862       -14.692563418140891     
 C   5.0735354543304441        1.6343847873078565       -11.934109080017716     
 H   5.8845820613167472        2.8903549833620215       -13.211445922763490     
 C   9.0933425315912455        1.9080461990342874       -12.782243107294791     
 C   10.434607075037514        3.4173264853203276       -11.496018910743324     
 C   3.7529079581378717        5.0262381623182995       -11.069162826701197     
 C   5.0617820572620458        6.4676213970559253       -9.7681386950550610     
 C   6.3772374853415217        7.5693979903448705       -14.845190126448268     
 C   8.0670514965423905        5.9113675275740576       -15.518943385314769     
 C   4.4138922065309494       0.92903858538572681       -12.994901313875516     
 C   4.8579997541566575        1.2161952222172991       -10.586743176377523     
 H   8.9323450086629315        2.0923827933574142       -13.852664563123648     
 H   8.2314808773169954        1.3609645806799338       -12.382435441549401     
 C   10.439817752147528        1.2579190040479113       -12.467242609393930     
 C   10.930032056711708        2.0122094626157376       -11.220648739729548     
 H   10.280967132293767        4.0592322278133501       -10.622686293916511     
 H   11.073010892137720        3.9307154806741296       -12.231837558293401     
 H   3.3119325438917331        5.6718850158219851       -11.843585898161090     
 H   3.8199029266303599        3.9986467831363472       -11.441600429996894     
 C   3.0335903580531411        5.1782188721815459       -9.7141962264835708     
 C   4.0726794089714753        5.8566751379315463       -8.7887377119294428     
 H   6.0814592007939892        6.5968410162661524       -9.3951123108870114     
 H   4.6925185612902123        7.4131846519536566       -10.192411934519470     
 C   6.9602525706020906        8.4754587336810250       -15.734188555686336     
 C   5.1337261984207947        7.9209000576546114       -14.043621236185416     
 C   8.6085644174241924        6.8528454694800889       -16.398988921240576     
 C   8.5912229911507705        4.4878627043453747       -15.431427114095216     
 C   3.6338753961482602      -0.18861435125919274       -12.690135695349207     
 C   4.5937741828164702        1.4154668668364367       -14.426541163048686     
 C   4.0472422684432745       0.10271562470525977       -10.339807265204973     
 C   5.5392558096471678        1.9623859711996121       -9.4499404220090337     
 H   11.151341170655641        1.4087132672881466       -13.287724258591275     
 H   10.341394463558096       0.18006386710655262       -12.292650423008565     
 H   10.470567085567755        1.6057432039414239       -10.308412942034497     
 H   12.021732624332021        1.9580753962407138       -11.110840542014722     
 H   2.7231110848755402        4.2039830913242255       -9.3185073610197442     
 H   2.1366923890208613        5.8028501738321578       -9.8118545570532021     
 H   3.6148707339871411        6.6069076477561275       -8.1331697553080957     
 H   4.5816488298438101        5.1139349169822399       -8.1600359122804527     
 H   6.5388497623258610        9.4713536471808890       -15.815695713587285     
 C   8.0738658823932461        8.1400842765910610       -16.505396691695182     
 C   4.8657874056909236        9.4269900135743754       -13.919129152115570     
 H   5.2879342597704628        7.5409346849651318       -13.017651005804298     
 C   3.8965998061674560        7.2044383170616779       -14.640322805359336     
 H   9.4698529912051388        6.5900151966996567       -17.010272855064180     
 C   10.034265588392715        4.3112517112125346       -15.908021148452193     
 H   8.5658431189293278        4.2034171809307610       -14.369635754471991     
 C   7.6433704853089113        3.5332968856657772       -16.187846136325291     
 H   3.1597013966337397      -0.74036390157974341       -13.498641384704287     
 C   3.4390955256075015      -0.61352479817199956       -11.373495063614092     
 C   3.7907991705634947        2.7131090555596060       -14.685792136789622     
 H   5.6654737980292902        1.6505435083646376       -14.558517384376415     
 C   4.2548817335717697       0.37533670298954042       -15.501370870044422     
 H   3.8734485677617014      -0.20618455019656998       -9.3119336375636887     
 C   4.7476556696303556        1.9543575309079508       -8.1332608923266410     
 H   5.6196408433315561        3.0174678018792345       -9.7655031047394729     
 C   6.9670693947394220        1.4232460369926501       -9.2185997301320555     
 H   8.5243668242105333        8.8633397724918108       -17.180436241012220     
 H   5.7486194708086451        9.9653169982560339       -13.550590980989602     
 H   4.0390061809528861        9.6184356022078816       -13.221562770975014     
 H   4.5825053024304436        9.8690013767878497       -14.884239565712594     
 H   3.6965897156972845        7.5936710152354099       -15.649044640867775     
 H   2.9961613841291093        7.3648147931704759       -14.030142028945152     
 H   4.0504338186981519        6.1210713439595832       -14.745246914295199     
 H   10.370065538850287        3.2764855220344109       -15.747555394452856     
 H   10.727186574819987        4.9814500949526730       -15.380492754856382     
 H   10.130190732229748        4.5139094121816745       -16.982903961302739     
 H   7.6667082742952610        3.7526474341588321       -17.264201482887984     
 H   6.6108443079420836        3.6537398139116504       -15.835172722252507     
 H   7.9323831885228522        2.4801413762521651       -16.055453622517604     
 H   2.7901965600708727       -1.4603784705873106       -11.156003232588267     
 H   2.7146141976613554        2.4939588519560587       -14.726399312527905     
 H   4.0776953465064976        3.1655180764088451       -15.645475820038412     
 H   3.9478381188667155        3.4691046325964301       -13.904972985405685     
 H   3.1864009809882270       0.12641988770988680       -15.499852819849455     
 H   4.8290257115946806      -0.55008590645582067       -15.361205073867822     
 H   4.4936417781202103       0.77452729799753517       -16.496423025386267     
 H   3.7201746334788028        2.3197814082098804       -8.2725745640880852     
 H   5.2370273197117791        2.5901591520547993       -7.3818516072699056     
 H   4.6823362045420289       0.94711872221494842       -7.7013414198088572     
 H   6.9305623823903719       0.36147523968041245       -8.9358392671906852     
 H   7.4775422620270735        1.9680630242998953       -8.4113940713712836     
 H   7.5802397983811503        1.4985345691464325       -10.128384002549289     
 C  -3.8237524535126730       -3.3348239518584015        1.4934548377905628     
 C  -4.4036544695876696       -3.5736743798600141       0.20154543797072283     
 C  -4.1495160070066524       -2.1138445414844393        2.1697746268083931     
 N  -2.9716368972982776       -4.2448278901662402        2.1098045189569787     
 C  -5.3113725775766873       -2.6495338780074982      -0.32835698411865727     
 C  -4.0863525467085680       -4.8023536366081796      -0.64881455425843493     
 C  -5.0702746124112084       -1.2289855525308899        1.5979431624604015     
 C  -3.5514709418468899       -1.8149844945935480        3.5368166127082858     
 Dy  -1.9200379240436831       -4.9315816003538924        3.9923915287895264     
 H  -2.8321555650512589       -5.0345581329756408        1.4713729403769240     
 H  -5.7592898425399666       -2.8488257583884651       -1.3031460402260331     
 C  -5.6702805135020853       -1.4895310828296995       0.36340938359869823     
 C  -2.5977967898385104       -4.8939459852741924       -1.0423818549153676     
 C  -4.6422959181328496       -6.1241074380072797       -7.1708040093000996E-002
 H  -4.6303508585042294       -4.6428756113206751       -1.5943268504979968     
 H  -5.3293520662855451      -0.31586139522061879        2.1333486118348590     
 C  -4.3861783253290954       -2.4850078526636028        4.6521427575258647     
 H  -2.5314214700683184       -2.2534894982820997        3.5556164077313284     
 C  -3.3803849484981212      -0.31250616069967441        3.8401634664173518     
 N  -1.3045039616614431       -3.9984324061454579        5.9448011110972434     
 H -0.37035623854181587       -3.6930444631482895        5.6551714030684659     
 N -0.68424034876937501       -6.7184187232076544        4.4064962848914560     
 O  -3.8672562470293501       -6.2282908166074922        4.3735297109635018     
 O   6.8640654263926362E-002  -3.9293327268549008        3.0922440714080861     
 H  -6.4076187478721351      -0.80816115904276731       -5.6561800549190036E-002
 H  -2.3018736826574333       -3.9945607108735368       -1.6056285222467757     
 H  -1.9169489295222997       -4.9684882457667126      -0.18035387459574109     
 H  -2.4128659990810610       -5.7710260639936202       -1.6824720483955753     
 H  -4.4312103422006350       -6.9616180035152917      -0.75521933840878841     
 H  -4.2230830150521061       -6.3868181182062207       0.90917417526482291     
 H  -5.7329980981970659       -6.0616284303064951        4.6078319842784508E-002
 H  -3.9393212581817107       -2.3324996800591680        5.6449184754550448     
 H  -4.5023076858203073       -3.5671931724968964        4.4872769473176968     
 H  -5.4035327623788749       -2.0611333200558333        4.6587194526731839     
 H  -4.3562749429062766       0.18576215030147358        3.9636915397470052     
 H  -2.8414064865109969       0.21305199124427424        3.0354568454942088     
 H  -2.8259031623972106      -0.18014825498963619        4.7837714082072740     
 C  -1.7681009698815813       -3.1285288476455548        6.9219738897217065     
 C  0.16150130847829031       -7.7754764401959315        4.1247448848571002     
 H -0.68589370584221354       -6.5689255009228988        5.4226756298896861     
 C  -3.8368440311050409       -7.5462309332638569        5.0445506970747749     
 C  -5.2258752936503594       -6.0052534035030529        3.8510095590494697     
 C   1.4574036299243474       -4.3442498646443610        3.3444738942088996     
 C  0.12539768677503260       -2.9566563095757141        1.9941834071530280     
 C  -1.1827519326324634       -1.8406763903405474        7.1182232908069762     
 C  -2.8760423661285373       -3.5177195345183820        7.7332285199317417     
 C  0.82012425841281700       -8.4901250778040733        5.1795648934910403     
 C  0.40898983959158475       -8.1563179182590861        2.7724280545833233     
 H  -3.6251612447093935       -7.3670336417281046        6.1061059948345884     
 H  -3.0010187618613693       -8.0997571910363515        4.6033105960898011     
 C  -5.2026811116994081       -8.1823198197686171        4.7903924811275402     
 C  -5.7568152824895709       -7.3992046144521479        3.5900717037323120     
 H  -5.1132672845564215       -5.3604362249180557        2.9733979964795045     
 H  -5.8091549331632262       -5.4855268719541685        4.6268093404772932     
 H   1.8595989354960609       -3.7110457676947970        4.1495785528773528     
 H   1.4063166073772768       -5.3828406614925095        3.6878253064952835     
 C   2.2109372320341065       -4.1428993028527854        2.0147647697597937     
 C   1.1586227145858752       -3.5467292202470353        1.0496769546650944     
 H -0.89044115572879246       -2.8788384212161060        1.5953659171905219     
 H  0.44644652974374310       -1.9871862634568800        2.4031562602488457     
 C  -1.7699300305866954      -0.96158069474408503        8.0310041664685023     
 C   7.8410007967285311E-002  -1.4738529477011668        6.3514486158827568     
 C  -3.4230905796991933       -2.6020243152181832        8.6362199683490513     
 C  -3.3845123640136605       -4.9451703429800515        7.6261739826750503     
 C   1.5979784172152345       -9.6065964549442757        4.8643764381131378     
 C  0.65695969799820741       -8.0004858328228519        6.6118367263268851     
 C   1.2227035211886566       -9.2651461307529086        2.5144543008068596     
 C -0.22522954434832218       -7.3701509731630406        1.6365796784901088     
 H  -5.8651822255526218       -8.0500274187053638        5.6536943600286520     
 H  -5.1191308872713890       -9.2553884964696422        4.5836793023000819     
 H  -5.3614144791957514       -7.8011047567536478        2.6471118882090487     
 H  -6.8528823473604872       -7.4339156804375630        3.5451904878354208     
 H   2.6105208841675509       -5.0903785579090037        1.6340656049902564     
 H   3.0554722073812588       -3.4529853836279507        2.1389074129080146     
 H   1.5916319383535027       -2.7954798406686288       0.37813984327147709     
 H  0.69800861488110044       -4.3328723770171891       0.43612319880502071     
 H  -1.3458728754855578        2.9676002493187248E-002   8.1504952662641035     
 C  -2.8885727766054758       -1.3193539922764743        8.7837562387671539     
 C  0.36151340943291399        3.3385101528608331E-002   6.2774842385862444     
 H  -5.6299638699033788E-002  -1.8208880772011746        5.3109841129801749     
 C   1.2978532969243037       -2.2181373471189141        6.9532875382934396     
 H  -4.2849096651740073       -2.8837915629005986        9.2381015033171980     
 C  -4.8312428074844798       -5.1421309898820917        8.0832991512117864     
 H  -3.3438566195201211       -5.2216262710816848        6.5634141726105337     
 C  -2.4331172483834695       -5.8934141267853208        8.3875349750992143     
 H   2.0689934167346840       -10.169240053882454        5.6672530674313126     
 C   1.8064836866792147       -10.007473299247476        3.5424228103583353     
 C   1.4115461683307904       -6.6684338095967783        6.8409763830401769     
 H -0.41966433267166120       -7.8116088328816113        6.7769950835029071     
 C   1.0790957872398204       -9.0160244088579748        7.6773002963138453     
 H   1.4217302880031077       -9.5499504633745076        1.4835988677209939     
 C  0.64218094792562064       -7.3104917467254076       0.37040198010550041     
 H -0.34076920228073615       -6.3315201708027038        1.9915858455319688     
 C  -1.6268561396767383       -7.9174105181747700        1.3001236307603969     
 H  -3.3447638386462271      -0.61491735048708351        9.4737991812766946     
 H -0.50892319051158741       0.59142223510040270        5.9069014941928826     
 H   1.2026142012114953       0.23700405057844251        5.6009685623709515     
 H  0.63256923504043461       0.44262008966198063        7.2604245571151349     
 H   1.4769064702007948       -1.8630939823720194        7.9786262209675165     
 H   2.2127256252414509       -2.0464717606505185        6.3674563543318570     
 H   1.1317259157405126       -3.3029759776925673        7.0190929636864556     
 H  -5.1523403829625414       -6.1798556397095856        7.9136550624892212     
 H  -5.5257301576260804       -4.4780887641414653        7.5499954573563981     
 H  -4.9452150261749788       -4.9464653158611993        9.1575086813350914     
 H  -2.4443827426003191       -5.6594609708001169        9.4612515535040860     
 H  -1.4036398053686303       -5.7801088246962484        8.0230495981970442     
 H  -2.7252703619802445       -6.9478566283503191        8.2732859420866429     
 H   2.4582264524645439       -10.849139126655013        3.3158947291559411     
 H   2.4962275757226267       -6.8428843128737675        6.8555300249480959     
 H   1.1308004823626434       -6.2204944818056376        7.8039628440022675     
 H   1.2047981848354519       -5.9251041894123988        6.0607306664831473     
 H   2.1526671110317821       -9.2329784553484391        7.6238630715730720     
 H  0.52768521065339780       -9.9594188005353033        7.5764867150730506     
 H  0.88072087532565613       -8.6125577245731790        8.6790151562858338     
 H   1.6572647421227085       -6.9514177498534009       0.59000788390770265     
 H  0.19427759075017459       -6.6417234180909022      -0.37744990823357555     
 H  0.73613389149894015       -8.2949780367607246      -0.10454372977361298     
 H  -1.5621904911841038       -8.9737124420759535        1.0023667094534747     
 H  -2.0856875088917821       -7.3629147519693152       0.47022743987517429     
 H  -2.3020543303638825       -7.8626446472971541        2.1666331892082553     
         240

 C   9.0456616105403587        6.2471189207476838       -9.3986710615591509     
 C   9.6169497992594586        6.1366901093615738       -8.0857115371855670     
 C   9.4127418527702584        7.3748940703952712       -10.202988781421446     
 N   8.1680563180783263        5.2967148561998938       -9.9131489697786002     
 C   10.545837601194933        7.0914092916973015       -7.6561307878539928     
 C   9.2861537891631265        5.0090631420892660       -7.1083616844094522     
 C   10.353323539448134        8.2967100058392660       -9.7271084164492994     
 C   8.8575354110606916        7.5319117847336505       -11.610033437480091     
 Dy   7.1314558788650286        4.5025012775530975       -11.765769153784074     
 H   7.9912247517381658        4.5971297254199488       -9.1854122805997918     
 H   10.985799254406995        6.9836389261931533       -6.6639278113002289     
 C   10.939254694126703        8.1603718298948653       -8.4662496722188063     
 C   7.8035925638406152        4.9662261313384413       -6.6880541697914841     
 C   9.8062532237758102        3.6243317474201362       -7.5595396086766851     
 H   9.8459599135884215        5.2541469595160954       -6.1901239843423426     
 H   10.641214934251082        9.1357251873158667       -10.362051900233492     
 C   9.8253236912842592        6.9044910320477104       -12.636940247912399     
 H   7.8920654096060634        6.9876781104487780       -11.655555387471697     
 C   8.5250472658710841        8.9848594063588845       -11.999727336703739     
 N   6.5080927197171627        5.3794145954582442       -13.736621763267991     
 H   5.5638860079700558        5.6586772255851301       -13.451637143639912     
 N   5.9000480346336746        2.7105815900860737       -12.200800542100511     
 O   9.1050008189656975        3.2225394837054964       -12.105360088703286     
 O   5.1354220749254216        5.4722255456472784       -10.845242444686876     
 H   11.693617565517188        8.8645376635247235       -8.1193239789876746     
 H   7.6540746109044449        4.2200802655849348       -5.8894293518525327     
 H   7.1190360745819721        4.7005054908641810       -7.5124235652402618     
 H   7.4779745496500025        5.9479478728832920       -6.3017831908216060     
 H   10.892822928106424        3.6544440351747958       -7.7160493138414417     
 H   9.3535243411583586        3.2766833073946877       -8.4983446273973478     
 H   9.6020593909808376        2.8608631371728395       -6.7919648101946324     
 H   9.4286494302894877        6.9677563780117877       -13.659551488393250     
 H   10.032638251838183        5.8489540088059728       -12.411551312624402     
 H   10.790104995509727        7.4342710762941628       -12.602400354757661     
 H   9.4320005014628912        9.6058813023412686       -12.048713019006650     
 H   7.8478325185579658        9.4567975010828551       -11.272335814895545     
 H   8.0541122796664304        9.0092805431855254       -12.994932692269881     
 C   6.9645045929176890        6.2770100562602371       -14.693458586007084     
 C   5.0726584231410419        1.6351336033198653       -11.934713674866609     
 H   5.8849456700907004        2.8901230169831451       -13.212107672747022     
 C   9.0914655060355436        1.9070016673258943       -12.784100590413868     
 C   10.434794584541420        3.4172553622565571       -11.501346804396865     
 C   3.7529327759417548        5.0282047004484056       -11.071360770744873     
 C   5.0626026229394183        6.4674938438149301       -9.7685638654453690     
 C   6.3798559010201759        7.5698780451045655       -14.847225264889001     
 C   8.0689248346522415        5.9104949253819292       -15.519411594101346     
 C   4.4130987728915150       0.92988751217411891       -12.995620892333296     
 C   4.8560588305406167        1.2175143879787180       -10.587375107416428     
 H   8.9279718804464974        2.0911894335350758       -13.854066300734670     
 H   8.2308691148096838        1.3595012979311880       -12.382395461365062     
 C   10.438873649288308        1.2575807377636670       -12.472119935269310     
 C   10.931650408129727        2.0124986508522538       -11.227054758890201     
 H   10.282838009881656        4.0590243547437659       -10.627656245946730     
 H   11.071025742491614        3.9311036827819965       -12.238595688681315     
 H   3.3129881963047496        5.6739802604643614       -11.846235678744771     
 H   3.8194116818472126        4.0004990722840752       -11.443561683753337     
 C   3.0328408721185700        5.1808544548076991       -9.7169079673283463     
 C   4.0723297249607580        5.8568322812545741       -8.7902698418151033     
 H   6.0822068268693652        6.5951267291307678       -9.3948510063253234     
 H   4.6946778307720738        7.4138649531065539       -10.192058150987002     
 C   6.9634236478582103        8.4749348302322112       -15.736854492280939     
 C   5.1359702201319948        7.9222740261074485       -14.046666178748827     
 C   8.6110842542789303        6.8510307253500837       -16.400025347188041     
 C   8.5917544001538477        4.4865539066112889       -15.431589403658014     
 C   3.6332881700827437      -0.18796892511799321       -12.691042932514881     
 C   4.5924207466466909        1.4170410599654095       -14.427059485939393     
 C   4.0452854906280704       0.10401292024868103       -10.340596339217162     
 C   5.5357011081754699        1.9645633539121363       -9.4502588138709687     
 H   11.148282295033413        1.4082904297763874       -13.294327487529321     
 H   10.341333910279465       0.17978239194989307       -12.296852401064280     
 H   10.474743026013520        1.6058650207075849       -10.313745680582340     
 H   12.023526963436270        1.9591059064444192       -11.119870400232552     
 H   2.7201792683458188        4.2071157922727114       -9.3219648731497600     
 H   2.1372243105383073        5.8071547506613976       -9.8148872472748767     
 H   3.6152092766441948        6.6068846891026194       -8.1340495255075904     
 H   4.5800172081098225        5.1127575950520994       -8.1622170297629246     
 H   6.5424658394929942        9.4709251275258328       -15.819402829119330     
 C   8.0770124131936676        8.1383966743228697       -16.507539502657984     
 C   4.8681542050352409        9.4284778396384770       -13.923518696870847     
 H   5.2894356781348089        7.5431052274735606       -13.020310455510279     
 C   3.8990881452382400        7.2055531756390732       -14.643631931436877     
 H   9.4722395073298173        6.5872647467809280       -17.011067296660169     
 C   10.034742480430671        4.3085250574430010       -15.907738424048931     
 H   8.5657572218337439        4.2021883900350883       -14.369827216723742     
 C   7.6431704507458544        3.5329369053866659       -16.188309189961210     
 H   3.1593614905691312      -0.73978911345600940       -13.499640085829018     
 C   3.4380865094070323      -0.61274292505499950       -11.374425021375711     
 C   3.7909682842095260        2.7158761668558808       -14.684719866334021     
 H   5.6642762129962092        1.6507286472293479       -14.560009425902889     
 C   4.2508631450610341       0.37815299045269418       -15.502040354035396     
 H   3.8705732744453449      -0.20448057072178435       -9.3127590452784581     
 C   4.7418342700472085        1.9577503616637038       -8.1350584196874767     
 H   5.6168657489295839        3.0193250249930323       -9.7665662382682559     
 C   6.9628951931869585        1.4254371123368594       -9.2159850421113028     
 H   8.5280173514723749        8.8609395109985716       -17.182952989723958     
 H   5.7507859243518551        9.9670193469087831       -13.554786238302752     
 H   4.0409751564370806        9.6205196295073883       -13.226611566401575     
 H   4.5854609370972907        9.8697284694886100       -14.889123718505557     
 H   3.6998618804349541        7.5939991657456964       -15.652792804838539     
 H   2.9982894933647897        7.3665306134098216       -14.034146005411079     
 H   4.0528381018857669        6.1220924588996093       -14.747566834932998     
 H   10.369426139103394        3.2734177294010101       -15.747309107549553     
 H   10.728172447987488        4.9779376754493807       -15.379905567240357     
 H   10.131275264590389        4.5111998390953199       -16.982550256477566     
 H   7.6662552828955572        3.7529122551489049       -17.264544137032487     
 H   6.6108286898519530        3.6537519733234225       -15.835223689242975     
 H   7.9316078521339239        2.4795431074364047       -16.056658176185252     
 H   2.7892662032851931       -1.4596651250068537       -11.157014748832751     
 H   2.7145195513137708        2.4981326664525554       -14.724616046513660     
 H   4.0776843128748412        3.1686522507645423       -15.644258652004760     
 H   3.9495491483937961        3.4710565062529035       -13.903519293042830     
 H   3.1821958597639628       0.13026926768426886       -15.499003537058863     
 H   4.8242498471637631      -0.54791321774608193       -15.363485744426082     
 H   4.4883891107376970       0.77787798314143919       -16.497134071118374     
 H   3.7145537756176279        2.3226222393030129       -8.2766176276325805     
 H   5.2296974347672931        2.5944514389701241       -7.3835143728842869     
 H   4.6761080639144019       0.95098836604526416       -7.7021990829145537     
 H   6.9258779981347240       0.36367597714413669       -8.9332697905412672     
 H   7.4716348704003810        1.9703013157436520       -8.4078279537418279     
 H   7.5779372566698289        1.5007181615372804       -10.124426484564959     
 C  -3.8233897742618814       -3.3292552833797515        1.4969766239724027     
 C  -4.4028970634634401       -3.5639293671875132       0.20434421812255266     
 C  -4.1500523578499866       -2.1110075983666619        2.1772020620453683     
 N  -2.9710296963483849       -4.2409304389496008        2.1103007847221678     
 C  -5.3107404912906446       -2.6384385896570297      -0.32266213110499120     
 C  -4.0854146785017829       -4.7896625210514188      -0.64979294254853270     
 C  -5.0708388219042586       -1.2245337421102094        1.6081078711503765     
 C  -3.5537471818939594       -1.8169829424939514        3.5457131008327680     
 Dy  -1.9194421573659530       -4.9316140346692743        3.9914969714276807     
 H  -2.8308912514793052       -5.0280419920084132        1.4691637268533662     
 H  -5.7583838622249681       -2.8347498536704361       -1.2980250291994060     
 C  -5.6702399810144550       -1.4809992426778433       0.37264795068002954     
 C  -2.5970181234611034       -4.8799300044320555       -1.0441018442019072     
 C  -4.6404210624495459       -6.1132768283443246       -7.6511258793438439E-002
 H  -4.6298747839852155       -4.6275785380506322       -1.5944805873168719     
 H  -5.3305501497239485      -0.31355818834433014        2.1465171941951802     
 C  -4.3933740338585272       -2.4851908691533779        4.6578853504242481     
 H  -2.5357678012202984       -2.2594079360019683        3.5657113768356203     
 C  -3.3768423165169885      -0.31628242468719475        3.8519451069162676     
 N  -1.3040208506013529       -4.0001237208426170        5.9446892089474153     
 H -0.36947665734545243       -3.6955808904140213        5.6554593714079369     
 N -0.68336348882753906       -6.7181397715196756        4.4067244176419900     
 O  -3.8673703149900156       -6.2273297739007738        4.3717460726657826     
 O   6.9061721516180952E-002  -3.9290581576077197        3.0915362264763306     
 H  -6.4076851952863771      -0.79856688265259435       -4.5214634096115661E-002
 H  -2.3003050202600934       -3.9783561855189404       -1.6026869504376022     
 H  -1.9161068266146559       -4.9594909473187929      -0.18300902818350728     
 H  -2.4129983421634948       -5.7535721744440194       -1.6883749422208518     
 H  -4.4300687811193447       -6.9484220444393356      -0.76283153735198905     
 H  -4.2199001853675995       -6.3789459539120816       0.90282605448577147     
 H  -5.7309273030472490       -6.0515415751873389        4.2919794371360474E-002
 H  -3.9483234289328535       -2.3359492237179698        5.6517287840203547     
 H  -4.5129521708877887       -3.5663605869283406        4.4908492906728403     
 H  -5.4087171344614449       -2.0573321104210933        4.6629826236248597     
 H  -4.3501832987058844       0.18647486203888147        3.9725428431815670     
 H  -2.8327190526478097       0.20712431587275709        3.0500772128820710     
 H  -2.8255800801848854      -0.18764652807153392        4.7974753175255698     
 C  -1.7676012545577324       -3.1293097165614574        6.9211054845078497     
 C  0.16199026674214717       -7.7756539516461860        4.1256594313410311     
 H -0.68468953437082514       -6.5675711436152184        5.4227263741715808     
 C  -3.8373319533484755       -7.5452885581098661        5.0428459117263511     
 C  -5.2253020405722124       -6.0049860984153618        3.8471945807088779     
 C   1.4578555350853257       -4.3444257994915887        3.3424281390270938     
 C  0.12579232819534306       -2.9541766173459822        1.9955510559059637     
 C  -1.1825605653866844       -1.8411497537442634        7.1158843613752900     
 C  -2.8752880471392537       -3.5179519169422329        7.7329421398922582     
 C  0.82066016405576592       -8.4898142230975679        5.1807767482916001     
 C  0.40866679364211067       -8.1576709354428925        2.7735442263906158     
 H  -3.6266020507588062       -7.3660699452200982        6.1045773100386764     
 H  -3.0010303593450338       -8.0987095638715800        4.6023717164966884     
 C  -5.2027943415494446       -8.1815482039080791        4.7874552405633191     
 C  -5.7553799940527233       -7.3992083199676388        3.5859655946115425     
 H  -5.1117444102778951       -5.3602086206169277        2.9696966182932854     
 H  -5.8098666697342738       -5.4854439881132828        4.6220820669162119     
 H   1.8608943313463071       -3.7115635509576221        4.1473667704975190     
 H   1.4068286201786970       -5.3831223117804772        3.6854725898893284     
 C   2.2102439025319751       -4.1425653126744866        2.0121717281998066     
 C   1.1580737908305081       -3.5429427108190956        1.0492197640985259     
 H -0.89021270558324295       -2.8748995567088493        1.5975863987661141     
 H  0.44771500855975921       -1.9858346111033249        2.4063526872645427     
 C  -1.7697486479000268      -0.96129471624757967        8.0279246458767215     
 C   7.7961148763079940E-002  -1.4745849135573439        6.3479866155963345     
 C  -3.4223184271929936       -2.6015389124732966        8.6352103131584848     
 C  -3.3837746647440570       -4.9454615253625480        7.6267636220578598     
 C   1.5985012982205324       -9.6064169480540098        4.8660676716685671     
 C  0.65704716736706936       -7.9999332657776741        6.6129167712064554     
 C   1.2222498664268657       -9.2667003630558504        2.5160498774189306     
 C -0.22669209377030206       -7.3725407082653502        1.6376183789594772     
 H  -5.8663791184118326       -8.0485651860800278        5.6497582413331120     
 H  -5.1190601833731773       -9.2547777710215406        4.5816833319375769     
 H  -5.3584336167147670       -7.8012556367127948        2.6437630900022331     
 H  -6.8513398988129568       -7.4343837082852158        3.5395278329082069     
 H   2.6073508318508289       -5.0902172289459404        1.6296673030908655     
 H   3.0562559144324299       -3.4546036143324539        2.1363356919450140     
 H   1.5915115428876587       -2.7905573133143395       0.37932437287950976     
 H  0.69637948501978164       -4.3270264544723647       0.43403468417970692     
 H  -1.3460109042927102        3.0222391362363044E-002   8.1461515903163466     
 C  -2.8880936709488831       -1.3185914860966947        8.7813560280379566     
 C  0.36015610144335686        3.2664645001820314E-002   6.2720906688121048     
 H  -5.7202505442844158E-002  -1.8229542728948513        5.3080679272251636     
 C   1.2981657855727848       -2.2174431135052322        6.9499078514500994     
 H  -4.2839639165631320       -2.8829007321505613        9.2375199127223730     
 C  -4.8301881093354497       -5.1422677271082113        8.0848991211860497     
 H  -3.3437536969313633       -5.2222391528828300        6.5640598956223757     
 C  -2.4319535537907524       -5.8934555246049882        8.3878469538492642     
 H   2.0695471469137665       -10.168667882414802        5.6691939244543557     
 C   1.8065807599867636       -10.008209381675758        3.5443264956609393     
 C   1.4128225304913660       -6.6686624897469793        6.8424526363626663     
 H -0.41946147278593238       -7.8098626132890105        6.7771505939464749     
 C   1.0770674071810815       -9.0158166224731016        7.6789113833379803     
 H   1.4206440573841634       -9.5522957190386002        1.4853223262009319     
 C  0.63896877229901938       -7.3143915954613190       0.37025256063015660     
 H -0.34141507232569013       -6.3335000003712851        1.9916783350424707     
 C  -1.6289783329531919       -7.9196258465138474        1.3036970557628720     
 H  -3.3442155281370876      -0.61362498811289079        9.4709124725219009     
 H -0.51078253728586320       0.58975206117537760        5.9013646939933269     
 H   1.2008102447670270       0.23596169577978987        5.5949332497602677     
 H  0.63141063365665739       0.44323714562060684        7.2543830257829391     
 H   1.4776223328507454       -1.8610968086237680        7.9746883021195467     
 H   2.2125894801888601       -2.0458870275536110        6.3633805553298659     
 H   1.1328169711817306       -3.3022812216555320        7.0170907881685523     
 H  -5.1513812992086327       -6.1800500970777366        7.9158055482523944     
 H  -5.5250186184182004       -4.4783953366013733        7.5518477087153730     
 H  -4.9434168265765424       -4.9462430076448740        9.1591224189766489     
 H  -2.4434883626752995       -5.6599047555251101        9.4616349902913299     
 H  -1.4025086483455911       -5.7795075238214828        8.0235154629034788     
 H  -2.7235813741377295       -6.9479819827971738        8.2731444850874780     
 H   2.4581340214042600       -10.850145912932826        3.3182048886774447     
 H   2.4972868969712123       -6.8442306385566569        6.8578847179138398     
 H   1.1317884179712283       -6.2202394833865347        7.8051388814021259     
 H   1.2074313712144860       -5.9253254261866237        6.0618687719592002     
 H   2.1505610687485457       -9.2334257636954113        7.6269892085122546     
 H  0.52523401770006051       -9.9588723907330969        7.5772250621934845     
 H  0.87745023686780266       -8.6122764825498557        8.6803411538304704     
 H   1.6542876398712891       -6.9549864248000635       0.58802781394472126     
 H  0.19004503164703868       -6.6464508364164709      -0.37770680658147709     
 H  0.73243917858025642       -8.2994173680256793      -0.10367063142526217     
 H  -1.5649881898538474       -8.9759563760524568        1.0059026589188826     
 H  -2.0892448780235457       -7.3650995153274827       0.47462205223297588     
 H  -2.3025329982848901       -7.8647666989660827        2.1714012859014895     
         240

 C   9.0458925227710019        6.2417597806645047       -9.3950208943885407     
 C   9.6173337528488272        6.1267745421708018       -8.0827455035531948     
 C   9.4119872830789078        7.3726032389622533       -10.194969149593350     
 N   8.1689265344464363        5.2929637175932340       -9.9129690086666944     
 C   10.545632592061938        7.0802550814241476       -7.6496141417503933     
 C   9.2867585614122508        4.9956216036433148       -7.1099155515221559     
 C   10.352049133318259        8.2929379763233140       -9.7157097314860117     
 C   8.8555885893766462        7.5345859500180739       -11.600723522068085     
 Dy   7.1314977640273600        4.5025262745962245       -11.766417677578469     
 H   7.9932462774422879        4.5903049734586192       -9.1882826764398047     
 H   10.985753257399862        6.9692355667269430       -6.6579757130868806     
 C   10.938209660504922        8.1522505966485408       -8.4556589843708849     
 C   7.8039828995979077        4.9512571481492120       -6.6905145653987184     
 C   9.8078450074440884        3.6130338318187936       -7.5656423065982388     
 H   9.8460684469091930        5.2375121547883561       -6.1907201593528534     
 H   10.639301869561010        9.1343935771548086       -10.347244757564592     
 C   9.8188605753586415        6.9056909340378629       -12.630568244224907     
 H   7.8882334445923252        6.9940834641521930       -11.645467348006918     
 C   8.5289010901263449        8.9892249970149596       -11.987456498290156     
 N   6.5093845998360189        5.3807437215743610       -13.736949620176791     
 H   5.5654159501720519        5.6609314149861216       -13.452153799063918     
 N   5.8996892355914294        2.7109318296203355       -12.201363642933812     
 O   9.1039801804146503        3.2215263158051299       -12.107371195223067     
 O   5.1356742090237271        5.4731427110707935       -10.846612587447751     
 H   11.692119382329375        8.8554631186364077       -8.1061773918218307     
 H   7.6531313705108150        4.2003510190659394       -5.8976418737890306     
 H   7.1194985635898407        4.6925325986732362       -7.5162365608109107     
 H   7.4795430200200022        5.9300330579577389       -6.2977899123801659     
 H   10.894540565959330        3.6441200892698093       -7.7209625099920123     
 H   9.3561130391811336        3.2684691288683752       -8.5058577067375243     
 H   9.6033875793221153        2.8469801925279836       -6.8010271938016569     
 H   9.4206724467701886        6.9722044264910021       -13.652203095927034     
 H   10.022775487995638        5.8492211640189078       -12.407347632696109     
 H   10.785495355895746        7.4316479417012182       -12.597236590420483     
 H   9.4382586410786971        9.6059023019251839       -12.038769704826207     
 H   7.8563350168741017        9.4630001509239978       -11.257558444155841     
 H   8.0553812756153356        9.0174762795198244       -12.980992101438556     
 C   6.9664898769298427        6.2773448951428881       -14.694353753873278     
 C   5.0717813919516388        1.6358824193318744       -11.935318269715502     
 H   5.8853092788646535        2.8898910506042688       -13.212769422730554     
 C   9.0895884804798399        1.9059571356175014       -12.785958073532942     
 C   10.434982094045326        3.4171842391927867       -11.506674698050407     
 C   3.7529575937456379        5.0301712385785118       -11.073558714788549     
 C   5.0634231886167909        6.4673662905739349       -9.7689890358356788     
 C   6.3824743166988309        7.5703580998642614       -14.849260403329735     
 C   8.0707981727620925        5.9096223231898000       -15.519879802887923     
 C   4.4123053392520806       0.93073643896251090       -12.996340470791077     
 C   4.8541179069245759        1.2188335537401367       -10.588007038455332     
 H   8.9235987522300650        2.0899960737127374       -13.855468038345691     
 H   8.2302573523023703        1.3580380151824420       -12.382355481180726     
 C   10.437929546429087        1.2572424714794226       -12.476997261144689     
 C   10.933268759547744        2.0127878390887703       -11.233460778050853     
 H   10.284708887469547        4.0588164816741816       -10.632626197976947     
 H   11.069040592845505        3.9314918848898635       -12.245353819069226     
 H   3.3140438487177666        5.6760755051067369       -11.848885459328454     
 H   3.8189204370640648        4.0023513614318036       -11.445522937509782     
 C   3.0320913861839984        5.1834900374338524       -9.7196197081731235     
 C   4.0719800409500406        5.8569894245776029       -8.7918019717007621     
 H   6.0829544529447404        6.5934124419953832       -9.3945897017636355     
 H   4.6968371002539362        7.4145452542594503       -10.191704367454536     
 C   6.9665947251143292        8.4744109267833974       -15.739520428875544     
 C   5.1382142418431949        7.9236479945602847       -14.049711121312239     
 C   8.6136040911336682        6.8492159812200777       -16.401061773135503     
 C   8.5922858091569232        4.4852451088772023       -15.431751693220814     
 C   3.6327009440172278      -0.18732349897679365       -12.691950169680556     
 C   4.5910673104769115        1.4186152530943821       -14.427577808830101     
 C   4.0433287128128654       0.10531021579210229       -10.341385413229352     
 C   5.5321464067037720        1.9667407366246605       -9.4505772057329054     
 H   11.145223419411186        1.4078675922646282       -13.300930716467365     
 H   10.341273357000835       0.17950091679323354       -12.301054379119995     
 H   10.478918966459284        1.6059868374737458       -10.319078419130184     
 H   12.025321302540519        1.9601364166481245       -11.128900258450383     
 H   2.7172474518160974        4.2102484932211972       -9.3254223852797757     
 H   2.1377562320557537        5.8114593274906383       -9.8179199374965513     
 H   3.6155478193012485        6.6068617304491113       -8.1349292957070851     
 H   4.5783855863758340        5.1115802731219597       -8.1643981472453966     
 H   6.5460819166601283        9.4704966078707784       -15.823109944651375     
 C   8.0801589439940891        8.1367090720546784       -16.509682313620786     
 C   4.8705210043795581        9.4299656657025785       -13.927908241626124     
 H   5.2909370964991549        7.5452757699819903       -13.022969905216261     
 C   3.9015764843090239        7.2066680342164684       -14.646941057514420     
 H   9.4746260234544959        6.5845142968622001       -17.011861738256158     
 C   10.035219372468624        4.3057984036734673       -15.907455699645670     
 H   8.5656713247381617        4.2009595991394155       -14.370018678975493     
 C   7.6429704161827976        3.5325769251075547       -16.188772243597132     
 H   3.1590215845045222      -0.73921432533227549       -13.500638786953751     
 C   3.4370774932065635      -0.61196105193799955       -11.375354979137331     
 C   3.7911373978555578        2.7186432781521552       -14.683647595878419     
 H   5.6630786279631282        1.6509137860940579       -14.561501467429363     
 C   4.2468445565502986       0.38096927791584789       -15.502709838026369     
 H   3.8676979811289884      -0.20277659124699873       -9.3135844529932275     
 C   4.7360128704640614        1.9611431924194569       -8.1368559470483106     
 H   5.6140906545276117        3.0211822481068302       -9.7676293717970388     
 C   6.9587209916344950        1.4276281876810688       -9.2133703540905483     
 H   8.5316678787342166        8.8585392495053341       -17.185469738435692     
 H   5.7529523778950642        9.9687216955615305       -13.558981495615901     
 H   4.0429441319212751        9.6226036568068967       -13.231660361828137     
 H   4.5884165717641379        9.8704555621893686       -14.894007871298520     
 H   3.7031340451726238        7.5943273162559830       -15.656540968809303     
 H   3.0004176026004705        7.3682464336491664       -14.038149981877007     
 H   4.0552423850733827        6.1231135738396354       -14.749886755570799     
 H   10.368786739356501        3.2703499367676097       -15.747062820646249     
 H   10.729158321154989        4.9744252559460893       -15.379318379624333     
 H   10.132359796951029        4.5084902660089652       -16.982196551652397     
 H   7.6658022914958535        3.7531770761389782       -17.264886791176988     
 H   6.6108130717618225        3.6537641327351942       -15.835274656233443     
 H   7.9308325157449957        2.4789448386206443       -16.057862729852904     
 H   2.7883358464995136       -1.4589517794263969       -11.158026265077234     
 H   2.7144249049661862        2.5023064809490516       -14.722832780499417     
 H   4.0776732792431849        3.1717864251202394       -15.643041483971110     
 H   3.9512601779208762        3.4730083799093765       -13.902065600679974     
 H   3.1779907385396986       0.13411864765865095       -15.498154254268272     
 H   4.8194739827328457      -0.54574052903634307       -15.365766414984343     
 H   4.4831364433551837       0.78122866828534321       -16.497845116850485     
 H   3.7089329177564525        2.3254630703961454       -8.2806606911770757     
 H   5.2223675498228062        2.5987437258854493       -7.3851771384986673     
 H   4.6698799232867758       0.95485800987557989       -7.7030567460202501     
 H   6.9211936138790753       0.36587671460786092       -8.9307003138918493     
 H   7.4657274787736894        1.9725396071874084       -8.4042618361123722     
 H   7.5756347149585066        1.5029017539281284       -10.120468966580628     
 C  -3.8230270950110894       -3.3236866149011015        1.5004984101542425     
 C  -4.4021396573392106       -3.5541843545150122       0.20714299827438248     
 C  -4.1505887086933209       -2.1081706552488844        2.1846294972823439     
 N  -2.9704224953984926       -4.2370329877329604        2.1107970504873563     
 C  -5.3101084050046019       -2.6273433013065608      -0.31696727809132508     
 C  -4.0844768102949969       -4.7769714054946579      -0.65077133083863048     
 C  -5.0714030313973080       -1.2200819316895288        1.6182725798403512     
 C  -3.5560234219410285       -1.8189813903943546        3.5546095889572502     
 Dy  -1.9188463906882227       -4.9316464689846553        3.9906024140658354     
 H  -2.8296269379073515       -5.0215258510411855        1.4669545133298085     
 H  -5.7574778819099706       -2.8206739489524071       -1.2929040181727789     
 C  -5.6701994485268248       -1.4724674025259870       0.38188651776136096     
 C  -2.5962394570836964       -4.8659140235899185       -1.0458218334884466     
 C  -4.6385462067662431       -6.1024462186813695       -8.1314477493875867E-002
 H  -4.6293987094662006       -4.6122814647805903       -1.5946343241357472     
 H  -5.3317482331623518      -0.31125498146804148        2.1596857765555018     
 C  -4.4005697423879591       -2.4853738856431526        4.6636279433226315     
 H  -2.5401141323722789       -2.2653263737218370        3.5758063459399123     
 C  -3.3732996845358558      -0.32005868867471510        3.8637267474151828     
 N  -1.3035377395412626       -4.0018150355397752        5.9445773067975880     
 H -0.36859707614908899       -3.6981173176797530        5.6557473397474078     
 N -0.68248662888570322       -6.7178608198316976        4.4069525503925240     
 O  -3.8674843829506811       -6.2263687311940563        4.3699624343680643     
 O   6.9482788768435541E-002  -3.9287835883605382        3.0908283815445752     
 H  -6.4077516427006183      -0.78897260626242138       -3.3867467643041285E-002
 H  -2.2987363578627540       -3.9621516601643445       -1.5997453786284286     
 H  -1.9152647237070122       -4.9504936488708733      -0.18566418177127347     
 H  -2.4131306852459282       -5.7361182848944177       -1.6942778360461284     
 H  -4.4289272200380552       -6.9352260853633796      -0.77044373629518981     
 H  -4.2167173556830928       -6.3710737896179435       0.89647793370672002     
 H  -5.7288565078974321       -6.0414547200681827        3.9761268899936447E-002
 H  -3.9573255996839967       -2.3393987673767720        5.6585390925856647     
 H  -4.5235966559552692       -3.5655280013597843        4.4944216340279848     
 H  -5.4139015065440157       -2.0535309007863538        4.6672457945765355     
 H  -4.3440916545054922       0.18718757377628939        3.9813941466161293     
 H  -2.8240316187846224       0.20119664050123998        3.0646975802699328     
 H  -2.8252569979725597      -0.19514480115343166        4.8111792268438647     
 C  -1.7671015392338838       -3.1300905854773604        6.9202370792939929     
 C  0.16247922500600404       -7.7758314630964405        4.1265739778249628     
 H -0.68348536289943684       -6.5662167863075371        5.4227771184534754     
 C  -3.8378198755919106       -7.5443461829558744        5.0411411263779273     
 C  -5.2247287874940644       -6.0047187933276716        3.8433796023682860     
 C   1.4583074402463039       -4.3446017343388164        3.3403823838452875     
 C  0.12618696961565354       -2.9516969251162499        1.9969187046588996     
 C  -1.1823691981409055       -1.8416231171479791        7.1135454319436038     
 C  -2.8745337281499701       -3.5181842993660841        7.7326557598527739     
 C  0.82119606969871484       -8.4895033683910643        5.1819886030921607     
 C  0.40834374769263659       -8.1590239526267005        2.7746603981979079     
 H  -3.6280428568082193       -7.3651062487120917        6.1030486252427645     
 H  -3.0010419568286983       -8.0976619367068086        4.6014328369035757     
 C  -5.2029075713994821       -8.1807765880475412        4.7845179999990979     
 C  -5.7539447056158748       -7.3992120254831297        3.5818594854907730     
 H  -5.1102215359993686       -5.3599810163157988        2.9659952401070662     
 H  -5.8105784063053223       -5.4853611042723980        4.6173547933551315     
 H   1.8621897271965533       -3.7120813342204473        4.1451549881176843     
 H   1.4073406329801172       -5.3834039620684457        3.6831198732833732     
 C   2.2095505730298433       -4.1422313224961869        2.0095786866398195     
 C   1.1575248670751408       -3.5391562013911559        1.0487625735319577     
 H -0.88998425543769344       -2.8709606922015927        1.5998068803417065     
 H  0.44898348737577526       -1.9844829587497699        2.4095491142802397     
 C  -1.7695672652133585      -0.96100873775107443        8.0248451252849389     
 C   7.7512289558874570E-002  -1.4753168794135210        6.3445246153099122     
 C  -3.4215462746867940       -2.6010535097284104        8.6342006579679200     
 C  -3.3830369654744530       -4.9457527077450445        7.6273532614406694     
 C   1.5990241792258302       -9.6062374411637421        4.8677589052239956     
 C  0.65713463673593142       -7.9993806987324962        6.6139968160860247     
 C   1.2217962116650747       -9.2682545953587940        2.5176454540310020     
 C -0.22815464319228190       -7.3749304433676608        1.6386570794288453     
 H  -5.8675760112710442       -8.0471029534546936        5.6458221226375711     
 H  -5.1189894794749655       -9.2541670455734373        4.5796873615750719     
 H  -5.3554527542337826       -7.8014065166719417        2.6404142917954179     
 H  -6.8497974502654264       -7.4348517361328677        3.5338651779809931     
 H   2.6041807795341070       -5.0900558999828780        1.6252690011914745     
 H   3.0570396214836011       -3.4562218450369571        2.1337639709820131     
 H   1.5913911474218148       -2.7856347859600503       0.38050890248754243     
 H  0.69475035515846284       -4.3211805319275403       0.43194616955439313     
 H  -1.3461489330998628        3.0768780231538839E-002   8.1418079143685915     
 C  -2.8876145652922909       -1.3178289799169152        8.7789558173087592     
 C  0.35879879345379972        3.1944188475032290E-002   6.2666970990379642     
 H  -5.8105372186654534E-002  -1.8250204685885278        5.3051517414701532     
 C   1.2984782742212657       -2.2167488798915498        6.9465281646067591     
 H  -4.2830181679522559       -2.8820099014005236        9.2369383221275481     
 C  -4.8291334111864197       -5.1424044643343301        8.0864990911603147     
 H  -3.3436507743426058       -5.2228520346839744        6.5647056186342168     
 C  -2.4307898591980357       -5.8934969224246556        8.3881589325993122     
 H   2.0701008770928486       -10.168095710947147        5.6711347814773987     
 C   1.8066778332943128       -10.008945464104041        3.5462301809635433     
 C   1.4140988926519416       -6.6688911698971811        6.8439288896851549     
 H -0.41925861290020355       -7.8081163936964098        6.7773061043900436     
 C   1.0750390271223427       -9.0156088360882265        7.6805224703621144     
 H   1.4195578267652191       -9.5546409747026946        1.4870457846808698     
 C  0.63575659667241813       -7.3182914441972313       0.37010314115481285     
 H -0.34206094237064411       -6.3354798299398656        1.9917708245529726     
 C  -1.6311005262296459       -7.9218411748529247        1.3072704807653472     
 H  -3.3436672176279485      -0.61233262573869807        9.4680257637671073     
 H -0.51264188406013900       0.58808188725035238        5.8958278937937720     
 H   1.1990062883225585       0.23491934098113720        5.5888979371495831     
 H  0.63025203227288018       0.44385420157923305        7.2483414944507425     
 H   1.4783381955006958       -1.8590996348755169        7.9707503832715769     
 H   2.2124533351362694       -2.0453022944567039        6.3593047563278748     
 H   1.1339080266229487       -3.3015864656184966        7.0150886126506489     
 H  -5.1504222154547232       -6.1802445544458875        7.9179560340155684     
 H  -5.5243070792103204       -4.4787019090612823        7.5536999600743480     
 H  -4.9416186269781059       -4.9460206994285487        9.1607361566182046     
 H  -2.4425939827502794       -5.6603485402501024        9.4620184270785757     
 H  -1.4013774913225516       -5.7789062229467172        8.0239813276099134     
 H  -2.7218923862952140       -6.9481073372440285        8.2730030280883131     
 H   2.4580415903439761       -10.851152699210637        3.3205150481989483     
 H   2.4983462182197984       -6.8455769642395463        6.8602394108795837     
 H   1.1327763535798130       -6.2199844849674326        7.8063149188019842     
 H   1.2100645575935203       -5.9255466629608486        6.0630068774352539     
 H   2.1484550264653093       -9.2338730720423836        7.6301153454514381     
 H  0.52278282474672311       -9.9583259809308906        7.5779634093139192     
 H  0.87417959840994908       -8.6119952405265323        8.6816671513751054     
 H   1.6513105376198700       -6.9585550997467260       0.58604774398173987     
 H  0.18581247254390276       -6.6511782547420388      -0.37796370492937864     
 H  0.72874446566157269       -8.3038566992906340      -0.10279753307691136     
 H  -1.5677858885235909       -8.9782003100289600        1.0094386083842903     
 H  -2.0928022471553094       -7.3672842786856503       0.47901666459077746     
 H  -2.3030116662058973       -7.8668887506350105        2.1761693825947233     
         240

 C   9.0461234350016451        6.2364006405813264       -9.3913707272179305     
 C   9.6177177064381976        6.1168589749800306       -8.0797794699208243     
 C   9.4112327133875571        7.3703124075292354       -10.186949517765253     
 N   8.1697967508145481        5.2892125789865743       -9.9127890475547868     
 C   10.545427582928943        7.0691008711509946       -7.6430974956467939     
 C   9.2873633336613768        4.9821800651973644       -7.1114694186348588     
 C   10.350774727188384        8.2891659468073637       -9.7043110465227258     
 C   8.8536417676925989        7.5372601153024972       -11.591413606656079     
 Dy   7.1315396491896914        4.5025512716393505       -11.767066201372865     
 H   7.9952678031464099        4.5834802214972887       -9.1911530722798194     
 H   10.985707260392729        6.9548322072607327       -6.6520236148735323     
 C   10.937164626883142        8.1441293634022163       -8.4450682965229653     
 C   7.8043732353552002        4.9362881649599828       -6.6929749610059526     
 C   9.8094367911123683        3.6017359162174514       -7.5717450045197934     
 H   9.8461769802299646        5.2208773500606158       -6.1913163343633641     
 H   10.637388804870938        9.1330619669937505       -10.332437614895694     
 C   9.8123974594330239        6.9068908360280155       -12.624196240537414     
 H   7.8844014795785879        7.0004888178556071       -11.635379308542138     
 C   8.5327549143816057        8.9935905876710329       -11.975185659876573     
 N   6.5106764799548742        5.3820728476904787       -13.737277477085593     
 H   5.5669458923740480        5.6631856043871132       -13.452670454487924     
 N   5.8993304365491843        2.7112820691545969       -12.201926743767110     
 O   9.1029595418636049        3.2205131479047635       -12.109382301742848     
 O   5.1359263431220326        5.4740598764943078       -10.847982730208628     
 H   11.690621199141562        8.8463885737480936       -8.0930308046559851     
 H   7.6521881301171852        4.1806217725469432       -5.9058543957255285     
 H   7.1199610525977093        4.6845597064822906       -7.5200495563815597     
 H   7.4811114903900018        5.9121182430321868       -6.2937966339387259     
 H   10.896258203812234        3.6337961433648229       -7.7258757061425829     
 H   9.3587017372039103        3.2602549503420626       -8.5133707860777008     
 H   9.6047157676633912        2.8330972478831278       -6.8100895774086814     
 H   9.4126954632508895        6.9766524749702157       -13.644854703460815     
 H   10.012912724153091        5.8494883192318428       -12.403143952767815     
 H   10.780885716281764        7.4290248071082736       -12.592072826083307     
 H   9.4445167806945047        9.6059233015090992       -12.028826390645763     
 H   7.8648375151902368        9.4692028007651405       -11.242781073416138     
 H   8.0566502715642407        9.0256720158541235       -12.967051510607231     
 C   6.9684751609419973        6.2776797340255390       -14.695248921739474     
 C   5.0709043607622366        1.6366312353438834       -11.935922864564395     
 H   5.8856728876386066        2.8896590842253924       -13.213431172714087     
 C   9.0877114549241380        1.9049126039091084       -12.787815556652017     
 C   10.435169603549230        3.4171131161290162       -11.512002591703951     
 C   3.7529824115495209        5.0321377767086179       -11.075756658832223     
 C   5.0642437542941625        6.4672387373329396       -9.7694142062259868     
 C   6.3850927323774860        7.5708381546239565       -14.851295541770469     
 C   8.0726715108719418        5.9087497209976716       -15.520348011674500     
 C   4.4115119056126462       0.93158536575090301       -12.997060049248857     
 C   4.8521769833085342        1.2201527195015556       -10.588638969494237     
 H   8.9192256240136309        2.0888027138903991       -13.856869775956714     
 H   8.2296455897950587        1.3565747324336961       -12.382315500996388     
 C   10.436985443569867        1.2569042051951780       -12.481874587020068     
 C   10.934887110965763        2.0130770273252865       -11.239866797211507     
 H   10.286579765057436        4.0586086086045974       -10.637596150007166     
 H   11.067055443199397        3.9318800869977304       -12.252111949457138     
 H   3.3150995011307831        5.6781707497491132       -11.851535239912135     
 H   3.8184291922809175        4.0042036505795320       -11.447484191266225     
 C   3.0313419002494273        5.1861256200600057       -9.7223314490179007     
 C   4.0716303569393233        5.8571465679006307       -8.7933341015864226     
 H   6.0837020790201164        6.5916981548599987       -9.3943283972019476     
 H   4.6989963697357977        7.4152255554123467       -10.191350583922070     
 C   6.9697658023704490        8.4738870233345835       -15.742186365470147     
 C   5.1404582635543958        7.9250219630131218       -14.052756063875650     
 C   8.6161239279884061        6.8474012370900725       -16.402098199082968     
 C   8.5928172181600004        4.4839363111431165       -15.431913982783612     
 C   3.6321137179517113      -0.18667807283559412       -12.692857406846230     
 C   4.5897138743071322        1.4201894462233549       -14.428096131720807     
 C   4.0413719349976605       0.10660751133552356       -10.342174487241541     
 C   5.5285917052320732        1.9689181193371847       -9.4508955975948403     
 H   11.142164543788958        1.4074447547528690       -13.307533945405410     
 H   10.341212803722204       0.17921944163657400       -12.305256357175709     
 H   10.483094906905050        1.6061086542399068       -10.324411157678028     
 H   12.027115641644766        1.9611669268518299       -11.137930116668212     
 H   2.7143156352863764        4.2133811941696830       -9.3288798974097915     
 H   2.1382881535731997        5.8157639043198781       -9.8209526277182260     
 H   3.6158863619583022        6.6068387717956032       -8.1358090659065780     
 H   4.5767539646418465        5.1104029511918201       -8.1665792647278685     
 H   6.5496979938272615        9.4700680882157222       -15.826817060183419     
 C   8.0833054747945123        8.1350214697864871       -16.511825124583584     
 C   4.8728878037238754        9.4314534917666801       -13.932297786381401     
 H   5.2924385148635009        7.5474463124904192       -13.025629354922243     
 C   3.9040648233798079        7.2077828927938636       -14.650250183591961     
 H   9.4770125395791744        6.5817638469434714       -17.012656179852147     
 C   10.035696264506580        4.3030717499039346       -15.907172975242407     
 H   8.5655854276425778        4.1997308082437428       -14.370210141227243     
 C   7.6427703816197408        3.5322169448284439       -16.189235297233051     
 H   3.1586816784399137      -0.73863953720854147       -13.501637488078483     
 C   3.4360684770060947      -0.61117917882099959       -11.376284936898950     
 C   3.7913065115015891        2.7214103894484301       -14.682575325422818     
 H   5.6618810429300481        1.6510989249587680       -14.562993508955838     
 C   4.2428259680395630       0.38378556537900160       -15.503379322017343     
 H   3.8648226878126319      -0.20107261177221311       -9.3144098607079968     
 C   4.7301914708809143        1.9645360231752100       -8.1386534744091463     
 H   5.6113155601256395        3.0230394712206281       -9.7686925053258218     
 C   6.9545467900820306        1.4298192630252782       -9.2107556660697956     
 H   8.5353184059960583        8.8561389880120966       -17.187986487147430     
 H   5.7551188314382742        9.9704240442142780       -13.563176752929051     
 H   4.0449131074054696        9.6246876841064033       -13.236709157254699     
 H   4.5913722064309850        9.8711826548901289       -14.898892024091483     
 H   3.7064062099102935        7.5946554667662705       -15.660289132780067     
 H   3.0025457118361509        7.3699622538885112       -14.042153958342935     
 H   4.0576466682609986        6.1241346887796615       -14.752206676208599     
 H   10.368147339609608        3.2672821441342088       -15.746816533742946     
 H   10.730144194322490        4.9709128364427970       -15.378731192008310     
 H   10.133444329311670        4.5057806929226105       -16.981842846827224     
 H   7.6653493000961497        3.7534418971290511       -17.265229445321488     
 H   6.6107974536716920        3.6537762921469663       -15.835325623223911     
 H   7.9300571793560675        2.4783465698048839       -16.059067283520552     
 H   2.7874054897138341       -1.4582384338459400       -11.159037781321718     
 H   2.7143302586186016        2.5064802954455478       -14.721049514485173     
 H   4.0776622456115295        3.1749205994759362       -15.641824315937459     
 H   3.9529712074479568        3.4749602535658495       -13.900611908317119     
 H   3.1737856173154344       0.13796802763303301       -15.497304971477682     
 H   4.8146981183019282      -0.54356784032660432       -15.368047085542605     
 H   4.4778837759726713       0.78457935342924734       -16.498556162582592     
 H   3.7033120598952776        2.3283039014892779       -8.2847037547215692     
 H   5.2150376648783201        2.6030360128007741       -7.3868399041130486     
 H   4.6636517826591488       0.95872765370589563       -7.7039144091259466     
 H   6.9165092296234274       0.36807745207158515       -8.9281308372424313     
 H   7.4598200871469968        1.9747778986311650       -8.4006957184829183     
 H   7.5733321732471852        1.5050853463189764       -10.116511448596299     
 C  -3.8226644157602974       -3.3181179464224515        1.5040201963360822     
 C  -4.4013822512149812       -3.5444393418425113       0.20994177842621231     
 C  -4.1511250595366551       -2.1053337121311069        2.1920569325193191     
 N  -2.9698152944486003       -4.2331355365163201        2.1112933162525453     
 C  -5.3094763187185592       -2.6162480129560923      -0.31127242507765901     
 C  -4.0835389420882118       -4.7642802899378962      -0.65174971912872837     
 C  -5.0719672408903573       -1.2156301212688481        1.6284372885303262     
 C  -3.5582996619880980       -1.8209798382947580        3.5635060770817324     
 Dy  -1.9182506240104924       -4.9316789033000372        3.9897078567039901     
 H  -2.8283626243353979       -5.0150097100739579        1.4647452998062507     
 H  -5.7565719015949721       -2.8065980442343781       -1.2877830071461518     
 C  -5.6701589160391945       -1.4639355623741308       0.39112508484269226     
 C  -2.5954607907062894       -4.8518980427477816       -1.0475418227749862     
 C  -4.6366713510829403       -6.0916156090184144       -8.6117696194313309E-002
 H  -4.6289226349471866       -4.5969843915105484       -1.5947880609546223     
 H  -5.3329463166007551      -0.30895177459175277        2.1728543589158229     
 C  -4.4077654509173900       -2.4855569021329273        4.6693705362210149     
 H  -2.5444604635242589       -2.2712448114417056        3.5859013150442043     
 C  -3.3697570525547231      -0.32383495266223544        3.8755083879140986     
 N  -1.3030546284811724       -4.0035063502369344        5.9444654046477599     
 H -0.36771749495272554       -3.7006537449454853        5.6560353080868788     
 N -0.68160976894386727       -6.7175818681437187        4.4071806831430580     
 O  -3.8675984509113470       -6.2254076884873379        4.3681787960703451     
 O   6.9903856020690130E-002  -3.9285090191133571        3.0901205366128197     
 H  -6.4078180901148603      -0.77937832987224842       -2.2520301189966910E-002
 H  -2.2971676954654145       -3.9459471348097486       -1.5968038068192552     
 H  -1.9144226207993684       -4.9414963504229537      -0.18831933535903964     
 H  -2.4132630283283620       -5.7186643953448169       -1.7001807298714051     
 H  -4.4277856589567657       -6.9220301262874235      -0.77805593523839056     
 H  -4.2135345259985861       -6.3632016253238044       0.89012981292766857     
 H  -5.7267857127476152       -6.0313678649490274        3.6602743428512413E-002
 H  -3.9663277704351398       -2.3428483110355738        5.6653494011509737     
 H  -4.5342411410227497       -3.5646954157912285        4.4979939773831283     
 H  -5.4190858786265856       -2.0497296911516143        4.6715089655282114     
 H  -4.3380000103051000       0.18790028551369728        3.9902454500506916     
 H  -2.8153441849214351       0.19526896512972280        3.0793179476577945     
 H  -2.8249339157602340      -0.20264307423532940        4.8248831361621605     
 C  -1.7666018239100350       -3.1308714543932630        6.9193686740801370     
 C  0.16296818326986087       -7.7760089745466940        4.1274885243088937     
 H -0.68228119142804855       -6.5648624289998558        5.4228278627353701     
 C  -3.8383077978353457       -7.5434038078018837        5.0394363410295044     
 C  -5.2241555344159174       -6.0044514882399804        3.8395646240276942     
 C   1.4587593454072822       -4.3447776691860440        3.3383366286634812     
 C  0.12658161103596399       -2.9492172328865176        1.9982863534118354     
 C  -1.1821778308951265       -1.8420964805516948        7.1112065025119184     
 C  -2.8737794091606865       -3.5184166817899354        7.7323693798132904     
 C  0.82173197534166387       -8.4891925136845590        5.1832004578927204     
 C  0.40802070174316252       -8.1603769698105069        2.7757765700052004     
 H  -3.6294836628576319       -7.3641425522040844        6.1015199404468525     
 H  -3.0010535543123629       -8.0966143095420353        4.6004939573104631     
 C  -5.2030208012495187       -8.1800049721870014        4.7815807594348767     
 C  -5.7525094171790263       -7.3992157309986197        3.5777533763700036     
 H  -5.1086986617208421       -5.3597534120146708        2.9622938619208474     
 H  -5.8112901428763708       -5.4852782204315123        4.6126275197940503     
 H   1.8634851230467997       -3.7125991174832724        4.1429432057378497     
 H   1.4078526457815375       -5.3836856123564134        3.6807671566774181     
 C   2.2088572435277118       -4.1418973323178880        2.0069856450798325     
 C   1.1569759433197737       -3.5353696919632163        1.0483053829653892     
 H -0.88975580529214393       -2.8670218276943360        1.6020273619172989     
 H  0.45025196619179136       -1.9831313063962150        2.4127455412959371     
 C  -1.7693858825266899      -0.96072275925456907        8.0217656046931580     
 C   7.7063430354669213E-002  -1.4760488452696980        6.3410626150234899     
 C  -3.4207741221805943       -2.6005681069835238        8.6331910027773535     
 C  -3.3822992662048490       -4.9460438901275410        7.6279429008234780     
 C   1.5995470602311279       -9.6060579342734744        4.8694501387794249     
 C  0.65722210610479348       -7.9988281316873175        6.6150768609655950     
 C   1.2213425569032836       -9.2698088276617376        2.5192410306430735     
 C -0.22961719261426178       -7.3773201784699705        1.6396957798982135     
 H  -5.8687729041302550       -8.0456407208293577        5.6418860039420302     
 H  -5.1189187755767538       -9.2535563201253339        4.5776913912125670     
 H  -5.3524718917527982       -7.8015573966310887        2.6370654935886022     
 H  -6.8482550017178960       -7.4353197639805204        3.5282025230537797     
 H   2.6010107272173850       -5.0898945710198147        1.6208706992920834     
 H   3.0578233285347722       -3.4578400757414602        2.1311922500190121     
 H   1.5912707519559708       -2.7807122586057611       0.38169343209557516     
 H  0.69312122529714415       -4.3153346093827158       0.42985765492907935     
 H  -1.3462869619070155        3.1315169100714635E-002   8.1374642384208347     
 C  -2.8871354596356986       -1.3170664737371354        8.7765556065795636     
 C  0.35744148546424259        3.1223731948244269E-002   6.2613035292638237     
 H  -5.9008238930464911E-002  -1.8270866642822043        5.3022355557151419     
 C   1.2987907628697468       -2.2160546462778679        6.9431484777634189     
 H  -4.2820724193413806       -2.8811190706504863        9.2363567315327249     
 C  -4.8280787130373897       -5.1425412015604497        8.0880990611345780     
 H  -3.3435478517538484       -5.2234649164851197        6.5653513416460587     
 C  -2.4296261646053190       -5.8935383202443230        8.3884709113493621     
 H   2.0706546072719307       -10.167523539479495        5.6730756385004417     
 C   1.8067749066018619       -10.009681546532324        3.5481338662661472     
 C   1.4153752548125171       -6.6691198500473821        6.8454051430076444     
 H -0.41905575301447479       -7.8063701741038090        6.7774616148336113     
 C   1.0730106470636038       -9.0154010497033532        7.6821335573862495     
 H   1.4184715961462750       -9.5569862303667872        1.4887692431608075     
 C  0.63254442104581676       -7.3221912929331436       0.36995372167946905     
 H -0.34270681241559808       -6.3374596595084469        1.9918633140634747     
 C  -1.6332227195060998       -7.9240565031920012        1.3108439057678225     
 H  -3.3431189071188094      -0.61104026336450534        9.4651390550123153     
 H -0.51450123083441490       0.58641171332532716        5.8902910935942172     
 H   1.1972023318780900       0.23387698618248454        5.5828626245388984     
 H  0.62909343088910308       0.44447125753785927        7.2422999631185467     
 H   1.4790540581506462       -1.8571024611272657        7.9668124644236071     
 H   2.2123171900836787       -2.0447175613597963        6.3552289573258838     
 H   1.1349990820641667       -3.3008917095814612        7.0130864371327455     
 H  -5.1494631317008146       -6.1804390118140384        7.9201065197787424     
 H  -5.5235955400024404       -4.4790084815211904        7.5555522114333238     
 H  -4.9398204273796704       -4.9457983912122243        9.1623498942597621     
 H  -2.4416996028252593       -5.6607923249750955        9.4624018638658196     
 H  -1.4002463342995124       -5.7783049220719516        8.0244471923163481     
 H  -2.7202033984526985       -6.9482326916908841        8.2728615710891482     
 H   2.4579491592836922       -10.852159485488448        3.3228252077204519     
 H   2.4994055394683841       -6.8469232899224357        6.8625941038453275     
 H   1.1337642891883979       -6.2197294865483306        7.8074909562018426     
 H   1.2126977439725546       -5.9257678997350736        6.0641449829113068     
 H   2.1463489841820729       -9.2343203803893559        7.6332414823906207     
 H  0.52033163179338582       -9.9577795711286843        7.5787017564343531     
 H  0.87090895995209561       -8.6117139985032090        8.6829931489197403     
 H   1.6483334353684507       -6.9621237746933886       0.58406767401875836     
 H  0.18157991344076685       -6.6559056730676076      -0.37822060327728019     
 H  0.72504975274288885       -8.3082960305555886      -0.10192443472856055     
 H  -1.5705835871933345       -8.9804442440054615        1.0129745578496983     
 H  -2.0963596162870730       -7.3694690420438187       0.48341127694857911     
 H  -2.3034903341269044       -7.8690108023039382        2.1809374792879574     
         240

 C   9.0463543472322865        6.2310415004981472       -9.3877205600473204     
 C   9.6181016600275662        6.1069434077892586       -8.0768134362884538     
 C   9.4104781436962064        7.3680215760962167       -10.178929885937157     
 N   8.1706669671826599        5.2854614403799145       -9.9126090864428811     
 C   10.545222573795947        7.0579466608778407       -7.6365808495431944     
 C   9.2879681059105010        4.9687385267514133       -7.1130232857475617     
 C   10.349500321058509        8.2853939172914117       -9.6929123615594381     
 C   8.8516949460085534        7.5399342805869205       -11.582103691244074     
 Dy   7.1315815343520228        4.5025762686824775       -11.767714725167259     
 H   7.9972893288505329        4.5766554695359591       -9.1940234681198323     
 H   10.985661263385596        6.9404288477945224       -6.6460715166601831     
 C   10.936119593261362        8.1360081301558935       -8.4344776086750457     
 C   7.8047635711124927        4.9213191817707536       -6.6954353566131877     
 C   9.8110285747806483        3.5904380006161087       -7.5778477024413480     
 H   9.8462855135507361        5.2042425453328764       -6.1919125093738741     
 H   10.635475740180866        9.1317303568326924       -10.317630472226794     
 C   9.8059343435074062        6.9080907380181680       -12.617824236849920     
 H   7.8805695145648507        7.0068941715590221       -11.625291269077358     
 C   8.5366087386368683        8.9979561783271080       -11.962914821462991     
 N   6.5119683600737304        5.3834019738065955       -13.737605333994393     
 H   5.5684758345760441        5.6654397937881038       -13.453187109911930     
 N   5.8989716375069401        2.7116323086888587       -12.202489844600409     
 O   9.1019389033125577        3.2194999800043971       -12.111393408262629     
 O   5.1361784772203372        5.4749770419178230       -10.849352872969503     
 H   11.689123015953751        8.8373140288597778       -8.0798842174901395     
 H   7.6512448897235554        4.1608925260279479       -5.9140669176620264     
 H   7.1204235416055779        4.6765868142913449       -7.5238625519522095     
 H   7.4826799607600014        5.8942034281066338       -6.2898033554972850     
 H   10.897975841665140        3.6234721974598365       -7.7307889022931535     
 H   9.3612904352266870        3.2520407718157500       -8.5208838654178773     
 H   9.6060439560046689        2.8192143032382715       -6.8191519610157059     
 H   9.4047184797315904        6.9811005234494301       -13.637506310994599     
 H   10.003049960310546        5.8497554744447777       -12.398940272839521     
 H   10.776276076667783        7.4264016725153299       -12.586909061746129     
 H   9.4507749203103124        9.6059443010930146       -12.018883076465320     
 H   7.8733400135063727        9.4754054506062833       -11.228003702676435     
 H   8.0579192675131441        9.0338677521884208       -12.953110919775906     
 C   6.9704604449541510        6.2780145729081900       -14.696144089605667     
 C   5.0700273295728335        1.6373800513558923       -11.936527459413288     
 H   5.8860364964125598        2.8894271178465161       -13.214092922697617     
 C   9.0858344293684343        1.9038680722007153       -12.789673039771094     
 C   10.435357113053136        3.4170419930652454       -11.517330485357492     
 C   3.7530072293534040        5.0341043148387241       -11.077954602875899     
 C   5.0650643199715351        6.4671111840919444       -9.7698393766162965     
 C   6.3877111480561410        7.5713182093836524       -14.853330680211201     
 C   8.0745448489817928        5.9078771188055423       -15.520816220461077     
 C   4.4107184719732127       0.93243429253929511       -12.997779627706636     
 C   4.8502360596924934        1.2214718852629745       -10.589270900533142     
 H   8.9148524957971986        2.0876093540680607       -13.858271513567736     
 H   8.2290338272877470        1.3551114496849503       -12.382275520812049     
 C   10.436041340710647        1.2565659389109336       -12.486751912895448     
 C   10.936505462383780        2.0133662155618031       -11.246272816372160     
 H   10.288450642645325        4.0584007355350131       -10.642566102037383     
 H   11.065070293553291        3.9322682891055969       -12.258870079845051     
 H   3.3161551535437996        5.6802659943914886       -11.854185020495818     
 H   3.8179379474977702        4.0060559397272604       -11.449445445022670     
 C   3.0305924143148562        5.1887612026861589       -9.7250431898626779     
 C   4.0712806729286060        5.8573037112236594       -8.7948662314720814     
 H   6.0844497050954924        6.5899838677246141       -9.3940670926402579     
 H   4.7011556392176592        7.4159058565652431       -10.190996800389602     
 C   6.9729368796265678        8.4733631198857697       -15.744852302064752     
 C   5.1427022852655959        7.9263959314659580       -14.055801006439061     
 C   8.6186437648431440        6.8455864929600665       -16.403134625030432     
 C   8.5933486271630777        4.4826275134090308       -15.432076272346412     
 C   3.6315264918861949      -0.18603264669439457       -12.693764644011905     
 C   4.5883604381373528        1.4217636393523276       -14.428614454611514     
 C   4.0394151571824555       0.10790480687894483       -10.342963561253729     
 C   5.5250370037603753        1.9710955020497090       -9.4512139894567753     
 H   11.139105668166730        1.4070219172411100       -13.314137174343456     
 H   10.341152250443573       0.17893796647991445       -12.309458335231424     
 H   10.487270847350816        1.6062304710060680       -10.329743896225873     
 H   12.028909980749015        1.9621974370555353       -11.146959974886043     
 H   2.7113838187566550        4.2165138951181689       -9.3323374095398073     
 H   2.1388200750906461        5.8200684811491179       -9.8239853179399006     
 H   3.6162249046153558        6.6068158131420951       -8.1366888361060727     
 H   4.5751223429078580        5.1092256292616804       -8.1687603822103405     
 H   6.5533140709943956        9.4696395685606678       -15.830524175715464     
 C   8.0864520055949338        8.1333338675182958       -16.513967935546386     
 C   4.8752546030681927        9.4329413178307817       -13.936687331136678     
 H   5.2939399332278470        7.5496168549988489       -13.028288804628223     
 C   3.9065531624505918        7.2088977513712589       -14.653559309669502     
 H   9.4793990557038530        6.5790133970247426       -17.013450621448136     
 C   10.036173156544535        4.3003450961344010       -15.906890250839146     
 H   8.5654995305469956        4.1985020173480709       -14.370401603478994     
 C   7.6425703470566839        3.5318569645493327       -16.189698350868969     
 H   3.1583417723753051      -0.73806474908480757       -13.502636189203216     
 C   3.4350594608056260      -0.61039730570399964       -11.377214894660570     
 C   3.7914756251476205        2.7241775007447044       -14.681503054967218     
 H   5.6606834578969671        1.6512840638234783       -14.564485550482312     
 C   4.2388073795288275       0.38660185284215531       -15.504048806008317     
 H   3.8619473944962754      -0.19936863229742749       -9.3152352684227662     
 C   4.7243700712977672        1.9679288539309632       -8.1404510017699820     
 H   5.6085404657236673        3.0248966943344260       -9.7697556388546047     
 C   6.9503725885295671        1.4320103383694873       -9.2081409780490429     
 H   8.5389689332579000        8.8537387265188574       -17.190503235859165     
 H   5.7572852849814842        9.9721263928670272       -13.567372010242201     
 H   4.0468820828896641        9.6267717114059117       -13.241757952681262     
 H   4.5943278410978321        9.8719097475908875       -14.903776176884445     
 H   3.7096783746479631        7.5949836172765570       -15.664037296750831     
 H   3.0046738210718313        7.3716780741278569       -14.046157934808862     
 H   4.0600509514486136        6.1251558037196876       -14.754526596846398     
 H   10.367507939862715        3.2642143515008080       -15.746570246839642     
 H   10.731130067489991        4.9674004169395047       -15.378144004392286     
 H   10.134528861672312        4.5030711198362559       -16.981489142002054     
 H   7.6648963086964459        3.7537067181191239       -17.265572099465988     
 H   6.6107818355815624        3.6537884515587380       -15.835376590214381     
 H   7.9292818429671392        2.4777483009891235       -16.060271837188203     
 H   2.7864751329281545       -1.4575250882654831       -11.160049297566200     
 H   2.7142356122710165        2.5106541099420445       -14.719266248470928     
 H   4.0776512119798731        3.1780547738316334       -15.640607147903809     
 H   3.9546822369750370        3.4769121272223225       -13.899158215954264     
 H   3.1695804960911702       0.14181740760741507       -15.496455688687091     
 H   4.8099222538710107      -0.54139515161686558       -15.370327756100865     
 H   4.4726311085901580       0.78793003857315136       -16.499267208314699     
 H   3.6976912020341022        2.3311447325824104       -8.2887468182660644     
 H   5.2077077799338340        2.6073282997160994       -7.3885026697274290     
 H   4.6574236420315218       0.96259729753621126       -7.7047720722316431     
 H   6.9118248453677786       0.37027818953530933       -8.9255613605930133     
 H   7.4539126955203052        1.9770161900749215       -8.3971296008534626     
 H   7.5710296315358629        1.5072689387098244       -10.112553930611968     
 C  -3.8223017365095053       -3.3125492779438011        1.5075419825179222     
 C  -4.4006248450907517       -3.5346943291700104       0.21274055857804214     
 C  -4.1516614103799894       -2.1024967690133294        2.1994843677562947     
 N  -2.9692080934987080       -4.2292380852996807        2.1117895820177339     
 C  -5.3088442324325165       -2.6051527246056239      -0.30557757206399294     
 C  -4.0826010738814258       -4.7515891743811354      -0.65272810741882614     
 C  -5.0725314503834067       -1.2111783108481675        1.6386019972203010     
 C  -3.5605759020351675       -1.8229782861951613        3.5724025652062146     
 Dy  -1.9176548573327621       -4.9317113376154191        3.9888132993421448     
 H  -2.8270983107634442       -5.0084935691067303        1.4625360862826930     
 H  -5.7556659212799746       -2.7925221395163486       -1.2826619961195247     
 C  -5.6701183835515634       -1.4554037222222747       0.40036365192402368     
 C  -2.5946821243288825       -4.8378820619056446       -1.0492618120615256     
 C  -4.6347964953996366       -6.0807849993554592       -9.0920914894750737E-002
 H  -4.6284465604281726       -4.5816873182405065       -1.5949417977734976     
 H  -5.3341444000391585      -0.30664856771546412        2.1860229412761440     
 C  -4.4149611594468219       -2.4857399186227025        4.6751131291193984     
 H  -2.5488067946762389       -2.2771632491615743        3.5959962841484963     
 C  -3.3662144205735904      -0.32761121664975579        3.8872900284130139     
 N  -1.3025715174210821       -4.0051976649340935        5.9443535024979326     
 H -0.36683791375636204       -3.7031901722112170        5.6563232764263489     
 N -0.68073290900203143       -6.7173029164557407        4.4074088158935920     
 O  -3.8677125188720125       -6.2244466457806196        4.3663951577726268     
 O   7.0324923272944734E-002  -3.9282344498661756        3.0894126916810642     
 H  -6.4078845375291014      -0.76978405348207546       -1.1173134736892534E-002
 H  -2.2955990330680747       -3.9297426094551522       -1.5938622350100817     
 H  -1.9135805178917247       -4.9324990519750349      -0.19097448894680583     
 H  -2.4133953714107959       -5.7012105057952152       -1.7060836236966817     
 H  -4.4266440978754762       -6.9088341672114684      -0.78566813418159132     
 H  -4.2103516963140795       -6.3553294610296653       0.88378169214861713     
 H  -5.7247149175977992       -6.0212810098298712        3.3444217957088379E-002
 H  -3.9753299411862826       -2.3462978546943760        5.6721597097162837     
 H  -4.5448856260902311       -3.5638628302226723        4.5015663207382728     
 H  -5.4242702507091556       -2.0459284815168748        4.6757721364798881     
 H  -4.3319083661047069       0.18861299725110520        3.9990967534852540     
 H  -2.8066567510582479       0.18934128975820569        3.0939383150456568     
 H  -2.8246108335479083      -0.21014134731722714        4.8385870454804554     
 C  -1.7661021085861861       -3.1316523233091660        6.9185002688662802     
 C  0.16345714153371774       -7.7761864859969485        4.1284030707928254     
 H -0.68107701995666015       -6.5635080716921745        5.4228786070172639     
 C  -3.8387957200787808       -7.5424614326478929        5.0377315556810807     
 C  -5.2235822813377695       -6.0041841831522902        3.8357496456871023     
 C   1.4592112505682606       -4.3449536040332708        3.3362908734816750     
 C  0.12697625245627447       -2.9467375406567857        1.9996540021647711     
 C  -1.1819864636493476       -1.8425698439554108        7.1088675730802322     
 C  -2.8730250901714030       -3.5186490642137862        7.7320829997738061     
 C  0.82226788098461279       -8.4888816589780554        5.1844123126932802     
 C  0.40769765579368850       -8.1617299869943150        2.7768927418124925     
 H  -3.6309244689070450       -7.3631788556960780        6.0999912556509415     
 H  -3.0010651517960274       -8.0955666823772638        4.5995550777173504     
 C  -5.2031340310995553       -8.1792333563264634        4.7786435188706555     
 C  -5.7510741287421778       -7.3992194365141106        3.5736472672492341     
 H  -5.1071757874423165       -5.3595258077135419        2.9585924837346282     
 H  -5.8120018794474184       -5.4851953365906265        4.6079002462329699     
 H   1.8647805188970459       -3.7131169007460976        4.1407314233580150     
 H   1.4083646585829577       -5.3839672626443820        3.6784144400714629     
 C   2.2081639140255800       -4.1415633421395892        2.0043926035198449     
 C   1.1564270195644064       -3.5315831825352766        1.0478481923988208     
 H -0.88952735514659431       -2.8630829631870793        1.6042478434928913     
 H  0.45152044500780741       -1.9817796540426600        2.4159419683116341     
 C  -1.7692044998400216      -0.96043678075806371        8.0186860841013772     
 C   7.6614571150463842E-002  -1.4767808111258751        6.3376006147370676     
 C  -3.4200019696743946       -2.6000827042386376        8.6321813475867888     
 C  -3.3815615669352455       -4.9463350725100375        7.6285325402062876     
 C   1.6000699412364257       -9.6058784273832067        4.8711413723348533     
 C  0.65730957547365543       -7.9982755646421397        6.6161569058451644     
 C   1.2208889021414926       -9.2713630599646795        2.5208366072551445     
 C -0.23107974203624165       -7.3797099135722801        1.6407344803675816     
 H  -5.8699697969894666       -8.0441784882040235        5.6379498852464893     
 H  -5.1188480716785421       -9.2529455946772323        4.5756954208500620     
 H  -5.3494910292718139       -7.8017082765902357        2.6337166953817865     
 H  -6.8467125531703656       -7.4357877918281723        3.5225398681265658     
 H   2.5978406749006635       -5.0897332420567523        1.6164723973926924     
 H   3.0586070355859438       -3.4594583064459634        2.1286205290560112     
 H   1.5911503564901268       -2.7757897312514719       0.38287796170360783     
 H  0.69149209543582535       -4.3094886868378923       0.42776914030376556     
 H  -1.3464249907141681        3.1861557969890431E-002   8.1331205624730778     
 C  -2.8866563539791064       -1.3163039675573558        8.7741553958503662     
 C  0.35608417747468551        3.0503275421456248E-002   6.2559099594896832     
 H  -5.9911105674275281E-002  -1.8291528599758811        5.2993193699601306     
 C   1.2991032515182279       -2.2153604126641855        6.9397687909200796     
 H  -4.2811266707305053       -2.8802282399004491        9.2357751409378999     
 C  -4.8270240148883596       -5.1426779387865693        8.0896990311088413     
 H  -3.3434449291650905       -5.2240777982862641        6.5659970646579007     
 C  -2.4284624700126018       -5.8935797180639904        8.3887828900994101     
 H   2.0712083374510128       -10.166951368011841        5.6750164955234847     
 C   1.8068719799094111       -10.010417628960607        3.5500375515687512     
 C   1.4166516169730927       -6.6693485301975830        6.8468813963301329     
 H -0.41885289312874596       -7.8046239545112082        6.7776171252771800     
 C   1.0709822670048650       -9.0151932633184799        7.6837446444103836     
 H   1.4173853655273307       -9.5593314860308798        1.4904927016407454     
 C  0.62933224541921551       -7.3260911416690560       0.36980430220412530     
 H -0.34335268246055206       -6.3394394890770274        1.9919558035739766     
 C  -1.6353449127825537       -7.9262718315310785        1.3144173307702975     
 H  -3.3425705966096704      -0.60974790099031262        9.4622523462575217     
 H -0.51636057760869070       0.58474153940030205        5.8847542933946615     
 H   1.1953983754336215       0.23283463138383190        5.5768273119282137     
 H  0.62793482950532586       0.44508831349648548        7.2362584317863510     
 H   1.4797699208005965       -1.8551052873790144        7.9628745455756373     
 H   2.2121810450310884       -2.0441328282628888        6.3511531583238927     
 H   1.1360901375053847       -3.3001969535444258        7.0110842616148421     
 H  -5.1485040479469051       -6.1806334691821894        7.9222570055419164     
 H  -5.5228840007945603       -4.4793150539810993        7.5574044627922987     
 H  -4.9380222277812340       -4.9455760829958990        9.1639636319013178     
 H  -2.4408052229002393       -5.6612361097000878        9.4627853006530636     
 H  -1.3991151772764729       -5.7777036211971859        8.0249130570227827     
 H  -2.7185144106101835       -6.9483580461377388        8.2727201140899815     
 H   2.4578567282234078       -10.853166271766261        3.3251353672419559     
 H   2.5004648607169702       -6.8482696156053251        6.8649487968110723     
 H   1.1347522247969826       -6.2194744881292277        7.8086669936017010     
 H   1.2153309303515887       -5.9259891365092985        6.0652830883873605     
 H   2.1442429418988365       -9.2347676887363281        7.6363676193298042     
 H  0.51788043884004842       -9.9572331613264780        7.5794401035547878     
 H  0.86763832149424203       -8.6114327564798838        8.6843191464643752     
 H   1.6453563331170313       -6.9656924496400512       0.58208760405577697     
 H  0.17734735433763094       -6.6606330913931764      -0.37847750162518168     
 H  0.72135503982420512       -8.3127353618205433      -0.10105133638020974     
 H  -1.5733812858630778       -8.9826881779819647        1.0165105073151062     
 H  -2.0999169854188366       -7.3716538054019862       0.48780588930638069     
 H  -2.3039690020479120       -7.8711328539728660        2.1857055759811916     
         240

 C   9.0465852594629297        6.2256823604149680       -9.3840703928767102     
 C   9.6184856136169365        6.0970278405984875       -8.0738474026560816     
 C   9.4097235740048557        7.3657307446631988       -10.170910254109060     
 N   8.1715371835507717        5.2817103017732556       -9.9124291253309735     
 C   10.545017564662952        7.0467924506046868       -7.6300642034395949     
 C   9.2885728781596253        4.9552969883054621       -7.1145771528602655     
 C   10.348225914928632        8.2816218877754615       -9.6815136765961523     
 C   8.8497481243245080        7.5426084458713447       -11.572793775832068     
 Dy   7.1316234195143542        4.5026012657256045       -11.768363248961654     
 H   7.9993108545546550        4.5698307175746296       -9.1968938639598470     
 H   10.985615266378463        6.9260254883283121       -6.6401194184468348     
 C   10.935074559639581        8.1278868969095690       -8.4238869208271243     
 C   7.8051539068697844        4.9063501985815243       -6.6978957522204219     
 C   9.8126203584489264        3.5791400850147665       -7.5839504003629017     
 H   9.8463940468715077        5.1876077406051371       -6.1925086843843848     
 H   10.633562675490793        9.1303987466716361       -10.302823329557894     
 C   9.7994712275817886        6.9092906400083205       -12.611452233162426     
 H   7.8767375495511125        7.0132995252624371       -11.615203229612577     
 C   8.5404625628921291        9.0023217689831814       -11.950643983049408     
 N   6.5132602401925865        5.3847310999227123       -13.737933190903194     
 H   5.5700057767780402        5.6676939831890953       -13.453703765335936     
 N   5.8986128384646950        2.7119825482231206       -12.203052945433710     
 O   9.1009182647615123        3.2184868121040306       -12.113404514782410     
 O   5.1364306113186426        5.4758942073413372       -10.850723015730377     
 H   11.687624832765938        8.8282394839714637       -8.0667376303242957     
 H   7.6503016493299256        4.1411632795089526       -5.9222794395985243     
 H   7.1208860306134465        4.6686139221003993       -7.5276755475228585     
 H   7.4842484311300010        5.8762886131810808       -6.2858100770558449     
 H   10.899693479518046        3.6131482515548505       -7.7357020984437241     
 H   9.3638791332494620        3.2438265932894375       -8.5283969447580557     
 H   9.6073721443459466        2.8053313585934156       -6.8282143446227304     
 H   9.3967414962122913        6.9855485719286445       -13.630157918528383     
 H   9.9931871964680017        5.8500226296577127       -12.394736592911228     
 H   10.771666437053801        7.4237785379223853       -12.581745297408951     
 H   9.4570330599261201        9.6059653006769299       -12.008939762284877     
 H   7.8818425118225086        9.4816081004474260       -11.213226331936733     
 H   8.0591882634620493        9.0420634885227198       -12.939170328944581     
 C   6.9724457289663055        6.2783494117908409       -14.697039257471863     
 C   5.0691502983834313        1.6381288673679013       -11.937132054262181     
 H   5.8864001051865129        2.8891951514676397       -13.214754672681149     
 C   9.0839574038127324        1.9028235404923224       -12.791530522890168     
 C   10.435544622557043        3.4169708700014749       -11.522658379011034     
 C   3.7530320471572871        5.0360708529688303       -11.080152546919573     
 C   5.0658848856489067        6.4669836308509483       -9.7702645470066045     
 C   6.3903295637347961        7.5717982641433474       -14.855365818651935     
 C   8.0764181870916438        5.9070045166134140       -15.521284429247654     
 C   4.4099250383337782       0.93328321932768721       -12.998499206164418     
 C   4.8482951360764526        1.2227910510243933       -10.589902831572047     
 H   8.9104793675807645        2.0864159942457223       -13.859673251178759     
 H   8.2284220647804336        1.3536481669362044       -12.382235540627713     
 C   10.435097237851426        1.2562276726266890       -12.491629238770827     
 C   10.938123813801798        2.0136554037983196       -11.252678835532814     
 H   10.290321520233215        4.0581928624654280       -10.647536054067601     
 H   11.063085143907182        3.9326564912134638       -12.265628210232963     
 H   3.3172108059568162        5.6823612390338649       -11.856834801079499     
 H   3.8174467027146224        4.0079082288749888       -11.451406698779113     
 C   3.0298429283802846        5.1913967853123122       -9.7277549307074551     
 C   4.0709309889178886        5.8574608545466882       -8.7963983613577419     
 H   6.0851973311708676        6.5882695805892295       -9.3938057880785699     
 H   4.7033149086995207        7.4165861577181396       -10.190643016857136     
 C   6.9761079568826876        8.4728392164369559       -15.747518238659355     
 C   5.1449463069767960        7.9277698999187951       -14.058845949002473     
 C   8.6211636016978819        6.8437717488300613       -16.404171050977897     
 C   8.5938800361661549        4.4813187156749450       -15.432238561909211     
 C   3.6309392658206785      -0.18538722055319501       -12.694671881177580     
 C   4.5870070019675735        1.4233378324813002       -14.429132777502222     
 C   4.0374583793672514       0.10920210242236608       -10.343752635265918     
 C   5.5214823022886774        1.9732728847622332       -9.4515323813187102     
 H   11.136046792544503        1.4065990797293508       -13.320740403281501     
 H   10.341091697164941       0.17865649132325492       -12.313660313287139     
 H   10.491446787796582        1.6063522877722289       -10.335076634773715     
 H   12.030704319853264        1.9632279472592407       -11.155989833103872     
 H   2.7084520022269336        4.2196465960666547       -9.3357949216698248     
 H   2.1393519966080921        5.8243730579783586       -9.8270180081615752     
 H   3.6165634472724091        6.6067928544885870       -8.1375686063055657     
 H   4.5734907211738696        5.1080483073315408       -8.1709414996928125     
 H   6.5569301481615287        9.4692110489056116       -15.834231291247509     
 C   8.0895985363953571        8.1316462652501045       -16.516110746509188     
 C   4.8776214024125100        9.4344291438948833       -13.941076875891953     
 H   5.2954413515921930        7.5517873975072778       -13.030948254334206     
 C   3.9090415015213757        7.2100126099486541       -14.656868435747043     
 H   9.4817855718285333        6.5762629471060139       -17.014245063044125     
 C   10.036650048582491        4.2976184423648673       -15.906607526435883     
 H   8.5654136334514135        4.1972732264523982       -14.370593065730745     
 C   7.6423703124936271        3.5314969842702215       -16.190161404504888     
 H   3.1580018663106961      -0.73748996096107355       -13.503634890327948     
 C   3.4340504446051572      -0.60961543258699968       -11.378144852422189     
 C   3.7916447387936523        2.7269446120409793       -14.680430784511616     
 H   5.6594858728638862        1.6514692026881883       -14.565977592008785     
 C   4.2347887910180919       0.38941814030530908       -15.504718289999291     
 H   3.8590721011799189      -0.19766465282264187       -9.3160606761375355     
 C   4.7185486717146192        1.9713216846867161       -8.1422485291308160     
 H   5.6057653713216951        3.0267539174482239       -9.7708187723833877     
 C   6.9461983869771027        1.4342014137136967       -9.2055262900282884     
 H   8.5426194605197416        8.8513384650256199       -17.193019984570903     
 H   5.7594517385246933        9.9738287415197746       -13.571567267555350     
 H   4.0488510583738586        9.6288557387054183       -13.246806748107822     
 H   4.5972834757646801        9.8726368402916478       -14.908660329677408     
 H   3.7129505393856328        7.5953117677868436       -15.667785460721595     
 H   3.0068019303075122        7.3733938943672017       -14.050161911274792     
 H   4.0624552346362295        6.1261769186597137       -14.756846517484199     
 H   10.366868540115822        3.2611465588674076       -15.746323959936339     
 H   10.732115940657492        4.9638879974362133       -15.377556816776263     
 H   10.135613394032951        4.5003615467499012       -16.981135437176881     
 H   7.6644433172967421        3.7539715391091972       -17.265914753610492     
 H   6.6107662174914319        3.6538006109705101       -15.835427557204849     
 H   7.9285065065782110        2.4771500321733635       -16.061476390855852     
 H   2.7855447761424750       -1.4568117426850262       -11.161060813810684     
 H   2.7141409659234319        2.5148279244385408       -14.717482982456685     
 H   4.0776401783482168        3.1811889481873306       -15.639389979870158     
 H   3.9563932665021171        3.4788640008787959       -13.897704523591408     
 H   3.1653753748669060       0.14566678758179716       -15.495606405896499     
 H   4.8051463894400932      -0.53922246290712672       -15.372608426659127     
 H   4.4673784412076447       0.79128072371705538       -16.499978254046809     
 H   3.6920703441729272        2.3339855636755429       -8.2927898818105596     
 H   5.2003778949893480        2.6116205866314246       -7.3901654353418103     
 H   4.6511955014038948       0.96646694136652700       -7.7056297353373395     
 H   6.9071404611121308       0.37247892699903357       -8.9229918839435971     
 H   7.4480053038936127        1.9792544815186781       -8.3935634832240069     
 H   7.5687270898245416        1.5094525311006723       -10.108596412627637     
 C  -3.8219390572587133       -3.3069806094651510        1.5110637686997619     
 C  -4.3998674389665222       -3.5249493164975094       0.21553933872987197     
 C  -4.1521977612233236       -2.0996598258955519        2.2069118029932699     
 N  -2.9686008925488157       -4.2253406340830404        2.1122858477829229     
 C  -5.3082121461464729       -2.5940574362551549      -0.29988271905032687     
 C  -4.0816632056746407       -4.7388980588243736      -0.65370649570892403     
 C  -5.0730956598764561       -1.2067265004274870        1.6487667059102760     
 C  -3.5628521420822370       -1.8249767340955645        3.5812990533306968     
 Dy  -1.9170590906550320       -4.9317437719308010        3.9879187419802991     
 H  -2.8258339971914905       -5.0019774281395026        1.4603268727591352     
 H  -5.7547599409649761       -2.7784462347983196       -1.2775409850928978     
 C  -5.6700778510639331       -1.4468718820704183       0.40960221900535504     
 C  -2.5939034579514759       -4.8238660810635077       -1.0509818013480652     
 C  -4.6329216397163338       -6.0699543896925050       -9.5724133595188179E-002
 H  -4.6279704859091577       -4.5663902449704636       -1.5950955345923727     
 H  -5.3353424834775618      -0.30434536083917541        2.1991915236364656     
 C  -4.4221568679762528       -2.4859229351124772        4.6808557220177818     
 H  -2.5531531258282190       -2.2830816868814430        3.6060912532527882     
 C  -3.3626717885924582      -0.33138748063727613        3.8990716689119296     
 N  -1.3020884063609919       -4.0068889796312526        5.9442416003481044     
 H -0.36595833255999860       -3.7057265994769488        5.6566112447658199     
 N -0.67985604906019548       -6.7170239647677619        4.4076369486441260     
 O  -3.8678265868326784       -6.2234856030739012        4.3646115194749076     
 O   7.0745990525199323E-002  -3.9279598806189941        3.0887048467493092     
 H  -6.4079509849433434      -0.76018977709190250        1.7403171618185498E-004
 H  -2.2940303706707352       -3.9135380841005563       -1.5909206632009083     
 H  -1.9127384149840809       -4.9235017535271153      -0.19362964253457202     
 H  -2.4135277144932292       -5.6837566162456143       -1.7119865175219582     
 H  -4.4255025367941867       -6.8956382081355123      -0.79328033312479196     
 H  -4.2071688666295728       -6.3474572967355263       0.87743357136956579     
 H  -5.7226441224479823       -6.0111941547107151        3.0285692485664352E-002
 H  -3.9843321119374258       -2.3497473983531778        5.6789700182815936     
 H  -4.5555301111577116       -3.5630302446541164        4.5051386640934163     
 H  -5.4294546227917264       -2.0421272718821353        4.6800353074315639     
 H  -4.3258167219043147       0.18932570898851309        4.0079480569198163     
 H  -2.7979693171950606       0.18341361438668854        3.1085586824335185     
 H  -2.8242877513355826      -0.21763962039912488        4.8522909547987512     
 C  -1.7656023932623373       -3.1324331922250690        6.9176318636524234     
 C  0.16394609979757457       -7.7763639974472030        4.1293176172767563     
 H -0.67987284848527185       -6.5621537143844932        5.4229293512991585     
 C  -3.8392836423222154       -7.5415190574939013        5.0360267703326578     
 C  -5.2230090282596224       -6.0039168780645991        3.8319346673465104     
 C   1.4596631557292388       -4.3451295388804985        3.3342451182998687     
 C  0.12737089387658493       -2.9442578484270534        2.0010216509177070     
 C  -1.1817950964035686       -1.8430432073591265        7.1065286436485460     
 C  -2.8722707711821194       -3.5188814466376375        7.7317966197343226     
 C  0.82280378662756182       -8.4885708042715500        5.1856241674938399     
 C  0.40737460984421442       -8.1630830041781213        2.7780089136197850     
 H  -3.6323652749564577       -7.3622151591880716        6.0984625708550295     
 H  -3.0010767492796915       -8.0945190552124924        4.5986161981242386     
 C  -5.2032472609495928       -8.1784617404659254        4.7757062783064335     
 C  -5.7496388403053302       -7.3992231420296015        3.5695411581284642     
 H  -5.1056529131637900       -5.3592982034124139        2.9548911055484091     
 H  -5.8127136160184669       -5.4851124527497408        4.6031729726718886     
 H   1.8660759147472921       -3.7136346840089227        4.1385196409781804     
 H   1.4088766713843779       -5.3842489129323505        3.6760617234655077     
 C   2.2074705845234481       -4.1412293519612904        2.0017995619598579     
 C   1.1558780958090393       -3.5277966731073365        1.0473910018322523     
 H -0.88929890500104480       -2.8591440986798227        1.6064683250684837     
 H  0.45278892382382352       -1.9804280016891049        2.4191383953273311     
 C  -1.7690231171533533      -0.96015080226155847        8.0156065635095946     
 C   7.6165711946258471E-002  -1.4775127769820522        6.3341386144506453     
 C  -3.4192298171681950       -2.5995973014937510        8.6311716923962223     
 C  -3.3808238676656415       -4.9466262548925348        7.6291221795890971     
 C   1.6005928222417234       -9.6056989204929408        4.8728326058902827     
 C  0.65739704484251749       -7.9977229975969610        6.6172369507247337     
 C   1.2204352473797015       -9.2729172922676231        2.5224321838672159     
 C -0.23254229145822153       -7.3820996486745907        1.6417731808369498     
 H  -5.8711666898486774       -8.0427162555786875        5.6340137665509484     
 H  -5.1187773677803303       -9.2523348692291290        4.5736994504875570     
 H  -5.3465101667908295       -7.8018591565493827        2.6303678971749709     
 H  -6.8451701046228353       -7.4362558196758251        3.5168772131993520     
 H   2.5946706225839415       -5.0895719130936898        1.6120740954933015     
 H   3.0593907426371150       -3.4610765371504661        2.1260488080930102     
 H   1.5910299610242831       -2.7708672038971827       0.38406249131164050     
 H  0.68986296557450655       -4.3036427642930679       0.42568062567845172     
 H  -1.3465630195213207        3.2407946839066233E-002   8.1287768865253209     
 C  -2.8861772483225141       -1.3155414613775762        8.7717551851211688     
 C  0.35472686948512838        2.9782818894668227E-002   6.2505163897155427     
 H  -6.0813972418085657E-002  -1.8312190556695576        5.2964031842051202     
 C   1.2994157401667090       -2.2146661790505036        6.9363891040767394     
 H  -4.2801809221196301       -2.8793374091504114        9.2351935503430749     
 C  -4.8259693167393296       -5.1428146760126880        8.0912990010831045     
 H  -3.3433420065763331       -5.2246906800874093        6.5666427876697417     
 C  -2.4272987754198851       -5.8936211158836578        8.3890948688494600     
 H   2.0717620676300950       -10.166379196544188        5.6769573525465278     
 C   1.8069690532169602       -10.011153711388889        3.5519412368713557     
 C   1.4179279791336683       -6.6695772103477848        6.8483576496526224     
 H -0.41865003324301714       -7.8028777349186074        6.7777726357207486     
 C   1.0689538869461261       -9.0149854769336066        7.6853557314345187     
 H   1.4162991349083864       -9.5616767416949724        1.4922161601206834     
 C  0.62612006979261425       -7.3299909904049674       0.36965488272878150     
 H -0.34399855250550604       -6.3414193186456087        1.9920482930844785     
 C  -1.6374671060590074       -7.9284871598701550        1.3179907557727728     
 H  -3.3420222861005309      -0.60845553861611990        9.4593656375027280     
 H -0.51821992438296649       0.58307136547527683        5.8792174931951067     
 H   1.1935944189891530       0.23179227658517923        5.5707919993175299     
 H  0.62677622812154876       0.44570536945511169        7.2302169004541552     
 H   1.4804857834505469       -1.8531081136307632        7.9589366267276676     
 H   2.2120448999784976       -2.0435480951659812        6.3470773593219016     
 H   1.1371811929466027       -3.2995021975073899        7.0090820860969387     
 H  -5.1475449641929965       -6.1808279265503403        7.9244074913050895     
 H  -5.5221724615866803       -4.4796216264410074        7.5592567141512736     
 H  -4.9362240281827976       -4.9453537747795746        9.1655773695428753     
 H  -2.4399108429752192       -5.6616798944250810        9.4631687374403093     
 H  -1.3979840202534337       -5.7771023203224203        8.0253789217292191     
 H  -2.7168254227676680       -6.9484834005845935        8.2725786570908166     
 H   2.4577642971631239       -10.854173058044072        3.3274455267634595     
 H   2.5015241819655558       -6.8496159412882145        6.8673034897768161     
 H   1.1357401604055675       -6.2192194897101256        7.8098430310015594     
 H   1.2179641167306230       -5.9262103732835234        6.0664211938634134     
 H   2.1421368996156001       -9.2352149970833022        7.6394937562689869     
 H  0.51542924588671113       -9.9566867515242716        7.5801784506752226     
 H  0.86436768303638856       -8.6111515144565605        8.6856451440090101     
 H   1.6423792308656122       -6.9692611245867129       0.58010753409279558     
 H  0.17311479523449505       -6.6653605097187452      -0.37873439997308322     
 H  0.71766032690552140       -8.3171746930854979      -0.10017823803185892     
 H  -1.5761789845328213       -8.9849321119584680        1.0200464567805139     
 H  -2.1034743545506003       -7.3738385687601538       0.49220050166418228     
 H  -2.3044476699689191       -7.8732549056417938        2.1904736726744254     
         240

 C   9.0468161716935729        6.2203232203317897       -9.3804202257061000     
 C   9.6188695672063051        6.0871122734077154       -8.0708813690237111     
 C   9.4089690043135050        7.3634399132301809       -10.162890622280964     
 N   8.1724073999188818        5.2779591631665959       -9.9122491642190678     
 C   10.544812555529957        7.0356382403315338       -7.6235475573359954     
 C   9.2891776504087513        4.9418554498595109       -7.1161310199729684     
 C   10.346951508798757        8.2778498582595095       -9.6701149916328664     
 C   8.8478013026404607        7.5452826111557680       -11.563483860420060     
 Dy   7.1316653046766856        4.5026262627687315       -11.769011772756050     
 H   8.0013323802587770        4.5630059656132991       -9.1997642597998599     
 H   10.985569269371329        6.9116221288621018       -6.6341673202334857     
 C   10.934029526017801        8.1197656636632445       -8.4132962329792047     
 C   7.8055442426270769        4.8913812153922942       -6.7003561478276561     
 C   9.8142121421172064        3.5678421694134239       -7.5900530982844563     
 H   9.8465025801922792        5.1709729358773968       -6.1931048593948947     
 H   10.631649610800721        9.1290671365105780       -10.288016186888996     
 C   9.7930081116561727        6.9104905419984739       -12.605080229474932     
 H   7.8729055845373752        7.0197048789658520       -11.605115190147798     
 C   8.5443163871473899        9.0066873596392565       -11.938373144635825     
 N   6.5145521203114418        5.3860602260388291       -13.738261047811994     
 H   5.5715357189800363        5.6699481725900869       -13.454220420759942     
 N   5.8982540394224499        2.7123327877573820       -12.203616046267008     
 O   9.0998976262104652        3.2174736442036642       -12.115415621302191     
 O   5.1366827454169481        5.4768113727648524       -10.852093158491252     
 H   11.686126649578124        8.8191649390831479       -8.0535910431584501     
 H   7.6493584089362958        4.1214340329899564       -5.9304919615350222     
 H   7.1213485196213151        4.6606410299094545       -7.5314885430935075     
 H   7.4858169015000007        5.8583737982555286       -6.2818167986144040     
 H   10.901411117370950        3.6028243056498641       -7.7406152945942948     
 H   9.3664678312722387        3.2356124147631253       -8.5359100240982322     
 H   9.6087003326872242        2.7914484139485598       -6.8372767282297549     
 H   9.3887645126929922        6.9899966204078581       -13.622809526062166     
 H   9.9833244326254551        5.8502897848706477       -12.390532912982936     
 H   10.767056797439817        7.4211554033294407       -12.576581533071774     
 H   9.4632911995419260        9.6059863002608452       -11.998996448104434     
 H   7.8903450101386445        9.4878107502885687       -11.198448961197029     
 H   8.0604572594109545        9.0502592248570188       -12.925229738113254     
 C   6.9744310129784592        6.2786842506734910       -14.697934425338056     
 C   5.0682732671940283        1.6388776833799104       -11.937736649111073     
 H   5.8867637139604660        2.8889631850887634       -13.215416422664681     
 C   9.0820803782570287        1.9017790087839295       -12.793388006009245     
 C   10.435732132060947        3.4168997469377045       -11.527986272664577     
 C   3.7530568649611702        5.0380373910989373       -11.082350490963249     
 C   5.0667054513262793        6.4668560776099531       -9.7706897173969125     
 C   6.3929479794134512        7.5722783189030434       -14.857400957092668     
 C   8.0782915252014948        5.9061319144212856       -15.521752638034231     
 C   4.4091316046943438       0.93413214611607920       -12.999218784622197     
 C   4.8463542124604109        1.2241102167858120       -10.590534762610952     
 H   8.9061062393643322        2.0852226344233840       -13.861074988789779     
 H   8.2278103022731219        1.3521848841874586       -12.382195560443375     
 C   10.434153134992206        1.2558894063424446       -12.496506564646205     
 C   10.939742165219817        2.0139445920348358       -11.259084854693468     
 H   10.292192397821104        4.0579849893958437       -10.652506006097820     
 H   11.061099994261076        3.9330446933213308       -12.272386340620876     
 H   3.3182664583698327        5.6844564836762403       -11.859484581663182     
 H   3.8169554579314751        4.0097605180227163       -11.453367952535558     
 C   3.0290934424457134        5.1940323679384655       -9.7304666715522323     
 C   4.0705813049071713        5.8576179978697160       -8.7979304912434024     
 H   6.0859449572462436        6.5865552934538449       -9.3935444835168820     
 H   4.7054741781813831        7.4172664588710360       -10.190289233324668     
 C   6.9792790341388065        8.4723153129881421       -15.750184175253960     
 C   5.1471903286879961        7.9291438683716322       -14.061890891565884     
 C   8.6236834385526198        6.8419570047000562       -16.405207476925359     
 C   8.5944114451692304        4.4800099179408592       -15.432400851472011     
 C   3.6303520397551625      -0.18474179441199548       -12.695579118343254     
 C   4.5856535657977933        1.4249120256102730       -14.429651100392929     
 C   4.0355016015520464       0.11049939796578735       -10.344541709278108     
 C   5.5179276008169795        1.9754502674747574       -9.4518507731806469     
 H   11.132987916922275        1.4061762422175916       -13.327343632219547     
 H   10.341031143886310       0.17837501616659537       -12.317862291342854     
 H   10.495622728242346        1.6064741045383899       -10.340409373321560     
 H   12.032498658957513        1.9642584574629460       -11.165019691321703     
 H   2.7055201856972126        4.2227792970151405       -9.3392524337998406     
 H   2.1398839181255385        5.8286776348075984       -9.8300506983832516     
 H   3.6169019899294628        6.6067698958350789       -8.1384483765050604     
 H   4.5718590994398820        5.1068709854014003       -8.1731226171752827     
 H   6.5605462253286628        9.4687825292505554       -15.837938406779553     
 C   8.0927450671957786        8.1299586629819132       -16.518253557471990     
 C   4.8799882017568272        9.4359169699589849       -13.945466420647231     
 H   5.2969427699565390        7.5539579400157075       -13.033607704040186     
 C   3.9115298405921597        7.2111274685260494       -14.660177561824586     
 H   9.4841720879532119        6.5735124971872860       -17.015039504640114     
 C   10.037126940620446        4.2948917885953337       -15.906324802032621     
 H   8.5653277363558296        4.1960444355567255       -14.370784527982494     
 C   7.6421702779305702        3.5311370039911107       -16.190624458140807     
 H   3.1576619602460876      -0.73691517283733965       -13.504633591452681     
 C   3.4330414284046884      -0.60883355946999962       -11.379074810183807     
 C   3.7918138524396836        2.7297117233372536       -14.679358514056014     
 H   5.6582882878308061        1.6516543415528986       -14.567469633535261     
 C   4.2307702025073555       0.39223442776846279       -15.505387773990263     
 H   3.8561968078635624      -0.19596067334785622       -9.3168860838523067     
 C   4.7127272721314721        1.9747145154424692       -8.1440460564916517     
 H   5.6029902769197228        3.0286111405620217       -9.7718819059121707     
 C   6.9420241854246392        1.4363924890579061       -9.2029116020075357     
 H   8.5462699877815833        8.8489382035323825       -17.195536733282637     
 H   5.7616181920679033        9.9755310901725220       -13.575762524868502     
 H   4.0508200338580531        9.6309397660049267       -13.251855543534385     
 H   4.6002391104315272        9.8733639329924063       -14.913544482470371     
 H   3.7162227041233025        7.5956399182971301       -15.671533624692358     
 H   3.0089300395431926        7.3751097146065465       -14.054165887740719     
 H   4.0648595178238445        6.1271980335997398       -14.759166438122000     
 H   10.366229140368930        3.2580787662340067       -15.746077673033035     
 H   10.733101813824993        4.9603755779329211       -15.376969629160239     
 H   10.136697926393593        4.4976519736635465       -16.980781732351712     
 H   7.6639903258970383        3.7542363600992701       -17.266257407754992     
 H   6.6107505994013014        3.6538127703822818       -15.835478524195317     
 H   7.9277311701892828        2.4765517633576031       -16.062680944523503     
 H   2.7846144193567954       -1.4560983971045691       -11.162072330055167     
 H   2.7140463195758473        2.5190017389350370       -14.715699716442440     
 H   4.0776291447165605        3.1843231225430277       -15.638172811836506     
 H   3.9581042960291977        3.4808158745352689       -13.896250831228553     
 H   3.1611702536426418       0.14951616755617925       -15.494757123105909     
 H   4.8003705250091757      -0.53704977419738797       -15.374889097217388     
 H   4.4621257738251314       0.79463140886095951       -16.500689299778916     
 H   3.6864494863117518        2.3368263947686754       -8.2968329453550531     
 H   5.1930480100448619        2.6159128735467494       -7.3918282009561906     
 H   4.6449673607762678       0.97033658519684274       -7.7064873984430351     
 H   6.9024560768564820       0.37467966446275780       -8.9204224072941791     
 H   7.4420979122669211        1.9814927729624345       -8.3899973655945512     
 H   7.5664245481132193        1.5116361234915203       -10.104638894643307     
 C  -3.8215763780079213       -3.3014119409865010        1.5145855548816018     
 C  -4.3991100328422927       -3.5152043038250085       0.21833811888170179     
 C  -4.1527341120666579       -2.0968228827777744        2.2143392382302456     
 N  -2.9679936915989233       -4.2214431828664001        2.1127821135481115     
 C  -5.3075800598604301       -2.5829621479046865      -0.29418786603666081     
 C  -4.0807253374678547       -4.7262069432676128      -0.65468488399902180     
 C  -5.0736598693695054       -1.2022746900068062        1.6589314146002510     
 C  -3.5651283821293061       -1.8269751819959679        3.5901955414551789     
 Dy  -1.9164633239773017       -4.9317762062461830        3.9870241846184538     
 H  -2.8245696836195373       -4.9954612871722750        1.4581176592355776     
 H  -5.7538539606499786       -2.7643703300802906       -1.2724199740662707     
 C  -5.6700373185763029       -1.4383400419185621       0.41884078608668640     
 C  -2.5931247915740689       -4.8098501002213707       -1.0527017906346048     
 C  -4.6310467840330309       -6.0591237800295499      -0.10052735229562562     
 H  -4.6274944113901437       -4.5510931717004217       -1.5952492714112481     
 H  -5.3365405669159651      -0.30204215396288675        2.2123601059967868     
 C  -4.4293525765056847       -2.4861059516022519        4.6865983149161652     
 H  -2.5574994569801990       -2.2890001246013121        3.6161862223570802     
 C  -3.3591291566113255      -0.33516374462479648        3.9108533094108449     
 N  -1.3016052953009016       -4.0085802943284108        5.9441296981982772     
 H -0.36507875136363516       -3.7082630267426810        5.6568992131052909     
 N -0.67897918911835964       -6.7167450130797839        4.4078650813946600     
 O  -3.8679406547933439       -6.2225245603671828        4.3628278811771883     
 O   7.1167057777453913E-002  -3.9276853113718131        3.0879970018175538     
 H  -6.4080174323575845      -0.75059550070172953        1.1521198169256230E-002
 H  -2.2924617082733958       -3.8973335587459603       -1.5879790913917349     
 H  -1.9118963120764372       -4.9145044550791956      -0.19628479612233818     
 H  -2.4136600575756630       -5.6663027266960126       -1.7178894113472347     
 H  -4.4243609757128963       -6.8824422490595563      -0.80089253206799271     
 H  -4.2039860369450661       -6.3395851324413872       0.87108545059051434     
 H  -5.7205733272981654       -6.0011072995915589        2.7127167014240318E-002
 H  -3.9933342826885685       -2.3531969420119800        5.6857803268469027     
 H  -4.5661745962251921       -3.5621976590855602        4.5087110074485608     
 H  -5.4346389948742964       -2.0383260622473958        4.6842984783832398     
 H  -4.3197250777039224       0.19003842072592100        4.0167993603543781     
 H  -2.7892818833318733       0.17748593901517140        3.1231790498213807     
 H  -2.8239646691232569      -0.22513789348102264        4.8659948641170461     
 C  -1.7651026779384884       -3.1332140611409716        6.9167634584385667     
 C  0.16443505806143144       -7.7765415088974565        4.1302321637606871     
 H -0.67866867701388356       -6.5607993570768119        5.4229800955810532     
 C  -3.8397715645656505       -7.5405766823399105        5.0343219849842340     
 C  -5.2224357751814745       -6.0036495729769079        3.8281196890059186     
 C   1.4601150608902171       -4.3453054737277261        3.3321993631180624     
 C  0.12776553529689541       -2.9417781561973215        2.0023892996706425     
 C  -1.1816037291577897       -1.8435165707628425        7.1041897142168597     
 C  -2.8715164521928358       -3.5191138290614883        7.7315102396948392     
 C  0.82333969227051074       -8.4882599495650464        5.1868360222944005     
 C  0.40705156389474034       -8.1644360213619294        2.7791250854270770     
 H  -3.6338060810058708       -7.3612514626800651        6.0969338860591176     
 H  -3.0010883467633560       -8.0934714280477209        4.5976773185311259     
 C  -5.2033604907996294       -8.1776901246053857        4.7727690377422123     
 C  -5.7482035518684818       -7.3992268475450924        3.5654350490076947     
 H  -5.1041300388852635       -5.3590705991112850        2.9511897273621903     
 H  -5.8134253525895154       -5.4850295689088560        4.5984456991108082     
 H   1.8673713105975382       -3.7141524672717479        4.1363078585983457     
 H   1.4093886841857981       -5.3845305632203182        3.6737090068595522     
 C   2.2067772550213167       -4.1408953617829907        1.9992065203998710     
 C   1.1553291720536720       -3.5240101636793968        1.0469338112656841     
 H -0.88907045485549530       -2.8552052341725664        1.6086888066440761     
 H  0.45405740263983962       -1.9790763493355499        2.4223348223430285     
 C  -1.7688417344666847      -0.95986482376505311        8.0125270429178137     
 C   7.5716852742053115E-002  -1.4782447428382293        6.3306766141642230     
 C  -3.4184576646619953       -2.5991118987488648        8.6301620372056576     
 C  -3.3800861683960379       -4.9469174372750313        7.6297118189719066     
 C   1.6011157032470211       -9.6055194136026731        4.8745238394457111     
 C  0.65748451421137954       -7.9971704305517832        6.6183169956043040     
 C   1.2199815926179105       -9.2744715245705667        2.5240277604792869     
 C -0.23400484088020138       -7.3844893837769003        1.6428118813063182     
 H  -5.8723635827078882       -8.0412540229533533        5.6300776478554075     
 H  -5.1187066638821177       -9.2517241437810256        4.5717034801250520     
 H  -5.3435293043098451       -7.8020100365085296        2.6270190989681557     
 H  -6.8436276560753040       -7.4367238475234769        3.5112145582721381     
 H   2.5915005702672196       -5.0894105841306265        1.6076757935939103     
 H   3.0601744496882861       -3.4626947678549693        2.1234770871300093     
 H   1.5909095655584391       -2.7659446765428934       0.38524702091967317     
 H  0.68823383571318775       -4.2977968417482435       0.42359211105313793     
 H  -1.3467010483284731        3.2954335708242029E-002   8.1244332105775658     
 C  -2.8856981426659218       -1.3147789551977966        8.7693549743919714     
 C  0.35336956149557125        2.9062362367880207E-002   6.2451228199414031     
 H  -6.1716839161896034E-002  -1.8332852513632341        5.2934869984501089     
 C   1.2997282288151899       -2.2139719454368212        6.9330094172333991     
 H  -4.2792351735087548       -2.8784465784003741        9.2346119597482499     
 C  -4.8249146185902996       -5.1429514132388077        8.0928989710573678     
 H  -3.3432390839875752       -5.2253035618885537        6.5672885106815837     
 C  -2.4261350808271684       -5.8936625137033252        8.3894068475995098     
 H   2.0723157978091771       -10.165807025076534        5.6788982095695708     
 C   1.8070661265245094       -10.011889793817170        3.5538449221739596     
 C   1.4192043412942439       -6.6698058904979858        6.8498339029751110     
 H -0.41844717335728832       -7.8011315153260075        6.7779281461643164     
 C   1.0669255068873875       -9.0147776905487333        7.6869668184586528     
 H   1.4152129042894424       -9.5640219973590668        1.4939396186006213     
 C  0.62290789416601289       -7.3338908391408797       0.36950546325343775     
 H -0.34464442255046002       -6.3433991482141900        1.9921407825949804     
 C  -1.6395892993354613       -7.9307024882092323        1.3215641807752481     
 H  -3.3414739755913918      -0.60716317624192728        9.4564789287479343     
 H -0.52007927115724228       0.58140119155025172        5.8736806929955518     
 H   1.1917904625446845       0.23074992178652656        5.5647566867068452     
 H  0.62561762673777155       0.44632242541373796        7.2241753691219595     
 H   1.4812016461004973       -1.8511109398825121        7.9549987078796978     
 H   2.2119087549259069       -2.0429633620690741        6.3430015603199106     
 H   1.1382722483878207       -3.2988074414703545        7.0070799105790353     
 H  -5.1465858804390878       -6.1810223839184912        7.9265579770682635     
 H  -5.5214609223788003       -4.4799281989009154        7.5611089655102486     
 H  -4.9344258285843621       -4.9451314665632493        9.1671911071844328     
 H  -2.4390164630501991       -5.6621236791500733        9.4635521742275532     
 H  -1.3968528632303945       -5.7765010194476547        8.0258447864356537     
 H  -2.7151364349251526       -6.9486087550314490        8.2724372000916517     
 H   2.4576718661028401       -10.855179844321885        3.3297556862849631     
 H   2.5025835032141419       -6.8509622669711039        6.8696581827425600     
 H   1.1367280960141521       -6.2189644912910236        7.8110190684014169     
 H   1.2205973031096573       -5.9264316100577492        6.0675592993394671     
 H   2.1400308573323636       -9.2356623054302744        7.6426198932081704     
 H  0.51297805293337373       -9.9561403417220653        7.5809167977956564     
 H  0.86109704457853498       -8.6108702724332371        8.6869711415536468     
 H   1.6394021286141929       -6.9728297995333754       0.57812746412981419     
 H  0.16888223613135914       -6.6700879280443139      -0.37899129832098477     
 H  0.71396561398683767       -8.3216140243504526       -9.9305139683508112E-002
 H  -1.5789766832025649       -8.9871760459349712        1.0235824062459218     
 H  -2.1070317236823639       -7.3760233321183222       0.49659511402198392     
 H  -2.3049263378899267       -7.8753769573107215        2.1952417693676596     
         240

 C   9.0470470839242161        6.2149640802486106       -9.3767700585354898     
 C   9.6192535207956755        6.0771967062169443       -8.0679153353913389     
 C   9.4082144346221543        7.3611490817971621       -10.154870990452867     
 N   8.1732776162869936        5.2742080245599361       -9.9120692031071602     
 C   10.544607546396961        7.0244840300583800       -7.6170309112323960     
 C   9.2897824226578756        4.9284139114135597       -7.1176848870856713     
 C   10.345677102668882        8.2740778287435592       -9.6587163066695787     
 C   8.8458544809564152        7.5479567764401914       -11.554173945008055     
 Dy   7.1317071898390170        4.5026512598118584       -11.769660296550445     
 H   8.0033539059629000        4.5561812136519695       -9.2026346556398746     
 H   10.985523272364196        6.8972187693958915       -6.6282152220201374     
 C   10.932984492396022        8.1116444304169200       -8.4027055451312833     
 C   7.8059345783843694        4.8764122322030650       -6.7028165434348903     
 C   9.8158039257854846        3.5565442538120817       -7.5961557962060109     
 H   9.8466111135130507        5.1543381311496574       -6.1937010344054055     
 H   10.629736546110649        9.1277355263495199       -10.273209044220096     
 C   9.7865449957305550        6.9116904439886264       -12.598708225787439     
 H   7.8690736195236370        7.0261102326692670       -11.595027150683018     
 C   8.5481702114026508        9.0110529502953316       -11.926102306222244     
 N   6.5158440004302980        5.3873893521549467       -13.738588904720794     
 H   5.5730656611820324        5.6722023619910775       -13.454737076183948     
 N   5.8978952403802047        2.7126830272916438       -12.204179147100309     
 O   9.0988769876594198        3.2164604763032978       -12.117426727821972     
 O   5.1369348795152536        5.4777285381883667       -10.853463301252127     
 H   11.684628466390313        8.8100903941948339       -8.0404444559926045     
 H   7.6484151685426660        4.1017047864709610       -5.9387044834715192     
 H   7.1218110086291837        4.6526681377185088       -7.5353015386641564     
 H   7.4873853718700003        5.8404589833299756       -6.2778235201729640     
 H   10.903128755223856        3.5925003597448777       -7.7455284907448654     
 H   9.3690565292950136        3.2273982362368128       -8.5434231034384087     
 H   9.6100285210285019        2.7775654693037035       -6.8463391118367793     
 H   9.3807875291736913        6.9944446688870725       -13.615461133595950     
 H   9.9734616687829103        5.8505569400835835       -12.386329233054642     
 H   10.762447157825836        7.4185322687364970       -12.571417768734596     
 H   9.4695493391577337        9.6060072998447605       -11.989053133923990     
 H   7.8988475084547796        9.4940134001297114       -11.183671590457326     
 H   8.0617262553598579        9.0584549611913161       -12.911289147281929     
 C   6.9764162969906138        6.2790190895561420       -14.698829593204252     
 C   5.0673962360046261        1.6396264993919192       -11.938341243959966     
 H   5.8871273227344192        2.8887312187098870       -13.216078172648213     
 C   9.0802033527013268        1.9007344770755366       -12.795245489128320     
 C   10.435919641564853        3.4168286238739340       -11.533314166318119     
 C   3.7530816827650533        5.0400039292290435       -11.084548435006925     
 C   5.0675260170036509        6.4667285243689578       -9.7711148877872223     
 C   6.3955663950921053        7.5727583736627384       -14.859436095533402     
 C   8.0801648633113441        5.9052593122291563       -15.522220846820808     
 C   4.4083381710549094       0.93498107290447130       -12.999938363079979     
 C   4.8444132888443701        1.2254293825472309       -10.591166693649857     
 H   8.9017331111478981        2.0840292746010451       -13.862476726400802     
 H   8.2271985397658103        1.3507216014387127       -12.382155580259036     
 C   10.433209032132986        1.2555511400582002       -12.501383890521586     
 C   10.941360516637834        2.0142337802713524       -11.265490873854121     
 H   10.294063275408995        4.0577771163262595       -10.657475958128037     
 H   11.059114844614967        3.9334328954291977       -12.279144471008788     
 H   3.3193221107828492        5.6865517283186167       -11.862134362246863     
 H   3.8164642131483273        4.0116128071704447       -11.455329206292003     
 C   3.0283439565111419        5.1966679505646187       -9.7331784123970078     
 C   4.0702316208964548        5.8577751411927448       -8.7994626211290612     
 H   6.0866925833216188        6.5848410063184604       -9.3932831789551940     
 H   4.7076334476632447        7.4179467600239324       -10.189935449792202     
 C   6.9824501113949262        8.4717914095393265       -15.752850111848563     
 C   5.1494343503991971        7.9305178368244684       -14.064935834129296     
 C   8.6262032754073577        6.8401422605700501       -16.406243902872824     
 C   8.5949428541723076        4.4787011202067735       -15.432563141034809     
 C   3.6297648136896461      -0.18409636827079592       -12.696486355508929     
 C   4.5843001296280139        1.4264862187392457       -14.430169423283637     
 C   4.0335448237368414       0.11179669350920861       -10.345330783290297     
 C   5.5143728993452807        1.9776276501872816       -9.4521691650425819     
 H   11.129929041300048        1.4057534047058324       -13.333946861157592     
 H   10.340970590607679       0.17809354100993585       -12.322064269398567     
 H   10.499798668688111        1.6065959213045509       -10.345742111869404     
 H   12.034292998061760        1.9652889676666514       -11.174049549539532     
 H   2.7025883691674912        4.2259119979636264       -9.3427099459298564     
 H   2.1404158396429844        5.8329822116368382       -9.8330833886049263     
 H   3.6172405325865165        6.6067469371815708       -8.1393281467045551     
 H   4.5702274777058935        5.1056936634712606       -8.1753037346577546     
 H   6.5641623024957960        9.4683540095955010       -15.841645522311598     
 C   8.0958915979962001        8.1282710607137219       -16.520396368434792     
 C   4.8823550011011445        9.4374047960230865       -13.949855965402508     
 H   5.2984441883208850        7.5561284825241364       -13.036267153746168     
 C   3.9140181796629436        7.2122423271034446       -14.663486687902127     
 H   9.4865586040778904        6.5707620472685573       -17.015833946236103     
 C   10.037603832658402        4.2921651348258010       -15.906042077629360     
 H   8.5652418392602474        4.1948156446610527       -14.370975990234244     
 C   7.6419702433675125        3.5307770237119995       -16.191087511776725     
 H   3.1573220541814790      -0.73634038471360563       -13.505632292577411     
 C   3.4320324122042196      -0.60805168635299967       -11.380004767945428     
 C   3.7919829660857154        2.7324788346335285       -14.678286243600413     
 H   5.6570907027977251        1.6518394804176086       -14.568961675061734     
 C   4.2267516139966199       0.39505071523161650       -15.506057257981237     
 H   3.8533215145472064      -0.19425669387307060       -9.3177114915670760     
 C   4.7069058725483250        1.9781073461982224       -8.1458435838524856     
 H   5.6002151825177506        3.0304683636758196       -9.7729450394409536     
 C   6.9378499838721757        1.4385835644021154       -9.2002969139867812     
 H   8.5499205150434250        8.8465379420391432       -17.198053481994375     
 H   5.7637846456111124        9.9772334388252713       -13.579957782181651     
 H   4.0527890093422476        9.6330237933044334       -13.256904338960947     
 H   4.6031947450983743        9.8740910256931667       -14.918428635263334     
 H   3.7194948688609721        7.5959680688074176       -15.675281788663122     
 H   3.0110581487788735        7.3768255348458922       -14.058169864206647     
 H   4.0672638010114603        6.1282191485397659       -14.761486358759800     
 H   10.365589740622037        3.2550109736006059       -15.745831386129732     
 H   10.734087686992494        4.9568631584296288       -15.376382441544214     
 H   10.137782458754232        4.4949424005771919       -16.980428027526539     
 H   7.6635373344973345        3.7545011810893429       -17.266600061899492     
 H   6.6107349813111709        3.6538249297940539       -15.835529491185785     
 H   7.9269558338003545        2.4759534945418427       -16.063885498191151     
 H   2.7836840625711159       -1.4553850515241122       -11.163083846299651     
 H   2.7139516732282627        2.5231755534315337       -14.713916450428197     
 H   4.0776181110849050        3.1874572968987249       -15.636955643802857     
 H   3.9598153255562778        3.4827677481917418       -13.894797138865698     
 H   3.1569651324183776       0.15336554753056131       -15.493907840315318     
 H   4.7955946605782582      -0.53487708548764912       -15.377169767775650     
 H   4.4568731064426190       0.79798209400486353       -16.501400345511026     
 H   3.6808286284505769        2.3396672258618079       -8.3008760088995484     
 H   5.1857181251003759        2.6202051604620746       -7.3934909665705719     
 H   4.6387392201486408       0.97420622902715848       -7.7073450615487316     
 H   6.8977716926008341       0.37688040192648203       -8.9178529306447611     
 H   7.4361905206402286        1.9837310644061912       -8.3864312479650973     
 H   7.5641220064018979        1.5138197158823683       -10.100681376658976     
 C  -3.8212136987571292       -3.2958432725078510        1.5181073410634416     
 C  -4.3983526267180633       -3.5054592911525080       0.22113689903353159     
 C  -4.1532704629099921       -2.0939859396599974        2.2217666734672208     
 N  -2.9673864906490306       -4.2175457316497598        2.1132783793133005     
 C  -5.3069479735743874       -2.5718668595542176      -0.28849301302299468     
 C  -4.0797874692610696       -4.7135158277108511      -0.65566327228911958     
 C  -5.0742240788625548       -1.1978228795861257        1.6690961232902257     
 C  -3.5674046221763756       -1.8289736298963710        3.5990920295796611     
 Dy  -1.9158675572995714       -4.9318086405615649        3.9861296272566085     
 H  -2.8233053700475836       -4.9889451462050474        1.4559084457120197     
 H  -5.7529479803349801       -2.7502944253622617       -1.2672989630396436     
 C  -5.6699967860886726       -1.4298082017667060       0.42807935316801776     
 C  -2.5923461251966620       -4.7958341193792338       -1.0544217799211442     
 C  -4.6291719283497281       -6.0482931703665948      -0.10533057099606305     
 H  -4.6270183368711297       -4.5357960984303798       -1.5954030082301232     
 H  -5.3377386503543685      -0.29973894708659810        2.2255286883571084     
 C  -4.4365482850351166       -2.4862889680920270        4.6923409078145486     
 H  -2.5618457881321790       -2.2949185623211807        3.6262811914613722     
 C  -3.3555865246301928      -0.33894000861231682        3.9226349499097606     
 N  -1.3011221842408114       -4.0102716090255699        5.9440177960484490     
 H -0.36419917016727171       -3.7107994540084128        5.6571871814447618     
 N -0.67810232917652369       -6.7164660613918050        4.4080932141451941     
 O  -3.8680547227540094       -6.2215635176604644        4.3610442428794700     
 O   7.1588125029708502E-002  -3.9274107421246316        3.0872891568857983     
 H  -6.4080838797718265      -0.74100122431155668        2.2868364622330606E-002
 H  -2.2908930458760564       -3.8811290333913639       -1.5850375195825614     
 H  -1.9110542091687934       -4.9055071566312760      -0.19893994971010437     
 H  -2.4137924006580964       -5.6488488371464118       -1.7237923051725113     
 H  -4.4232194146316068       -6.8692462899836011      -0.80850473101119347     
 H  -4.2008032072605594       -6.3317129681472482       0.86473732981146290     
 H  -5.7185025321483494       -5.9910204444724036        2.3968641542816284E-002
 H  -4.0023364534397112       -2.3566464856707818        5.6925906354122127     
 H  -4.5768190812926726       -3.5613650735170044        4.5122833508037044     
 H  -5.4398233669568672       -2.0345248526126563        4.6885616493349156     
 H  -4.3136334335035302       0.19075113246332889        4.0256506637889409     
 H  -2.7805944494686861       0.17155826364365426        3.1377994172092425     
 H  -2.8236415869109317      -0.23263616656292035        4.8796987734353419     
 C  -1.7646029626146396       -3.1339949300568746        6.9158950532247099     
 C  0.16492401632528830       -7.7767190203477110        4.1311467102446189     
 H -0.67746450554249527       -6.5594449997691306        5.4230308398629479     
 C  -3.8402594868090856       -7.5396343071859198        5.0326171996358102     
 C  -5.2218625221033275       -6.0033822678892177        3.8243047106653267     
 C   1.4605669660511955       -4.3454814085749538        3.3301536079362561     
 C  0.12816017671720586       -2.9392984639675892        2.0037569484235784     
 C  -1.1814123619120107       -1.8439899341665582        7.1018507847851744     
 C  -2.8707621332035522       -3.5193462114853395        7.7312238596553549     
 C  0.82387559791345966       -8.4879490948585410        5.1880478770949603     
 C  0.40672851794526632       -8.1657890385457357        2.7802412572343695     
 H  -3.6352468870552834       -7.3602877661720587        6.0954052012632056     
 H  -3.0010999442470205       -8.0924238008829477        4.5967384389380133     
 C  -5.2034737206496668       -8.1769185087448477        4.7698317971779911     
 C  -5.7467682634316333       -7.3992305530605824        3.5613289398869252     
 H  -5.1026071646067370       -5.3588429948101570        2.9474883491759711     
 H  -5.8141370891605639       -5.4849466850679702        4.5937184255497270     
 H   1.8686667064477844       -3.7146702505345730        4.1340960762185111     
 H   1.4099006969872183       -5.3848122135082868        3.6713562902535970     
 C   2.2060839255191849       -4.1405613716046918        1.9966134788398839     
 C   1.1547802482983049       -3.5202236542514571        1.0464766206991156     
 H -0.88884200470994579       -2.8512663696653098        1.6109092882196685     
 H  0.45532588145585567       -1.9777246969819950        2.4255312493587255     
 C  -1.7686603517800163      -0.95957884526854786        8.0094475223260329     
 C   7.5267993537847744E-002  -1.4789767086944063        6.3272146138778007     
 C  -3.4176855121557956       -2.5986264960039782        8.6291523820150910     
 C  -3.3793484691264339       -4.9472086196575278        7.6303014583547162     
 C   1.6016385842523191       -9.6053399067124055        4.8762150730011404     
 C  0.65757198358024160       -7.9966178635066045        6.6193970404838733     
 C   1.2195279378561197       -9.2760257568735103        2.5256233370913583     
 C -0.23546739030218125       -7.3868791188792100        1.6438505817756863     
 H  -5.8735604755670998       -8.0397917903280174        5.6261415291598675     
 H  -5.1186359599839060       -9.2511134183329240        4.5697075097625461     
 H  -5.3405484418288607       -7.8021609164676766        2.6236703007613400     
 H  -6.8420852075277736       -7.4371918753711297        3.5055519033449243     
 H   2.5883305179504976       -5.0892492551675641        1.6032774916945194     
 H   3.0609581567394573       -3.4643129985594725        2.1209053661670083     
 H   1.5907891700925951       -2.7610221491886042       0.38643155052770584     
 H  0.68660470585186895       -4.2919509192034191       0.42150359642782415     
 H  -1.3468390771356258        3.3500724577417824E-002   8.1200895346298090     
 C  -2.8852190370093296       -1.3140164490180168        8.7669547636627740     
 C  0.35201225350601412        2.8341905841092186E-002   6.2397292501672625     
 H  -6.2619705905706410E-002  -1.8353514470569108        5.2905708126950985     
 C   1.3000407174636710       -2.2132777118231393        6.9296297303900598     
 H  -4.2782894248978796       -2.8775557476503368        9.2340303691534249     
 C  -4.8238599204412695       -5.1430881504649264        8.0944989410316310     
 H  -3.3431361613988178       -5.2259164436896990        6.5679342336934248     
 C  -2.4249713862344517       -5.8937039115229926        8.3897188263495579     
 H   2.0728695279882592       -10.165234853608881        5.6808390665926138     
 C   1.8071631998320583       -10.012625876245453        3.5557486074765636     
 C   1.4204807034548195       -6.6700345706481867        6.8513101562976004     
 H -0.41824431347155949       -7.7993852957334067        6.7780836566078850     
 C   1.0648971268286487       -9.0145699041638601        7.6885779054827879     
 H   1.4141266736704980       -9.5663672530231594        1.4956630770805590     
 C  0.61969571853941163       -7.3377906878767920       0.36935604377809395     
 H -0.34529029259541399       -6.3453789777827705        1.9922332721054825     
 C  -1.6417114926119152       -7.9329178165483096        1.3251376057777233     
 H  -3.3409256650822527      -0.60587081386773456        9.4535922199931406     
 H -0.52193861793151819       0.57973101762522650        5.8681438927959961     
 H   1.1899865061002162       0.22970756698787392        5.5587213740961605     
 H  0.62445902535399433       0.44693948137236417        7.2181338377897637     
 H   1.4819175087504477       -1.8491137661342609        7.9510607890317280     
 H   2.2117726098733161       -2.0423786289721666        6.3389257613179195     
 H   1.1393633038290387       -3.2981126854333191        7.0050777350611320     
 H  -5.1456267966851783       -6.1812168412866422        7.9287084628314375     
 H  -5.5207493831709202       -4.4802347713608244        7.5629612168692244     
 H  -4.9326276289859257       -4.9449091583469249        9.1688048448259885     
 H  -2.4381220831251791       -5.6625674638750665        9.4639356110147990     
 H  -1.3957217062073550       -5.7758997185728891        8.0263106511420883     
 H  -2.7134474470826375       -6.9487341094783037        8.2722957430924868     
 H   2.4575794350425562       -10.856186630599696        3.3320658458064667     
 H   2.5036428244627276       -6.8523085926539933        6.8720128757083039     
 H   1.1377160316227370       -6.2187094928719207        7.8121951058012753     
 H   1.2232304894886916       -5.9266528468319741        6.0686974048155200     
 H   2.1379248150491272       -9.2361096137772467        7.6457460301473530     
 H  0.51052685998003644       -9.9555939319198572        7.5816551449160912     
 H  0.85782640612068151       -8.6105890304099137        8.6882971390982817     
 H   1.6364250263627738       -6.9763984744800380       0.57614739416683269     
 H  0.16464967702822322       -6.6748153463698827      -0.37924819666888626     
 H  0.71027090106815394       -8.3260533556154073       -9.8432041335157303E-002
 H  -1.5817743818723085       -8.9894199799114727        1.0271183557113297     
 H  -2.1105890928141275       -7.3782080954764897       0.50098972637978556     
 H  -2.3054050058109339       -7.8774990089796493        2.2000098660608938     
         240

 C   9.0472779961548575        6.2096049401654323       -9.3731198913648797     
 C   9.6196374743850441        6.0672811390261723       -8.0649493017589684     
 C   9.4074598649308037        7.3588582503641442       -10.146851358624771     
 N   8.1741478326551054        5.2704568859532763       -9.9118892419952527     
 C   10.544402537263966        7.0133298197852270       -7.6105142651287965     
 C   9.2903871949069998        4.9149723729676085       -7.1192387541983750     
 C   10.344402696539007        8.2703057992276072       -9.6473176217062928     
 C   8.8439076592723698        7.5506309417246147       -11.544864029596049     
 Dy   7.1317490750013484        4.5026762568549854       -11.770308820344841     
 H   8.0053754316670211        4.5493564616906390       -9.2055050514798893     
 H   10.985477275357063        6.8828154099296812       -6.6222631238067891     
 C   10.931939458774242        8.1035231971705954       -8.3921148572833637     
 C   7.8063249141416620        4.8614432490138357       -6.7052769390421245     
 C   9.8173957094537645        3.5452463382107391       -7.6022584941275646     
 H   9.8467196468338223        5.1377033264219181       -6.1942972094159163     
 H   10.627823481420577        9.1264039161884618       -10.258401901551196     
 C   9.7800818798049374        6.9128903459787789       -12.592336222099947     
 H   7.8652416545098998        7.0325155863726811       -11.584939111218238     
 C   8.5520240356579116        9.0154185409514049       -11.913831467808661     
 N   6.5171358805491533        5.3887184782710635       -13.738916761629595     
 H   5.5745956033840285        5.6744565513920691       -13.455253731607954     
 N   5.8975364413379596        2.7130332668259056       -12.204742247933607     
 O   9.0978563491083726        3.2154473084029314       -12.119437834341753     
 O   5.1371870136135582        5.4786457036118819       -10.854833444013002     
 H   11.683130283202500        8.8010158493065198       -8.0272978688267607     
 H   7.6474719281490362        4.0819755399519648       -5.9469170054080172     
 H   7.1222734976370514        4.6446952455275632       -7.5391145342348063     
 H   7.4889538422399999        5.8225441684044226       -6.2738302417315230     
 H   10.904846393076760        3.5821764138398913       -7.7504416868954360     
 H   9.3716452273177904        3.2191840577105002       -8.5509361827785852     
 H   9.6113567093697796        2.7636825246588477       -6.8554014954438038     
 H   9.3728105456543922        6.9988927173662860       -13.608112741129732     
 H   9.9635989049403637        5.8508240952965185       -12.382125553126349     
 H   10.757837518211854        7.4159091341435524       -12.566254004397418     
 H   9.4758074787735413        9.6060282994286759       -11.979109819743547     
 H   7.9073500067709155        9.5002160499708541       -11.168894219717624     
 H   8.0629952513087630        9.0666506975256151       -12.897348556450604     
 C   6.9784015810027675        6.2793539284387929       -14.699724761070446     
 C   5.0665192048152230        1.6403753154039282       -11.938945838808859     
 H   5.8874909315083723        2.8884992523310107       -13.216739922631746     
 C   9.0783263271456232        1.8996899453671434       -12.797102972247396     
 C   10.436107151068759        3.4167575008101636       -11.538642059971661     
 C   3.7531065005689368        5.0419704673591497       -11.086746379050599     
 C   5.0683465826810234        6.4666009711279626       -9.7715400581775302     
 C   6.3981848107707604        7.5732384284224343       -14.861471233974136     
 C   8.0820382014211951        5.9043867100370280       -15.522689055607385     
 C   4.4075447374154750       0.93582999969286340       -13.000657941537758     
 C   4.8424723652283292        1.2267485483086498       -10.591798624688760     
 H   8.8973599829314658        2.0828359147787068       -13.863878464011824     
 H   8.2265867772584969        1.3492583186899669       -12.382115600074700     
 C   10.432264929273765        1.2552128737739556       -12.506261216396965     
 C   10.942978868055853        2.0145229685078685       -11.271896893014775     
 H   10.295934152996884        4.0575692432566752       -10.662445910158256     
 H   11.057129694968861        3.9338210975370647       -12.285902601396701     
 H   3.3203777631958658        5.6886469729609930       -11.864784142830544     
 H   3.8159729683651800        4.0134650963181731       -11.457290460048446     
 C   3.0275944705765707        5.1993035331907720       -9.7358901532417850     
 C   4.0698819368857375        5.8579322845157726       -8.8009947510147217     
 H   6.0874402093969948        6.5831267191830758       -9.3930218743935061     
 H   4.7097927171451062        7.4186270611768288       -10.189581666259734     
 C   6.9856211886510451        8.4712675060905127       -15.755516048443168     
 C   5.1516783721103971        7.9318918052773055       -14.067980776692707     
 C   8.6287231122620973        6.8383275164400450       -16.407280328820288     
 C   8.5954742631753849        4.4773923224726868       -15.432725430597609     
 C   3.6291775876241297      -0.18345094212959639       -12.697393592674603     
 C   4.5829466934582346        1.4280604118682185       -14.430687746174343     
 C   4.0315880459216373       0.11309398905262988       -10.346119857302487     
 C   5.5108181978735828        1.9798050328998058       -9.4524875569045168     
 H   11.126870165677820        1.4053305671940732       -13.340550090095638     
 H   10.340910037329049       0.17781206585327630       -12.326266247454281     
 H   10.503974609133877        1.6067177380707118       -10.351074850417248     
 H   12.036087337166009        1.9663194778703568       -11.183079407757361     
 H   2.6996565526377698        4.2290446989121122       -9.3461674580598721     
 H   2.1409477611604304        5.8372867884660788       -9.8361160788266009     
 H   3.6175790752435701        6.6067239785280627       -8.1402079169040480     
 H   4.5685958559719051        5.1045163415411210       -8.1774848521402266     
 H   6.5677783796629301        9.4679254899404448       -15.845352637843643     
 C   8.0990381287966233        8.1265834584455305       -16.522539179397590     
 C   4.8847218004454618        9.4388926220871880       -13.954245510157785     
 H   5.2999456066852311        7.5582990250325661       -13.038926603452149     
 C   3.9165065187337276        7.2133571856808398       -14.666795813979668     
 H   9.4889451202025690        6.5680115973498285       -17.016628387832093     
 C   10.038080724696357        4.2894384810562673       -15.905759353226097     
 H   8.5651559421646635        4.1935868537653809       -14.371167452485995     
 C   7.6417702088044557        3.5304170434328883       -16.191550565412648     
 H   3.1569821481168701      -0.73576559658987173       -13.506630993702144     
 C   3.4310233960037508      -0.60726981323599971       -11.380934725707046     
 C   3.7921520797317467        2.7352459459298033       -14.677213973144811     
 H   5.6558931177646441        1.6520246192823189       -14.570453716588208     
 C   4.2227330254858844       0.39786700269477021       -15.506726741972210     
 H   3.8504462212308499      -0.19255271439828497       -9.3185368992818454     
 C   4.7010844729651780        1.9815001769539755       -8.1476411112133214     
 H   5.5974400881157784        3.0323255867896175       -9.7740081729697366     
 C   6.9336757823197113        1.4407746397463248       -9.1976822259660285     
 H   8.5535710423052667        8.8441376805459058       -17.200570230706109     
 H   5.7659510991543224        9.9789357874780187       -13.584153039494801     
 H   4.0547579848264421        9.6351078206039400       -13.261953134387507     
 H   4.6061503797652215        9.8748181183939252       -14.923312788056297     
 H   3.7227670335986418        7.5962962193177042       -15.679029952633886     
 H   3.0131862580145539        7.3785413550852370       -14.062173840672575     
 H   4.0696680841990753        6.1292402634797920       -14.763806279397599     
 H   10.364950340875144        3.2519431809672055       -15.745585099226428     
 H   10.735073560159995        4.9533507389263374       -15.375795253928191     
 H   10.138866991114874        4.4922328274908372       -16.980074322701370     
 H   7.6630843430976308        3.7547660020794158       -17.266942716043992     
 H   6.6107193632210404        3.6538370892058256       -15.835580458176253     
 H   7.9261804974114263        2.4753552257260822       -16.065090051858800     
 H   2.7827537057854363       -1.4546717059436554       -11.164095362544135     
 H   2.7138570268806776        2.5273493679280299       -14.712133184413952     
 H   4.0776070774532487        3.1905914712544221       -15.635738475769205     
 H   3.9615263550833584        3.4847196218482153       -13.893343446502842     
 H   3.1527600111941134       0.15721492750494337       -15.493058557524726     
 H   4.7908187961473399      -0.53270439677791037       -15.379450438333910     
 H   4.4516204390601057       0.80133277914876755       -16.502111391243133     
 H   3.6752077705894015        2.3425080569549404       -8.3049190724440436     
 H   5.1783882401558889        2.6244974473773994       -7.3951537321849532     
 H   4.6325110795210138       0.97807587285747422       -7.7082027246544280     
 H   6.8930873083451862       0.37908113939020627       -8.9152834539953432     
 H   7.4302831290135369        1.9859693558499476       -8.3828651303356416     
 H   7.5618194646905756        1.5160033082732163       -10.096723858674645     
 C  -3.8208510195063372       -3.2902746040292010        1.5216291272452815     
 C  -4.3975952205938338       -3.4957142784800070       0.22393567918536142     
 C  -4.1538068137533264       -2.0911489965422199        2.2291941087041964     
 N  -2.9667792896991383       -4.2136482804331203        2.1137746450784896     
 C  -5.3063158872883447       -2.5607715712037491      -0.28279816000932861     
 C  -4.0788496010542845       -4.7008247121540903      -0.65664166057921747     
 C  -5.0747882883556041       -1.1933710691654451        1.6792608319802007     
 C  -3.5696808622234451       -1.8309720777967744        3.6079885177041433     
 Dy  -1.9152717906218413       -4.9318410748769459        3.9852350698947632     
 H  -2.8220410564756300       -4.9824290052378197        1.4536992321884619     
 H  -5.7520420000199826       -2.7362185206442327       -1.2621779520130165     
 C  -5.6699562536010424       -1.4212763616148498       0.43731792024934912     
 C  -2.5915674588192550       -4.7818181385370968       -1.0561417692076838     
 C  -4.6272970726664244       -6.0374625607036396      -0.11013378969650049     
 H  -4.6265422623521149       -4.5204990251603370       -1.5955567450489982     
 H  -5.3389367337927718      -0.29743574021030939        2.2386972707174295     
 C  -4.4437439935645475       -2.4864719845818017        4.6980835007129320     
 H  -2.5661921192841595       -2.3008370000410494        3.6363761605656642     
 C  -3.3520438926490601      -0.34271627259983717        3.9344165904086763     
 N  -1.3006390731807211       -4.0119629237227290        5.9439058938986218     
 H -0.36331958897090827       -3.7133358812741446        5.6574751497842328     
 N -0.67722546923468774       -6.7161871097038270        4.4083213468957281     
 O  -3.8681687907146753       -6.2206024749537461        4.3592606045817508     
 O   7.2009192281963091E-002  -3.9271361728774505        3.0865813119540428     
 H  -6.4081503271860685      -0.73140694792138361        3.4215531075404981E-002
 H  -2.2893243834787165       -3.8649245080367680       -1.5820959477733878     
 H  -1.9102121062611497       -4.8965098581833564      -0.20159510329787056     
 H  -2.4139247437405302       -5.6313949475968101       -1.7296951989977878     
 H  -4.4220778535503174       -6.8560503309076450      -0.81611692995439422     
 H  -4.1976203775760528       -6.3238408038531100       0.85838920903241145     
 H  -5.7164317369985325       -5.9809335893532474        2.0810116071392257E-002
 H  -4.0113386241908549       -2.3600960293295841        5.6994009439775226     
 H  -4.5874635663601540       -3.5605324879484481        4.5158556941588479     
 H  -5.4450077390394371       -2.0307236429779167        4.6928248202865914     
 H  -4.3075417893031380       0.19146384420073678        4.0345019672235027     
 H  -2.7719070156054988       0.16563058827213711        3.1524197845971047     
 H  -2.8233185046986060      -0.24013443964481812        4.8934026827536368     
 C  -1.7641032472907909       -3.1347757989727771        6.9150266480108531     
 C  0.16541297458914514       -7.7768965317979655        4.1320612567285497     
 H -0.67626033407110686       -6.5580906424614493        5.4230815841448425     
 C  -3.8407474090525202       -7.5386919320319281        5.0309124142873873     
 C  -5.2212892690251795       -6.0031149628015266        3.8204897323247349     
 C   1.4610188712121737       -4.3456573434221815        3.3281078527544499     
 C  0.12855481813751635       -2.9368187717378573        2.0051245971765139     
 C  -1.1812209946662318       -1.8444632975702739        7.0995118553534882     
 C  -2.8700078142142686       -3.5195785939091904        7.7309374796158714     
 C  0.82441150355640869       -8.4876382401520356        5.1892597318955200     
 C  0.40640547199579224       -8.1671420557295420        2.7813574290416616     
 H  -3.6366876931046965       -7.3593240696640523        6.0938765164672937     
 H  -3.0011115417306851       -8.0913761737181762        4.5957995593449006     
 C  -5.2035869504997034       -8.1761468928843097        4.7668945566137699     
 C  -5.7453329749947848       -7.3992342585760733        3.5572228307661558     
 H  -5.1010842903282105       -5.3586153905090281        2.9437869709897519     
 H  -5.8148488257316115       -5.4848638012270845        4.5889911519886466     
 H   1.8699621022980306       -3.7151880337973981        4.1318842938386764     
 H   1.4104127097886383       -5.3850938637962544        3.6690035736476418     
 C   2.2053905960170535       -4.1402273814263930        1.9940204372798969     
 C   1.1542313245429376       -3.5164371448235174        1.0460194301325472     
 H -0.88861355456439628       -2.8473275051580531        1.6131297697952609     
 H  0.45659436027187178       -1.9763730446284400        2.4287276763744226     
 C  -1.7684789690933478      -0.95929286677204251        8.0063680017342502     
 C   7.4819134333642373E-002  -1.4797086745505834        6.3237526135913784     
 C  -3.4169133596495960       -2.5981410932590920        8.6281427268245245     
 C  -3.3786107698568304       -4.9474998020400243        7.6308910977375257     
 C   1.6021614652576168       -9.6051603998221378        4.8779063065565689     
 C  0.65765945294910355       -7.9960652964614258        6.6204770853634436     
 C   1.2190742830943286       -9.2775799891764521        2.5272189137034298     
 C -0.23692993972416113       -7.3892688539815206        1.6448892822450545     
 H  -5.8747573684263106       -8.0383295577026832        5.6222054104643266     
 H  -5.1185652560856942       -9.2505026928848206        4.5677115394000412     
 H  -5.3375675793478763       -7.8023117964268236        2.6203215025545243     
 H  -6.8405427589802432       -7.4376599032187816        3.4998892484177104     
 H   2.5851604656337757       -5.0890879262045017        1.5988791897951284     
 H   3.0617418637906288       -3.4659312292639757        2.1183336452040074     
 H   1.5906687746267512       -2.7560996218343150       0.38761608013573856     
 H  0.68497557599055026       -4.2861049966585947       0.41941508180251036     
 H  -1.3469771059427784        3.4047113446593620E-002   8.1157458586820521     
 C  -2.8847399313527373       -1.3132539428382373        8.7645545529335767     
 C  0.35065494551645704        2.7621449314304165E-002   6.2343356803931220     
 H  -6.3522572649516787E-002  -1.8374176427505873        5.2876546269400873     
 C   1.3003532061121521       -2.2125834782094569        6.9262500435467196     
 H  -4.2773436762870034       -2.8766649169002991        9.2334487785585999     
 C  -4.8228052222922404       -5.1432248876910460        8.0960989110058943     
 H  -3.3430332388100599       -5.2265293254908434        6.5685799567052667     
 C  -2.4238076916417346       -5.8937453093426599        8.3900308050996077     
 H   2.0734232581673413       -10.164662682141227        5.6827799236156569     
 C   1.8072602731396075       -10.013361958673736        3.5576522927791676     
 C   1.4217570656153951       -6.6702632507983886        6.8527864096200890     
 H -0.41804145358583067       -7.7976390761408059        6.7782391670514537     
 C   1.0628687467699098       -9.0143621177789868        7.6901889925069229     
 H   1.4130404430515537       -9.5687125086872520        1.4973865355604969     
 C  0.61648354291281038       -7.3416905366127034       0.36920662430275020     
 H -0.34593616264036797       -6.3473588073513518        1.9923257616159844     
 C  -1.6438336858883691       -7.9351331448873861        1.3287110307801984     
 H  -3.3403773545731132      -0.60457845149354184        9.4507055112383469     
 H -0.52379796470579398       0.57806084370020139        5.8626070925964413     
 H   1.1881825496557477       0.22866521218922126        5.5526860614854758     
 H  0.62330042397021723       0.44755653733099038        7.2120923064575670     
 H   1.4826333714003981       -1.8471165923860096        7.9471228701837582     
 H   2.2116364648207254       -2.0417938958752591        6.3348499623159285     
 H   1.1404543592702567       -3.2974179293962838        7.0030755595432286     
 H  -5.1446677129312697       -6.1814112986547922        7.9308589485946106     
 H  -5.5200378439630402       -4.4805413438207324        7.5648134682281993     
 H  -4.9308294293874892       -4.9446868501305996        9.1704185824675459     
 H  -2.4372277032001590       -5.6630112486000588        9.4643190478020429     
 H  -1.3945905491843158       -5.7752984176981235        8.0267765158485229     
 H  -2.7117584592401220       -6.9488594639251584        8.2721542860933219     
 H   2.4574870039822718       -10.857193416877509        3.3343760053279703     
 H   2.5047021457113132       -6.8536549183368827        6.8743675686740477     
 H   1.1387039672313217       -6.2184544944528186        7.8133711432011337     
 H   1.2258636758677257       -5.9268740836061991        6.0698355102915738     
 H   2.1358187727658908       -9.2365569221242190        7.6488721670865365     
 H  0.50807566702669904       -9.9550475221176509        7.5823934920365250     
 H  0.85455576766282793       -8.6103077883865904        8.6896231366429166     
 H   1.6334479241113544       -6.9799671494267006       0.57416732420385130     
 H  0.16041711792508731       -6.6795427646954506      -0.37950509501678781     
 H  0.70657618814947021       -8.3304926868803619       -9.7558942986806493E-002
 H  -1.5845720805420520       -8.9916639138879759        1.0306543051767374     
 H  -2.1141464619458912       -7.3803928588346572       0.50538433873758715     
 H  -2.3058836737319415       -7.8796210606485770        2.2047779627541275     
         240

 C   9.0475089083855007        6.2042458000822531       -9.3694697241942695     
 C   9.6200214279744145        6.0573655718354011       -8.0619832681265979     
 C   9.4067052952394530        7.3565674189311263       -10.138831726796674     
 N   8.1750180490232172        5.2667057473466166       -9.9117092808833469     
 C   10.544197528130971        7.0021756095120731       -7.6039976190251970     
 C   9.2909919671561259        4.9015308345216573       -7.1207926213110779     
 C   10.343128290409130        8.2665337697116570       -9.6359189367430069     
 C   8.8419608375883225        7.5533051070090380       -11.535554114184043     
 Dy   7.1317909601636797        4.5027012538981124       -11.770957344139235     
 H   8.0073969573711441        4.5425317097293094       -9.2083754473199022     
 H   10.985431278349930        6.8684120504634718       -6.6163110255934399     
 C   10.930894425152461        8.0954019639242709       -8.3815241694354423     
 C   7.8067152498989545        4.8464742658246065       -6.7077373346493596     
 C   9.8189874931220427        3.5339484226093969       -7.6083611920491192     
 H   9.8468281801545938        5.1210685216941778       -6.1948933844264262     
 H   10.625910416730505        9.1250723060274037       -10.243594758882297     
 C   9.7736187638793197        6.9140902479689315       -12.585964218412453     
 H   7.8614096894961625        7.0389209400760961       -11.574851071753459     
 C   8.5558778599131724        9.0197841316074800       -11.901560629395078     
 N   6.5184277606680094        5.3900476043871803       -13.739244618538397     
 H   5.5761255455860246        5.6767107407930606       -13.455770387031960     
 N   5.8971776422957154        2.7133835063601670       -12.205305348766906     
 O   9.0968357105573272        3.2144341405025649       -12.121448940861534     
 O   5.1374391477118637        5.4795628690353961       -10.856203586773876     
 H   11.681632100014689        8.7919413044182040       -8.0141512816609151     
 H   7.6465286877554064        4.0622462934329695       -5.9551295273445151     
 H   7.1227359866449200        4.6367223533366184       -7.5429275298054552     
 H   7.4905223126099996        5.8046293534788704       -6.2698369632900830     
 H   10.906564030929665        3.5718524679349049       -7.7553548830460057     
 H   9.3742339253405671        3.2109698791841876       -8.5584492621187618     
 H   9.6126848977110573        2.7497995800139918       -6.8644638790508283     
 H   9.3648335621350931        7.0033407658455005       -13.600764348663516     
 H   9.9537361410978189        5.8510912505094534       -12.377921873198055     
 H   10.753227878597873        7.4132859995506077       -12.561090240060242     
 H   9.4820656183893490        9.6060492990125912       -11.969166505563104     
 H   7.9158525050870514        9.5064186998119968       -11.154116848977921     
 H   8.0642642472576682        9.0748464338599142       -12.883407965619279     
 C   6.9803868650149221        6.2796887673214439       -14.700619928936641     
 C   5.0656421736258208        1.6411241314159373       -11.939550433657752     
 H   5.8878545402823255        2.8882672859521343       -13.217401672615276     
 C   9.0764493015899212        1.8986454136587505       -12.798960455366471     
 C   10.436294660572663        3.4166863777463927       -11.543969953625204     
 C   3.7531313183728199        5.0439370054892558       -11.088944323094275     
 C   5.0691671483583951        6.4664734178869674       -9.7719652285678382     
 C   6.4008032264494155        7.5737184831821294       -14.863506372414868     
 C   8.0839115395310461        5.9035141078448996       -15.523157264393962     
 C   4.4067513037760415       0.93667892648125550       -13.001377519995538     
 C   4.8405314416122875        1.2280677140700687       -10.592430555727665     
 H   8.8929868547150317        2.0816425549563684       -13.865280201622847     
 H   8.2259750147511852        1.3477950359412210       -12.382075619890362     
 C   10.431320826414545        1.2548746074897112       -12.511138542272345     
 C   10.944597219473872        2.0148121567443851       -11.278302912175429     
 H   10.297805030584774        4.0573613701870910       -10.667415862188474     
 H   11.055144545322753        3.9342092996449316       -12.292660731784613     
 H   3.3214334156088823        5.6907422176033684       -11.867433923414227     
 H   3.8154817235820326        4.0153173854659014       -11.459251713804891     
 C   3.0268449846419991        5.2019391158169253       -9.7386018940865622     
 C   4.0695322528750202        5.8580894278388014       -8.8025268809003823     
 H   6.0881878354723700        6.5814124320476921       -9.3927605698318182     
 H   4.7119519866269677        7.4193073623297252       -10.189227882727268     
 C   6.9887922659071648        8.4707436026416989       -15.758181985037771     
 C   5.1539223938215972        7.9332657737301426       -14.071025719256118     
 C   8.6312429491168352        6.8365127723100390       -16.408316754767753     
 C   8.5960056721784621        4.4760835247386010       -15.432887720160407     
 C   3.6285903615586133      -0.18280551598839684       -12.698300829840278     
 C   4.5815932572884552        1.4296346049971911       -14.431206069065050     
 C   4.0296312681064324       0.11439128459605113       -10.346908931314676     
 C   5.5072634964018850        1.9819824156123300       -9.4528059487664517     
 H   11.123811290055592        1.4049077296823143       -13.347153319033684     
 H   10.340849484050418       0.17753059069661675       -12.330468225509996     
 H   10.508150549579643        1.6068395548368730       -10.356407588965093     
 H   12.037881676270258        1.9673499880740621       -11.192109265975192     
 H   2.6967247361080489        4.2321773998605980       -9.3496249701898879     
 H   2.1414796826778768        5.8415913652953186       -9.8391487690482755     
 H   3.6179176179006238        6.6067010198745555       -8.1410876871035427     
 H   4.5669642342379175        5.1033390196109814       -8.1796659696226985     
 H   6.5713944568300633        9.4674969702853886       -15.849059753375688     
 C   8.1021846595970448        8.1248958561773392       -16.524681990360392     
 C   4.8870885997897791        9.4403804481512896       -13.958635054913062     
 H   5.3014470250495771        7.5604695675409950       -13.041586053158131     
 C   3.9189948578045115        7.2144720442582351       -14.670104940057209     
 H   9.4913316363272475        6.5652611474310998       -17.017422829428082     
 C   10.038557616734312        4.2867118272867337       -15.905476628822836     
 H   8.5650700450690813        4.1923580628697081       -14.371358914737746     
 C   7.6415701742413988        3.5300570631537775       -16.192013619048566     
 H   3.1566422420522615      -0.73519080846613771       -13.507629694826877     
 C   3.4300143798032821      -0.60648794011899976       -11.381864683468665     
 C   3.7923211933777781        2.7380130572260777       -14.676141702689211     
 H   5.6546955327315640        1.6522097581470290       -14.571945758114683     
 C   4.2187144369751488       0.40068329015792392       -15.507396225963184     
 H   3.8475709279144934      -0.19084873492349935       -9.3193623069966147     
 C   4.6952630733820300        1.9848930077097287       -8.1494386385741553     
 H   5.5946649937138062        3.0341828099034154       -9.7750713064985195     
 C   6.9295015807672478        1.4429657150905342       -9.1950675379452740     
 H   8.5572215695671083        8.8417374190526683       -17.203086979417847     
 H   5.7681175526975323        9.9806381361307679       -13.588348296807951     
 H   4.0567269603106366        9.6371918479034484       -13.267001929814070     
 H   4.6091060144320686        9.8755452110946855       -14.928196940849260     
 H   3.7260391983363115        7.5966243698279907       -15.682778116604652     
 H   3.0153143672502347        7.3802571753245818       -14.066177817138502     
 H   4.0720723673866912        6.1302613784198172       -14.766126200035400     
 H   10.364310941128251        3.2488753883338046       -15.745338812323125     
 H   10.736059433327496        4.9498383194230451       -15.375208066312167     
 H   10.139951523475515        4.4895232544044825       -16.979720617876197     
 H   7.6626313516979270        3.7550308230694891       -17.267285370188493     
 H   6.6107037451309107        3.6538492486175977       -15.835631425166723     
 H   7.9254051610224980        2.4747569569103218       -16.066294605526451     
 H   2.7818233489997568       -1.4539583603631985       -11.165106878788617     
 H   2.7137623805330930        2.5315231824245266       -14.710349918399709     
 H   4.0775960438215924        3.1937256456101193       -15.634521307735556     
 H   3.9632373846104385        3.4866714955046882       -13.891889754139987     
 H   3.1485548899698492       0.16106430747932546       -15.492209274734137     
 H   4.7860429317164224      -0.53053170806817151       -15.381731108892172     
 H   4.4463677716775925       0.80468346429267168       -16.502822436975240     
 H   3.6695869127282266        2.3453488880480728       -8.3089621359885371     
 H   5.1710583552114029        2.6287897342927247       -7.3968164977993336     
 H   4.6262829388933868       0.98194551668778995       -7.7090603877601245     
 H   6.8884029240895375       0.38128187685393045       -8.9127139773459252     
 H   7.4243757373868444        1.9882076472937042       -8.3792990127061859     
 H   7.5595169229792543        1.5181869006640643       -10.092766340690314     
 C  -3.8204883402555452       -3.2847059355505506        1.5251509134271213     
 C  -4.3968378144696043       -3.4859692658075061       0.22673445933719125     
 C  -4.1543431645966606       -2.0883120534244424        2.2366215439411716     
 N  -2.9661720887492460       -4.2097508292164800        2.1142709108436781     
 C  -5.3056838010023020       -2.5496762828532806      -0.27710330699566255     
 C  -4.0779117328474985       -4.6881335965973285      -0.65762004886931524     
 C  -5.0753524978486535       -1.1889192587447643        1.6894255406701757     
 C  -3.5719571022705146       -1.8329705256971776        3.6168850058286255     
 Dy  -1.9146760239441110       -4.9318735091923278        3.9843405125329179     
 H  -2.8207767429036763       -4.9759128642705921        1.4514900186649042     
 H  -5.7511360197049841       -2.7221426159262037       -1.2570569409863894     
 C  -5.6699157211134112       -1.4127445214629935       0.44655648733068048     
 C  -2.5907887924418480       -4.7678021576949590       -1.0578617584942234     
 C  -4.6254222169831216       -6.0266319510406845      -0.11493700839693793     
 H  -4.6260661878331009       -4.5052019518902950       -1.5957104818678736     
 H  -5.3401348172311751      -0.29513253333402073        2.2518658530777507     
 C  -4.4509397020939794       -2.4866550010715764        4.7038260936113154     
 H  -2.5705384504361395       -2.3067554377609181        3.6464711296699561     
 C  -3.3485012606679274      -0.34649253658735751        3.9461982309075916     
 N  -1.3001559621206309       -4.0136542384198881        5.9437939917487936     
 H -0.36244000777454483       -3.7158723085398768        5.6577631181237038     
 N -0.67634860929285190       -6.7159081580158482        4.4085494796462621     
 O  -3.8682828586753408       -6.2196414322470277        4.3574769662840316     
 O   7.2430259534217695E-002  -3.9268616036302690        3.0858734670222878     
 H  -6.4082167746003096      -0.72181267153121076        4.5562697528479357E-002
 H  -2.2877557210813770       -3.8487199826821721       -1.5791543759642144     
 H  -1.9093700033535059       -4.8875125597354367      -0.20425025688563675     
 H  -2.4140570868229640       -5.6139410580472093       -1.7355980928230643     
 H  -4.4209362924690279       -6.8428543718316890      -0.82372912889759498     
 H  -4.1944375478915461       -6.3159686395589709       0.85204108825336000     
 H  -5.7143609418487156       -5.9708467342340912        1.7651590599968223E-002
 H  -4.0203407949419976       -2.3635455729883859        5.7062112525428317     
 H  -4.5981080514276345       -3.5596999023798923        4.5194280375139924     
 H  -5.4501921111220071       -2.0269224333431772        4.6970879912382681     
 H  -4.3014501451027458       0.19217655593814470        4.0433532706580646     
 H  -2.7632195817423115       0.15970291290062000        3.1670401519849665     
 H  -2.8229954224862803      -0.24763271272671583        4.9071065920719326     
 C  -1.7636035319669421       -3.1355566678886801        6.9141582427969963     
 C  0.16590193285300200       -7.7770740432482190        4.1329758032124815     
 H -0.67505616259971857       -6.5567362851537681        5.4231323284267372     
 C  -3.8412353312959553       -7.5377495568779374        5.0292076289389636     
 C  -5.2207160159470325       -6.0028476577138354        3.8166747539841430     
 C   1.4614707763731520       -4.3458332782694082        3.3260620975726436     
 C  0.12894945955782680       -2.9343390795081250        2.0064922459294499     
 C  -1.1810296274204528       -1.8449366609739899        7.0971729259218019     
 C  -2.8692534952249851       -3.5198109763330416        7.7306510995763871     
 C  0.82494740919935761       -8.4873273854455320        5.1904715866960798     
 C  0.40608242604631817       -8.1684950729133501        2.7824736008489541     
 H  -3.6381284991541092       -7.3583603731560459        6.0923478316713826     
 H  -3.0011231392143496       -8.0903285465534047        4.5948606797517879     
 C  -5.2037001803497409       -8.1753752770237700        4.7639573160495488     
 C  -5.7438976865579363       -7.3992379640915642        3.5531167216453863     
 H  -5.0995614160496849       -5.3583877862079001        2.9400855928035332     
 H  -5.8155605623026601       -5.4847809173861988        4.5842638784275653     
 H   1.8712574981482768       -3.7157058170602233        4.1296725114588417     
 H   1.4109247225900585       -5.3853755140842230        3.6666508570416867     
 C   2.2046972665149216       -4.1398933912480933        1.9914273957199098     
 C   1.1536824007875706       -3.5126506353955778        1.0455622395659787     
 H -0.88838510441884666       -2.8433886406507964        1.6153502513708533     
 H  0.45786283908788789       -1.9750213922748849        2.4319241033901200     
 C  -1.7682975864066794      -0.95900688827553715        8.0032884811424694     
 C   7.4370275129437002E-002  -1.4804406404067605        6.3202906133049561     
 C  -3.4161412071433968       -2.5976556905142054        8.6271330716339598     
 C  -3.3778730705872264       -4.9477909844225216        7.6314807371203344     
 C   1.6026843462629146       -9.6049808929318701        4.8795975401119982     
 C  0.65774692231796561       -7.9955127294162480        6.6215571302430130     
 C   1.2186206283325376       -9.2791342214793957        2.5288144903155008     
 C -0.23839248914614097       -7.3916585890838302        1.6459279827144226     
 H  -5.8759542612855222       -8.0368673250773472        5.6182692917687858     
 H  -5.1184945521874825       -9.2498919674367173        4.5657155690375362     
 H  -5.3345867168668919       -7.8024626763859706        2.6169727043477087     
 H  -6.8390003104327128       -7.4381279310664343        3.4942265934904966     
 H   2.5819904133170537       -5.0889265972414384        1.5944808878957373     
 H   3.0625255708418000       -3.4675494599684784        2.1157619242410064     
 H   1.5905483791609072       -2.7511770944800258       0.38880060974377123     
 H  0.68334644612923146       -4.2802590741137703       0.41732656717719657     
 H  -1.3471151347499311        3.4593502315769423E-002   8.1114021827342953     
 C  -2.8842608256961451       -1.3124914366584577        8.7621543422043793     
 C  0.34929763752689991        2.6900992787516145E-002   6.2289421106189815     
 H  -6.4425439393327164E-002  -1.8394838384442638        5.2847384411850760     
 C   1.3006656947606332       -2.2118892445957750        6.9228703567033794     
 H  -4.2763979276761281       -2.8757740861502619        9.2328671879637749     
 C  -4.8217505241432104       -5.1433616249171656        8.0976988809801576     
 H  -3.3429303162213024       -5.2271422072919886        6.5692256797171087     
 C  -2.4226439970490179       -5.8937867071623282        8.3903427838496558     
 H   2.0739769883464234       -10.164090510673574        5.6847207806386990     
 C   1.8073573464471566       -10.014098041102018        3.5595559780817716     
 C   1.4230334277759709       -6.6704919309485895        6.8542626629425785     
 H -0.41783859370010190       -7.7958928565482051        6.7783946774950214     
 C   1.0608403667111710       -9.0141543313941135        7.6918000795310570     
 H   1.4119542124326097       -9.5710577643513446        1.4991099940404349     
 C  0.61327136728620901       -7.3455903853486157       0.36905720482740639     
 H -0.34658203268532195       -6.3493386369199323        1.9924182511264863     
 C  -1.6459558791648230       -7.9373484732264634        1.3322844557826736     
 H  -3.3398290440639742      -0.60328608911934911        9.4478188024835532     
 H -0.52565731148006978       0.57639066977517617        5.8570702923968865     
 H   1.1863785932112791       0.22762285739056859        5.5466507488747911     
 H  0.62214182258644002       0.44817359328961659        7.2060507751253713     
 H   1.4833492340503485       -1.8451194186377584        7.9431849513357884     
 H   2.2115003197681351       -2.0412091627783520        6.3307741633139374     
 H   1.1415454147114747       -3.2967231733592484        7.0010733840253252     
 H  -5.1437086291773602       -6.1816057560229432        7.9330094343577846     
 H  -5.5193263047551602       -4.4808479162806405        7.5666657195871743     
 H  -4.9290312297890537       -4.9444645419142752        9.1720323201091034     
 H  -2.4363333232751390       -5.6634550333250520        9.4647024845892869     
 H  -1.3934593921612763       -5.7746971168233578        8.0272423805549575     
 H  -2.7100694713976070       -6.9489848183720140        8.2720128290941553     
 H   2.4573945729219879       -10.858200203155320        3.3366861648494743     
 H   2.5057614669598993       -6.8550012440197721        6.8767222616397916     
 H   1.1396919028399066       -6.2181994960337166        7.8145471806009921     
 H   1.2284968622467600       -5.9270953203804240        6.0709736157676266     
 H   2.1337127304826544       -9.2370042304711912        7.6519983040257191     
 H  0.50562447407336175       -9.9545011123154445        7.5831318391569598     
 H  0.85128512920497446       -8.6100265463632670        8.6909491341875516     
 H   1.6304708218599351       -6.9835358243733632       0.57218725424086991     
 H  0.15618455882195140       -6.6842701830210194      -0.37976199336468935     
 H  0.70288147523078648       -8.3349320181453166       -9.6685844638455684E-002
 H  -1.5873697792117956       -8.9939078478644792        1.0341902546421453     
 H  -2.1177038310776548       -7.3825776221928257       0.50977895109538873     
 H  -2.3063623416529486       -7.8817431123175048        2.2095460594473617     
         240

 C   9.0477398206161439        6.1988866599990740       -9.3658195570236593     
 C   9.6204053815637849        6.0474500046446291       -8.0590172344942257     
 C   9.4059507255481023        7.3542765874981075       -10.130812094968578     
 N   8.1758882653913272        5.2629546087399577       -9.9115293197714394     
 C   10.543992518997976        6.9910213992389201       -7.5974809729215975     
 C   9.2915967394052501        4.8880892960757061       -7.1223464884237817     
 C   10.341853884279255        8.2627617401957050       -9.6245202517797193     
 C   8.8400140159042770        7.5559792722934613       -11.526244198772037     
 Dy   7.1318328453260111        4.5027262509412393       -11.771605867933632     
 H   8.0094184830752653        4.5357069577679798       -9.2112458431599169     
 H   10.985385281342795        6.8540086909972615       -6.6103589273800916     
 C   10.929849391530681        8.0872807306779464       -8.3709334815875227     
 C   7.8071055856562461        4.8315052826353764       -6.7101977302565938     
 C   9.8205792767903226        3.5226505070080543       -7.6144638899706738     
 H   9.8469367134753654        5.1044337169664384       -6.1954895594369370     
 H   10.623997352040433        9.1237406958663474       -10.228787616213397     
 C   9.7671556479537021        6.9152901499590840       -12.579592214724959     
 H   7.8575777244824243        7.0453262937795111       -11.564763032288679     
 C   8.5597316841684332        9.0241497222635534       -11.889289790981495     
 N   6.5197196407868656        5.3913767305032971       -13.739572475447197     
 H   5.5776554877880207        5.6789649301940521       -13.456287042455964     
 N   5.8968188432534703        2.7137337458944288       -12.205868449600207     
 O   9.0958150720062800        3.2134209726021985       -12.123460047381315     
 O   5.1376912818101692        5.4804800344589113       -10.857573729534751     
 H   11.680133916826875        8.7828667595298899       -8.0010046944950695     
 H   7.6455854473617766        4.0425170469139742       -5.9633420492810130     
 H   7.1231984756527886        4.6287494611456728       -7.5467405253761042     
 H   7.4920907829799992        5.7867145385533174       -6.2658436848486430     
 H   10.908281668782569        3.5615285220299189       -7.7602680791965764     
 H   9.3768226233633420        3.2027557006578751       -8.5659623414589383     
 H   9.6140130860523350        2.7359166353691360       -6.8735262626578528     
 H   9.3568565786157940        7.0077888143247149       -13.593415956197299     
 H   9.9438733772552741        5.8513584057223884       -12.373718193269761     
 H   10.748618238983889        7.4106628649576640       -12.555926475723064     
 H   9.4883237580051549        9.6060702985965065       -11.959223191382661     
 H   7.9243550034031873        9.5126213496531395       -11.139339478238217     
 H   8.0655332432065734        9.0830421701942132       -12.869467374787952     
 C   6.9823721490270758        6.2800236062040948       -14.701515096802835     
 C   5.0647651424364177        1.6418729474279461       -11.940155028506643     
 H   5.8882181490562795        2.8880353195732580       -13.218063422598808     
 C   9.0745722760342176        1.8976008819503576       -12.800817938485546     
 C   10.436482170076570        3.4166152546826223       -11.549297847278746     
 C   3.7531561361767030        5.0459035436193620       -11.091142267137949     
 C   5.0699877140357676        6.4663458646459722       -9.7723903989581480     
 C   6.4034216421280705        7.5741985379418253       -14.865541510855602     
 C   8.0857848776408972        5.9026415056527703       -15.523625473180539     
 C   4.4059578701366071       0.93752785326964749       -13.002097098453319     
 C   4.8385905179962467        1.2293868798314873       -10.593062486766570     
 H   8.8886137264985994        2.0804491951340300       -13.866681939233867     
 H   8.2253632522438735        1.3463317531924750       -12.382035639706025     
 C   10.430376723555325        1.2545363412054666       -12.516015868147724     
 C   10.946215570891889        2.0151013449809017       -11.284708931336082     
 H   10.299675908172663        4.0571534971175067       -10.672385814218693     
 H   11.053159395676644        3.9345975017527985       -12.299418862172525     
 H   3.3224890680218988        5.6928374622457447       -11.870083703997908     
 H   3.8149904787988849        4.0171696746136298       -11.461212967561334     
 C   3.0260954987074280        5.2045746984430785       -9.7413136349313394     
 C   4.0691825688643029        5.8582465711618292       -8.8040590107860410     
 H   6.0889354615477460        6.5796981449123075       -9.3924992652701302     
 H   4.7141112561088301        7.4199876634826216       -10.188874099194802     
 C   6.9919633431632837        8.4702196991928851       -15.760847921632376     
 C   5.1561664155327973        7.9346397421829788       -14.074070661819530     
 C   8.6337627859715731        6.8346980281800338       -16.409353180715215     
 C   8.5965370811815376        4.4747747270045153       -15.433050009723205     
 C   3.6280031354930973      -0.18216008984719728       -12.699208067005952     
 C   4.5802398211186759        1.4312087981261639       -14.431724391955758     
 C   4.0276744902912274       0.11568858013947241       -10.347698005326865     
 C   5.5037087949301871        1.9841597983248542       -9.4531243406283885     
 H   11.120752414433365        1.4044848921705551       -13.353756547971729     
 H   10.340788930771787       0.17724911553995723       -12.334670203565711     
 H   10.512326490025407        1.6069613716030340       -10.361740327512935     
 H   12.039676015374507        1.9683804982777675       -11.201139124193022     
 H   2.6937929195783274        4.2353101008090839       -9.3530824823199037     
 H   2.1420116041953228        5.8458959421245593       -9.8421814592699501     
 H   3.6182561605576775        6.6066780612210474       -8.1419674573030356     
 H   4.5653326125039291        5.1021616976808408       -8.1818470871051705     
 H   6.5750105339971965        9.4670684506303342       -15.852766868907732     
 C   8.1053311903974681        8.1232082539091479       -16.526824801323194     
 C   4.8894553991340963        9.4418682742153912       -13.963024599668339     
 H   5.3029484434139231        7.5626401100494238       -13.044245502864113     
 C   3.9214831968752955        7.2155869028356303       -14.673414066134752     
 H   9.4937181524519278        6.5625106975123719       -17.018217271024067     
 C   10.039034508772268        4.2839851735172001       -15.905193904419573     
 H   8.5649841479734992        4.1911292719740354       -14.371550376989497     
 C   7.6413701396783420        3.5296970828746663       -16.192476672684485     
 H   3.1563023359876530      -0.73461602034240381       -13.508628395951609     
 C   3.4290053636028133      -0.60570606700199969       -11.382794641230285     
 C   3.7924903070238098        2.7407801685223525       -14.675069432233609     
 H   5.6534979476984830        1.6523948970117390       -14.573437799641157     
 C   4.2146958484644133       0.40349957762107769       -15.508065709954158     
 H   3.8446956345981369      -0.18914475544871373       -9.3201877147113841     
 C   4.6894416737988829        1.9882858384654816       -8.1512361659349910     
 H   5.5918898993118349        3.0360400330172133       -9.7761344400273025     
 C   6.9253273792147834        1.4451567904347435       -9.1924528499245213     
 H   8.5608720968289500        8.8393371575594291       -17.205603728129581     
 H   5.7702840062407414        9.9823404847835153       -13.592543554121100     
 H   4.0586959357948311        9.6392758752029550       -13.272050725240632     
 H   4.6120616490989157        9.8762723037954441       -14.933081093642224     
 H   3.7293113630739816        7.5969525203382773       -15.686526280575416     
 H   3.0174424764859151        7.3819729955639275       -14.070181793604432     
 H   4.0744766505743071        6.1312824933598433       -14.768446120673200     
 H   10.363671541381358        3.2458075957004038       -15.745092525419823     
 H   10.737045306494995        4.9463258999197528       -15.374620878696144     
 H   10.141036055836155        4.4868136813181279       -16.979366913051027     
 H   7.6621783602982241        3.7552956440595620       -17.267628024332996     
 H   6.6106881270407802        3.6538614080293694       -15.835682392157191     
 H   7.9246298246335698        2.4741586880945619       -16.067499159194099     
 H   2.7808929922140773       -1.4532450147827416       -11.166118395033100     
 H   2.7136677341855084        2.5356969969210228       -14.708566652385466     
 H   4.0775850101899360        3.1968598199658165       -15.633304139701904     
 H   3.9649484141375186        3.4886233691611612       -13.890436061777132     
 H   3.1443497687455850       0.16491368745370752       -15.491359991943545     
 H   4.7812670672855049      -0.52835901935843277       -15.384011779450432     
 H   4.4411151042950792       0.80803414943657570       -16.503533482707351     
 H   3.6639660548670512        2.3481897191412049       -8.3130051995330323     
 H   5.1637284702669168        2.6330820212080495       -7.3984792634137149     
 H   4.6200547982657598       0.98581516051810569       -7.7099180508658209     
 H   6.8837185398338896       0.38348261431765468       -8.9101445006965072     
 H   7.4184683457601528        1.9904459387374607       -8.3757328950767302     
 H   7.5572143812679320        1.5203704930549122       -10.088808822705984     
 C  -3.8201256610047531       -3.2791372670719006        1.5286726996089610     
 C  -4.3960804083453748       -3.4762242531350052       0.22953323948902107     
 C  -4.1548795154399949       -2.0854751103066649        2.2440489791781473     
 N  -2.9655648877993537       -4.2058533779998397        2.1147671766088671     
 C  -5.3050517147162592       -2.5385809945028117      -0.27140845398199648     
 C  -4.0769738646407134       -4.6754424810405677      -0.65859843715941313     
 C  -5.0759167073417029       -1.1844674483240838        1.6995902493601505     
 C  -3.5742333423175836       -1.8349689735975809        3.6257814939531077     
 Dy  -1.9140802572663806       -4.9319059435077097        3.9834459551710721     
 H  -2.8195124293317226       -4.9693967233033645        1.4492808051413464     
 H  -5.7502300393899866       -2.7080667112081747       -1.2519359299597623     
 C  -5.6698751886257810       -1.4042126813111373       0.45579505441201185     
 C  -2.5900101260644410       -4.7537861768528220       -1.0595817477807628     
 C  -4.6235473612998188       -6.0158013413777303      -0.11974022709737536     
 H  -4.6255901133140860       -4.4899048786202531       -1.5958642186867487     
 H  -5.3413329006695784      -0.29282932645773202        2.2650344354380723     
 C  -4.4581354106234103       -2.4868380175613516        4.7095686865096997     
 H  -2.5748847815881195       -2.3126738754807867        3.6565660987742481     
 C  -3.3449586286867947      -0.35026880057487786        3.9579798714065073     
 N  -1.2996728510605406       -4.0153455531170463        5.9436820895989664     
 H -0.36156042657818138       -3.7184087358056086        5.6580510864631748     
 N -0.67547174935101595       -6.7156292063278702        4.4087776123967961     
 O  -3.8683969266360068       -6.2186803895403093        4.3556933279863133     
 O   7.2851326786472284E-002  -3.9265870343830875        3.0851656220905324     
 H  -6.4082832220145516      -0.71221839514103780        5.6909863981553732E-002
 H  -2.2861870586840376       -3.8325154573275757       -1.5762128041550409     
 H  -1.9085279004458622       -4.8785152612875171      -0.20690541047340294     
 H  -2.4141894299053974       -5.5964871684976076       -1.7415009866483409     
 H  -4.4197947313877375       -6.8296584127557329      -0.83134132784079562     
 H  -4.1912547182070403       -6.3080964752648319       0.84569296747430855     
 H  -5.7122901466988987       -5.9607598791149350        1.4493065128544190E-002
 H  -4.0293429656931403       -2.3669951166471881        5.7130215611081416     
 H  -4.6087525364951150       -3.5588673168113361        4.5230003808691359     
 H  -5.4553764832045779       -2.0231212237084377        4.7013511621899440     
 H  -4.2953585009023536       0.19288926767555259        4.0522045740926274     
 H  -2.7545321478791238       0.15377523752910283        3.1816605193728282     
 H  -2.8226723402739546      -0.25513098580861360        4.9208105013902275     
 C  -1.7631038166430932       -3.1363375368045832        6.9132898375831395     
 C  0.16639089111685884       -7.7772515546984735        4.1338903496964123     
 H -0.67385199112833027       -6.5553819278460868        5.4231830727086319     
 C  -3.8417232535393904       -7.5368071817239466        5.0275028435905407     
 C  -5.2201427628688846       -6.0025803526261452        3.8128597756435512     
 C   1.4619226815341304       -4.3460092131166359        3.3240163423908373     
 C  0.12934410097813728       -2.9318593872783927        2.0078598946823853     
 C  -1.1808382601746739       -1.8454100243777056        7.0948339964901157     
 C  -2.8684991762357015       -3.5200433587568929        7.7303647195369036     
 C  0.82548331484230664       -8.4870165307390266        5.1916834414966404     
 C  0.40575938009684409       -8.1698480900971564        2.7835897726562462     
 H  -3.6395693052035218       -7.3573966766480394        6.0908191468754707     
 H  -3.0011347366980141       -8.0892809193886333        4.5939218001586752     
 C  -5.2038134101997775       -8.1746036611632320        4.7610200754853276     
 C  -5.7424623981210887       -7.3992416696070551        3.5490106125246168     
 H  -5.0980385417711584       -5.3581601819067712        2.9363842146173140     
 H  -5.8162722988737086       -5.4846980335453139        4.5795366048664850     
 H   1.8725528939985230       -3.7162236003230484        4.1274607290790071     
 H   1.4114367353914787       -5.3856571643721916        3.6642981404357315     
 C   2.2040039370127897       -4.1395594010697945        1.9888343541599225     
 C   1.1531334770322033       -3.5088641259676381        1.0451050489994105     
 H -0.88815665427329715       -2.8394497761435398        1.6175707329464457     
 H  0.45913131790390393       -1.9736697399213299        2.4351205304058170     
 C  -1.7681162037200111      -0.95872090977903190        8.0002089605506885     
 C   7.3921415925231632E-002  -1.4811726062629376        6.3168286130185338     
 C  -3.4153690546371971       -2.5971702877693192        8.6261234164433933     
 C  -3.3771353713176224       -4.9480821668050181        7.6320703765031439     
 C   1.6032072272682123       -9.6048013860416042        4.8812887736674266     
 C  0.65783439168682767       -7.9949601623710693        6.6226371751225832     
 C   1.2181669735707465       -9.2806884537823393        2.5304100669275722     
 C -0.23985503856812085       -7.3940483241861399        1.6469666831837910     
 H  -5.8771511541447330       -8.0354050924520113        5.6143331730732449     
 H  -5.1184238482892708       -9.2492812419886157        4.5637195986750312     
 H  -5.3316058543859075       -7.8026135563451167        2.6136239061408935     
 H  -6.8374578618851825       -7.4385959589140862        3.4885639385632827     
 H   2.5788203610003317       -5.0887652682783759        1.5900825859963463     
 H   3.0633092778929711       -3.4691676906729816        2.1131902032780054     
 H   1.5904279836950632       -2.7462545671257366       0.38998513935180390     
 H  0.68171731626791265       -4.2744131515689459       0.41523805255188279     
 H  -1.3472531635570835        3.5139891184945218E-002   8.1070585067865402     
 C  -2.8837817200395528       -1.3117289304786781        8.7597541314751819     
 C  0.34794032953734277        2.6180536260728124E-002   6.2235485408448419     
 H  -6.5328306137137540E-002  -1.8415500341379405        5.2818222554300656     
 C   1.3009781834091141       -2.2111950109820930        6.9194906698600391     
 H  -4.2754521790652529       -2.8748832554002246        9.2322855973689499     
 C  -4.8206958259941803       -5.1434983621432844        8.0992988509544208     
 H  -3.3428273936325450       -5.2277550890931330        6.5698714027289498     
 C  -2.4214803024563012       -5.8938281049819956        8.3906547625997057     
 H   2.0745307185255055       -10.163518339205920        5.6866616376617420     
 C   1.8074544197547058       -10.014834123530301        3.5614596633843756     
 C   1.4243097899365464       -6.6707206110987913        6.8557389162650670     
 H -0.41763573381437308       -7.7941466369556043        6.7785501879385901     
 C   1.0588119866524321       -9.0139465450092402        7.6934111665551921     
 H   1.4108679818136654       -9.5734030200154390        1.5008334525203728     
 C  0.61005919165960776       -7.3494902340845281       0.36890778535206264     
 H -0.34722790273027593       -6.3513184664885136        1.9925107406369882     
 C  -1.6480780724412767       -7.9395638015655399        1.3358578807851489     
 H  -3.3392807335548351      -0.60199372674515639        9.4449320937287595     
 H -0.52751665825434557       0.57472049585015095        5.8515334921973308     
 H   1.1845746367668106       0.22658050259191595        5.5406154362641074     
 H  0.62098322120266292       0.44879064924824280        7.2000092437931755     
 H   1.4840650967002988       -1.8431222448895073        7.9392470324878186     
 H   2.2113641747155444       -2.0406244296814444        6.3266983643119463     
 H   1.1426364701526928       -3.2960284173222130        6.9990712085074218     
 H  -5.1427495454234515       -6.1818002133910941        7.9351599201209586     
 H  -5.5186147655472801       -4.4811544887405494        7.5685179709461492     
 H  -4.9272330301906173       -4.9442422336979499        9.1736460577506591     
 H  -2.4354389433501189       -5.6638988180500442        9.4650859213765326     
 H  -1.3923282351382371       -5.7740958159485922        8.0277082452613922     
 H  -2.7083804835550915       -6.9491101728188687        8.2718713720949903     
 H   2.4573021418617040       -10.859206989433131        3.3389963243709779     
 H   2.5068207882084850       -6.8563475697026623        6.8790769546055355     
 H   1.1406798384484913       -6.2179444976146137        7.8157232180008505     
 H   1.2311300486257943       -5.9273165571546489        6.0721117212436804     
 H   2.1316066881994180       -9.2374515388181653        7.6551244409649026     
 H  0.50317328112002435       -9.9539547025132382        7.5838701862773936     
 H  0.84801449074712087       -8.6097453043399437        8.6922751317321882     
 H   1.6274937196085160       -6.9871044993200258       0.57020718427788852     
 H  0.15195199971881548       -6.6889976013465882      -0.38001889171259090     
 H  0.69918676231210275       -8.3393713494102713       -9.5812746290104875E-002
 H  -1.5901674778815391       -8.9961517818409824        1.0377262041075530     
 H  -2.1212612002094184       -7.3847623855509932       0.51417356345319032     
 H  -2.3068410095739558       -7.8838651639864326        2.2143141561405959     
         240

 C   9.0479707328467853        6.1935275199158957       -9.3621693898530509     
 C   9.6207893351531535        6.0375344374538580       -8.0560512008618552     
 C   9.4051961558567516        7.3519857560650896       -10.122792463140483     
 N   8.1767584817594390        5.2592034701332979       -9.9113493586595336     
 C   10.543787509864980        6.9798671889657662       -7.5909643268179972     
 C   9.2922015116543744        4.8746477576297549       -7.1239003555364846     
 C   10.340579478149380        8.2589897106797547       -9.6131215668164334     
 C   8.8380671942202316        7.5586534375778847       -11.516934283360031     
 Dy   7.1318747304883425        4.5027512479843663       -11.772254391728026     
 H   8.0114400087793882        4.5288822058066494       -9.2141162389999298     
 H   10.985339284335662        6.8396053315310512       -6.6044068291667433     
 C   10.928804357908900        8.0791594974316219       -8.3603427937396013     
 C   7.8074959214135387        4.8165362994461471       -6.7126581258638280     
 C   9.8221710604586008        3.5113525914067121       -7.6205665878922284     
 H   9.8470452467961369        5.0877989122386991       -6.1960857344474478     
 H   10.622084287350361        9.1224090857052893       -10.213980473544497     
 C   9.7606925320280844        6.9164900519492365       -12.573220211037466     
 H   7.8537457594686870        7.0517316474829261       -11.554674992823900     
 C   8.5635855084236940        9.0285153129196285       -11.877018952567914     
 N   6.5210115209057209        5.3927058566194148       -13.739900332355997     
 H   5.5791854299900168        5.6812191195950428       -13.456803697879970     
 N   5.8964600442112252        2.7140839854286907       -12.206431550433505     
 O   9.0947944334552346        3.2124078047018321       -12.125471153901094     
 O   5.1379434159084738        5.4813971998824256       -10.858943872295626     
 H   11.678635733639062        8.7737922146415741       -7.9878581073292256     
 H   7.6446422069681468        4.0227878003949780       -5.9715545712175109     
 H   7.1236609646606572        4.6207765689547271       -7.5505535209467540     
 H   7.4936592533499997        5.7687997236277644       -6.2618504064072020     
 H   10.909999306635475        3.5512045761249325       -7.7651812753471470     
 H   9.3794113213861188        3.1945415221315625       -8.5734754207991148     
 H   9.6153412743936126        2.7220336907242797       -6.8825886462648773     
 H   9.3488795950964949        7.0122368628039284       -13.586067563731083     
 H   9.9340106134127275        5.8516255609353234       -12.369514513341468     
 H   10.744008599369907        7.4080397303647194       -12.550762711385886     
 H   9.4945818976209626        9.6060912981804236       -11.949279877202217     
 H   7.9328575017193224        9.5188239994942823       -11.124562107498514     
 H   8.0668022391554768        9.0912379065285105       -12.855526783956627     
 C   6.9843574330392304        6.2803584450867458       -14.702410264669030     
 C   5.0638881112470155        1.6426217634399551       -11.940759623355536     
 H   5.8885817578302326        2.8878033531943816       -13.218725172582340     
 C   9.0726952504785157        1.8965563502419645       -12.802675421604622     
 C   10.436669679580476        3.4165441316188518       -11.554625740932288     
 C   3.7531809539805860        5.0478700817494682       -11.093340211181625     
 C   5.0708082797131393        6.4662183114049769       -9.7728155693484560     
 C   6.4060400578067256        7.5746785927015203       -14.867576649296335     
 C   8.0876582157507464        5.9017689034606420       -15.524093681967116     
 C   4.4051644364971727       0.93837678005803959       -13.002816676911099     
 C   4.8366495943802059        1.2307060455929062       -10.593694417805475     
 H   8.8842405982821653        2.0792558353116917       -13.868083676844890     
 H   8.2247514897365619        1.3448684704437293       -12.381995659521687     
 C   10.429432620696103        1.2541980749212223       -12.520893194023103     
 C   10.947833922309908        2.0153905332174178       -11.291114950496736     
 H   10.301546785760554        4.0569456240479225       -10.677355766248910     
 H   11.051174246030538        3.9349857038606655       -12.306176992560438     
 H   3.3235447204349153        5.6949327068881201       -11.872733484581591     
 H   3.8144992340157375        4.0190219637613582       -11.463174221317779     
 C   3.0253460127728564        5.2072102810692318       -9.7440253757761166     
 C   4.0688328848535855        5.8584037144848580       -8.8055911406717016     
 H   6.0896830876231212        6.5779838577769230       -9.3922379607084423     
 H   4.7162705255906916        7.4206679646355180       -10.188520315662334     
 C   6.9951344204194035        8.4696957957440713       -15.763513858226979     
 C   5.1584104372439983        7.9360137106358160       -14.077115604382943     
 C   8.6362826228263110        6.8328832840500278       -16.410389606662680     
 C   8.5970684901846148        4.4734659292704295       -15.433212299286005     
 C   3.6274159094275809      -0.18151466370599775       -12.700115304171627     
 C   4.5788863849488965        1.4327829912551366       -14.432242714846465     
 C   4.0257177124760233       0.11698587568289366       -10.348487079339055     
 C   5.5001540934584883        1.9863371810373784       -9.4534427324903234     
 H   11.117693538811137        1.4040620546587959       -13.360359776909775     
 H   10.340728377493155       0.17696764038329768       -12.338872181621426     
 H   10.516502430471173        1.6070831883691949       -10.367073066060779     
 H   12.041470354478754        1.9694110084814731       -11.210168982410853     
 H   2.6908611030486060        4.2384428017575688       -9.3565399944499195     
 H   2.1425435257127692        5.8502005189537991       -9.8452141494916248     
 H   3.6185947032147312        6.6066551025675393       -8.1428472275025303     
 H   4.5637009907699406        5.1009843757507012       -8.1840282045876425     
 H   6.5786266111643306        9.4666399309752780       -15.856473984439777     
 C   8.1084777211978896        8.1215206516409566       -16.528967612285996     
 C   4.8918221984784136        9.4433561002794928       -13.967414144423616     
 H   5.3044498617782692        7.5648106525578536       -13.046904952570094     
 C   3.9239715359460794        7.2167017614130256       -14.676723192212293     
 H   9.4961046685766064        6.5597602475936432       -17.019011712620056     
 C   10.039511400810223        4.2812585197476674       -15.904911180016311     
 H   8.5648982508779152        4.1899004810783635       -14.371741839241247     
 C   7.6411701051152852        3.5293371025955551       -16.192939726320404     
 H   3.1559624299230444      -0.73404123221866979       -13.509627097076342     
 C   3.4279963474023440      -0.60492419388499974       -11.383724598991904     
 C   3.7926594206698412        2.7435472798186269       -14.673997161778008     
 H   5.6523003626654020        1.6525800358764493       -14.574929841167631     
 C   4.2106772599536777       0.40631586508423140       -15.508735193945132     
 H   3.8418203412817804      -0.18744077597392811       -9.3210131224261534     
 C   4.6836202742157358        1.9916786692212347       -8.1530336932958249     
 H   5.5891148049098627        3.0378972561310107       -9.7771975735560854     
 C   6.9211531776623199        1.4473478657789529       -9.1898381619037668     
 H   8.5645226240907917        8.8369368960661916       -17.208120476841319     
 H   5.7724504597839514        9.9840428334362628       -13.596738811434250     
 H   4.0606649112790256        9.6413599025024634       -13.277099520667193     
 H   4.6150172837657628        9.8769993964962044       -14.937965246435187     
 H   3.7325835278116513        7.5972806708485647       -15.690274444546180     
 H   3.0195705857215960        7.3836888158032723       -14.074185770070359     
 H   4.0768809337619221        6.1323036082998694       -14.770766041310999     
 H   10.363032141634465        3.2427398030670029       -15.744846238516519     
 H   10.738031179662496        4.9428134804164605       -15.374033691080120     
 H   10.142120588196796        4.4841041082317732       -16.979013208225854     
 H   7.6617253688985203        3.7555604650496348       -17.267970678477496     
 H   6.6106725089506497        3.6538735674411416       -15.835733359147659     
 H   7.9238544882446416        2.4735604192788014       -16.068703712861751     
 H   2.7799626354283977       -1.4525316692022847       -11.167129911277584     
 H   2.7135730878379234        2.5398708114175190       -14.706783386371221     
 H   4.0775739765582806        3.1999939943215137       -15.632086971668254     
 H   3.9666594436645992        3.4905752428176346       -13.888982369414277     
 H   3.1401446475213208       0.16876306742808961       -15.490510709152954     
 H   4.7764912028545874      -0.52618633064869391       -15.386292450008694     
 H   4.4358624369125668       0.81138483458047972       -16.504244528439457     
 H   3.6583451970058762        2.3510305502343374       -8.3170482630775275     
 H   5.1563985853224308        2.6373743081233747       -7.4001420290280953     
 H   4.6138266576381328       0.98968480434842143       -7.7107757139715174     
 H   6.8790341555782408       0.38568335178137891       -8.9075750240470892     
 H   7.4125609541334603        1.9926842301812173       -8.3721667774472763     
 H   7.5549118395566106        1.5225540854457602       -10.084851304721653     
 C  -3.8197629817539616       -3.2735685985932506        1.5321944857908010     
 C  -4.3953230022211462       -3.4664792404625042       0.23233201964085090     
 C  -4.1554158662833292       -2.0826381671888874        2.2514764144151225     
 N  -2.9649576868494614       -4.2019559267832003        2.1152634423740557     
 C  -5.3044196284302165       -2.5274857061523432      -0.26571360096833041     
 C  -4.0760359964339274       -4.6627513654838060      -0.65957682544951091     
 C  -5.0764809168347531       -1.1800156379034032        1.7097549580501255     
 C  -3.5765095823646531       -1.8369674214979841        3.6346779820775894     
 Dy  -1.9134844905886506       -4.9319383778230916        3.9825513978092268     
 H  -2.8182481157597690       -4.9628805823361368        1.4470715916177888     
 H  -5.7493240590749881       -2.6939908064901457       -1.2468149189331352     
 C  -5.6698346561381507       -1.3956808411592811       0.46503362149334321     
 C  -2.5892314596870341       -4.7397701960106851       -1.0613017370673024     
 C  -4.6216725056165151       -6.0049707317147751      -0.12454344579781280     
 H  -4.6251140387950720       -4.4746078053502103       -1.5960179555056240     
 H  -5.3425309841079818      -0.29052611958144337        2.2782030177983934     
 C  -4.4653311191528422       -2.4870210340511263        4.7153112794080831     
 H  -2.5792311127400995       -2.3185923132006554        3.6666610678785401     
 C  -3.3414159967056620      -0.35404506456239826        3.9697615119054226     
 N  -1.2991897400004504       -4.0170368678142054        5.9435701874491382     
 H -0.36068084538181794       -3.7209451630713404        5.6583390548026458     
 N -0.67459488940918011       -6.7153502546398913        4.4090057451473301     
 O  -3.8685109945966722       -6.2177193468335910        4.3539096896885940     
 O   7.3272394038726874E-002  -3.9263124651359065        3.0844577771587769     
 H  -6.4083496694287927      -0.70262411875086483        6.8257030434628108E-002
 H  -2.2846183962866977       -3.8163109319729798       -1.5732712323458675     
 H  -1.9076857975382184       -4.8695179628395975      -0.20956056406116910     
 H  -2.4143217729878312       -5.5790332789480068       -1.7474038804736174     
 H  -4.4186531703064480       -6.8164624536797778      -0.83895352678399637     
 H  -4.1880718885225336       -6.3002243109706928       0.83934484669525711     
 H  -5.7102193515490827       -5.9506730239957797        1.1334539657120160E-002
 H  -4.0383451364442839       -2.3704446603059899        5.7198318696734516     
 H  -4.6193970215625964       -3.5580347312427802        4.5265727242242804     
 H  -5.4605608552871479       -2.0193200140736978        4.7056143331416198     
 H  -4.2892668567019614       0.19360197941296051        4.0610558775271892     
 H  -2.7458447140159365       0.14784756215758571        3.1962808867606904     
 H  -2.8223492580616290      -0.26262925889051131        4.9345144107085233     
 C  -1.7626041013192444       -3.1371184057204857        6.9124214323692827     
 C  0.16687984938071571       -7.7774290661487280        4.1348048961803441     
 H -0.67264781965694187       -6.5540275705384063        5.4232338169905265     
 C  -3.8422111757828250       -7.5358648065699558        5.0257980582421169     
 C  -5.2195695097907375       -6.0023130475384541        3.8090447973029593     
 C   1.4623745866951088       -4.3461851479638636        3.3219705872090315     
 C  0.12973874239844774       -2.9293796950486608        2.0092275434353213     
 C  -1.1806468929288947       -1.8458833877814214        7.0924950670584304     
 C  -2.8677448572464179       -3.5202757411807437        7.7300783394974193     
 C  0.82601922048525556       -8.4867056760325230        5.1928952962972001     
 C  0.40543633414737007       -8.1712011072809645        2.7847059444635387     
 H  -3.6410101112529349       -7.3564329801400330        6.0892904620795587     
 H  -3.0011463341816786       -8.0882332922238600        4.5929829205655626     
 C  -5.2039266400498150       -8.1738320453026940        4.7580828349211064     
 C  -5.7410271096842402       -7.3992453751225451        3.5449045034038473     
 H  -5.0965156674926320       -5.3579325776056432        2.9326828364310948     
 H  -5.8169840354447562       -5.4846151497044282        4.5748093313054037     
 H   1.8738482898487692       -3.7167413835858740        4.1252489466991733     
 H   1.4119487481928990       -5.3859388146601592        3.6619454238297764     
 C   2.2033106075106583       -4.1392254108914956        1.9862413125999354     
 C   1.1525845532768362       -3.5050776165396984        1.0446478584328420     
 H -0.88792820412774764       -2.8355109116362831        1.6197912145220379     
 H  0.46039979671992004       -1.9723180875677750        2.4383169574215140     
 C  -1.7679348210333425      -0.95843493128252655        7.9971294399589068     
 C   7.3472556721026275E-002  -1.4819045721191146        6.3133666127321115     
 C  -3.4145969021309974       -2.5966848850244326        8.6251137612528286     
 C  -3.3763976720480189       -4.9483733491875146        7.6326600158859534     
 C   1.6037301082735100       -9.6046218791513365        4.8829800072228560     
 C  0.65792186105568962       -7.9944075953258915        6.6237172200021526     
 C   1.2177133188089555       -9.2822426860852811        2.5320056435396436     
 C -0.24131758799010072       -7.3964380592884496        1.6480053836531592     
 H  -5.8783480470039446       -8.0339428598266771        5.6103970543777040     
 H  -5.1183531443910590       -9.2486705165405123        4.5617236283125262     
 H  -5.3286249919049222       -7.8027644363042636        2.6102751079340778     
 H  -6.8359154133376521       -7.4390639867617390        3.4829012836360689     
 H   2.5756503086836098       -5.0886039393153135        1.5856842840969554     
 H   3.0640929849441427       -3.4707859213774848        2.1106184823150049     
 H   1.5903075882292192       -2.7413320397714469       0.39116966895983657     
 H  0.68008818640659385       -4.2685672290241214       0.41314953792656900     
 H  -1.3473911923642361        3.5686280054121014E-002   8.1027148308387833     
 C  -2.8833026143829605       -1.3109664242988983        8.7573539207459845     
 C  0.34658302154778570        2.5460079733940103E-002   6.2181549710707014     
 H  -6.6231172880947917E-002  -1.8436162298316170        5.2789060696750543     
 C   1.3012906720575952       -2.2105007773684107        6.9161109830166998     
 H  -4.2745064304543776       -2.8739924246501873        9.2317040067741249     
 C  -4.8196411278451503       -5.1436350993694040        8.1008988209286841     
 H  -3.3427244710437871       -5.2283679708942783        6.5705171257407917     
 C  -2.4203166078635840       -5.8938695028016630        8.3909667413497537     
 H   2.0750844487045881       -10.162946167738268        5.6886024946847851     
 C   1.8075514930622549       -10.015570205958584        3.5633633486869796     
 C   1.4255861520971220       -6.6709492912489923        6.8572151695875565     
 H -0.41743287392864425       -7.7924004173630035        6.7787056983821588     
 C   1.0567836065936933       -9.0137387586243669        7.6950222535793262     
 H   1.4097817511947210       -9.5757482756795316        1.5025569110003105     
 C  0.60684701603300650       -7.3533900828204395       0.36875836587671884     
 H -0.34787377277522991       -6.3532982960570941        1.9926032301474903     
 C  -1.6502002657177306       -7.9417791299046172        1.3394313057876239     
 H  -3.3387324230456956      -0.60070136437096366        9.4420453849739658     
 H -0.52937600502862148       0.57305032192512584        5.8459966919977759     
 H   1.1827706803223421       0.22553814779326328        5.5345801236534227     
 H  0.61982461981888570       0.44940770520686901        7.1939677124609798     
 H   1.4847809593502495       -1.8411250711412559        7.9353091136398488     
 H   2.2112280296629536       -2.0400396965845369        6.3226225653099553     
 H   1.1437275255939108       -3.2953336612851776        6.9970690329895175     
 H  -5.1417904616695420       -6.1819946707592450        7.9373104058841317     
 H  -5.5179032263394001       -4.4814610612004575        7.5703702223051250     
 H  -4.9254348305921809       -4.9440199254816255        9.1752597953922166     
 H  -2.4345445634250993       -5.6643426027750374        9.4654693581637765     
 H  -1.3911970781151977       -5.7734945150738275        8.0281741099678268     
 H  -2.7066914957125761       -6.9492355272657234        8.2717299150958254     
 H   2.4572097108014197       -10.860213775710944        3.3413064838924815     
 H   2.5078801094570711       -6.8576938953855517        6.8814316475712793     
 H   1.1416677740570762       -6.2176894991955116        7.8168992554007088     
 H   1.2337632350048284       -5.9275377939288738        6.0732498267197332     
 H   2.1295006459161816       -9.2378988471651375        7.6582505779040853     
 H  0.50072208816668706       -9.9534082927110319        7.5846085333978284     
 H  0.84474385228926741       -8.6094640623166203        8.6936011292768232     
 H   1.6245166173570966       -6.9906731742666883       0.56822711431490702     
 H  0.14771944061567957       -6.6937250196721569      -0.38027579006049239     
 H  0.69549204939341902       -8.3438106806752259       -9.4939647941754066E-002
 H  -1.5929651765512827       -8.9983957158174839        1.0412621535729609     
 H  -2.1248185693411816       -7.3869471489091607       0.51856817581099190     
 H  -2.3073196774949634       -7.8859872156553612        2.2190822528338301     
         240

 C   9.0482016450774285        6.1881683798327165       -9.3585192226824407     
 C   9.6211732887425239        6.0276188702630860       -8.0530851672294848     
 C   9.4044415861654009        7.3496949246320709       -10.114772831312386     
 N   8.1776286981275508        5.2554523315266382       -9.9111693975476260     
 C   10.543582500731985        6.9687129786926123       -7.5844476807143977     
 C   9.2928062839035004        4.8612062191838046       -7.1254542226491875     
 C   10.339305072019505        8.2552176811638027       -9.6017228818531457     
 C   8.8361203725361843        7.5613276028623080       -11.507624367948026     
 Dy   7.1319166156506739        4.5027762450274924       -11.772902915522421     
 H   8.0134615344835112        4.5220574538453198       -9.2169866348399445     
 H   10.985293287328529        6.8252019720648409       -6.5984547309533941     
 C   10.927759324287120        8.0710382641852974       -8.3497521058916817     
 C   7.8078862571708312        4.8015673162569179       -6.7151185214710623     
 C   9.8237628441268807        3.5000546758053694       -7.6266692858137821     
 H   9.8471537801169085        5.0711641075109588       -6.1966819094579577     
 H   10.620171222660289        9.1210774755442312       -10.199173330875599     
 C   9.7542294161024667        6.9176899539393890       -12.566848207349972     
 H   7.8499137944549497        7.0581370011863411       -11.544586953359120     
 C   8.5674393326789566        9.0328809035757036       -11.864748114154331     
 N   6.5223034010245771        5.3940349827355316       -13.740228189264798     
 H   5.5807153721920129        5.6834733089960343       -13.457320353303976     
 N   5.8961012451689800        2.7144342249629521       -12.206994651266804     
 O   9.0937737949041875        3.2113946368014656       -12.127482260420875     
 O   5.1381955500067793        5.4823143653059407       -10.860314015056501     
 H   11.677137550451251        8.7647176697532601       -7.9747115201633800     
 H   7.6436989665745170        4.0030585538759826       -5.9797670931540088     
 H   7.1241234536685258        4.6128036767637823       -7.5543665165174030     
 H   7.4952277237199993        5.7508849087022123       -6.2578571279657620     
 H   10.911716944488381        3.5408806302199460       -7.7700944714977176     
 H   9.3820000194088955        3.1863273436052499       -8.5809885001392914     
 H   9.6166694627348885        2.7081507460794239       -6.8916510298719018     
 H   9.3409026115771958        7.0166849112831429       -13.578719171264867     
 H   9.9241478495701827        5.8518927161482583       -12.365310833413174     
 H   10.739398959755926        7.4054165957717757       -12.545598947048710     
 H   9.5008400372367703        9.6061122977643389       -11.939336563021774     
 H   7.9413600000354583        9.5250266493354250       -11.109784736758812     
 H   8.0680712351043820        9.0994336428628095       -12.841586193125302     
 C   6.9863427170513841        6.2806932839693967       -14.703305432535224     
 C   5.0630110800576125        1.6433705794519640       -11.941364218204429     
 H   5.8889453666041858        2.8875713868155053       -13.219386922565873     
 C   9.0708182249228120        1.8955118185335715       -12.804532904723697     
 C   10.436857189084380        3.4164730085550814       -11.559953634585831     
 C   3.7532057717844691        5.0498366198795743       -11.095538155225301     
 C   5.0716288453905118        6.4660907581639817       -9.7732407397387657     
 C   6.4086584734853806        7.5751586474612163       -14.869611787737069     
 C   8.0895315538605974        5.9008963012685127       -15.524561890753693     
 C   4.4043710028577383       0.93922570684643170       -13.003536255368878     
 C   4.8347086707641642        1.2320252113543251       -10.594326348844380     
 H   8.8798674700657330        2.0780624754893533       -13.869485414455912     
 H   8.2241397272292485        1.3434051876949833       -12.381955679337349     
 C   10.428488517836882        1.2538598086369779       -12.525770519898483     
 C   10.949452273727925        2.0156797214539344       -11.297520969657388     
 H   10.303417663348442        4.0567377509783382       -10.682325718279127     
 H   11.049189096384429        3.9353739059685324       -12.312935122948350     
 H   3.3246003728479323        5.6970279515304965       -11.875383265165272     
 H   3.8140079892325902        4.0208742529090866       -11.465135475074224     
 C   3.0245965268382853        5.2098458636953850       -9.7467371166208938     
 C   4.0684832008428682        5.8585608578078867       -8.8071232705573603     
 H   6.0904307136984972        6.5762695706415384       -9.3919766561467526     
 H   4.7184297950725531        7.4213482657884144       -10.188166532129868     
 C   6.9983054976755223        8.4691718922952575       -15.766179794821584     
 C   5.1606544589551984        7.9373876790886522       -14.080160546946354     
 C   8.6388024596810489        6.8310685399200226       -16.411426032610144     
 C   8.5975998991876921        4.4721571315363438       -15.433374588848803     
 C   3.6268286833620644      -0.18086923756479820       -12.701022541337302     
 C   4.5775329487791172        1.4343571843841092       -14.432761037737173     
 C   4.0237609346608183       0.11828317122631493       -10.349276153351243     
 C   5.4965993919867904        1.9885145637499027       -9.4537611243522583     
 H   11.114634663188909        1.4036392171470367       -13.366963005847818     
 H   10.340667824214524       0.17668616522663813       -12.343074159677140     
 H   10.520678370916938        1.6072050051353559       -10.372405804608624     
 H   12.043264693583003        1.9704415186851785       -11.219198840628682     
 H   2.6879292865188851        4.2415755027060547       -9.3599975065799352     
 H   2.1430754472302151        5.8545050957830389       -9.8482468397132994     
 H   3.6189332458717849        6.6066321439140312       -8.1437269977020250     
 H   4.5620693690359531        5.0998070538205615       -8.1862093220701144     
 H   6.5822426883314638        9.4662114113202236       -15.860181099971822     
 C   8.1116242519983111        8.1198330493727653       -16.531110423248798     
 C   4.8941889978227309        9.4448439263435944       -13.971803689178893     
 H   5.3059512801426152        7.5669811950662824       -13.049564402276076     
 C   3.9264598750168633        7.2178166199904208       -14.680032318289834     
 H   9.4984911847012850        6.5570097976749144       -17.019806154216045     
 C   10.039988292848177        4.2785318659781337       -15.904628455613050     
 H   8.5648123537823331        4.1886716901826908       -14.371933301492998     
 C   7.6409700705522283        3.5289771223164443       -16.193402779956322     
 H   3.1556225238584354      -0.73346644409493589       -13.510625798201074     
 C   3.4269873312018753      -0.60414232076799979       -11.384654556753524     
 C   3.7928285343158725        2.7463143911149017       -14.672924891322406     
 H   5.6511027776323219        1.6527651747411594       -14.576421882694106     
 C   4.2066586714429421       0.40913215254738511       -15.509404677936105     
 H   3.8389450479654239      -0.18573679649914249       -9.3218385301409228     
 C   4.6777988746325887        1.9950714999769878       -8.1548312206566607     
 H   5.5863397105078905        3.0397544792448086       -9.7782607070848684     
 C   6.9169789761098563        1.4495389411231621       -9.1872234738830141     
 H   8.5681731513526334        8.8345366345729524       -17.210637225553054     
 H   5.7746169133271614        9.9857451820890120       -13.600934068747399     
 H   4.0626338867632201        9.6434439298019701       -13.282148316093755     
 H   4.6179729184326099        9.8777264891969629       -14.942849399228150     
 H   3.7358556925493209        7.5976088213588513       -15.694022608516944     
 H   3.0216986949572764        7.3854046360426180       -14.078189746536287     
 H   4.0792852169495379        6.1333247232398955       -14.773085961948800     
 H   10.362392741887572        3.2396720104336025       -15.744599951613216     
 H   10.739017052829997        4.9393010609131691       -15.373446503464097     
 H   10.143205120557438        4.4813945351454185       -16.978659503400685     
 H   7.6612723774988165        3.7558252860397081       -17.268313332621997     
 H   6.6106568908605192        3.6538857268529132       -15.835784326138127     
 H   7.9230791518557133        2.4729621504630410       -16.069908266529399     
 H   2.7790322786427182       -1.4518183236218278       -11.168141427522068     
 H   2.7134784414903388        2.5440446259140157       -14.705000120356978     
 H   4.0775629429266242        3.2031281686772104       -15.630869803634603     
 H   3.9683704731916793        3.4925271164741076       -13.887528677051421     
 H   3.1359395262970566       0.17261244740247167       -15.489661426362364     
 H   4.7717153384236699      -0.52401364193895517       -15.388573120566955     
 H   4.4306097695300535       0.81473551972438385       -16.504955574171564     
 H   3.6527243391447008        2.3538713813274699       -8.3210913266220210     
 H   5.1490687003779447        2.6416665950386999       -7.4018047946424765     
 H   4.6075985170105058       0.99355444817873706       -7.7116333770772139     
 H   6.8743497713225930       0.38788408924510315       -8.9050055473976713     
 H   7.4066535625067687        1.9949225216249737       -8.3686006598178206     
 H   7.5526092978452883        1.5247376778366082       -10.080893786737324     
 C  -3.8194003025031695       -3.2679999301146005        1.5357162719726407     
 C  -4.3945655960969168       -3.4567342277900033       0.23513079979268073     
 C  -4.1559522171266634       -2.0798012240711099        2.2589038496520981     
 N  -2.9643504858995691       -4.1980584755665600        2.1157597081392447     
 C  -5.3037875421441738       -2.5163904178018743      -0.26001874795466434     
 C  -4.0750981282271423       -4.6500602499270451      -0.66055521373960868     
 C  -5.0770451263278025       -1.1755638274827225        1.7199196667401004     
 C  -3.5787858224117226       -1.8389658693983875        3.6435744702020716     
 Dy  -1.9128887239109202       -4.9319708121384735        3.9816568404473816     
 H  -2.8169838021878153       -4.9563644413689092        1.4448623780942309     
 H  -5.7484180787599906       -2.6799149017721167       -1.2416939079065081     
 C  -5.6697941236505205       -1.3871490010074248       0.47427218857467457     
 C  -2.5884527933096271       -4.7257542151685481       -1.0630217263538417     
 C  -4.6197976499332123       -5.9941401220518200      -0.12934666449825025     
 H  -4.6246379642760580       -4.4593107320801684       -1.5961716923244991     
 H  -5.3437290675463851      -0.28822291270515471        2.2913716001587145     
 C  -4.4725268276822741       -2.4872040505409014        4.7210538723064666     
 H  -2.5835774438920796       -2.3245107509205241        3.6767560369828320     
 C  -3.3378733647245293      -0.35782132854991860        3.9815431524043383     
 N  -1.2987066289403602       -4.0187281825113645        5.9434582852993110     
 H -0.35980126418545444       -3.7234815903370726        5.6586270231421167     
 N -0.67371802946734416       -6.7150713029519133        4.4092338778978641     
 O  -3.8686250625573377       -6.2167583041268735        4.3521260513908757     
 O   7.3693461290981463E-002  -3.9260378958887250        3.0837499322270214     
 H  -6.4084161168430347      -0.69302984236069187        7.9604196887702483E-002
 H  -2.2830497338893583       -3.8001064066183834       -1.5703296605366941     
 H  -1.9068436946305747       -4.8605206643916787      -0.21221571764893529     
 H  -2.4144541160702651       -5.5615793893984051       -1.7533067742988941     
 H  -4.4175116092251585       -6.8032664946038217      -0.84656572572719713     
 H  -4.1848890588380270       -6.2923521466765537       0.83299672591620566     
 H  -5.7081485563992658       -5.9405861688766235        8.1760141856961274E-003
 H  -4.0473473071954267       -2.3738942039647921        5.7266421782387606     
 H  -4.6300415066300769       -3.5572021456742240        4.5301450675794239     
 H  -5.4657452273697178       -2.0155188044389583        4.7098775040932956     
 H  -4.2831752125015692       0.19431469115036840        4.0699071809617511     
 H  -2.7371572801527493       0.14191988678606857        3.2109012541485522     
 H  -2.8220261758493033      -0.27012753197240907        4.9482183200268182     
 C  -1.7621043859953955       -3.1378992746363887        6.9115530271554269     
 C  0.16736880764457257       -7.7776065775989816        4.1357194426642749     
 H -0.67144364818555358       -6.5526732132307250        5.4232845612724212     
 C  -3.8426990980262601       -7.5349224314159642        5.0240932728936931     
 C  -5.2189962567125896       -6.0020457424507629        3.8052298189623674     
 C   1.4628264918560869       -4.3463610828110912        3.3199248320272252     
 C  0.13013338381875822       -2.9269000028189285        2.0105951921882572     
 C  -1.1804555256831157       -1.8463567511851373        7.0901561376267441     
 C  -2.8669905382571343       -3.5205081236045950        7.7297919594579358     
 C  0.82655512612820448       -8.4863948213260176        5.1941071510977599     
 C  0.40511328819789599       -8.1725541244647708        2.7858221162708308     
 H  -3.6424509173023476       -7.3554692836320257        6.0877617772836468     
 H  -3.0011579316653432       -8.0871856650590885        4.5920440409724499     
 C  -5.2040398698998516       -8.1730604294421543        4.7551455943568843     
 C  -5.7395918212473918       -7.3992490806380360        3.5407983942830779     
 H  -5.0949927932141055       -5.3577049733045143        2.9289814582448761     
 H  -5.8176957720158047       -5.4845322658635425        4.5700820577443233     
 H   1.8751436856990156       -3.7172591668486992        4.1230371643193386     
 H   1.4124607609943192       -5.3862204649481278        3.6595927072238212     
 C   2.2026172780085265       -4.1388914207131959        1.9836482710399483     
 C   1.1520356295214689       -3.5012911071117587        1.0441906678662736     
 H -0.88769975398219814       -2.8315720471290264        1.6220116960976303     
 H  0.46166827553593615       -1.9709664352142200        2.4415133844372114     
 C  -1.7677534383466742      -0.95814895278602119        7.9940499193671251     
 C   7.3023697516820904E-002  -1.4826365379752917        6.3099046124456892     
 C  -3.4138247496247978       -2.5961994822795464        8.6241041060622621     
 C  -3.3756599727784149       -4.9486645315700111        7.6332496552687630     
 C   1.6042529892788078       -9.6044423722610688        4.8846712407782844     
 C  0.65800933042455167       -7.9938550282807128        6.6247972648817219     
 C   1.2172596640471645       -9.2837969183882247        2.5336012201517146     
 C -0.24278013741208057       -7.3988277943907601        1.6490440841225273     
 H  -5.8795449398631554       -8.0324806272013412        5.6064609356821631     
 H  -5.1182824404928473       -9.2480597910924107        4.5597276579500212     
 H  -5.3256441294239378       -7.8029153162634106        2.6069263097272621     
 H  -6.8343729647901217       -7.4395320146093908        3.4772386287088555     
 H   2.5724802563668883       -5.0884426103522502        1.5812859821975642     
 H   3.0648766919953139       -3.4724041520819879        2.1080467613520040     
 H   1.5901871927633753       -2.7364095124171577       0.39235419856786924     
 H  0.67845905654527505       -4.2627213064792979       0.41106102330125516     
 H  -1.3475292211713887        3.6232668923296810E-002   8.0983711548910264     
 C  -2.8828235087263683       -1.3102039181191187        8.7549537100167889     
 C  0.34522571355822856        2.4739623207152082E-002   6.2127614012965608     
 H  -6.7134039624758279E-002  -1.8456824255252937        5.2759898839200430     
 C   1.3016031607060763       -2.2098065437547287        6.9127312961733596     
 H  -4.2735606818435024       -2.8731015939001496        9.2311224161793000     
 C  -4.8185864296961203       -5.1437718365955236        8.1024987909029473     
 H  -3.3426215484550297       -5.2289808526954227        6.5711628487526337     
 C  -2.4191529132708673       -5.8939109006213304        8.3912787200998036     
 H   2.0756381788836702       -10.162373996270613        5.6905433517078281     
 C   1.8076485663698041       -10.016306288386867        3.5652670339895836     
 C   1.4268625142576976       -6.6711779713991932        6.8586914229100451     
 H -0.41723001404291543       -7.7906541977704027        6.7788612088257265     
 C   1.0547552265349545       -9.0135309722394936        7.6966333406034613     
 H   1.4086955205757770       -9.5780935313436242        1.5042803694802485     
 C  0.60363484040640514       -7.3572899315563518       0.36860894640137509     
 H -0.34851964282018388       -6.3552781256256754        1.9926957196579922     
 C  -1.6523224589941845       -7.9439944582436945        1.3430047307900992     
 H  -3.3381841125365566      -0.59940900199677094        9.4391586762191739     
 H -0.53123535180289727       0.57138014800010062        5.8404598917982202     
 H   1.1809667238778736       0.22449579299461064        5.5285448110427380     
 H  0.61866601843510849       0.45002476116549522        7.1879261811287840     
 H   1.4854968220001998       -1.8391278973930048        7.9313711947918790     
 H   2.2110918846103629       -2.0394549634876298        6.3185467663079642     
 H   1.1448185810351288       -3.2946389052481422        6.9950668574716142     
 H  -5.1408313779156334       -6.1821891281273960        7.9394608916473057     
 H  -5.5171916871315201       -4.4817676336603665        7.5722224736641000     
 H  -4.9236366309937454       -4.9437976172653002        9.1768735330337723     
 H  -2.4336501835000792       -5.6647863875000297        9.4658527949510205     
 H  -1.3900659210921584       -5.7728932141990619        8.0286399746742614     
 H  -2.7050025078700610       -6.9493608817125789        8.2715884580966605     
 H   2.4571172797411358       -10.861220561988755        3.3436166434139851     
 H   2.5089394307056567       -6.8590402210684411        6.8837863405370241     
 H   1.1426557096656609       -6.2174345007764087        7.8180752928005672     
 H   1.2363964213838627       -5.9277590307030987        6.0743879321957870     
 H   2.1273946036329452       -9.2383461555121098        7.6613767148432688     
 H  0.49827089521334966       -9.9528618829088256        7.5853468805182631     
 H  0.84147321383141382       -8.6091828202932952        8.6949271268214581     
 H   1.6215395151056773       -6.9942418492133509       0.56624704435192563     
 H  0.14348688151254366       -6.6984524379977257      -0.38053268840839394     
 H  0.69179733647473518       -8.3482500119401806       -9.4066549593403243E-002
 H  -1.5957628752210260       -9.0006396497939871        1.0447981030383688     
 H  -2.1283759384729453       -7.3891319122673291       0.52296278816879349     
 H  -2.3077983454159705       -7.8881092673242890        2.2238503495270638     
         240

 C   9.0484325573080717        6.1828092397495382       -9.3548690555118306     
 C   9.6215572423318925        6.0177033030723148       -8.0501191335971125     
 C   9.4036870164740503        7.3474040931990530       -10.106753199484290     
 N   8.1784989144956626        5.2517011929199784       -9.9109894364357203     
 C   10.543377491598990        6.9575587684194593       -7.5779310346107982     
 C   9.2934110561526246        4.8477646807378534       -7.1270080897618913     
 C   10.338030665889629        8.2514456516478525       -9.5903241968898598     
 C   8.8341735508521388        7.5640017681467322       -11.498314452536020     
 Dy   7.1319585008130053        4.5028012420706194       -11.773551439316817     
 H   8.0154830601876323        4.5152327018839893       -9.2198570306799574     
 H   10.985247290321396        6.8107986125986306       -6.5925026327400458     
 C   10.926714290665341        8.0629170309389728       -8.3391614180437603     
 C   7.8082765929281237        4.7865983330676887       -6.7175789170782965     
 C   9.8253546277951589        3.4887567602040273       -7.6327719837353367     
 H   9.8472623134376800        5.0545293027832194       -6.1972780844684685     
 H   10.618258157970217        9.1197458653831731       -10.184366188206699     
 C   9.7477663001768509        6.9188898559295424       -12.560476203662478     
 H   7.8460818294412116        7.0645423548897561       -11.534498913894341     
 C   8.5712931569342174        9.0372464942317769       -11.852477275740748     
 N   6.5235952811434323        5.3953641088516484       -13.740556046173598     
 H   5.5822453143940090        5.6857274983970258       -13.457837008727981     
 N   5.8957424461267349        2.7147844644972139       -12.207557752100104     
 O   9.0927531563531421        3.2103814689010992       -12.129493366940656     
 O   5.1384476841050848        5.4832315307294550       -10.861684157817376     
 H   11.675639367263438        8.7556431248649442       -7.9615649329975353     
 H   7.6427557261808872        3.9833293073569869       -5.9879796150905067     
 H   7.1245859426763944        4.6048307845728367       -7.5581795120880519     
 H   7.4967961940899990        5.7329700937766592       -6.2538638495243211     
 H   10.913434582341285        3.5305566843149596       -7.7750076676482882     
 H   9.3845887174316704        3.1781131650789378       -8.5885015794794697     
 H   9.6179976510761662        2.6942678014345680       -6.9007134134789263     
 H   9.3329256280578967        7.0211329597623564       -13.571370778798650     
 H   9.9142850857276361        5.8521598713611942       -12.361107153484882     
 H   10.734789320141944        7.4027934611788311       -12.540435182711532     
 H   9.5070981768525780        9.6061332973482543       -11.929393248841331     
 H   7.9498624983515942        9.5312292991765677       -11.095007366019109     
 H   8.0693402310532871        9.1076293791971086       -12.827645602293977     
 C   6.9883280010635387        6.2810281228520468       -14.704200600401419     
 C   5.0621340488682103        1.6441193954639730       -11.941968813053322     
 H   5.8893089753781389        2.8873394204366289       -13.220048672549405     
 C   9.0689411993671101        1.8944672868251786       -12.806390387842773     
 C   10.437044698588286        3.4164018854913110       -11.565281528239373     
 C   3.7532305895883522        5.0518031580096814       -11.097736099268975     
 C   5.0724494110678835        6.4659632049229856       -9.7736659101290737     
 C   6.4112768891640348        7.5756387022209113       -14.871646926177803     
 C   8.0914048919704484        5.9000236990763844       -15.525030099540270     
 C   4.4035775692183039       0.94007463363482380       -13.004255833826660     
 C   4.8327677471481234        1.2333443771157440       -10.594958279883285     
 H   8.8754943418492989        2.0768691156670145       -13.870887152066935     
 H   8.2235279647219368        1.3419419049462376       -12.381915699153012     
 C   10.427544414977662        1.2535215423527333       -12.530647845773862     
 C   10.951070625145944        2.0159689096904505       -11.303926988818041     
 H   10.305288540936333        4.0565298779087531       -10.687295670309346     
 H   11.047203946738323        3.9357621080763994       -12.319693253336263     
 H   3.3256560252609488        5.6991231961728719       -11.878033045748955     
 H   3.8135167444494424        4.0227265420568141       -11.467096728830667     
 C   3.0238470409037137        5.2124814463215383       -9.7494488574656692     
 C   4.0681335168321517        5.8587180011309146       -8.8086554004430209     
 H   6.0911783397738724        6.5745552835061538       -9.3917153515850647     
 H   4.7205890645544146        7.4220285669413109       -10.187812748597400     
 C   7.0014765749316421        8.4686479888464419       -15.768845731416187     
 C   5.1628984806663984        7.9387616475414893       -14.083205489509766     
 C   8.6413222965357868        6.8292537957900166       -16.412462458557609     
 C   8.5981313081907693        4.4708483338022580       -15.433536878411603     
 C   3.6262414572965480      -0.18022381142359867       -12.701929778502976     
 C   4.5761795126093379        1.4359313775130820       -14.433279360627880     
 C   4.0218041568456133       0.11958046676973619       -10.350065227363432     
 C   5.4930446905150925        1.9906919464624269       -9.4540795162141933     
 H   11.111575787566682        1.4032163796352775       -13.373566234785864     
 H   10.340607270935893       0.17640469006997861       -12.347276137732855     
 H   10.524854311362704        1.6073268219015169       -10.377738543156468     
 H   12.045059032687252        1.9714720288888838       -11.228228698846513     
 H   2.6849974699891637        4.2447082036545405       -9.3634550187099528     
 H   2.1436073687476616        5.8588096726122796       -9.8512795299349758     
 H   3.6192717885288381        6.6066091852605231       -8.1446067679015179     
 H   4.5604377473019646        5.0986297318904219       -8.1883904395525846     
 H   6.5858587654985978        9.4657828916651674       -15.863888215503867     
 C   8.1147707827987343        8.1181454471045740       -16.533253234211600     
 C   4.8965557971670481        9.4463317524076960       -13.976193233934168     
 H   5.3074526985069612        7.5691517375747122       -13.052223851982056     
 C   3.9289482140876473        7.2189314785678160       -14.683341444367375     
 H   9.5008777008259635        6.5542593477561857       -17.020600595812034     
 C   10.040465184886132        4.2758052122086001       -15.904345731209787     
 H   8.5647264566867491        4.1874428992870181       -14.372124763744749     
 C   7.6407700359891706        3.5286171420373331       -16.193865833592241     
 H   3.1552826177938269      -0.73289165597120187       -13.511624499325805     
 C   3.4259783150014065      -0.60336044765099983       -11.385584514515143     
 C   3.7929976479619043        2.7490815024111761       -14.671852620866805     
 H   5.6499051925992410        1.6529503136058696       -14.577913924220580     
 C   4.2026400829322057       0.41194844001053882       -15.510074161927079     
 H   3.8360697546490679      -0.18403281702435687       -9.3226639378556921     
 C   4.6719774750494416        1.9984643307327410       -8.1566287480174946     
 H   5.5835646161059183        3.0416117023586065       -9.7793238406136513     
 C   6.9128047745573920        1.4517300164673714       -9.1846087858622596     
 H   8.5718236786144750        8.8321363730797149       -17.213153974264792     
 H   5.7767833668703705        9.9874475307417594       -13.605129326060551     
 H   4.0646028622474146        9.6455279571014785       -13.287197111520317     
 H   4.6209285530994579        9.8784535818977233       -14.947733552021113     
 H   3.7391278572869906        7.5979369718691379       -15.697770772487708     
 H   3.0238268041929572        7.3871204562819628       -14.082193723002215     
 H   4.0816895001371529        6.1343458381799216       -14.775405882586600     
 H   10.361753342140679        3.2366042178002017       -15.744353664709912     
 H   10.740002925997498        4.9357886414098768       -15.372859315848071     
 H   10.144289652918077        4.4786849620590639       -16.978305798575512     
 H   7.6608193860991127        3.7560901070297810       -17.268655986766497     
 H   6.6106412727703887        3.6538978862646854       -15.835835293128595     
 H   7.9223038154667851        2.4723638816472806       -16.071112820197051     
 H   2.7781019218570386       -1.4511049780413707       -11.169152943766552     
 H   2.7133837951427542        2.5482184404105119       -14.703216854342733     
 H   4.0775519092949679        3.2062623430329076       -15.629652635600953     
 H   3.9700815027187599        3.4944789901305806       -13.886074984688566     
 H   3.1317344050727924       0.17646182737685376       -15.488812143571772     
 H   4.7669394739927524      -0.52184095322921631       -15.390853791125217     
 H   4.4253571021475402       0.81808620486828787       -16.505666619903675     
 H   3.6471034812835259        2.3567122124206024       -8.3251343901665162     
 H   5.1417388154334587        2.6459588819540247       -7.4034675602568569     
 H   4.6013703763828788       0.99742409200905280       -7.7124910401829103     
 H   6.8696653870669442       0.39008482670882738       -8.9024360707482533     
 H   7.4007461708800761        1.9971608130687304       -8.3650345421883650     
 H   7.5503067561339670        1.5269212702274562       -10.076936268752993     
 C  -3.8190376232523775       -3.2624312616359505        1.5392380581544807     
 C  -4.3938081899726873       -3.4469892151175028       0.23792957994451053     
 C  -4.1564885679699977       -2.0769642809533324        2.2663312848890733     
 N  -2.9637432849496763       -4.1941610243499197        2.1162559739044333     
 C  -5.3031554558581302       -2.5052951294514059      -0.25432389494099827     
 C  -4.0741602600203564       -4.6373691343702834      -0.66153360202970657     
 C  -5.0776093358208518       -1.1711120170620419        1.7300843754300752     
 C  -3.5810620624587921       -1.8409643172987906        3.6524709583265538     
 Dy  -1.9122929572331899       -4.9320032464538555        3.9807622830855363     
 H  -2.8157194886158621       -4.9498483004016816        1.4426531645706733     
 H  -5.7475120984449921       -2.6658389970540877       -1.2365728968798813     
 C  -5.6697535911628902       -1.3786171608555686       0.48351075565600593     
 C  -2.5876741269322201       -4.7117382343264111       -1.0647417156403813     
 C  -4.6179227942499095       -5.9833095123888649      -0.13414988319868767     
 H  -4.6241618897570431       -4.4440136588101264       -1.5963254291433744     
 H  -5.3449271509847884      -0.28591970582886600        2.3045401825190361     
 C  -4.4797225362117050       -2.4873870670306761        4.7267964652048500     
 H  -2.5879237750440596       -2.3304291886403932        3.6868510060871240     
 C  -3.3343307327433971      -0.36159759253743895        3.9933247929032536     
 N  -1.2982235178802699       -4.0204194972085237        5.9433463831494828     
 H -0.35892168298909100       -3.7260180176028044        5.6589149914815877     
 N -0.67284116952550832       -6.7147923512639345        4.4094620106483982     
 O  -3.8687391305180037       -6.2157972614201551        4.3503424130931565     
 O   7.4114528543236052E-002  -3.9257633266415439        3.0830420872952660     
 H  -6.4084825642572758      -0.68343556597051891        9.0951363340776858E-002
 H  -2.2814810714920188       -3.7839018812637875       -1.5673880887275207     
 H  -1.9060015917229309       -4.8515233659437591      -0.21487087123670148     
 H  -2.4145864591526984       -5.5441254998488043       -1.7592096681241707     
 H  -4.4163700481438690       -6.7900705355278657      -0.85417792467039788     
 H  -4.1817062291535203       -6.2844799823824147       0.82664860513715432     
 H  -5.7060777612494489       -5.9304993137574673        5.0174887142720951E-003
 H  -4.0563494779465694       -2.3773437476235939        5.7334524868040706     
 H  -4.6406859916975574       -3.5563695601056682        4.5337174109345684     
 H  -5.4709295994522886       -2.0117175948042187        4.7141406750449715     
 H  -4.2770835683011770       0.19502740288777631        4.0787584843963138     
 H  -2.7284698462895620       0.13599221141455142        3.2255216215364144     
 H  -2.8217030936369780      -0.27762580505430678        4.9619222293451140     
 C  -1.7616046706715467       -3.1386801435522913        6.9106846219415701     
 C  0.16785776590842941       -7.7777840890492360        4.1366339891482067     
 H -0.67023947671416528       -6.5513188559230437        5.4233353055543159     
 C  -3.8431870202696952       -7.5339800562619734        5.0223884875452702     
 C  -5.2184230036344426       -6.0017784373630727        3.8014148406217756     
 C   1.4632783970170653       -4.3465370176583189        3.3178790768454189     
 C  0.13052802523906867       -2.9244203105891966        2.0119628409411927     
 C  -1.1802641584373368       -1.8468301145888530        7.0878172081950579     
 C  -2.8662362192678508       -3.5207405060284458        7.7295055794184515     
 C  0.82709103177115351       -8.4860839666195140        5.1953190058983196     
 C  0.40479024224842192       -8.1739071416485789        2.7869382880781233     
 H  -3.6438917233517607       -7.3545055871240193        6.0862330924877348     
 H  -3.0011695291490073       -8.0861380378943171        4.5911051613793381     
 C  -5.2041530997498890       -8.1722888135816163        4.7522083537926632     
 C  -5.7381565328105433       -7.3992527861535269        3.5366922851623084     
 H  -5.0934699189355790       -5.3574773690033863        2.9252800800586569     
 H  -5.8184075085868532       -5.4844493820226567        4.5653547841832420     
 H   1.8764390815492618       -3.7177769501115243        4.1208253819395040     
 H   1.4129727737957394       -5.3865021152360955        3.6572399906178656     
 C   2.2019239485063951       -4.1385574305348971        1.9810552294799613     
 C   1.1514867057661018       -3.4975045976838186        1.0437334772997051     
 H -0.88747130383664863       -2.8276331826217702        1.6242321776732227     
 H  0.46293675435195220       -1.9696147828606649        2.4447098114529084     
 C  -1.7675720556600056      -0.95786297428951594        7.9909703987753442     
 C   7.2574838312615533E-002  -1.4833685038314688        6.3064426121592669     
 C  -3.4130525971185981       -2.5957140795346598        8.6230944508716973     
 C  -3.3749222735088114       -4.9489557139525076        7.6338392946515725     
 C   1.6047758702841057       -9.6042628653708011        4.8863624743337137     
 C  0.65809679979341373       -7.9933024612355350        6.6258773097612922     
 C   1.2168060092853736       -9.2853511506911683        2.5351967967637861     
 C -0.24424268683406045       -7.4012175294930698        1.6500827845918955     
 H  -5.8807418327223671       -8.0310183945760070        5.6025248169866231     
 H  -5.1182117365946356       -9.2474490656443074        4.5577316875875153     
 H  -5.3226632669429534       -7.8030661962225576        2.6035775115204465     
 H  -6.8328305162425913       -7.4400000424570436        3.4715759737816416     
 H   2.5693102040501663       -5.0882812813891878        1.5768876802981733     
 H   3.0656603990464850       -3.4740223827864911        2.1054750403890030     
 H   1.5900667972975313       -2.7314869850628685       0.39353872817590191     
 H  0.67682992668395625       -4.2568753839344735       0.40897250867594137     
 H  -1.3476672499785414        3.6779057792472605E-002   8.0940274789432696     
 C  -2.8823444030697760       -1.3094414119393392        8.7525534992875915     
 C  0.34386840556867143        2.4019166680364062E-002   6.2073678315224203     
 H  -6.8036906368568656E-002  -1.8477486212189702        5.2730736981650326     
 C   1.3019156493545574       -2.2091123101410464        6.9093516093300194     
 H  -4.2726149332326271       -2.8722107631501124        9.2305408255844750     
 C  -4.8175317315470902       -5.1439085738216423        8.1040987608772106     
 H  -3.3425186258662718       -5.2295937344965679        6.5718085717644747     
 C  -2.4179892186781506       -5.8939522984409978        8.3915906988498516     
 H   2.0761919090627523       -10.161801824802961        5.6924842087308711     
 C   1.8077456396773530       -10.017042370815147        3.5671707192921880     
 C   1.4281388764182732       -6.6714066515493951        6.8601676762325345     
 H -0.41702715415718661       -7.7889079781778028        6.7790167192692952     
 C   1.0527268464762156       -9.0133231858546203        7.6982444276275954     
 H   1.4076092899568327       -9.5804387870077168        1.5060038279601864     
 C  0.60042266477980388       -7.3611897802922641       0.36845952692603129     
 H -0.34916551286513786       -6.3572579551942558        1.9927882091684941     
 C  -1.6544446522706384       -7.9462097865827710        1.3465781557925744     
 H  -3.3376358020274175      -0.59811663962257833        9.4362719674643802     
 H -0.53309469857717307       0.56970997407507551        5.8349230915986654     
 H   1.1791627674334053       0.22345343819595798        5.5225094984320533     
 H  0.61750741705133139       0.45064181712412149        7.1818846497965882     
 H   1.4862126846501502       -1.8371307236447536        7.9274332759439092     
 H   2.2109557395577721       -2.0388702303907222        6.3144709673059731     
 H   1.1459096364763468       -3.2939441492111063        6.9930646819537108     
 H  -5.1398722941617239       -6.1823835854955469        7.9416113774104797     
 H  -5.5164801479236401       -4.4820742061202745        7.5740747250230749     
 H  -4.9218384313953090       -4.9435753090489758        9.1784872706753298     
 H  -2.4327558035750592       -5.6652301722250229        9.4662362317382662     
 H  -1.3889347640691190       -5.7722919133242963        8.0291058393806960     
 H  -2.7033135200275455       -6.9494862361594336        8.2714470010974956     
 H   2.4570248486808519       -10.862227348266568        3.3459268029354887     
 H   2.5099987519542428       -6.8603865467513305        6.8861410335027680     
 H   1.1436436452742458       -6.2171795023573067        7.8192513302004247     
 H   1.2390296077628971       -5.9279802674773237        6.0755260376718399     
 H   2.1252885613497088       -9.2387934638590821        7.6645028517824514     
 H  0.49581970226001232       -9.9523154731066192        7.5860852276386970     
 H  0.83820257537356035       -8.6089015782699718        8.6962531243660930     
 H   1.6185624128542582       -6.9978105241600126       0.56426697438894424     
 H  0.13925432240940774       -6.7031798563232945      -0.38078958675629548     
 H  0.68810262355605145       -8.3526893432051352       -9.3193451245052433E-002
 H  -1.5985605738907696       -9.0028835837704904        1.0483340525037765     
 H  -2.1319333076047089       -7.3913166756254967       0.52735740052659508     
 H  -2.3082770133369781       -7.8902313189932167        2.2286184462202980     
         240

 C   9.0486634695387149        6.1774500996663591       -9.3512188883412204     
 C   9.6219411959212628        6.0077877358815428       -8.0471530999647420     
 C   9.4029324467826996        7.3451132617660351       -10.098733567656193     
 N   8.1793691308637726        5.2479500543133195       -9.9108094753238127     
 C   10.543172482465994        6.9464045581463054       -7.5714143885071987     
 C   9.2940158284017489        4.8343231422919022       -7.1285619568745942     
 C   10.336756259759753        8.2476736221319005       -9.5789255119265739     
 C   8.8322267291680934        7.5666759334311555       -11.489004537124014     
 Dy   7.1320003859753367        4.5028262391137464       -11.774199963111212     
 H   8.0175045858917553        4.5084079499226597       -9.2227274265199721     
 H   10.985201293314262        6.7963952531324203       -6.5865505345266975     
 C   10.925669257043561        8.0547957976926483       -8.3285707301958407     
 C   7.8086669286854153        4.7716293498784585       -6.7200393126855316     
 C   9.8269464114634388        3.4774588446026846       -7.6388746816568913     
 H   9.8473708467584515        5.0378944980554801       -6.1978742594789793     
 H   10.616345093280145        9.1184142552221168       -10.169559045537799     
 C   9.7413031842512332        6.9200897579196949       -12.554104199974986     
 H   7.8422498644274743        7.0709477085931702       -11.524410874429561     
 C   8.5751469811894783        9.0416120848878521       -11.840206437327165     
 N   6.5248871612622885        5.3966932349677652       -13.740883903082400     
 H   5.5837752565960050        5.6879816877980174       -13.458353664151987     
 N   5.8953836470844907        2.7151347040314757       -12.208120852933403     
 O   9.0917325178020949        3.2093683010007328       -12.131504473460437     
 O   5.1386998182033903        5.4841486961529702       -10.863054300578250     
 H   11.674141184075625        8.7465685799766302       -7.9484183458316906     
 H   7.6418124857872574        3.9636000608379911       -5.9961921370270046     
 H   7.1250484316842631        4.5968578923818910       -7.5619925076587009     
 H   7.4983646644599986        5.7150552788511062       -6.2498705710828810     
 H   10.915152220194191        3.5202327384099736       -7.7799208637988588     
 H   9.3871774154544472        3.1698989865526253       -8.5960146588196462     
 H   9.6193258394174439        2.6803848567897122       -6.9097757970859508     
 H   9.3249486445385976        7.0255810082415708       -13.564022386332432     
 H   9.9044223218850913        5.8524270265741292       -12.356903473556589     
 H   10.730179680527961        7.4001703265858865       -12.535271418374354     
 H   9.5133563164683839        9.6061542969321696       -11.919449934660888     
 H   7.9583649966677301        9.5374319490177104       -11.080229995279405     
 H   8.0706092270021923        9.1158251155314076       -12.813705011462650     
 C   6.9903132850756924        6.2813629617346978       -14.705095768267613     
 C   5.0612570176788072        1.6448682114759821       -11.942573407902215     
 H   5.8896725841520920        2.8871074540577526       -13.220710422532935     
 C   9.0670641738114064        1.8934227551167857       -12.808247870961848     
 C   10.437232208092192        3.4163307624275401       -11.570609421892915     
 C   3.7532554073922353        5.0537696961397875       -11.099934043312651     
 C   5.0732699767452560        6.4658356516819904       -9.7740910805193817     
 C   6.4138953048426899        7.5761187569806072       -14.873682064618535     
 C   8.0932782300802995        5.8991510968842560       -15.525498308326847     
 C   4.4027841355788704       0.94092356042321579       -13.004975412284439     
 C   4.8308268235320826        1.2346635428771626       -10.595590210922190     
 H   8.8711212136328665        2.0756757558446761       -13.872288889677955     
 H   8.2229162022146252        1.3404786221974916       -12.381875718968674     
 C   10.426600312118442        1.2531832760684889       -12.535525171649240     
 C   10.952688976563962        2.0162580979269671       -11.310333007978695     
 H   10.307159418524222        4.0563220048391688       -10.692265622339564     
 H   11.045218797092215        3.9361503101842663       -12.326451383724175     
 H   3.3267116776739654        5.7012184408152482       -11.880682826332636     
 H   3.8130254996662951        4.0245788312045425       -11.469057982587112     
 C   3.0230975549691426        5.2151170289476916       -9.7521605983104465     
 C   4.0677838328214344        5.8588751444539433       -8.8101875303286814     
 H   6.0919259658492484        6.5728409963707692       -9.3914540470233767     
 H   4.7227483340362770        7.4227088680942073       -10.187458965064934     
 C   7.0046476521877610        8.4681240853976281       -15.771511668010792     
 C   5.1651425023775985        7.9401356159943264       -14.086250432073177     
 C   8.6438421333905247        6.8274390516600114       -16.413498884505071     
 C   8.5986627171938448        4.4695395360681713       -15.433699167974401     
 C   3.6256542312310320      -0.17957838528239911       -12.702837015668651     
 C   4.5748260764395585        1.4375055706420548       -14.433797683518586     
 C   4.0198473790304083       0.12087776231315746       -10.350854301375621     
 C   5.4894899890433946        1.9928693291749511       -9.4543979080761300     
 H   11.108516911944454        1.4027935421235185       -13.380169463723909     
 H   10.340546717657263       0.17612321491331906       -12.351478115788570     
 H   10.529030251808468        1.6074486386676781       -10.383071281704311     
 H   12.046853371791501        1.9725025390925892       -11.237258557064342     
 H   2.6820656534594423        4.2478409046030263       -9.3669125308399686     
 H   2.1441392902651075        5.8631142494415194       -9.8543122201566504     
 H   3.6196103311858918        6.6065862266070150       -8.1454865381010126     
 H   4.5588061255679762        5.0974524099602814       -8.1905715570350566     
 H   6.5894748426657310        9.4653543720101112       -15.867595331035911     
 C   8.1179173135991558        8.1164578448363827       -16.535396045174398     
 C   4.8989225965113654        9.4478195784717975       -13.980582778689445     
 H   5.3089541168713072        7.5713222800831410       -13.054883301688038     
 C   3.9314365531584312        7.2200463371452113       -14.686650570444918     
 H   9.5032642169506438        6.5515088978374578       -17.021395037408023     
 C   10.040942076924088        4.2730785584390665       -15.904063006806526     
 H   8.5646405595911670        4.1862141083913453       -14.372316225996499     
 C   7.6405700014261138        3.5282571617582219       -16.194328887228163     
 H   3.1549427117292184      -0.73231686784746797       -13.512623200450538     
 C   3.4249692988009377      -0.60257857453399977       -11.386514472276762     
 C   3.7931667616079356        2.7518486137074509       -14.670780350411205     
 H   5.6487076075661600        1.6531354524705797       -14.579405965747053     
 C   4.1986214944214701       0.41476472747369258       -15.510743645918053     
 H   3.8331944613327114      -0.18232883754957124       -9.3234893455704615     
 C   4.6661560754662936        2.0018571614884939       -8.1584262753783303     
 H   5.5807895217039460        3.0434689254724043       -9.7803869741424343     
 C   6.9086305730049284        1.4539210918115808       -9.1819940978415069     
 H   8.5754742058763167        8.8297361115864774       -17.215670722976526     
 H   5.7789498204135805        9.9891498793945068       -13.609324583373700     
 H   4.0665718377316091        9.6476119844009851       -13.292245906946880     
 H   4.6238841877663051        9.8791806745984818       -14.952617704814076     
 H   3.7424000220246603        7.5982651223794244       -15.701518936458472     
 H   3.0259549134286376        7.3888362765213076       -14.086197699468144     
 H   4.0840937833247688        6.1353669531199477       -14.777725803224401     
 H   10.361113942393786        3.2335364251668008       -15.744107377806609     
 H   10.740988799164999        4.9322762219065845       -15.372272128232048     
 H   10.145374185278719        4.4759753889727092       -16.977952093750343     
 H   7.6603663946994089        3.7563549280198538       -17.268998640911001     
 H   6.6106256546802591        3.6539100456764571       -15.835886260119064     
 H   7.9215284790778568        2.4717656128315206       -16.072317373864699     
 H   2.7771715650713591       -1.4503916324609138       -11.170164460011033     
 H   2.7132891487951696        2.5523922549070082       -14.701433588328490     
 H   4.0775408756633116        3.2093965173886048       -15.628435467567302     
 H   3.9717925322458401        3.4964308637870536       -13.884621292325711     
 H   3.1275292838485282       0.18031120735123582       -15.487962860781181     
 H   4.7621636095618349      -0.51966826451947756       -15.393134461683477     
 H   4.4201044347650269       0.82143689001219189       -16.506377665635782     
 H   3.6414826234223505        2.3595530435137348       -8.3291774537110115     
 H   5.1344089304889717        2.6502511688693500       -7.4051303258712382     
 H   4.5951422357552518        1.0012937358393685       -7.7133487032886068     
 H   6.8649810028112963       0.39228556417255156       -8.8998665940988353     
 H   7.3948387792533845        1.9993991045124868       -8.3614684245589093     
 H   7.5480042144226447        1.5291048626183041       -10.072978750768662     
 C  -3.8186749440015855       -3.2568625931573001        1.5427598443363204     
 C  -4.3930507838484578       -3.4372442024450018       0.24072836009634035     
 C  -4.1570249188133319       -2.0741273378355549        2.2737587201260490     
 N  -2.9631360839997840       -4.1902635731332794        2.1167522396696223     
 C  -5.3025233695720875       -2.4941998411009374      -0.24862904192733218     
 C  -4.0732223918135713       -4.6246780188135226      -0.66251199031980434     
 C  -5.0781735453139012       -1.1666602066413614        1.7402490841200502     
 C  -3.5833383025058612       -1.8429627651991940        3.6613674464510360     
 Dy  -1.9116971905554596       -4.9320356807692365        3.9798677257236905     
 H  -2.8144551750439084       -4.9433321594344539        1.4404439510471154     
 H  -5.7466061181299946       -2.6517630923360587       -1.2314518858532542     
 C  -5.6697130586752591       -1.3700853207037125       0.49274932273733729     
 C  -2.5868954605548131       -4.6977222534842742       -1.0664617049269209     
 C  -4.6160479385666067       -5.9724789027259106      -0.13895310189912510     
 H  -4.6236858152380291       -4.4287165855400845       -1.5964791659622495     
 H  -5.3461252344231918      -0.28361649895257734        2.3177087648793573     
 C  -4.4869182447411369       -2.4875700835204508        4.7325390581032334     
 H  -2.5922701061960400       -2.3363476263602618        3.6969459751914160     
 C  -3.3307881007622644      -0.36537385652495930        4.0051064334021689     
 N  -1.2977404068201797       -4.0221108119056819        5.9432344809996556     
 H -0.35804210179272755       -3.7285544448685362        5.6592029598210587     
 N -0.67196430958367237       -6.7145133995759565        4.4096901433989322     
 O  -3.8688531984786692       -6.2148362187134367        4.3485587747954373     
 O   7.4535595795490656E-002  -3.9254887573943624        3.0823342423635109     
 H  -6.4085490116715178      -0.67384128958034595       0.10229852979385125     
 H  -2.2799124090946794       -3.7676973559091915       -1.5644465169183470     
 H  -1.9051594888152872       -4.8425260674958395      -0.21752602482446765     
 H  -2.4147188022351322       -5.5266716102992026       -1.7651125619494472     
 H  -4.4152284870625786       -6.7768745764519096      -0.86179012361359852     
 H  -4.1785233994690136       -6.2766078180882765       0.82030048435810288     
 H  -5.7040069660996320       -5.9204124586383111        1.8589632428480636E-003
 H  -4.0653516486977122       -2.3807932912823961        5.7402627953693806     
 H  -4.6513304767650379       -3.5555369745371119        4.5372897542897119     
 H  -5.4761139715348586       -2.0079163851694792        4.7184038459966482     
 H  -4.2709919241007848       0.19574011462518420        4.0876097878308757     
 H  -2.7197824124263748       0.13006453604303428        3.2401419889242762     
 H  -2.8213800114246523      -0.28512407813620455        4.9756261386634089     
 C  -1.7611049553476981       -3.1394610124681943        6.9098162167277133     
 C  0.16834672417228627       -7.7779616004994905        4.1375485356321375     
 H -0.66903530524277699       -6.5499644986153625        5.4233860498362105     
 C  -3.8436749425131302       -7.5330376811079827        5.0206837021968465     
 C  -5.2178497505562946       -6.0015111322753816        3.7975998622811837     
 C   1.4637303021780437       -4.3467129525055457        3.3158333216636127     
 C  0.13092266665937916       -2.9219406183594643        2.0133304896941286     
 C  -1.1800727911915578       -1.8473034779925688        7.0854782787633717     
 C  -2.8654819002785672       -3.5209728884522971        7.7292191993789681     
 C  0.82762693741410243       -8.4857731119130086        5.1965308606988803     
 C  0.40446719629894784       -8.1752601588323852        2.7880544598854153     
 H  -3.6453325294011734       -7.3535418906160128        6.0847044076918237     
 H  -3.0011811266326718       -8.0850904107295456        4.5901662817862254     
 C  -5.2042663295999256       -8.1715171977210783        4.7492711132284420     
 C  -5.7367212443736957       -7.3992564916690178        3.5325861760415389     
 H  -5.0919470446570534       -5.3572497647022574        2.9215787018724377     
 H  -5.8191192451579017       -5.4843664981817719        4.5606275106221617     
 H   1.8777344773995079       -3.7182947333743495        4.1186135995596693     
 H   1.4134847865971596       -5.3867837655240640        3.6548872740119105     
 C   2.2012306190042632       -4.1382234403565983        1.9784621879199742     
 C   1.1509377820107345       -3.4937180882558789        1.0432762867331369     
 H -0.88724285369109901       -2.8236943181145135        1.6264526592488151     
 H  0.46420523316796830       -1.9682631305071099        2.4479062384686054     
 C  -1.7673906729733373      -0.95757699579301059        7.9878908781835625     
 C   7.2125979108410176E-002  -1.4841004696876459        6.3029806118728446     
 C  -3.4122804446123984       -2.5952286767897736        8.6220847956811308     
 C  -3.3741845742392074       -4.9492468963350049        7.6344289340343812     
 C   1.6052987512894035       -9.6040833584805352        4.8880537078891422     
 C  0.65818426916227579       -7.9927498941903563        6.6269573546408616     
 C   1.2163523545235826       -9.2869053829941119        2.5367923733758575     
 C -0.24570523625604032       -7.4036072645953794        1.6511214850612639     
 H  -5.8819387255815778       -8.0295561619506710        5.5985886982910822     
 H  -5.1181410326964238       -9.2468383401962040        4.5557357172250104     
 H  -5.3196824044619690       -7.8032170761817046        2.6002287133136313     
 H  -6.8312880676950609       -7.4404680703046955        3.4659133188544278     
 H   2.5661401517334443       -5.0881199524261254        1.5724893783987823     
 H   3.0664441060976562       -3.4756406134909938        2.1029033194260021     
 H   1.5899464018316873       -2.7265644577085792       0.39472325778393463     
 H  0.67520079682263756       -4.2510294613896491       0.40688399405062758     
 H  -1.3478052787856938        3.7325446661648408E-002   8.0896838029955145     
 C  -2.8818652974131838       -1.3086789057595596        8.7501532885583941     
 C  0.34251109757911430        2.3298710153576041E-002   6.2019742617482807     
 H  -6.8939773112379032E-002  -1.8498148169126467        5.2701575124100213     
 C   1.3022281380030383       -2.2084180765273644        6.9059719224866791     
 H  -4.2716691846217509       -2.8713199324000751        9.2299592349896500     
 C  -4.8164770333980602       -5.1440453110477620        8.1056987308514739     
 H  -3.3424157032775144       -5.2302066162977123        6.5724542947763167     
 C  -2.4168255240854339       -5.8939936962606652        8.3919026775999015     
 H   2.0767456392418344       -10.161229653335306        5.6944250657539142     
 C   1.8078427129849022       -10.017778453243430        3.5690744045947920     
 C   1.4294152385788488       -6.6716353316995960        6.8616439295550231     
 H -0.41682429427145784       -7.7871617585852020        6.7791722297128638     
 C   1.0506984664174768       -9.0131153994697470        7.6998555146517305     
 H   1.4065230593378883       -9.5827840426718112        1.5077272864401243     
 C  0.59721048915320263       -7.3650896290281764       0.36831010745068754     
 H -0.34981138291009184       -6.3592377847628372        1.9928806986789960     
 C  -1.6565668455470921       -7.9484251149218483        1.3501515807950497     
 H  -3.3370874915182784      -0.59682427724838560        9.4333852587095866     
 H -0.53495404535144886       0.56803980015005029        5.8293862913991106     
 H   1.1773588109889368       0.22241108339730531        5.5164741858213695     
 H  0.61634881566755417       0.45125887308274770        7.1758431184643916     
 H   1.4869285473001006       -1.8351335498965025        7.9234953570959394     
 H   2.2108195945051818       -2.0382854972938147        6.3103951683039821     
 H   1.1470006919175648       -3.2932493931740709        6.9910625064358074     
 H  -5.1389132104078152       -6.1825780428636978        7.9437618631736537     
 H  -5.5157686087157600       -4.4823807785801826        7.5759269763820498     
 H  -4.9200402317968726       -4.9433530008326505        9.1801010083168872     
 H  -2.4318614236500391       -5.6656739569500152        9.4666196685255102     
 H  -1.3878036070460797       -5.7716906124495306        8.0295717040871306     
 H  -2.7016245321850301       -6.9496115906062883        8.2713055440983290     
 H   2.4569324176205680       -10.863234134544379        3.3482369624569928     
 H   2.5110580732028285       -6.8617328724342199        6.8884957264685118     
 H   1.1446315808828305       -6.2169245039382046        7.8204273676002831     
 H   1.2416627941419314       -5.9282015042515486        6.0766641431478936     
 H   2.1231825190664724       -9.2392407722060561        7.6676289887216349     
 H  0.49336850930667497       -9.9517690633044129        7.5868235747591317     
 H  0.83493193691570677       -8.6086203362466485        8.6975791219107297     
 H   1.6155853106028388       -7.0013791991066752       0.56228690442596285     
 H  0.13502176330627183       -6.7079072746488624      -0.38104648510419703     
 H  0.68440791063736772       -8.3571286744700899       -9.2320352896701624E-002
 H  -1.6013582725605131       -9.0051275177469936        1.0518700019691845     
 H  -2.1354906767364725       -7.3935014389836642       0.53175201288439677     
 H  -2.3087556812579852       -7.8923533706621445        2.2333865429135322     
         240

 C   9.0488943817693563        6.1720909595831808       -9.3475687211706102     
 C   9.6223251495106314        5.9978721686907717       -8.0441870663323698     
 C   9.4021778770913489        7.3428224303330163       -10.090713935828097     
 N   8.1802393472318844        5.2441989157066597       -9.9106295142119070     
 C   10.542967473333000        6.9352503478731524       -7.5648977424035992     
 C   9.2946206006508749        4.8208816038459510       -7.1301158239872979     
 C   10.335481853629878        8.2439015926159502       -9.5675268269632863     
 C   8.8302799074840461        7.5693500987155788       -11.479694621712008     
 Dy   7.1320422711376681        4.5028512361568733       -11.774848486905608     
 H   8.0195261115958765        4.5015831979613292       -9.2255978223599850     
 H   10.985155296307129        6.7819918936662100       -6.5805984363133483     
 C   10.924624223421780        8.0466745644463238       -8.3179800423479193     
 C   7.8090572644427079        4.7566603666892293       -6.7224997082927658     
 C   9.8285381951317170        3.4661609290013424       -7.6449773795784450     
 H   9.8474793800792231        5.0212596933277398       -6.1984704344894892     
 H   10.614432028590073        9.1170826450610587       -10.154751902868901     
 C   9.7348400683256155        6.9212896599098475       -12.547732196287493     
 H   7.8384178994137361        7.0773530622965852       -11.514322834964782     
 C   8.5790008054447391        9.0459776755439254       -11.827935598913584     
 N   6.5261790413811438        5.3980223610838829       -13.741211759991200     
 H   5.5853051987980011        5.6902358771990080       -13.458870319575993     
 N   5.8950248480422456        2.7154849435657371       -12.208683953766704     
 O   9.0907118792510495        3.2083551331003664       -12.133515579980218     
 O   5.1389519523016949        5.4850658615764845       -10.864424443339125     
 H   11.672643000887813        8.7374940350883143       -7.9352717586658450     
 H   7.6408692453936276        3.9438708143189958       -6.0044046589635025     
 H   7.1255109206921317        4.5888850001909463       -7.5658055032293507     
 H   7.4999331348299982        5.6971404639255541       -6.2458772926414401     
 H   10.916869858047095        3.5099087925049872       -7.7848340599494295     
 H   9.3897661134772221        3.1616848080263127       -8.6035277381598227     
 H   9.6206540277587216        2.6665019121448559       -6.9188381806929753     
 H   9.3169716610192985        7.0300290567207844       -13.556673993866216     
 H   9.8945595580425447        5.8526941817870641       -12.352699793628295     
 H   10.725570040913979        7.3975471919929428       -12.530107654037177     
 H   9.5196144560841915        9.6061752965160849       -11.909506620480444     
 H   7.9668674949838652        9.5436345988588531       -11.065452624539702     
 H   8.0718782229510957        9.1240208518657049       -12.799764420631325     
 C   6.9922985690878470        6.2816978006173487       -14.705990936133809     
 C   5.0603799864894050        1.6456170274879909       -11.943178002751107     
 H   5.8900361929260452        2.8868754876788763       -13.221372172516467     
 C   9.0651871482557045        1.8923782234083926       -12.810105354080925     
 C   10.437419717596097        3.4162596393637696       -11.575937315546458     
 C   3.7532802251961184        5.0557362342698937       -11.102131987356325     
 C   5.0740905424226277        6.4657080984409951       -9.7745162509096915     
 C   6.4165137205213449        7.5765988117403023       -14.875717203059269     
 C   8.0951515681901487        5.8982784946921267       -15.525966517113424     
 C   4.4019907019394360       0.94177248721160789       -13.005694990742221     
 C   4.8288858999160409        1.2359827086385815       -10.596222141961094     
 H   8.8667480854164324        2.0744823960223377       -13.873690627288978     
 H   8.2223044397073117        1.3390153394487458       -12.381835738784337     
 C   10.425656209259222        1.2528450097842443       -12.540402497524621     
 C   10.954307327981979        2.0165472861634832       -11.316739027139349     
 H   10.309030296112113        4.0561141317695846       -10.697235574369783     
 H   11.043233647446108        3.9365385122921333       -12.333209514112088     
 H   3.3277673300869819        5.7033136854576236       -11.883332606916319     
 H   3.8125342548831473        4.0264311203522709       -11.471019236343555     
 C   3.0223480690345710        5.2177526115738448       -9.7548723391552237     
 C   4.0674341488107171        5.8590322877769712       -8.8117196602143402     
 H   6.0926735919246235        6.5711267092353847       -9.3911927424616888     
 H   4.7249076035181385        7.4233891692471037       -10.187105181532466     
 C   7.0078187294438807        8.4676001819488143       -15.774177604605395     
 C   5.1673865240887995        7.9415095844471626       -14.089295374636588     
 C   8.6463619702452625        6.8256243075300054       -16.414535310452536     
 C   8.5991941261969220        4.4682307383340856       -15.433861457537201     
 C   3.6250670051655156      -0.17893295914119958       -12.703744252834325     
 C   4.5734726402697792        1.4390797637710273       -14.434316006409293     
 C   4.0178906012152042       0.12217505785657871       -10.351643375387811     
 C   5.4859352875716958        1.9950467118874753       -9.4547162999380649     
 H   11.105458036322227        1.4023707046117593       -13.386772692661955     
 H   10.340486164378632       0.17584173975665954       -12.355680093844285     
 H   10.533206192254234        1.6075704554338390       -10.388404020252155     
 H   12.048647710895748        1.9735330492962946       -11.246288415282173     
 H   2.6791338369297213        4.2509736055515122       -9.3703700429699843     
 H   2.1446712117825539        5.8674188262707601       -9.8573449103783251     
 H   3.6199488738429455        6.6065632679535069       -8.1463663083005056     
 H   4.5571745038339886        5.0962750880301417       -8.1927526745175285     
 H   6.5930909198328651        9.4649258523550568       -15.871302446567956     
 C   8.1210638443995791        8.1147702425681913       -16.537538856137200     
 C   4.9012893958556827        9.4493074045358991       -13.984972323444723     
 H   5.3104555352356533        7.5734928225915708       -13.057542751394019     
 C   3.9339248922292152        7.2211611957226065       -14.689959696522459     
 H   9.5056507330753224        6.5487584479187291       -17.022189479004012     
 C   10.041418968962043        4.2703519046695337       -15.903780282403263     
 H   8.5645546624955831        4.1849853174956735       -14.372507688248250     
 C   7.6403699668630569        3.5278971814791111       -16.194791940864082     
 H   3.1546028056646094      -0.73174207972373395       -13.513621901575270     
 C   3.4239602826004689      -0.60179670141699981       -11.387444430038382     
 C   3.7933358752539674        2.7546157250037253       -14.669708079955603     
 H   5.6475100225330799        1.6533205913352900       -14.580898007273529     
 C   4.1946029059107346       0.41758101493684630       -15.511413129909027     
 H   3.8303191680163549      -0.18062485807478562       -9.3243147532852309     
 C   4.6603346758831465        2.0052499922442473       -8.1602238027391643     
 H   5.5780144273019738        3.0453261485862022       -9.7814501076712173     
 C   6.9044563714524640        1.4561121671557902       -9.1793794098207524     
 H   8.5791247331381584        8.8273358500932382       -17.218187471688264     
 H   5.7811162739567896        9.9908522280472560       -13.613519840686850     
 H   4.0685408132158036        9.6496960117004935       -13.297294702373440     
 H   4.6268398224331522        9.8799077672992421       -14.957501857607038     
 H   3.7456721867623299        7.5985932728897119       -15.705267100429236     
 H   3.0280830226643185        7.3905520967606533       -14.090201675934072     
 H   4.0864980665123838        6.1363880680599738       -14.780045723862200     
 H   10.360474542646893        3.2304686325334004       -15.743861090903305     
 H   10.741974672332500        4.9287638024032931       -15.371684940616024     
 H   10.146458717639359        4.4732658158863545       -16.977598388925170     
 H   7.6599134032997052        3.7566197490099271       -17.269341295055501     
 H   6.6106100365901286        3.6539222050882292       -15.835937227109532     
 H   7.9207531426889286        2.4711673440157602       -16.073521927532351     
 H   2.7762412082856796       -1.4496782868804570       -11.171175976255517     
 H   2.7131945024475845        2.5565660694035048       -14.699650322314245     
 H   4.0775298420316561        3.2125306917443019       -15.627218299533652     
 H   3.9735035617729206        3.4983827374435270       -13.883167599962855     
 H   3.1233241626242640       0.18416058732561791       -15.487113577990591     
 H   4.7573877451309174      -0.51749557580973871       -15.395415132241739     
 H   4.4148517673825145       0.82478757515609602       -16.507088711367892     
 H   3.6358617655611756        2.3623938746068673       -8.3332205172555049     
 H   5.1270790455444857        2.6545434557846748       -7.4067930914856186     
 H   4.5889140951276248        1.0051633796696844       -7.7142063663943032     
 H   6.8602966185556475       0.39448630163627579       -8.8972971174494173     
 H   7.3889313876266920        2.0016373959562435       -8.3579023069294553     
 H   7.5457016727113233        1.5312884550091521       -10.069021232784332     
 C  -3.8183122647507934       -3.2512939246786501        1.5462816305181604     
 C  -4.3922933777242283       -3.4274991897725009       0.24352714024817018     
 C  -4.1575612696566662       -2.0712903947177774        2.2811861553630242     
 N  -2.9625288830498917       -4.1863661219166399        2.1172485054348109     
 C  -5.3018912832860448       -2.4831045527504685      -0.24293418891366608     
 C  -4.0722845236067853       -4.6119869032567609      -0.66349037860990223     
 C  -5.0787377548069506       -1.1622083962206806        1.7504137928100250     
 C  -3.5856145425529307       -1.8449612130995972        3.6702639345755181     
 Dy  -1.9111014238777295       -4.9320681150846184        3.9789731683618452     
 H  -2.8131908614719547       -4.9368160184672263        1.4382347375235578     
 H  -5.7457001378149961       -2.6376871876180297       -1.2263308748266271     
 C  -5.6696725261876288       -1.3615534805518561       0.50198788981866860     
 C  -2.5861167941774061       -4.6837062726421372       -1.0681816942134603     
 C  -4.6141730828833030       -5.9616482930629555      -0.14375632059956256     
 H  -4.6232097407190142       -4.4134195122700417       -1.5966329027811248     
 H  -5.3473233178615951      -0.28131329207628863        2.3308773472396789     
 C  -4.4941139532705678       -2.4877531000102260        4.7382816510016168     
 H  -2.5966164373480201       -2.3422660640801305        3.7070409442957080     
 C  -3.3272454687811317      -0.36915012051247964        4.0168880739010850     
 N  -1.2972572957600894       -4.0238021266028410        5.9431225788498274     
 H -0.35716252059636411       -3.7310908721342684        5.6594909281605297     
 N -0.67108744964183653       -6.7142344478879776        4.4099182761494662     
 O  -3.8689672664393351       -6.2138751760067183        4.3467751364977190     
 O   7.4956663047745245E-002  -3.9252141881471814        3.0816263974317555     
 H  -6.4086154590857589      -0.66424701319017299       0.11364569624692562     
 H  -2.2783437466973395       -3.7514928305545951       -1.5615049451091736     
 H  -1.9043173859076434       -4.8335287690479198      -0.22018117841223384     
 H  -2.4148511453175656       -5.5092177207496018       -1.7710154557747237     
 H  -4.4140869259812892       -6.7636786173759544      -0.86940232255679928     
 H  -4.1753405697845070       -6.2687356537941374       0.81395236357905143     
 H  -5.7019361709498160       -5.9103256035191558       -1.2995622285759682E-003
 H  -4.0743538194488558       -2.3842428349411979        5.7470731039346896     
 H  -4.6619749618325192       -3.5547043889685561        4.5408620976448564     
 H  -5.4812983436174294       -2.0041151755347397        4.7226670169483240     
 H  -4.2649002799003926       0.19645282636259212        4.0964610912654384     
 H  -2.7110949785631875       0.12413686067151715        3.2547623563121384     
 H  -2.8210569292123266      -0.29262235121810226        4.9893300479817047     
 C  -1.7606052400238492       -3.1402418813840969        6.9089478115138565     
 C  0.16883568243614311       -7.7781391119497441        4.1384630821160693     
 H -0.66783113377138859       -6.5486101413076812        5.4234367941181052     
 C  -3.8441628647565649       -7.5320953059539910        5.0189789168484236     
 C  -5.2172764974781476       -6.0012438271876913        3.7937848839405919     
 C   1.4641822073390218       -4.3468888873527733        3.3137875664818064     
 C  0.13131730807968961       -2.9194609261297324        2.0146981384470641     
 C  -1.1798814239457789       -1.8477768413962847        7.0831393493316863     
 C  -2.8647275812892836       -3.5212052708761479        7.7289328193394837     
 C  0.82816284305705146       -8.4854622572065050        5.1977427154994400     
 C  0.40414415034947382       -8.1766131760161933        2.7891706316927078     
 H  -3.6467733354505865       -7.3525781941080064        6.0831757228959118     
 H  -3.0011927241163363       -8.0840427835647723        4.5892274021931128     
 C  -5.2043795594499631       -8.1707455818605386        4.7463338726642208     
 C  -5.7352859559368472       -7.3992601971845078        3.5284800669207694     
 H  -5.0904241703785269       -5.3570221604011294        2.9178773236862190     
 H  -5.8198309817289493       -5.4842836143408862        4.5559002370610804     
 H   1.8790298732497541       -3.7188125166371746        4.1164018171798347     
 H   1.4139967993985798       -5.3870654158120317        3.6525345574059553     
 C   2.2005372895021318       -4.1378894501782986        1.9758691463599871     
 C   1.1503888582553674       -3.4899315788279393        1.0428190961665684     
 H -0.88701440354554950       -2.8197554536072569        1.6286731408244075     
 H  0.46547371198398435       -1.9669114781535550        2.4511026654843029     
 C  -1.7672092902866687      -0.95729101729650534        7.9848113575917816     
 C   7.1677119904204806E-002  -1.4848324355438229        6.2995186115864223     
 C  -3.4115082921061988       -2.5947432740448870        8.6210751404905661     
 C  -3.3734468749696038       -4.9495380787175014        7.6350185734171907     
 C   1.6058216322947012       -9.6039038515902675        4.8897449414445715     
 C  0.65827173853113774       -7.9921973271451785        6.6280373995204318     
 C   1.2158986997617915       -9.2884596152970538        2.5383879499879285     
 C -0.24716778567802017       -7.4059969996976900        1.6521601855306320     
 H  -5.8831356184407895       -8.0280939293253368        5.5946525795955413     
 H  -5.1180703287982121       -9.2462276147481024        4.5537397468625054     
 H  -5.3167015419809847       -7.8033679561408515        2.5968799151068156     
 H  -6.8297456191475305       -7.4409360981523482        3.4602506639272139     
 H   2.5629700994167224       -5.0879586234630620        1.5680910764993912     
 H   3.0672278131488278       -3.4772588441954970        2.1003315984630011     
 H   1.5898260063658434       -2.7216419303542900       0.39590778739196730     
 H  0.67357166696131876       -4.2451835388448247       0.40479547942531380     
 H  -1.3479433075928464        3.7871835530824204E-002   8.0853401270477576     
 C  -2.8813861917565915       -1.3079163995797798        8.7477530778291968     
 C  0.34115378958955722        2.2578253626788020E-002   6.1965806919741402     
 H  -6.9842639856189409E-002  -1.8518810126063234        5.2672413266550109     
 C   1.3025406266515194       -2.2077238429136821        6.9025922356433398     
 H  -4.2707234360108757       -2.8704291016500374        9.2293776443948250     
 C  -4.8154223352490302       -5.1441820482738807        8.1072987008257371     
 H  -3.3423127806887565       -5.2308194980988576        6.5731000177881578     
 C  -2.4156618294927168       -5.8940350940803325        8.3922146563499496     
 H   2.0772993694209165       -10.160657481867654        5.6963659227769572     
 C   1.8079397862924513       -10.018514535671713        3.5709780898973960     
 C   1.4306916007394244       -6.6718640118497978        6.8631201828775126     
 H -0.41662143438572902       -7.7854155389926012        6.7793277401564316     
 C   1.0486700863587379       -9.0129076130848738        7.7014666016758646     
 H   1.4054368287189443       -9.5851292983359038        1.5094507449200620     
 C  0.59399831352660126       -7.3689894777640879       0.36816068797534374     
 H -0.35045725295504582       -6.3612176143314176        1.9929731881894981     
 C  -1.6586890388235460       -7.9506404432609248        1.3537250057975247     
 H  -3.3365391810091389      -0.59553191487419288        9.4304985499547929     
 H -0.53681339212572476       0.56636962622502518        5.8238494911995549     
 H   1.1755548545444683       0.22136872859865267        5.5104388732106848     
 H  0.61519021428377707       0.45187592904137391        7.1698015871321958     
 H   1.4876444099500510       -1.8331363761482511        7.9195574382479696     
 H   2.2106834494525911       -2.0377007641969076        6.3063193693019910     
 H   1.1480917473587828       -3.2925546371370356        6.9890603309179040     
 H  -5.1379541266539057       -6.1827725002318488        7.9459123489368269     
 H  -5.5150570695078800       -4.4826873510400915        7.5777792277410256     
 H  -4.9182420321984370       -4.9431306926163261        9.1817147459584429     
 H  -2.4309670437250190       -5.6661177416750084        9.4670031053127559     
 H  -1.3866724500230403       -5.7710893115747650        8.0300375687935652     
 H  -2.6999355443425150       -6.9497369450531439        8.2711640870991641     
 H   2.4568399865602837       -10.864240920822192        3.3505471219784964     
 H   2.5121173944514146       -6.8630791981171093        6.8908504194342557     
 H   1.1456195164914154       -6.2166695055191017        7.8216034050001415     
 H   1.2442959805209655       -5.9284227410257735        6.0778022486239465     
 H   2.1210764767832360       -9.2396880805530284        7.6707551256608175     
 H  0.49091731635333763       -9.9512226535022066        7.5875619218795656     
 H  0.83166129845785330       -8.6083390942233251        8.6989051194553646     
 H   1.6126082083514197       -7.0049478740533377       0.56030683446298135     
 H  0.13078920420313592       -6.7126346929744312      -0.38130338345209852     
 H  0.68071319771868399       -8.3615680057350446       -9.1447254548350815E-002
 H  -1.6041559712302567       -9.0073714517234951        1.0554059514345921     
 H  -2.1390480458682362       -7.3956862023418326       0.53614662524219836     
 H  -2.3092343491789928       -7.8944754223310722        2.2381546396067660     
         240

 C   9.0491252939999995        6.1667318195000016       -9.3439185540000000     
 C   9.6227091031000018        5.9879566014999996       -8.0412210326999993     
 C   9.4014233073999982        7.3405315988999984       -10.082694304000000     
 N   8.1811095635999962        5.2404477771000000       -9.9104495530999994     
 C   10.542762464200004        6.9240961375999985       -7.5583810962999998     
 C   9.2952253728999992        4.8074400653999998       -7.1316696911000008     
 C   10.334207447500003        8.2401295630999982       -9.5561281420000004     
 C   8.8283330858000006        7.5720242640000022       -11.470384706300003     
 Dy   7.1320841562999995        4.5028762332000003       -11.775497010700002     
 H   8.0215476372999994        4.4947584459999996       -9.2284682181999997     
 H   10.985109299299996        6.7675885341999997       -6.5746463381000000     
 C   10.923579189800000        8.0385533311999993       -8.3073893544999997     
 C   7.8094476002000004        4.7416913835000001       -6.7249601039000000     
 C   9.8301299787999969        3.4548630133999998       -7.6510800774999996     
 H   9.8475879133999946        5.0046248886000004       -6.1990666095000000     
 H   10.612518963900001        9.1157510349000006       -10.139944760200001     
 C   9.7283769523999979        6.9224895619000000       -12.541360192599999     
 H   7.8345859343999988        7.0837584160000002       -11.504234795500002     
 C   8.5828546296999999        9.0503432662000005       -11.815664760500001     
 N   6.5274709215000000        5.3993514871999997       -13.741539616900001     
 H   5.5868351409999972        5.6924900665999996       -13.459386974999999     
 N   5.8946660490000005        2.7158351830999989       -12.209247054600002     
 O   9.0896912407000023        3.2073419651999999       -12.135526686499999     
 O   5.1392040864000004        5.4859830269999996       -10.865794586100000     
 H   11.671144817700000        8.7284194902000003       -7.9221251715000003     
 H   7.6399260049999977        3.9241415678000000       -6.0126171809000004     
 H   7.1259734097000003        4.5809121080000006       -7.5696184987999997     
 H   7.5015016051999979        5.6792256490000010       -6.2418840142000001     
 H   10.918587495900001        3.4995848466000008       -7.7897472561000001     
 H   9.3923548114999988        3.1534706295000001       -8.6110408174999993     
 H   9.6219822160999993        2.6526189675000000       -6.9279005642999998     
 H   9.3089946774999994        7.0344771051999988       -13.549325601400000     
 H   9.8846967941999999        5.8529613369999991       -12.348496113700001     
 H   10.720960401299997        7.3949240573999981       -12.524943889699999     
 H   9.5258725956999992        9.6061962961000003       -11.899563306300001     
 H   7.9753699933000011        9.5498372486999958       -11.050675253800000     
 H   8.0731472189000009        9.1322165882000039       -12.785823829800000     
 C   6.9942838531000007        6.2820326394999997       -14.706886104000002     
 C   5.0595029553000019        1.6463658434999999       -11.943782597600000     
 H   5.8903998016999983        2.8866435212999999       -13.222033922500000     
 C   9.0633101227000008        1.8913336916999997       -12.811962837199999     
 C   10.437607227100003        3.4161885162999992       -11.581265209200000     
 C   3.7533050430000015        5.0577027723999999       -11.104329931400001     
 C   5.0749111081000002        6.4655805451999999       -9.7749414212999994     
 C   6.4191321362000000        7.5770788664999982       -14.877752341500003     
 C   8.0970249062999997        5.8974058924999984       -15.526434725900002     
 C   4.4011972683000016       0.94262141399999999       -13.006414569200000     
 C   4.8269449763000001        1.2373018744000004       -10.596854072999999     
 H   8.8623749572000001        2.0732890361999994       -13.875092364900000     
 H   8.2216926772000001        1.3375520566999999       -12.381795758599999     
 C   10.424712106400001        1.2525067434999999       -12.545279823400000     
 C   10.955925679399998        2.0168364743999998       -11.323145046300002     
 H   10.310901173700001        4.0559062587000003       -10.702205526400000     
 H   11.041248497800000        3.9369267144000002       -12.339967644500000     
 H   3.3288229824999984        5.7054089300999999       -11.885982387500000     
 H   3.8120430101000000        4.0282834094999993       -11.472980490099999     
 C   3.0215985830999998        5.2203881941999981       -9.7575840800000009     
 C   4.0670844647999997        5.8591894310999999       -8.8132517901000007     
 H   6.0934212179999996        6.5694124221000001       -9.3909314379000008     
 H   4.7270668730000001        7.4240694704000001       -10.186751398000000     
 C   7.0109898066999996        8.4670762785000004       -15.776843541200000     
 C   5.1696305457999996        7.9428835528999997       -14.092340317200000     
 C   8.6488818071000004        6.8238095634000002       -16.415571736400000     
 C   8.5997255351999993        4.4669219405999998       -15.434023747099999     
 C   3.6244797790999992      -0.17828753300000003       -12.704651490000000     
 C   4.5721192040999998        1.4406539569000001       -14.434834329300001     
 C   4.0159338233999993       0.12347235339999998       -10.352432449400000     
 C   5.4823805860999979        1.9972240945999995       -9.4550346917999999     
 H   11.102399160699999        1.4019478671000001       -13.393375921600001     
 H   10.340425611100001       0.17556026459999999       -12.359882071900000     
 H   10.537382132699999        1.6076922722000000       -10.393736758799999     
 H   12.050442049999997        1.9745635595000000       -11.255318273500002     
 H   2.6762020203999999        4.2541063064999980       -9.3738275551000001     
 H   2.1452031332999999        5.8717234030999998       -9.8603776005999997     
 H   3.6202874164999992        6.6065403092999988       -8.1472460785000003     
 H   4.5555428821000001        5.0950977661000021       -8.1949337920000005     
 H   6.5967069969999983        9.4644973327000006       -15.875009562100001     
 C   8.1242103752000006        8.1130826403000000       -16.539681667100002     
 C   4.9036561952000000        9.4507952306000007       -13.989361868200000     
 H   5.3119569535999993        7.5756633650999996       -13.060202201100001     
 C   3.9364132312999991        7.2222760543000017       -14.693268822600000     
 H   9.5080372492000009        6.5460079980000003       -17.022983920600002     
 C   10.041895860999999        4.2676252509000001       -15.903497558000002     
 H   8.5644687654000009        4.1837565266000007       -14.372699150500001     
 C   7.6401699323000001        3.5275372011999999       -16.195254994500001     
 H   3.1542628996000008      -0.73116729160000005       -13.514620602700003     
 C   3.4229512664000001      -0.60101482829999986       -11.388374387800001     
 C   3.7935049888999988        2.7573828363000001       -14.668635809500001     
 H   5.6463124374999989        1.6535057302000000       -14.582390048800002     
 C   4.1905843173999990       0.42039730240000001       -15.512082613900001     
 H   3.8274438746999984      -0.17892087860000000       -9.3251401610000002     
 C   4.6545132762999994        2.0086428230000002       -8.1620213301000000     
 H   5.5752393329000016        3.0471833717000001       -9.7825132412000002     
 C   6.9002821699000005        1.4583032424999995       -9.1767647217999997     
 H   8.5827752604000001        8.8249355886000007       -17.220704220399998     
 H   5.7832827274999996        9.9925545767000035       -13.617715098000000     
 H   4.0705097886999981        9.6517800390000001       -13.302343497800003     
 H   4.6297954570999993        9.8806348600000007       -14.962386010400001     
 H   3.7489443514999996        7.5989214233999984       -15.709015264400000     
 H   3.0302111318999989        7.3922679169999981       -14.094205652399999     
 H   4.0889023496999997        6.1374091829999999       -14.782365644500000     
 H   10.359835142900000        3.2274008398999996       -15.743614804000002     
 H   10.742960545500001        4.9252513829000009       -15.371097753000001     
 H   10.147543250000000        4.4705562427999999       -16.977244684100000     
 H   7.6594604119000014        3.7568845700000000       -17.269683949200001     
 H   6.6105944184999981        3.6539343645000009       -15.835988194100000     
 H   7.9199778063000004        2.4705690751999998       -16.074726481199999     
 H   2.7753108515000000       -1.4489649413000001       -11.172187492500001     
 H   2.7130998560999999        2.5607398839000011       -14.697867056300002     
 H   4.0775188083999998        3.2156648660999991       -15.626001131500001     
 H   3.9752145913000008        3.5003346111000000       -13.881713907600000     
 H   3.1191190413999998       0.18800996729999997       -15.486264295200000     
 H   4.7526118807000000      -0.51532288709999996       -15.397695802799999     
 H   4.4095991000000012       0.82813826030000004       -16.507799757099999     
 H   3.6302409077000002        2.3652347056999998       -8.3372635808000002     
 H   5.1197491605999996        2.6588357427000000       -7.4084558570999999     
 H   4.5826859544999978        1.0090330235000000       -7.7150640294999997     
 H   6.8556122342999997       0.39668703910000003       -8.8947276407999993     
 H   7.3830239960000004        2.0038756873999999       -8.3543361892999997     
 H   7.5433991310000010        1.5334720474000001       -10.065063714800001     
 C  -3.8179495855000014       -3.2457252562000001        1.5498034167000001     
 C  -4.3915359715999989       -3.4177541771000000       0.24632592040000001     
 C  -4.1580976205000004       -2.0684534515999999        2.2886135905999998     
 N  -2.9619216820999994       -4.1824686706999996        2.1177447711999999     
 C  -5.3012591970000020       -2.4720092644000000      -0.23723933590000001     
 C  -4.0713466554000002       -4.5992957877000000      -0.66446876690000001     
 C  -5.0793019642999999       -1.1577565858000001        1.7605785014999999     
 C  -3.5878907826000002       -1.8469596610000005        3.6791604227000003     
 Dy  -1.9105056571999992       -4.9321005494000003        3.9780786109999999     
 H  -2.8119265479000011       -4.9302998774999987        1.4360255239999999     
 H  -5.7447941574999986       -2.6236112829000007       -1.2212098638000000     
 C  -5.6696319936999986       -1.3530216403999999       0.51122645690000001     
 C  -2.5853381277999992       -4.6696902918000003       -1.0699016834999999     
 C  -4.6122982272000002       -5.9508176834000004      -0.14855953929999999
[truncated: 1,175,947 more chars]
