# Supplementary material for: Unraveling the Contributions to Spin–Lattice Relaxation in Kramers Single-Molecule Magnets
Source: J Am Chem Soc. 2022 Dec 9;144(50):22965–75. doi: 10.1021/jacs.2c08876 (PMC9782788; doi:10.1021/jacs.2c08876)
Supplement: Supplementary file 2 — ja2c08876_si_002.zip [file ja2c08876_si_002.zip › phonon_Dy/mol-10/mode-1-10/12/Cart_disp.xyz]

         240

 C   9.0969657643946373        6.2448460949927451       -9.3732855471279244     
 C   9.6873221328929642        6.0685951340767197       -8.0768838943666843     
 C   9.4595010809539080        7.4054973437434937       -10.127380974592672     
 N   8.2025244451805595        5.3294314354056933       -9.9192949525756333     
 C   10.618744113325770        7.0019320199825872       -7.6096047753809986     
 C   9.3649499226560273        4.8946286932486780       -7.1569864984264866     
 C   10.406631297435831        8.3005325499263556       -9.6178405234803979     
 C   8.8849550931025458        7.6255570739296896       -11.516083829776667     
 Dy   7.1230737429480682        4.5720623512926446       -11.766646849602481     
 H   8.0317571061584978        4.5988906644254310       -9.2232970558460998     
 H   11.069602310879949        6.8491385543253891       -6.6287534960787236     
 C   11.002422567993596        8.1070675813759774       -8.3709142384413511     
 C   7.8892507936504037        4.8592342651089702       -6.7106651030009763     
 C   9.8569102788115988        3.5296980486690650       -7.6892751298653517     
 H   9.9476053936499227        5.0814848477143180       -6.2402438957808917     
 H   10.691426389006841        9.1652121616294870       -10.214942450805596     
 C   9.7872283797662032        6.9672485515308926       -12.579304401086896     
 H   7.8921162453320850        7.1348739765049354       -11.545763117282190     
 C   8.6352457616567957        9.1006606530818779       -11.869268135915155     
 N   6.5567592814859692        5.3556657395853042       -13.787338981231054     
 H   5.5826618392873097        5.5881315247130967       -13.551735143210399     
 N   5.8627109236935002        2.7896317606832604       -12.174980807460939     
 O   9.0522839158993076        3.2472453443846772       -12.165661845312083     
 O   5.1319690856987492        5.5828690244264099       -10.906030806532591     
 H   11.758354703464375        8.7944351187188374       -7.9972304994619137     
 H   7.7165800191808236        4.0317438287482892       -6.0105856712293431     
 H   7.1791589138732439        4.7333581200955921       -7.5405712959205973     
 H   7.6169976831382655        5.7944530020826663       -6.2006360183160192     
 H   10.940297376049310        3.5554558650779624       -7.8732207023314524     
 H   9.3741825212863379        3.2274832457392284       -8.6284188533815502     
 H   9.6659361525561831        2.7362444693701407       -6.9511056513305416     
 H   9.3677974549957348        7.0667102076825081       -13.588546153713061     
 H   9.9448444544861694        5.9003825101245262       -12.374277846224675     
 H   10.778200896610837        7.4428872114409899       -12.566809489385923     
 H   9.5749166943120141        9.6632322837475844       -11.939955300684444     
 H   8.0127896068278783        9.5964969214724540       -11.113889647889989     
 H   8.1388554074258757        9.1769136383881964       -12.846813988720788     
 C   7.0230849640288939        6.2839633799651820       -14.714201395521636     
 C   5.0362634807904367        1.7112026857005869       -11.916188910296537     
 H   5.8763109777740166        2.9492115989970960       -13.189895638634935     
 C   8.9947508864439332        1.9202784183155626       -12.824163253839009     
 C   10.408171641924932        3.4345953953231567       -11.620857748216048     
 C   3.7464915168387405        5.1471824136459734       -11.139192536175798     
 C   5.0675234060619792        6.5464545436888395       -9.8019148105985749     
 C   6.4441335971141767        7.5837163007270085       -14.822068880282840     
 C   8.1306048622689442        5.9414442297521379       -15.545441212190347     
 C   4.3864713166851530        1.0056368054594538       -12.983663425868501     
 C   4.8010425643618015        1.2956719921632029       -10.571885364824977     
 H   8.7864551915553211        2.0925814412529533       -13.887796247174155     
 H   8.1467543055513207        1.3877302653859460       -12.378486908507121     
 C   10.347787828419486        1.2599501462649949       -12.559955857198906     
 C   10.899982766804520        2.0279581818708583       -11.348618835107947     
 H   10.300652931042922        4.0867983389513398       -10.747763193890068     
 H   11.018566248823793        3.9335118201135253       -12.389184963323350     
 H   3.3122592907861708        5.8029030377036337       -11.908566661856350     
 H   3.8103721178083609        4.1225602221653102       -11.519908381029007     
 C   3.0260734245992862        5.2861567641039588       -9.7845054975162746     
 C   4.0762492048991925        5.9156499075842142       -8.8392170578094991     
 H   6.0884258056311609        6.6562093439682286       -9.4265414880499385     
 H   4.7038909171783017        7.5059943362661681       -10.197702710388528     
 C   7.0291385803171265        8.5160106508788598       -15.682569592575144     
 C   5.2038348258678644        7.9159435157235656       -14.007959031406791     
 C   8.6735347295194405        6.9086523713223791       -16.398198524048855     
 C   8.6493016238516152        4.5128510819373888       -15.505078270747445     
 C   3.6199815132356088      -0.12508085448296843       -12.688717872150461     
 C   4.5432402360033022        1.5225391445392082       -14.407813422689710     
 C   4.0064285632857359       0.16806151610599895       -10.333734186405904     
 C   5.4324735570430125        2.0694075019556455       -9.4256135406787536     
 H   11.022174305894049        1.3887993511870205       -13.414759433825109     
 H   10.246823621882838       0.18593830266963210       -12.363404845855406     
 H   10.477872450092617        1.6378910180458597       -10.412204695908295     
 H   11.994252741738453        1.9673438679285433       -11.284848297413586     
 H   2.6888723445320974        4.3121665009653425       -9.4132552416677910     
 H   2.1465383954322830        5.9349478736906240       -9.8713858199323337     
 H   3.6321590631982201        6.6481080958038028       -8.1550835501944370     
 H   4.5776928138308293        5.1441716365603050       -8.2402725914836452     
 H   6.6161371503970452        9.5184927099706940       -15.726430341591676     
 C   8.1381458446695643        8.1986274143479765       -16.467166433692526     
 C   4.9415285762706933        9.4200155055030539       -13.843480438220444     
 H   5.3572277852051640        7.5027245183650333       -12.994137486366274     
 C   3.9632998117330036        7.2238047780746504       -14.626773367574355     
 H   9.5336610859597055        6.6646210500448877       -17.019660860535296     
 C   10.090747642610703        4.3493692562498092       -15.991830746979161     
 H   8.6212196959099447        4.1931871985954139       -14.453906680059479     
 C   7.6961880194633263        3.5893630507091436       -16.293912146112852     
 H   3.1526628088336270      -0.67629128930808169       -13.502022218242530     
 C   3.4233982268197187      -0.55847463203836067       -11.374350130337017     
 C   3.7473103002246653        2.8332843070109703       -14.617906785677526     
 H   5.6137555195007751        1.7512957057087573       -14.561206575166635     
 C   4.1667194126134408       0.51251526006377535       -15.496808332009310     
 H   3.8212543495725275      -0.14342237392783888       -9.3078813910007003     
 C   4.5747767467938880        2.0899972677633407       -8.1520205212359880     
 H   5.5276079820650414        3.1154780343826745       -9.7640116751971089     
 C   6.8482287118447713        1.5409600624178674       -9.1131129467422198     
 H   8.5872471978798099        8.9391620322359469       -17.123782469865834     
 H   5.8277579482188591        9.9464981953684983       -13.466154904659289     
 H   4.1187959043472109        9.5970752078896933       -13.137031683561013     
 H   4.6547468218370067        9.8878059927593078       -14.796414016203725     
 H   3.7708122624275244        7.6407815910694774       -15.626435826397593     
 H   3.0621667034095337        7.3757184811247152       -14.015212272346043     
 H   4.1060630865269285        6.1413150314964762       -14.761321580476350     
 H   10.419803845463630        3.3054765121437710       -15.877922368921148     
 H   10.787883843922300        4.9909014976972097       -15.434196700068954     
 H   10.190247467857263        4.6008981538493749       -17.057057894678550     
 H   7.6922987587266700        3.8675305352532314       -17.358209560535393     
 H   6.6702055757372909        3.6775631774639677       -15.910288685645460     
 H   8.0006694501048248        2.5329081332444390       -16.225482316208712     
 H   2.7846158516783035       -1.4147833502220419       -11.162961840862824     
 H   2.6692985327843606        2.6235519872413113       -14.647464571660338     
 H   4.0241472475360052        3.3125144558615212       -15.567345123327646     
 H   3.9215399112273639        3.5629937266376701       -13.817186168007495     
 H   3.0992554845376392       0.26115454315204373       -15.464837901257390     
 H   4.7445725078890746      -0.41605255645970685       -15.402174759251897     
 H   4.3694595514137875       0.93808876320774970       -16.489122961561634     
 H   3.5526530125200249        2.4386820245391441       -8.3553321629314645     
 H   5.0184680447261725        2.7486962084583744       -7.3927540283939335     
 H   4.4972748155419700        1.0940971373442125       -7.6985760007673329     
 H   6.8019604639862523       0.48540355105364341       -8.8079928771215972     
 H   7.3171159842786029        2.1064281046032614       -8.2954178052139831     
 H   7.5045828970562987        1.5980077661016232       -9.9938290344639018     
 C  -3.8821362860716531       -3.3288292175673986        1.5893777570853833     
 C  -4.4172731842410462       -3.4545562823752505       0.26212985565993896     
 C  -4.2591581380090497       -2.1855915900132197        2.3648591322202566     
 N  -3.0314798528223945       -4.2837025091035743        2.1401744107880805     
 C  -5.3102935460602287       -2.4906775362014559      -0.21938277739564821     
 C  -4.0687564342435829       -4.6072972237519645      -0.67644943478776121     
 C  -5.1615533323642122       -1.2545087791141447        1.8371443378052013     
 C  -3.7615300436788646       -2.0130766414811507        3.7932346485183444     
 Dy  -1.9384385922649356       -5.0598989026785945        3.9670935201824373     
 H  -2.8641125448333651       -5.0016435581870375        1.4299057799044053     
 H  -5.7216010318702661       -2.6071811901760213       -1.2238183071297120     
 C  -5.7033849735222280       -1.3974185153947762       0.55669391077541253     
 C  -2.5748246670426194       -4.6486871260414828       -1.0593961472780040     
 C  -4.5994476356902751       -5.9821321543674504      -0.20921233617902729     
 H  -4.6076042940567321       -4.3874199964729836       -1.6121239142508603     
 H  -5.4557809190466635      -0.40142964003055559        2.4487271871003178     
 C  -4.8122728905600693       -2.5534406255113131        4.8012107226271894     
 H  -2.8284249151251286       -2.6108551304777672        3.9072957237724828     
 C  -3.3604600448132835      -0.56266181283098093        4.1435195082307983     
 N  -1.3194015627884688       -4.0354868325642963        5.8722986810359066     
 H -0.39115529932908605       -3.7335166344583035        5.5578961676598979     
 N -0.65158099693982985       -6.8081429968450404        4.4427999096979605     
 O  -3.8873509009548082       -6.3077418661387989        4.3924870362375703     
 O   2.0450910034009943E-002  -4.0497448497029431        3.0094046885977708     
 H  -6.4270123558431633      -0.68171401371494666       0.17076487915751457     
 H  -2.2675987086932712       -3.6963918548842094       -1.5148500963775802     
 H  -1.9062321588027795       -4.8221536154195475      -0.20492398298047773     
 H  -2.3833979168353552       -5.4479598935235245       -1.7877224420996447     
 H  -4.3856688571272748       -6.7534562943324055      -0.96456421947948012     
 H  -4.1645022579512831       -6.3227606801575265       0.73980576348285820     
 H  -5.6886841670637125       -5.9492146593325899       -7.1523297459412383E-002
 H  -4.4395109320611894       -2.5006469037551358        5.8351895726984742     
 H  -5.0812454729849605       -3.5992686615210641        4.5892141024021775     
 H  -5.7402392280573498       -1.9523094544877839        4.7265845126830826     
 H  -4.2355975475577852       0.11857887374521606        4.1303860210430372     
 H  -2.6190294530670548      -0.15684996870634010        3.4268663026950192     
 H  -2.9278752754433652      -0.53377449291510204        5.1575583994540066     
 C  -1.7697048621230946       -3.1368762778081765        6.8315082538970797     
 C  0.21113627272343799       -7.8563319807102738        4.1834439399195844     
 H -0.65228753271622308       -6.6312963209654914        5.4541967291245124     
 C  -3.8455765061778173       -7.6049953844004001        5.1053795380301166     
 C  -5.2382183675142340       -6.1343275483805568        3.8295660894898624     
 C   1.4197684139887476       -4.4374962893685348        3.2447904528376021     
 C   5.8392749722106591E-002  -3.0252417197164378        1.9586117825839926     
 C  -1.1720957889320966       -1.8496462710179995        6.9947264731099219     
 C  -2.8657035158622461       -3.5005628924606440        7.6712683289239285     
 C  0.88128564552557953       -8.5429631282898697        5.2494792651472624     
 C  0.46139964892999724       -8.2578895287102441        2.8376676885339243     
 H  -3.6778843580526135       -7.3846996809581311        6.1679917896797969     
 H  -2.9794851986539408       -8.1484618892715801        4.7110522350971094     
 C  -5.1839210211199882       -8.2864827739123150        4.8232736938861533     
 C  -5.7212366645179413       -7.5476735895951164        3.5871893127678312     
 H  -5.1222188805229676       -5.4996388222276229        2.9446371876183575     
 H  -5.8559683955012067       -5.6216376774604635        4.5823446012536504     
 H   1.8164591812549620       -3.8014849074838244        4.0506422444824199     
 H   1.3961066409533569       -5.4796750334605280        3.5811939177448604     
 C   2.1555364647668327       -4.2036615182599126        1.9113261535902821     
 C   1.0987720452078114       -3.5559143345777700       0.98392189575055822     
 H -0.96135540861031243       -2.9410262629121964        1.5713093586112621     
 H  0.36712826500680806       -2.0713591978283636        2.4117758256503792     
 C  -1.7431162391399067      -0.94501980644706862        7.8940655267514819     
 C   8.2901460232420066E-002  -1.5025159713482179        6.2084200184982326     
 C  -3.3987762236611863       -2.5588904210665735        8.5564060607860615     
 C  -3.3771970939036198       -4.9303060481943470        7.6124979817218223     
 C   1.6477560528963244       -9.6727444482886309        4.9547966604791229     
 C  0.73247912485025957       -8.0150040246462950        6.6700945579684801     
 C   1.2752207489772733       -9.3707686645704555        2.5989708537534204     
 C -0.16356350317764151       -7.4751529516661508        1.6936699156139161     
 H  -5.8769078132164045       -8.1532341503598484        5.6613553346514687     
 H  -5.0628820076397352       -9.3615045554477394        4.6454577274697932     
 H  -5.2881617917828709       -7.9615901109930975        2.6664948927853307     
 H  -6.8138110563987446       -7.6088784876830182        3.5126762618432785     
 H   2.5301977661452892       -5.1440895925431072        1.4921698675373345     
 H   3.0147136170343720       -3.5357904325971230        2.0475348641501254     
 H   1.5284874435938725       -2.7646913995126128       0.35738075610777714     
 H  0.64360394746274863       -4.3072325859040488       0.32510495513450827     
 H  -1.3094248500817605        4.5435936211959328E-002   7.9854440813150207     
 C  -2.8589369109449425       -1.2741101304808402        8.6646333355361538     
 C  0.36167722148510750        3.0097196073580607E-003   6.0988420303328379     
 H  -6.0953568893213170E-002  -1.8724958861929439        5.1773318640958568     
 C   1.3095199035608647       -2.2288760765778899        6.8160148343602485     
 H  -4.2545215520273372       -2.8220502054681291        9.1751920604471451     
 C  -4.8026115474528526       -5.1217105381453090        8.1367879196480608     
 H  -3.3832261078733423       -5.2262356527789047        6.5531619527588365     
 C  -2.3960955869849081       -5.8634654114732072        8.3549653319718402     
 H   2.1168423004485617       -10.222434573693684        5.7673368824948259     
 C   1.8492420506586247       -10.102200997385889        3.6408091588716425     
 C   1.4794237678155391       -6.6693343814618347        6.8495496686164294     
 H -0.34375736134036550       -7.8304552039157089        6.8436914495696435     
 C   1.1765128922338173       -8.9979914747717977        7.7582688091210619     
 H   1.4861433766512386       -9.6642807959734842        1.5732173939167391     
 C  0.69735387742456900       -7.4517636816203918       0.42313877272361144     
 H -0.25208382764910725       -6.4299006237738698        2.0352129149902973     
 C  -1.5823196085392695       -7.9874009495345755        1.3718265203072171     
 H  -3.3057379141462397      -0.54964076936793460        9.3413178032561763     
 H -0.51565306918528930       0.54963854500798359        5.7293009878889878     
 H   1.1949041761732864       0.19462035234924144        5.4091527796867211     
 H  0.64120287567893652       0.43428531949810317        7.0700893193341479     
 H   1.4928838864962892       -1.8541836800465179        7.8334674719683974     
 H   2.2202889726717658       -2.0603647189550673        6.2233552852701282     
 H   1.1515660436451294       -3.3133842506308318        6.9009484803626613     
 H  -5.1279982440990599       -6.1631574636166997        7.9990355079981885     
 H  -5.5227335626512959       -4.4688753636937637        7.6237021724642746     
 H  -4.8682621277590892       -4.9087365372092080        9.2128652503558826     
 H  -2.3797651270933815       -5.6167237976062667        9.4262720806174638     
 H  -1.3774578104586102       -5.7474857297899176        7.9610737555096387     
 H  -2.6852593878951652       -6.9211750582061722        8.2617699439463728     
 H   2.4940104056251511       -10.953308458554380        3.4299561812514412     
 H   2.5663627233664252       -6.8325785866469291        6.8526953782696811     
 H   1.2095282890657426       -6.1966486481602088        7.8042408809894450     
 H   1.2528877642545893       -5.9508775249134169        6.0501366833380636     
 H   2.2514979679287634       -9.2066735769875585        7.6972840197889054     
 H  0.63153929625790561       -9.9490090951996617        7.6875452311680537     
 H  0.98665061277830746       -8.5712093460158592        8.7524127258619409     
 H   1.7197245930679605       -7.1072167662743553       0.63152019507435853     
 H  0.25838940462871524       -6.7868711425602974      -0.33421920177490716     
 H  0.77233962729852701       -8.4461465242392073       -3.3159695424107474E-002
 H  -1.5473562175437725       -9.0401446982682234        1.0558122623862407     
 H  -2.0434731998653226       -7.4084217045330236       0.55852781097216520     
 H  -2.2412921599120086       -7.9348485444268491        2.2506575828346906     
         240

 C   9.0945737408749050        6.2409403812181079       -9.3718171974715272     
 C   9.6840914814033159        6.0645632074478844       -8.0751007512833493     
 C   9.4565971922762131        7.4022490565013186       -10.125146641063038     
 N   8.2014537011015314        5.3249822524904085       -9.9188526826018517     
 C   10.614945030869482        6.9980402258634573       -7.6070435914269492     
 C   9.3614636951682257        4.8902692618562433       -7.1557206580601624     
 C   10.403010104939041        8.2975124005850365       -9.6147549044063769     
 C   8.8821239927374194        7.6228804334332052       -11.513798873602834     
 Dy   7.1235242636156650        4.5686030453880129       -11.767089357657357     
 H   8.0312466327155736        4.5936840535041599       -9.2235556139637946     
 H   11.065377660300951        6.8450610533191201       -6.6260481381797875     
 C   10.998480399083915        8.1036418688671787       -8.3677379942442833     
 C   7.8852606339778832        4.8533571210285213       -6.7113798530459272     
 C   9.8555712638110187        3.5259562969056115       -7.6873653772470840     
 H   9.9426045196374258        5.0776418497586020       -6.2381850314668474     
 H   10.687481017751500        9.1627391052930136       -10.211192566275315     
 C   9.7842858083978932        6.9650106020493485       -12.577407190662552     
 H   7.8892397297854808        7.1323181984796884       -11.543686701193081     
 C   8.6326262050589566        9.0981447837377836       -11.866587967144397     
 N   6.5552948634866706        5.3578500269660383       -13.785049013014500     
 H   5.5828705043729441        5.5933494518074420       -13.547117734799880     
 N   5.8643086799588247        2.7859419318040972       -12.176694119817892     
 O   9.0541542821393417        3.2452501754254435       -12.164155087371480     
 O   5.1323308357338115        5.5780247245550898       -10.904018995510961     
 H   11.753994209176156        8.7911343372928954       -7.9934752330638181     
 H   7.7127473184717825        4.0263637157008745       -6.0106872467128758     
 H   7.1764996386645814        4.7257358194908123       -7.5420236560645675     
 H   7.6112228792413523        5.7886916344285329       -6.2026984181102183     
 H   10.939211882041844        3.5526623141540643       -7.8690470300198800     
 H   9.3750911357970210        3.2237826149272668       -8.6275499515874738     
 H   9.6637384557333750        2.7320631942766336       -6.9499453969790146     
 H   9.3648573161209470        7.0650985525583829       -13.586585126097409     
 H   9.9418370714718609        5.8980114514683004       -12.372988759598442     
 H   10.775338871845294        7.4404890537389399       -12.564716209401627     
 H   9.5724644893814137        9.6603804843652057       -11.937935700965221     
 H   8.0109186261514846        9.5941639378338301       -11.110728928185489     
 H   8.1355699979995819        9.1746787858787862       -12.843764480774748     
 C   7.0216449084824495        6.2838668429419231       -14.713835630945553     
 C   5.0374254545159145        1.7079608435905576       -11.917568594661711     
 H   5.8770154189703154        2.9460831951122413       -13.191502552828188     
 C   8.9981788482567353        1.9188311819847843       -12.823553233007059     
 C   10.409643421183686        3.4336750513719987       -11.618878121265245     
 C   3.7468321931468034        5.1427084315836744       -11.137449405937009     
 C   5.0678927911638807        6.5424108437643973       -9.8005661411336469     
 C   6.4428835240684679        7.5833844290156582       -14.824853053343698     
 C   8.1289258644704976        5.9392423128895304       -15.544490887875829     
 C   4.3872076142658951        1.0024860358864811       -12.984800983035077     
 C   4.8023376849587116        1.2927534862750429       -10.573133800233729     
 H   8.7902511798375542        2.0916168210003057       -13.887161053060447     
 H   8.1505012241337553        1.3852213549516486       -12.378652351011764     
 C   10.351634042318512        1.2595779761267452       -12.559222055508961     
 C   10.902779912434294        2.0274020964973154       -11.347345145667550     
 H   10.301165343175777        4.0852537349387728       -10.745485310515564     
 H   11.019700361272603        3.9336825648278491       -12.386724097382181     
 H   3.3130874753718622        5.7980283323234518       -11.907437448138532     
 H   3.8104556624229429        4.1178463815320452       -11.517561986482555     
 C   3.0258496825243215        5.2828683356087609       -9.7831594266404611     
 C   4.0757909678942328        5.9128268837600038       -8.8379187944240236     
 H   6.0886755762496030        6.6518694978748174       -9.4247609855424415     
 H   4.7050497149693866        7.5018980929728594       -10.197155144769100     
 C   7.0282311416362697        8.5135639322599168       -15.687283290006388     
 C   5.2021246118644715        7.9172905175823880       -14.012178095696452     
 C   8.6723020833984688        6.9044102309262598       -16.399067184666414     
 C   8.6468228194190342        4.5105546248705188       -15.501525544565073     
 C   3.6202064265288283      -0.12774118840882001       -12.689514553042939     
 C   4.5446841844081378        1.5184448851572478       -14.409164468020224     
 C   4.0069038262914498       0.16583205797069900       -10.334669099555608     
 C   5.4349689084958621        2.0657983315878634       -9.4270845982348170     
 H   11.026185548634347        1.3894567769826693       -13.413690258213853     
 H   10.251503721343695       0.18541940076615049       -12.363228707157635     
 H   10.480847934222988        1.6363810807535668       -10.411281299052881     
 H   11.997062207151529        1.9677048525071161       -11.283371796217907     
 H   2.6882388283254923        4.3092634912420751       -9.4112838573394022     
 H   2.1464716323256687        5.9317866501610927       -9.8708354089657160     
 H   3.6315654808633089        6.6460297064786120       -8.1546916766097155     
 H   4.5765853172442883        5.1417179430372899       -8.2380056515094626     
 H   6.6151656427271925        9.5157929411071596       -15.733859302617091     
 C   8.1374490711960856        8.1943501756455781       -16.470792195362900     
 C   4.9396349572171587        9.4215544917579006       -13.850774509719423     
 H   5.3549642436249059        7.5063714607017813       -12.997440722102960     
 C   3.9619554827113537        7.2237283418859182       -14.630098140325638     
 H   9.5323798941217195        6.6586903974426432       -17.019827013538531     
 C   10.088305053530167        4.3452820559823193       -15.987414087530203     
 H   8.6183821493844484        4.1927156649956432       -14.449846303581504     
 C   7.6933871151051605        3.5862717582336865       -16.288979288532211     
 H   3.1527428133719457      -0.67903508942267754       -13.502652137465404     
 C   3.4233758787987330      -0.56060164185144257       -11.375051343210167     
 C   3.7496200346584319        2.8294892334754218       -14.620443236868651     
 H   5.6153833654007368        1.7464062069333193       -14.562265748848302     
 C   4.1679126578527690       0.50790936218058658       -15.497572046103844     
 H   3.8215638258289011      -0.14519729916144694       -9.3087443295006658     
 C   4.5787635732691934        2.0859295455251736       -8.1525205616791894     
 H   5.5299895496067899        3.1120633012485408       -9.7649367534972527     
 C   6.8508313847475328        1.5368272214219740       -9.1162955354951087     
 H   8.5870236010058196        8.9334507100541494       -17.128628557392542     
 H   5.8255341871829156        9.9488010144350731       -13.473732914326323     
 H   4.1163815985648498        9.5998104494452097       -13.145297274272961     
 H   4.6534992536001560        9.8874474361213416       -14.804712615913539     
 H   3.7697188668811479        7.6386885826860036       -15.630564798297714     
 H   3.0605689248340568        7.3765459529184794       -14.019161941348742     
 H   4.1052050496855825        6.1411197390716525       -14.762373783677532     
 H   10.416805410335449        3.3015727285315823       -15.871206990675089     
 H   10.785637679001185        4.9876189919573495       -15.431041752715506     
 H   10.188112256964400        4.5943810582969062       -17.053067234149623     
 H   7.6906568413853371        3.8619982369905697       -17.353783279968624     
 H   6.6672250178754258        3.6763817368157694       -15.906573661068187     
 H   7.9966348679145840        2.5297911803422171       -16.217944524458275     
 H   2.7841506016693884       -1.4164924297759398       -11.163423123444682     
 H   2.6714885989501429        2.6204113820742458       -14.649984695892320     
 H   4.0268158255792050        3.3076719763734448       -15.570277923736265     
 H   3.9242236452309958        3.5598607708607863       -13.820412554987120     
 H   3.1002486623807570       0.25749731435944156       -15.465909220954520     
 H   4.7449744765296211      -0.42101607299172150       -15.401950811429302     
 H   4.3714665288430981       0.93259123806236222       -16.490056801338554     
 H   3.5565324072790236        2.4350096585971870       -8.3544287338248910     
 H   5.0235321005198639        2.7442031851704556       -7.3935391198292368     
 H   4.5015453724898711        1.0898439316520019       -7.6994004022039659     
 H   6.8046430525019401       0.48096772545596123       -8.8123296153055168     
 H   7.3204113848646726        2.1013004837430982       -8.2983637244182837     
 H   7.5065237087534840        1.5947809801665420       -9.9973907684807060     
 C  -3.8789269510430708       -3.3246740194990285        1.5873990400661142     
 C  -4.4159863236089940       -3.4527161771114878       0.26133965889694205     
 C  -4.2541051121335975       -2.1797346830925584        2.3610468551392438     
 N  -3.0280019442862747       -4.2786408171833958        2.1390529288086766     
 C  -5.3098418286072171       -2.4897441226113832      -0.22027560532086579     
 C  -4.0688859453014041       -4.6068971519493669      -0.67585040139337316     
 C  -5.1574407639610014       -1.2496711694484375        1.8333160459899411     
 C  -3.7528480806249216       -2.0047707924570934        3.7875309372274271     
 Dy  -1.9370419455116890       -5.0535089850146653        3.9676427747233154     
 H  -2.8615032449866966       -4.9980763741526859        1.4302117671091850     
 H  -5.7227606881517525       -2.6080026948122201       -1.2236878849632264     
 C  -5.7016973245311169       -1.3951986716450375       0.55442053808164193     
 C  -2.5753503400804885       -4.6497372843294089       -1.0599214240891037     
 C  -4.6000901652657618       -5.9805664308190778      -0.20617969633507593     
 H  -4.6083607626638958       -4.3879551185993346       -1.6113570505183172     
 H  -5.4504179431593300      -0.39530866228902778        2.4434931242253022     
 C  -4.7967247291220660       -2.5501654000607474        4.7983513986908299     
 H  -2.8170518077938720       -2.5977215990438789        3.8977877332538586     
 C  -3.3586221844126194      -0.55317504141443186        4.1377770185392588     
 N  -1.3182701938840453       -4.0349871630010812        5.8758342808191113     
 H -0.38941168133263176       -3.7335221677053885        5.5629903041019029     
 N -0.65251247657783840       -6.8034336218127880        4.4411672346580620     
 O  -3.8864374226270675       -6.3030004794968590        4.3901122593356918     
 O   2.3197251047309436E-002  -4.0435045881627953        3.0129803817928820     
 H  -6.4260958333760048      -0.68036094986919937       0.16847627833463882     
 H  -2.2680575274736077       -3.6983366773999986       -1.5170357602237010     
 H  -1.9060943150126406       -4.8222725081785702      -0.20581960043145384     
 H  -2.3849771954135877       -5.4501500904073490       -1.7871822374746624     
 H  -4.3870326825159109       -6.7533076125307847      -0.96018673458050618     
 H  -4.1648850320587192       -6.3196658206246497       0.74319568744871534     
 H  -5.6892432275005262       -5.9467658637859602       -6.8170036971441764E-002
 H  -4.4217031849681296       -2.4949991774973790        5.8311242646885502     
 H  -5.0608141716807129       -3.5969988186150110        4.5869751193320694     
 H  -5.7275514024394818       -1.9547096800583947        4.7266017964439282     
 H  -4.2367581019648961       0.12250820696295525        4.1291323397258850     
 H  -2.6231983576487021      -0.14309701100602312        3.4189921237452685     
 H  -2.9225182040211970      -0.52209179948434692        5.1498321773463065     
 C  -1.7692248952519400       -3.1370836014327677        6.8353368115172257     
 C  0.20904569112226609       -7.8524312128447598        4.1812406243536060     
 H -0.65300450419541189       -6.6270942941172164        5.4526612695882868     
 C  -3.8455302202189263       -7.6013032617203802        5.1009742677036112     
 C  -5.2371426113585224       -6.1276599970665293        3.8275862802953693     
 C   1.4220116989143103       -4.4329747160101078        3.2481380207607220     
 C   6.2058709711001261E-002  -3.0198286954256162        1.9614844828147930     
 C  -1.1724755023204918       -1.8495764677070994        6.9990301704494264     
 C  -2.8656170031841341       -3.5016066305026117        7.6741372344427319     
 C  0.87865630068430056       -8.5400725420003774        5.2469530304048986     
 C  0.45852072170349734       -8.2538933619347326        2.8352986442822279     
 H  -3.6764008472249827       -7.3830454217902250        6.1636745521008072     
 H  -2.9805711548012437       -8.1451885526280012        4.7049140494722534     
 C  -5.1849496095289886       -8.2806573335166984        4.8192798407968462     
 C  -5.7218673646670446       -7.5402531052503603        3.5840485450194399     
 H  -5.1205530013018192       -5.4924966089212415        2.9431141255124396     
 H  -5.8541971116411462       -5.6147658301124403        4.5807860193659673     
 H   1.8196524856472138       -3.7973771771046332        4.0538196339982990     
 H   1.3970267495156889       -5.4750586350925019        3.5846433138976175     
 C   2.1577518395284914       -4.2003562153469174        1.9144236511507682     
 C   1.1013254396724208       -3.5524258713188814       0.98684389624303026     
 H -0.95762693584979675       -2.9347657792215869        1.5742885718006989     
 H  0.37210896129646770       -2.0660692292269456        2.4139019889928601     
 C  -1.7443118225629115      -0.94561906806471518        7.8984488422639076     
 C   8.2317800255799031E-002  -1.5016683928508070        6.2128018481383203     
 C  -3.3993742194581267       -2.5606587935782450        8.5595890320117576     
 C  -3.3769726979934385       -4.9312822088396295        7.6136534932757316     
 C   1.6456854759165083       -9.6692934431091988        4.9516286362051662     
 C  0.72877312900274660       -8.0138360614189796        6.6680457022900557     
 C   1.2722319637784096       -9.3667309237219314        2.5960214873957490     
 C -0.16781684477375947       -7.4718146408228430        1.6916463641332202     
 H  -5.8772790481205837       -8.1469040276768556        5.6578233909638946     
 H  -5.0656378885027484       -9.3557101721403537        4.6407720299213038     
 H  -5.2894397361687275       -7.9536865472484433        2.6628467039910642     
 H  -6.8145306621088073       -7.6005047695988672        3.5097718492011145     
 H   2.5316778801930249       -5.1412749776409514        1.4957460128904678     
 H   3.0173785121926535       -3.5329447647122669        2.0500461148176194     
 H   1.5315483519591788       -2.7622927996869824       0.35936633415238828     
 H  0.64502087694461119       -4.3038378374238464       0.32898505561778285     
 H  -1.3113576743976725        4.5085050621361367E-002   7.9902216998042697     
 C  -2.8600354197026956       -1.2757623186267983        8.6686693121143463     
 C  0.36058318449085214        3.9521234819901579E-003   6.1034592849261955     
 H  -6.1443165778552501E-002  -1.8715684522982967        5.1816815279360640     
 C   1.3091865641478213       -2.2277837532139952        6.8201747200822362     
 H  -4.2552843587959703       -2.8244246087397227        9.1778722601147891     
 C  -4.8031993519352101       -5.1228409505130434        8.1353934572056570     
 H  -3.3811752953846752       -5.2264954891349591        6.5541911421608940     
 C  -2.3970157143806623       -5.8649959654945469        8.3568433971282481     
 H   2.1148928404061338       -10.219317110529001        5.7638853773600847     
 C   1.8471817911056934       -10.098053478421596        3.6374127896880601     
 C   1.4770509775697622       -6.6694722969887428        6.8503020069956078     
 H -0.34739042199834719       -7.8281159096899238        6.8404810396211619     
 C   1.1700193329371265       -8.9987268923682091        7.7555092531000094     
 H   1.4820537377236767       -9.6604404838748099        1.5701152343909022     
 C  0.69202549044834050       -7.4478199638643723       0.42038239751243084     
 H -0.25703479241665189       -6.4265654647801762        2.0331055531257824     
 C  -1.5862441897173059       -7.9856736906378476        1.3711001158318563     
 H  -3.3072505619639276      -0.55187070852453779        9.3456325051533682     
 H -0.51680405267102492       0.55039159037258434        5.7337515730445379     
 H   1.1938465122696220       0.19590565342177935        5.4139153187323847     
 H  0.63984431253998975       0.43519570277319802        7.0747728561574403     
 H   1.4926577058014747       -1.8530314561641921        7.8375750743399770     
 H   2.2198018892581772       -2.0592022845623137        6.2272996995216214     
 H   1.1514468816028729       -3.3123080321542901        6.9052539641145287     
 H  -5.1284480840391060       -6.1641479383158648        7.9964868743332786     
 H  -5.5223141610337310       -4.4695812916840758        7.6214986377960612     
 H  -4.8706712130011347       -4.9104451295687479        9.2113884120180884     
 H  -2.3822805039287123       -5.6192156840459537        9.4283278036915910     
 H  -1.3778619845856797       -5.7486358438354221        7.9645452394091567     
 H  -2.6859087463254068       -6.9226094202708639        8.2622325782540535     
 H   2.4921472631188935       -10.948905420981662        3.4261012362638694     
 H   2.5637034229831039       -6.8341709335045833        6.8547208649761968     
 H   1.2063822472174555       -6.1976369411071985        7.8051678090599728     
 H   1.2525898343868598       -5.9497658475577460        6.0515768668761600     
 H   2.2448715912573252       -9.2083466675831804        7.6961138819294606     
 H  0.62438563761501031       -9.9490924526246793        7.6825829830596515     
 H  0.97873761513939206       -8.5730517713250656        8.7498036454188437     
 H   1.7142199187195626       -7.1022817554106377       0.62786052354564059     
 H  0.25179776665227949       -6.7833956909972821      -0.33658625577616180     
 H  0.76757357017360062       -8.4421395648772464       -3.6030418462902100E-002
 H  -1.5503360901615839       -9.0386182326398128        1.0559687443119288     
 H  -2.0484298106220562       -7.4078941675913725       0.55762848230355688     
 H  -2.2447132027714085       -7.9329359909055066        2.2502708405079561     
         240

 C   9.0921817173551727        6.2370346674434707       -9.3703488478151318     
 C   9.6808608299136694        6.0605312808190481       -8.0733176082000160     
 C   9.4536933035985165        7.3990007692591444       -10.122912307533404     
 N   8.2003829570225033        5.3205330695751245       -9.9184104126280701     
 C   10.611145948413194        6.9941484317443283       -7.6044824074728989     
 C   9.3579774676804242        4.8859098304638096       -7.1544548176938383     
 C   10.399388912442250        8.2944922512437191       -9.6116692853323578     
 C   8.8792928923722911        7.6202037929367208       -11.511513917429001     
 Dy   7.1239747842832610        4.5651437394833803       -11.767531865712233     
 H   8.0307361592726476        4.5884774425828878       -9.2238141720814895     
 H   11.061153009721954        6.8409835523128502       -6.6233427802808515     
 C   10.994538230174236        8.1002161563583783       -8.3645617500472156     
 C   7.8812704743053636        4.8474799769480725       -6.7120946030908790     
 C   9.8542322488104386        3.5222145451421585       -7.6854556246288164     
 H   9.9376036456249288        5.0737988518028860       -6.2361261671528023     
 H   10.683535646496157        9.1602660489565384       -10.207442681745036     
 C   9.7813432370295832        6.9627726525678035       -12.575509980238207     
 H   7.8863632142388758        7.1297624204544423       -11.541610285103971     
 C   8.6300066484611158        9.0956289143936893       -11.863907798373639     
 N   6.5538304454873728        5.3600343143467732       -13.782759044797947     
 H   5.5830791694585784        5.5985673789017874       -13.542500326389360     
 N   5.8659064362241500        2.7822521029249341       -12.178407432174845     
 O   9.0560246483793776        3.2432550064662093       -12.162648329430874     
 O   5.1326925857688748        5.5731804246837688       -10.902007184489332     
 H   11.749633714887938        8.7878335558669534       -7.9897199666657226     
 H   7.7089146177627406        4.0209836026534607       -6.0107888221964094     
 H   7.1738403634559198        4.7181135188860326       -7.5434760162085377     
 H   7.6054480753444382        5.7829302667743994       -6.2047608179044174     
 H   10.938126388034378        3.5498687632301662       -7.8648733577083076     
 H   9.3759997503077042        3.2200819841153052       -8.6266810497933957     
 H   9.6615407589105651        2.7278819191831265       -6.9487851426274876     
 H   9.3619171772461609        7.0634868974342568       -13.584624098481756     
 H   9.9388296884575524        5.8956403928120737       -12.371699672972207     
 H   10.772476847079753        7.4380908960368908       -12.562622929417332     
 H   9.5700122844508133        9.6575286849828252       -11.935916101245999     
 H   8.0090476454750910        9.5918309541952080       -11.107568208480989     
 H   8.1322845885732882        9.1724439333693777       -12.840714972828708     
 C   7.0202048529360042        6.2837703059186643       -14.713469866369472     
 C   5.0385874282413932        1.7047190014805282       -11.918948279026884     
 H   5.8777198601666143        2.9429547912273861       -13.193109467021442     
 C   9.0016068100695392        1.9173839456540063       -12.822943212175108     
 C   10.411115200442440        3.4327547074208407       -11.616898494314444     
 C   3.7471728694548663        5.1382344495213763       -11.135706275698219     
 C   5.0682621762657813        6.5383671438399560       -9.7992174716687170     
 C   6.4416334510227591        7.5830525573043079       -14.827637226404557     
 C   8.1272468666720510        5.9370403960269238       -15.543540563561313     
 C   4.3879439118466381       0.99933526631350833       -12.985938540201651     
 C   4.8036328055556208        1.2898349803868827       -10.574382235642480     
 H   8.7940471681197891        2.0906522007476580       -13.886525858946738     
 H   8.1542481427161881        1.3827124445173513       -12.378817793516408     
 C   10.355480256217538        1.2592058059884954       -12.558488253819014     
 C   10.905577058064068        2.0268460111237725       -11.346071456227152     
 H   10.301677755308630        4.0837091309262057       -10.743207427141060     
 H   11.020834473721415        3.9338533095421728       -12.384263231441015     
 H   3.3139156599575537        5.7931536269432700       -11.906308234420715     
 H   3.8105392070375248        4.1131325408987793       -11.515215591936105     
 C   3.0256259404493573        5.2795799071135630       -9.7818133557646476     
 C   4.0753327308892731        5.9100038599357934       -8.8366205310385482     
 H   6.0889253468680442        6.6475296517814062       -9.4229804830349444     
 H   4.7062085127604716        7.4978018496795515       -10.196607579149674     
 C   7.0273237029554139        8.5111172136409738       -15.691996987437630     
 C   5.2004143978610777        7.9186375194412095       -14.016397159986111     
 C   8.6710694372774970        6.9001680905301415       -16.399935845283970     
 C   8.6443440149864532        4.5082581678036497       -15.497972818382701     
 C   3.6204313398220478      -0.13040152233467159       -12.690311233935414     
 C   4.5461281328129726        1.5143506257752875       -14.410515513350740     
 C   4.0073790892971628       0.16360259983539904       -10.335604012705314     
 C   5.4374642599487109        2.0621891612200809       -9.4285556557908787     
 H   11.030196791374644        1.3901142027783184       -13.412621082602598     
 H   10.256183820804553       0.18490049886266890       -12.363052568459866     
 H   10.483823418353357        1.6348711434612737       -10.410357902197466     
 H   11.999871672564607        1.9680658370856889       -11.281895295022228     
 H   2.6876053121188876        4.3063604815188077       -9.4093124730110116     
 H   2.1464048692190545        5.9286254266315614       -9.8702849979991001     
 H   3.6309718985283981        6.6439513171534221       -8.1542998030249940     
 H   4.5754778206577464        5.1392642495142749       -8.2357387115352800     
 H   6.6141941350573399        9.5130931722436234       -15.741288263642508     
 C   8.1367522977226088        8.1900729369431797       -16.474417957033275     
 C   4.9377413381636241        9.4230934780127473       -13.858068581218401     
 H   5.3527007020446478        7.5100184030385302       -13.000743957839648     
 C   3.9606111536897033        7.2236519056971851       -14.633422913076920     
 H   9.5310987022837352        6.6527597448403988       -17.019993166541767     
 C   10.085862464449631        4.3411948557148285       -15.982997428081246     
 H   8.6155446028589502        4.1922441313958734       -14.445785927103531     
 C   7.6905862107469938        3.5831804657582289       -16.284046430951570     
 H   3.1528228179102644      -0.68177888953727350       -13.503282056688278     
 C   3.4233535307777467      -0.56272865166452457       -11.375752556083317     
 C   3.7519297690921989        2.8256941599398733       -14.622979688059774     
 H   5.6170112113006976        1.7415167081578815       -14.563324922529970     
 C   4.1691059030920963       0.50330346429739781       -15.498335760198380     
 H   3.8218733020852746      -0.14697222439505500       -9.3096072680006294     
 C   4.5827503997444996        2.0818618232870065       -8.1530206021223890     
 H   5.5323711171485375        3.1086485681144067       -9.7658618317973982     
 C   6.8534340576502943        1.5326943804260806       -9.1194781242479976     
 H   8.5868000041318293        8.9277393878723519       -17.133474644919250     
 H   5.8233104261469730        9.9511038335016480       -13.481310923993359     
 H   4.1139672927824895        9.6025456910007243       -13.153562864984911     
 H   4.6522516853633062        9.8870888794833771       -14.813011215623352     
 H   3.7686254713347718        7.6365955743025298       -15.634693770197835     
 H   3.0589711462585800        7.3773734247122436       -14.023111610351439     
 H   4.1043470128442356        6.1409244466468289       -14.763425986878715     
 H   10.413806975207267        3.2976689449193941       -15.864491612429033     
 H   10.783391514080071        4.9843364862174893       -15.427886805362059     
 H   10.185977046071537        4.5878639627444375       -17.049076573620695     
 H   7.6890149240440033        3.8564659387279083       -17.349356999401852     
 H   6.6642444600135615        3.6752002961675712       -15.902858636490913     
 H   7.9926002857243432        2.5266742274399951       -16.210406732707842     
 H   2.7836853516604729       -1.4182015093298377       -11.163884406026542     
 H   2.6736786651159248        2.6172707769071804       -14.652504820124303     
 H   4.0294844036224049        3.3028294968853689       -15.573210724144882     
 H   3.9269073792346276        3.5567278150839030       -13.823638941966745     
 H   3.1012418402238753       0.25384008556683935       -15.466980540651651     
 H   4.7453764451701677      -0.42597958952373616       -15.401726863606708     
 H   4.3734735062724086       0.92709371291697473       -16.490990641115470     
 H   3.5604118020380224        2.4313372926552299       -8.3535253047183176     
 H   5.0285961563135553        2.7397101618825368       -7.3943242112645402     
 H   4.5058159294377731        1.0855907259597912       -7.7002248036405998     
 H   6.8073256410176270       0.47653189985827904       -8.8166663534894365     
 H   7.3237067854507423        2.0961728628829350       -8.3013096436225844     
 H   7.5084645204506693        1.5915541942314608       -10.000952502497512     
 C  -3.8757176160144882       -3.3205188214306585        1.5854203230468451     
 C  -4.4146994629769409       -3.4508760718477252       0.26054946213394509     
 C  -4.2490520862581445       -2.1738777761718975        2.3572345780582311     
 N  -3.0245240357501553       -4.2735791252632165        2.1379314468292723     
 C  -5.3093901111542063       -2.4888107090213105      -0.22116843324608337     
 C  -4.0690154563592245       -4.6064970801467684      -0.67525136799898511     
 C  -5.1533281955577905       -1.2448335597827302        1.8294877541746810     
 C  -3.7441661175709782       -1.9964649434330357        3.7818272259365102     
 Dy  -1.9356452987584420       -5.0471190673507351        3.9681920292641935     
 H  -2.8588939451400286       -4.9945091901183343        1.4305177543139647     
 H  -5.7239203444332398       -2.6088241994484194       -1.2235574627967409     
 C  -5.7000096755400049       -1.3929788278952986       0.55214716538787134     
 C  -2.5758760131183571       -4.6507874426173350       -1.0604467009002037     
 C  -4.6007326948412475       -5.9790007072707052      -0.20314705649112455     
 H  -4.6091172312710595       -4.3884902407256856       -1.6105901867857744     
 H  -5.4450549672719966      -0.38918768454749997        2.4382590613502861     
 C  -4.7811765676840627       -2.5468901746101817        4.7954920747544705     
 H  -2.8056787004626158       -2.5845880676099906        3.8882797427352345     
 C  -3.3567843240119553      -0.54368826999788289        4.1320345288477185     
 N  -1.3171388249796219       -4.0344874934378669        5.8793698806023160     
 H -0.38766806333617754       -3.7335277009524734        5.5680844405439078     
 N -0.65344395621584694       -6.7987242467805364        4.4395345596181643     
 O  -3.8855239442993272       -6.2982590928549191        4.3877374824338133     
 O   2.5943592060608936E-002  -4.0372643266226484        3.0165560749879936     
 H  -6.4251793109088471      -0.67900788602345197       0.16618767751176311     
 H  -2.2685163462539442       -3.7002814999157883       -1.5192214240698221     
 H  -1.9059564712225017       -4.8223914009375930      -0.20671521788242997     
 H  -2.3865564739918197       -5.4523402872911726       -1.7866420328496802     
 H  -4.3883965079045471       -6.7531589307291648      -0.95580924968153214     
 H  -4.1652678061661552       -6.3165709610917737       0.74658561141457236     
 H  -5.6898022879373409       -5.9443170682393305       -6.4816776483471145E-002
 H  -4.4038954378750699       -2.4893514512396222        5.8270589566786271     
 H  -5.0403828703764644       -3.5947289757089576        4.5847361362619603     
 H  -5.7148635768216147       -1.9571099056290056        4.7266190802047747     
 H  -4.2379186563720062       0.12643754018069447        4.1278786584087328     
 H  -2.6273672622303490      -0.12934405330570614        3.4111179447955173     
 H  -2.9171611325990288      -0.51040910605359180        5.1421059552386064     
 C  -1.7687449283807852       -3.1372909250573588        6.8391653691373717     
 C  0.20695510952109419       -7.8485304449792466        4.1790373087876267     
 H -0.65372147567460082       -6.6228922672689423        5.4511258100520612     
 C  -3.8454839342600353       -7.5976111390403602        5.0965689973771049     
 C  -5.2360668552028109       -6.1209924457525018        3.8256064711008761     
 C   1.4242549838398730       -4.4284531426516809        3.2514855886838419     
 C   6.5724669699895932E-002  -3.0144156711347940        1.9643571830455935     
 C  -1.1728552157088870       -1.8495066643961995        7.0033338677889301     
 C  -2.8655304905060217       -3.5026503685445793        7.6770061399615352     
 C  0.87602695584302159       -8.5371819557108832        5.2444267956625357     
 C  0.45564179447699749       -8.2498971951592193        2.8329296000305320     
 H  -3.6749173363973520       -7.3813911626223181        6.1593573145218175     
 H  -2.9816571109485470       -8.1419152159844224        4.6987758638473984     
 C  -5.1859781979379891       -8.2748318931210836        4.8152859877075382     
 C  -5.7224980648161470       -7.5328326209056042        3.5809077772710483     
 H  -5.1188871220806709       -5.4853543956148609        2.9415910634065217     
 H  -5.8524258277810857       -5.6078939827644172        4.5792274374782851     
 H   1.8228457900394657       -3.7932694467254420        4.0569970235141772     
 H   1.3979468580780212       -5.4704422367244758        3.5880927100503741     
 C   2.1599672142901496       -4.1970509124339213        1.9175211487112540     
 C   1.1038788341370303       -3.5489374080599929       0.98976589673550230     
 H -0.95389846308928117       -2.9285052955309769        1.5772677849901358     
 H  0.37708965758612734       -2.0607792606255271        2.4160281523353411     
 C  -1.7455074059859161      -0.94621832968236175        7.9028321577763334     
 C   8.1734140279177997E-002  -1.5008208143533961        6.2171836777784089     
 C  -3.3999722152550675       -2.5624271660899165        8.5627720032374555     
 C  -3.3767483020832576       -4.9322583694849120        7.6148090048296400     
 C   1.6436148989366919       -9.6658424379297667        4.9484606119312105     
 C  0.72506713315523352       -8.0126680981916660        6.6659968466116322     
 C   1.2692431785795459       -9.3626931828734090        2.5930721210380780     
 C -0.17207018636987736       -7.4684763299795351        1.6896228126525246     
 H  -5.8776502830247637       -8.1405739049938628        5.6542914472763215     
 H  -5.0683937693657617       -9.3499157888329663        4.6360863323728143     
 H  -5.2907176805545841       -7.9457829835037881        2.6591985151967976     
 H  -6.8152502678188700       -7.5921310515147171        3.5068674365589505     
 H   2.5331579942407605       -5.1384603627387957        1.4993221582436009     
 H   3.0200434073509346       -3.5300990968274109        2.0525573654851130     
 H   1.5346092603244852       -2.7598941998613515       0.36135191219699941     
 H  0.64643780642647375       -4.3004430889436440       0.33286515610105744     
 H  -1.3132904987135843        4.4734165030763398E-002   7.9949993182935186     
 C  -2.8611339284604482       -1.2774145067727563        8.6727052886925389     
 C  0.35948914749659677        4.8945273566222552E-003   6.1080765395195540     
 H  -6.1932762663891833E-002  -1.8706410184036495        5.1860311917762711     
 C   1.3088532247347782       -2.2266914298501010        6.8243346058042231     
 H  -4.2560471655646035       -2.8267990120113162        9.1805524597824313     
 C  -4.8037871564175667       -5.1239713628807779        8.1339989947632549     
 H  -3.3791244828960081       -5.2267553254910144        6.5552203315629525     
 C  -2.3979358417764169       -5.8665265195158867        8.3587214622846560     
 H   2.1129433803637054       -10.216199647364316        5.7604338722253434     
 C   1.8451215315527623       -10.093905959457301        3.6340164205044783     
 C   1.4746781873239851       -6.6696102125156509        6.8510543453747870     
 H -0.35102348265632893       -7.8257766154641377        6.8372706296726795     
 C   1.1635257736404356       -8.9994623099646187        7.7527496970789560     
 H   1.4779640987961147       -9.6566001717761356        1.5670130748650652     
 C  0.68669710347211210       -7.4438762461083527       0.41762602230125029     
 H -0.26198575718419653       -6.4232303057864826        2.0309981912612676     
 C  -1.5901687708953425       -7.9839464317411188        1.3703737113564953     
 H  -3.3087632097816160      -0.55410064768114109        9.3499472070505583     
 H -0.51795503615676042       0.55114463573718520        5.7382021582000888     
 H   1.1927888483659577       0.19719095449431728        5.4186778577780492     
 H  0.63848574940104286       0.43610608604829287        7.0794563929807328     
 H   1.4924315251066604       -1.8518792322818662        7.8416826767115575     
 H   2.2193148058445891       -2.0580398501695605        6.2312441137731147     
 H   1.1513277195606166       -3.3112318136777485        6.9095594478663953     
 H  -5.1288979239791530       -6.1651384130150300        7.9939382406683697     
 H  -5.5218947594161660       -4.4702872196743879        7.6192951031278469     
 H  -4.8730802982431802       -4.9121537219282869        9.2099115736802943     
 H  -2.3847958807640430       -5.6217075704856407        9.4303835267657181     
 H  -1.3782661587127492       -5.7497859578809258        7.9680167233086747     
 H  -2.6865581047556484       -6.9240437823355547        8.2626952125617361     
 H   2.4902841206126363       -10.944502383408942        3.4222462912762972     
 H   2.5610441225997826       -6.8357632803622366        6.8567463516827125     
 H   1.2032362053691683       -6.1986252340541883        7.8060947371305005     
 H   1.2522919045191303       -5.9486541702020750        6.0530170504142573     
 H   2.2382452145858873       -9.2100197581788024        7.6949437440700148     
 H  0.61723197897211501       -9.9491758100496970        7.6776207349512484     
 H  0.97082461750047666       -8.5748941966342738        8.7471945649757465     
 H   1.7087152443711646       -7.0973467445469200       0.62420085201692266     
 H  0.24520612867584374       -6.7799202394342677      -0.33895330977741644     
 H  0.76280751304867433       -8.4381326055152854       -3.8901141501696726E-002
 H  -1.5533159627793953       -9.0370917670114022        1.0561252262376166     
 H  -2.0533864213787902       -7.4073666306497206       0.55672915363494868     
 H  -2.2481342456308080       -7.9310234373841642        2.2498840981812216     
         240

 C   9.0897896938354403        6.2331289536688335       -9.3688804981587346     
 C   9.6776301784240211        6.0564993541902119       -8.0715344651166809     
 C   9.4507894149208216        7.3957524820169693       -10.120677974003771     
 N   8.1993122129434752        5.3160838866598397       -9.9179681426542885     
 C   10.607346865956904        6.9902566376251984       -7.6019212235188487     
 C   9.3544912401926243        4.8815503990713758       -7.1531889773275141     
 C   10.395767719945457        8.2914721019024018       -9.6085836662583368     
 C   8.8764617920071647        7.6175271524402364       -11.509228961255168     
 Dy   7.1244253049508579        4.5616844335787476       -11.767974373767109     
 H   8.0302256858297234        4.5832708316616166       -9.2240727301991843     
 H   11.056928359142956        6.8369060513065811       -6.6206374223819155     
 C   10.990596061264556        8.0967904438495797       -8.3613855058501478     
 C   7.8772803146328432        4.8416028328676246       -6.7128093531358299     
 C   9.8528932338098585        3.5184727933787050       -7.6835458720105487     
 H   9.9326027716124337        5.0699558538471701       -6.2340673028387581     
 H   10.679590275240816        9.1577929926200650       -10.203692797214757     
 C   9.7784006656612732        6.9605347030862585       -12.573612769813861     
 H   7.8834866986922716        7.1272066424291953       -11.539533869014862     
 C   8.6273870918632767        9.0931130450495967       -11.861227629602881     
 N   6.5523660274880742        5.3622186017275082       -13.780469076581396     
 H   5.5832878345442127        5.6037853059961327       -13.537882917978839     
 N   5.8675041924894753        2.7785622740457714       -12.180120744531798     
 O   9.0578950146194117        3.2412598375069757       -12.161141571490271     
 O   5.1330543358039371        5.5683361248124488       -10.899995373467704     
 H   11.745273220599719        8.7845327744410113       -7.9859647002676271     
 H   7.7050819170536995        4.0156034896060460       -6.0108903976799422     
 H   7.1711810882472573        4.7104912182812528       -7.5449283763525079     
 H   7.5996732714475250        5.7771688991202659       -6.2068232176986164     
 H   10.937040894026913        3.5470752123062681       -7.8606996853967352     
 H   9.3769083648183873        3.2163813533033441       -8.6258121479993175     
 H   9.6593430620877569        2.7237006440896194       -6.9476248882759606     
 H   9.3589770383713748        7.0618752423101316       -13.582663070866102     
 H   9.9358223054432440        5.8932693341558471       -12.370410586345974     
 H   10.769614822314210        7.4356927383348408       -12.560529649433034     
 H   9.5675600795202129        9.6546768856004466       -11.933896501526776     
 H   8.0071766647986973        9.5894979705565841       -11.104407488776490     
 H   8.1289991791469944        9.1702090808599674       -12.837665464882669     
 C   7.0187647973895597        6.2836737688954045       -14.713104101793391     
 C   5.0397494019668709        1.7014771593704987       -11.920327963392056     
 H   5.8784243013629132        2.9398263873425314       -13.194716381214695     
 C   9.0050347718823431        1.9159367093232280       -12.822333191343159     
 C   10.412586979701194        3.4318343634696831       -11.614918867363642     
 C   3.7475135457629296        5.1337604674590773       -11.133963145459429     
 C   5.0686315613676829        6.5343234439155138       -9.7978688022037890     
 C   6.4403833779770503        7.5827206855929568       -14.830421399465415     
 C   8.1255678688736026        5.9348384791643172       -15.542590239246795     
 C   4.3886802094273802       0.99618449674053566       -12.987076097368227     
 C   4.8049279261525308        1.2869164744987227       -10.575630671051231     
 H   8.7978431564020223        2.0896875804950104       -13.885890664833031     
 H   8.1579950612986227        1.3802035340830541       -12.378983236021051     
 C   10.359326470116564        1.2588336358502457       -12.557754452129069     
 C   10.908374203693842        2.0262899257502296       -11.344797766786755     
 H   10.302190167441484        4.0821645269136386       -10.740929543766558     
 H   11.021968586170225        3.9340240542564966       -12.381802365499848     
 H   3.3147438445432451        5.7882789215630890       -11.905179020702898     
 H   3.8106227516521067        4.1084187002655135       -11.512869197389655     
 C   3.0254021983743931        5.2762914786183650       -9.7804672848888341     
 C   4.0748744938843133        5.9071808361115821       -8.8353222676530745     
 H   6.0891751174864863        6.6431898056879950       -9.4211999805274473     
 H   4.7073673105515565        7.4937056063862428       -10.196060013530248     
 C   7.0264162642745571        8.5086704950220309       -15.696710684868872     
 C   5.1987041838576848        7.9199845213000311       -14.020616224275772     
 C   8.6698367911565253        6.8959259501340222       -16.400804505901526     
 C   8.6418652105538722        4.5059617107367798       -15.494420092200329     
 C   3.6206562531152673      -0.13306185626052316       -12.691107914827892     
 C   4.5475720812178073        1.5102563663933271       -14.411866558681254     
 C   4.0078543523028758       0.16137314170009912       -10.336538925855018     
 C   5.4399596114015605        2.0585799908522988       -9.4300267133469404     
 H   11.034208034114942        1.3907716285739673       -13.411551906991342     
 H   10.260863920265411       0.18438159695918729       -12.362876429762094     
 H   10.486798902483725        1.6333612061689808       -10.409434505342050     
 H   12.002681137977683        1.9684268216642617       -11.280418793826549     
 H   2.6869717959122830        4.3034574717955403       -9.4073410886826228     
 H   2.1463381061124402        5.9254642031020301       -9.8697345870324824     
 H   3.6303783161934868        6.6418729278282322       -8.1539079294402725     
 H   4.5743703240712055        5.1368105559912598       -8.2334717715610974     
 H   6.6132226273874881        9.5103934033800890       -15.748717224667924     
 C   8.1360555242491301        8.1857956982407796       -16.478043718703645     
 C   4.9358477191100896        9.4246324642675958       -13.865362652717378     
 H   5.3504371604643888        7.5136653453752782       -13.004047193576334     
 C   3.9592668246680529        7.2235754695084529       -14.636747685828203     
 H   9.5298175104457492        6.6468290922381543       -17.020159319545002     
 C   10.083419875369097        4.3371076554473378       -15.978580768632288     
 H   8.6127070563334538        4.1917725977961027       -14.441725550625558     
 C   7.6877853063888280        3.5800891732827718       -16.279113573370925     
 H   3.1529028224485831      -0.68452268965186946       -13.503911975911151     
 C   3.4233311827567610      -0.56485566147760657       -11.376453768956464     
 C   3.7542395035259655        2.8218990864043247       -14.625516139250898     
 H   5.6186390572006584        1.7366272093824437       -14.564384096211640     
 C   4.1702991483314245       0.49869756641420909       -15.499099474292914     
 H   3.8221827783416482      -0.14874714962866303       -9.3104702065005949     
 C   4.5867372262198050        2.0777941010488394       -8.1535206425655904     
 H   5.5347526846902859        3.1052338349802731       -9.7667869100975420     
 C   6.8560367305530558        1.5285615394301872       -9.1226607130008865     
 H   8.5865764072578390        8.9220280656905544       -17.138320732445958     
 H   5.8210866651110296        9.9534066525682228       -13.488888933660395     
 H   4.1115529870001293        9.6052809325562407       -13.161828455696861     
 H   4.6510041171264556        9.8867303228454109       -14.821309815333166     
 H   3.7675320757883957        7.6345025659190551       -15.638822742097954     
 H   3.0573733676831032        7.3782008965060077       -14.027061279354136     
 H   4.1034889760028896        6.1407291542220053       -14.764478190079897     
 H   10.410808540079087        3.2937651613072054       -15.857776234182975     
 H   10.781145349158955        4.9810539804776290       -15.424731858008611     
 H   10.183841835178674        4.5813468671919688       -17.045085913091768     
 H   7.6873730067026704        3.8509336404652466       -17.344930718835084     
 H   6.6612639021516973        3.6740188555193729       -15.899143611913640     
 H   7.9885657035341016        2.5235572745377732       -16.202868940957405     
 H   2.7832201016515579       -1.4199105888837356       -11.164345688608400     
 H   2.6758687312817067        2.6141301717401149       -14.655024944356287     
 H   4.0321529816656039        3.2979870173972925       -15.576143524553499     
 H   3.9295911132382595        3.5535948593070197       -13.826865328946370     
 H   3.1022350180669931       0.25018285677423718       -15.468051860348782     
 H   4.7457784138107133      -0.43094310605575081       -15.401502915784112     
 H   4.3754804837017192       0.92159618777158725       -16.491924480892390     
 H   3.5642911967970212        2.4276649267132724       -8.3526218756117441     
 H   5.0336602121072467        2.7352171385946180       -7.3951093026998436     
 H   4.5100864863856742        1.0813375202675806       -7.7010492050772328     
 H   6.8100082295333149       0.47209607426059685       -8.8210030916733579     
 H   7.3270021860368129        2.0910452420227719       -8.3042555628268850     
 H   7.5104053321478546        1.5883274082963796       -10.004514236514316     
 C  -3.8725082809859055       -3.3163636233622888        1.5834416060275758     
 C  -4.4134126023448887       -3.4490359665839629       0.25975926537094812     
 C  -4.2439990603826923       -2.1680208692512366        2.3534223009772184     
 N  -3.0210461272140354       -4.2685174333430380        2.1368099648498684     
 C  -5.3089383937011947       -2.4878772954312378      -0.22206126117130096     
 C  -4.0691449674170457       -4.6060970083441699      -0.67465233460459706     
 C  -5.1492156271545806       -1.2399959501170230        1.8256594623594211     
 C  -3.7354841545170352       -1.9881590944089784        3.7761235146455929     
 Dy  -1.9342486520051954       -5.0407291496868059        3.9687412838050715     
 H  -2.8562846452933606       -4.9909420060839818        1.4308237415187444     
 H  -5.7250800007147262       -2.6096457040846182       -1.2234270406302552     
 C  -5.6983220265488939       -1.3907589841455599       0.54987379269410064     
 C  -2.5764016861562262       -4.6518376009052602       -1.0609719777113034     
 C  -4.6013752244167341       -5.9774349837223326      -0.20011441664717319     
 H  -4.6098736998782224       -4.3890253628520357       -1.6098233230532313     
 H  -5.4396919913846640      -0.38306670680597221        2.4330249984752701     
 C  -4.7656284062460594       -2.5436149491596161        4.7926327508181110     
 H  -2.7943055931313592       -2.5714545361761019        3.8787717522166103     
 C  -3.3549464636112907      -0.53420149858133381        4.1262920391561790     
 N  -1.3160074560751984       -4.0339878238746518        5.8829054803855207     
 H -0.38592444533972325       -3.7335332341995580        5.5731785769859128     
 N -0.65437543585385549       -6.7940148717482840        4.4379018845782658     
 O  -3.8846104659715870       -6.2935177062129792        4.3853627055319349     
 O   2.8689933073908429E-002  -4.0310240650825016        3.0201317681831052     
 H  -6.4242627884416885      -0.67765482217770467       0.16389907668888737     
 H  -2.2689751650342806       -3.7022263224315779       -1.5214070879159431     
 H  -1.9058186274323625       -4.8225102936966149      -0.20761083533340607     
 H  -2.3881357525700517       -5.4545304841749962       -1.7861018282246979     
 H  -4.3897603332931832       -6.7530102489275441      -0.95143176478255809     
 H  -4.1656505802735913       -6.3134761015588969       0.74997553538042949     
 H  -5.6903613483741555       -5.9418682726927008       -6.1463515995500526E-002
 H  -4.3860876907820110       -2.4837037249818654        5.8229936486687031     
 H  -5.0199515690722167       -3.5924591328029045        4.5824971531918512     
 H  -5.7021757512037468       -1.9595101311996164        4.7266363639656204     
 H  -4.2390792107791171       0.13036687339843367        4.1266249770915815     
 H  -2.6315361668119963      -0.11559109560538912        3.4032437658457666     
 H  -2.9118040611768605      -0.49872641262283668        5.1343797331309053     
 C  -1.7682649615096306       -3.1374982486819500        6.8429939267575177     
 C  0.20486452791992230       -7.8446296771137325        4.1768339932216474     
 H -0.65443844715378963       -6.6186902404206673        5.4495903505158356     
 C  -3.8454376483011448       -7.5939190163603403        5.0921637270505995     
 C  -5.2349910990470994       -6.1143248944384734        3.8236266619063830     
 C   1.4264982687654355       -4.4239315692932539        3.2548331566069617     
 C   6.9390629688790617E-002  -3.0090026468439723        1.9672298832763939     
 C  -1.1732349290972823       -1.8494368610852996        7.0076375651284337     
 C  -2.8654439778279093       -3.5036941065865470        7.6798750454803395     
 C  0.87339761100174274       -8.5342913694213891        5.2419005609201728     
 C  0.45276286725049758       -8.2459010283837078        2.8305605557788356     
 H  -3.6734338255697212       -7.3797369034544111        6.1550400769428277     
 H  -2.9827430670958499       -8.1386418793408435        4.6926376782225425     
 C  -5.1870067863469895       -8.2690064527254670        4.8112921346182302     
 C  -5.7231287649652502       -7.5254121365608482        3.5777670095226566     
 H  -5.1172212428595225       -5.4782121823084795        2.9400680013006038     
 H  -5.8506545439210251       -5.6010221354163940        4.5776688555906029     
 H   1.8260390944317177       -3.7891617163462508        4.0601744130300563     
 H   1.3988669666403535       -5.4658258383564489        3.5915421062031312     
 C   2.1621825890518078       -4.1937456095209260        1.9206186462717398     
 C   1.1064322286016397       -3.5454489448011044       0.99268789722797446     
 H -0.95016999032876559       -2.9222448118403670        1.5802469981795728     
 H  0.38207035387578692       -2.0554892920241090        2.4181543156778220     
 C  -1.7467029894089208      -0.94681759130000831        7.9072154732887592     
 C   8.1150480302556963E-002  -1.4999732358559852        6.2215655074184975     
 C  -3.4005702110520080       -2.5641955386015876        8.5659549744631516     
 C  -3.3765239061730767       -4.9332345301301945        7.6159645163835492     
 C   1.6415443219568755       -9.6623914327503364        4.9452925876572547     
 C  0.72136113730772056       -8.0115001349643507        6.6639479909332078     
 C   1.2662543933806822       -9.3586554420248866        2.5901227546804071     
 C -0.17632352796599532       -7.4651380191362282        1.6875992611718287     
 H  -5.8780215179289437       -8.1342437823108718        5.6507595035887483     
 H  -5.0711496502287750       -9.3441214055255788        4.6314006348243248     
 H  -5.2919956249404407       -7.9378794197591329        2.6555503264025311     
 H  -6.8159698735289327       -7.5837573334305661        3.5039630239167865     
 H   2.5346381082884961       -5.1356457478366409        1.5028983035967343     
 H   3.0227083025092161       -3.5272534289425543        2.0550686161526066     
 H   1.5376701686897916       -2.7574956000357211       0.36333749024161055     
 H  0.64785473590833631       -4.2970483404634416       0.33674525658433202     
 H  -1.3152233230294963        4.4383279440165430E-002   7.9997769367827676     
 C  -2.8622324372182009       -1.2790666949187142        8.6767412652707314     
 C  0.35839511050234141        5.8369312312543525E-003   6.1126937941129125     
 H  -6.2422359549231157E-002  -1.8697135845090023        5.1903808556164783     
 C   1.3085198853217350       -2.2255991064862064        6.8284944915262109     
 H  -4.2568099723332367       -2.8291734152829098        9.1832326594500735     
 C  -4.8043749608999242       -5.1251017752485133        8.1326045323208511     
 H  -3.3770736704073410       -5.2270151618470688        6.5562495209650109     
 C  -2.3988559691721716       -5.8680570735372264        8.3605995274410638     
 H   2.1109939203212775       -10.213082184199632        5.7569823670906022     
 C   1.8430612719998309       -10.089758440493005        3.6306200513208959     
 C   1.4723053970782083       -6.6697481280425590        6.8518066837539653     
 H -0.35465654331431068       -7.8234373212383526        6.8340602197241971     
 C   1.1570322143437446       -9.0001977275610283        7.7499901410579026     
 H   1.4738744598685527       -9.6527598596774613        1.5639109153392281     
 C  0.68136871649588371       -7.4399325283523332       0.41486964709006968     
 H -0.26693672195174112       -6.4198951467927889        2.0288908293967527     
 C  -1.5940933520733789       -7.9822191728443901        1.3696473068811346     
 H  -3.3102758575993039      -0.55633058683774439        9.3542619089477501     
 H -0.51910601964249603       0.55189768110178605        5.7426527433556389     
 H   1.1917311844622933       0.19847625556685522        5.4234403968237128     
 H  0.63712718626209608       0.43701646932338772        7.0841399298040253     
 H   1.4922053444118459       -1.8507270083995402        7.8457902790831380     
 H   2.2188277224310009       -2.0568774157768073        6.2351885280246089     
 H   1.1512085575183602       -3.3101555952012069        6.9138649316182628     
 H  -5.1293477639192000       -6.1661288877141951        7.9913896070034598     
 H  -5.5214753577986011       -4.4709931476646991        7.6170915684596334     
 H  -4.8754893834852258       -4.9138623142878268        9.2084347353425002     
 H  -2.3873112575993742       -5.6241994569253269        9.4324392498398453     
 H  -1.3786703328398187       -5.7509360719264304        7.9714882072081927     
 H  -2.6872074631858900       -6.9254781444002464        8.2631578468694169     
 H   2.4884209781063786       -10.940099345836224        3.4183913462887250     
 H   2.5583848222164614       -6.8373556272198899        6.8587718383892282     
 H   1.2000901635208812       -6.1996135270011772        7.8070216652010282     
 H   1.2519939746514008       -5.9475424928464040        6.0544572339523537     
 H   2.2316188379144490       -9.2116928487744243        7.6937736062105699     
 H  0.61007832032921983       -9.9492591674747128        7.6726584868428462     
 H  0.96291161986156126       -8.5767366219434802        8.7445854845326494     
 H   1.7032105700227667       -7.0924117336832024       0.62054118048820484     
 H  0.23861449069940796       -6.7764447878712524      -0.34132036377867109     
 H  0.75804145592374794       -8.4341256461533263       -4.1771864540491352E-002
 H  -1.5562958353972065       -9.0355653013829897        1.0562817081633047     
 H  -2.0583430321355243       -7.4068390937080695       0.55582982496634037     
 H  -2.2515552884902075       -7.9291108838628217        2.2494973558544871     
         240

 C   9.0873976703157098        6.2292232398941962       -9.3674121485023392     
 C   9.6743995269343728        6.0524674275613757       -8.0697513220333459     
 C   9.4478855262431267        7.3925041947747943       -10.118443640474137     
 N   8.1982414688644472        5.3116347037445548       -9.9175258726805069     
 C   10.603547783500616        6.9863648435060695       -7.5993600395647993     
 C   9.3510050127048228        4.8771909676789420       -7.1519231369611900     
 C   10.392146527448666        8.2884519525610827       -9.6054980471843177     
 C   8.8736306916420364        7.6148505119437520       -11.506944005081333     
 Dy   7.1248758256184548        4.5582251276741159       -11.768416881821985     
 H   8.0297152123867992        4.5780642207403446       -9.2243312883168791     
 H   11.052703708563959        6.8328285503003112       -6.6179320644829795     
 C   10.986653892354877        8.0933647313407810       -8.3582092616530819     
 C   7.8732901549603236        4.8357256887871758       -6.7135241031807809     
 C   9.8515542188092784        3.5147310416152520       -7.6816361193922811     
 H   9.9276018975999367        5.0661128558914541       -6.2320084385247130     
 H   10.675644903985473        9.1553199362835898       -10.199942912684476     
 C   9.7754580942929632        6.9582967536047144       -12.571715559389517     
 H   7.8806101831456674        7.1246508644039483       -11.537457452925754     
 C   8.6247675352654376        9.0905971757055024       -11.858547460832124     
 N   6.5509016094887755        5.3644028891082431       -13.778179108364842     
 H   5.5834964996298471        5.6090032330904771       -13.533265509568320     
 N   5.8691019487547997        2.7748724451666082       -12.181834056888752     
 O   9.0597653808594458        3.2392646685477420       -12.159634813549667     
 O   5.1334160858389994        5.5634918249411278       -10.897983562446074     
 H   11.740912726311500        8.7812319930150693       -7.9822094338695315     
 H   7.7012492163446584        4.0102233765586313       -6.0109919731634749     
 H   7.1685218130385948        4.7028689176764740       -7.5463807364964781     
 H   7.5938984675506118        5.7714075314661333       -6.2088856174928155     
 H   10.935955400019447        3.5442816613823700       -7.8565260130851620     
 H   9.3778169793290704        3.2126807224913825       -8.6249432462052411     
 H   9.6571453652649470        2.7195193689961124       -6.9464646339244336     
 H   9.3560368994965870        7.0602635871860064       -13.580702043250449     
 H   9.9328149224289355        5.8908982754996213       -12.369121499719741     
 H   10.766752797548669        7.4332945806327908       -12.558436369448739     
 H   9.5651078745896125        9.6518250862180679       -11.931876901807554     
 H   8.0053056841223036        9.5871649869179620       -11.101246769071992     
 H   8.1257137697207007        9.1679742283505572       -12.834615956936629     
 C   7.0173247418431153        6.2835772318721457       -14.712738337217308     
 C   5.0409113756923496        1.6982353172604694       -11.921707647757231     
 H   5.8791287425592129        2.9366979834576767       -13.196323295407948     
 C   9.0084627336951453        1.9144894729924500       -12.821723170511207     
 C   10.414058758959946        3.4309140195185250       -11.612939240412839     
 C   3.7478542220709925        5.1292864853967783       -11.132220015220639     
 C   5.0690009464695835        6.5302797439910716       -9.7965201327388591     
 C   6.4391333049313415        7.5823888138816065       -14.833205572526273     
 C   8.1238888710751560        5.9326365623017097       -15.541639914932277     
 C   4.3894165070081224       0.99303372716756300       -12.988213654534801     
 C   4.8062230467494409        1.2839979686105625       -10.576879106459982     
 H   8.8016391446842555        2.0887229602423627       -13.885255470719324     
 H   8.1617419798810573        1.3776946236487566       -12.379148678525695     
 C   10.363172684015588        1.2584614657119959       -12.557020650439124     
 C   10.911171349323617        2.0257338403766867       -11.343524077346357     
 H   10.302702579574337        4.0806199229010716       -10.738651660392055     
 H   11.023102698619034        3.9341947989708204       -12.379341499558679     
 H   3.3155720291289366        5.7834042161829071       -11.904049806985080     
 H   3.8107062962666887        4.1037048596322485       -11.510522802843205     
 C   3.0251784562994288        5.2730030501231671       -9.7791212140130206     
 C   4.0744162568793536        5.9043578122873717       -8.8340240042675990     
 H   6.0894248881049284        6.6388499595945829       -9.4194194780199503     
 H   4.7085261083426415        7.4896093630929341       -10.195512447910822     
 C   7.0255088255937013        8.5062237764030879       -15.701424382300116     
 C   5.1969939698542911        7.9213315231588526       -14.024835288565432     
 C   8.6686041450355535        6.8916838097379030       -16.401673166519085     
 C   8.6393864061212913        4.5036652536699107       -15.490867366017955     
 C   3.6208811664084868      -0.13572219018637474       -12.691904595720368     
 C   4.5490160296226421        1.5061621070113667       -14.413217604011768     
 C   4.0083296153085888       0.15914368356479916       -10.337473839004723     
 C   5.4424549628544101        2.0549708204845163       -9.4314977709030039     
 H   11.038219276855239        1.3914290543696164       -13.410482731380087     
 H   10.265544019726271       0.18386269505570568       -12.362700291064325     
 H   10.489774386614094        1.6318512688766877       -10.408511108486636     
 H   12.005490603390761        1.9687878062428346       -11.278942292630868     
 H   2.6863382797056778        4.3005544620722738       -9.4053697043542321     
 H   2.1462713430058260        5.9223029795724997       -9.8691841760658665     
 H   3.6297847338585760        6.6397945385030415       -8.1535160558555511     
 H   4.5732628274846636        5.1343568624682447       -8.2312048315869148     
 H   6.6122511197176355        9.5076936345165546       -15.756146185693341     
 C   8.1353587507756515        8.1815184595383812       -16.481669480374020     
 C   4.9339541000565550        9.4261714505224425       -13.872656724216355     
 H   5.3481736188841307        7.5173122877120262       -13.007350429313020     
 C   3.9579224956464030        7.2234990333197207       -14.640072458579484     
 H   9.5285363186077650        6.6408984396359099       -17.020325472548237     
 C   10.080977286288562        4.3330204551798479       -15.974164109183329     
 H   8.6098695098079556        4.1913010641963320       -14.437665174147583     
 C   7.6849844020306612        3.5769978808073146       -16.274180715790283     
 H   3.1529828269869018      -0.68726648976646532       -13.504541895134025     
 C   3.4233088347357752      -0.56698267129068847       -11.377154981829614     
 C   3.7565492379597321        2.8181040128687762       -14.628052590442021     
 H   5.6202669031006200        1.7317377106070058       -14.565443269893308     
 C   4.1714923935707526       0.49409166853102032       -15.499863188387447     
 H   3.8224922545980218      -0.15052207486227109       -9.3113331450005603     
 C   4.5907240526951103        2.0737263788106723       -8.1540206830087900     
 H   5.5371342522320335        3.1018191018461394       -9.7677119883976875     
 C   6.8586394034558174        1.5244286984342938       -9.1258433017537754     
 H   8.5863528103838487        8.9163167435087569       -17.143166819972667     
 H   5.8188629040750870        9.9557094716347994       -13.496466943327430     
 H   4.1091386812177682        9.6080161741117553       -13.170094046408810     
 H   4.6497565488896049        9.8863717662074464       -14.829608415042980     
 H   3.7664386802420196        7.6324095575355813       -15.642951713998075     
 H   3.0557755891076264        7.3790283682997719       -14.031010948356835     
 H   4.1026309391615428        6.1405338617971807       -14.765530393281081     
 H   10.407810104950904        3.2898613776950167       -15.851060855936918     
 H   10.778899184237840        4.9777714747377679       -15.421576910655164     
 H   10.181706624285811        4.5748297716395001       -17.041095252562840     
 H   7.6857310893613366        3.8454013422025852       -17.340504438268315     
 H   6.6582833442898322        3.6728374148711747       -15.895428587336367     
 H   7.9845311213438608        2.5204403216355513       -16.195331149206968     
 H   2.7827548516426428       -1.4216196684376334       -11.164806971190259     
 H   2.6780587974474885        2.6109895665730494       -14.657545068588270     
 H   4.0348215597088037        3.2931445379092166       -15.579076324962118     
 H   3.9322748472418914        3.5504619035301359       -13.830091715925995     
 H   3.1032281959101113       0.24652562798163499       -15.469123180045912     
 H   4.7461803824512598      -0.43590662258776547       -15.401278967961519     
 H   4.3774874611310297       0.91609866262619977       -16.492858320669310     
 H   3.5681705915560200        2.4239925607713153       -8.3517184465051706     
 H   5.0387242679009381        2.7307241153066997       -7.3958943941351469     
 H   4.5143570433335753        1.0770843145753699       -7.7018736065138667     
 H   6.8126908180490018       0.46766024866291472       -8.8253398298572776     
 H   7.3302975866228826        2.0859176211626091       -8.3072014820311875     
 H   7.5123461438450390        1.5851006223612985       -10.008075970531122     
 C  -3.8692989459573228       -3.3122084252939188        1.5814628890083067     
 C  -4.4121257417128366       -3.4471958613202003       0.25896906860795121     
 C  -4.2389460345072401       -2.1621639623305757        2.3496100238962052     
 N  -3.0175682186779156       -4.2634557414228595        2.1356884828704645     
 C  -5.3084866762481830       -2.4869438818411651      -0.22295408909651857     
 C  -4.0692744784748669       -4.6056969365415723      -0.67405330121020901     
 C  -5.1451030587513698       -1.2351583404513158        1.8218311705441610     
 C  -3.7268021914630918       -1.9798532453849207        3.7704198033546756     
 Dy  -1.9328520052519484       -5.0343392320228757        3.9692905383459496     
 H  -2.8536753454466921       -4.9873748220496301        1.4311297287235241     
 H  -5.7262396569962126       -2.6104672087208169       -1.2232966184637697     
 C  -5.6966343775577819       -1.3885391403958209       0.54760042000033005     
 C  -2.5769273591940953       -4.6528877591931863       -1.0614972545224033     
 C  -4.6020177539922207       -5.9758692601739600      -0.19708177680322184     
 H  -4.6106301684853861       -4.3895604849783867       -1.6090564593206882     
 H  -5.4343290154973305      -0.37694572906444446        2.4277909356002545     
 C  -4.7500802448080561       -2.5403397237090504        4.7897734268817516     
 H  -2.7829324858001030       -2.5583210047422136        3.8692637616979861     
 C  -3.3531086032106265      -0.52471472716478473        4.1205495494646387     
 N  -1.3148760871707750       -4.0334881543114367        5.8864410801687255     
 H -0.38418082734326897       -3.7335387674466429        5.5782727134279186     
 N -0.65530691549186404       -6.7893054967160325        4.4362692095383682     
 O  -3.8836969876438463       -6.2887763195710393        4.3829879286300564     
 O   3.1436274087207922E-002  -4.0247838035423538        3.0237074613782164     
 H  -6.4233462659745308      -0.67630175833195738       0.16161047586601165     
 H  -2.2694339838146167       -3.7041711449473671       -1.5235927517620642     
 H  -1.9056807836422236       -4.8226291864556377      -0.20850645278438218     
 H  -2.3897150311482842       -5.4567206810588198       -1.7855616235997158     
 H  -4.3911241586818193       -6.7528615671259242      -0.94705427988358415     
 H  -4.1660333543810264       -6.3103812420260210       0.75336545934628663     
 H  -5.6909204088109693       -5.9394194771460711       -5.8110255507529907E-002
 H  -4.3682799436889512       -2.4780559987241086        5.8189283406587791     
 H  -4.9995202677679682       -3.5901892898968510        4.5802581701217422     
 H  -5.6894879255858797       -1.9619103567702272        4.7266536477264660     
 H  -4.2402397651862280       0.13429620661617286        4.1253712957744293     
 H  -2.6357050713936436      -0.10183813790507211        3.3953695868960154     
 H  -2.9064469897546923      -0.48704371919208161        5.1266535110232052     
 C  -1.7677849946384758       -3.1377055723065412        6.8468224843776637     
 C  0.20277394631875040       -7.8407289092482184        4.1746306776556681     
 H -0.65515541863297855       -6.6144882135723924        5.4480548909796100     
 C  -3.8453913623422538       -7.5902268936803203        5.0877584567240932     
 C  -5.2339153428913869       -6.1076573431244459        3.8216468527118899     
 C   1.4287415536909982       -4.4194099959348279        3.2581807245300816     
 C   7.3056589677685288E-002  -3.0035896225531502        1.9701025835071941     
 C  -1.1736146424856775       -1.8493670577743997        7.0119412624679383     
 C  -2.8653574651497973       -3.5047378446285151        7.6827439509991429     
 C  0.87076826616046377       -8.5314007831318968        5.2393743261778098     
 C  0.44988394002399773       -8.2419048616081962        2.8281915115271392     
 H  -3.6719503147420909       -7.3780826442865051        6.1507228393638380     
 H  -2.9838290232431528       -8.1353685426972646        4.6864994925976875     
 C  -5.1880353747559900       -8.2631810123298521        4.8072982815289231     
 C  -5.7237594651143526       -7.5179916522160930        3.5746262417742649     
 H  -5.1155553636383742       -5.4710699690020990        2.9385449391946858     
 H  -5.8488832600609646       -5.5941502880683709        4.5761102737029198     
 H   1.8292323988239696       -3.7850539859670596        4.0633518025459354     
 H   1.3997870752026855       -5.4612094399884228        3.5949915023558883     
 C   2.1643979638134661       -4.1904403066079299        1.9237161438322259     
 C   1.1089856230662491       -3.5419604815422159       0.99560989772044650     
 H -0.94644151756824990       -2.9159843281497575        1.5832262113690097     
 H  0.38705105016544655       -2.0501993234226910        2.4202804790203034     
 C  -1.7478985728319254      -0.94741685291765487        7.9115987888011858     
 C   8.0566820325935942E-002  -1.4991256573585743        6.2259473370585861     
 C  -3.4011682068489488       -2.5659639111132591        8.5691379456888495     
 C  -3.3762995102628954       -4.9342106907754770        7.6171200279374576     
 C   1.6394737449770593       -9.6589404275709043        4.9421245633832980     
 C  0.71765514146020759       -8.0103321717370353        6.6618991352547843     
 C   1.2632656081818188       -9.3546177011763625        2.5871733883227361     
 C -0.18057686956211322       -7.4617997082929204        1.6855757096911328     
 H  -5.8783927528331237       -8.1279136596278789        5.6472275599011752     
 H  -5.0739055310917882       -9.3383270222181913        4.6267149372758345     
 H  -5.2932735693262973       -7.9299758560144777        2.6519021376082645     
 H  -6.8166894792389954       -7.5753836153464151        3.5010586112746229     
 H   2.5361182223362317       -5.1328311329344851        1.5064744489498676     
 H   3.0253731976674971       -3.5244077610576983        2.0575798668201006     
 H   1.5407310770550979       -2.7550970002100903       0.36532306828622169     
 H  0.64927166539019887       -4.2936535919832393       0.34062535706760660     
 H  -1.3171561473454081        4.4032393849567461E-002   8.0045545552720174     
 C  -2.8633309459759539       -1.2807188830646723        8.6807772418489240     
 C  0.35730107350808604        6.7793351058864498E-003   6.1173110487062701     
 H  -6.2911956434570496E-002  -1.8687861506143553        5.1947305194566855     
 C   1.3081865459086917       -2.2245067831223118        6.8326543772481987     
 H  -4.2575727791018698       -2.8315478185545033        9.1859128591177157     
 C  -4.8049627653822817       -5.1262321876162478        8.1312100698784491     
 H  -3.3750228579186738       -5.2272749982031241        6.5572787103670684     
 C  -2.3997760965679262       -5.8695876275585652        8.3624775925974717     
 H   2.1090444602788492       -10.209964721034948        5.7535308619558609     
 C   1.8410010124468998       -10.085610921528712        3.6272236821373136     
 C   1.4699326068324312       -6.6698860435694671        6.8525590221331436     
 H -0.35828960397229243       -7.8210980270125674        6.8308498097757147     
 C   1.1505386550470538       -9.0009331451574379        7.7472305850368492     
 H   1.4697848209409909       -9.6489195475787870        1.5608087558133912     
 C  0.67604032951965520       -7.4359888105963137       0.41211327187888913     
 H -0.27188768671928576       -6.4165599877990953        2.0267834675322378     
 C  -1.5980179332514155       -7.9804919139476613        1.3689209024057738     
 H  -3.3117885054169918      -0.55856052599434769        9.3585766108449420     
 H -0.52025700312823153       0.55265072646638680        5.7471033285111899     
 H   1.1906735205586292       0.19976155663939316        5.4282029358693764     
 H  0.63576862312314919       0.43792685259848257        7.0888234666273187     
 H   1.4919791637170317       -1.8495747845172144        7.8498978814547176     
 H   2.2183406390174127       -2.0557149813840536        6.2391329422761022     
 H   1.1510893954761037       -3.3090793767246653        6.9181704153701293     
 H  -5.1297976038592470       -6.1671193624133593        7.9888409733385508     
 H  -5.5210559561810362       -4.4716990756550112        7.6148880337914200     
 H  -4.8778984687272722       -4.9155709066473667        9.2069578970047061     
 H  -2.3898266344347050       -5.6266913433650139        9.4344949729139724     
 H  -1.3790745069668884       -5.7520861859719341        7.9749596911077107     
 H  -2.6878568216161320       -6.9269125064649373        8.2636204811770977     
 H   2.4865578356001210       -10.935696308263505        3.4145364013011532     
 H   2.5557255218331401       -6.8389479740775432        6.8607973250957448     
 H   1.1969441216725940       -6.2006018199481669        7.8079485932715560     
 H   1.2516960447836714       -5.9464308154907330        6.0558974174904510     
 H   2.2249924612430108       -9.2133659393700462        7.6926034683511242     
 H  0.60292466168632453       -9.9493425248997305        7.6676962387344432     
 H  0.95499862222264587       -8.5785790472526866        8.7419764040895522     
 H   1.6977058956743685       -7.0874767228194839       0.61688150895948679     
 H  0.23202285272297218       -6.7729693363082379      -0.34368741777992573     
 H  0.75327539879882166       -8.4301186867913653       -4.4642587579285978E-002
 H  -1.5592757080150179       -9.0340388357545791        1.0564381900889925     
 H  -2.0632996428922579       -7.4063115567664184       0.55493049629773206     
 H  -2.2549763313496070       -7.9271983303414792        2.2491106135277525     
         240

 C   9.0850056467959774        6.2253175261195590       -9.3659437988459437     
 C   9.6711688754447245        6.0484355009325395       -8.0679681789500126     
 C   9.4449816375654301        7.3892559075326201       -10.116209306944503     
 N   8.1971707247854191        5.3071855208292700       -9.9170836027067253     
 C   10.599748701044328        6.9824730493869396       -7.5967988556107491     
 C   9.3475187852170212        4.8728315362865082       -7.1506572965948649     
 C   10.388525334951876        8.2854318032197654       -9.6024124281102985     
 C   8.8707995912769100        7.6121738714472675       -11.504659048907500     
 Dy   7.1253263462860508        4.5547658217694833       -11.768859389876861     
 H   8.0292047389438732        4.5728576098190734       -9.2245898464345739     
 H   11.048479057984961        6.8287510492940422       -6.6152267065840427     
 C   10.982711723445197        8.0899390188319824       -8.3550330174560141     
 C   7.8692999952878031        4.8298485447067279       -6.7142388532257318     
 C   9.8502152038086983        3.5109892898517985       -7.6797263667740143     
 H   9.9226010235874398        5.0622698579357381       -6.2299495742106688     
 H   10.671699532730132        9.1528468799471163       -10.196193028154196     
 C   9.7725155229246532        6.9560588041231695       -12.569818348965171     
 H   7.8777336675990632        7.1220950863787014       -11.535381036836643     
 C   8.6221479786675967        9.0880813063614081       -11.855867292061367     
 N   6.5494371914894769        5.3665871764889781       -13.775889140148291     
 H   5.5837051647154814        5.6142211601848224       -13.528648101157799     
 N   5.8706997050201251        2.7711826162874451       -12.183547369245703     
 O   9.0616357470994817        3.2372694995885078       -12.158128055609062     
 O   5.1337778358740618        5.5586475250698077       -10.895971751424444     
 H   11.736552232023282        8.7779312115891273       -7.9784541674714351     
 H   7.6974165156356174        4.0048432635112166       -6.0110935486470076     
 H   7.1658625378299332        4.6952466170716942       -7.5478330966404483     
 H   7.5881236636536986        5.7656461638119998       -6.2109480172870146     
 H   10.934869906011983        3.5414881104584719       -7.8523523407735896     
 H   9.3787255938397536        3.2089800916794213       -8.6240743444111629     
 H   9.6549476684421371        2.7153380939026053       -6.9453043795729066     
 H   9.3530967606218010        7.0586519320618804       -13.578741015634796     
 H   9.9298075394146270        5.8885272168433946       -12.367832413093506     
 H   10.763890772783126        7.4308964229307417       -12.556343089464443     
 H   9.5626556696590104        9.6489732868356874       -11.929857302088333     
 H   8.0034347034459099        9.5848320032793382       -11.098086049367492     
 H   8.1224283602944070        9.1657393758411487       -12.831566448990591     
 C   7.0158846862966708        6.2834806948488868       -14.712372572641227     
 C   5.0420733494178283        1.6949934751504401       -11.923087332122403     
 H   5.8798331837555118        2.9335695795728221       -13.197930209601202     
 C   9.0118906955079492        1.9130422366616717       -12.821113149679256     
 C   10.415530538218700        3.4299936755673670       -11.610959613462036     
 C   3.7481948983790554        5.1248125033344802       -11.130476884981849     
 C   5.0693703315714851        6.5262360440666294       -9.7951714632739311     
 C   6.4378832318856327        7.5820569421702562       -14.835989745587131     
 C   8.1222098732767094        5.9304346454391030       -15.540689590617761     
 C   4.3901528045888654       0.98988295759459022       -12.989351211701376     
 C   4.8075181673463510        1.2810794627224025       -10.578127541868733     
 H   8.8054351329664904        2.0877583399897151       -13.884620276605617     
 H   8.1654888984634901        1.3751857132144594       -12.379314121030340     
 C   10.367018897914614        1.2580892955737462       -12.556286848749179     
 C   10.913968494953389        2.0251777550031438       -11.342250387905960     
 H   10.303214991707192        4.0790753188885054       -10.736373777017551     
 H   11.024236811067844        3.9343655436851441       -12.376880633617512     
 H   3.3164002137146276        5.7785295108027253       -11.902920593267263     
 H   3.8107898408812706        4.0989910189989827       -11.508176408296755     
 C   3.0249547142244646        5.2697146216279691       -9.7777751431372071     
 C   4.0739580198743948        5.9015347884631604       -8.8327257408821236     
 H   6.0896746587233705        6.6345101135011717       -9.4176389755124550     
 H   4.7096849061337265        7.4855131197996263       -10.194964882291396     
 C   7.0246013869128445        8.5037770577841449       -15.706138079731359     
 C   5.1952837558508982        7.9226785250176741       -14.029054352855093     
 C   8.6673714989145818        6.8874416693417846       -16.402541827136641     
 C   8.6369076016887103        4.5013687966030416       -15.487314639835583     
 C   3.6211060797017063      -0.13838252411222632       -12.692701276612846     
 C   4.5504599780274768        1.5020678476294063       -14.414568649342282     
 C   4.0088048783143018       0.15691422542949920       -10.338408752154429     
 C   5.4449503143072588        2.0513616501167342       -9.4329688284590656     
 H   11.042230519595536        1.3920864801652653       -13.409413555768831     
 H   10.270224119187128       0.18334379315222407       -12.362524152366554     
 H   10.492749870744463        1.6303413315843949       -10.407587711631221     
 H   12.008300068803839        1.9691487908214074       -11.277465791435189     
 H   2.6857047634990732        4.2976514523490064       -9.4033983200258433     
 H   2.1462045798992122        5.9191417560429684       -9.8686337650992488     
 H   3.6291911515236648        6.6377161491778516       -8.1531241822708278     
 H   4.5721553308981218        5.1319031689452297       -8.2289378916127340     
 H   6.6112796120477837        9.5049938656530202       -15.763575146718757     
 C   8.1346619773021729        8.1772412208359828       -16.485295242044394     
 C   4.9320604810030204        9.4277104367772910       -13.879950795715335     
 H   5.3459100773038726        7.5209592300487751       -13.010653665049706     
 C   3.9565781666247526        7.2234225971309884       -14.643397231330766     
 H   9.5272551267697789        6.6349677870336654       -17.020491625551472     
 C   10.078534697208026        4.3289332549123571       -15.969747449734371     
 H   8.6070319632824592        4.1908295305965613       -14.433604797669609     
 C   7.6821834976724945        3.5739065883318575       -16.269247858209642     
 H   3.1530628315252205      -0.69001028988106128       -13.505171814356897     
 C   3.4232864867147890      -0.56910968110377047       -11.377856194702764     
 C   3.7588589723934986        2.8143089393332277       -14.630589041633145     
 H   5.6218947490005808        1.7268482118315680       -14.566502443574976     
 C   4.1726856388100799       0.48948577064783155       -15.500626902481983     
 H   3.8228017308543953      -0.15229700009587915       -9.3121960835005257     
 C   4.5947108791704157        2.0696586565725057       -8.1545207234519914     
 H   5.5395158197737819        3.0984043687120058       -9.7686370666978313     
 C   6.8612420763585789        1.5202958574384005       -9.1290258905066644     
 H   8.5861292135098584        8.9106054213269594       -17.148012907499375     
 H   5.8166391430391435        9.9580122907013742       -13.504044952994466     
 H   4.1067243754354079        9.6107514156672700       -13.178359637120760     
 H   4.6485089806527551        9.8860132095694802       -14.837907014752794     
 H   3.7653452846956430        7.6303165491521074       -15.647080685898196     
 H   3.0541778105321500        7.3798558400935361       -14.034960617359532     
 H   4.1017729023201968        6.1403385693723571       -14.766582596482262     
 H   10.404811669822722        3.2859575940828281       -15.844345477690860     
 H   10.776653019316726        4.9744889689979077       -15.418421963301716     
 H   10.179571413392948        4.5683126760870314       -17.037104592033913     
 H   7.6840891720200029        3.8398690439399235       -17.336078157701547     
 H   6.6553027864279679        3.6716559742229760       -15.891713562759094     
 H   7.9804965391536191        2.5173233687333294       -16.187793357456535     
 H   2.7822896016337277       -1.4233287479915315       -11.165268253772117     
 H   2.6802488636132704        2.6078489614059839       -14.660065192820253     
 H   4.0374901377520036        3.2883020584211407       -15.582009125370735     
 H   3.9349585812455232        3.5473289477532526       -13.833318102905622     
 H   3.1042213737532292       0.24286839918903280       -15.470194499743043     
 H   4.7465823510918064      -0.44087013911978012       -15.401055020138923     
 H   4.3794944385603412       0.91060113748081228       -16.493792160446226     
 H   3.5720499863150188        2.4203201948293582       -8.3508150173985971     
 H   5.0437883236946295        2.7262310920187809       -7.3966794855704503     
 H   4.5186276002814765        1.0728311088831595       -7.7026980079504996     
 H   6.8153734065646896       0.46322442306523254       -8.8296765680411973     
 H   7.3335929872089523        2.0807900003024460       -8.3101474012354881     
 H   7.5142869555422243        1.5818738364262173       -10.011637704547926     
 C  -3.8660896109287402       -3.3080532272255487        1.5794841719890376     
 C  -4.4108388810807844       -3.4453557560564376       0.25817887184495425     
 C  -4.2338930086317870       -2.1563070554099144        2.3457977468151925     
 N  -3.0140903101417957       -4.2583940495026802        2.1345670008910602     
 C  -5.3080349587951723       -2.4860104682510920      -0.22384691702173615     
 C  -4.0694039895326872       -4.6052968647389738      -0.67345426781582096     
 C  -5.1409904903481589       -1.2303207307856086        1.8180028787289009     
 C  -3.7181202284091484       -1.9715473963608634        3.7647160920637583     
 Dy  -1.9314553584987015       -5.0279493143589464        3.9698397928868276     
 H  -2.8510660456000241       -4.9838076380152785        1.4314357159283040     
 H  -5.7273993132776990       -2.6112887133570162       -1.2231661962972840     
 C  -5.6949467285666708       -1.3863192966460822       0.54532704730655945     
 C  -2.5774530322319644       -4.6539379174811124       -1.0620225313335030     
 C  -4.6026602835677064       -5.9743035366255874      -0.19404913695927045     
 H  -4.6113866370925498       -4.3900956071047377       -1.6082895955881453     
 H  -5.4289660396099970      -0.37082475132291665        2.4225568727252385     
 C  -4.7345320833700519       -2.5370644982584847        4.7869141029453921     
 H  -2.7715593784688464       -2.5451874733083253        3.8597557711793620     
 C  -3.3512707428099624      -0.51522795574823566        4.1148070597730992     
 N  -1.3137447182663513       -4.0329884847482225        5.8899766799519302     
 H -0.38243720934681469       -3.7335443006937279        5.5833668498699236     
 N -0.65623839512987259       -6.7845961216837800        4.4346365344984697     
 O  -3.8827835093161061       -6.2840349329290994        4.3806131517281779     
 O   3.4182615100507414E-002  -4.0185435420022069        3.0272831545733281     
 H  -6.4224297435073723      -0.67494869448620998       0.15932187504313591     
 H  -2.2698928025949532       -3.7061159674631567       -1.5257784156081851     
 H  -1.9055429398520847       -4.8227480792146604      -0.20940207023535831     
 H  -2.3912943097265162       -5.4589108779426434       -1.7850214189747335     
 H  -4.3924879840704563       -6.7527128853243035      -0.94267679498461010     
 H  -4.1664161284884624       -6.3072863824931442       0.75675538331214365     
 H  -5.6914794692477839       -5.9369706815994423       -5.4756995019559287E-002
 H  -4.3504721965958915       -2.4724082724663519        5.8148630326488560     
 H  -4.9790889664637206       -3.5879194469907980        4.5780191870516331     
 H  -5.6768000999680117       -1.9643105823408380        4.7266709314873117     
 H  -4.2414003195933390       0.13822553983391206        4.1241176144572780     
 H  -2.6398739759752909       -8.8085180204755101E-002   3.3874954079462647     
 H  -2.9010899183325241      -0.47536102576132655        5.1189272889155051     
 C  -1.7673050277673210       -3.1379128959311324        6.8506510419978097     
 C  0.20068336471757850       -7.8368281413827052        4.1724273620896888     
 H -0.65587239011216736       -6.6102861867241183        5.4465194314433836     
 C  -3.8453450763833628       -7.5865347710003004        5.0833531863975878     
 C  -5.2328395867356754       -6.1009897918104183        3.8196670435173967     
 C   1.4309848386165609       -4.4148884225764009        3.2615282924532014     
 C   7.6722549666579959E-002  -2.9981765982623285        1.9729752837379946     
 C  -1.1739943558740726       -1.8492972544634996        7.0162449598074419     
 C  -2.8652709524716848       -3.5057815826704828        7.6856128565179462     
 C  0.86813892131918480       -8.5285101968424026        5.2368480914354461     
 C  0.44700501279749782       -8.2379086948326830        2.8258224672754433     
 H  -3.6704668039144601       -7.3764283851185981        6.1464056017848474     
 H  -2.9849149793904557       -8.1320952060536857        4.6803613069728316     
 C  -5.1890639631649904       -8.2573555719342355        4.8033044284396151     
 C  -5.7243901652634559       -7.5105711678713369        3.5714854740258732     
 H  -5.1138894844172258       -5.4639277556957175        2.9370218770887679     
 H  -5.8471119762009041       -5.5872784407203477        4.5745516918152376     
 H   1.8324257032162214       -3.7809462555878683        4.0665291920618145     
 H   1.4007071837650176       -5.4565930416203967        3.5984408985086453     
 C   2.1666133385751247       -4.1871350036949346        1.9268136413927117     
 C   1.1115390175308586       -3.5384720182833274       0.99853189821291866     
 H -0.94271304480773432       -2.9097238444591476        1.5862054245584465     
 H  0.39203174645510619       -2.0449093548212729        2.4224066423627844     
 C  -1.7490941562549303      -0.94801611453530144        7.9159821043136116     
 C   7.9983160349314908E-002  -1.4982780788611634        6.2303291666986738     
 C  -3.4017662026458892       -2.5677322836249306        8.5723209169145456     
 C  -3.3760751143527146       -4.9351868514207595        7.6182755394913668     
 C   1.6374031679972432       -9.6554894223914722        4.9389565391093422     
 C  0.71394914561269462       -8.0091642085097217        6.6598502795763599     
 C   1.2602768229829551       -9.3505799603278401        2.5842240219650652     
 C -0.18483021115823117       -7.4584613974496126        1.6835521582104371     
 H  -5.8787639877373037       -8.1215835369448861        5.6436956162136012     
 H  -5.0766614119548015       -9.3325326389108056        4.6220292397273450     
 H  -5.2945515137121530       -7.9220722922698226        2.6482539488139980     
 H  -6.8174090849490581       -7.5670098972622641        3.4981541986324589     
 H   2.5375983363839669       -5.1300165180323303        1.5100505943030009     
 H   3.0280380928257786       -3.5215620931728422        2.0600911174875942     
 H   1.5437919854204043       -2.7526984003844599       0.36730864633083282     
 H  0.65068859487206143       -4.2902588435030369       0.34450545755088119     
 H  -1.3190889716613201        4.3681508258969499E-002   8.0093321737612655     
 C  -2.8644294547337066       -1.2823710712106302        8.6848132184271165     
 C  0.35620703651383068        7.7217389805185471E-003   6.1219283032996286     
 H  -6.3401553319909820E-002  -1.8678587167197080        5.1990801832968927     
 C   1.3078532064956485       -2.2234144597584176        6.8368142629701865     
 H  -4.2583355858705030       -2.8339222218260969        9.1885930587853597     
 C  -4.8055505698646392       -5.1273625999839822        8.1298156074360453     
 H  -3.3729720454300067       -5.2275348345591786        6.5583078997691269     
 C  -2.4006962239636809       -5.8711181815799049        8.3643556577538796     
 H   2.1070950002364208       -10.206847257870264        5.7500793568211197     
 C   1.8389407528939685       -10.081463402564417        3.6238273129537317     
 C   1.4675598165866544       -6.6700239590963752        6.8533113605123219     
 H -0.36192266463027417       -7.8187587327867822        6.8276393998272331     
 C   1.1440450957503627       -9.0016685627538493        7.7444710290157968     
 H   1.4656951820134290       -9.6450792354801127        1.5577065962875543     
 C  0.67071194254342670       -7.4320450928402941       0.40935689666770858     
 H -0.27683865148683040       -6.4132248288054017        2.0246761056677229     
 C  -1.6019425144294521       -7.9787646550509326        1.3681944979304128     
 H  -3.3133011532346797      -0.56079046515095099        9.3628913127421320     
 H -0.52140798661396714       0.55340377183098766        5.7515539136667408     
 H   1.1896158566549648       0.20104685771193107        5.4329654749150409     
 H  0.63441005998420241       0.43883723587357742        7.0935070034506111     
 H   1.4917529830222171       -1.8484225606348885        7.8540054838262980     
 H   2.2178535556038241       -2.0545525469913004        6.2430773565275963     
 H   1.1509702334338472       -3.3080031582481237        6.9224758991219959     
 H  -5.1302474437992940       -6.1681098371125245        7.9862923396736418     
 H  -5.5206365545634721       -4.4724050036453233        7.6126844991232065     
 H  -4.8803075539693177       -4.9172794990069058        9.2054810586669120     
 H  -2.3923420112700358       -5.6291832298047009        9.4365506959880978     
 H  -1.3794786810939579       -5.7532363000174378        7.9784311750072288     
 H  -2.6885061800463737       -6.9283468685296290        8.2640831154847803     
 H   2.4846946930938634       -10.931293270690785        3.4106814563135810     
 H   2.5530662214498188       -6.8405403209351965        6.8628228118022605     
 H   1.1937980798243071       -6.2015901128951567        7.8088755213420837     
 H   1.2513981149159419       -5.9453191381350621        6.0573376010285473     
 H   2.2183660845715725       -9.2150390299656699        7.6914333304916793     
 H  0.59577100304342923       -9.9494258823247463        7.6627339906260410     
 H  0.94708562458373047       -8.5804214725618948        8.7393673236464551     
 H   1.6922012213259705       -7.0825417119557663       0.61322183743076897     
 H  0.22543121474653643       -6.7694938847452226      -0.34605447178118037     
 H  0.74850934167389527       -8.4261117274294044       -4.7513310618080604E-002
 H  -1.5622555806328293       -9.0325123701261685        1.0565946720146806     
 H  -2.0682562536489919       -7.4057840198247673       0.55403116762912386     
 H  -2.2583973742090064       -7.9252857768201368        2.2487238712010180     
         240

 C   9.0826136232762451        6.2214118123449218       -9.3644754491895466     
 C   9.6679382239550762        6.0444035743037041       -8.0661850358666776     
 C   9.4420777488877352        7.3860076202904450       -10.113974973414871     
 N   8.1960999807063910        5.3027363379139851       -9.9166413327329437     
 C   10.595949618588040        6.9785812552678106       -7.5942376716566988     
 C   9.3440325577292196        4.8684721048940744       -7.1493914562285408     
 C   10.384904142455083        8.2824116538784480       -9.5993268090362776     
 C   8.8679684909117817        7.6094972309507831       -11.502374092733668     
 Dy   7.1257768669536476        4.5513065158648516       -11.769301897931737     
 H   8.0286942655009490        4.5676509988978014       -9.2248484045522705     
 H   11.044254407405964        6.8246735482877723       -6.6125213486851067     
 C   10.978769554535516        8.0865133063231838       -8.3518567732589464     
 C   7.8653098356152826        4.8239714006262790       -6.7149536032706836     
 C   9.8488761888081182        3.5072475380883454       -7.6778166141557467     
 H   9.9176001495749428        5.0584268599800231       -6.2278907098966245     
 H   10.667754161474789        9.1503738236106411       -10.192443143623917     
 C   9.7695729515563414        6.9538208546416245       -12.567921138540827     
 H   7.8748571520524591        7.1195393083534553       -11.533304620747534     
 C   8.6195284220697577        9.0855654370173138       -11.853187123290608     
 N   6.5479727734901783        5.3687714638697122       -13.773599171931737     
 H   5.5839138298011157        5.6194390872791677       -13.524030692747280     
 N   5.8722974612854504        2.7674927874082820       -12.185260681602657     
 O   9.0635061133395158        3.2352743306292742       -12.156621297668458     
 O   5.1341395859091250        5.5538032251984868       -10.893959940402814     
 H   11.732191737735063        8.7746304301631852       -7.9746989010733396     
 H   7.6935838149265754        3.9994631504638023       -6.0111951241305404     
 H   7.1632032626212707        4.6876243164669145       -7.5492854567844185     
 H   7.5823488597567854        5.7598847961578663       -6.2130104170812137     
 H   10.933784412004517        3.5386945595345742       -7.8481786684620172     
 H   9.3796342083504367        3.2052794608674597       -8.6232054426170848     
 H   9.6527499716193290        2.7111568188090986       -6.9441441252213787     
 H   9.3501566217470149        7.0570402769377552       -13.576779988019142     
 H   9.9268001564003185        5.8861561581871680       -12.366543326467273     
 H   10.761028748017585        7.4284982652286917       -12.554249809480147     
 H   9.5602034647284100        9.6461214874533088       -11.927837702369111     
 H   8.0015637227695162        9.5824990196407160       -11.094925329662992     
 H   8.1191429508681132        9.1635045233317385       -12.828516941044551     
 C   7.0144446307502255        6.2833841578256271       -14.712006808065146     
 C   5.0432353231433060        1.6917516330404108       -11.924467016487576     
 H   5.8805376249518106        2.9304411756879669       -13.199537123794455     
 C   9.0153186573207531        1.9115950003308937       -12.820503128847307     
 C   10.417002317477454        3.4290733316162094       -11.608979986511233     
 C   3.7485355746871187        5.1203385212721813       -11.128733754743058     
 C   5.0697397166733857        6.5221923441421881       -9.7938227938090030     
 C   6.4366331588399239        7.5817250704589059       -14.838773918647989     
 C   8.1205308754782610        5.9282327285764955       -15.539739266303243     
 C   4.3908891021696075       0.98673218802161755       -12.990488768867952     
 C   4.8088132879432610        1.2781609568342422       -10.579375977277484     
 H   8.8092311212487235        2.0867937197370670       -13.883985082491908     
 H   8.1692358170459247        1.3726768027801621       -12.379479563534984     
 C   10.370865111813639        1.2577171254354964       -12.555553047059234     
 C   10.916765640583163        2.0246216696296009       -11.340976698465564     
 H   10.303727403840046        4.0775307148759383       -10.734095893643048     
 H   11.025370923516656        3.9345362883994679       -12.374419767676345     
 H   3.3172283983003190        5.7736548054225434       -11.901791379549445     
 H   3.8108733854958525        4.0942771783657168       -11.505830013750304     
 C   3.0247309721494999        5.2664261931327712       -9.7764290722613936     
 C   4.0734997828694350        5.8987117646389500       -8.8314274774966499     
 H   6.0899244293418127        6.6301702674077605       -9.4158584730049579     
 H   4.7108437039248114        7.4814168765063176       -10.194417316671968     
 C   7.0236939482319887        8.5013303391652020       -15.710851777162601     
 C   5.1935735418475053        7.9240255268764965       -14.033273417144754     
 C   8.6661388527936083        6.8831995289456653       -16.403410487754197     
 C   8.6344287972561293        4.4990723395361716       -15.483761913653211     
 C   3.6213309929949258      -0.14104285803807792       -12.693497957505322     
 C   4.5519039264323116        1.4979735882474459       -14.415919694672798     
 C   4.0092801413200156       0.15468476729419928       -10.339343665304133     
 C   5.4474456657601085        2.0477524797489517       -9.4344398860151273     
 H   11.046241762335834        1.3927439059609144       -13.408344380157576     
 H   10.274904218647986       0.18282489124874246       -12.362348013668784     
 H   10.495725354874832        1.6288313942921018       -10.406664314775806     
 H   12.011109534216915        1.9695097753999804       -11.275989290239510     
 H   2.6850712472924680        4.2947484426257390       -9.4014269356974545     
 H   2.1461378167925980        5.9159805325134371       -9.8680833541326329     
 H   3.6285975691887540        6.6356377598526617       -8.1527323086861063     
 H   4.5710478343115808        5.1294494754222146       -8.2266709516385514     
 H   6.6103081043779310        9.5022940967894858       -15.771004107744174     
 C   8.1339652038286960        8.1729639821335844       -16.488921003714768     
 C   4.9301668619494858        9.4292494230321378       -13.887244867214312     
 H   5.3436465357236145        7.5246061723855231       -13.013956900786392     
 C   3.9552338376031022        7.2233461609422553       -14.646722004082049     
 H   9.5259739349317947        6.6290371344314210       -17.020657778554707     
 C   10.076092108127492        4.3248460546448664       -15.965330790285414     
 H   8.6041944167569611        4.1903579969967906       -14.429544421191634     
 C   7.6793825933143287        3.5708152958564003       -16.264315000628997     
 H   3.1531428360635392      -0.69275408999565713       -13.505801733579771     
 C   3.4232641386938032      -0.57123669091685236       -11.378557407575913     
 C   3.7611687068272652        2.8105138657976791       -14.633125492824268     
 H   5.6235225949005425        1.7219587130561300       -14.567561617256645     
 C   4.1738788840494081       0.48487987276464278       -15.501390616576517     
 H   3.8231112071107685      -0.15407192532948721       -9.3130590220004894     
 C   4.5986977056457219        2.0655909343343386       -8.1550207638951928     
 H   5.5418973873155295        3.0949896355778721       -9.7695621449979768     
 C   6.8638447492613404        1.5161630164425071       -9.1322084792595533     
 H   8.5859056166358663        8.9048940991451619       -17.152858995026083     
 H   5.8144153820032010        9.9603151097679490       -13.511622962661502     
 H   4.1043100696530468        9.6134866572227864       -13.186625227832710     
 H   4.6472614124159044        9.8856546529315157       -14.846205614462608     
 H   3.7642518891492669        7.6282235407686336       -15.651209657798315     
 H   3.0525800319566732        7.3806833118873003       -14.038910286362229     
 H   4.1009148654788499        6.1401432769475335       -14.767634799683446     
 H   10.401813234694542        3.2820538104706394       -15.837630099444803     
 H   10.774406854395611        4.9712064632580475       -15.415267015948269     
 H   10.177436202500084        4.5617955805345627       -17.033113931504985     
 H   7.6824472546786700        3.8343367456772617       -17.331651877134775     
 H   6.6523222285661028        3.6704745335747777       -15.887998538181822     
 H   7.9764619569633783        2.5142064158311070       -16.180255565706098     
 H   2.7818243516248122       -1.4250378275454294       -11.165729536353977     
 H   2.6824389297790527        2.6047083562389184       -14.662585317052237     
 H   4.0401587157952035        3.2834595789330643       -15.584941925779352     
 H   3.9376423152491551        3.5441959919763688       -13.836544489885247     
 H   3.1052145515963474       0.23921117039643061       -15.471265819440173     
 H   4.7469843197323529      -0.44583365565179478       -15.400831072316327     
 H   4.3815014159896517       0.90510361233542480       -16.494726000223146     
 H   3.5759293810740176        2.4166478288874012       -8.3499115882920254     
 H   5.0488523794883209        2.7217380687308621       -7.3974645770057537     
 H   4.5228981572293785        1.0685779031909488       -7.7035224093871326     
 H   6.8180559950803765       0.45878859746755035       -8.8340133062251169     
 H   7.3368883877950219        2.0756623794422828       -8.3130933204397888     
 H   7.5162277672394096        1.5786470504911363       -10.015199438564732     
 C  -3.8628802759001575       -3.3038980291571791        1.5775054549697685     
 C  -4.4095520204487322       -3.4435156507926754       0.25738867508195729     
 C  -4.2288399827563348       -2.1504501484892535        2.3419854697341798     
 N  -3.0106124016056759       -4.2533323575825017        2.1334455189116563     
 C  -5.3075832413421606       -2.4850770546610192      -0.22473974494695373     
 C  -4.0695335005905084       -4.6048967929363753      -0.67285523442143280     
 C  -5.1368779219449481       -1.2254831211199013        1.8141745869136408     
 C  -3.7094382653552054       -1.9632415473368057        3.7590123807728411     
 Dy  -1.9300587117454548       -5.0215593966950163        3.9703890474277062     
 H  -2.8484567457533556       -4.9802404539809260        1.4317417031330837     
 H  -5.7285589695591863       -2.6121102179932150       -1.2230357741307984     
 C  -5.6932590795755589       -1.3840994528963433       0.54305367461278886     
 C  -2.5779787052698331       -4.6549880757690385       -1.0625478081446027     
 C  -4.6033028131431930       -5.9727378130772149      -0.19101649711531909     
 H  -4.6121431056997126       -4.3906307292310887       -1.6075227318556022     
 H  -5.4236030637226635      -0.36470377358138889        2.4173228098502224     
 C  -4.7189839219320486       -2.5337892728079194        4.7840547790090326     
 H  -2.7601862711375897       -2.5320539418744370        3.8502477806607378     
 C  -3.3494328824092983      -0.50574118433168658        4.1090645700815589     
 N  -1.3126133493619279       -4.0324888151850073        5.8935122797351349     
 H -0.38069359135036041       -3.7335498339408129        5.5884609863119286     
 N -0.65716987476788113       -6.7798867466515285        4.4330038594585721     
 O  -3.8818700309883658       -6.2792935462871595        4.3782383748262994     
 O   3.6928956113806907E-002  -4.0123032804620600        3.0308588477684393     
 H  -6.4215132210402146      -0.67359563064046268       0.15703327422026020     
 H  -2.2703516213752897       -3.7080607899789464       -1.5279640794543061     
 H  -1.9054050960619455       -4.8228669719736832      -0.21029768768633442     
 H  -2.3928735883047487       -5.4611010748264670       -1.7844812143497513     
 H  -4.3938518094590924       -6.7525642035226836      -0.93829931008563616     
 H  -4.1667989025958985       -6.3041915229602683       0.76014530727800078     
 H  -5.6920385296845986       -5.9345218860528126       -5.1403734531588668E-002
 H  -4.3326644495028317       -2.4667605462085951        5.8107977246389320     
 H  -4.9586576651594729       -3.5856496040847450        4.5757802039815250     
 H  -5.6641122743501446       -1.9667108079114488        4.7266882152481582     
 H  -4.2425608740004499       0.14215487305165125        4.1228639331401258     
 H  -2.6440428805569383       -7.4332222504438092E-002   3.3796212289965135     
 H  -2.8957328469103558      -0.46367833233057143        5.1112010668078049     
 C  -1.7668250608961664       -3.1381202195557236        6.8544795996179557     
 C  0.19859278311640660       -7.8329273735171911        4.1702240465237095     
 H -0.65658936159135628       -6.6060841598758433        5.4449839719071580     
 C  -3.8452987904244722       -7.5828426483202804        5.0789479160710815     
 C  -5.2317638305799639       -6.0943222404963899        3.8176872343229036     
 C   1.4332281235421234       -4.4103668492179740        3.2648758603763217     
 C   8.0388509655474644E-002  -2.9927635739715068        1.9758479839687950     
 C  -1.1743740692624678       -1.8492274511525997        7.0205486571469455     
 C  -2.8651844397935724       -3.5068253207124505        7.6884817620367496     
 C  0.86550957647790583       -8.5256196105529085        5.2343218566930831     
 C  0.44412608557099797       -8.2339125280571714        2.8234534230237469     
 H  -3.6689832930868294       -7.3747741259506920        6.1420883642058577     
 H  -2.9860009355377590       -8.1288218694101069        4.6742231213479766     
 C  -5.1900925515739917       -8.2515301315386207        4.7993105753503071     
 C  -5.7250208654125583       -7.5031506835265809        3.5683447062774820     
 H  -5.1122236051960774       -5.4567855423893361        2.9354988149828500     
 H  -5.8453406923408435       -5.5804065933723246        4.5729931099275554     
 H   1.8356190076084735       -3.7768385252086771        4.0697065815776936     
 H   1.4016272923273498       -5.4519766432523697        3.6018902946614024     
 C   2.1688287133367830       -4.1838297007819385        1.9299111389531975     
 C   1.1140924119954680       -3.5349835550244388        1.0014538987053907     
 H -0.93898457204721875       -2.9034633607685376        1.5891846377478833     
 H  0.39701244274476577       -2.0396193862198544        2.4245328057052653     
 C  -1.7502897396779349      -0.94861537615294800        7.9203654198260374     
 C   7.9399500372693874E-002  -1.4974305003637525        6.2347109963387624     
 C  -3.4023641984428301       -2.5695006561366016        8.5755038881402417     
 C  -3.3758507184425337       -4.9361630120660420        7.6194310510452761     
 C   1.6353325910174268       -9.6520384172120419        4.9357885148353864     
 C  0.71024314976518166       -8.0079962452824063        6.6578014238979364     
 C   1.2572880377840914       -9.3465422194793177        2.5812746556073942     
 C -0.18908355275434907       -7.4551230866063056        1.6815286067297412     
 H  -5.8791352226414828       -8.1152534142618933        5.6401636725260280     
 H  -5.0794172928178147       -9.3267382556034182        4.6173435421788556     
 H  -5.2958294580980096       -7.9141687285251683        2.6446057600197315     
 H  -6.8181286906591207       -7.5586361791781131        3.4952497859902949     
 H   2.5390784504317025       -5.1272019031301745        1.5136267396561343     
 H   3.0307029879840601       -3.5187164252879861        2.0626023681550878     
 H   1.5468528937857104       -2.7502998005588291       0.36929422437544401     
 H  0.65210552435392399       -4.2868640950228345       0.34838555803415577     
 H  -1.3210217959772321        4.3330622668371531E-002   8.0141097922505153     
 C  -2.8655279634914597       -1.2840232593565883        8.6888491950053073     
 C  0.35511299951957531        8.6641428551506444E-003   6.1265455578929862     
 H  -6.3891150205249159E-002  -1.8669312828250608        5.2034298471370999     
 C   1.3075198670826054       -2.2223221363945229        6.8409741486921734     
 H  -4.2590983926391361       -2.8362966250976904        9.1912732584530019     
 C  -4.8061383743469968       -5.1284930123517167        8.1284211449936432     
 H  -3.3709212329413396       -5.2277946709152339        6.5593370891711853     
 C  -2.4016163513594355       -5.8726487356012447        8.3662337229102874     
 H   2.1051455401939929       -10.203729794705579        5.7466278516863785     
 C   1.8368804933410374       -10.077315883600122        3.6204309437701494     
 C   1.4651870263408773       -6.6701618746232842        6.8540636988915011     
 H -0.36555572528825586       -7.8164194385609962        6.8244289898787507     
 C   1.1375515364536719       -9.0024039803502589        7.7417114729947434     
 H   1.4616055430858670       -9.6412389233814384        1.5546044367617173     
 C  0.66538355556719830       -7.4281013750842746       0.40660052145652797     
 H -0.28178961625437504       -6.4098896698117089        2.0225687438032081     
 C  -1.6058670956074885       -7.9770373961542038        1.3674680934550520     
 H  -3.3148138010523680      -0.56302040430755418        9.3672060146393239     
 H -0.52255897009970276       0.55415681719558851        5.7560044988222909     
 H   1.1885581927513005       0.20233215878446900        5.4377280139607045     
 H  0.63305149684525552       0.43974761914867228        7.0981905402739036     
 H   1.4915268023274029       -1.8472703367525625        7.8581130861978776     
 H   2.2173664721902360       -2.0533901125985472        6.2470217707790896     
 H   1.1508510713915909       -3.3069269397715821        6.9267813828738634     
 H  -5.1306972837393410       -6.1691003118116896        7.9837437060087320     
 H  -5.5202171529459072       -4.4731109316356346        7.6104809644549922     
 H  -4.8827166392113632       -4.9189880913664457        9.2040042203291179     
 H  -2.3948573881053665       -5.6316751162443870        9.4386064190622250     
 H  -1.3798828552210274       -5.7543864140629424        7.9819026589067468     
 H  -2.6891555384766153       -6.9297812305943198        8.2645457497924610     
 H   2.4828315505876057       -10.926890233118067        3.4068265113260088     
 H   2.5504069210664975       -6.8421326677928498        6.8648482985087762     
 H   1.1906520379760199       -6.2025784058421465        7.8098024494126115     
 H   1.2511001850482124       -5.9442074607793911        6.0587777845666446     
 H   2.2117397079001342       -9.2167121205612919        7.6902631926322345     
 H  0.58861734440053404       -9.9495092397497640        7.6577717425176379     
 H  0.93917262694481507       -8.5822638978711012        8.7367582432033579     
 H   1.6866965469775725       -7.0776067010920487       0.60956216590205103     
 H  0.21883957677010069       -6.7660184331822082      -0.34842152578243502     
 H  0.74374328454896899       -8.4221047680674452       -5.0384033656875230E-002
 H  -1.5652354532506407       -9.0309859044977561        1.0567511539403684     
 H  -2.0732128644057255       -7.4052564828831162       0.55313183896051554     
 H  -2.2618184170684059       -7.9233732232987943        2.2483371288742835     
         240

 C   9.0802215997565145        6.2175060985702846       -9.3630070995331511     
 C   9.6647075724654279        6.0403716476748679       -8.0644018927833443     
 C   9.4391738602100403        7.3827593330482699       -10.111740639885237     
 N   8.1950292366273629        5.2982871549987012       -9.9161990627591621     
 C   10.592150536131753        6.9746894611486807       -7.5916764877026495     
 C   9.3405463302414180        4.8641126735016407       -7.1481256158622166     
 C   10.381282949958292        8.2793915045371307       -9.5962411899622584     
 C   8.8651373905466553        7.6068205904542987       -11.500089136559835     
 Dy   7.1262273876212445        4.5478472099602190       -11.769744405986613     
 H   8.0281837920580230        4.5624443879765302       -9.2251069626699653     
 H   11.040029756826966        6.8205960472815033       -6.6098159907861707     
 C   10.974827385625836        8.0830875938143851       -8.3486805290618786     
 C   7.8613196759427630        4.8180942565458302       -6.7156683533156345     
 C   9.8475371738075381        3.5035057863248920       -7.6759068615374790     
 H   9.9125992755624477        5.0545838620243071       -6.2258318455825794     
 H   10.663808790219447        9.1479007672741677       -10.188693259093638     
 C   9.7666303801880314        6.9515829051600804       -12.566023928116483     
 H   7.8719806365058549        7.1169835303282083       -11.531228204658424     
 C   8.6169088654719168        9.0830495676732212       -11.850506954519851     
 N   6.5465083554908805        5.3709557512504471       -13.771309203715186     
 H   5.5841224948867501        5.6246570143735131       -13.519413284336759     
 N   5.8738952175507748        2.7638029585291188       -12.186973993959610     
 O   9.0653764795795500        3.2332791616700400       -12.155114539727855     
 O   5.1345013359441873        5.5489589253271667       -10.891948129381184     
 H   11.727831243446843        8.7713296487372450       -7.9709436346752440     
 H   7.6897511142175343        3.9940830374163880       -6.0112966996140731     
 H   7.1605439874126082        4.6800020158621347       -7.5507378169283879     
 H   7.5765740558598713        5.7541234285037328       -6.2150728168754128     
 H   10.932698917997051        3.5359010086106761       -7.8440049961504439     
 H   9.3805428228611198        3.2015788300554986       -8.6223365408230084     
 H   9.6505522747965191        2.7069755437155916       -6.9429838708698517     
 H   9.3472164828722271        7.0554286218136300       -13.574818960403491     
 H   9.9237927733860101        5.8837850995309422       -12.365254239841040     
 H   10.758166723252042        7.4261001075266426       -12.552156529495850     
 H   9.5577512597978096        9.6432696880709301       -11.925818102649888     
 H   7.9996927420931216        9.5801660360020939       -11.091764609958492     
 H   8.1158575414418195        9.1612696708223282       -12.825467433098511     
 C   7.0130045752037811        6.2832876208023682       -14.711641043489063     
 C   5.0443972968687847        1.6885097909303814       -11.925846700852750     
 H   5.8812420661481095        2.9273127718031122       -13.201144037987708     
 C   9.0187466191335570        1.9101477640001154       -12.819893108015355     
 C   10.418474096736208        3.4281529876650514       -11.607000359560432     
 C   3.7488762509951816        5.1158645392098823       -11.126990624504268     
 C   5.0701091017752864        6.5181486442177459       -9.7924741243440732     
 C   6.4353830857942151        7.5813931987475547       -14.841558091708848     
 C   8.1188518776798144        5.9260308117138889       -15.538788941988726     
 C   4.3916253997503496       0.98358141844864488       -12.991626326034526     
 C   4.8101084085401711        1.2752424509460820       -10.580624412686236     
 H   8.8130271095309585        2.0858290994844193       -13.883349888378200     
 H   8.1729827356283593        1.3701678923458649       -12.379645006039627     
 C   10.374711325712665        1.2573449552972467       -12.554819245369288     
 C   10.919562786212937        2.0240655842560580       -11.339703009025166     
 H   10.304239815972899        4.0759861108633713       -10.731818010268544     
 H   11.026505035965465        3.9347070331137917       -12.371958901735177     
 H   3.3180565828860105        5.7687801000423615       -11.900662165831628     
 H   3.8109569301104345        4.0895633377324518       -11.503483619203854     
 C   3.0245072300745357        5.2631377646375723       -9.7750830013855783     
 C   4.0730415458644753        5.8958887408147396       -8.8301292141111745     
 H   6.0901741999602539        6.6258304213143493       -9.4140779704974609     
 H   4.7120025017158964        7.4773206332130089       -10.193869751052542     
 C   7.0227865095511319        8.4988836205462590       -15.715565474593843     
 C   5.1918633278441115        7.9253725287353181       -14.037492481434414     
 C   8.6649062066726366        6.8789573885495461       -16.404279148371756     
 C   8.6319499928235484        4.4967758824693025       -15.480209187470839     
 C   3.6215559062881457      -0.14370319196392950       -12.694294638397800     
 C   4.5533478748371463        1.4938793288654855       -14.417270740003312     
 C   4.0097554043257286       0.15245530915889932       -10.340278578453837     
 C   5.4499410172129572        2.0441433093811696       -9.4359109435711908     
 H   11.050253005076131        1.3934013317565632       -13.407275204546321     
 H   10.279584318108844       0.18230598934526088       -12.362171874971013     
 H   10.498700839005201        1.6273214569998089       -10.405740917920392     
 H   12.013918999629993        1.9698707599785532       -11.274512789043831     
 H   2.6844377310858634        4.2918454329024716       -9.3994555513690639     
 H   2.1460710536859837        5.9128193089839058       -9.8675329431660170     
 H   3.6280039868538427        6.6335593705274709       -8.1523404351013848     
 H   4.5699403377250389        5.1269957818991996       -8.2244040116643689     
 H   6.6093365967080784        9.4995943279259514       -15.778433068769589     
 C   8.1332684303552174        8.1686867434311843       -16.492546765385143     
 C   4.9282732428959513        9.4307884092869845       -13.894538938713289     
 H   5.3413829941433564        7.5282531147222711       -13.017260136523079     
 C   3.9538895085814523        7.2232697247535231       -14.650046776833332     
 H   9.5246927430938086        6.6231064818291774       -17.020823931557942     
 C   10.073649519046956        4.3207588543773765       -15.960914130836455     
 H   8.6013568702314647        4.1898864633970199       -14.425484044713661     
 C   7.6765816889561620        3.5677240033809432       -16.259382143048356     
 H   3.1532228406018579      -0.69549789011025309       -13.506431652802645     
 C   3.4232417906728174      -0.57336370072993437       -11.379258620449061     
 C   3.7634784412610323        2.8067187922621306       -14.635661944015393     
 H   5.6251504408005033        1.7170692142806923       -14.568620790938313     
 C   4.1750721292887363       0.48027397488145401       -15.502154330671052     
 H   3.8234206833671420      -0.15584685056309527       -9.3139219605004548     
 C   4.6026845321210272        2.0615232120961715       -8.1555208043383924     
 H   5.5442789548572780        3.0915749024437384       -9.7704872232981206     
 C   6.8664474221641019        1.5120301754466137       -9.1353910680124422     
 H   8.5856820197618759        8.8991827769633662       -17.157705082552791     
 H   5.8121916209672584        9.9626179288345238       -13.519200972328537     
 H   4.1018957638706866        9.6162218987783010       -13.194890818544659     
 H   4.6460138441790537        9.8852960962935494       -14.854504214172421     
 H   3.7631584936028908        7.6261305323851598       -15.655338629698436     
 H   3.0509822533811963        7.3815107836810645       -14.042859955364928     
 H   4.1000568286375039        6.1399479845227098       -14.768687002884628     
 H   10.398814799566360        3.2781500268584511       -15.830914721198747     
 H   10.772160689474495        4.9679239575181864       -15.412112068594821     
 H   10.175300991607221        4.5552784849820940       -17.029123270976058     
 H   7.6808053373373362        3.8288044474146004       -17.327225596568006     
 H   6.6493416707042385        3.6692930929265795       -15.884283513604549     
 H   7.9724273747731367        2.5110894629288851       -16.172717773955661     
 H   2.7813591016158972       -1.4267469070993273       -11.166190818935835     
 H   2.6846289959448346        2.6015677510718529       -14.665105441284220     
 H   4.0428272938384033        3.2786170994449884       -15.587874726187971     
 H   3.9403260492527865        3.5410630361994855       -13.839770876864872     
 H   3.1062077294394652       0.23555394160382842       -15.472337139137304     
 H   4.7473862883728986      -0.45079717218380944       -15.400607124493733     
 H   4.3835083934189623       0.89960608719003732       -16.495659840000062     
 H   3.5798087758330164        2.4129754629454436       -8.3490081591854519     
 H   5.0539164352820123        2.7172450454429433       -7.3982496684410570     
 H   4.5271687141772796        1.0643246974987381       -7.7043468108237665     
 H   6.8207385835960643       0.45435277186986822       -8.8383500444090384     
 H   7.3401837883810916        2.0705347585821197       -8.3160392396440894     
 H   7.5181685789365948        1.5754202645560551       -10.018761172581536     
 C  -3.8596709408715753       -3.2997428310888091        1.5755267379504991     
 C  -4.4082651598166800       -3.4416755455289127       0.25659847831896032     
 C  -4.2237869568808826       -2.1445932415685927        2.3381731926531666     
 N  -3.0071344930695565       -4.2482706656623233        2.1323240369322520     
 C  -5.3071315238891490       -2.4841436410709465      -0.22563257287217134     
 C  -4.0696630116483288       -4.6044967211337768      -0.67225620102704475     
 C  -5.1327653535417381       -1.2206455114541941        1.8103462950983809     
 C  -3.7007563023012620       -1.9549356983127482        3.7533086694819238     
 Dy  -1.9286620649922079       -5.0151694790310870        3.9709383019685842     
 H  -2.8458474459066876       -4.9766732699465743        1.4320476903378634     
 H  -5.7297186258406727       -2.6129317226294142       -1.2229053519643129     
 C  -5.6915714305844478       -1.3818796091466046       0.54078030191901816     
 C  -2.5785043783077022       -4.6560382340569637       -1.0630730849557026     
 C  -4.6039453427186787       -5.9711720895288423      -0.18798385727136774     
 H  -4.6128995743068764       -4.3911658513574396       -1.6067558681230591     
 H  -5.4182400878353310      -0.35858279583986108        2.4120887469752068     
 C  -4.7034357604940453       -2.5305140473573537        4.7811954550726732     
 H  -2.7488131638063336       -2.5189204104405483        3.8407397901421136     
 C  -3.3475950220086341      -0.49625441291513761        4.1033220803900194     
 N  -1.3114819804575044       -4.0319891456217922        5.8970478795183396     
 H -0.37894997335390618       -3.7335553671878974        5.5935551227539335     
 N -0.65810135440588957       -6.7751773716192760        4.4313711844186745     
 O  -3.8809565526606256       -6.2745521596452196        4.3758635979244209     
 O   3.9675297127106407E-002  -4.0060630189219131        3.0344345409635509     
 H  -6.4205966985730560      -0.67224256679471539       0.15474467339738446     
 H  -2.2708104401556262       -3.7100056124947356       -1.5301497433004272     
 H  -1.9052672522718066       -4.8229858647327060      -0.21119330513731052     
 H  -2.3944528668829808       -5.4632912717102915       -1.7839410097247690     
 H  -4.3952156348477285       -6.7524155217210629      -0.93392182518666211     
 H  -4.1671816767033345       -6.3010966634273915       0.76353523124385780     
 H  -5.6925975901214123       -5.9320730905061829       -4.8050474043618049E-002
 H  -4.3148567024097728       -2.4611128199508383        5.8067324166290080     
 H  -4.9382263638552244       -3.5833797611786915        4.5735412209114159     
 H  -5.6514244487322767       -1.9691110334820596        4.7267054990090038     
 H  -4.2437214284075599       0.14608420626939045        4.1216102518229736     
 H  -2.6482117851385856       -6.0579264804121083E-002   3.3717470500467628     
 H  -2.8903757754881876      -0.45199563889981631        5.1034748447001039     
 C  -1.7663450940250116       -3.1383275431803148        6.8583081572381017     
 C  0.19650220151523468       -7.8290266056516771        4.1680207309577302     
 H -0.65730633307054509       -6.6018821330275692        5.4434485123709324     
 C  -3.8452525044655812       -7.5791505256402605        5.0745426457445761     
 C  -5.2306880744242523       -6.0876546891823624        3.8157074251284104     
 C   1.4354714084676861       -4.4058452758595479        3.2682234282994416     
 C   8.4054469644369315E-002  -2.9873505496806847        1.9787206841995952     
 C  -1.1747537826508629       -1.8491576478416998        7.0248523544864492     
 C  -2.8650979271154600       -3.5078690587544181        7.6913506675555539     
 C  0.86288023163662686       -8.5227290242634162        5.2317956219507202     
 C  0.44124715834449812       -8.2299163612816582        2.8210843787720505     
 H  -3.6674997822591986       -7.3731198667827851        6.1377711266268680     
 H  -2.9870868916850619       -8.1255485327665280        4.6680849357231207     
 C  -5.1911211399829922       -8.2457046911430041        4.7953167222610000     
 C  -5.7256515655616615       -7.4957301991818248        3.5652039385290903     
 H  -5.1105577259749291       -5.4496433290829556        2.9339757528769326     
 H  -5.8435694084807839       -5.5735347460243014        4.5714345280398723     
 H   1.8388123120007254       -3.7727307948294859        4.0728839710935727     
 H   1.4025474008896821       -5.4473602448843437        3.6053396908141591     
 C   2.1710440880984412       -4.1805243978689433        1.9330086365136834     
 C   1.1166458064600775       -3.5314950917655503        1.0043758991978629     
 H -0.93525609928670306       -2.8972028770779277        1.5921638509373204     
 H  0.40199313903442541       -2.0343294176184363        2.4266589690477463     
 C  -1.7514853231009395      -0.94921463777059456        7.9247487353384631     
 C   7.8815840396072839E-002  -1.4965829218663416        6.2390928259788510     
 C  -3.4029621942397705       -2.5712690286482731        8.5786868593659396     
 C  -3.3756263225323528       -4.9371391727113245        7.6205865625991844     
 C   1.6332620140376104       -9.6485874120326098        4.9326204905614297     
 C  0.70653715391766858       -8.0068282820550909        6.6557525682195120     
 C   1.2542992525852277       -9.3425044786307954        2.5783252892497233     
 C -0.19333689435046703       -7.4517847757629978        1.6795050552490456     
 H  -5.8795064575456628       -8.1089232915789022        5.6366317288384549     
 H  -5.0821731736808280       -9.3209438722960307        4.6126578446303661     
 H  -5.2971074024838662       -7.9062651647805131        2.6409575712254649     
 H  -6.8188482963691834       -7.5502624610939622        3.4923453733481309     
 H   2.5405585644794382       -5.1243872882280188        1.5172028850092674     
 H   3.0333678831423412       -3.5158707574031300        2.0651136188225818     
 H   1.5499138021510168       -2.7479012007331987       0.37127980242005515     
 H  0.65352245383578655       -4.2834693465426321       0.35226565851743036     
 H  -1.3229546202931439        4.2979737077773562E-002   8.0188874107397634     
 C  -2.8666264722492123       -1.2856754475025463        8.6928851715834998     
 C  0.35401896252531989        9.6065467297827400E-003   6.1311628124863446     
 H  -6.4380747090588483E-002  -1.8660038489304136        5.2077795109773071     
 C   1.3071865276695622       -2.2212298130306283        6.8451340344141611     
 H  -4.2598611994077693       -2.8386710283692840        9.1939534581206441     
 C  -4.8067261788293543       -5.1296234247194512        8.1270266825512394     
 H  -3.3688704204526725       -5.2280545072712883        6.5603662785732437     
 C  -2.4025364787551902       -5.8741792896225844        8.3681117880666953     
 H   2.1031960801515646       -10.200612331540896        5.7431763465516372     
 C   1.8348202337881061       -10.073168364635826        3.6170345745865675     
 C   1.4628142360951004       -6.6702997901501924        6.8548160372706795     
 H -0.36918878594623761       -7.8140801443352110        6.8212185799302683     
 C   1.1310579771569809       -9.0031393979466685        7.7389519169736900     
 H   1.4575159041583050       -9.6373986112827641        1.5515022772358804     
 C  0.66005516859096991       -7.4241576573282551       0.40384414624534742     
 H -0.28674058102191968       -6.4065545108180153        2.0204613819386932     
 C  -1.6097916767855251       -7.9753101372574751        1.3667416889796911     
 H  -3.3163264488700559      -0.56525034346415748        9.3715207165365140     
 H -0.52370995358543826       0.55490986256018926        5.7604550839778419     
 H   1.1875005288476361       0.20361745985700694        5.4424905530063690     
 H  0.63169293370630875       0.44065800242376713        7.1028740770971961     
 H   1.4913006216325884       -1.8461181128702366        7.8622206885694581     
 H   2.2168793887766478       -2.0522276782057935        6.2509661850305829     
 H   1.1507319093493344       -3.3058507212950405        6.9310868666257299     
 H  -5.1311471236793880       -6.1700907865108547        7.9811950723438230     
 H  -5.5197977513283423       -4.4738168596259467        7.6082774297867788     
 H  -4.8851257244534088       -4.9206966837259856        9.2025273819913238     
 H  -2.3973727649406977       -5.6341670026840740        9.4406621421363521     
 H  -1.3802870293480969       -5.7555365281084461        7.9853741428062648     
 H  -2.6898048969068569       -6.9312155926590115        8.2650083841001418     
 H   2.4809684080813481       -10.922487195545349        3.4029715663384370     
 H   2.5477476206831766       -6.8437250146505040        6.8668737852152928     
 H   1.1875059961277328       -6.2035666987891354        7.8107293774831392     
 H   1.2508022551804829       -5.9430957834237201        6.0602179681047410     
 H   2.2051133312286959       -9.2183852111569138        7.6890930547727887     
 H  0.58146368575763874       -9.9495925971747798        7.6528094944092349     
 H  0.93125962930589978       -8.5841063231803094        8.7341491627602608     
 H   1.6811918726291746       -7.0726716902283311       0.60590249437333310     
 H  0.21224793879366491       -6.7625429816191929      -0.35078857978368966     
 H  0.73897722742404259       -8.4180978087054843       -5.3254756695669855E-002
 H  -1.5682153258684521       -9.0294594388693454        1.0569076358660565     
 H  -2.0781694751624595       -7.4047289459414651       0.55223251029190734     
 H  -2.2652394599278058       -7.9214606697774519        2.2479503865475490     
         240

 C   9.0778295762367822        6.2136003847956474       -9.3615387498767539     
 C   9.6614769209757796        6.0363397210460317       -8.0626187497000092     
 C   9.4362699715323437        7.3795110458060957       -10.109506306355604     
 N   8.1939584925483349        5.2938379720834163       -9.9157567927853805     
 C   10.588351453675463        6.9707976670295517       -7.5891153037485992     
 C   9.3370601027536164        4.8597532421092069       -7.1468597754958925     
 C   10.377661757461500        8.2763713551958116       -9.5931555708882392     
 C   8.8623062901815288        7.6041439499578143       -11.497804180386002     
 Dy   7.1266779082888405        4.5443879040555872       -11.770186914041489     
 H   8.0276733186150988        4.5572377770552581       -9.2253655207876601     
 H   11.035805106247969        6.8165185462752333       -6.6071106328872347     
 C   10.970885216716157        8.0796618813055865       -8.3455042848648109     
 C   7.8573295162702426        4.8122171124653823       -6.7163831033605854     
 C   9.8461981588069580        3.4997640345614389       -7.6739971089192114     
 H   9.9075984015499508        5.0507408640685911       -6.2237729812685352     
 H   10.659863418964106        9.1454277109376925       -10.184943374563357     
 C   9.7636878088197214        6.9493449556785354       -12.564126717692137     
 H   7.8691041209592507        7.1144277523029613       -11.529151788569315     
 C   8.6142893088740777        9.0805336983291269       -11.847826785749094     
 N   6.5450439374915819        5.3731400386311821       -13.769019235498632     
 H   5.5843311599723844        5.6298749414678575       -13.514795875926239     
 N   5.8754929738161001        2.7601131296499557       -12.188687306316563     
 O   9.0672468458195858        3.2312839927108064       -12.153607781787249     
 O   5.1348630859792497        5.5441146254558458       -10.889936318359554     
 H   11.723470749158626        8.7680288673113029       -7.9671883682771485     
 H   7.6859184135084933        3.9887029243689733       -6.0113982750976058     
 H   7.1578847122039466        4.6723797152573550       -7.5521901770723581     
 H   7.5707992519629581        5.7483620608496002       -6.2171352166696119     
 H   10.931613423989585        3.5331074576867780       -7.8398313238388715     
 H   9.3814514373718030        3.1978781992435370       -8.6214676390289302     
 H   9.6483545779737092        2.7027942686220845       -6.9418236165183247     
 H   9.3442763439974410        7.0538169666895048       -13.572857932787837     
 H   9.9207853903717016        5.8814140408747155       -12.363965153214806     
 H   10.755304698486501        7.4237019498245926       -12.550063249511554     
 H   9.5552990548672092        9.6404178886885514       -11.923798502930666     
 H   7.9978217614167280        9.5778330523634700       -11.088603890253992     
 H   8.1125721320155257        9.1590348183129198       -12.822417925152472     
 C   7.0115645196573366        6.2831910837791094       -14.711275278912982     
 C   5.0455592705942625        1.6852679488203521       -11.927226385217923     
 H   5.8819465073444093        2.9241843679182575       -13.202750952180962     
 C   9.0221745809463592        1.9087005276693374       -12.819283087183406     
 C   10.419945875994960        3.4272326437138938       -11.605020732609630     
 C   3.7492169273032450        5.1113905571475842       -11.125247494265478     
 C   5.0704784868771879        6.5141049442933037       -9.7911254548791451     
 C   6.4341330127485064        7.5810613270362044       -14.844342264769706     
 C   8.1171728798813660        5.9238288948512823       -15.537838617674209     
 C   4.3923616973310926       0.98043064887567222       -12.992763883201102     
 C   4.8114035291370811        1.2723239450579220       -10.581872848094987     
 H   8.8168230978131916        2.0848644792317717       -13.882714694264493     
 H   8.1767296542107921        1.3676589819115674       -12.379810448544271     
 C   10.378557539611691        1.2569727851589969       -12.554085443679343     
 C   10.922359931842712        2.0235094988825151       -11.338429319584769     
 H   10.304752228105754        4.0744415068508042       -10.729540126894040     
 H   11.027639148414275        3.9348777778281154       -12.369498035794010     
 H   3.3188847674717019        5.7639053946621805       -11.899532952113809     
 H   3.8110404747250164        4.0848494970991860       -11.501137224657404     
 C   3.0242834879995715        5.2598493361423744       -9.7737369305097648     
 C   4.0725833088595156        5.8930657169905283       -8.8288309507256990     
 H   6.0904239705786960        6.6214905752209372       -9.4122974679899638     
 H   4.7131612995069814        7.4732243899197011       -10.193322185433116     
 C   7.0218790708702761        8.4964369019273160       -15.720279172025087     
 C   5.1901531138407186        7.9267195305941396       -14.041711545724075     
 C   8.6636735605516648        6.8747152481534277       -16.405147808989312     
 C   8.6294711883909692        4.4944794254024334       -15.476656461288467     
 C   3.6217808195813652      -0.14636352588978108       -12.695091319290277     
 C   4.5547918232419811        1.4897850694835251       -14.418621785333826     
 C   4.0102306673314416       0.15022585102359937       -10.341213491603542     
 C   5.4524363686658068        2.0405341390133871       -9.4373820011272525     
 H   11.054264247816429        1.3940587575522123       -13.406206028935065     
 H   10.284264417569702       0.18178708744177927       -12.361995736273244     
 H   10.501676323135570        1.6258115197075158       -10.404817521064977     
 H   12.016728465043071        1.9702317445571260       -11.273036287848152     
 H   2.6838042148792582        4.2889424231792042       -9.3974841670406750     
 H   2.1460042905793695        5.9096580854543745       -9.8669825321993994     
 H   3.6274104045189319        6.6314809812022810       -8.1519485615166634     
 H   4.5688328411384980        5.1245420883761836       -8.2221370716901863     
 H   6.6083650890382266        9.4968945590624170       -15.785862029795005     
 C   8.1325716568817388        8.1644095047287859       -16.496172527055517     
 C   4.9263796238424158        9.4323273955418330       -13.901833010212266     
 H   5.3391194525630983        7.5319000570590200       -13.020563372259765     
 C   3.9525451795598019        7.2231932885647909       -14.653371549584614     
 H   9.5234115512558244        6.6171758292269329       -17.020990084561177     
 C   10.071206929966420        4.3166716541098857       -15.956497471387497     
 H   8.5985193237059683        4.1894149297972492       -14.421423668235688     
 C   7.6737807845979962        3.5646327109054861       -16.254449285467711     
 H   3.1533028451401766      -0.69824169022484905       -13.507061572025519     
 C   3.4232194426518312      -0.57549071054301637       -11.379959833322211     
 C   3.7657881756947988        2.8029237187265821       -14.638198395206516     
 H   5.6267782867004650        1.7121797155052543       -14.569679964619981     
 C   4.1762653745280645       0.47566807699826524       -15.502918044765586     
 H   3.8237301596235156      -0.15762177579670333       -9.3147848990004203     
 C   4.6066713585963326        2.0574554898580044       -8.1560208447815938     
 H   5.5466605223990255        3.0881601693096048       -9.7714123015982661     
 C   6.8690500950668634        1.5078973344507203       -9.1385736567653311     
 H   8.5854584228878856        8.8934714547815688       -17.162551170079499     
 H   5.8099678599313149        9.9649207479011004       -13.526778981995573     
 H   4.0994814580883254        9.6189571403338157       -13.203156409256609     
 H   4.6447662759422039        9.8849375396555850       -14.862802813882235     
 H   3.7620650980565142        7.6240375240016860       -15.659467601598555     
 H   3.0493844748057195        7.3823382554748287       -14.046809624367626     
 H   4.0991987917961570        6.1397526920978853       -14.769739206085811     
 H   10.395816364438177        3.2742462432462625       -15.824199342952689     
 H   10.769914524553380        4.9646414517783262       -15.408957121241373     
 H   10.173165780714358        4.5487613894296253       -17.025132610447130     
 H   7.6791634199960024        3.8232721491519386       -17.322799316001237     
 H   6.6463611128423734        3.6681116522783812       -15.880568489027276     
 H   7.9683927925828950        2.5079725100266632       -16.165179982205228     
 H   2.7808938516069821       -1.4284559866532252       -11.166652101517695     
 H   2.6868190621106165        2.5984271459047870       -14.667625565516204     
 H   4.0454958718816032        3.2737746199569124       -15.590807526596588     
 H   3.9430097832564184        3.5379300804226022       -13.842997263844497     
 H   3.1072009072825835       0.23189671281122623       -15.473408458834434     
 H   4.7477882570134451      -0.45576068871582409       -15.400383176671138     
 H   4.3855153708482728       0.89410856204464983       -16.496593679776982     
 H   3.5836881705920152        2.4093030970034865       -8.3481047300788784     
 H   5.0589804910757037        2.7127520221550245       -7.3990347598763604     
 H   4.5314392711251807        1.0600714918065275       -7.7051712122603995     
 H   6.8234211721117513       0.44991694627218604       -8.8426867825929580     
 H   7.3434791889671622        2.0654071377219569       -8.3189851588483901     
 H   7.5201093906337801        1.5721934786209739       -10.022322906598342     
 C  -3.8564616058429926       -3.2955876330204390        1.5735480209312300     
 C  -4.4069782991846269       -3.4398354402651501       0.25580828155596341     
 C  -4.2187339310054295       -2.1387363346479318        2.3343609155721539     
 N  -3.0036565845334366       -4.2432089737421448        2.1312025549528482     
 C  -5.3066798064361382       -2.4832102274808738      -0.22652540079738892     
 C  -4.0697925227061500       -4.6040966493311792      -0.67165716763265670     
 C  -5.1286527851385273       -1.2158079017884869        1.8065180032831207     
 C  -3.6920743392473190       -1.9466298492886907        3.7476049581910069     
 Dy  -1.9272654182389610       -5.0087795613671569        3.9714875565094623     
 H  -2.8432381460600196       -4.9731060859122218        1.4323536775426431     
 H  -5.7308782821221591       -2.6137532272656130       -1.2227749297978272     
 C  -5.6898837815933359       -1.3796597653968656       0.53850692922524757     
 C  -2.5790300513455713       -4.6570883923448898       -1.0635983617668023     
 C  -4.6045878722941653       -5.9696063659804706      -0.18495121742741638     
 H  -4.6136560429140392       -4.3917009734837897       -1.6059890043905161     
 H  -5.4128771119479975      -0.35246181809833332        2.4068546841001908     
 C  -4.6878875990560420       -2.5272388219067881        4.7783361311363137     
 H  -2.7374400564750769       -2.5057868790066600        3.8312317996234899     
 C  -3.3457571616079695      -0.48676764149858853        4.0975795906984791     
 N  -1.3103506115530810       -4.0314894760585780        5.9005834793015444     
 H -0.37720635535745189       -3.7335609004349823        5.5986492591959385     
 N -0.65903283404389812       -6.7704679965870245        4.4297385093787760     
 O  -3.8800430743328849       -6.2698107730032797        4.3734888210225424     
 O   4.2421638140405900E-002  -3.9998227573817657        3.0380102341586626     
 H  -6.4196801761058984      -0.67088950294896799       0.15245607257450874     
 H  -2.2712692589359627       -3.7119504350105252       -1.5323354071465480     
 H  -1.9051294084816677       -4.8231047574917287      -0.21208892258828665     
 H  -2.3960321454612128       -5.4654814685941151       -1.7834008050997869     
 H  -4.3965794602363646       -6.7522668399194421      -0.92954434028768806     
 H  -4.1675644508107705       -6.2980018038945147       0.76692515520971494     
 H  -5.6931566505582269       -5.9296242949595532       -4.4697213555647430E-002
 H  -4.2970489553167130       -2.4554650936930815        5.8026671086190840     
 H  -4.9177950625509768       -3.5811099182726385        4.5713022378413068     
 H  -5.6387366231144096       -1.9715112590526704        4.7267227827698495     
 H  -4.2448819828146709       0.15001353948712964        4.1203565705058223     
 H  -2.6523806897202329       -4.6826307103804074E-002   3.3638728710970116     
 H  -2.8850187040660193      -0.44031294546906119        5.0957486225924038     
 C  -1.7658651271538570       -3.1385348668049060        6.8621367148582477     
 C  0.19441161991406278       -7.8251258377861639        4.1658174153917509     
 H -0.65802330454973390       -6.5976801061792942        5.4419130528347068     
 C  -3.8452062185066902       -7.5754584029602396        5.0701373754180699     
 C  -5.2296123182685399       -6.0809871378683340        3.8137276159339173     
 C   1.4377146933932488       -4.4013237025011209        3.2715709962225614     
 C   8.7720429633263985E-002  -2.9819375253898630        1.9815933844303957     
 C  -1.1751334960392581       -1.8490878445307999        7.0291560518259537     
 C  -2.8650114144373480       -3.5089127967963858        7.6942195730743572     
 C  0.86025088679534789       -8.5198384379739220        5.2292693872083573     
 C  0.43836823111799822       -8.2259201945061466        2.8187153345203546     
 H  -3.6660162714315678       -7.3714656076148790        6.1334538890478782     
 H  -2.9881728478323648       -8.1222751961229491        4.6619467500982656     
 C  -5.1921497283919926       -8.2398792507473892        4.7913228691716920     
 C  -5.7262822657107648       -7.4883097148370688        3.5620631707806987     
 H  -5.1088918467537807       -5.4425011157765741        2.9324526907710147     
 H  -5.8417981246207233       -5.5666628986762783        4.5698759461521901     
 H   1.8420056163929772       -3.7686230644502947        4.0760613606094518     
 H   1.4034675094520142       -5.4427438465163167        3.6087890869669161     
 C   2.1732594628600999       -4.1772190949559471        1.9361061340741694     
 C   1.1191992009246869       -3.5280066285066618        1.0072978996903350     
 H -0.93152762652618748       -2.8909423933873182        1.5951430641267572     
 H  0.40697383532408504       -2.0290394490170183        2.4287851323902272     
 C  -1.7526809065239441      -0.94981389938824112        7.9291320508508889     
 C   7.8232180419451819E-002  -1.4957353433689307        6.2434746556189396     
 C  -3.4035601900367114       -2.5730374011599446        8.5818698305916357     
 C  -3.3754019266221715       -4.9381153333566070        7.6217420741530937     
 C   1.6311914370577942       -9.6451364068531777        4.9294524662874739     
 C  0.70283115807015561       -8.0056603188277773        6.6537037125410885     
 C   1.2513104673863642       -9.3384667377822712        2.5753759228920523     
 C -0.19759023594658492       -7.4484464649196900        1.6774815037683497     
 H  -5.8798776924498428       -8.1025931688959094        5.6330997851508808     
 H  -5.0849290545438413       -9.3151494889886433        4.6079721470818766     
 H  -5.2983853468697228       -7.8983616010358579        2.6373093824311984     
 H  -6.8195679020792470       -7.5418887430098112        3.4894409607059669     
 H   2.5420386785271738       -5.1215726733258640        1.5207790303624007     
 H   3.0360327783006227       -3.5130250895182740        2.0676248694900754     
 H   1.5529747105163232       -2.7455026009075683       0.37326538046466629     
 H  0.65493938331764912       -4.2800745980624297       0.35614575900070500     
 H  -1.3248874446090559        4.2628851487175601E-002   8.0236650292290133     
 C  -2.8677249810069654       -1.2873276356485042        8.6969211481616924     
 C  0.35292492553106453        1.0548950604414837E-002   6.1357800670797022     
 H  -6.4870343975927822E-002  -1.8650764150357664        5.2121291748175143     
 C   1.3068531882565189       -2.2201374896667341        6.8492939201361489     
 H  -4.2606240061764025       -2.8410454316408775        9.1966336577882881     
 C  -4.8073139833117118       -5.1307538370871857        8.1256322201088373     
 H  -3.3668196079640049       -5.2283143436273436        6.5613954679753013     
 C  -2.4034566061509448       -5.8757098436439241        8.3699898532231032     
 H   2.1012466201091367       -10.197494868376211        5.7397248414168960     
 C   1.8327599742351750       -10.069020845671533        3.6136382054029852     
 C   1.4604414458493236       -6.6704377056771005        6.8555683756498578     
 H -0.37282184660421935       -7.8117408501094259        6.8180081699817867     
 C   1.1245644178602900       -9.0038748155430799        7.7361923609526375     
 H   1.4534262652307430       -9.6335582991840898        1.5484001177100435     
 C  0.65472678161474140       -7.4202139395722355       0.40108777103416687     
 H -0.29169154578946427       -6.4032193518243217        2.0183540200741783     
 C  -1.6137162579635616       -7.9735828783607463        1.3660152845043303     
 H  -3.3178390966877438      -0.56748028262076078        9.3758354184337058     
 H -0.52486093707117387       0.55566290792479012        5.7649056691333929     
 H   1.1864428649439718       0.20490276092954485        5.4472530920520326     
 H  0.63033437056736186       0.44156838569886198        7.1075576139204886     
 H   1.4910744409377741       -1.8449658889879108        7.8663282909410386     
 H   2.2163923053630596       -2.0510652438130403        6.2549105992820770     
 H   1.1506127473070780       -3.3047745028184989        6.9353923503775974     
 H  -5.1315969636194350       -6.1710812612100199        7.9786464386789131     
 H  -5.5193783497107773       -4.4745227876162579        7.6060738951185654     
 H  -4.8875348096954543       -4.9224052760855255        9.2010505436535297     
 H  -2.3998881417760285       -5.6366588891237601        9.4427178652104793     
 H  -1.3806912034751664       -5.7566866421539507        7.9888456267057837     
 H  -2.6904542553370989       -6.9326499547237024        8.2654710184078226     
 H   2.4791052655750905       -10.918084157972629        3.3991166213508648     
 H   2.5450883202998553       -6.8453173615081573        6.8688992719218085     
 H   1.1843599542794456       -6.2045549917361251        7.8116563055536670     
 H   1.2505043253127535       -5.9419841060680492        6.0616581516428383     
 H   2.1984869545572581       -9.2200583017525357        7.6879229169133438     
 H  0.57431002711474344       -9.9496759545997975        7.6478472463008327     
 H  0.92334663166698439       -8.5859487484895158        8.7315400823171636     
 H   1.6756871982807766       -7.0677366793646135       0.60224282284461517     
 H  0.20565630081722913       -6.7590675300561784      -0.35315563378494430     
 H  0.73421117029911631       -8.4140908493435234       -5.6125479734464481E-002
 H  -1.5711951984862635       -9.0279329732409330        1.0570641177917444     
 H  -2.0831260859191936       -7.4042014089998140       0.55133318162329903     
 H  -2.2686605027872053       -7.9195481162561094        2.2475636442208144     
         240

 C   9.0754375527170499        6.2096946710210101       -9.3600704002203585     
 C   9.6582462694861313        6.0323077944171954       -8.0608356066166760     
 C   9.4333660828546488        7.3762627585639207       -10.107271972825970     
 N   8.1928877484693068        5.2893887891681315       -9.9153145228115989     
 C   10.584552371219175        6.9669058729104218       -7.5865541197945490     
 C   9.3335738752658148        4.8553938107167722       -7.1455939351295683     
 C   10.374040564964709        8.2733512058544942       -9.5900699518142183     
 C   8.8594751898164006        7.6014673094613299       -11.495519224212169     
 Dy   7.1271284289564374        4.5409285981509546       -11.770629422096365     
 H   8.0271628451721746        4.5520311661339870       -9.2256240789053550     
 H   11.031580455668971        6.8124410452689643       -6.6044052749882978     
 C   10.966943047806478        8.0762361687967861       -8.3423280406677431     
 C   7.8533393565977221        4.8063399683849335       -6.7170978534055372     
 C   9.8448591438063779        3.4960222827979854       -7.6720873563009437     
 H   9.9025975275374538        5.0468978661128752       -6.2217141169544901     
 H   10.655918047708763        9.1429546546012190       -10.181193490033078     
 C   9.7607452374514114        6.9471070061969913       -12.562229507267793     
 H   7.8662276054126457        7.1118719742777143       -11.527075372480207     
 C   8.6116697522762387        9.0780178289850326       -11.845146616978335     
 N   6.5435795194922832        5.3753243260119170       -13.766729267282079     
 H   5.5845398250580187        5.6350928685622028       -13.510178467515720     
 N   5.8770907300814255        2.7564233007707926       -12.190400618673516     
 O   9.0691172120596200        3.2292888237515722       -12.152101023846646     
 O   5.1352248360143120        5.5392703255845257       -10.887924507337924     
 H   11.719110254870406        8.7647280858853609       -7.9634331018790530     
 H   7.6820857127994522        3.9833228113215591       -6.0114998505811386     
 H   7.1552254369952841        4.6647574146525761       -7.5536425372163283     
 H   7.5650244480660449        5.7426006931954667       -6.2191976164638110     
 H   10.930527929982121        3.5303139067628799       -7.8356576515272991     
 H   9.3823600518824861        3.1941775684315754       -8.6205987372348520     
 H   9.6461568811509011        2.6986129935285774       -6.9406633621667977     
 H   9.3413362051226532        7.0522053115653787       -13.570896905172184     
 H   9.9177780073573931        5.8790429822184889       -12.362676066588572     
 H   10.752442673720958        7.4213037921225435       -12.547969969527259     
 H   9.5528468499366070        9.6375660893061710       -11.921778903211445     
 H   7.9959507807403343        9.5755000687248479       -11.085443170549494     
 H   8.1092867225892320        9.1567999658035095       -12.819368417206434     
 C   7.0101244641108922        6.2830945467558497       -14.710909514336901     
 C   5.0467212443197411        1.6820261067103228       -11.928606069583095     
 H   5.8826509485407081        2.9210559640334028       -13.204357866374215     
 C   9.0256025427591631        1.9072532913385591       -12.818673066351455     
 C   10.421417655253714        3.4263122997627358       -11.603041105658827     
 C   3.7495576036113079        5.1069165750852852       -11.123504364026688     
 C   5.0708478719790886        6.5100612443688615       -9.7897767854142153     
 C   6.4328829397027976        7.5807294553248541       -14.847126437830564     
 C   8.1154938820829194        5.9216269779886748       -15.536888293359691     
 C   4.3930979949118347       0.97727987930269955       -12.993901440367676     
 C   4.8126986497339903        1.2694054391697618       -10.583121283503736     
 H   8.8206190860954266        2.0838998589791240       -13.882079500150786     
 H   8.1804765727932267        1.3651500714772702       -12.379975891048916     
 C   10.382403753510717        1.2566006150207472       -12.553351641989398     
 C   10.925157077472486        2.0229534135089722       -11.337155630144371     
 H   10.305264640238608        4.0728969028382371       -10.727262243519537     
 H   11.028773260863087        3.9350485225424392       -12.367037169852843     
 H   3.3197129520573934        5.7590306892819987       -11.898403738395992     
 H   3.8111240193395983        4.0801356564659201       -11.498790830110954     
 C   3.0240597459246072        5.2565609076471764       -9.7723908596339513     
 C   4.0721250718545559        5.8902426931663179       -8.8275326873402236     
 H   6.0906737411971381        6.6171507291275260       -9.4105169654824667     
 H   4.7143200972980663        7.4691281466263924       -10.192774619813690     
 C   7.0209716321894193        8.4939901833083731       -15.724992869456329     
 C   5.1884428998373249        7.9280665324529611       -14.045930610013734     
 C   8.6624409144306931        6.8704731077573085       -16.406016469606872     
 C   8.6269923839583882        4.4921829683355634       -15.473103735106095     
 C   3.6220057328745847      -0.14902385981563265       -12.695888000182753     
 C   4.5562357716468167        1.4856908101015647       -14.419972830664340     
 C   4.0107059303371546       0.14799639288829941       -10.342148404753248     
 C   5.4549317201186565        2.0369249686456050       -9.4388530586833141     
 H   11.058275490556726        1.3947161833478612       -13.405136853323810     
 H   10.288944517030561       0.18126818553829765       -12.361819597575472     
 H   10.504651807265940        1.6243015824152229       -10.403894124209563     
 H   12.019537930456147        1.9705927291356988       -11.271559786652473     
 H   2.6831706986726536        4.2860394134559376       -9.3955127827122844     
 H   2.1459375274727557        5.9064968619248432       -9.8664321212327835     
 H   3.6268168221840207        6.6294025918770911       -8.1515566879319401     
 H   4.5677253445519561        5.1220883948531686       -8.2198701317160054     
 H   6.6073935813683740        9.4941947901988808       -15.793290990820422     
 C   8.1318748834082601        8.1601322660263875       -16.499798288725891     
 C   4.9244860047888812        9.4338663817966797       -13.909127081711244     
 H   5.3368559109828402        7.5355469993957680       -13.023866607996451     
 C   3.9512008505381515        7.2231168523760587       -14.656696322335895     
 H   9.5221303594178384        6.6112451766246885       -17.021156237564412     
 C   10.068764340885886        4.3125844538423950       -15.952080811938540     
 H   8.5956817771804701        4.1889433961974785       -14.417363291757713     
 C   7.6709798802398295        3.5615414184300289       -16.249516427887070     
 H   3.1533828496784952      -0.70098549033944491       -13.507691491248393     
 C   3.4231970946308454      -0.57761772035609826       -11.380661046195360     
 C   3.7680979101285654        2.7991286451910335       -14.640734846397640     
 H   5.6284061326004258        1.7072902167298165       -14.570739138301651     
 C   4.1774586197673917       0.47106217911507647       -15.503681758860120     
 H   3.8240396358798892      -0.15939670103031139       -9.3156478375003857     
 C   4.6106581850716379        2.0533877676198373       -8.1565208852247935     
 H   5.5490420899407740        3.0847454361754707       -9.7723373798984099     
 C   6.8716527679696249        1.5037644934548269       -9.1417562455182200     
 H   8.5852348260138953        8.8877601325997713       -17.167397257606208     
 H   5.8077440988953724        9.9672235669676752       -13.534356991662609     
 H   4.0970671523059652        9.6216923818893321       -13.211421999968557     
 H   4.6435187077053532        9.8845789830176187       -14.871101413592049     
 H   3.7609717025101381        7.6219445156182122       -15.663596573498676     
 H   3.0477866962302431        7.3831657272685929       -14.050759293370323     
 H   4.0983407549548110        6.1395573996730617       -14.770791409286993     
 H   10.392817929309997        3.2703424596340738       -15.817483964706632     
 H   10.767668359632266        4.9613589460384659       -15.405802173887924     
 H   10.171030569821495        4.5422442938771566       -17.021141949918203     
 H   7.6775215026546695        3.8177398508892773       -17.318373035434465     
 H   6.6433805549805092        3.6669302116301825       -15.876853464450003     
 H   7.9643582103926542        2.5048555571244413       -16.157642190454791     
 H   2.7804286015980670       -1.4301650662071230       -11.167113384099553     
 H   2.6890091282763984        2.5952865407377215       -14.670145689748185     
 H   4.0481644499248031        3.2689321404688361       -15.593740327005206     
 H   3.9456935172600502        3.5347971246457184       -13.846223650824122     
 H   3.1081940851257013       0.22823948401862404       -15.474479778531565     
 H   4.7481902256539916      -0.46072420524783875       -15.400159228848544     
 H   4.3875223482775834       0.88861103689926235       -16.497527519553898     
 H   3.5875675653510140        2.4056307310615295       -8.3472013009723049     
 H   5.0640445468693951        2.7082589988671057       -7.3998198513116638     
 H   4.5357098280730828        1.0558182861143168       -7.7059956136970333     
 H   6.8261037606274391       0.44548112067450385       -8.8470235207768777     
 H   7.3467745895532319        2.0602795168617938       -8.3219310780526907     
 H   7.5220502023309646        1.5689666926858927       -10.025884640615146     
 C  -3.8532522708144099       -3.2914324349520694        1.5715693039119609     
 C  -4.4056914385525747       -3.4379953350013879       0.25501808479296645     
 C  -4.2136809051299773       -2.1328794277272705        2.3305486384911411     
 N  -3.0001786759973168       -4.2381472818219654        2.1300810729734443     
 C  -5.3062280889831266       -2.4822768138908007      -0.22741822872260650     
 C  -4.0699220337639703       -4.6036965775285807      -0.67105813423826866     
 C  -5.1245402167353165       -1.2109702921227796        1.8026897114678606     
 C  -3.6833923761933756       -1.9383240002646331        3.7419012469000896     
 Dy  -1.9258687714857143       -5.0023896437032276        3.9720368110503403     
 H  -2.8406288462133511       -4.9695389018778702        1.4326596647474228     
 H  -5.7320379384036455       -2.6145747319018118       -1.2226445076313417     
 C  -5.6881961326022248       -1.3774399216471269       0.53623355653147697     
 C  -2.5795557243834404       -4.6581385506328159       -1.0641236385779023     
 C  -4.6052304018696519       -5.9680406424320980      -0.18191857758346500     
 H  -4.6144125115212029       -4.3922360956101407       -1.6052221406579732     
 H  -5.4075141360606640      -0.34634084035680557        2.4016206212251747     
 C  -4.6723394376180378       -2.5239635964562224        4.7754768071999543     
 H  -2.7260669491438208       -2.4926533475727717        3.8217238091048658     
 C  -3.3439193012073054      -0.47728087008203951        4.0918371010069396     
 N  -1.3092192426486575       -4.0309898064953629        5.9041190790847491     
 H -0.37546273736099761       -3.7335664336820673        5.6037433956379443     
 N -0.65996431368190667       -6.7657586215547720        4.4281058343388784     
 O  -3.8791295960051446       -6.2650693863613398        4.3711140441206640     
 O   4.5167979153705393E-002  -3.9935824958416184        3.0415859273537738     
 H  -6.4187636536387398      -0.66953643910322069       0.15016747175163300     
 H  -2.2717280777162991       -3.7138952575263149       -1.5345210709926691     
 H  -1.9049915646915285       -4.8232236502507515      -0.21298454003926276     
 H  -2.3976114240394453       -5.4676716654779387       -1.7828606004748047     
 H  -4.3979432856250007       -6.7521181581178222      -0.92516685538871413     
 H  -4.1679472249182057       -6.2949069443616388       0.77031507917557207     
 H  -5.6937157109950416       -5.9271754994129244       -4.1343953067676811E-002
 H  -4.2792412082236533       -2.4498173674353247        5.7986018006091609     
 H  -4.8973637612467282       -3.5788400753665850        4.5690632547711978     
 H  -5.6260487974965416       -1.9739114846232813        4.7267400665306951     
 H  -4.2460425372217818       0.15394287270486884        4.1191028891886701     
 H  -2.6565495943018802       -3.3073349403487065E-002   3.3559986921472609     
 H  -2.8796616326438511      -0.42863025203830613        5.0880224004847037     
 C  -1.7653851602827022       -3.1387421904294972        6.8659652724783937     
 C  0.19232103831289088       -7.8212250699206498        4.1636140998257716     
 H -0.65874027602892282       -6.5934780793310201        5.4403775932984813     
 C  -3.8451599325477996       -7.5717662802802197        5.0657321050915645     
 C  -5.2285365621128284       -6.0743195865543065        3.8117478067394241     
 C   1.4399579783188114       -4.3968021291426940        3.2749185641456813     
 C   9.1386389622158670E-002  -2.9765245010990409        1.9844660846611961     
 C  -1.1755132094276532       -1.8490180412199000        7.0334597491654574     
 C  -2.8649249017592355       -3.5099565348383539        7.6970884785931606     
 C  0.85762154195406892       -8.5169478516844279        5.2267431524659935     
 C  0.43548930389149837       -8.2219240277306351        2.8163462902686582     
 H  -3.6645327606039371       -7.3698113484469721        6.1291366514688885     
 H  -2.9892588039796677       -8.1190018594793703        4.6558085644734097     
 C  -5.1931783168009931       -8.2340538103517726        4.7873290160823840     
 C  -5.7269129658598672       -7.4808892304923136        3.5589224030323070     
 H  -5.1072259675326324       -5.4353589024701927        2.9309296286650968     
 H  -5.8400268407606628       -5.5597910513282551        4.5683173642645079     
 H   1.8451989207852293       -3.7645153340711035        4.0792387501253309     
 H   1.4043876180143462       -5.4381274481482906        3.6122384831196732     
 C   2.1754748376217581       -4.1739137920429519        1.9392036316346553     
 C   1.1217525953892964       -3.5245181652477733        1.0102199001828069     
 H -0.92779915376567179       -2.8846819096967082        1.5981222773161941     
 H  0.41195453161374468       -2.0237494804156002        2.4309112957327086     
 C  -1.7538764899469488      -0.95041316100588769        7.9335153663633147     
 C   7.7648520442830785E-002  -1.4948877648715198        6.2478564852590281     
 C  -3.4041581858336518       -2.5748057736716157        8.5850528018173335     
 C  -3.3751775307119907       -4.9390914940018895        7.6228975857070020     
 C   1.6291208600779781       -9.6416854016737474        4.9262844420135172     
 C  0.69912516222264265       -8.0044923556004619        6.6516548568626641     
 C   1.2483216821875005       -9.3344289969337488        2.5724265565343809     
 C -0.20184357754270285       -7.4451081540763830        1.6754579522876538     
 H  -5.8802489273540228       -8.0962630462129166        5.6295678414633077     
 H  -5.0876849354068545       -9.3093551056812576        4.6032864495333863     
 H  -5.2996632912555794       -7.8904580372912028        2.6336611936369319     
 H  -6.8202875077893097       -7.5335150249256602        3.4865365480638033     
 H   2.5435187925749094       -5.1187580584237082        1.5243551757155340     
 H   3.0386976734589042       -3.5101794216334179        2.0701361201575690     
 H   1.5560356188816296       -2.7431040010819374       0.37525095850927742     
 H  0.65635631279951168       -4.2766798495822274       0.36002585948397958     
 H  -1.3268202689249677        4.2277965896577632E-002   8.0284426477182613     
 C  -2.8688234897647180       -1.2889798237944623        8.7009571247398849     
 C  0.35183088853680916        1.1491354479046935E-002   6.1403973216730607     
 H  -6.5359940861267146E-002  -1.8641489811411192        5.2164788386577214     
 C   1.3065198488434757       -2.2190451663028394        6.8534538058581367     
 H  -4.2613868129450356       -2.8434198349124711        9.1993138574559303     
 C  -4.8079017877940684       -5.1318842494549202        8.1242377576664335     
 H  -3.3647687954753378       -5.2285741799833980        6.5624246573773597     
 C  -2.4043767335466995       -5.8772403976652638        8.3718679183795111     
 H   2.0992971600667083       -10.194377405211526        5.7362733362821547     
 C   1.8306997146822437       -10.064873326707238        3.6102418362194033     
 C   1.4580686556035465       -6.6705756212040086        6.8563207140290370     
 H -0.37645490726220110       -7.8094015558836398        6.8147977600333043     
 C   1.1180708585635992       -9.0046102331394895        7.7334328049315841     
 H   1.4493366263031813       -9.6297179870854137        1.5452979581842066     
 C  0.64939839463851290       -7.4162702218162160       0.39833139582298627     
 H -0.29664251055700891       -6.3998841928306280        2.0162466582096634     
 C  -1.6176408391415982       -7.9718556194640176        1.3652888800289695     
 H  -3.3193517445054317      -0.56971022177736408        9.3801501203308977     
 H -0.52601192055690937       0.55641595328939097        5.7693562542889429     
 H   1.1853852010403074       0.20618806200208278        5.4520156310976962     
 H  0.62897580742841508       0.44247876897395683        7.1122411507437810     
 H   1.4908482602429596       -1.8438136651055848        7.8704358933126182     
 H   2.2159052219494710       -2.0499028094202871        6.2588550135335703     
 H   1.1504935852648215       -3.3036982843419573        6.9396978341294639     
 H  -5.1320468035594811       -6.1720717359091850        7.9760978050140041     
 H  -5.5189589480932124       -4.4752287156065700        7.6038703604503510     
 H  -4.8899438949374998       -4.9241138684450645        9.1995737053157356     
 H  -2.4024035186113593       -5.6391507755634471        9.4447735882846047     
 H  -1.3810953776022361       -5.7578367561994543        7.9923171106053017     
 H  -2.6911036137673405       -6.9340843167883941        8.2659336527155052     
 H   2.4772421230688328       -10.913681120399911        3.3952616763632926     
 H   2.5424290199165340       -6.8469097083658106        6.8709247586283242     
 H   1.1812139124311585       -6.2055432846831149        7.8125832336241947     
 H   1.2502063954450240       -5.9408724287123782        6.0630983351809347     
 H   2.1918605778858198       -9.2217313923481576        7.6867527790538981     
 H  0.56715636847184814       -9.9497593120248151        7.6428849981924296     
 H  0.91543363402806899       -8.5877911737987223        8.7289310018740665     
 H   1.6701825239323784       -7.0628016685008959       0.59858315131589723     
 H  0.19906466284079338       -6.7555920784931631      -0.35552268778619894     
 H  0.72944511317418992       -8.4100838899815624       -5.8996202773259114E-002
 H  -1.5741750711040750       -9.0264065076125224        1.0572205997174324     
 H  -2.0880826966759272       -7.4036738720581630       0.55043385295469083     
 H  -2.2720815456466048       -7.9176355627347670        2.2471769018940799     
         240

 C   9.0730455291973175        6.2057889572463729       -9.3586020505639613     
 C   9.6550156179964830        6.0282758677883601       -8.0590524635333409     
 C   9.4304621941769540        7.3730144713217465       -10.105037639296336     
 N   8.1918170043902787        5.2849396062528466       -9.9148722528378173     
 C   10.580753288762887        6.9630140787912929       -7.5839929358404996     
 C   9.3300876477780132        4.8510343793243385       -7.1443280947632442     
 C   10.370419372467918        8.2703310565131769       -9.5869843327401991     
 C   8.8566440894512741        7.5987906689648463       -11.493234268038336     
 Dy   7.1275789496240334        4.5374692922463229       -11.771071930151241     
 H   8.0266523717292486        4.5468245552127158       -9.2258826370230498     
 H   11.027355805089973        6.8083635442626944       -6.6016999170893618     
 C   10.963000878896798        8.0728104562879874       -8.3391517964706754     
 C   7.8493491969252025        4.8004628243044847       -6.7178126034504881     
 C   9.8435201288057979        3.4922805310345324       -7.6701776036826761     
 H   9.8975966535249587        5.0430548681571592       -6.2196552526404458     
 H   10.651972676453422        9.1404815982647438       -10.177443605502798     
 C   9.7578026660831014        6.9448690567154463       -12.560332296843448     
 H   7.8633510898660415        7.1093161962524682       -11.524998956391096     
 C   8.6090501956783978        9.0755019596409383       -11.842466448207578     
 N   6.5421151014929846        5.3775086133926520       -13.764439299065527     
 H   5.5847484901436530        5.6403107956565481       -13.505561059105199     
 N   5.8786884863467499        2.7527334718916299       -12.192113931030470     
 O   9.0709875782996559        3.2272936547923385       -12.150594265906042     
 O   5.1355865860493752        5.5344260257132047       -10.885912696316296     
 H   11.714749760582187        8.7614273044594189       -7.9596778354809574     
 H   7.6782530120904102        3.9779426982741448       -6.0116014260646722     
 H   7.1525661617866216        4.6571351140477963       -7.5550948973602985     
 H   7.5592496441691317        5.7368393255413332       -6.2212600162580101     
 H   10.929442435974655        3.5275203558389818       -7.8314839792157267     
 H   9.3832686663931693        3.1904769376196143       -8.6197298354407756     
 H   9.6439591843280912        2.6944317184350703       -6.9395031078152707     
 H   9.3383960662478671        7.0505936564412535       -13.568935877556530     
 H   9.9147706243430846        5.8766719235622631       -12.361386979962338     
 H   10.749580648955417        7.4189056344204936       -12.545876689542961     
 H   9.5503946450060067        9.6347142899237923       -11.919759303492222     
 H   7.9940798000639397        9.5731670850862240       -11.082282450844994     
 H   8.1060013131629383        9.1545651132941011       -12.816318909260394     
 C   7.0086844085644469        6.2829980097325908       -14.710543749760818     
 C   5.0478832180452189        1.6787842646002933       -11.929985753948269     
 H   5.8833553897370070        2.9179275601485477       -13.205964780567466     
 C   9.0290305045719670        1.9058060550077811       -12.818063045519505     
 C   10.422889434512468        3.4253919558115777       -11.601061478708024     
 C   3.7498982799193707        5.1024425930229871       -11.121761233787899     
 C   5.0712172570809901        6.5060175444444202       -9.7884281159492872     
 C   6.4316328666570888        7.5803975836135038       -14.849910610891422     
 C   8.1138148842844728        5.9194250611260681       -15.535937969045174     
 C   4.3938342924925768       0.97412910972972688       -12.995038997534252     
 C   4.8139937703309004        1.2664869332816018       -10.584369718912487     
 H   8.8244150743776597        2.0829352387264763       -13.881444306037077     
 H   8.1842234913756613        1.3626411610429729       -12.380141333553560     
 C   10.386249967409743        1.2562284448824974       -12.552617840299453     
 C   10.927954223102260        2.0223973281354293       -11.335881940703974     
 H   10.305777052371461        4.0713522988256701       -10.724984360145035     
 H   11.029907373311897        3.9352192672567630       -12.364576303911674     
 H   3.3205411366430848        5.7541559839018168       -11.897274524678174     
 H   3.8112075639541803        4.0754218158326552       -11.496444435564502     
 C   3.0238360038496430        5.2532724791519785       -9.7710447887581378     
 C   4.0716668348495961        5.8874196693421075       -8.8262344239547499     
 H   6.0909235118155802        6.6128108830341148       -9.4087364629749697     
 H   4.7154788950891513        7.4650319033330836       -10.192227054194264     
 C   7.0200641935085635        8.4915434646894301       -15.729706566887572     
 C   5.1867326858339320        7.9294135343117826       -14.050149674303395     
 C   8.6612082683097213        6.8662309673611901       -16.406885130224428     
 C   8.6245135795258072        4.4898865112686943       -15.469551008923721     
 C   3.6222306461678042      -0.15168419374148423       -12.696684681075231     
 C   4.5576797200516515        1.4815965507196043       -14.421323875994856     
 C   4.0111811933428676       0.14576693475299946       -10.343083317902952     
 C   5.4574270715715052        2.0333157982778225       -9.4403241162393776     
 H   11.062286733297023        1.3953736091435103       -13.404067677712554     
 H   10.293624616491419       0.18074928363481604       -12.361643458877703     
 H   10.507627291396309        1.6227916451229298       -10.402970727354147     
 H   12.022347395869225        1.9709537137142716       -11.270083285456794     
 H   2.6825371824660484        4.2831364037326702       -9.3935413983838956     
 H   2.1458707643661414        5.9033356383953119       -9.8658817102661658     
 H   3.6262232398491094        6.6273242025519004       -8.1511648143472186     
 H   4.5666178479654151        5.1196347013301535       -8.2176031917418229     
 H   6.6064220736985213        9.4914950213353464       -15.800719951845839     
 C   8.1311781099347833        8.1558550273239891       -16.503424050396262     
 C   4.9225923857353466        9.4354053680515264       -13.916421153210223     
 H   5.3345923694025812        7.5391939417325160       -13.027169843733137     
 C   3.9498565215165016        7.2230404161873256       -14.660021095087178     
 H   9.5208491675798523        6.6053145240224440       -17.021322390567647     
 C   10.066321751805351        4.3084972535749051       -15.947664152489581     
 H   8.5928442306549737        4.1884718625977078       -14.413302915279740     
 C   7.6681789758816636        3.5584501259545718       -16.244583570306428     
 H   3.1534628542168139      -0.70372929045404087       -13.508321410471266     
 C   3.4231747466098597      -0.57974473016918027       -11.381362259068510     
 C   3.7704076445623320        2.7953335716554855       -14.643271297588765     
 H   5.6300339785003874        1.7024007179543785       -14.571798311983319     
 C   4.1786518650067199       0.46645628123188770       -15.504445472954655     
 H   3.8243491121362627      -0.16117162626391945       -9.3165107760003494     
 C   4.6146450115469442        2.0493200453816702       -8.1570209256679949     
 H   5.5514236574825215        3.0813307030413370       -9.7732624581985537     
 C   6.8742554408723864        1.4996316524589335       -9.1449388342711089     
 H   8.5850112291399050        8.8820488104179738       -17.172243345132916     
 H   5.8055203378594289        9.9695263860342500       -13.541935001329644     
 H   4.0946528465236041        9.6244276234448467       -13.219687590680508     
 H   4.6422711394685026        9.8842204263796543       -14.879400013301863     
 H   3.7598783069637620        7.6198515072347375       -15.667725545398797     
 H   3.0461889176547663        7.3839931990623571       -14.054708962373022     
 H   4.0974827181134641        6.1393621072482381       -14.771843612488174     
 H   10.389819494181815        3.2664386760218855       -15.810768586460574     
 H   10.765422194711151        4.9580764402986057       -15.402647226534476     
 H   10.168895358928632        4.5357271983246878       -17.017151289389275     
 H   7.6758795853133357        3.8122075526266155       -17.313946754867697     
 H   6.6403999971186440        3.6657487709819843       -15.873138439872729     
 H   7.9603236282024126        2.5017386042222194       -16.150104398704357     
 H   2.7799633515891515       -1.4318741457610209       -11.167574666681412     
 H   2.6911991944421803        2.5921459355706560       -14.672665813980169     
 H   4.0508330279680020        3.2640896609807601       -15.596673127413824     
 H   3.9483772512636821        3.5316641688688351       -13.849450037803747     
 H   3.1091872629688195       0.22458225522602185       -15.475551098228694     
 H   4.7485921942945373      -0.46568772177985340       -15.399935281025948     
 H   4.3895293257068939       0.88311351175387487       -16.498461359330818     
 H   3.5914469601100127        2.4019583651195719       -8.3462978718657315     
 H   5.0691086026630865        2.7037659755791874       -7.4006049427469671     
 H   4.5399803850209839        1.0515650804221062       -7.7068200151336663     
 H   6.8287863491431260       0.44104529507682172       -8.8513602589607974     
 H   7.3500699901393016        2.0551518960016306       -8.3248769972569914     
 H   7.5239910140281498        1.5657399067508115       -10.029446374631950     
 C  -3.8500429357858272       -3.2872772368836993        1.5695905868926918     
 C  -4.4044045779205225       -3.4361552297376252       0.25422788802996948     
 C  -4.2086278792545251       -2.1270225208066096        2.3267363614101284     
 N  -2.9967007674611970       -4.2330855899017870        2.1289595909940400     
 C  -5.3057763715301149       -2.4813434003007280      -0.22831105664782411     
 C  -4.0700515448217915       -4.6032965057259823      -0.67045910084388061     
 C  -5.1204276483321056       -1.2061326824570724        1.7988614196526005     
 C  -3.6747104131394326       -1.9300181512405756        3.7361975356091723     
 Dy  -1.9244721247324674       -4.9959997260392974        3.9725860655912184     
 H  -2.8380195463666831       -4.9659717178435185        1.4329656519522025     
 H  -5.7331975946851328       -2.6153962365380110       -1.2225140854648560     
 C  -5.6865084836111128       -1.3752200778973882       0.53396018383770627     
 C  -2.5800813974213090       -4.6591887089207420       -1.0646489153890020     
 C  -4.6058729314451377       -5.9664749188837254      -0.17888593773951364     
 H  -4.6151689801283666       -4.3927712177364917       -1.6044552769254301     
 H  -5.4021511601733305      -0.34021986261527776        2.3963865583501591     
 C  -4.6567912761800345       -2.5206883710056567        4.7726174832635948     
 H  -2.7146938418125641       -2.4795198161388834        3.8122158185862416     
 C  -3.3420814408066413      -0.46779409866549049        4.0860946113153993     
 N  -1.3080878737442341       -4.0304901369321477        5.9076546788679529     
 H -0.37371911936454338       -3.7335719669291518        5.6088375320799493     
 N -0.66089579331991521       -6.7610492465225205        4.4264731592989799     
 O  -3.8782161176774044       -6.2603279997193990        4.3687392672187855     
 O   4.7914320167004892E-002  -3.9873422343014715        3.0451616205488854     
 H  -6.4178471311715821      -0.66818337525747340       0.14787887092875729     
 H  -2.2721868964966356       -3.7158400800421041       -1.5367067348387902     
 H  -1.9048537209013896       -4.8233425430097734      -0.21388015749023886     
 H  -2.3991907026176773       -5.4698618623617623       -1.7823203958498224     
 H  -4.3993071110136368       -6.7519694763162015      -0.92078937048974008     
 H  -4.1683299990256417       -6.2918120848287620       0.77370500314142909     
 H  -5.6942747714318553       -5.9247267038662947       -3.7990692579706192E-002
 H  -4.2614334611305935       -2.4441696411775680        5.7945364925992369     
 H  -4.8769324599424806       -3.5765702324605320        4.5668242717010887     
 H  -5.6133609718786746       -1.9763117101938921        4.7267573502915416     
 H  -4.2472030916288928       0.15787220592260803        4.1178492078715188     
 H  -2.6607184988835275       -1.9320391703170056E-002   3.3481245131975097     
 H  -2.8743045612216829      -0.41694755860755101        5.0802961783770035     
 C  -1.7649051934115476       -3.1389495140540884        6.8697938300985397     
 C  0.19023045671171898       -7.8173243020551357        4.1614107842597923     
 H -0.65945724750811163       -6.5892760524827452        5.4388421337622557     
 C  -3.8451136465889086       -7.5680741576001997        5.0613268347650582     
 C  -5.2274608059571168       -6.0676520352402790        3.8097679975449310     
 C   1.4422012632443739       -4.3922805557842679        3.2782661320688011     
 C   9.5052349611053341E-002  -2.9711114768082192        1.9873387848919963     
 C  -1.1758929228160484       -1.8489482379089999        7.0377634465049610     
 C  -2.8648383890811231       -3.5110002728803216        7.6999573841119640     
 C  0.85499219711278995       -8.5140572653949356        5.2242169177236306     
 C  0.43261037666499846       -8.2179278609551218        2.8139772460169619     
 H  -3.6630492497763063       -7.3681570892790660        6.1248194138898988     
 H  -2.9903447601269710       -8.1157285228357914        4.6496703788485547     
 C  -5.1942069052099935       -8.2282283699561578        4.7833351629930769     
 C  -5.7275436660089705       -7.4734687461475575        3.5557816352839158     
 H  -5.1055600883114840       -5.4282166891638122        2.9294065665591789     
 H  -5.8382555569006023       -5.5529192039802320        4.5667587823768248     
 H   1.8483922251774811       -3.7604076036919123        4.0824161396412100     
 H   1.4053077265766785       -5.4335110497802646        3.6156878792724303     
 C   2.1776902123834163       -4.1706084891299566        1.9423011291951411     
 C   1.1243059898539058       -3.5210297019888848        1.0131419006752791     
 H -0.92407068100515621       -2.8784214260060983        1.6011014905056309     
 H  0.41693522790340426       -2.0184595118141817        2.4330374590751895     
 C  -1.7550720733699536      -0.95101242262353425        7.9378986818757404     
 C   7.7064860466209750E-002  -1.4940401863741088        6.2522383148991159     
 C  -3.4047561816305927       -2.5765741461832872        8.5882357730430297     
 C  -3.3749531348018098       -4.9400676546471720        7.6240530972609113     
 C   1.6270502830981617       -9.6382343964943153        4.9231164177395614     
 C  0.69541916637512968       -8.0033243923731465        6.6496060011842406     
 C   1.2453328969886368       -9.3303912560852265        2.5694771901767099     
 C -0.20609691913882078       -7.4417698432330752        1.6734344008069582     
 H  -5.8806201622582019       -8.0899329235299238        5.6260358977757345     
 H  -5.0904408162698678       -9.3035607223738701        4.5986007519848968     
 H  -5.3009412356414360       -7.8825544735465485        2.6300130048426653     
 H  -6.8210071134993724       -7.5251413068415092        3.4836321354216393     
 H   2.5449989066226451       -5.1159434435215534        1.5279313210686674     
 H   3.0413625686171852       -3.5073337537485614        2.0726473708250630     
 H   1.5590965272469359       -2.7407054012563070       0.37723653655388856     
 H  0.65777324228137424       -4.2732851011020250       0.36390595996725417     
 H  -1.3287530932408798        4.1927080305979664E-002   8.0332202662075112     
 C  -2.8699219985224711       -1.2906320119404202        8.7049931013180775     
 C  0.35073685154255380        1.2433758353679030E-002   6.1450145762664183     
 H  -6.5849537746606485E-002  -1.8632215472464719        5.2208285024979286     
 C   1.3061865094304326       -2.2179528429389448        6.8576136915801236     
 H  -4.2621496197136688       -2.8457942381840646        9.2019940571235725     
 C  -4.8084895922764259       -5.1330146618226546        8.1228432952240297     
 H  -3.3627179829866707       -5.2288340163394533        6.5634538467794181     
 C  -2.4052968609424541       -5.8787709516866036        8.3737459835359207     
 H   2.0973477000242804       -10.191259942046843        5.7328218311474135     
 C   1.8286394551293126       -10.060725807742942        3.6068454670358210     
 C   1.4556958653577696       -6.6707135367309167        6.8570730524082153     
 H -0.38008796792018285       -7.8070622616578547        6.8115873500848219     
 C   1.1115772992669082       -9.0053456507358991        7.7306732489105308     
 H   1.4452469873756193       -9.6258776749867394        1.5421957986583694     
 C  0.64407000766228450       -7.4123265040601964       0.39557502061180572     
 H -0.30159347532455355       -6.3965490338369344        2.0141392963451485     
 C  -1.6215654203196346       -7.9701283605672888        1.3645624755536085     
 H  -3.3208643923231200      -0.57194016093396738        9.3844648222280878     
 H -0.52716290404264499       0.55716899865399172        5.7738068394444939     
 H   1.1843275371366431       0.20747336307462072        5.4567781701433606     
 H  0.62761724428946819       0.44338915224905162        7.1169246875670735     
 H   1.4906220795481453       -1.8426614412232589        7.8745434956841986     
 H   2.2154181385358829       -2.0487403750275335        6.2627994277850636     
 H   1.1503744232225652       -3.3026220658654157        6.9440033178813314     
 H  -5.1324966434995281       -6.1730622106083501        7.9735491713490942     
 H  -5.5185395464756475       -4.4759346435968821        7.6016668257821376     
 H  -4.8923529801795453       -4.9258224608046044        9.1980968669779415     
 H  -2.4049188954466900       -5.6416426620031341        9.4468293113587318     
 H  -1.3814995517293056       -5.7589868702449589        7.9957885945048197     
 H  -2.6917529721975821       -6.9355186788530858        8.2663962870231860     
 H   2.4753789805625757       -10.909278082827193        3.3914067313757208     
 H   2.5397697195332127       -6.8485020552234639        6.8729502453348399     
 H   1.1780678705828713       -6.2065315776301047        7.8135101616947225     
 H   1.2499084655772945       -5.9397607513567072        6.0645385187190319     
 H   2.1852342012143815       -9.2234044829437796        7.6855826411944532     
 H  0.56000270982895295       -9.9498426694498310        7.6379227500840274     
 H  0.90752063638915359       -8.5896335991079305        8.7263219214309693     
 H   1.6646778495839805       -7.0578666576371782       0.59492347978717930     
 H  0.19247302486435763       -6.7521166269301487      -0.35788974178745359     
 H  0.72467905604926364       -8.4060769306196033       -6.1866925812053740E-002
 H  -1.5771549437218864       -9.0248800419841118        1.0573770816431205     
 H  -2.0930393074326612       -7.4031463351165119       0.54953452428608252     
 H  -2.2755025885060043       -7.9157230092134245        2.2467901595673454     
         240

 C   9.0706535056775870        6.2018832434717366       -9.3571337009075659     
 C   9.6517849665068347        6.0242439411595239       -8.0572693204500077     
 C   9.4275583054992573        7.3697661840795714       -10.102803305766702     
 N   8.1907462603112506        5.2804904233375618       -9.9144299828640339     
 C   10.576954206306599        6.9591222846721630       -7.5814317518864494     
 C   9.3266014202902117        4.8466749479319047       -7.1430622543969191     
 C   10.366798179971125        8.2673109071718596       -9.5838987136661782     
 C   8.8538129890861459        7.5961140284683619       -11.490949311864501     
 Dy   7.1280294702916303        4.5340099863416903       -11.771514438206117     
 H   8.0261418982863244        4.5416179442914437       -9.2261411951407446     
 H   11.023131154510976        6.8042860432564254       -6.5989945591904258     
 C   10.959058709987119        8.0693847437791888       -8.3359755522736076     
 C   7.8453590372526820        4.7945856802240368       -6.7185273534954391     
 C   9.8421811138052178        3.4885387792710789       -7.6682678510644084     
 H   9.8925957795124617        5.0392118702014432       -6.2175963883264016     
 H   10.648027305198079        9.1380085419282704       -10.173693720972519     
 C   9.7548600947147914        6.9426311072339013       -12.558435086419102     
 H   7.8604745743194373        7.1067604182272213       -11.522922540301987     
 C   8.6064306390805587        9.0729860902968458       -11.839786279436820     
 N   6.5406506834936859        5.3796929007733869       -13.762149330848974     
 H   5.5849571552292883        5.6455287227508935       -13.500943650694680     
 N   5.8802862426120752        2.7490436430124667       -12.193827243387423     
 O   9.0728579445396900        3.2252984858331049       -12.149087507965437     
 O   5.1359483360844376        5.5295817258418847       -10.883900885294667     
 H   11.710389266293969        8.7581265230334768       -7.9559225690828610     
 H   7.6744203113813692        3.9725625852267301       -6.0117030015482049     
 H   7.1499068865779600        4.6495128134430166       -7.5565472575042687     
 H   7.5534748402722185        5.7310779578872006       -6.2233224160522091     
 H   10.928356941967190        3.5247268049150837       -7.8273103069041534     
 H   9.3841772809038524        3.1867763068076527       -8.6188609336466975     
 H   9.6417614875052831        2.6902504433415633       -6.9383428534637437     
 H   9.3354559273730811        7.0489820013171283       -13.566974849940877     
 H   9.9117632413287762        5.8743008649060364       -12.360097893336105     
 H   10.746718624189874        7.4165074767184445       -12.543783409558666     
 H   9.5479424400754063        9.6318624905414136       -11.917739703773000     
 H   7.9922088193875460        9.5708341014476019       -11.079121731140495     
 H   8.1027159037366445        9.1523302607846908       -12.813269401314354     
 C   7.0072443530180024        6.2829014727093320       -14.710177985184737     
 C   5.0490451917706975        1.6755424224902640       -11.931365438313442     
 H   5.8840598309333068        2.9147991562636930       -13.207571694760720     
 C   9.0324584663847691        1.9043588186770029       -12.817453024687554     
 C   10.424361213771220        3.4244716118604202       -11.599081851757221     
 C   3.7502389562274341        5.0979686109606881       -11.120018103549109     
 C   5.0715866421828908        6.5019738445199780       -9.7870794464843591     
 C   6.4303827936113800        7.5800657119021526       -14.852694783952280     
 C   8.1121358864860245        5.9172231442634606       -15.534987644730657     
 C   4.3945705900733198       0.97097834015675422       -12.996176554700826     
 C   4.8152888909278104        1.2635684273934416       -10.585618154321239     
 H   8.8282110626598946        2.0819706184738287       -13.880809111923369     
 H   8.1879704099580941        1.3601322506086755       -12.380306776058204     
 C   10.390096181308769        1.2558562747442477       -12.551884038609508     
 C   10.930751368732032        2.0218412427618864       -11.334608251263576     
 H   10.306289464504315        4.0698076948131030       -10.722706476770531     
 H   11.031041485760706        3.9353900119710867       -12.362115437970507     
 H   3.3213693212287758        5.7492812785216350       -11.896145310960357     
 H   3.8112911085687622        4.0707079751993893       -11.494098041018052     
 C   3.0236122617746788        5.2499840506567805       -9.7696987178823242     
 C   4.0712085978446364        5.8845966455178962       -8.8249361605692744     
 H   6.0911732824340223        6.6084710369407027       -9.4069559604674726     
 H   4.7166376928802354        7.4609356600397758       -10.191679488574838     
 C   7.0191567548277067        8.4890967460704871       -15.734420264318814     
 C   5.1850224718305391        7.9307605361706042       -14.054368738593055     
 C   8.6599756221887496        6.8619888269650708       -16.407753790841983     
 C   8.6220347750932262        4.4875900542018243       -15.465998282741349     
 C   3.6224555594610237      -0.15434452766733581       -12.697481361967707     
 C   4.5591236684564862        1.4775022913376437       -14.422674921325370     
 C   4.0116564563485806       0.14353747661769953       -10.344018231052656     
 C   5.4599224230243548        2.0297066279100404       -9.4417951737954393     
 H   11.066297976037321        1.3960310349391591       -13.402998502101299     
 H   10.298304715952277       0.18023038173133443       -12.361467320179932     
 H   10.510602775526678        1.6212817078306370       -10.402047330498732     
 H   12.025156861282301        1.9713146982928444       -11.268606784261115     
 H   2.6819036662594438        4.2802333940094028       -9.3915700140555067     
 H   2.1458040012595272        5.9001744148657806       -9.8653312992995499     
 H   3.6256296575141986        6.6252458132267105       -8.1507729407624971     
 H   4.5655103513788733        5.1171810078071385       -8.2153362517676403     
 H   6.6054505660286695        9.4887952524718120       -15.808148912871255     
 C   8.1304813364613047        8.1515777886215890       -16.507049812066636     
 C   4.9206987666818121        9.4369443543063749       -13.923715224709200     
 H   5.3323288278223231        7.5428408840692649       -13.030473079469823     
 C   3.9485121924948512        7.2229639799985934       -14.663345867838460     
 H   9.5195679757418681        6.5993838714201996       -17.021488543570882     
 C   10.063879162724815        4.3044100533074143       -15.943247493040623     
 H   8.5900066841294755        4.1880003289979371       -14.409242538801765     
 C   7.6653780715234969        3.5553588334791146       -16.239650712725783     
 H   3.1535428587551326      -0.70647309056863672       -13.508951329694140     
 C   3.4231523985888734      -0.58187173998226216       -11.382063471941658     
 C   3.7727173789960986        2.7915384981199369       -14.645807748779887     
 H   5.6316618244003482        1.6975112191789408       -14.572857485664986     
 C   4.1798451102460481       0.46185038334869893       -15.505209187049189     
 H   3.8246585883926363      -0.16294655149752749       -9.3173737145003148     
 C   4.6186318380222495        2.0452523231435036       -8.1575209661111945     
 H   5.5538052250242700        3.0779159699072034       -9.7741875364986992     
 C   6.8768581137751470        1.4954988114630401       -9.1481214230239978     
 H   8.5847876322659147        8.8763374882361763       -17.177089432659624     
 H   5.8032965768234863        9.9718292051008266       -13.549513010996680     
 H   4.0922385407412438        9.6271628650003631       -13.227953181392458     
 H   4.6410235712316528        9.8838618697416880       -14.887698613011677     
 H   3.7587849114173859        7.6177584988512637       -15.671854517298916     
 H   3.0445911390792895        7.3848206708561213       -14.058658631375719     
 H   4.0966246812721181        6.1391668148234144       -14.772895815689358     
 H   10.386821059053634        3.2625348924096969       -15.804053208214517     
 H   10.763176029790035        4.9547939345587446       -15.399492279181029     
 H   10.166760148035769        4.5292101027722182       -17.013160628860348     
 H   7.6742376679720028        3.8066752543639542       -17.309520474300928     
 H   6.6374194392567798        3.6645673303337860       -15.869423415295456     
 H   7.9562890460121718        2.4986216513199975       -16.142566606953920     
 H   2.7794981015802365       -1.4335832253149190       -11.168035949263270     
 H   2.6933892606079621        2.5890053304035905       -14.675185938212152     
 H   4.0535016060112019        3.2592471814926838       -15.599605927822441     
 H   3.9510609852673140        3.5285312130919513       -13.852676424783374     
 H   3.1101804408119373       0.22092502643341966       -15.476622417925824     
 H   4.7489941629350838      -0.47065123831186806       -15.399711333203353     
 H   4.3915363031362054       0.87761598660848739       -16.499395199107735     
 H   3.5953263548690115        2.3982859991776149       -8.3453944427591580     
 H   5.0741726584567779        2.6992729522912686       -7.4013900341822705     
 H   4.5442509419688850        1.0473118747298957       -7.7076444165702993     
 H   6.8314689376588138       0.43660946947913953       -8.8556969971447188     
 H   7.3533653907253713        2.0500242751414675       -8.3278229164612920     
 H   7.5259318257253351        1.5625131208157303       -10.033008108648756     
 C  -3.8468336007572446       -3.2831220388153293        1.5676118698734225     
 C  -4.4031177172884703       -3.4343151244738626       0.25343769126697258     
 C  -4.2035748533790729       -2.1211656138859487        2.3229240843291152     
 N  -2.9932228589250771       -4.2280238979816085        2.1278381090146361     
 C  -5.3053246540771042       -2.4804099867106553      -0.22920388457304169     
 C  -4.0701810558796128       -4.6028964339233838      -0.66986006744949256     
 C  -5.1163150799288957       -1.2012950727913652        1.7950331278373406     
 C  -3.6660284500854892       -1.9217123022165181        3.7304938243182550     
 Dy  -1.9230754779792207       -4.9896098083753682        3.9731353201320965     
 H  -2.8354102465200146       -4.9624045338091660        1.4332716391569824     
 H  -5.7343572509666192       -2.6162177411742098       -1.2223836632983704     
 C  -5.6848208346200018       -1.3730002341476493       0.53168681114393568     
 C  -2.5806070704591781       -4.6602388672086672       -1.0651741922001017     
 C  -4.6065154610206243       -5.9649091953353528      -0.17585329789556228     
 H  -4.6159254487355295       -4.3933063398628427       -1.6036884131928870     
 H  -5.3967881842859979      -0.33409888487375000        2.3911524954751431     
 C  -4.6412431147420312       -2.5174131455550910        4.7697581593272353     
 H  -2.7033207344813079       -2.4663862847049947        3.8027078280676174     
 C  -3.3402435804059771      -0.45830732724894141        4.0803521216238599     
 N  -1.3069565048398104       -4.0299904673689335        5.9111902786511576     
 H -0.37197550136808910       -3.7335775001762368        5.6139316685219542     
 N -0.66182727295792376       -6.7563398714902680        4.4248404842590823     
 O  -3.8773026393496641       -6.2555866130774591        4.3663644903169070     
 O   5.0660661180304385E-002  -3.9811019727613242        3.0487373137439970     
 H  -6.4169306087044236      -0.66683031141172600       0.14559027010588155     
 H  -2.2726457152769721       -3.7177849025578937       -1.5388923986849112     
 H  -1.9047158771112507       -4.8234614357687962      -0.21477577494121500     
 H  -2.4007699811959098       -5.4720520592455859       -1.7817801912248403     
 H  -4.4006709364022738       -6.7518207945145816      -0.91641188559076614     
 H  -4.1687127731330778       -6.2887172252958861       0.77709492710728623     
 H  -5.6948338318686700       -5.9222779083196651       -3.4637432091735573E-002
 H  -4.2436257140375346       -2.4385219149198112        5.7904711845893129     
 H  -4.8565011586382321       -3.5743003895544789        4.5645852886309797     
 H  -5.6006731462608066       -1.9787119357645029        4.7267746340523873     
 H  -4.2483636460360037       0.16180153914034723        4.1165955265543666     
 H  -2.6648874034651748       -5.5674340028530611E-003   3.3402503342477590     
 H  -2.8689474897995146      -0.40526486517679594        5.0725699562693025     
 C  -1.7644252265403928       -3.1391568376786796        6.8736223877186857     
 C  0.18813987511054708       -7.8134235341896225        4.1592074686938130     
 H -0.66017421898730055       -6.5850740256344711        5.4373066742260301     
 C  -3.8450673606300176       -7.5643820349201798        5.0569215644385528     
 C  -5.2263850498014053       -6.0609844839262506        3.8077881883504379     
 C   1.4444445481699366       -4.3877589824258409        3.2816136999919210     
 C   9.8718309599948012E-002  -2.9656984525173971        1.9902114851227968     
 C  -1.1762726362044436       -1.8488784345981000        7.0420671438444646     
 C  -2.8647518764030111       -3.5120440109222892        7.7028262896307682     
 C  0.85236285227151098       -8.5111666791054414        5.2216906829812677     
 C  0.42973144943849861       -8.2139316941796103        2.8116082017652659     
 H  -3.6615657389486755       -7.3665028301111590        6.1205021763109082     
 H  -2.9914307162742739       -8.1124551861922107        4.6435321932236988     
 C  -5.1952354936189939       -8.2224029295605412        4.7793413099037689     
 C  -5.7281743661580728       -7.4660482618028015        3.5526408675355241     
 H  -5.1038942090903356       -5.4210744758574307        2.9278835044532610     
 H  -5.8364842730405417       -5.5460473566322088        4.5652002004891425     
 H   1.8515855295697330       -3.7562998733127211        4.0855935291570891     
 H   1.4062278351390107       -5.4288946514122376        3.6191372754251874     
 C   2.1799055871450745       -4.1673031862169605        1.9453986267556269     
 C   1.1268593843185153       -3.5175412387299962        1.0160639011677512     
 H -0.92034220824464064       -2.8721609423154884        1.6040807036950679     
 H  0.42191592419306390       -2.0131695432127636        2.4351636224176705     
 C  -1.7562676567929583      -0.95161168424118092        7.9422819973881671     
 C   7.6481200489588716E-002  -1.4931926078766982        6.2566201445392045     
 C  -3.4053541774275331       -2.5783425186949587        8.5914187442687275     
 C  -3.3747287388916285       -4.9410438152924545        7.6252086088148205     
 C   1.6249797061183453       -9.6347833913148833        4.9199483934656056     
 C  0.69171317052761672       -8.0021564291458329        6.6475571455058162     
 C   1.2423441117897733       -9.3263535152367023        2.5665278238190390     
 C -0.21035026073493870       -7.4384315323897674        1.6714108493262623     
 H  -5.8809913971623820       -8.0836028008469327        5.6225039540881614     
 H  -5.0931966971328810       -9.2977663390664826        4.5939150544364074     
 H  -5.3022191800272918       -7.8746509098018933        2.6263648160483988     
 H  -6.8217267192094351       -7.5167675887573582        3.4807277227794753     
 H   2.5464790206703802       -5.1131288286193977        1.5315074664218007     
 H   3.0440274637754667       -3.5044880858637053        2.0751586214925566     
 H   1.5621574356122423       -2.7383068014306762       0.37922211459849969     
 H  0.65919017176323680       -4.2698903526218226       0.36778606045052875     
 H  -1.3306859175567918        4.1576194715381695E-002   8.0379978846967592     
 C  -2.8710205072802237       -1.2922842000863781        8.7090290778962700     
 C  0.34964281454829843        1.3376162228311127E-002   6.1496318308597768     
 H  -6.6339134631945809E-002  -1.8622941133518247        5.2251781663381358     
 C   1.3058531700173892       -2.2168605195750506        6.8617735773021113     
 H  -4.2629124264823020       -2.8481686414556582        9.2046742567912148     
 C  -4.8090773967587834       -5.1341450741903891        8.1214488327816277     
 H  -3.3606671704980036       -5.2290938526955077        6.5644830361814757     
 C  -2.4062169883382087       -5.8803015057079433        8.3756240486923286     
 H   2.0953982399818520       -10.188142478882158        5.7293703260126723     
 C   1.8265791955763813       -10.056578288778647        3.6034490978522391     
 C   1.4533230751119925       -6.6708514522578248        6.8578253907873936     
 H -0.38372102857816459       -7.8047229674320695        6.8083769401363394     
 C   1.1050837399702174       -9.0060810683323087        7.7279136928894774     
 H   1.4411573484480573       -9.6220373628880651        1.5390936391325325     
 C  0.63874162068605611       -7.4083827863041760       0.39281864540062511     
 H -0.30654444009209814       -6.3932138748432408        2.0120319344806337     
 C  -1.6254900014976712       -7.9684011016705600        1.3638360710782478     
 H  -3.3223770401408079      -0.57417010009057068        9.3887795241252796     
 H -0.52831388752838049       0.55792204401859258        5.7782574246000440     
 H   1.1832698732329787       0.20875866414715866        5.4615407091890242     
 H  0.62625868115052141       0.44429953552414647        7.1216082243903669     
 H   1.4903958988533308       -1.8415092173409331        7.8786510980557782     
 H   2.2149310551222947       -2.0475779406347803        6.2667438420365578     
 H   1.1502552611803087       -3.3015458473888741        6.9483088016331980     
 H  -5.1329464834395750       -6.1740526853075144        7.9710005376841853     
 H  -5.5181201448580834       -4.4766405715871933        7.5994632911139242     
 H  -4.8947620654215909       -4.9275310531641443        9.1966200286401474     
 H  -2.4074342722820212       -5.6441345484428203        9.4488850344328590     
 H  -1.3819037258563751       -5.7601369842904626        7.9992600784043377     
 H  -2.6924023306278242       -6.9369530409177766        8.2668589213308667     
 H   2.4735158380563180       -10.904875045254473        3.3875517863881486     
 H   2.5371104191498914       -6.8500944020811172        6.8749757320413565     
 H   1.1749218287345842       -6.2075198705770935        7.8144370897652502     
 H   1.2496105357095650       -5.9386490740010363        6.0659787022571283     
 H   2.1786078245429432       -9.2250775735394015        7.6844125033350084     
 H  0.55284905118605765       -9.9499260268748486        7.6329605019756244     
 H  0.89960763875023819       -8.5914760244171369        8.7237128409878721     
 H   1.6591731752355825       -7.0529316467734597       0.59126380825846137     
 H  0.18588138688792186       -6.7486411753671334      -0.36025679578870823     
 H  0.71991299892433724       -8.4020699712576423       -6.4737648850848373E-002
 H  -1.5801348163396978       -9.0233535763556993        1.0575335635688083     
 H  -2.0979959181893948       -7.4026187981748608       0.54863519561747431     
 H  -2.2789236313654038       -7.9138104556920821        2.2464034172406109     
         240

 C   9.0682614821578547        6.1979775296970994       -9.3556653512511705     
 C   9.6485543150171864        6.0202120145306877       -8.0554861773666726     
 C   9.4246544168215625        7.3665178968373963       -10.100568972237069     
 N   8.1896755162322208        5.2760412404222778       -9.9139877128902523     
 C   10.573155123850311        6.9552304905530340       -7.5788705679323991     
 C   9.3231151928024101        4.8423155165394709       -7.1417964140305950     
 C   10.363176987474334        8.2642907578305405       -9.5808130945921590     
 C   8.8509818887210194        7.5934373879718775       -11.488664355690668     
 Dy   7.1284799909592271        4.5305506804370577       -11.771956946260993     
 H   8.0256314248433984        4.5364113333701725       -9.2263997532584394     
 H   11.018906503931976        6.8002085422501555       -6.5962892012914898     
 C   10.955116541077437        8.0659590312703902       -8.3327993080765399     
 C   7.8413688775801615        4.7887085361435879       -6.7192421035403909     
 C   9.8408420988046377        3.4847970275076259       -7.6663580984461408     
 H   9.8875949054999648        5.0353688722457273       -6.2155375240123565     
 H   10.644081933942738        9.1355354855917952       -10.169943836442238     
 C   9.7519175233464797        6.9403931577523572       -12.556537875994758     
 H   7.8575980587728331        7.1042046402019743       -11.520846124212877     
 C   8.6038110824827179        9.0704702209527515       -11.837106110666062     
 N   6.5391862654943873        5.3818771881541210       -13.759859362632422     
 H   5.5851658203149226        5.6507466498452388       -13.496326242284159     
 N   5.8818839988774005        2.7453538141333036       -12.195540555744376     
 O   9.0747283107797241        3.2233033168738707       -12.147580750024833     
 O   5.1363100861194999        5.5247374259705637       -10.881889074273037     
 H   11.706028772005750        8.7548257416075348       -7.9521673026847655     
 H   7.6705876106723281        3.9671824721793159       -6.0118045770317377     
 H   7.1472476113692975        4.6418905128382368       -7.5579996176482389     
 H   7.5477000363753053        5.7253165902330672       -6.2253848158464082     
 H   10.927271447959724        3.5219332539911856       -7.8231366345925810     
 H   9.3850858954145355        3.1830756759956915       -8.6179920318526193     
 H   9.6395637906824732        2.6860691682480562       -6.9371825991122167     
 H   9.3325157884982932        7.0473703461930022       -13.565013822325225     
 H   9.9087558583144677        5.8719298062498098       -12.358808806709870     
 H   10.743856599424333        7.4141093190163945       -12.541690129574370     
 H   9.5454902351448059        9.6290106911590332       -11.915720104053777     
 H   7.9903378387111523        9.5685011178089781       -11.075961011435995     
 H   8.0994304943103508        9.1500954082752806       -12.810219893368314     
 C   7.0058042974715580        6.2828049356860731       -14.709812220608656     
 C   5.0502071654961753        1.6723005803802347       -11.932745122678615     
 H   5.8847642721296056        2.9116707523788383       -13.209178608953973     
 C   9.0358864281975730        1.9029115823462248       -12.816843003855602     
 C   10.425832993029974        3.4235512679092621       -11.597102224806420     
 C   3.7505796325354970        5.0934946288983891       -11.118274973310319     
 C   5.0719560272847923        6.4979301445955358       -9.7857307770194293     
 C   6.4291327205656712        7.5797338401908023       -14.855478957013137     
 C   8.1104568886875779        5.9150212274008540       -15.534037320416139     
 C   4.3953068876540620       0.96782757058378144       -12.997314111867400     
 C   4.8165840115247205        1.2606499215052815       -10.586866589729990     
 H   8.8320070509421278        2.0810059982211810       -13.880173917809662     
 H   8.1917173285405287        1.3576233401743782       -12.380472218562847     
 C   10.393942395207795        1.2554841046059979       -12.551150236919563     
 C   10.933548514361807        2.0212851573883435       -11.333334561823181     
 H   10.306801876637170        4.0682630908005359       -10.720428593396027     
 H   11.032175598209518        3.9355607566854105       -12.359654572029340     
 H   3.3221975058144673        5.7444065731414531       -11.895016097242539     
 H   3.8113746531833441        4.0659941345661235       -11.491751646471602     
 C   3.0233885196997141        5.2466956221615826       -9.7683526470065107     
 C   4.0707503608396767        5.8817736216936858       -8.8236378971837990     
 H   6.0914230530524645        6.6041311908472915       -9.4051754579599756     
 H   4.7177964906713203        7.4568394167464671       -10.191131922955410     
 C   7.0182493161468500        8.4866500274515442       -15.739133961750058     
 C   5.1833122578271453        7.9321075380294266       -14.058587802882716     
 C   8.6587429760677761        6.8577466865689516       -16.408622451459543     
 C   8.6195559706606453        4.4852935971349552       -15.462445556558977     
 C   3.6226804727542432      -0.15700486159318738       -12.698278042860185     
 C   4.5605676168613209        1.4734080319556833       -14.424025966655885     
 C   4.0121317193542945       0.14130801848239957       -10.344953144202362     
 C   5.4624177744772036        2.0260974575422579       -9.4432662313515010     
 H   11.070309218777620        1.3966884607348082       -13.401929326490043     
 H   10.302984815413135       0.17971147982785285       -12.361291181482162     
 H   10.513578259657047        1.6197717705383439       -10.401123933643317     
 H   12.027966326695379        1.9716756828714173       -11.267130283065436     
 H   2.6812701500528391        4.2773303842861354       -9.3895986297271161     
 H   2.1457372381529130        5.8970131913362493       -9.8647808883329322     
 H   3.6250360751792874        6.6231674239015206       -8.1503810671777757     
 H   4.5644028547923314        5.1147273142841234       -8.2130693117934577     
 H   6.6044790583588169        9.4860954836082776       -15.815577873896670     
 C   8.1297845629878260        8.1473005499191906       -16.510675573737011     
 C   4.9188051476282775        9.4384833405612216       -13.931009296208178     
 H   5.3300652862420650        7.5464878264060129       -13.033776315206511     
 C   3.9471678634732008        7.2228875438098612       -14.666670640589743     
 H   9.5182867839038821        6.5934532188179551       -17.021654696574117     
 C   10.061436573644279        4.3003228530399236       -15.938830833591666     
 H   8.5871691376039792        4.1875287953981664       -14.405182162323792     
 C   7.6625771671653311        3.5522675410036575       -16.234717855145142     
 H   3.1536228632934513      -0.70921689068323268       -13.509581248917014     
 C   3.4231300505678877      -0.58399874979534416       -11.382764684814807     
 C   3.7750271134298652        2.7877434245843884       -14.648344199971012     
 H   5.6332896703003090        1.6926217204035030       -14.573916659346654     
 C   4.1810383554853754       0.45724448546551016       -15.505972901143725     
 H   3.8249680646490098      -0.16472147673113555       -9.3182366530002803     
 C   4.6226186644975549        2.0411846009053365       -8.1580210065543959     
 H   5.5561867925660176        3.0745012367730697       -9.7751126147988430     
 C   6.8794607866779085        1.4913659704671467       -9.1513040117768867     
 H   8.5845640353919244        8.8706261660543788       -17.181935520186332     
 H   5.8010728157875429        9.9741320241674014       -13.557091020663716     
 H   4.0898242349588836        9.6298981065558777       -13.236218772104406     
 H   4.6397760029948021        9.8835033131037235       -14.895997212721491     
 H   3.7576915158710094        7.6156654904677898       -15.675983489199037     
 H   3.0429933605038126        7.3856481426498846       -14.062608300378416     
 H   4.0957666444307712        6.1389715223985908       -14.773948018890540     
 H   10.383822623925452        3.2586311087975082       -15.797337829968459     
 H   10.760929864868920        4.9515114288188844       -15.396337331827581     
 H   10.164624937142905        4.5226930072197495       -17.009169968331420     
 H   7.6725957506306690        3.8011429561012924       -17.305094193734156     
 H   6.6344388813949156        3.6633858896855878       -15.865708390718185     
 H   7.9522544638219301        2.4955046984177756       -16.135028815203484     
 H   2.7790328515713214       -1.4352923048688169       -11.168497231845130     
 H   2.6955793267737445        2.5858647252365250       -14.677706062444136     
 H   4.0561701840544018        3.2544047020046079       -15.602538728231059     
 H   3.9537447192709458        3.5253982573150680       -13.855902811762999     
 H   3.1111736186550556       0.21726779764081747       -15.477693737622955     
 H   4.7493961315756303      -0.47561475484388271       -15.399487385380759     
 H   4.3935432805655159       0.87211846146309990       -16.500329038884654     
 H   3.5992057496280103        2.3946136332356578       -8.3444910136525863     
 H   5.0792367142504693        2.6947799290033498       -7.4021751256175730     
 H   4.5485214989167870        1.0430586690376851       -7.7084688180069332     
 H   6.8341515261745007       0.43217364388145735       -8.8600337353286385     
 H   7.3566607913114410        2.0448966542813043       -8.3307688356655927     
 H   7.5278726374225204        1.5592863348806494       -10.036569842665561     
 C  -3.8436242657286623       -3.2789668407469597        1.5656331528541534     
 C  -4.4018308566564182       -3.4324750192101003       0.25264749450397561     
 C  -4.1985218275036198       -2.1153087069652878        2.3191118072481025     
 N  -2.9897449503889573       -4.2229622060614291        2.1267166270352322     
 C  -5.3048729366240925       -2.4794765731205826      -0.23009671249825928     
 C  -4.0703105669374331       -4.6024963621207862      -0.66926103405510451     
 C  -5.1122025115256848       -1.1964574631256579        1.7912048360220805     
 C  -3.6573464870315457       -1.9134064531924606        3.7247901130273378     
 Dy  -1.9216788312259738       -4.9832198907114380        3.9736845746729750     
 H  -2.8328009466733466       -4.9588373497748144        1.4335776263617621     
 H  -5.7355169072481056       -2.6170392458104090       -1.2222532411318847     
 C  -5.6831331856288907       -1.3707803903979106       0.52941343845016509     
 C  -2.5811327434970472       -4.6612890254965933       -1.0656994690112016     
 C  -4.6071579905961100       -5.9633434717869802      -0.17282065805161090     
 H  -4.6166819173426932       -4.3938414619891937       -1.6029215494603442     
 H  -5.3914252083986645      -0.32797790713222219        2.3859184326001270     
 C  -4.6256949533040279       -2.5141379201045257        4.7668988353908759     
 H  -2.6919476271500513       -2.4532527532711064        3.7931998375489933     
 C  -3.3384057200053130      -0.44882055583239233        4.0746096319323195     
 N  -1.3058251359353870       -4.0294907978057184        5.9147258784343624     
 H -0.37023188337163482       -3.7335830334233218        5.6190258049639592     
 N -0.66275875259593231       -6.7516304964580156        4.4232078092191838     
 O  -3.8763891610219234       -6.2508452264355192        4.3639897134150285     
 O   5.3407002193603878E-002  -3.9748617112211768        3.0523130069391082     
 H  -6.4160140862372659      -0.66547724756597870       0.14330166928300583     
 H  -2.2731045340573086       -3.7197297250736834       -1.5410780625310321     
 H  -1.9045780333211115       -4.8235803285278189      -0.21567139239219110     
 H  -2.4023492597741418       -5.4742422561294104       -1.7812399865998580     
 H  -4.4020347617909099       -6.7516721127129609      -0.91203440069179209     
 H  -4.1690955472405138       -6.2856223657630093       0.78048485107314325     
 H  -5.6953928923054846       -5.9198291127730354       -3.1284171603764954E-002
 H  -4.2258179669444749       -2.4328741886620544        5.7864058765793898     
 H  -4.8360698573339844       -3.5720305466484255        4.5623463055608715     
 H  -5.5879853206429395       -1.9811121613351137        4.7267919178132329     
 H  -4.2495242004431146       0.16573087235808642        4.1153418452372152     
 H  -2.6690563080468221        8.1855236974639478E-003   3.3323761552980078     
 H  -2.8635904183773468      -0.39358217174604082        5.0648437341616024     
 C  -1.7639452596692380       -3.1393641613032703        6.8774509453388317     
 C  0.18604929350937519       -7.8095227663241085        4.1570041531278337     
 H -0.66089119046648936       -6.5808719987861961        5.4357712146898045     
 C  -3.8450210746711266       -7.5606899122401598        5.0525162941120465     
 C  -5.2253092936456937       -6.0543169326122230        3.8058083791559452     
 C   1.4466878330954993       -4.3832374090674140        3.2849612679150408     
 C  0.10238426958884270       -2.9602854282265754        1.9930841853535972     
 C  -1.1766523495928387       -1.8488086312872001        7.0463708411839692     
 C  -2.8646653637248987       -3.5130877489642569        7.7056951951495716     
 C  0.84973350743023202       -8.5082760928159473        5.2191644482389048     
 C  0.42685252221199871       -8.2099355274040970        2.8092391575135696     
 H  -3.6600822281210448       -7.3648485709432521        6.1161849387319185     
 H  -2.9925166724215768       -8.1091818495486319        4.6373940075988438     
 C  -5.1962640820279953       -8.2165774891649264        4.7753474568144609     
 C  -5.7288050663071761       -7.4586277774580454        3.5495000997871324     
 H  -5.1022283298691873       -5.4139322625510493        2.9263604423473430     
 H  -5.8347129891804812       -5.5391755092841857        4.5636416186014603     
 H   1.8547788339619848       -3.7521921429335299        4.0887709186729682     
 H   1.4071479437013428       -5.4242782530442115        3.6225866715779440     
 C   2.1821209619067332       -4.1639978833039653        1.9484961243161130     
 C   1.1294127787831245       -3.5140527754711077        1.0189859016602232     
 H -0.91661373548412495       -2.8659004586248789        1.6070599168845048     
 H  0.42689662048272353       -2.0078795746113456        2.4372897857601514     
 C  -1.7574632402159629      -0.95221094585882748        7.9466653129005929     
 C   7.5897540512967682E-002  -1.4923450293792873        6.2610019741792931     
 C  -3.4059521732244740       -2.5801108912066302        8.5946017154944236     
 C  -3.3745043429814476       -4.9420199759377379        7.6263641203687289     
 C   1.6229091291385291       -9.6313323861354529        4.9167803691916490     
 C  0.68800717468010375       -8.0009884659185175        6.6455082898273927     
 C   1.2393553265909096       -9.3223157743881799        2.5635784574613680     
 C -0.21460360233105663       -7.4350932215464605        1.6693872978455666     
 H  -5.8813626320665620       -8.0772726781639399        5.6189720104005874     
 H  -5.0959525779958943       -9.2919719557590952        4.5892293568879179     
 H  -5.3034971244131484       -7.8667473460572381        2.6227166272541322     
 H  -6.8224463249194978       -7.5083938706732072        3.4778233101373113     
 H   2.5479591347181159       -5.1103142137172428        1.5350836117749340     
 H   3.0466923589337482       -3.5016424179788492        2.0776698721600502     
 H   1.5652183439775487       -2.7359082016050458       0.38120769264311083     
 H  0.66060710124509947       -4.2664956041416193       0.37166616093380334     
 H  -1.3326187418727036        4.1225309124783734E-002   8.0427755031860091     
 C  -2.8721190160379764       -1.2939363882323363        8.7130650544744608     
 C  0.34854877755404307        1.4318566102943225E-002   6.1542490854531353     
 H  -6.6828731517285134E-002  -1.8613666794571775        5.2295278301783430     
 C   1.3055198306043461       -2.2157681962111559        6.8659334630240991     
 H  -4.2636752332509351       -2.8505430447272517        9.2073544564588587     
 C  -4.8096652012411409       -5.1352754865581236        8.1200543703392238     
 H  -3.3586163580093364       -5.2293536890515631        6.5655122255835341     
 C  -2.4071371157339634       -5.8818320597292830        8.3775021138487364     
 H   2.0934487799394241       -10.185025015717473        5.7259188208779310     
 C   1.8245189360234502       -10.052430769814354        3.6000527286686568     
 C   1.4509502848662157       -6.6709893677847329        6.8585777291665728     
 H -0.38735408923614628       -7.8023836732062835        6.8051665301878579     
 C   1.0985901806735263       -9.0068164859287201        7.7251541368684249     
 H   1.4370677095204953       -9.6181970507893908        1.5359914796066956     
 C  0.63341323370982761       -7.4044390685481565       0.39006227018944456     
 H -0.31149540485964278       -6.3898787158495471        2.0099245726161188     
 C  -1.6294145826757076       -7.9666738427738313        1.3631096666028868     
 H  -3.3238896879584958      -0.57640003924717387        9.3930942260224697     
 H -0.52946487101411610       0.55867508938319344        5.7827080097555950     
 H   1.1822122093293144       0.21004396521969657        5.4663032482346887     
 H  0.62490011801157452       0.44520991879924132        7.1262917612136594     
 H   1.4901697181585165       -1.8403569934586073        7.8827587004273587     
 H   2.2144439717087065       -2.0464155062420271        6.2706882562880510     
 H   1.1501360991380523       -3.3004696289123330        6.9526142853850654     
 H  -5.1333963233796220       -6.1750431600066795        7.9684519040192763     
 H  -5.5177007432405185       -4.4773464995775054        7.5972597564457098     
 H  -4.8971711506636364       -4.9292396455236833        9.1951431903023533     
 H  -2.4099496491173520       -5.6466264348825073        9.4509407575069861     
 H  -1.3823078999834446       -5.7612870983359672        8.0027315623038557     
 H  -2.6930516890580658       -6.9383874029824684        8.2673215556385493     
 H   2.4716526955500604       -10.900472007681755        3.3836968414005764     
 H   2.5344511187665701       -6.8516867489387714        6.8770012187478722     
 H   1.1717757868862970       -6.2085081635240833        7.8153640178357779     
 H   1.2493126058418356       -5.9375373966453653        6.0674188857952256     
 H   2.1719814478715049       -9.2267506641350234        7.6832423654755626     
 H  0.54569539254316246       -9.9500093842998645        7.6279982538672222     
 H  0.89169464111132279       -8.5933184497263451        8.7211037605447750     
 H   1.6536685008871845       -7.0479966359097421       0.58760413672974343     
 H  0.17928974891148611       -6.7451657238041189      -0.36262384978996287     
 H  0.71514694179941096       -8.3980630118956814       -6.7608371889642999E-002
 H  -1.5831146889575092       -9.0218271107272887        1.0576900454944964     
 H  -2.1029525289461288       -7.4020912612332097       0.54773586694886600     
 H  -2.2823446742248037       -7.9118979021707396        2.2460166749138764     
         240

 C   9.0658694586381223        6.1940718159224621       -9.3541970015947733     
 C   9.6453236635275381        6.0161800879018514       -8.0537030342833393     
 C   9.4217505281438658        7.3632696095952221       -10.098334638707435     
 N   8.1886047721531927        5.2715920575069930       -9.9135454429164707     
 C   10.569356041394022        6.9513386964339041       -7.5763093839783497     
 C   9.3196289653146085        4.8379560851470371       -7.1405305736642708     
 C   10.359555794977544        8.2612706084892231       -9.5777274755181399     
 C   8.8481507883558912        7.5907607474753931       -11.486379399516835     
 Dy   7.1289305116268231        4.5270913745324259       -11.772399454315869     
 H   8.0251209514004742        4.5312047224489005       -9.2266583113761342     
 H   11.014681853352979        6.7961310412438865       -6.5935838433925538     
 C   10.951174372167758        8.0625333187615915       -8.3296230638794722     
 C   7.8373787179076420        4.7828313920631391       -6.7199568535853418     
 C   9.8395030838040576        3.4810552757441724       -7.6644483458278732     
 H   9.8825940314874696        5.0315258742900113       -6.2134786596983123     
 H   10.640136562687395        9.1330624292553217       -10.166193951911959     
 C   9.7489749519781697        6.9381552082708122       -12.554640665570414     
 H   7.8547215432262290        7.1016488621767273       -11.518769708123768     
 C   8.6011915258848788        9.0679543516086571       -11.834425941895304     
 N   6.5377218474950896        5.3840614755348559       -13.757569394415869     
 H   5.5853744854005569        5.6559645769395832       -13.491708833873640     
 N   5.8834817551427250        2.7416639852541405       -12.197253868101329     
 O   9.0765986770197600        3.2213081479146370       -12.146073992084229     
 O   5.1366718361545622        5.5198931260992437       -10.879877263251407     
 H   11.701668277717530        8.7515249601815928       -7.9484120362866699     
 H   7.6667549099632870        3.9618023591319012       -6.0119061525152704     
 H   7.1445883361606350        4.6342682122334571       -7.5594519777922091     
 H   7.5419252324783912        5.7195552225789337       -6.2274472156406064     
 H   10.926185953952258        3.5191397030672875       -7.8189629622810086     
 H   9.3859945099252169        3.1793750451837299       -8.6171231300585429     
 H   9.6373660938596633        2.6818878931545491       -6.9360223447606897     
 H   9.3295756496235072        7.0457586910688770       -13.563052794709572     
 H   9.9057484753001592        5.8695587475935840       -12.357519720083637     
 H   10.740994574658790        7.4117111613143454       -12.539596849590072     
 H   9.5430380302142055        9.6261588917766545       -11.913700504334555     
 H   7.9884668580347586        9.5661681341703559       -11.072800291731497     
 H   8.0961450848840570        9.1478605557658721       -12.807170385422275     
 C   7.0043642419251135        6.2827083986628134       -14.709446456032573     
 C   5.0513691392216540        1.6690587382702053       -11.934124807043789     
 H   5.8854687133259045        2.9085423484939836       -13.210785523147226     
 C   9.0393143900103770        1.9014643460154466       -12.816232983023653     
 C   10.427304772288728        3.4226309239581041       -11.595122597855617     
 C   3.7509203088435599        5.0890206468360910       -11.116531843071529     
 C   5.0723254123866930        6.4938864446710935       -9.7843821075545012     
 C   6.4278826475199624        7.5794019684794520       -14.858263130073995     
 C   8.1087778908891313        5.9128193105382474       -15.533086996101623     
 C   4.3960431852348050       0.96467680101080877       -12.998451669033976     
 C   4.8178791321216305        1.2577314156171213       -10.588115025138741     
 H   8.8358030392243627        2.0800413779685334       -13.879538723695955     
 H   8.1954642471229615        1.3551144297400810       -12.380637661067491     
 C   10.397788609106820        1.2551119344677482       -12.550416435229616     
 C   10.936345659991581        2.0207290720148001       -11.332060872382783     
 H   10.307314288770023        4.0667184867879689       -10.718150710021524     
 H   11.033309710658328        3.9357315013997338       -12.357193706088172     
 H   3.3230256904001587        5.7395318677612721       -11.893886883524722     
 H   3.8114581977979261        4.0612802939328585       -11.489405251925152     
 C   3.0231647776247499        5.2434071936663846       -9.7670065761306972     
 C   4.0702921238347169        5.8789505978694754       -8.8223396337983253     
 H   6.0916728236709057        6.5997913447538803       -9.4033949554524785     
 H   4.7189552884624053        7.4527431734531593       -10.190584357335984     
 C   7.0173418774659941        8.4842033088326012       -15.743847659181300     
 C   5.1816020438237524        7.9334545398882481       -14.062806867172377     
 C   8.6575103299468044        6.8535045461728332       -16.409491112077099     
 C   8.6170771662280643        4.4829971400680861       -15.458892830376605     
 C   3.6229053860474627      -0.15966519551903896       -12.699074723752661     
 C   4.5620115652661557        1.4693137725737229       -14.425377011986399     
 C   4.0126069823600075       0.13907856034709962       -10.345888057352067     
 C   5.4649131259300532        2.0224882871744758       -9.4447372889075645     
 H   11.074320461517917        1.3973458865304571       -13.400860150878788     
 H   10.307664914873993       0.17919257792437124       -12.361115042784391     
 H   10.516553743787416        1.6182618332460510       -10.400200536787903     
 H   12.030775792108457        1.9720366674499901       -11.265653781869757     
 H   2.6806366338462340        4.2744273745628689       -9.3876272453987273     
 H   2.1456704750462987        5.8938519678067181       -9.8642304773663163     
 H   3.6244424928443766        6.6210890345763298       -8.1499891935930542     
 H   4.5632953582057905        5.1122736207611084       -8.2108023718192751     
 H   6.6035075506889642        9.4833957147447432       -15.823006834922086     
 C   8.1290877895143474        8.1430233112167922       -16.514301335407385     
 C   4.9169115285747429        9.4400223268160683       -13.938303367707155     
 H   5.3278017446618069        7.5501347687427618       -13.037079550943197     
 C   3.9458235344515509        7.2228111076211290       -14.669995413341024     
 H   9.5170055920658978        6.5875225662157106       -17.021820849577356     
 C   10.058993984563745        4.2962356527724337       -15.934414174142708     
 H   8.5843315910784810        4.1870572617983957       -14.401121785845818     
 C   7.6597762628071644        3.5491762485282004       -16.229784997564501     
 H   3.1537028678317700      -0.71196069079782864       -13.510211168139888     
 C   3.4231077025469014      -0.58612575960842617       -11.383465897687957     
 C   3.7773368478636322        2.7839483510488399       -14.650880651162135     
 H   5.6349175162002707        1.6877322216280650       -14.574975833028324     
 C   4.1822316007247036       0.45263858758232139       -15.506736615238259     
 H   3.8252775409053834      -0.16649640196474361       -9.3190995915002457     
 C   4.6266054909728602        2.0371168786671694       -8.1585210469975955     
 H   5.5585683601077660        3.0710865036389361       -9.7760376930989885     
 C   6.8820634595806700        1.4872331294712533       -9.1544866005297774     
 H   8.5843404385179340        8.8649148438725813       -17.186781607713041     
 H   5.7988490547516003        9.9764348432339762       -13.564669030330752     
 H   4.0874099291765225        9.6326333481113924       -13.244484362816356     
 H   4.6385284347579523        9.8831447564657573       -14.904295812431304     
 H   3.7565981203246332        7.6135724820843160       -15.680112461099158     
 H   3.0413955819283358        7.3864756144436488       -14.066557969381115     
 H   4.0949086075894252        6.1387762299737663       -14.775000222091723     
 H   10.380824188797270        3.2547273251853195       -15.790622451722403     
 H   10.758683699947806        4.9482289230790242       -15.393182384474134     
 H   10.162489726250042        4.5161759116672808       -17.005179307802493     
 H   7.6709538332893352        3.7956106578386311       -17.300667913167388     
 H   6.6314583235330504        3.6622044490373895       -15.861993366140911     
 H   7.9482198816316894        2.4923877455155536       -16.127491023453050     
 H   2.7785676015624063       -1.4370013844227147       -11.168958514426988     
 H   2.6977693929395263        2.5827241200694595       -14.680226186676119     
 H   4.0588387620976016        3.2495622225165319       -15.605471528639677     
 H   3.9564284532745777        3.5222653015381846       -13.859129198742624     
 H   3.1121667964981734       0.21361056884821528       -15.478765057320086     
 H   4.7497981002161760      -0.48057827137589737       -15.399263437558163     
 H   4.3955502579948265       0.86662093631771242       -16.501262878661571     
 H   3.6030851443870087        2.3909412672937003       -8.3435875845460128     
 H   5.0843007700441607        2.6902869057154311       -7.4029602170528763     
 H   4.5527920558646882        1.0388054633454744       -7.7092932194435662     
 H   6.8368341146901885       0.42773781828377522       -8.8643704735125581     
 H   7.3599561918975116        2.0397690334211416       -8.3337147548698933     
 H   7.5298134491197048        1.5560595489455682       -10.040131576682366     
 C  -3.8404149307000797       -3.2748116426785896        1.5636544358348843     
 C  -4.4005439960243651       -3.4306349139463377       0.25185729774097865     
 C  -4.1934688016281676       -2.1094518000446270        2.3152995301670898     
 N  -2.9862670418528379       -4.2179005141412507        2.1255951450558279     
 C  -5.3044212191710818       -2.4785431595305099      -0.23098954042347689     
 C  -4.0704400779952543       -4.6020962903181877      -0.66866200066071646     
 C  -5.1080899431224740       -1.1916198534599507        1.7873765442068204     
 C  -3.6486645239776028       -1.9051006041684031        3.7190864017364209     
 Dy  -1.9202821844727269       -4.9768299730475087        3.9742338292138530     
 H  -2.8301916468266786       -4.9552701657404628        1.4338836135665418     
 H  -5.7366765635295920       -2.6178607504466078       -1.2221228189653992     
 C  -5.6814455366377787       -1.3685605466481716       0.52714006575639438     
 C  -2.5816584165349163       -4.6623391837845194       -1.0662247458223013     
 C  -4.6078005201715966       -5.9617777482386076      -0.16978801820765954     
 H  -4.6174383859498569       -4.3943765841155438       -1.6021546857278011     
 H  -5.3860622325113310      -0.32185692939069444        2.3806843697251114     
 C  -4.6101467918660246       -2.5108626946539601        4.7640395114545164     
 H  -2.6805745198187951       -2.4401192218372181        3.7836918470303691     
 C  -3.3365678596046484      -0.43933378441584331        4.0688671422407801     
 N  -1.3046937670309635       -4.0289911282425042        5.9182614782175671     
 H -0.36848826537518053       -3.7335885666704063        5.6241199414059651     
 N -0.66369023223394086       -6.7469211214257641        4.4215751341792862     
 O  -3.8754756826941832       -6.2461038397935793        4.3616149365131491     
 O   5.6153343206903371E-002  -3.9686214496810299        3.0558887001342199     
 H  -6.4150975637701073      -0.66412418372023130       0.14101306846013009     
 H  -2.2735633528376451       -3.7216745475894726       -1.5432637263771531     
 H  -1.9044401895309726       -4.8236992212868417      -0.21656700984316724     
 H  -2.4039285383523739       -5.4764324530132340       -1.7806997819748758     
 H  -4.4033985871795460       -6.7515234309113410      -0.90765691579281804     
 H  -4.1694783213479498       -6.2825275062301333       0.78387477503900038     
 H  -5.6959519527422984       -5.9173803172264057       -2.7930911115794335E-002
 H  -4.2080102198514151       -2.4272264624042976        5.7823405685694658     
 H  -4.8156385560297359       -3.5697607037423724        4.5601073224907624     
 H  -5.5752974950250715       -1.9835123869057245        4.7268092015740786     
 H  -4.2506847548502247       0.16966020557582562        4.1140881639200630     
 H  -2.6732252126284695        2.1938481397780957E-002   3.3245019763482571     
 H  -2.8582333469551786      -0.38189947831528570        5.0571175120539023     
 C  -1.7634652927980834       -3.1395714849278615        6.8812795029589777     
 C  0.18395871190820329       -7.8056219984585953        4.1548008375618544     
 H -0.66160816194567829       -6.5766699719379220        5.4342357551535789     
 C  -3.8449747887122361       -7.5569977895601399        5.0481110237855411     
 C  -5.2242335374899813       -6.0476493812981955        3.8038285699614520     
 C   1.4489311180210618       -4.3787158357089879        3.2883088358381607     
 C  0.10605022957773737       -2.9548724039357532        1.9959568855843974     
 C  -1.1770320629812339       -1.8487388279763002        7.0506745385234728     
 C  -2.8645788510467862       -3.5141314870062246        7.7085641006683749     
 C  0.84710416258895305       -8.5053855065264550        5.2166382134965419     
 C  0.42397359498549886       -8.2059393606285855        2.8068701132618736     
 H  -3.6585987172934140       -7.3631943117753460        6.1118677011529288     
 H  -2.9936026285688797       -8.1059085129050530        4.6312558219739879     
 C  -5.1972926704369957       -8.2107520487693098        4.7713536037251538     
 C  -5.7294357664562785       -7.4512072931132893        3.5463593320387408     
 H  -5.1005624506480389       -5.4067900492446688        2.9248373802414251     
 H  -5.8329417053204207       -5.5323036619361625        4.5620830367137772     
 H   1.8579721383542369       -3.7480844125543382        4.0919483081888472     
 H   1.4080680522636748       -5.4196618546761854        3.6260360677307011     
 C   2.1843363366683914       -4.1606925803909691        1.9515936218765988     
 C   1.1319661732477340       -3.5105643122122192        1.0219079021526953     
 H -0.91288526272360937       -2.8596399749342689        1.6100391300739416     
 H  0.43187731677238311       -2.0025896060099271        2.4394159491026324     
 C  -1.7586588236389675      -0.95281020747647405        7.9510486284130186     
 C   7.5313880536346661E-002  -1.4914974508818764        6.2653838038193816     
 C  -3.4065501690214144       -2.5818792637183012        8.5977846867201215     
 C  -3.3742799470712668       -4.9429961365830204        7.6275196319226382     
 C   1.6208385521587130       -9.6278813809560209        4.9136123449176932     
 C  0.68430117883259067       -7.9998205026912030        6.6434594341489683     
 C   1.2363665413920459       -9.3182780335396576        2.5606290911036971     
 C -0.21885694392717456       -7.4317549107031526        1.6673637463648707     
 H  -5.8817338669707420       -8.0709425554809471        5.6154400667130142     
 H  -5.0987084588589076       -9.2861775724517077        4.5845436593394275     
 H  -5.3047750687990050       -7.8588437823125830        2.6190684384598657     
 H  -6.8231659306295604       -7.5000201525890562        3.4749188974951473     
 H   2.5494392487658515       -5.1074995988150871        1.5386597571280671     
 H   3.0493572540920293       -3.4987967500939932        2.0801811228275442     
 H   1.5682792523428550       -2.7335096017794149       0.38319327068772197     
 H  0.66202403072696203       -4.2631008556614169       0.37554626141707792     
 H  -1.3345515661886156        4.0874423534185765E-002   8.0475531216752572     
 C  -2.8732175247957294       -1.2955885763782942        8.7171010310526533     
 C  0.34745474055978770        1.5260969977575322E-002   6.1588663400464929     
 H  -6.7318328402624472E-002  -1.8604392455625303        5.2338774940185502     
 C   1.3051864911913029       -2.2146758728472618        6.8700933487460869     
 H  -4.2644380400195683       -2.8529174479988453        9.2100346561265010     
 C  -4.8102530057234985       -5.1364058989258581        8.1186599078968218     
 H  -3.3565655455206693       -5.2296135254076175        6.5665414149855925     
 C  -2.4080572431297180       -5.8833626137506227        8.3793801790051443     
 H   2.0914993198969958       -10.181907552552790        5.7224673157431898     
 C   1.8224586764705188       -10.048283250850059        3.5966563594850749     
 C   1.4485774946204386       -6.6711272833116411        6.8593300675457511     
 H -0.39098714989412803       -7.8000443789804983        6.8019561202393755     
 C   1.0920966213768355       -9.0075519035251297        7.7223945808473715     
 H   1.4329780705929336       -9.6143567386907165        1.5328893200808587     
 C  0.62808484673359910       -7.4004953507921369       0.38730589497826401     
 H -0.31644636962718742       -6.3865435568558535        2.0078172107516039     
 C  -1.6333391638537442       -7.9649465838771025        1.3623832621275260     
 H  -3.3254023357761837      -0.57862997840377717        9.3974089279196615     
 H -0.53061585449985160       0.55942813474779418        5.7871585949111459     
 H   1.1811545454256500       0.21132926629223450        5.4710657872803523     
 H  0.62354155487262775       0.44612030207433617        7.1309752980369518     
 H   1.4899435374637020       -1.8392047695762812        7.8868663027989392     
 H   2.2139568882951184       -2.0452530718492734        6.2746326705395443     
 H   1.1500169370957958       -3.2993934104357914        6.9569197691369320     
 H  -5.1338461633196690       -6.1760336347058447        7.9659032703543664     
 H  -5.5172813416229536       -4.4780524275678175        7.5950562217774964     
 H  -4.8995802359056819       -4.9309482378832232        9.1936663519645592     
 H  -2.4124650259526828       -5.6491183213221943        9.4529964805811133     
 H  -1.3827120741105141       -5.7624372123814709        8.0062030462033729     
 H  -2.6937010474883074       -6.9398217650471592        8.2677841899462301     
 H   2.4697895530438028       -10.896068970109036        3.3798418964130046     
 H   2.5317918183832488       -6.8532790957964247        6.8790267054543879     
 H   1.1686297450380099       -6.2094964564710731        7.8162909459063057     
 H   1.2490146759741061       -5.9364257192896943        6.0688590693333220     
 H   2.1653550712000671       -9.2284237547306454        7.6820722276161177     
 H  0.53854173390026716       -9.9500927417248821        7.6230360057588191     
 H  0.88378164347240740       -8.5951608750355515        8.7184946801016796     
 H   1.6481638265387866       -7.0430616250460245       0.58394446520102550     
 H  0.17269811093505033       -6.7416902722411036      -0.36499090379121757     
 H  0.71038088467448457       -8.3940560525337222       -7.0479094928437624E-002
 H  -1.5860945615753206       -9.0203006450988781        1.0578465274201843     
 H  -2.1079091397028629       -7.4015637242915586       0.54683653828025780     
 H  -2.2857657170842032       -7.9099853486493972        2.2456299325871418     
         240

 C   9.0634774351183900        6.1901661021478249       -9.3527286519383779     
 C   9.6420930120378916        6.0121481612730161       -8.0519198912000043     
 C   9.4188466394661710        7.3600213223530471       -10.096100305177801     
 N   8.1875340280741646        5.2671428745917082       -9.9131031729426891     
 C   10.565556958937734        6.9474469023147751       -7.5737482000242995     
 C   9.3161427378268069        4.8335966537546033       -7.1392647332979466     
 C   10.355934602480751        8.2582504591479058       -9.5746418564441189     
 C   8.8453196879907647        7.5880841069789087       -11.484094443343002     
 Dy   7.1293810322944200        4.5236320686277933       -11.772841962370746     
 H   8.0246104779575482        4.5259981115276293       -9.2269168694938291     
 H   11.010457202773981        6.7920535402376165       -6.5908784854936169     
 C   10.947232203258078        8.0591076062527929       -8.3264468196824044     
 C   7.8333885582351215        4.7769542479826912       -6.7206716036302927     
 C   9.8381640688034775        3.4773135239807194       -7.6625385932096055     
 H   9.8775931574749727        5.0276828763342953       -6.2114197953842671     
 H   10.636191191432053        9.1305893729188465       -10.162444067381680     
 C   9.7460323806098597        6.9359172587892681       -12.552743455146068     
 H   7.8518450276796248        7.0990930841514812       -11.516693292034658     
 C   8.5985719692870379        9.0654384822645628       -11.831745773124547     
 N   6.5362574294957909        5.3862457629155909       -13.755279426199316     
 H   5.5855831504861913        5.6611825040339285       -13.487091425463120     
 N   5.8850795114080503        2.7379741563749773       -12.198967180458283     
 O   9.0784690432597941        3.2193129789554029       -12.144567234143624     
 O   5.1370335861896255        5.5150488262279227       -10.877865452229777     
 H   11.697307783429313        8.7482241787556507       -7.9446567698885744     
 H   7.6629222092542451        3.9564222460844869       -6.0120077279988031     
 H   7.1419290609519734        4.6266459116286782       -7.5609043379361793     
 H   7.5361504285814780        5.7137938549248002       -6.2295096154348055     
 H   10.925100459944794        3.5163461521433894       -7.8147892899694362     
 H   9.3869031244359000        3.1756744143717688       -8.6162542282644647     
 H   9.6351683970368551        2.6777066180610420       -6.9348620904091627     
 H   9.3266355107487193        7.0441470359447518       -13.561091767093918     
 H   9.9027410922858508        5.8671876889373573       -12.356230633457404     
 H   10.738132549893249        7.4093130036122954       -12.537503569605777     
 H   9.5405858252836033        9.6233070923942758       -11.911680904615334     
 H   7.9865958773583641        9.5638351505317338       -11.069639572026997     
 H   8.0928596754577633        9.1456257032564618       -12.804120877476237     
 C   7.0029241863786682        6.2826118616395545       -14.709080691456492     
 C   5.0525311129471326        1.6658168961601760       -11.935504491408961     
 H   5.8861731545222034        2.9054139446091285       -13.212392437340480     
 C   9.0427423518231809        1.9000171096846685       -12.815622962191702     
 C   10.428776551547482        3.4217105800069465       -11.593142970904815     
 C   3.7512609851516232        5.0845466647737920       -11.114788712832739     
 C   5.0726947974885936        6.4898427447466522       -9.7830334380895714     
 C   6.4266325744742527        7.5790700967681017       -14.861047303134853     
 C   8.1070988930906829        5.9106173936756399       -15.532136671787105     
 C   4.3967794828155471       0.96152603143783610       -12.999589226200550     
 C   4.8191742527185406        1.2548129097289611       -10.589363460547492     
 H   8.8395990275065959        2.0790767577158857       -13.878903529582246     
 H   8.1992111657053961        1.3526055193057838       -12.380803103572136     
 C   10.401634823005846        1.2547397643294984       -12.549682633539671     
 C   10.939142805621355        2.0201729866412572       -11.330787182942386     
 H   10.307826700902877        4.0651738827754018       -10.715872826647020     
 H   11.034443823107138        3.9359022461140576       -12.354732840147005     
 H   3.3238538749858502        5.7346571623810902       -11.892757669806905     
 H   3.8115417424125084        4.0565664532995926       -11.487058857378701     
 C   3.0229410355497857        5.2401187651711867       -9.7656605052548837     
 C   4.0698338868297572        5.8761275740452641       -8.8210413704128499     
 H   6.0919225942893478        6.5954514986604691       -9.4016144529449814     
 H   4.7201140862534903        7.4486469301598506       -10.190036791716558     
 C   7.0164344387851374        8.4817565902136582       -15.748561356612543     
 C   5.1798918298203587        7.9348015417470696       -14.067025931462037     
 C   8.6562776838258326        6.8492624057767140       -16.410359772694658     
 C   8.6145983617954833        4.4807006830012162       -15.455340104194233     
 C   3.6231302993406822      -0.16232552944489054       -12.699871404645139     
 C   4.5634555136709904        1.4652195131917625       -14.426728057316915     
 C   4.0130822453657204       0.13684910221179969       -10.346822970501771     
 C   5.4674084773829019        2.0188791168066933       -9.4462083464636262     
 H   11.078331704258215        1.3980033123261062       -13.399790975267534     
 H   10.312345014334852       0.17867367602088963       -12.360938904086622     
 H   10.519529227917785        1.6167518959537579       -10.399277139932488     
 H   12.033585257521533        1.9723976520285629       -11.264177280674078     
 H   2.6800031176396293        4.2715243648396015       -9.3856558610703367     
 H   2.1456037119396849        5.8906907442771868       -9.8636800663997004     
 H   3.6238489105094653        6.6190106452511399       -8.1495973200083309     
 H   4.5621878616192486        5.1098199272380933       -8.2085354318450943     
 H   6.6025360430191125        9.4806959458812088       -15.830435795947503     
 C   8.1283910160408706        8.1387460725143939       -16.517927097077759     
 C   4.9150179095212083        9.4415613130709168       -13.945597439206134     
 H   5.3255382030815488        7.5537817110795098       -13.040382786679883     
 C   3.9444792054299005        7.2227346714323959       -14.673320186092306     
 H   9.5157244002279118        6.5815919136134662       -17.021987002580591     
 C   10.056551395483210        4.2921484525049429       -15.929997514693749     
 H   8.5814940445529846        4.1865857281986250       -14.397061409367844     
 C   7.6569753584489977        3.5460849560527428       -16.224852139983856     
 H   3.1537828723700887      -0.71470449091242449       -13.510841087362762     
 C   3.4230853545259157      -0.58825276942150806       -11.384167110561107     
 C   3.7796465822973988        2.7801532775132913       -14.653417102353259     
 H   5.6365453621002315        1.6828427228526273       -14.576035006709992     
 C   4.1834248459640317       0.44803268969913262       -15.507500329332794     
 H   3.8255870171617570      -0.16827132719835167       -9.3199625300002094     
 C   4.6305923174481665        2.0330491564290023       -8.1590210874407969     
 H   5.5609499276495136        3.0676717705048024       -9.7769627713991323     
 C   6.8846661324834315        1.4831002884753599       -9.1576691892826663     
 H   8.5841168416439437        8.8592035216907838       -17.191627695239749     
 H   5.7966252937156577        9.9787376623005510       -13.572247039997785     
 H   4.0849956233941622        9.6353685896669088       -13.252749953528305     
 H   4.6372808665211016        9.8827861998277928       -14.912594412141118     
 H   3.7555047247782571        7.6114794737008422       -15.684241432999277     
 H   3.0397978033528594        7.3873030862374129       -14.070507638383813     
 H   4.0940505707480783        6.1385809375489426       -14.776052425292905     
 H   10.377825753669089        3.2508235415731308       -15.783907073476346     
 H   10.756437535026691        4.9449464173391640       -15.390027437120686     
 H   10.160354515357179        4.5096588161148121       -17.001188647273565     
 H   7.6693119159480023        3.7900783595759693       -17.296241632600619     
 H   6.6284777656711862        3.6610230083891908       -15.858278341563638     
 H   7.9441852994414477        2.4892707926133317       -16.119953231702613     
 H   2.7781023515534908       -1.4387104639766126       -11.169419797008848     
 H   2.6999594591053082        2.5795835149023940       -14.682746310908103     
 H   4.0615073401408015        3.2447197430284556       -15.608404329048295     
 H   3.9591121872782096        3.5191323457613009       -13.862355585722248     
 H   3.1131599743412917       0.20995334005561311       -15.479836377017216     
 H   4.7502000688567225      -0.48554178790791203       -15.399039489735570     
 H   4.3975572354241370       0.86112341117232494       -16.502196718438491     
 H   3.6069645391460075        2.3872689013517432       -8.3426841554394393     
 H   5.0893648258378512        2.6857938824275123       -7.4037453084881797     
 H   4.5570626128125893        1.0345522576532638       -7.7101176208802000     
 H   6.8395167032058755       0.42330199268609303       -8.8687072116964778     
 H   7.3632515924835813        2.0346414125609784       -8.3366606740741940     
 H   7.5317542608168901        1.5528327630104870       -10.043693310699171     
 C  -3.8372055956714970       -3.2706564446102195        1.5616757188156152     
 C  -4.3992571353923129       -3.4287948086825750       0.25106710097798168     
 C  -4.1884157757527154       -2.1035948931239656        2.3114872530860771     
 N  -2.9827891333167180       -4.2128388222210722        2.1244736630764240     
 C  -5.3039695017180701       -2.4776097459404367      -0.23188236834869447     
 C  -4.0705695890530746       -4.6016962185155892      -0.66806296726632841     
 C  -5.1039773747192632       -1.1867822437942435        1.7835482523915602     
 C  -3.6399825609236593       -1.8967947551443456        3.7133826904455036     
 Dy  -1.9188855377194802       -4.9704400553835786        3.9747830837547311     
 H  -2.8275823469800101       -4.9517029817061102        1.4341896007713215     
 H  -5.7378362198110793       -2.6186822550828071       -1.2219923967989137     
 C  -5.6797578876466677       -1.3663407028984329       0.52486669306262379     
 C  -2.5821840895727850       -4.6633893420724455       -1.0667500226334012     
 C  -4.6084430497470823       -5.9602120246902350      -0.16675537836370818     
 H  -4.6181948545570197       -4.3949117062418948       -1.6013878219952580     
 H  -5.3806992566239975      -0.31573595164916668        2.3754503068500954     
 C  -4.5945986304280204       -2.5075874692033944        4.7611801875181570     
 H  -2.6692014124875385       -2.4269856904033298        3.7741838565117449     
 C  -3.3347299992039843      -0.42984701299929429        4.0631246525492397     
 N  -1.3035623981265401       -4.0284914586792890        5.9217970780007718     
 H -0.36674464737872625       -3.7335940999174912        5.6292140778479700     
 N -0.66462171187194941       -6.7422117463935116        4.4199424591393885     
 O  -3.8745622043664429       -6.2413624531516394        4.3592401596112706     
 O   5.8899684220202864E-002  -3.9623811881408826        3.0594643933293311     
 H  -6.4141810413029496      -0.66277111987448400       0.13872446763725438     
 H  -2.2740221716179816       -3.7236193701052622       -1.5454493902232742     
 H  -1.9043023457408337       -4.8238181140458645      -0.21746262729414334     
 H  -2.4055078169306063       -5.4786226498970576       -1.7801595773498935     
 H  -4.4047624125681821       -6.7513747491097202      -0.90327943089384410     
 H  -4.1698610954553850       -6.2794326466972565       0.78726469900485752     
 H  -5.6965110131791130       -5.9149315216797769       -2.4577650627823716E-002
 H  -4.1902024727583553       -2.4215787361465408        5.7782752605595418     
 H  -4.7952072547254883       -3.5674908608363189        4.5578683394206534     
 H  -5.5626096694072045       -1.9859126124763353        4.7268264853349251     
 H  -4.2518453092573356       0.17358953879356481        4.1128344826029108     
 H  -2.6773941172101163        3.5691439098097966E-002   3.3166277973985059     
 H  -2.8528762755330104      -0.37021678488453064        5.0493912899462021     
 C  -1.7629853259269286       -3.1397788085524527        6.8851080605791237     
 C  0.18186813030703139       -7.8017212305930812        4.1525975219958760     
 H -0.66232513342486710       -6.5724679450896470        5.4327002956173533     
 C  -3.8449285027533451       -7.5533056668801200        5.0437057534590348     
 C  -5.2231577813342698       -6.0409818299841671        3.8018487607669589     
 C   1.4511744029466245       -4.3741942623505610        3.2916564037612805     
 C  0.10971618956663204       -2.9494593796449315        1.9988295858151979     
 C  -1.1774117763696290       -1.8486690246654001        7.0549782358629765     
 C  -2.8644923383686738       -3.5151752250481927        7.7114330061871783     
 C  0.84447481774767408       -8.5024949202369609        5.2141119787541781     
 C  0.42109466775899901       -8.2019431938530722        2.8045010690101773     
 H  -3.6571152064657833       -7.3615400526074390        6.1075504635739390     
 H  -2.9946885847161830       -8.1026351762614741        4.6251176363491329     
 C  -5.1983212588459962       -8.2049266083736949        4.7673597506358458     
 C  -5.7300664666053818       -7.4437868087685342        3.5432185642903495     
 H  -5.0988965714268906       -5.3996478359382873        2.9233143181355072     
 H  -5.8311704214603601       -5.5254318145881394        4.5605244548260950     
 H   1.8611654427464888       -3.7439766821751470        4.0951256977047255     
 H   1.4089881608260071       -5.4150454563081585        3.6294854638834582     
 C   2.1865517114300497       -4.1573872774779739        1.9546911194370846     
 C   1.1345195677123434       -3.5070758489533307        1.0248299026451675     
 H -0.90915678996309368       -2.8533794912436590        1.6130183432633785     
 H  0.43685801306204275       -1.9972996374085090        2.4415421124451138     
 C  -1.7598544070619724      -0.95340946909412061        7.9554319439254444     
 C   7.4730220559725627E-002  -1.4906498723844654        6.2697656334594694     
 C  -3.4071481648183553       -2.5836476362299727        8.6009676579458176     
 C  -3.3740555511610859       -4.9439722972283029        7.6286751434765465     
 C   1.6187679751788966       -9.6244303757765888        4.9104443206437365     
 C  0.68059518298507771       -7.9986525394638885        6.6414105784705448     
 C   1.2333777561931822       -9.3142402926911352        2.5576797247460261     
 C -0.22311028552329248       -7.4284165998598448        1.6653401948841751     
 H  -5.8821051018749211       -8.0646124327979543        5.6119081230254411     
 H  -5.1014643397219208       -9.2803831891443220        4.5798579617909381     
 H  -5.3060530131848616       -7.8509402185679287        2.6154202496655992     
 H  -6.8238855363396231       -7.4916464345049061        3.4720144848529837     
 H   2.5509193628135871       -5.1046849839129314        1.5422359024812005     
 H   3.0520221492503108       -3.4959510822091371        2.0826923734950378     
 H   1.5713401607081614       -2.7311110019537845       0.38517884873233310     
 H  0.66344096020882459       -4.2597061071812146       0.37942636190035250     
 H  -1.3364843905045274        4.0523537943587797E-002   8.0523307401645070     
 C  -2.8743160335534821       -1.2972407645242523        8.7211370076308459     
 C  0.34636070356553234        1.6203373852207419E-002   6.1634835946398514     
 H  -6.7807925287963797E-002  -1.8595118116678830        5.2382271578587565     
 C   1.3048531517782598       -2.2135835494833671        6.8742532344680738     
 H  -4.2652008467882014       -2.8552918512704388        9.2127148557941432     
 C  -4.8108408102058560       -5.1375363112935926        8.1172654454544180     
 H  -3.3545147330320022       -5.2298733617636728        6.5675706043876509     
 C  -2.4089773705254722       -5.8848931677719625        8.3812582441615522     
 H   2.0895498598545674       -10.178790089388105        5.7190158106084477     
 C   1.8203984169175877       -10.044135731885763        3.5932599903014926     
 C   1.4462047043746618       -6.6712651988385492        6.8600824059249295     
 H -0.39462021055210977       -7.7977050847547131        6.7987457102908930     
 C   1.0856030620801447       -9.0082873211215393        7.7196350248263181     
 H   1.4288884316653716       -9.6105164265920422        1.5297871605550217     
 C  0.62275645975737071       -7.3965516330361174       0.38454951976708340     
 H -0.32139733439473206       -6.3832083978621599        2.0057098488870890     
 C  -1.6372637450317808       -7.9632193249803747        1.3616568576521653     
 H  -3.3269149835938721      -0.58085991756038047        9.4017236298168516     
 H -0.53176683798558722       0.56018118011239504        5.7916091800666960     
 H   1.1800968815219857       0.21261456736477244        5.4758283263260168     
 H  0.62218299173368086       0.44703068534943102        7.1356588348602443     
 H   1.4897173567688877       -1.8380525456939554        7.8909739051705188     
 H   2.2134698048815298       -2.0440906374565202        6.2785770847910385     
 H   1.1498977750535395       -3.2983171919592498        6.9612252528887986     
 H  -5.1342960032597160       -6.1770241094050098        7.9633546366894574     
 H  -5.5168619400053887       -4.4787583555581287        7.5928526871092830     
 H  -4.9019893211477275       -4.9326568302427631        9.1921895136267651     
 H  -2.4149804027880135       -5.6516102077618804        9.4550522036552387     
 H  -1.3831162482375838       -5.7635873264269746        8.0096745301028918     
 H  -2.6943504059185490       -6.9412561271118509        8.2682468242539109     
 H   2.4679264105375451       -10.891665932536316        3.3759869514254324     
 H   2.5291325179999276       -6.8548714426540780        6.8810521921609036     
 H   1.1654837031897227       -6.2104847494180628        7.8172178739768334     
 H   1.2487167461063766       -5.9353140419340242        6.0702992528714192     
 H   2.1587286945286288       -9.2300968453262673        7.6809020897566720     
 H  0.53138807525737186       -9.9501760991498998        7.6180737576504161     
 H  0.87586864583349200       -8.5970033003447597        8.7158855996585824     
 H   1.6426591521903884       -7.0381266141823069       0.58028479367230756     
 H  0.16610647295861458       -6.7382148206780892      -0.36735795779247221     
 H  0.70561482754955829       -8.3900490931717613       -7.3349817967232250E-002
 H  -1.5890744341931320       -9.0187741794704657        1.0580030093458723     
 H  -2.1128657504595965       -7.4010361873499066       0.54593720961164949     
 H  -2.2891867599436027       -7.9080727951280547        2.2452431902604073     
         240

 C   9.0610854115986594        6.1862603883731877       -9.3512603022819807     
 C   9.6388623605482433        6.0081162346441799       -8.0501367481166710     
 C   9.4159427507884761        7.3567730351108720       -10.093865971648167     
 N   8.1864632839951366        5.2626936916764233       -9.9126609029689075     
 C   10.561757876481446        6.9435551081956453       -7.5711870160702492     
 C   9.3126565103390071        4.8292372223621696       -7.1379988929316225     
 C   10.352313409983960        8.2552303098065867       -9.5715562373700998     
 C   8.8424885876256365        7.5854074664824243       -11.481809487169169     
 Dy   7.1298315529620169        4.5201727627231616       -11.773284470425622     
 H   8.0241000045146240        4.5207915006063573       -9.2271754276115239     
 H   11.006232552194984        6.7879760392313475       -6.5881731275946809     
 C   10.943290034348399        8.0556818937439942       -8.3232705754853384     
 C   7.8293983985626010        4.7710771039022424       -6.7213863536752436     
 C   9.8368250538028974        3.4735717722172659       -7.6606288405913379     
 H   9.8725922834624757        5.0238398783785794       -6.2093609310702229     
 H   10.632245820176712        9.1281163165823731       -10.158694182851399     
 C   9.7430898092415497        6.9336793093077231       -12.550846244721724     
 H   7.8489685121330206        7.0965373061262342       -11.514616875945549     
 C   8.5959524126891989        9.0629226129204703       -11.829065604353790     
 N   6.5347930114964923        5.3884300502963258       -13.752989457982764     
 H   5.5857918155718256        5.6664004311282739       -13.482474017052599     
 N   5.8866772676733756        2.7342843274958142       -12.200680492815236     
 O   9.0803394094998282        3.2173178099961692       -12.143060476203020     
 O   5.1373953362246878        5.5102045263566026       -10.875853641208147     
 H   11.692947289141093        8.7449233973297087       -7.9409015034904789     
 H   7.6590895085452040        3.9510421330370722       -6.0121093034823359     
 H   7.1392697857433109        4.6190236110238985       -7.5623566980801495     
 H   7.5303756246845648        5.7080324872706676       -6.2315720152290046     
 H   10.924014965937328        3.5135526012194913       -7.8106156176578629     
 H   9.3878117389465832        3.1719737835598072       -8.6153853264703866     
 H   9.6329707002140452        2.6735253429675350       -6.9337018360576357     
 H   9.3236953718739333        7.0425353808206257       -13.559130739478265     
 H   9.8997337092715423        5.8648166302811306       -12.354941546831169     
 H   10.735270525127707        7.4069148459102463       -12.535410289621481     
 H   9.5381336203530029        9.6204552930118954       -11.909661304896112     
 H   7.9847248966819704        9.5615021668931099       -11.066478852322497     
 H   8.0895742660314696        9.1433908507470516       -12.801071369530197     
 C   7.0014841308322238        6.2825153246162957       -14.708714926880411     
 C   5.0536930866726104        1.6625750540501467       -11.936884175774134     
 H   5.8868775957185031        2.9022855407242738       -13.213999351533733     
 C   9.0461703136359830        1.8985698733538903       -12.815012941359752     
 C   10.430248330806235        3.4207902360557885       -11.591163343954012     
 C   3.7516016614596861        5.0800726827114930       -11.113045582593950     
 C   5.0730641825904952        6.4857990448222100       -9.7816847686246433     
 C   6.4253825014285439        7.5787382250567505       -14.863831476195712     
 C   8.1054198952922363        5.9084154768130333       -15.531186347472588     
 C   4.3975157803962892       0.95837526186486344       -13.000726783367126     
 C   4.8204693733154507        1.2518944038408011       -10.590611895956243     
 H   8.8433950157888308        2.0781121374632381       -13.878268335468539     
 H   8.2029580842878307        1.3500966088714863       -12.380968546076780     
 C   10.405481036904872        1.2543675941912487       -12.548948831849726     
 C   10.941939951251129        2.0196169012677143       -11.329513493501988     
 H   10.308339113035732        4.0636292787628356       -10.713594943272517     
 H   11.035577935555947        3.9360729908283814       -12.352271974205838     
 H   3.3246820595715416        5.7297824570009084       -11.891628456089087     
 H   3.8116252870270904        4.0518526126663268       -11.484712462832251     
 C   3.0227172934748214        5.2368303366759887       -9.7643144343790702     
 C   4.0693756498247984        5.8733045502210537       -8.8197431070273744     
 H   6.0921723649077899        6.5911116525670570       -9.3998339504374862     
 H   4.7212728840445752        7.4445506868665419       -10.189489226097132     
 C   7.0155270001042815        8.4793098715947153       -15.753275054043787     
 C   5.1781816158169658        7.9361485436058912       -14.071244995751698     
 C   8.6550450377048609        6.8450202653805947       -16.411228433312214     
 C   8.6121195573629024        4.4784042259343471       -15.451787378011861     
 C   3.6233552126339017      -0.16498586337074211       -12.700668085537615     
 C   4.5648994620758252        1.4611252538098021       -14.428079102647429     
 C   4.0135575083714334       0.13461964407649973       -10.347757883651477     
 C   5.4699038288357515        2.0152699464389112       -9.4476794040196879     
 H   11.082342946998512        1.3986607381217551       -13.398721799656277     
 H   10.317025113795710       0.17815477411740802       -12.360762765388850     
 H   10.522504712048153        1.6152419586614650       -10.398353743077074     
 H   12.036394722934611        1.9727586366071357       -11.262700779478397     
 H   2.6793696014330242        4.2686213551163341       -9.3836844767419478     
 H   2.1455369488330707        5.8875295207476563       -9.8631296554330827     
 H   3.6232553281745545        6.6169322559259500       -8.1492054464236094     
 H   4.5610803650327076        5.1073662337150783       -8.2062684918709117     
 H   6.6015645353492598        9.4779961770176744       -15.837864756972920     
 C   8.1276942425673919        8.1344688338119937       -16.521552858748134     
 C   4.9131242904676737        9.4431002993257636       -13.952891510705111     
 H   5.3232746615012907        7.5574286534162578       -13.043686022416569     
 C   3.9431348764082501        7.2226582352436637       -14.676644958843589     
 H   9.5144432083899275        6.5756612610112217       -17.022153155583826     
 C   10.054108806402674        4.2880612522374522       -15.925580855244791     
 H   8.5786564980274864        4.1861141945988543       -14.393001032889870     
 C   7.6541744540908319        3.5429936635772856       -16.219919282403215     
 H   3.1538628769084074      -0.71744829102702046       -13.511471006585634     
 C   3.4230630065049299      -0.59037977923459006       -11.384868323434254     
 C   3.7819563167311654        2.7763582039777428       -14.655953553544382     
 H   5.6381732080001932        1.6779532240771893       -14.577094180391660     
 C   4.1846180912033590       0.44342679181594385       -15.508264043427328     
 H   3.8258964934181305      -0.17004625243195973       -9.3208254685001748     
 C   4.6345791439234718        2.0289814341908352       -8.1595211278839965     
 H   5.5633314951912620        3.0642570373706688       -9.7778878496992778     
 C   6.8872688053861930        1.4789674474794665       -9.1608517780355552     
 H   8.5838932447699534        8.8534921995089864       -17.196473782766457     
 H   5.7944015326797143        9.9810404813671276       -13.579825049664821     
 H   4.0825813176118011        9.6381038312224234       -13.261015544240255     
 H   4.6360332982842509        9.8824276431898266       -14.920893011850932     
 H   3.7544113292318806        7.6093864653173684       -15.688370404899398     
 H   3.0382000247773826        7.3881305580311771       -14.074457307386510     
 H   4.0931925339067323        6.1383856451241190       -14.777104628494088     
 H   10.374827318540907        3.2469197579609426       -15.777191695230288     
 H   10.754191370105575        4.9416639115993028       -15.386872489767239     
 H   10.158219304464316        4.5031417205623434       -16.997197986744638     
 H   7.6676699986066685        3.7845460613133080       -17.291815352033851     
 H   6.6254972078093211        3.6598415677409926       -15.854563316986365     
 H   7.9401507172512069        2.4861538397111098       -16.112415439952176     
 H   2.7776371015445758       -1.4404195435305105       -11.169881079590706     
 H   2.7021495252710901        2.5764429097353285       -14.685266435140086     
 H   4.0641759181840014        3.2398772635403796       -15.611337129456912     
 H   3.9617959212818414        3.5159993899844175       -13.865581972701873     
 H   3.1141531521844095       0.20629611126301092       -15.480907696714347     
 H   4.7506020374972691      -0.49050530443992668       -15.398815541912974     
 H   4.3995642128534476       0.85562588602693745       -16.503130558215407     
 H   3.6108439339050062        2.3835965354097861       -8.3417807263328658     
 H   5.0944288816315426        2.6813008591395935       -7.4045303999234831     
 H   4.5613331697604904        1.0302990519610531       -7.7109420223168330     
 H   6.8421992917215633       0.41886616708841085       -8.8730439498803992     
 H   7.3665469930696510        2.0295137917008153       -8.3396065932784964     
 H   7.5336950725140754        1.5496059770754058       -10.047255044715977     
 C  -3.8339962606429143       -3.2665012465418495        1.5596970017963458     
 C  -4.3979702747602607       -3.4269547034188124       0.25027690421498477     
 C  -4.1833627498772623       -2.0977379862033048        2.3076749760050639     
 N  -2.9793112247805982       -4.2077771303008928        2.1233521810970202     
 C  -5.3035177842650585       -2.4766763323503640      -0.23277519627391205     
 C  -4.0706991001108959       -4.6012961467129916      -0.66746393387194036     
 C  -5.0998648063160532       -1.1819446341285362        1.7797199605763003     
 C  -3.6313005978697164       -1.8884889061202881        3.7076789791545863     
 Dy  -1.9174888909662333       -4.9640501377196493        3.9753323382956092     
 H  -2.8249730471333421       -4.9481357976717586        1.4344955879761012     
 H  -5.7389958760925657       -2.6195037597190058       -1.2218619746324280     
 C  -5.6780702386555557       -1.3641208591486940       0.52259332036885320     
 C  -2.5827097626106541       -4.6644395003603707       -1.0672752994445009     
 C  -4.6090855793225689       -5.9586463011418624      -0.16372273851975683     
 H  -4.6189513231641834       -4.3954468283682457       -1.6006209582627151     
 H  -5.3753362807366649      -0.30961497390763887        2.3702162439750794     
 C  -4.5790504689900171       -2.5043122437528287        4.7583208635817975     
 H  -2.6578283051562823       -2.4138521589694411        3.7646758659931208     
 C  -3.3328921388033201      -0.42036024158274521        4.0573821628577003     
 N  -1.3024310292221166       -4.0279917891160739        5.9253326777839765     
 H -0.36500102938227202       -3.7335996331645762        5.6343082142899750     
 N -0.66555319150995795       -6.7375023713612601        4.4183097840994900     
 O  -3.8736487260387023       -6.2366210665096995        4.3568653827093922     
 O   6.1646025233502363E-002  -3.9561409266007357        3.0630400865244427     
 H  -6.4132645188357911      -0.66141805602873671       0.13643586681437864     
 H  -2.2744809903983176       -3.7255641926210519       -1.5476350540693951     
 H  -1.9041645019506948       -4.8239370068048872      -0.21835824474511945     
 H  -2.4070870955088384       -5.4808128467808812       -1.7796193727249114     
 H  -4.4061262379568182       -6.7512260673081004      -0.89890194599487006     
 H  -4.1702438695628210       -6.2763377871643806       0.79065462297071454     
 H  -5.6970700736159277       -5.9124827261331472       -2.1224390139853097E-002
 H  -4.1723947256652965       -2.4159310098887841        5.7742099525496187     
 H  -4.7747759534212397       -3.5652210179302659        4.5556293563505443     
 H  -5.5499218437893365       -1.9883128380469461        4.7268437690957708     
 H  -4.2530058636644466       0.17751887201130401        4.1115808012857595     
 H  -2.6815630217917636        4.9444396798414975E-002   3.3087536184487552     
 H  -2.8475192041108421      -0.35853409145377552        5.0416650678385011     
 C  -1.7625053590557740       -3.1399861321770439        6.8889366181992697     
 C  0.17977754870585949       -7.7978204627275671        4.1503942064298966     
 H -0.66304210490405602       -6.5682659182413730        5.4311648360811278     
 C  -3.8448822167944541       -7.5496135442001000        5.0393004831325294     
 C  -5.2220820251785582       -6.0343142786701396        3.7998689515724657     
 C   1.4534176878721872       -4.3696726889921340        3.2950039716844004     
 C  0.11338214955552672       -2.9440463553541094        2.0017022860459983     
 C  -1.1777914897580242       -1.8485992213545002        7.0592819332024810     
 C  -2.8644058256905618       -3.5162189630901604        7.7143019117059826     
 C  0.84184547290639522       -8.4996043339474667        5.2115857440118152     
 C  0.41821574053249910       -8.1979470270775607        2.8021320247584809     
 H  -3.6556316956381529       -7.3598857934395330        6.1032332259949493     
 H  -2.9957745408634859       -8.0993618396178952        4.6189794507242770     
 C  -5.1993498472549966       -8.1991011679780783        4.7633658975465378     
 C  -5.7306971667544842       -7.4363663244237781        3.5400777965419579     
 H  -5.0972306922057422       -5.3925056226319059        2.9217912560295893     
 H  -5.8293991376002996       -5.5185599672401162        4.5589658729384128     
 H   1.8643587471387406       -3.7398689517959558        4.0983030872206045     
 H   1.4099082693883394       -5.4104290579401324        3.6329348600362152     
 C   2.1887670861917083       -4.1540819745649777        1.9577886169975707     
 C   1.1370729621769529       -3.5035873856944422        1.0277519031376394     
 H -0.90542831720257810       -2.8471190075530495        1.6159975564528155     
 H  0.44183870935170239       -1.9920096688070910        2.4436682757875947     
 C  -1.7610499904849770      -0.95400873071176717        7.9598152594378702     
 C   7.4146560583104593E-002  -1.4898022938870545        6.2741474630995580     
 C  -3.4077461606152957       -2.5854160087416442        8.6041506291715155     
 C  -3.3738311552509046       -4.9449484578735854        7.6298306550304558     
 C   1.6166973981990802       -9.6209793705971567        4.9072762963697807     
 C  0.67688918713756474       -7.9974845762365732        6.6393617227921204     
 C   1.2303889709943188       -9.3102025518426110        2.5547303583883552     
 C -0.22736362711941041       -7.4250782890165370        1.6633166434034792     
 H  -5.8824763367791011       -8.0582823101149632        5.6083761793378670     
 H  -5.1042202205849341       -9.2745888058369346        4.5751722642424486     
 H  -5.3073309575707182       -7.8430366548232735        2.6117720608713326     
 H  -6.8246051420496858       -7.4832727164207551        3.4691100722108197     
 H   2.5523994768613227       -5.1018703690107765        1.5458120478343338     
 H   3.0546870444085923       -3.4931054143242810        2.0852036241625314     
 H   1.5744010690734678       -2.7287124021281537       0.38716442677694424     
 H  0.66485788969068715       -4.2563113587010122       0.38330646238362709     
 H  -1.3384172148204394        4.0172652352989835E-002   8.0571083586537551     
 C  -2.8754145423112352       -1.2988929526702102        8.7251729842090384     
 C  0.34526666657127697        1.7145777726839513E-002   6.1681008492332090     
 H  -6.8297522173303135E-002  -1.8585843777732360        5.2425768216989637     
 C   1.3045198123652164       -2.2124912261194725        6.8784131201900616     
 H  -4.2659636535568346       -2.8576662545420324        9.2153950554617872     
 C  -4.8114286146882135       -5.1386667236613279        8.1158709830120159     
 H  -3.3524639205433351       -5.2301331981197272        6.5685997937897085     
 C  -2.4098974979212269       -5.8864237217933013        8.3831363093179601     
 H   2.0876003998121395       -10.175672626223420        5.7155643054737064     
 C   1.8183381573646564       -10.039988212921470        3.5898636211179107     
 C   1.4438319141288847       -6.6714031143654573        6.8608347443041078     
 H -0.39825327121009152       -7.7953657905289280        6.7955353003424115     
 C   1.0791095027834536       -9.0090227387179507        7.7168754688052656     
 H   1.4247987927378096       -9.6066761144933679        1.5266850010291848     
 C  0.61742807278114231       -7.3926079152800979       0.38179314455590285     
 H -0.32634829916227664       -6.3798732388684662        2.0036024870225742     
 C  -1.6411883262098172       -7.9614920660836459        1.3609304531768043     
 H  -3.3284276314115600      -0.58308985671698377        9.4060383317140435     
 H -0.53291782147132272       0.56093422547699590        5.7960597652222470     
 H   1.1790392176183215       0.21389986843731035        5.4805908653716804     
 H  0.62082442859473408       0.44794106862452587        7.1403423716835368     
 H   1.4894911760740732       -1.8369003218116295        7.8950815075420993     
 H   2.2129827214679416       -2.0429282030637670        6.2825214990425318     
 H   1.1497786130112830       -3.2972409734827082        6.9655307366406660     
 H  -5.1347458431997630       -6.1780145841041749        7.9608060030245476     
 H  -5.5164425383878237       -4.4794642835484408        7.5906491524410695     
 H  -4.9043984063897730       -4.9343654226023022        9.1907126752889710     
 H  -2.4174957796233447       -5.6541020942015674        9.4571079267293658     
 H  -1.3835204223646533       -5.7647374404724792        8.0131460140024089     
 H  -2.6949997643487911       -6.9426904891765417        8.2687094585615935     
 H   2.4660632680312875       -10.887262894963598        3.3721320064378602     
 H   2.5264732176166063       -6.8564637895117313        6.8830776788674202     
 H   1.1623376613414358       -6.2114730423650517        7.8181448020473612     
 H   1.2484188162386471       -5.9342023645783533        6.0717394364095156     
 H   2.1521023178571905       -9.2317699359218910        7.6797319518972271     
 H  0.52423441661447656       -9.9502594565749156        7.6131115095420139     
 H  0.86795564819457660       -8.5988457256539661        8.7132765192154853     
 H   1.6371544778419904       -7.0331916033185893       0.57662512214358963     
 H  0.15951483498217880       -6.7347393691150739      -0.36972501179372685     
 H  0.70084877042463190       -8.3860421338098003       -7.6220541006026876E-002
 H  -1.5920543068109432       -9.0172477138420550        1.0581594912715602     
 H  -2.1178223612163305       -7.4005086504082556       0.54503788094304129     
 H  -2.2926078028030021       -7.9061602416067123        2.2448564479336728     
         240

 C   9.0586933880789271        6.1823546745985505       -9.3497919526255853     
 C   9.6356317090585950        6.0040843080153437       -8.0483536050333360     
 C   9.4130388621107794        7.3535247478686978       -10.091631638118535     
 N   8.1853925399161085        5.2582445087611385       -9.9122186329951258     
 C   10.557958794025158        6.9396633140765163       -7.5686258321161999     
 C   9.3091702828512055        4.8248777909697358       -7.1367330525652983     
 C   10.348692217487168        8.2522101604652693       -9.5684706182960806     
 C   8.8396574872605100        7.5827308259859398       -11.479524530995336     
 Dy   7.1302820736296129        4.5167134568185290       -11.773726978480498     
 H   8.0235895310716998        4.5155848896850861       -9.2274339857292205     
 H   11.002007901615986        6.7838985382250776       -6.5854677696957449     
 C   10.939347865438720        8.0522561812351956       -8.3200943312882707     
 C   7.8254082388900814        4.7651999598217945       -6.7221011037201954     
 C   9.8354860388023173        3.4698300204538128       -7.6587190879730702     
 H   9.8675914094499806        5.0199968804228643       -6.2073020667561787     
 H   10.628300448921369        9.1256432602458979       -10.154944298321119     
 C   9.7401472378732397        6.9314413598261782       -12.548949034297378     
 H   7.8460919965864164        7.0939815281009873       -11.512540459856440     
 C   8.5933328560913598        9.0604067435763760       -11.826385435583031     
 N   6.5333285934971936        5.3906143376770608       -13.750699489766211     
 H   5.5860004806574599        5.6716183582226192       -13.477856608642080     
 N   5.8882750239387001        2.7305944986166510       -12.202393805172189     
 O   9.0822097757398641        3.2153226410369355       -12.141553718262415     
 O   5.1377570862597501        5.5053602264852817       -10.873841830186517     
 H   11.688586794852876        8.7416226159037684       -7.9371462370923833     
 H   7.6552568078361629        3.9456620199896579       -6.0122108789658686     
 H   7.1366105105346493        4.6114013104191187       -7.5638090582241189     
 H   7.5246008207876516        5.7022711196165341       -6.2336344150232037     
 H   10.922929471929862        3.5107590502955932       -7.8064419453462905     
 H   9.3887203534572663        3.1682731527478456       -8.6145164246763102     
 H   9.6307730033912353        2.6693440678740283       -6.9325415817061078     
 H   9.3207552329991472        7.0409237256965005       -13.557169711862612     
 H   9.8967263262572338        5.8624455716249049       -12.353652460204936     
 H   10.732408500362165        7.4045166882081963       -12.533317009637184     
 H   9.5356814154224026        9.6176034936295167       -11.907641705176889     
 H   7.9828539160055767        9.5591691832544878       -11.063318132617997     
 H   8.0862888566051758        9.1411559982376431       -12.798021861584157     
 C   7.0000440752857793        6.2824187875930360       -14.708349162304328     
 C   5.0548550603980891        1.6593332119401174       -11.938263860139308     
 H   5.8875820369148020        2.8991571368394191       -13.215606265726986     
 C   9.0495982754487869        1.8971226370231122       -12.814402920527801     
 C   10.431720110064989        3.4198698921046309       -11.589183717003209     
 C   3.7519423377677494        5.0755987006491949       -11.111302452355160     
 C   5.0734335676923958        6.4817553448977678       -9.7803360991597152     
 C   6.4241324283828352        7.5784063533454002       -14.866615649256570     
 C   8.1037408974937879        5.9062135599504266       -15.530236023158071     
 C   4.3982520779770322       0.95522449229189077       -13.001864340533700     
 C   4.8217644939123607        1.2489758979526409       -10.591860331364995     
 H   8.8471910040710640        2.0771475172105900       -13.877633141354831     
 H   8.2067050028702635        1.3475876984371891       -12.381133988581423     
 C   10.409327250803898        1.2539954240529989       -12.548215030159781     
 C   10.944737096880903        2.0190608158941714       -11.328239804061591     
 H   10.308851525168585        4.0620846747502686       -10.711317059898013     
 H   11.036712048004759        3.9362437355427051       -12.349811108264669     
 H   3.3255102441572331        5.7249077516207265       -11.890499242371270     
 H   3.8117088316416723        4.0471387720330618       -11.482366068285801     
 C   3.0224935513998572        5.2335419081807899       -9.7629683635032549     
 C   4.0689174128198387        5.8704815263968424       -8.8184448436419007     
 H   6.0924221355262320        6.5867718064736458       -9.3980534479299891     
 H   4.7224316818356602        7.4404544435732340       -10.188941660477706     
 C   7.0146195614234248        8.4768631529757723       -15.757988751475029     
 C   5.1764714018135729        7.9374955454647127       -14.075464060041359     
 C   8.6538123915838892        6.8407781249844763       -16.412097093929770     
 C   8.6096407529303232        4.4761077688674780       -15.448234651829489     
 C   3.6235801259271212      -0.16764619729659372       -12.701464766430092     
 C   4.5663434104806599        1.4570309944278417       -14.429430147977943     
 C   4.0140327713771464       0.13239018594119978       -10.348692796801181     
 C   5.4723991802886012        2.0116607760711287       -9.4491504615757513     
 H   11.086354189738810        1.3993181639174042       -13.397652624045023     
 H   10.321705213256568       0.17763587221392640       -12.360586626691081     
 H   10.525480196178522        1.6137320213691719       -10.397430346221659     
 H   12.039204188347689        1.9731196211857087       -11.261224278282718     
 H   2.6787360852264195        4.2657183453930667       -9.3817130924135590     
 H   2.1454701857264564        5.8843682972181250       -9.8625792444664668     
 H   3.6226617458396433        6.6148538666007592       -8.1488135728388880     
 H   4.5599728684461658        5.1049125401920623       -8.2040015518967291     
 H   6.6005930276794080        9.4752964081541400       -15.845293717998336     
 C   8.1269974690939133        8.1301915951095953       -16.525178620418508     
 C   4.9112306714141383        9.4446392855806121       -13.960185582204089     
 H   5.3210111199210326        7.5610755957530067       -13.046989258153255     
 C   3.9417905473866002        7.2225817990549315       -14.679969731594872     
 H   9.5131620165519415        6.5697306084089782       -17.022319308587061     
 C   10.051666217322140        4.2839740519699623       -15.921164195795834     
 H   8.5758189515019900        4.1856426609990836       -14.388940656411897     
 C   7.6513735497326651        3.5399023711018285       -16.214986424822570     
 H   3.1539428814467261      -0.72019209114161642       -13.512100925808507     
 C   3.4230406584839437      -0.59250678904767207       -11.385569536307404     
 C   3.7842660511649320        2.7725631304421943       -14.658490004735507     
 H   5.6398010539001540        1.6730637253017515       -14.578153354073329     
 C   4.1858113364426872       0.43882089393275509       -15.509027757521862     
 H   3.8262059696745041      -0.17182117766556779       -9.3216884070001402     
 C   4.6385659703987772        2.0249137119526681       -8.1600211683271979     
 H   5.5657130627330096        3.0608423042365351       -9.7788129279994216     
 C   6.8898714782889545        1.4748346064835731       -9.1640343667884441     
 H   8.5836696478959613        8.8477808773271907       -17.201319870293165     
 H   5.7921777716437717        9.9833433004337024       -13.587403059331857     
 H   4.0801670118294409        9.6408390727779381       -13.269281134952205     
 H   4.6347857300474011        9.8820690865518621       -14.929191611560746     
 H   3.7533179336855045        7.6072934569338946       -15.692499376799518     
 H   3.0366022462019058        7.3889580298249413       -14.078406976389209     
 H   4.0923344970653854        6.1381903526992954       -14.778156831695270     
 H   10.371828883412725        3.2430159743487539       -15.770476316984231     
 H   10.751945205184461        4.9383814058594426       -15.383717542413791     
 H   10.156084093571453        4.4966246250098747       -16.993207326215710     
 H   7.6660280812653347        3.7790137630506462       -17.287389071467079     
 H   6.6225166499474568        3.6586601270927943       -15.850848292409092     
 H   7.9361161350609652        2.4830368868088875       -16.104877648201743     
 H   2.7771718515356607       -1.4421286230844084       -11.170342362172565     
 H   2.7043395914368720        2.5733023045682630       -14.687786559372070     
 H   4.0668444962272012        3.2350347840523037       -15.614269929865531     
 H   3.9644796552854733        3.5128664342075342       -13.868808359681498     
 H   3.1151463300275277       0.20263888247040873       -15.481979016411477     
 H   4.7510040061378147      -0.49546882097194134       -15.398591594090378     
 H   4.4015711902827581       0.85012836088154997       -16.504064397992327     
 H   3.6147233286640050        2.3799241694678286       -8.3408772972262923     
 H   5.0994929374252340        2.6768078358516747       -7.4053154913587864     
 H   4.5656037267083924        1.0260458462688424       -7.7117664237534660     
 H   6.8448818802372502       0.41443034149072872       -8.8773806880643189     
 H   7.3698423936557207        2.0243861708406521       -8.3425525124827971     
 H   7.5356358842112607        1.5463791911403246       -10.050816778732781     
 C  -3.8307869256143317       -3.2623460484734799        1.5577182847770767     
 C  -4.3966834141282085       -3.4251145981550501       0.24948670745198781     
 C  -4.1783097240018101       -2.0918810792826439        2.3038626989240512     
 N  -2.9758333162444783       -4.2027154383807144        2.1222306991176159     
 C  -5.3030660668120477       -2.4757429187602913      -0.23366802419912966     
 C  -4.0708286111687171       -4.6008960749103931      -0.66686490047755220     
 C  -5.0957522379128424       -1.1771070244628290        1.7758916687610402     
 C  -3.6226186348157730       -1.8801830570962306        3.7019752678636690     
 Dy  -1.9160922442129864       -4.9576602200557192        3.9758815928364872     
 H  -2.8223637472866741       -4.9445686136374061        1.4348015751808809     
 H  -5.7401555323740521       -2.6203252643552046       -1.2217315524659424     
 C  -5.6763825896644446       -1.3619010153989553       0.52031994767508249     
 C  -2.5832354356485232       -4.6654896586482968       -1.0678005762556007     
 C  -4.6097281088980555       -5.9570805775934907      -0.16069009867580544     
 H  -4.6197077917713463       -4.3959819504945967       -1.5998540945301720     
 H  -5.3699733048493314      -0.30349399616611111        2.3649821811000638     
 C  -4.5635023075520138       -2.5010370183022630        4.7554615396454381     
 H  -2.6464551978250257       -2.4007186275355528        3.7551678754744966     
 C  -3.3310542784026560      -0.41087347016619619        4.0516396731661599     
 N  -1.3012996603176932       -4.0274921195528597        5.9288682775671813     
 H -0.36325741138581774       -3.7336051664116607        5.6394023507319799     
 N -0.66648467114796639       -6.7327929963290076        4.4166771090595924     
 O  -3.8727352477109620       -6.2318796798677596        4.3544906058075137     
 O   6.4392366246801863E-002  -3.9499006650605883        3.0666157797195543     
 H  -6.4123479963686334      -0.66006499218298931       0.13414726599150292     
 H  -2.2749398091786541       -3.7275090151368411       -1.5498207179155161     
 H  -1.9040266581605556       -4.8240558995639100      -0.21925386219609558     
 H  -2.4086663740870704       -5.4830030436647048       -1.7790791680999292     
 H  -4.4074900633454543       -6.7510773855064796      -0.89452446109589601     
 H  -4.1706266436702570       -6.2732429276315038       0.79404454693657167     
 H  -5.6976291340527414       -5.9100339305865175       -1.7871129651882478E-002
 H  -4.1545869785722367       -2.4102832836310273        5.7701446445396947     
 H  -4.7543446521169921       -3.5629511750242129        4.5533903732804353     
 H  -5.5372340181714694       -1.9907130636175570        4.7268610528566164     
 H  -4.2541664180715575       0.18144820522904323        4.1103271199686073     
 H  -2.6857319263734110        6.3197354498731984E-002   3.3008794394990040     
 H  -2.8421621326886739      -0.34685139802302045        5.0339388457308010     
 C  -1.7620253921846192       -3.1401934558016351        6.8927651758194157     
 C  0.17768696710468757       -7.7939196948620539        4.1481908908639173     
 H -0.66375907638324483       -6.5640638913930980        5.4296293765449022     
 C  -3.8448359308355635       -7.5459214215200801        5.0348952128060231     
 C  -5.2210062690228467       -6.0276467273561112        3.7978891423779726     
 C   1.4556609727977496       -4.3651511156337079        3.2983515396075207     
 C  0.11704810954442139       -2.9386333310632877        2.0045749862767988     
 C  -1.1781712031464193       -1.8485294180436003        7.0635856305419846     
 C  -2.8643193130124494       -3.5172627011321280        7.7171708172247859     
 C  0.83921612806511625       -8.4967137476579744        5.2090595092694523     
 C  0.41533681330599925       -8.1939508603020492        2.7997629805067850     
 H  -3.6541481848105222       -7.3582315342716260        6.0989159884159596     
 H  -2.9968604970107888       -8.0960885029743164        4.6128412650994219     
 C  -5.2003784356639970       -8.1932757275824635        4.7593720444572307     
 C  -5.7313278669035874       -7.4289458400790220        3.5369370287935662     
 H  -5.0955648129845938       -5.3853634093255254        2.9202681939236714     
 H  -5.8276278537402399       -5.5116881198920931        4.5574072910507297     
 H   1.8675520515309927       -3.7357612214167646        4.1014804767364836     
 H   1.4108283779506714       -5.4058126595721054        3.6363842561889723     
 C   2.1909824609533666       -4.1507766716519825        1.9608861145580565     
 C   1.1396263566415623       -3.5000989224355536        1.0306739036301116     
 H -0.90169984444206253       -2.8408585238624395        1.6189767696422523     
 H  0.44681940564136197       -1.9867197002056727        2.4457944391300757     
 C  -1.7622455739079816      -0.95460799232941373        7.9641985749502959     
 C   7.3562900606483558E-002  -1.4889547153896436        6.2785292927396466     
 C  -3.4083441564122365       -2.5871843812533153        8.6073336003972116     
 C  -3.3736067593407237       -4.9459246185188679        7.6309861665843650     
 C   1.6146268212192640       -9.6175283654177264        4.9041082720958249     
 C  0.67318319129005177       -7.9963166130092587        6.6373128671136969     
 C   1.2274001857954551       -9.3061648109940887        2.5517809920306842     
 C -0.23161696871552834       -7.4217399781732301        1.6612930919227833     
 H  -5.8828475716832811       -8.0519521874319704        5.6048442356502939     
 H  -5.1069761014479473       -9.2687944225295471        4.5704865666939591     
 H  -5.3086089019565748       -7.8351330910786183        2.6081238720770661     
 H  -6.8253247477597494       -7.4748989983366041        3.4662056595686557     
 H   2.5538795909090584       -5.0990557541086208        1.5493881931874671     
 H   3.0573519395668733       -3.4902597464394249        2.0877148748300254     
 H   1.5774619774387739       -2.7263138023025233       0.38915000482155543     
 H  0.66627481917254971       -4.2529166102208098       0.38718656286690167     
 H  -1.3403500391363514        3.9821766762391866E-002   8.0618859771430049     
 C  -2.8765130510689878       -1.3005451408161681        8.7292089607872310     
 C  0.34417262957702155        1.8088181601471610E-002   6.1727181038265675     
 H  -6.8787119058642460E-002  -1.8576569438785888        5.2469264855391708     
 C   1.3041864729521733       -2.2113989027555783        6.8825730059120493     
 H  -4.2667264603254678       -2.8600406578136259        9.2180752551294294     
 C  -4.8120164191705710       -5.1397971360290624        8.1144765205696121     
 H  -3.3504131080546675       -5.2303930344757825        6.5696289831917669     
 C  -2.4108176253169815       -5.8879542758146410        8.3850143744743679     
 H   2.0856509397697112       -10.172555163058737        5.7121128003389652     
 C   1.8162778978117253       -10.035840693957175        3.5864672519343284     
 C   1.4414591238831078       -6.6715410298923663        6.8615870826832870     
 H -0.40188633186807327       -7.7930264963031419        6.7923248903939291     
 C   1.0726159434867628       -9.0097581563143603        7.7141159127842123     
 H   1.4207091538102476       -9.6028358023946936        1.5235828415033479     
 C  0.61209968580491381       -7.3886641975240783       0.37903676934472230     
 H -0.33129926392982129       -6.3765380798747735        2.0014951251580593     
 C  -1.6451129073878539       -7.9597648071869171        1.3602040487014435     
 H  -3.3299402792292478      -0.58531979587358707        9.4103530336112353     
 H -0.53406880495705833       0.56168727084159664        5.8005103503777979     
 H   1.1779815537146572       0.21518516950984828        5.4853534044173440     
 H  0.61946586545578719       0.44885145189962072        7.1450259085068293     
 H   1.4892649953792589       -1.8357480979293035        7.8991891099136797     
 H   2.2124956380543535       -2.0417657686710133        6.2864659132940259     
 H   1.1496594509690266       -3.2961647550061666        6.9698362203925326     
 H  -5.1351956831398100       -6.1790050588033401        7.9582573693596386     
 H  -5.5160231367702588       -4.4801702115387521        7.5884456177728552     
 H  -4.9068074916318185       -4.9360740149618421        9.1892358369511769     
 H  -2.4200111564586755       -5.6565939806412535        9.4591636498034930     
 H  -1.3839245964917228       -5.7658875545179828        8.0166174979019278     
 H  -2.6956491227790327       -6.9441248512412335        8.2691720928692742     
 H   2.4642001255250299       -10.882859857390878        3.3682770614502884     
 H   2.5238139172332854       -6.8580561363693846        6.8851031655739359     
 H   1.1591916194931486       -6.2124613353120415        7.8190717301178889     
 H   1.2481208863709177       -5.9330906872226823        6.0731796199476129     
 H   2.1454759411857522       -9.2334430265175129        7.6785618140377823     
 H  0.51708075797158137       -9.9503428139999333        7.6081492614336108     
 H  0.86004265055566131       -8.6006881509631725        8.7106674387723881     
 H   1.6316498034935925       -7.0282565924548717       0.57296545061487170     
 H  0.15292319700574306       -6.7312639175520594      -0.37209206579498150     
 H  0.69608271329970561       -8.3820351744478412       -7.9091264044821502E-002
 H  -1.5950341794287546       -9.0157212482136426        1.0583159731972482     
 H  -2.1227789719730645       -7.3999811134666045       0.54413855227443297     
 H  -2.2960288456624016       -7.9042476880853698        2.2444697056069383     
         240

 C   9.0563013645591948        6.1784489608239133       -9.3483236029691881     
 C   9.6324010575689467        6.0000523813865074       -8.0465704619500027     
 C   9.4101349734330846        7.3502764606265227       -10.089397304588902     
 N   8.1843217958370804        5.2537953258458536       -9.9117763630213442     
 C   10.554159711568870        6.9357715199573864       -7.5660646481621496     
 C   9.3056840553634039        4.8205183595773011       -7.1354672121989733     
 C   10.345071024990377        8.2491900111239520       -9.5653849992220596     
 C   8.8368263868953818        7.5800541854894554       -11.477239574821501     
 Dy   7.1307325942972097        4.5132541509138973       -11.774169486535374     
 H   8.0230790576287738        4.5103782787638140       -9.2276925438469153     
 H   10.997783251036989        6.7798210372188086       -6.5827624117968089     
 C   10.935405696529040        8.0488304687263952       -8.3169180870912029     
 C   7.8214180792175609        4.7593228157413456       -6.7228158537651463     
 C   9.8341470238017372        3.4660882686903594       -7.6568093353548026     
 H   9.8625905354374837        5.0161538824671483       -6.2052432024421336     
 H   10.624355077666028        9.1231702039094245       -10.151194413790840     
 C   9.7372046665049297        6.9292034103446341       -12.547051823873034     
 H   7.8432154810398114        7.0914257500757403       -11.510464043767330     
 C   8.5907132994935189        9.0578908742322817       -11.823705266812274     
 N   6.5318641754978950        5.3927986250577957       -13.748409521549659     
 H   5.5862091457430942        5.6768362853169645       -13.473239200231559     
 N   5.8898727802040254        2.7269046697374884       -12.204107117529142     
 O   9.0840801419798982        3.2133274720777014       -12.140046960321811     
 O   5.1381188362948125        5.5005159266139616       -10.871830019164889     
 H   11.684226300564656        8.7383218344778264       -7.9333909706942869     
 H   7.6514241071271218        3.9402819069422432       -6.0123124544494022     
 H   7.1339512353259869        4.6037790098143390       -7.5652614183680891     
 H   7.5188260168907384        5.6965097519624006       -6.2356968148174028     
 H   10.921843977922396        3.5079654993716951       -7.8022682730347181     
 H   9.3896289679679494        3.1645725219358845       -8.6136475228822320     
 H   9.6285753065684272        2.6651627927805213       -6.9313813273545808     
 H   9.3178150941243594        7.0393120705723753       -13.555208684246958     
 H   9.8937189432429253        5.8600745129686782       -12.352363373578703     
 H   10.729546475596623        7.4021185305061472       -12.531223729652888     
 H   9.5332292104918022        9.6147516942471380       -11.905622105457667     
 H   7.9809829353291830        9.5568361996158639       -11.060157412913497     
 H   8.0830034471788821        9.1389211457282329       -12.794972353638117     
 C   6.9986040197393349        6.2823222505697771       -14.707983397728247     
 C   5.0560170341235668        1.6560913698300879       -11.939643544504481     
 H   5.8882864781111008        2.8960287329545644       -13.217213179920240     
 C   9.0530262372615908        1.8956754006923340       -12.813792899695851     
 C   10.433191889323743        3.4189495481534729       -11.587204090052406     
 C   3.7522830140758123        5.0711247185868960       -11.109559322116370     
 C   5.0738029527942974        6.4777116449733256       -9.7789874296947854     
 C   6.4228823553371264        7.5780744816340500       -14.869399822317428     
 C   8.1020618996953413        5.9040116430878191       -15.529285698843553     
 C   4.3989883755577743       0.95207372271891799       -13.003001897700276     
 C   4.8230596145092699        1.2460573920644809       -10.593108766773746     
 H   8.8509869923532989        2.0761828969579423       -13.876997947241124     
 H   8.2104519214526981        1.3450787880028918       -12.381299431086067     
 C   10.413173464702924        1.2536232539147492       -12.547481228469836     
 C   10.947534242510676        2.0185047305206285       -11.326966114621193     
 H   10.309363937301439        4.0605400707377015       -10.709039176523511     
 H   11.037846160453569        3.9364144802570289       -12.347350242323502     
 H   3.3263384287429241        5.7200330462405446       -11.889370028653452     
 H   3.8117923762562542        4.0424249313997960       -11.480019673739351     
 C   3.0222698093248930        5.2302534796855920       -9.7616222926274414     
 C   4.0684591758148789        5.8676585025726320       -8.8171465802564253     
 H   6.0926719061446741        6.5824319603802346       -9.3962729454224920     
 H   4.7235904796267452        7.4363582002799253       -10.188394094858280     
 C   7.0137121227425689        8.4744164343568293       -15.762702448906271     
 C   5.1747611878101791        7.9388425473235342       -14.079683124331018     
 C   8.6525797454629174        6.8365359845883571       -16.412965754547329     
 C   8.6071619484977422        4.4738113118006080       -15.444681925647116     
 C   3.6238050392203407      -0.17030653122244530       -12.702261447322568     
 C   4.5677873588854956        1.4529367350458813       -14.430781193308457     
 C   4.0145080343828594       0.13016072780589982       -10.349627709950886     
 C   5.4748945317414499        2.0080516057033466       -9.4506215191318130     
 H   11.090365432479107        1.3999755897130530       -13.396583448433766     
 H   10.326385312717425       0.17711697031044479       -12.360410487993310     
 H   10.528455680308893        1.6122220840768791       -10.396506949366243     
 H   12.042013653760765        1.9734806057642815       -11.259747777087039     
 H   2.6781025690198144        4.2628153356697993       -9.3797417080851684     
 H   2.1454034226198422        5.8812070736885937       -9.8620288334998492     
 H   3.6220681635047325        6.6127754772755694       -8.1484216992541665     
 H   4.5588653718596248        5.1024588466690473       -8.2017346119225465     
 H   6.5996215200095554        9.4725966392906038       -15.852722679023753     
 C   8.1263006956204347        8.1259143564071969       -16.528804382088879     
 C   4.9093370523606037        9.4461782718354588       -13.967479653703066     
 H   5.3187475783407736        7.5647225380897547       -13.050292493889941     
 C   3.9404462183649498        7.2225053628661993       -14.683294504346154     
 H   9.5118808247139572        6.5637999558067337       -17.022485461590296     
 C   10.049223628241604        4.2798868517024715       -15.916747536346875     
 H   8.5729814049764919        4.1851711273993129       -14.384880279933922     
 C   7.6485726453744993        3.5368110786263713       -16.210053567241928     
 H   3.1540228859850448      -0.72293589125621227       -13.512730845031381     
 C   3.4230183104629579      -0.59463379886075396       -11.386270749180554     
 C   3.7865757855986986        2.7687680569066457       -14.661026455926629     
 H   5.6414288998001156        1.6681742265263135       -14.579212527754997     
 C   4.1870045816820154       0.43421499604956632       -15.509791471616397     
 H   3.8265154459308777      -0.17359610289917582       -9.3225513455001057     
 C   4.6425527968740825        2.0208459897145015       -8.1605212087703975     
 H   5.5680946302747580        3.0574275711024010       -9.7797380062995671     
 C   6.8924741511917160        1.4707017654876797       -9.1672169555413330     
 H   8.5834460510219710        8.8420695551453932       -17.206165957819874     
 H   5.7899540106078282        9.9856461195002773       -13.594981068998893     
 H   4.0777527060470797        9.6435743143334545       -13.277546725664154     
 H   4.6335381618105504        9.8817105299138959       -14.937490211270561     
 H   3.7522245381391284        7.6052004485504199       -15.696628348699639     
 H   3.0350044676264289        7.3897855016187055       -14.082356645391906     
 H   4.0914764602240394        6.1379950602744717       -14.779209034896454     
 H   10.368830448284545        3.2391121907365652       -15.763760938738173     
 H   10.749699040263346        4.9350989001195824       -15.380562595060344     
 H   10.153948882678590        4.4901075294574060       -16.989216665686783     
 H   7.6643861639240018        3.7734814647879849       -17.282962790900310     
 H   6.6195360920855917        3.6574786864445961       -15.847133267831818     
 H   7.9320815528707245        2.4799199339066655       -16.097339856451306     
 H   2.7767066015267456       -1.4438377026383065       -11.170803644754423     
 H   2.7065296576026538        2.5701616994011975       -14.690306683604051     
 H   4.0695130742704002        3.2301923045642273       -15.617202730274148     
 H   3.9671633892891052        3.5097334784306504       -13.872034746661125     
 H   3.1161395078706455       0.19898165367780654       -15.483050336108608     
 H   4.7514059747783612      -0.50043233750395599       -15.398367646267785     
 H   4.4035781677120696       0.84463083573616249       -16.504998237769243     
 H   3.6186027234230038        2.3762518035258715       -8.3399738681197189     
 H   5.1045569932189254        2.6723148125637564       -7.4061005827940898     
 H   4.5698742836562936        1.0217926405766320       -7.7125908251900999     
 H   6.8475644687529380       0.40999451589304653       -8.8817174262482386     
 H   7.3731377942417904        2.0192585499804889       -8.3454984316870977     
 H   7.5375766959084460        1.5431524052052434       -10.054378512749587     
 C  -3.8275775905857490       -3.2581908504051098        1.5557395677578076     
 C  -4.3953965534961563       -3.4232744928912875       0.24869651068899085     
 C  -4.1732566981263579       -2.0860241723619830        2.3000504218430384     
 N  -2.9723554077083585       -4.1976537464605359        2.1211092171382120     
 C  -5.3026143493590361       -2.4748095051702186      -0.23456085212434724     
 C  -4.0709581222265374       -4.6004960031077946      -0.66626586708316415     
 C  -5.0916396695096315       -1.1722694147971218        1.7720633769457801     
 C  -3.6139366717618300       -1.8718772080721731        3.6962715565727517     
 Dy  -1.9146955974597397       -4.9512703023917899        3.9764308473773653     
 H  -2.8197544474400056       -4.9410014296030544        1.4351075623856608     
 H  -5.7413151886555385       -2.6211467689914039       -1.2216011302994567     
 C  -5.6746949406733327       -1.3596811716492163       0.51804657498131190     
 C  -2.5837611086863923       -4.6665398169362229       -1.0683258530667006     
 C  -4.6103706384735412       -5.9555148540451182      -0.15765745883185409     
 H  -4.6204642603785100       -4.3965170726209477       -1.5990872307976289     
 H  -5.3646103289619980      -0.29737301842458330        2.3597481182250477     
 C  -4.5479541461140105       -2.4977617928516973        4.7526022157090786     
 H  -2.6350820904937695       -2.3875850961016645        3.7456598849558724     
 C  -3.3292164180019919      -0.40138669874964711        4.0458971834746205     
 N  -1.3001682914132695       -4.0269924499896446        5.9324038773503860     
 H -0.36151379338936346       -3.7336106996587457        5.6444964871739849     
 N -0.66741615078597494       -6.7280836212967561        4.4150444340196939     
 O  -3.8718217693832218       -6.2271382932258197        4.3521158289056352     
 O   6.7138707260101349E-002  -3.9436604035204414        3.0701914729146655     
 H  -6.4114314739014748      -0.65871192833724201       0.13185866516862718     
 H  -2.2753986279589906       -3.7294538376526307       -1.5520063817616372     
 H  -1.9038888143704167       -4.8241747923229319      -0.22014947964707168     
 H  -2.4102456526653029       -5.4851932405485284       -1.7785389634749469     
 H  -4.4088538887340913       -6.7509287037048598      -0.89014697619692207     
 H  -4.1710094177776931       -6.2701480680986279       0.79743447090242869     
 H  -5.6981881944895560       -5.9075851350398878       -1.4517869163911857E-002
 H  -4.1367792314791769       -2.4046355573732705        5.7660793365297707     
 H  -4.7339133508127436       -3.5606813321181594        4.5511513902103262     
 H  -5.5245461925536015       -1.9931132891881678        4.7268783366174620     
 H  -4.2553269724786684       0.18537753844678242        4.1090734386514560     
 H  -2.6899008309550583        7.6950312199048992E-002   3.2930052605492532     
 H  -2.8368050612665057      -0.33516870459226533        5.0262126236231008     
 C  -1.7615454253134646       -3.1404007794262263        6.8965937334395617     
 C  0.17559638550351567       -7.7900189269965399        4.1459875752979380     
 H -0.66447604786243375       -6.5598618645448239        5.4280939170086766     
 C  -3.8447896448766725       -7.5422292988400601        5.0304899424795178     
 C  -5.2199305128671352       -6.0209791760420837        3.7959093331834795     
 C   1.4579042577233123       -4.3606295422752810        3.3016991075306406     
 C  0.12071406953331607       -2.9332203067724656        2.0074476865075987     
 C  -1.1785509165348145       -1.8484596147327004        7.0678893278814883     
 C  -2.8642328003343369       -3.5183064391740957        7.7200397227435893     
 C  0.83658678322383728       -8.4938231613684803        5.2065332745270894     
 C  0.41245788607949935       -8.1899546935265359        2.7973939362550886     
 H  -3.6526646739828914       -7.3565772751037199        6.0945987508369690     
 H  -2.9979464531580917       -8.0928151663307375        4.6067030794745660     
 C  -5.2014070240729975       -8.1874502871868469        4.7553781913679227     
 C  -5.7319585670526898       -7.4215253557342660        3.5337962610451745     
 H  -5.0938989337634455       -5.3782211960191439        2.9187451318177535     
 H  -5.8258565698801794       -5.5048162725440699        4.5558487091630475     
 H   1.8707453559232445       -3.7316534910375734        4.1046578662523627     
 H   1.4117484865130034       -5.4011962612040794        3.6398336523417294     
 C   2.1931978357150248       -4.1474713687389864        1.9639836121185423     
 C   1.1421797511061718       -3.4966104591766651        1.0335959041225837     
 H -0.89797137168154684       -2.8345980401718296        1.6219559828316892     
 H  0.45180010193102160       -1.9814297316042546        2.4479206024725566     
 C  -1.7634411573309863      -0.95520725394706030        7.9685818904627226     
 C   7.2979240629862524E-002  -1.4881071368922327        6.2829111223797351     
 C  -3.4089421522091770       -2.5889527537649868        8.6105165716229095     
 C  -3.3733823634305429       -4.9469007791641504        7.6321416781382734     
 C   1.6125562442394479       -9.6140773602382943        4.9009402478218682     
 C  0.66947719544253881       -7.9951486497819442        6.6352640114352726     
 C   1.2244114005965914       -9.3021270701455663        2.5488316256730128     
 C -0.23587031031164626       -7.4184016673299222        1.6592695404420876     
 H  -5.8832188065874611       -8.0456220647489776        5.6013122919627207     
 H  -5.1097319823109606       -9.2630000392221596        4.5658008691454697     
 H  -5.3098868463424305       -7.8272295273339632        2.6044756832827995     
 H  -6.8260443534698121       -7.4665252802524531        3.4633012469264917     
 H   2.5553597049567935       -5.0962411392064659        1.5529643385406005     
 H   3.0600168347251548       -3.4874140785545684        2.0902261254975190     
 H   1.5805228858040803       -2.7239152024768924       0.39113558286616656     
 H  0.66769174865441228       -4.2495218617406074       0.39106666335017626     
 H  -1.3422828634522632        3.9470881171793898E-002   8.0666635956322530     
 C  -2.8776115598267409       -1.3021973289621263        8.7332449373654235     
 C  0.34307859258276618        1.9030585476103708E-002   6.1773353584199251     
 H  -6.9276715943981798E-002  -1.8567295099839416        5.2512761493793780     
 C   1.3038531335391301       -2.2103065793916836        6.8867328916340371     
 H  -4.2674892670941009       -2.8624150610852195        9.2207554547970716     
 C  -4.8126042236529276       -5.1409275483967969        8.1130820581272101     
 H  -3.3483622955660004       -5.2306528708318369        6.5706581725938253     
 C  -2.4117377527127362       -5.8894848298359808        8.3868924396307758     
 H   2.0837014797272833       -10.169437699894052        5.7086612952042239     
 C   1.8142176382587940       -10.031693174992879        3.5830708827507465     
 C   1.4390863336373307       -6.6716789454192744        6.8623394210624653     
 H -0.40551939252605496       -7.7906872020773568        6.7891144804454466     
 C   1.0661223841900718       -9.0104935739107699        7.7113563567631589     
 H   1.4166195148826857       -9.5989954902960193        1.5204806819775107     
 C  0.60677129882868530       -7.3847204797680588       0.37628039413354170     
 H -0.33625022869736593       -6.3732029208810799        1.9993877632935446     
 C  -1.6490374885658903       -7.9580375482901884        1.3594776442260825     
 H  -3.3314529270469357      -0.58754973503019037        9.4146677355084254     
 H -0.53521978844279383       0.56244031620619750        5.8049609355333480     
 H   1.1769238898109928       0.21647047058238622        5.4901159434630085     
 H  0.61810730231684041       0.44976183517471557        7.1497094453301226     
 H   1.4890388146844444       -1.8345958740469777        7.9032967122852593     
 H   2.2120085546407653       -2.0406033342782601        6.2904103275455192     
 H   1.1495402889267701       -3.2950885365296250        6.9741417041444000     
 H  -5.1356455230798561       -6.1799955335025043        7.9557087356947287     
 H  -5.5156037351526948       -4.4808761395290642        7.5862420831046418     
 H  -4.9092165768738640       -4.9377826073213820        9.1877589986133827     
 H  -2.4225265332940062       -5.6590858670809405        9.4612193728776202     
 H  -1.3843287706187923       -5.7670376685634874        8.0200889818014449     
 H  -2.6962984812092743       -6.9455592133059243        8.2696347271769550     
 H   2.4623369830187727       -10.878456819818160        3.3644221164627162     
 H   2.5211546168499641       -6.8596484832270379        6.8871286522804516     
 H   1.1560455776448615       -6.2134496282590312        7.8199986581884167     
 H   1.2478229565031882       -5.9319790098670113        6.0746198034857093     
 H   2.1388495645143140       -9.2351161171131348        7.6773916761783365     
 H  0.50992709932868607       -9.9504261714249491        7.6031870133252086     
 H  0.85212965291674592       -8.6025305762723807        8.7080583583292910     
 H   1.6261451291451945       -7.0233215815911532       0.56930577908615376     
 H  0.14633155902930728       -6.7277884659890441      -0.37445911979623614     
 H  0.69131665617477922       -8.3780282150858802       -8.1961987083616128E-002
 H  -1.5980140520465660       -9.0141947825852320        1.0584724551229361     
 H  -2.1277355827297981       -7.3994535765249534       0.54323922360582477     
 H  -2.2994498885218011       -7.9023351345640274        2.2440829632802037     
         240

 C   9.0539093410394624        6.1745432470492760       -9.3468552533127927     
 C   9.6291704060792984        5.9960204547576721       -8.0447873188666676     
 C   9.4072310847553897        7.3470281733843477       -10.087162971059268     
 N   8.1832510517580523        5.2493461429305697       -9.9113340930475626     
 C   10.550360629112580        6.9318797258382574       -7.5635034642080994     
 C   9.3021978278756023        4.8161589281848673       -7.1342013718326491     
 C   10.341449832493586        8.2461698617826347       -9.5622993801480405     
 C   8.8339952865302553        7.5773775449929710       -11.474954618647669     
 Dy   7.1311831149648066        4.5097948450092646       -11.774611994590250     
 H   8.0225685841858496        4.5051716678425429       -9.2279511019646101     
 H   10.993558600457991        6.7757435362125387       -6.5800570538978720     
 C   10.931463527619359        8.0454047562175965       -8.3137418428941352     
 C   7.8174279195450405        4.7534456716608968       -6.7235306038100973     
 C   9.8328080088011571        3.4623465169269063       -7.6548995827365349     
 H   9.8575896614249867        5.0123108845114324       -6.2031843381280893     
 H   10.620409706410685        9.1206971475729492       -10.147444529260561     
 C   9.7342620951366179        6.9269654608630891       -12.545154613448689     
 H   7.8403389654932072        7.0888699720504942       -11.508387627678221     
 C   8.5880937428956798        9.0553750048881874       -11.821025098041517     
 N   6.5303997574985972        5.3949829124385298       -13.746119553333106     
 H   5.5864178108287286        5.6820542124113089       -13.468621791821040     
 N   5.8914705364693507        2.7232148408583252       -12.205820429886096     
 O   9.0859505082199323        3.2113323031184677       -12.138540202381208     
 O   5.1384805863298757        5.4956716267426406       -10.869818208143259     
 H   11.679865806276437        8.7350210530518844       -7.9296357042961914     
 H   7.6475914064180799        3.9349017938948290       -6.0124140299329349     
 H   7.1312919601173244        4.5961567092095601       -7.5667137785120593     
 H   7.5130512129938243        5.6907483843082671       -6.2377592146116019     
 H   10.920758483914932        3.5051719484477970       -7.7980946007231458     
 H   9.3905375824786326        3.1608718911239229       -8.6127786210881538     
 H   9.6263776097456173        2.6609815176870142       -6.9302210730030538     
 H   9.3148749552495733        7.0377004154482501       -13.553247656631306     
 H   9.8907115602286169        5.8577034543124515       -12.351074286952469     
 H   10.726684450831081        7.3997203728040972       -12.529130449668592     
 H   9.5307770055612000        9.6118998948647594       -11.903602505738446     
 H   7.9791119546527884        9.5545032159772418       -11.056996693208999     
 H   8.0797180377525883        9.1366862932188226       -12.791922845692079     
 C   6.9971639641928896        6.2822257135465183       -14.707617633152166     
 C   5.0571790078490455        1.6528495277200586       -11.941023228869653     
 H   5.8889909193073997        2.8929003290697093       -13.218820094113493     
 C   9.0564541990743948        1.8942281643615559       -12.813182878863900     
 C   10.434663668582496        3.4180292042023148       -11.585224463101605     
 C   3.7526236903838752        5.0666507365245970       -11.107816191877580     
 C   5.0741723378961980        6.4736679450488843       -9.7776387602298573     
 C   6.4216322822914176        7.5777426099226997       -14.872183995378286     
 C   8.1003829018968947        5.9018097262252125       -15.528335374529036     
 C   4.3997246731385165       0.94892295314594532       -13.004139454866850     
 C   4.8243547351061800        1.2431388861763206       -10.594357202182497     
 H   8.8547829806355320        2.0752182767052947       -13.876362753127415     
 H   8.2141988400351327        1.3425698775685946       -12.381464873590712     
 C   10.417019678601950        1.2532510837764994       -12.546747426779890     
 C   10.950331388140450        2.0179486451470856       -11.325692425180797     
 H   10.309876349434294        4.0589954667251344       -10.706761293149007     
 H   11.038980272902378        3.9365852249713527       -12.344889376382335     
 H   3.3271666133286155        5.7151583408603637       -11.888240814935635     
 H   3.8118759208708362        4.0377110907665301       -11.477673279192899     
 C   3.0220460672499283        5.2269650511903940       -9.7602762217516279     
 C   4.0680009388099192        5.8648354787484216       -8.8158483168709498     
 H   6.0929216767631154        6.5780921142868234       -9.3944924429149950     
 H   4.7247492774178301        7.4322619569866166       -10.187846529238852     
 C   7.0128046840617122        8.4719697157378864       -15.767416146337514     
 C   5.1730509738067862        7.9401895491823566       -14.083902188620678     
 C   8.6513470993419439        6.8322938441922378       -16.413834415164885     
 C   8.6046831440651612        4.4715148547337389       -15.441129199464743     
 C   3.6240299525135602      -0.17296686514829687       -12.703058128215046     
 C   4.5692313072903303        1.4488424756639209       -14.432132238638973     
 C   4.0149832973885733       0.12793126967059987       -10.350562623100590     
 C   5.4773898831942995        2.0044424353355641       -9.4520925766878747     
 H   11.094376675219404        1.4006330155087021       -13.395514272822512     
 H   10.331065412178285       0.17659806840696321       -12.360234349295540     
 H   10.531431164439262        1.6107121467845860       -10.395583552510828     
 H   12.044823119173843        1.9738415903428543       -11.258271275891360     
 H   2.6774690528132097        4.2599123259465328       -9.3777703237567795     
 H   2.1453366595132284        5.8780458501590624       -9.8614784225332333     
 H   3.6214745811698212        6.6106970879503795       -8.1480298256694432     
 H   4.5577578752730830        5.1000051531460322       -8.1994676719483657     
 H   6.5986500123397027        9.4698968704270694       -15.860151640049168     
 C   8.1256039221469578        8.1216371177047986       -16.532430143759253     
 C   4.9074434333070691        9.4477172580903055       -13.974773725202045     
 H   5.3164840367605155        7.5683694804265027       -13.053595729626629     
 C   3.9391018893432994        7.2224289266774662       -14.686619277097435     
 H   9.5105996328759712        6.5578693032044892       -17.022651614593531     
 C   10.046781039161068        4.2757996514349808       -15.912330876897917     
 H   8.5701438584509955        4.1846995937995421       -14.380819903455949     
 C   7.6457717410163326        3.5337197861509142       -16.205120709661287     
 H   3.1541028905233635      -0.72567969137080823       -13.513360764254255     
 C   3.4229959624419721      -0.59676080867383596       -11.386971962053703     
 C   3.7888855200324656        2.7649729833710972       -14.663562907117754     
 H   5.6430567457000764        1.6632847277508758       -14.580271701436665     
 C   4.1881978269213436       0.42960909816637755       -15.510555185710931     
 H   3.8268249221872512      -0.17537102813278388       -9.3234142840000693     
 C   4.6465396233493887        2.0167782674763344       -8.1610212492135989     
 H   5.5704761978165056        3.0540128379682674       -9.7806630845997109     
 C   6.8950768240944775        1.4665689244917863       -9.1703995442942219     
 H   8.5832224541479807        8.8363582329635957       -17.211012045346582     
 H   5.7877302495718856        9.9879489385668521       -13.602559078665928     
 H   4.0753384002647195        9.6463095558889691       -13.285812316376104     
 H   4.6322905935736998        9.8813519732759314       -14.945788810980373     
 H   3.7511311425927523        7.6031074401669461       -15.700757320599759     
 H   3.0334066890509526        7.3906129734124697       -14.086306314394603     
 H   4.0906184233826925        6.1377997678496472       -14.780261238097635     
 H   10.365832013156362        3.2352084071243770       -15.757045560492116     
 H   10.747452875342232        4.9318163943797222       -15.377407647706896     
 H   10.151813671785726        4.4835904339049373       -16.985226005157855     
 H   7.6627442465826681        3.7679491665253231       -17.278536510333542     
 H   6.6165555342237274        3.6562972457963974       -15.843418243254547     
 H   7.9280469706804828        2.4768029810044436       -16.089802064700869     
 H   2.7762413515178301       -1.4455467821922043       -11.171264927336283     
 H   2.7087197237684362        2.5670210942341321       -14.692826807836035     
 H   4.0721816523136001        3.2253498250761514       -15.620135530682765     
 H   3.9698471232927370        3.5066005226537671       -13.875261133640750     
 H   3.1171326857137638       0.19532442488520435       -15.484121655805739     
 H   4.7518079434189078      -0.50539585403597065       -15.398143698445189     
 H   4.4055851451413801       0.83913331059077501       -16.505932077546163     
 H   3.6224821181820026        2.3725794375839144       -8.3390704390131472     
 H   5.1096210490126168        2.6678217892758376       -7.4068856742293931     
 H   4.5741448406041947        1.0175394348844213       -7.7134152266267328     
 H   6.8502470572686249       0.40555869029536434       -8.8860541644321582     
 H   7.3764331948278610        2.0141309291203262       -8.3484443508913984     
 H   7.5395175076056304        1.5399256192701625       -10.057940246766391     
 C  -3.8243682555571668       -3.2540356523367397        1.5537608507385385     
 C  -4.3941096928641032       -3.4214343876275248       0.24790631392599391     
 C  -4.1682036722509057       -2.0801672654413217        2.2962381447620257     
 N  -2.9688774991722391       -4.1925920545403574        2.1199877351588081     
 C  -5.3021626319060244       -2.4738760915801454      -0.23545368004956482     
 C  -4.0710876332843586       -4.6000959313051961      -0.66566683368877611     
 C  -5.0875271011064207       -1.1674318051314145        1.7682350851305200     
 C  -3.6052547087078866       -1.8635713590481155        3.6905678452818349     
 Dy  -1.9132989507064928       -4.9448803847278597        3.9769801019182438     
 H  -2.8171451475933376       -4.9374342455687028        1.4354135495904405     
 H  -5.7424748449370258       -2.6219682736276027       -1.2214707081329712     
 C  -5.6730072916822216       -1.3574613278994776       0.51577320228754131     
 C  -2.5842867817242610       -4.6675899752241490       -1.0688511298778003     
 C  -4.6110131680490278       -5.9539491304967456      -0.15462481898790273     
 H  -4.6212207289856737       -4.3970521947472978       -1.5983203670650858     
 H  -5.3592473530746645      -0.29125204068305555        2.3545140553500317     
 C  -4.5324059846760063       -2.4944865674011321        4.7497428917727191     
 H  -2.6237089831625129       -2.3744515646677762        3.7361518944372483     
 C  -3.3273785576013273      -0.39189992733309809        4.0401546937830801     
 N  -1.2990369225088461       -4.0264927804264294        5.9359394771335907     
 H -0.35977017539290923       -3.7336162329058307        5.6495906236159907     
 N -0.66834763042398349       -6.7233742462645036        4.4134117589797963     
 O  -3.8709082910554815       -6.2223969065838798        4.3497410520037567     
 O   6.9885048273400849E-002  -3.9374201419802941        3.0737671661097772     
 H  -6.4105149514343172      -0.65735886449149472       0.12957006434575147     
 H  -2.2758574467393271       -3.7313986601684204       -1.5541920456077583     
 H  -1.9037509705802778       -4.8242936850819547      -0.22104509709804779     
 H  -2.4118249312435349       -5.4873834374323529       -1.7779987588499646     
 H  -4.4102177141227275       -6.7507800219032390      -0.88576949129794802     
 H  -4.1713921918851282       -6.2670532085657511       0.80082439486828583     
 H  -5.6987472549263707       -5.9051363394932590       -1.1164608675941238E-002
 H  -4.1189714843861172       -2.3989878311155137        5.7620140285198467     
 H  -4.7134820495084959       -3.5584114892121064        4.5489124071402181     
 H  -5.5118583669357344       -1.9955135147587786        4.7268956203783086     
 H  -4.2564875268857785       0.18930687166452162        4.1078197573343038     
 H  -2.6940697355367056        9.0703269899365987E-002   3.2851310815995021     
 H  -2.8314479898443374      -0.32348601116151021        5.0184864015154007     
 C  -1.7610654584423098       -3.1406081030508175        6.9004222910597077     
 C  0.17350580390234377       -7.7861181591310258        4.1437842597319587     
 H -0.66519301934162256       -6.5556598376965489        5.4265584574724510     
 C  -3.8447433589177815       -7.5385371761600402        5.0260846721530115     
 C  -5.2188547567114227       -6.0143116247280561        3.7939295239889863     
 C   1.4601475426488750       -4.3561079689168540        3.3050466754537604     
 C  0.12438002952221074       -2.9278072824816439        2.0103203867383992     
 C  -1.1789306299232096       -1.8483898114218003        7.0721930252209919     
 C  -2.8641462876562245       -3.5193501772160638        7.7229086282623927     
 C  0.83395743838255831       -8.4909325750789861        5.2040070397847256     
 C  0.40957895885299950       -8.1859585267510244        2.7950248920033922     
 H  -3.6511811631552606       -7.3549230159358130        6.0902815132579793     
 H  -2.9990324093053951       -8.0895418296871586        4.6005648938497110     
 C  -5.2024356124819988       -8.1816248467912320        4.7513843382786147     
 C  -5.7325892672017931       -7.4141048713895108        3.5306554932967833     
 H  -5.0922330545422971       -5.3710789827127625        2.9172220697118356     
 H  -5.8240852860201189       -5.4979444251960468        4.5542901272753653     
 H   1.8739386603154964       -3.7275457606583822        4.1078352557682418     
 H   1.4126685950753357       -5.3965798628360533        3.6432830484944860     
 C   2.1954132104766830       -4.1441660658259911        1.9670811096790282     
 C   1.1447331455707812       -3.4931219959177766        1.0365179046150559     
 H -0.89424289892103126       -2.8283375564812197        1.6249351960211260     
 H  0.45678079822068124       -1.9761397630028363        2.4500467658150380     
 C  -1.7646367407539911      -0.95580651556470686        7.9729652059751484     
 C   7.2395580653241504E-002  -1.4872595583948218        6.2872929520198229     
 C  -3.4095401480061178       -2.5907211262766583        8.6136995428486056     
 C  -3.3731579675203620       -4.9478769398094329        7.6332971896921826     
 C   1.6104856672596315       -9.6106263550588622        4.8977722235479124     
 C  0.66577119959502573       -7.9939806865546297        6.6332151557568491     
 C   1.2214226153977277       -9.2980893292970439        2.5458822593153418     
 C -0.24012365190776419       -7.4150633564866144        1.6572459889613917     
 H  -5.8835900414916402       -8.0392919420659847        5.5977803482751476     
 H  -5.1124878631739739       -9.2572056559147740        4.5611151715969793     
 H  -5.3111647907282871       -7.8193259635893089        2.6008274944885330     
 H  -6.8267639591798748       -7.4581515621683021        3.4603968342843281     
 H   2.5568398190045292       -5.0934265243043102        1.5565404838937336     
 H   3.0626817298834363       -3.4845684106697123        2.0927373761650125     
 H   1.5835837941693867       -2.7215166026512621       0.39312116091077770     
 H  0.66910867813627484       -4.2461271132604050       0.39494676383345084     
 H  -1.3442156877681752        3.9119995581195929E-002   8.0714412141215028     
 C  -2.8787100685844935       -1.3038495171080842        8.7372809139436143     
 C  0.34198455558851082        1.9972989350735805E-002   6.1819526130132836     
 H  -6.9766312829321123E-002  -1.8558020760892944        5.2556258132195852     
 C   1.3035197941260870       -2.2092142560277890        6.8908927773560240     
 H  -4.2682520738627341       -2.8647894643568130        9.2234356544647138     
 C  -4.8131920281352851       -5.1420579607645314        8.1116875956848062     
 H  -3.3463114830773333       -5.2309127071878923        6.5716873619958838     
 C  -2.4126578801084908       -5.8910153838573205        8.3887705047871837     
 H   2.0817520196848549       -10.166320236729367        5.7052097900694827     
 C   1.8121573787058629       -10.027545656028584        3.5796745135671642     
 C   1.4367135433915539       -6.6718168609461825        6.8630917594416436     
 H -0.40915245318403670       -7.7883479078515716        6.7859040704969642     
 C   1.0596288248933809       -9.0112289915071795        7.7085968007421055     
 H   1.4125298759551239       -9.5951551781973450        1.5173785224516738     
 C  0.60144291185245691       -7.3807767620120392       0.37352401892236115     
 H -0.34120119346491057       -6.3698677618873862        1.9972804014290297     
 C  -1.6529620697439269       -7.9563102893934596        1.3587512397507218     
 H  -3.3329655748646241      -0.58977967418679356        9.4189824374056172     
 H -0.53637077192852944       0.56319336157079836        5.8094115206888990     
 H   1.1758662259073285       0.21775577165492416        5.4948784825086721     
 H  0.61674873917789352       0.45067221844981042        7.1543929821534151     
 H   1.4888126339896302       -1.8334436501646518        7.9074043146568398     
 H   2.2115214712271767       -2.0394408998855069        6.2943547417970125     
 H   1.1494211268845138       -3.2940123180530834        6.9784471878962666     
 H  -5.1360953630199031       -6.1809860082016694        7.9531601020298197     
 H  -5.5151843335351298       -4.4815820675193763        7.5840385484364283     
 H  -4.9116256621159096       -4.9394911996809219        9.1862821602755886     
 H  -2.4250419101293370       -5.6615777535206275        9.4632750959517455     
 H  -1.3847329447458621       -5.7681877826089911        8.0235604657009638     
 H  -2.6969478396395159       -6.9469935753706160        8.2700973614846358     
 H   2.4604738405125151       -10.874053782245442        3.3605671714751439     
 H   2.5184953164666428       -6.8612408300846921        6.8891541389869673     
 H   1.1528995357965743       -6.2144379212060210        7.8209255862589444     
 H   1.2475250266354587       -5.9308673325113404        6.0760599870238066     
 H   2.1322231878428761       -9.2367892077087568        7.6762215383188916     
 H  0.50277344068579077       -9.9505095288499668        7.5982247652168056     
 H  0.84421665527783052       -8.6043730015815871        8.7054492778861938     
 H   1.6206404547967963       -7.0183865707274355       0.56564610755743583     
 H  0.13973992105287153       -6.7243130144260297      -0.37682617379749078     
 H  0.68655059904985294       -8.3740212557239193       -8.4832710122410754E-002
 H  -1.6009939246643774       -9.0126683169568214        1.0586289370486242     
 H  -2.1326921934865322       -7.3989260395833023       0.54233989493721646     
 H  -2.3028709313812010       -7.9004225810426849        2.2436962209534692     
         240

 C   9.0515173175197319        6.1706375332746388       -9.3453869036563955     
 C   9.6259397545896501        5.9919885281288359       -8.0430041757833344     
 C   9.4043271960776931        7.3437798861421735       -10.084928637529634     
 N   8.1821803076790243        5.2448969600152848       -9.9108918230737810     
 C   10.546561546656292        6.9279879317191275       -7.5609422802540500     
 C   9.2987116003878008        4.8117994967924336       -7.1329355314663250     
 C   10.337828639996793        8.2431497124413156       -9.5592137610740195     
 C   8.8311641861651271        7.5747009044964866       -11.472669662473836     
 Dy   7.1316336356324026        4.5063355391046329       -11.775054502645126     
 H   8.0220581107429236        4.4999650569212708       -9.2282096600823049     
 H   10.989333949878993        6.7716660352062696       -6.5773516959989360     
 C   10.927521358709679        8.0419790437087979       -8.3105655986970675     
 C   7.8134377598725209        4.7475685275804489       -6.7242453538550491     
 C   9.8314689938005770        3.4586047651634528       -7.6529898301182673     
 H   9.8525887874124916        5.0084678865557164       -6.2011254738140442     
 H   10.616464335155344        9.1182240912364758       -10.143694644730280     
 C   9.7313195237683079        6.9247275113815450       -12.543257403024343     
 H   7.8374624499466030        7.0863141940252472       -11.506311211589111     
 C   8.5854741862978390        9.0528591355440948       -11.818344929270758     
 N   6.5289353394992986        5.3971671998192647       -13.743829585116554     
 H   5.5866264759143629        5.6872721395056542       -13.464004383410519     
 N   5.8930682927346751        2.7195250119791621       -12.207533742243049     
 O   9.0878208744599682        3.2093371341592336       -12.137033444440602     
 O   5.1388423363649380        5.4908273268713206       -10.867806397121630     
 H   11.675505311988220        8.7317202716259423       -7.9258804378980958     
 H   7.6437587057090388        3.9295216808474143       -6.0125156054164677     
 H   7.1286326849086628        4.5885344086047803       -7.5681661386560295     
 H   7.5072764090969111        5.6849870166541345       -6.2398216144058010     
 H   10.919672989907466        3.5023783975238989       -7.7939209284115725     
 H   9.3914461969893157        3.1571712603119617       -8.6119097192940774     
 H   9.6241799129228092        2.6568002425935071       -6.9290608186515268     
 H   9.3119348163747855        7.0360887603241240       -13.551286629015653     
 H   9.8877041772143084        5.8553323956562258       -12.349785200326235     
 H   10.723822426065539        7.3973222151020481       -12.527037169684295     
 H   9.5283248006305996        9.6090480954823789       -11.901582906019224     
 H   7.9772409739763948        9.5521702323386180       -11.053835973504500     
 H   8.0764326283262946        9.1344514407094142       -12.788873337746040     
 C   6.9957239086464451        6.2821291765232585       -14.707251868576083     
 C   5.0583409815745233        1.6496076856100292       -11.942402913234828     
 H   5.8896953605036995        2.8897719251848546       -13.220427008306746     
 C   9.0598821608871969        1.8927809280307777       -12.812572858031951     
 C   10.436135447841249        3.4171088602511572       -11.583244836150802     
 C   3.7529643666919386        5.0621767544622989       -11.106073061638790     
 C   5.0745417229980996        6.4696242451244421       -9.7762900907649275     
 C   6.4203822092457088        7.5774107382113485       -14.874968168439144     
 C   8.0987039040984463        5.8996078093626050       -15.527385050214519     
 C   4.4004609707192595       0.94577218357297266       -13.005277012033426     
 C   4.8256498557030900        1.2402203802881606       -10.595605637591248     
 H   8.8585789689177670        2.0742536564526470       -13.875727559013708     
 H   8.2179457586175655        1.3400609671342971       -12.381630316095356     
 C   10.420865892500975        1.2528789136382497       -12.546013625089945     
 C   10.953128533770224        2.0173925597735427       -11.324418735740400     
 H   10.310388761567147        4.0574508627125674       -10.704483409774504     
 H   11.040114385351190        3.9367559696856764       -12.342428510441167     
 H   3.3279947979143070        5.7102836354801818       -11.887111601217818     
 H   3.8119594654854181        4.0329972501332652       -11.475326884646449     
 C   3.0218223251749641        5.2236766226951961       -9.7589301508758144     
 C   4.0675427018049595        5.8620124549242103       -8.8145500534854762     
 H   6.0931714473815575        6.5737522681934113       -9.3927119404074979     
 H   4.7259080752089151        7.4281657136933088       -10.187298963619426     
 C   7.0118972453808563        8.4695229971189434       -15.772129843768758     
 C   5.1713407598033925        7.9415365510411782       -14.088121252910339     
 C   8.6501144532209722        6.8280517037961195       -16.414703075782445     
 C   8.6022043396325802        4.4692183976668689       -15.437576473282371     
 C   3.6242548658067797      -0.17562719907414845       -12.703854809107522     
 C   4.5706752556951651        1.4447482162819605       -14.433483283969487     
 C   4.0154585603942863       0.12570181153529994       -10.351497536250296     
 C   5.4798852346471483        2.0008332649677820       -9.4535636342439382     
 H   11.098387917959702        1.4012904413043510       -13.394445097211255     
 H   10.335745511639143       0.17607916650348160       -12.360058210597769     
 H   10.534406648569631        1.6092022094922931       -10.394660155655414     
 H   12.047632584586919        1.9742025749214271       -11.256794774695681     
 H   2.6768355366066046        4.2570093162232654       -9.3757989394283889     
 H   2.1452698964066141        5.8748846266295311       -9.8609280115666156     
 H   3.6208809988349104        6.6086186986251887       -8.1476379520847217     
 H   4.5566503786865420        5.0975514596230171       -8.1972007319741831     
 H   6.5976785046698510        9.4671971015635350       -15.867580601074584     
 C   8.1249071486734792        8.1173598790023984       -16.536055905429627     
 C   4.9055498142535345        9.4492562443451540       -13.982067796701022     
 H   5.3142204951802574        7.5720164227632516       -13.056898965363315     
 C   3.9377575603216495        7.2223524904887340       -14.689944049848718     
 H   9.5093184410379870        6.5519386506022448       -17.022817767596766     
 C   10.044338450080534        4.2717124511674909       -15.907914217448960     
 H   8.5673063119254973        4.1842280601997714       -14.376759526977974     
 C   7.6429708366581668        3.5306284936754571       -16.200187852080642     
 H   3.1541828950616821      -0.72842349148540408       -13.513990683477129     
 C   3.4229736144209859      -0.59888781848691786       -11.387673174926851     
 C   3.7911952544662322        2.7611779098355487       -14.666099358308877     
 H   5.6446845916000381        1.6583952289754378       -14.581330875118335     
 C   4.1893910721606709       0.42500320028318878       -15.511318899805467     
 H   3.8271343984436248      -0.17714595336639194       -9.3242772225000348     
 C   4.6505264498246941        2.0127105452381673       -8.1615212896567986     
 H   5.5728577653582541        3.0505981048341337       -9.7815881628998564     
 C   6.8976794969972390        1.4624360834958929       -9.1735821330471108     
 H   8.5829988572739904        8.8306469107817982       -17.215858132873290     
 H   5.7855064885359422        9.9902517576334287       -13.610137088332964     
 H   4.0729240944823584        9.6490447974444855       -13.294077907088052     
 H   4.6310430253368500        9.8809934166379652       -14.954087410690187     
 H   3.7500377470463757        7.6010144317834722       -15.704886292499879     
 H   3.0318089104754757        7.3914404452062339       -14.090255983397302     
 H   4.0897603865413465        6.1376044754248236       -14.781313441298819     
 H   10.362833578028182        3.2313046235121883       -15.750330182246058     
 H   10.745206710421115        4.9285338886398611       -15.374252700353448     
 H   10.149678460892863        4.4770733383524686       -16.981235344628928     
 H   7.6611023292413352        3.7624168682626618       -17.274110229766769     
 H   6.6135749763618623        3.6551158051481991       -15.839703218677274     
 H   7.9240123884902420        2.4736860281022217       -16.082264272950436     
 H   2.7757761015089151       -1.4472558617461022       -11.171726209918141     
 H   2.7109097899342181        2.5638804890670666       -14.695346932068018     
 H   4.0748502303567999        3.2205073455880751       -15.623068331091384     
 H   3.9725308572963689        3.5034675668768833       -13.878487520620375     
 H   3.1181258635568816       0.19166719609260216       -15.485192975502869     
 H   4.7522099120594534      -0.51035937056798530       -15.397919750622595     
 H   4.4075921225706907       0.83363578544538752       -16.506865917323079     
 H   3.6263615129410014        2.3689070716419569       -8.3381670099065737     
 H   5.1146851048063082        2.6633287659879188       -7.4076707656646965     
 H   4.5784153975520967        1.0132862291922107       -7.7142396280633667     
 H   6.8529296457843127       0.40112286469768221       -8.8903909026160797     
 H   7.3797285954139307        2.0090033082601630       -8.3513902700956990     
 H   7.5414583193028157        1.5366988333350813       -10.061501980783197     
 C  -3.8211589205285841       -3.2498804542683701        1.5517821337192692     
 C  -4.3928228322320511       -3.4195942823637626       0.24711611716299695     
 C  -4.1631506463754526       -2.0743103585206608        2.2924258676810125     
 N  -2.9653995906361192       -4.1875303626201781        2.1188662531794038     
 C  -5.3017109144530137       -2.4729426779900727      -0.23634650797478243     
 C  -4.0712171443421790       -4.5996958595025985      -0.66506780029438806     
 C  -5.0834145327032108       -1.1625941954657073        1.7644067933152601     
 C  -3.5965727456539436       -1.8552655100240580        3.6848641339909176     
 Dy  -1.9119023039532461       -4.9384904670639305        3.9775293564591219     
 H  -2.8145358477466691       -4.9338670615343503        1.4357195367952202     
 H  -5.7436345012185122       -2.6227897782638019       -1.2213402859664855     
 C  -5.6713196426911097       -1.3552414841497387       0.51349982959377061     
 C  -2.5848124547621301       -4.6686401335120742       -1.0693764066889002     
 C  -4.6116556976245136       -5.9523834069483730      -0.15159217914395134     
 H  -4.6219771975928365       -4.3975873168736488       -1.5975535033325430     
 H  -5.3538843771873319      -0.28513106294152774        2.3492799924750161     
 C  -4.5168578232380030       -2.4912113419505664        4.7468835678363597     
 H  -2.6123358758312567       -2.3613180332338874        3.7266439039186241     
 C  -3.3255406972006631      -0.38241315591654901        4.0344122040915407     
 N  -1.2979055536044226       -4.0259931108632152        5.9394750769167954     
 H -0.35802655739645495       -3.7336217661529152        5.6546847600579957     
 N -0.66927911006199203       -6.7186648712322521        4.4117790839398978     
 O  -3.8699948127277408       -6.2176555199419399        4.3473662751018782     
 O   7.2631389286700335E-002  -3.9311798804401472        3.0773428593048884     
 H  -6.4095984289671586      -0.65600580064574732       0.12728146352287573     
 H  -2.2763162655196636       -3.7333434826842096       -1.5563777094538791     
 H  -1.9036131267901386       -4.8244125778409774      -0.22194071454902392     
 H  -2.4134042098217674       -5.4895736343161765       -1.7774585542249826     
 H  -4.4115815395113636       -6.7506313401016191      -0.88139200639897408     
 H  -4.1717749659925643       -6.2639583490328752       0.80421431883414285     
 H  -5.6993063153631844       -5.9026875439466293       -7.8113481879706192E-003
 H  -4.1011637372930583       -2.3933401048577569        5.7579487205099236     
 H  -4.6930507482042474       -3.5561416463060529        4.5466734240701090     
 H  -5.4991705413178664       -1.9979137403293894        4.7269129041391542     
 H  -4.2576480812928894       0.19323620488226081        4.1065660760171525     
 H  -2.6982386401183529       0.10445622759968300        3.2772569026497513     
 H  -2.8260909184221692      -0.31180331773075515        5.0107601794076997     
 C  -1.7605854915711552       -3.1408154266754087        6.9042508486798537     
 C  0.17141522230117187       -7.7822173912655126        4.1415809441659794     
 H -0.66590999082081148       -6.5514578108482748        5.4250229979362254     
 C  -3.8446970729588910       -7.5348450534800202        5.0216794018265061     
 C  -5.2177790005557112       -6.0076440734140277        3.7919497147944932     
 C   1.4623908275744375       -4.3515863955584280        3.3083942433768803     
 C  0.12804598951110541       -2.9223942581908218        2.0131930869691996     
 C  -1.1793103433116048       -1.8483200081109004        7.0764967225604964     
 C  -2.8640597749781125       -3.5203939152580315        7.7257775337811969     
 C  0.83132809354127934       -8.4880419887894938        5.2014808050423627     
 C  0.40670003162649959       -8.1819623599755111        2.7926558477516963     
 H  -3.6496976523276299       -7.3532687567679069        6.0859642756789896     
 H  -3.0001183654526979       -8.0862684930435798        4.5944267082248551     
 C  -5.2034642008909993       -8.1757994063956154        4.7473904851893076     
 C  -5.7332199673508955       -7.4066843870447547        3.5275147255483916     
 H  -5.0905671753211488       -5.3639367694063820        2.9156990076059177     
 H  -5.8223140021600583       -5.4910725778480236        4.5527315453876822     
 H   1.8771319647077485       -3.7234380302791910        4.1110126452841209     
 H   1.4135887036376680       -5.3919634644680263        3.6467324446472431     
 C   2.1976285852383417       -4.1408607629129950        1.9701786072395142     
 C   1.1472865400353907       -3.4896335326588881        1.0394399051075278     
 H -0.89051442616051557       -2.8220770727906102        1.6279144092105631     
 H  0.46176149451034082       -1.9708497944014183        2.4521729291575189     
 C  -1.7658323241769958      -0.95640577718235342        7.9773485214875741     
 C   7.1811920676620469E-002  -1.4864119798974109        6.2916747816599115     
 C  -3.4101381438030582       -2.5924894987883293        8.6168825140743035     
 C  -3.3729335716101807       -4.9488531004547154        7.6344527012460910     
 C   1.6084150902798151       -9.6071753498794319        4.8946041992739557     
 C  0.66206520374751276       -7.9928127233273143        6.6311663000784247     
 C   1.2184338301988642       -9.2940515884485198        2.5429328929576709     
 C -0.24437699350388212       -7.4117250456433075        1.6552224374806961     
 H  -5.8839612763958202       -8.0329618193829937        5.5942484045875736     
 H  -5.1152437440369871       -9.2514112726073865        4.5564294740484899     
 H  -5.3124427351141437       -7.8114223998446537        2.5971793056942665     
 H  -6.8274835648899375       -7.4497778440841511        3.4574924216421641     
 H   2.5583199330522648       -5.0906119094021554        1.5601166292468669     
 H   3.0653466250417174       -3.4817227427848563        2.0952486268325066     
 H   1.5866447025346930       -2.7191180028256312       0.39510673895538884     
 H  0.67052560761813740       -4.2427323647802027       0.39882686431672543     
 H  -1.3461485120840870        3.8769109990597968E-002   8.0762188326107509     
 C  -2.8798085773422466       -1.3055017052540423        8.7413168905218068     
 C  0.34089051859425545        2.0915393225367902E-002   6.1865698676066412     
 H  -7.0255909714660461E-002  -1.8548746421946471        5.2599754770597924     
 C   1.3031864547130436       -2.2081219326638948        6.8950526630780118     
 H  -4.2690148806313672       -2.8671638676284066        9.2261158541323578     
 C  -4.8137798326176426       -5.1431883731322658        8.1102931332424042     
 H  -3.3442606705886662       -5.2311725435439467        6.5727165513979413     
 C  -2.4135780075042454       -5.8925459378786602        8.3906485699435915     
 H   2.0798025596424270       -10.163202773564684        5.7017582849347415     
 C   1.8100971191529316       -10.023398137064291        3.5762781443835823     
 C   1.4343407531457768       -6.6719547764730907        6.8638440978208228     
 H -0.41278551384201845       -7.7860086136257856        6.7826936605484827     
 C   1.0531352655966899       -9.0119644091035909        7.7058372447210530     
 H   1.4084402370275619       -9.5913148660986707        1.5142763629258369     
 C  0.59611452487622851       -7.3768330442560197       0.37076764371118054     
 H -0.34615215823245515       -6.3665326028936926        1.9951730395645149     
 C  -1.6568866509219633       -7.9545830304967309        1.3580248352753608     
 H  -3.3344782226823120      -0.59200961334339686        9.4232971393028073     
 H -0.53752175541426495       0.56394640693539910        5.8138621058444491     
 H   1.1748085620036641       0.21904107272746207        5.4996410215543365     
 H  0.61539017603894675       0.45158260172490527        7.1590765189767076     
 H   1.4885864532948156       -1.8322914262823258        7.9115119170284194     
 H   2.2110343878135885       -2.0382784654927533        6.2982991560485067     
 H   1.1493019648422573       -3.2929360995765418        6.9827526716481341     
 H  -5.1365452029599501       -6.1819764829008346        7.9506114683649098     
 H  -5.5147649319175649       -4.4822879955096875        7.5818350137682140     
 H  -4.9140347473579551       -4.9411997920404609        9.1848053219377945     
 H  -2.4275572869646682       -5.6640696399603137        9.4653308190258727     
 H  -1.3851371188729316       -5.7693378966544957        8.0270319496004809     
 H  -2.6975971980697580       -6.9484279374353068        8.2705599957923184     
 H   2.4586106980062574       -10.869650744672722        3.3567122264875722     
 H   2.5158360160833215       -6.8628331769423454        6.8911796256934839     
 H   1.1497534939482872       -6.2154262141530099        7.8218525143294722     
 H   1.2472270967677292       -5.9297556551556694        6.0775001705619029     
 H   2.1255968111714378       -9.2384622983043787        7.6750514004594459     
 H  0.49561978204289553       -9.9505928862749826        7.5932625171084034     
 H  0.83630365763891512       -8.6062154268907953        8.7028401974430967     
 H   1.6151357804483983       -7.0134515598637179       0.56198643602871790     
 H  0.13314828307643575       -6.7208375628630144      -0.37919322779874542     
 H  0.68178454192492655       -8.3700142963619601       -8.7703433161205380E-002
 H  -1.6039737972821888       -9.0111418513284089        1.0587854189743120     
 H  -2.1376488042432658       -7.3983985026416512       0.54144056626860826     
 H  -2.3062919742406005       -7.8985100275213425        2.2433094786267347     
         240

 C   9.0491252939999995        6.1667318195000016       -9.3439185540000000     
 C   9.6227091031000018        5.9879566014999996       -8.0412210326999993     
 C   9.4014233073999982        7.3405315988999984       -10.082694304000000     
 N   8.1811095635999962        5.2404477771000000       -9.9104495530999994     
 C   10.542762464200004        6.9240961375999985       -7.5583810962999998     
 C   9.2952253728999992        4.8074400653999998       -7.1316696911000008     
 C   10.334207447500003        8.2401295630999982       -9.5561281420000004     
 C   8.8283330858000006        7.5720242640000022       -11.470384706300003     
 Dy   7.1320841562999995        4.5028762332000003       -11.775497010700002     
 H   8.0215476372999994        4.4947584459999996       -9.2284682181999997     
 H   10.985109299299996        6.7675885341999997       -6.5746463381000000     
 C   10.923579189800000        8.0385533311999993       -8.3073893544999997     
 C   7.8094476002000004        4.7416913835000001       -6.7249601039000000     
 C   9.8301299787999969        3.4548630133999998       -7.6510800774999996     
 H   9.8475879133999946        5.0046248886000004       -6.1990666095000000     
 H   10.612518963900001        9.1157510349000006       -10.139944760200001     
 C   9.7283769523999979        6.9224895619000000       -12.541360192599999     
 H   7.8345859343999988        7.0837584160000002       -11.504234795500002     
 C   8.5828546296999999        9.0503432662000005       -11.815664760500001     
 N   6.5274709215000000        5.3993514871999997       -13.741539616900001     
 H   5.5868351409999972        5.6924900665999996       -13.459386974999999     
 N   5.8946660490000005        2.7158351830999989       -12.209247054600002     
 O   9.0896912407000023        3.2073419651999999       -12.135526686499999     
 O   5.1392040864000004        5.4859830269999996       -10.865794586100000     
 H   11.671144817700000        8.7284194902000003       -7.9221251715000003     
 H   7.6399260049999977        3.9241415678000000       -6.0126171809000004     
 H   7.1259734097000003        4.5809121080000006       -7.5696184987999997     
 H   7.5015016051999979        5.6792256490000010       -6.2418840142000001     
 H   10.918587495900001        3.4995848466000008       -7.7897472561000001     
 H   9.3923548114999988        3.1534706295000001       -8.6110408174999993     
 H   9.6219822160999993        2.6526189675000000       -6.9279005642999998     
 H   9.3089946774999994        7.0344771051999988       -13.549325601400000     
 H   9.8846967941999999        5.8529613369999991       -12.348496113700001     
 H   10.720960401299997        7.3949240573999981       -12.524943889699999     
 H   9.5258725956999992        9.6061962961000003       -11.899563306300001     
 H   7.9753699933000011        9.5498372486999958       -11.050675253800000     
 H   8.0731472189000009        9.1322165882000039       -12.785823829800000     
 C   6.9942838531000007        6.2820326394999997       -14.706886104000002     
 C   5.0595029553000019        1.6463658434999999       -11.943782597600000     
 H   5.8903998016999983        2.8866435212999999       -13.222033922500000     
 C   9.0633101227000008        1.8913336916999997       -12.811962837199999     
 C   10.437607227100003        3.4161885162999992       -11.581265209200000     
 C   3.7533050430000015        5.0577027723999999       -11.104329931400001     
 C   5.0749111081000002        6.4655805451999999       -9.7749414212999994     
 C   6.4191321362000000        7.5770788664999982       -14.877752341500003     
 C   8.0970249062999997        5.8974058924999984       -15.526434725900002     
 C   4.4011972683000016       0.94262141399999999       -13.006414569200000     
 C   4.8269449763000001        1.2373018744000004       -10.596854072999999     
 H   8.8623749572000001        2.0732890361999994       -13.875092364900000     
 H   8.2216926772000001        1.3375520566999999       -12.381795758599999     
 C   10.424712106400001        1.2525067434999999       -12.545279823400000     
 C   10.955925679399998        2.0168364743999998       -11.323145046300002     
 H   10.310901173700001        4.0559062587000003       -10.702205526400000     
 H   11.041248497800000        3.9369267144000002       -12.339967644500000     
 H   3.3288229824999984        5.7054089300999999       -11.885982387500000     
 H   3.8120430101000000        4.0282834094999993       -11.472980490099999     
 C   3.0215985830999998        5.2203881941999981       -9.7575840800000009     
 C   4.0670844647999997        5.8591894310999999       -8.8132517901000007     
 H   6.0934212179999996        6.5694124221000001       -9.3909314379000008     
 H   4.7270668730000001        7.4240694704000001       -10.186751398000000     
 C   7.0109898066999996        8.4670762785000004       -15.776843541200000     
 C   5.1696305457999996        7.9428835528999997       -14.092340317200000     
 C   8.6488818071000004        6.8238095634000002       -16.415571736400000     
 C   8.5997255351999993        4.4669219405999998       -15.434023747099999     
 C   3.6244797790999992      -0.17828753300000003       -12.704651490000000     
 C   4.5721192040999998        1.4406539569000001       -14.434834329300001     
 C   4.0159338233999993       0.12347235339999998       -10.352432449400000     
 C   5.4823805860999979        1.9972240945999995       -9.4550346917999999     
 H   11.102399160699999        1.4019478671000001       -13.393375921600001     
 H   10.340425611100001       0.17556026459999999       -12.359882071900000     
 H   10.537382132699999        1.6076922722000000       -10.393736758799999     
 H   12.050442049999997        1.9745635595000000       -11.255318273500002     
 H   2.6762020203999999        4.2541063064999980       -9.3738275551000001     
 H   2.1452031332999999        5.8717234030999998       -9.8603776005999997     
 H   3.6202874164999992        6.6065403092999988       -8.1472460785000003     
 H   4.5555428821000001        5.0950977661000021       -8.1949337920000005     
 H   6.5967069969999983        9.4644973327000006       -15.875009562100001     
 C   8.1242103752000006        8.1130826403000000       -16.539681667100002     
 C   4.9036561952000000        9.4507952306000007       -13.989361868200000     
 H   5.3119569535999993        7.5756633650999996       -13.060202201100001     
 C   3.9364132312999991        7.2222760543000017       -14.693268822600000     
 H   9.5080372492000009        6.5460079980000003       -17.022983920600002     
 C   10.041895860999999        4.2676252509000001       -15.903497558000002     
 H   8.5644687654000009        4.1837565266000007       -14.372699150500001     
 C   7.6401699323000001        3.5275372011999999       -16.195254994500001     
 H   3.1542628996000008      -0.73116729160000005       -13.514620602700003     
 C   3.4229512664000001      -0.60101482829999986       -11.388374387800001     
 C   3.7935049888999988        2.7573828363000001       -14.668635809500001     
 H   5.6463124374999989        1.6535057302000000       -14.582390048800002     
 C   4.1905843173999990       0.42039730240000001       -15.512082613900001     
 H   3.8274438746999984      -0.17892087860000000       -9.3251401610000002     
 C   4.6545132762999994        2.0086428230000002       -8.1620213301000000     
 H   5.5752393329000016        3.0471833717000001       -9.7825132412000002     
 C   6.9002821699000005        1.4583032424999995       -9.1767647217999997     
 H   8.5827752604000001        8.8249355886000007       -17.220704220399998     
 H   5.7832827274999996        9.9925545767000035       -13.617715098000000     
 H   4.0705097886999981        9.6517800390000001       -13.302343497800003     
 H   4.6297954570999993        9.8806348600000007       -14.962386010400001     
 H   3.7489443514999996        7.5989214233999984       -15.709015264400000     
 H   3.0302111318999989        7.3922679169999981       -14.094205652399999     
 H   4.0889023496999997        6.1374091829999999       -14.782365644500000     
 H   10.359835142900000        3.2274008398999996       -15.743614804000002     
 H   10.742960545500001        4.9252513829000009       -15.371097753000001     
 H   10.147543250000000        4.4705562427999999       -16.977244684100000     
 H   7.6594604119000014        3.7568845700000000       -17.269683949200001     
 H   6.6105944184999981        3.6539343645000009       -15.835988194100000     
 H   7.9199778063000004        2.4705690751999998       -16.074726481199999     
 H   2.7753108515000000       -1.4489649413000001       -11.172187492500001     
 H   2.7130998560999999        2.5607398839000011       -14.697867056300002     
 H   4.0775188083999998        3.2156648660999991       -15.626001131500001     
 H   3.9752145913000008        3.5003346111000000       -13.881713907600000     
 H   3.1191190413999998       0.18800996729999997       -15.486264295200000     
 H   4.7526118807000000      -0.51532288709999996       -15.397695802799999     
 H   4.4095991000000012       0.82813826030000004       -16.507799757099999     
 H   3.6302409077000002        2.3652347056999998       -8.3372635808000002     
 H   5.1197491605999996        2.6588357427000000       -7.4084558570999999     
 H   4.5826859544999978        1.0090330235000000       -7.7150640294999997     
 H   6.8556122342999997       0.39668703910000003       -8.8947276407999993     
 H   7.3830239960000004        2.0038756873999999       -8.3543361892999997     
 H   7.5433991310000010        1.5334720474000001       -10.065063714800001     
 C  -3.8179495855000014       -3.2457252562000001        1.5498034167000001     
 C  -4.3915359715999989       -3.4177541771000000       0.24632592040000001     
 C  -4.1580976205000004       -2.0684534515999999        2.2886135905999998     
 N  -2.9619216820999994       -4.1824686706999996        2.1177447711999999     
 C  -5.3012591970000020       -2.4720092644000000      -0.23723933590000001     
 C  -4.0713466554000002       -4.5992957877000000      -0.66446876690000001     
 C  -5.0793019642999999       -1.1577565858000001        1.7605785014999999     
 C  -3.5878907826000002       -1.8469596610000005        3.6791604227000003     
 Dy  -1.9105056571999992       -4.9321005494000003        3.9780786109999999     
 H  -2.8119265479000011       -4.9302998774999987        1.4360255239999999     
 H  -5.7447941574999986       -2.6236112829000007       -1.2212098638000000     
 C  -5.6696319936999986       -1.3530216403999999       0.51122645690000001     
 C  -2.5853381277999992       -4.6696902918000003       -1.0699016834999999     
 C  -4.6122982272000002       -5.9508176834000004      -0.14855953929999999
[truncated: 1,175,947 more chars]
