# Supplementary material for: Unraveling the Contributions to Spin–Lattice Relaxation in Kramers Single-Molecule Magnets
Source: J Am Chem Soc. 2022 Dec 9;144(50):22965–75. doi: 10.1021/jacs.2c08876 (PMC9782788; doi:10.1021/jacs.2c08876)
Supplement: Supplementary file 2 — ja2c08876_si_002.zip [file ja2c08876_si_002.zip › phonon_Dy/mol-10/mode-1-10/13/Cart_disp.xyz]

         240

 C   9.0840963365494183        6.1329663821818796       -9.3848662844901991     
 C   9.6121652713425778        6.0139063557544423       -8.0533978477748533     
 C   9.4738193765083416        7.2667739801359827       -10.168667597182383     
 N   8.2261870349111312        5.1809578256588482       -9.9295978819159174     
 C   10.512840811755947        6.9732042515431303       -7.5767465380374475     
 C   9.2495573343222919        4.8728156573746766       -7.1050782375509964     
 C   10.384492515076049        8.1927844007294652       -9.6458472224385776     
 C   8.9828304495031812        7.4310648891838849       -11.601371865460194     
 Dy   7.1314627429388722        4.4173929274371391       -11.755627551995879     
 H   8.0542801316063599        4.4669395400007161       -9.2161247644442383     
 H   10.918998318960085        6.8614345870932043       -6.5690143267411019     
 C   10.920913237662070        8.0546420392082094       -8.3619569659661881     
 C   7.7538145402996852        4.8447042760603631       -6.7274836354587375     
 C   9.7718419146109756        3.4890383052058644       -7.5585039948510300     
 H   9.7861914017202150        5.0968345243876172       -6.1688316701704364     
 H   10.690614606768916        9.0373407914157013       -10.264025360921362     
 C   10.018978958560304        6.8407211482155841       -12.594582892889278     
 H   8.0310272867843455        6.8648634560821042       -11.708512486413333     
 C   8.6303159377402920        8.8844869472663106       -11.980426839125885     
 N   6.5391024019757999        5.4435171045420425       -13.662493921512917     
 H   5.6160651518868150        5.7561510013974626       -13.341547490423009     
 N   5.8437135113784997        2.6742514687963239       -12.247770555536656     
 O   9.0656784152296659        3.1062993683928615       -12.148181596126346     
 O   5.1505360926215022        5.3804399702168242       -10.779208044478779     
 H   11.652107235792407        8.7649917555961476       -7.9803563578831795     
 H   7.5576247420310985        4.0549621016600623       -5.9899403312822450     
 H   7.0876721114622274        4.6624066513754245       -7.5821963642616996     
 H   7.4474986417887559        5.8037785442865264       -6.2849633604027639     
 H   10.861995343010934        3.5123177368657243       -7.6905617216656346     
 H   9.3394907620049015        3.1446245841862761       -8.5078063004343782     
 H   9.5471647735497029        2.7244463406997208       -6.7984429634520476     
 H   9.6549148029590182        6.8903540210169565       -13.633104746622617     
 H   10.254706978245196        5.7917682983985825       -12.363100086956068     
 H   10.963852683553339        7.4114019563366966       -12.521594890570869     
 H   9.5270078651157721        9.5321440313675936       -11.978931012172723     
 H   7.9052860501806812        9.3290528176875505       -11.272728276797501     
 H   8.1990022611209490        8.9095806185389357       -12.996538416402013     
 C   6.9944542185984178        6.3351643680265042       -14.624547734499183     
 C   5.0028970949333038        1.6050855959159831       -12.004315238088751     
 H   5.8298658581699767        2.8786397753644781       -13.254719899868180     
 C   9.0174000856283314        1.8203973264319233       -12.882856051794594     
 C   10.416584103037263        3.2643358493216050       -11.582608691206788     
 C   3.7560323833527125        4.9815120371933972       -11.025779080296294     
 C   5.0987048292328980        6.3871793569126414       -9.7113357412273817     
 C   6.4137164961063400        7.6299812273238059       -14.781626418356442     
 C   8.0797033486473744        5.9549264856494784       -15.470172158806490     
 C   4.3370631430584892       0.92671728320364821       -13.078729421577833     
 C   4.7666727428839577        1.1748257670438398       -10.664478631141478     
 H   8.8434013111279377        2.0563422426778537       -13.941764813962445     
 H   8.1522775726737056        1.2708708704556657       -12.493634357792823     
 C   10.357254776580481        1.1325187443346556       -12.618172067597627     
 C   10.897144875980954        1.8450436407377913       -11.366599329895937     
 H   10.303602831936027        3.8847387569939622       -10.687096124685231     
 H   11.037785054334154        3.7890463825303695       -12.324607535909767     
 H   3.3582347932882217        5.6207801267638828       -11.828831589112163     
 H   3.7923697574203761        3.9424298706403005       -11.370645862200004     
 C   3.0091330119364947        5.1962637466753812       -9.6944351768834771     
 C   4.0570546553767404        5.8331003921121054       -8.7507057916539051     
 H   6.1154354035583358        6.4734313710547307       -9.3167542985718690     
 H   4.7862280706765308        7.3475555378594759       -10.149280864249176     
 C   6.9917722382208884        8.5265922501472176       -15.683857997165729     
 C   5.1711006951382501        7.9913890749953138       -13.982608254731947     
 C   8.6191660010616307        6.8886946764944295       -16.359714377883773     
 C   8.5735036811275176        4.5188572160273797       -15.408826626659224     
 C   3.5867448395751604      -0.21860851858579752       -12.799817712850935     
 C   4.4717962480270472        1.4813813482438924       -14.491434783958864     
 C   3.9725417647824841        4.4023483303484157E-002  -10.441381199475254     
 C   5.3826483537474488        1.9490799266768435       -9.5092741830642318     
 H   11.048445052304563        1.2849612936466925       -13.454821059983052     
 H   10.238088273373911        5.3202833938119004E-002  -12.463766224765010     
 H   10.463264956835618        1.4133144329942198       -10.454129816354079     
 H   11.989840957756769        1.7800361104214881       -11.293282103007195     
 H   2.6334903783993124        4.2489121436152981       -9.2904655883011937     
 H   2.1498800745531397        5.8652852619938463       -9.8283224297693188     
 H   3.6191120290845711        6.6105839009826610       -8.1123626673915581     
 H   4.5135514460648931        5.0722041098333124       -8.1031838820068209     
 H   6.5741743325262130        9.5239494231732955       -15.768502319031587     
 C   8.0959339147267588        8.1807112284843289       -16.463897358997745     
 C   4.8960377780906885        9.4983538138826233       -13.892387161674312     
 H   5.3287498296927671        7.6353067759688660       -12.948213587399124     
 C   3.9341182570073956        7.2592207944543361       -14.561662259006146     
 H   9.4677807975945800        6.6142949093373211       -16.983485124942149     
 C   9.9955504961341273        4.3096719899702958       -15.935125572702898     
 H   8.5766276679967071        4.2240674482224030       -14.348505978960793     
 C   7.5817067609832964        3.5952413528736469       -16.149428025779052     
 H   3.1209426960487705      -0.75975994553656734       -13.620045134282034     
 C   3.4014555975021064      -0.67698846935172496       -11.492288414072554     
 C   3.6910047845387295        2.8111922588435219       -14.647674046338953     
 H   5.5425106232904966        1.6962259422274615       -14.661469150425935     
 C   4.0550661504994236       0.50476224649727175       -15.596119703977298     
 H   3.7725440676024933      -0.27044941724363736       -9.4197767707540407     
 C   4.5195293307449136        1.9480397174520379       -8.2393028353464413     
 H   5.4605631271034829        2.9990917407950679       -9.8383280101391701     
 C   6.8070567330974967        1.4490191188072057       -9.1908563686445923     
 H   8.5474973290639085        8.8984768861810970       -17.144385531329164     
 H   5.7770067194711672        10.048723898874162       -13.537800004832134     
 H   4.0691958937036281        9.7019249349739951       -13.198582098493656     
 H   4.6096280688345779        9.9152832796444681       -14.867847989364355     
 H   3.7310540142201543        7.6273813501424206       -15.577740677347748     
 H   3.0350466723327898        7.4310136360033390       -13.952712314522064     
 H   4.0898031982106140        6.1743134682077256       -14.643856858630437     
 H   10.308296762329524        3.2643464456890561       -15.797397026424337     
 H   10.724672023939439        4.9542818143596516       -15.423880526654385     
 H   10.060989888894518        4.5208013567138599       -17.011596550908003     
 H   7.5693008092624590        3.8395060740750711       -17.221300648307928     
 H   6.5638590861748130        3.7239512632227578       -15.757403394810966     
 H   7.8592493809111339        2.5345146412622248       -16.053685927462297     
 H   2.7718043135478054       -1.5425136311732888       -11.291869908442877     
 H   2.6088777030200134        2.6206771199813739       -14.649963954555410     
 H   3.9459448743919676        3.3070024032058782       -15.595711114219641     
 H   3.9009788419104936        3.5210461371152477       -13.836000534890990     
 H   2.9855247452243772       0.26793270008088754       -15.542158604191163     
 H   4.6233075545635103      -0.43388554176127803       -15.536941101574028     
 H   4.2375316245101917       0.95115452687917246       -16.584064875877434     
 H   3.4923686219000865        2.2806666359107459       -8.4454925705166222     
 H   4.9488375079103761        2.6112911500488312       -7.4743412312838071     
 H   4.4582002097244606       0.94828606797413884       -7.7927540598495995     
 H   6.7847686360135073       0.39085976927956922       -8.8919401066929549     
 H   7.2578756184357287        2.0209186811622266       -8.3663420947029525     
 H   7.4689886468811082        1.5247121009984201       -10.065931197971294     
 C  -3.8434130926915242       -3.1728487298796080        1.5996553175677706     
 C  -4.4372749925346913       -3.3350763536178585       0.30281839090833640     
 C  -4.1973572992598669       -2.0158594764165292        2.3637102527955842     
 N  -2.9563117132875933       -4.1015249982762549        2.1368517390261719     
 C  -5.3633504194767276       -2.3918995862979515      -0.15630233998695486     
 C  -4.1209425920780651       -4.5028772154824335      -0.62769630632726026     
 C  -5.1401146521050656       -1.1106997519488278        1.8624073923054667     
 C  -3.6251686028560202       -1.8097928287414804        3.7560539776439406     
 Dy  -1.8755423707797505       -4.8924265419158726        3.9695143905939290     
 H  -2.7967879500213781       -4.8287836429031090        1.4342316399448614     
 H  -5.8172086666588427       -2.5339300549453401       -1.1377150602874004     
 C  -5.7383236278658245       -1.2898203357483875       0.61432246418234959     
 C  -2.6473095697696518       -4.5336640692674770       -1.0829234193833543     
 C  -4.6064704269346457       -5.8747102249456908      -0.10543237892175270     
 H  -4.7098980801558383       -4.3089760066545777       -1.5392550439005241     
 H  -5.4209162759979437      -0.24998891233034620        2.4680919050919310     
 C  -4.5571068317635541       -2.4337759034485633        4.8146503115874060     
 H  -2.6488839680336485       -2.3318430375610379        3.7961787019049469     
 C  -3.3284435344578371      -0.34136867959199618        4.1036079947759712     
 N  -1.3090241712585160       -4.1078937871192611        6.0025925925067050     
 H -0.32742152488697662       -3.8902603980042927        5.7765100632631237     
 N -0.62297510794089017       -6.6752380660083697        4.3649677653566146     
 O  -3.8231555542778537       -6.1728982856408692        4.3777242499560787     
 O  0.10387329626769004       -3.8506209009202257        3.1174809619712249     
 H  -6.4896660085736260      -0.59361583318055522       0.24713841838479667     
 H  -2.3773641187752323       -3.5935691905229579       -1.5848675748868100     
 H  -1.9340325532312277       -4.6682501043413493      -0.25717175402565046     
 H  -2.4778838749665324       -5.3538327514846973       -1.7923163850105623     
 H  -4.4270148724528973       -6.6576101239975261      -0.85807394630377365     
 H  -4.1100138770453629       -6.1925108745720836       0.82230154214277951     
 H  -5.6876736797824661       -5.8514000557915518        9.5290769499234179E-002
 H  -4.1431876375265695       -2.3411422230787524        5.8267895169312576     
 H  -4.7428976750413172       -3.4969642730428125        4.6149031879710805     
 H  -5.5328342591408468       -1.9277933209196050        4.7900495759564770     
 H  -4.2481195308617403       0.25644546165683124        4.1571982426627212     
 H  -2.6773126382587447       0.12599539043443309        3.3536419464550642     
 H  -2.8433554136983870      -0.27749176449090168        5.0877194654687354     
 C  -1.7735372021834883       -3.1656126511597842        6.9190061265854075     
 C  0.21805476670666041       -7.7417137356032182        4.1045304727739262     
 H -0.64603881064780599       -6.5235151954174952        5.3815481496863065     
 C  -3.7803327145349179       -7.4952295005753022        5.0435986813517033     
 C  -5.1750669576244022       -5.9751011277173465        3.8274453140304012     
 C   1.4925477159042349       -4.2785515903407347        3.3446055337144505     
 C  0.16083948582289245       -2.8565250590342894        2.0402152766516481     
 C  -1.1930763428919480       -1.8645493239037014        7.0168515356907557     
 C  -2.8823142951190870       -3.4969826556095307        7.7541428111032111     
 C  0.86789494957983548       -8.4450549615022652        5.1726135164680445     
 C  0.46665501184002711       -8.1432308283126584        2.7589814666599142     
 H  -3.5774231851380542       -7.3174250178535241        6.1072620037532461     
 H  -2.9346643364398184       -8.0368961738755988        4.6052306572710808     
 C  -5.1364047613996648       -8.1455757086350893        4.7754403381553061     
 C  -5.6763923855014928       -7.3785359856718253        3.5584308894850234     
 H  -5.0587336165685377       -5.3256225623176139        2.9537333804374746     
 H  -5.7830634467219966       -5.4692835488479226        4.5927960765350520     
 H   1.9151193836982383       -3.6447473487932616        4.1383991344114133     
 H   1.4384811754871971       -5.3158393837749198        3.6913083729877210     
 C   2.2199499551687509       -4.0867370098341675        2.0001732653969464     
 C   1.1650582456120646       -3.4483930429106464        1.0662928405099370     
 H -0.86016785671309881       -2.7501390238474825        1.6631228266275200     
 H  0.51029512156560075       -1.9038256073812285        2.4647595258093173     
 C  -1.7785163627920995      -0.92200002679122994        7.8679377057963311     
 C   4.7727425348166624E-002  -1.5368895633966955        6.2011746042710501     
 C  -3.4270846401273811       -2.5197101162496929        8.5953966165976610     
 C  -3.4010785450033354       -4.9264823897566981        7.7287082791474022     
 C   1.6408443500259642       -9.5704241334138622        4.8754055639918272     
 C  0.70504907047746002       -7.9298587423362843        6.5968329921292197     
 C   1.2711891199734784       -9.2631032829812341        2.5185191582811250     
 C -0.15586999574957233       -7.3578355530894788        1.6158512500537401     
 H  -5.8134325289948512       -8.0077522452448768        5.6261506057949049     
 H  -5.0435049439948019       -9.2206461674612665        4.5835397115568908     
 H  -5.2532173401237614       -7.7761327009034655        2.6259012724996369     
 H  -6.7704758241836256       -7.4317378591619683        3.4896587110882633     
 H   2.5782100567844970       -5.0423139377781299        1.6021545930284702     
 H   3.0871940049217161       -3.4255590505964486        2.1127493497913412     
 H   1.6013345067308979       -2.6931195596067927       0.40213726726957000     
 H  0.67662577736112983       -4.2114197516675835       0.44602286781209144     
 H  -1.3633269025016417        8.1003299128794864E-002   7.9031393148860678     
 C  -2.8914626581453362       -1.2283200157953991        8.6519843037607345     
 C  0.30207638998939312       -3.2225627763957918E-002   6.0168405311782198     
 H -0.10148712637690713       -1.9661186496475933        5.1927357640356888     
 C   1.2913293147631191       -2.2126578445416309        6.8333516408712107     
 H  -4.2888098269340755       -2.7564915478153651        9.2177060329613916     
 C  -4.8380718103845082       -5.0872197181137349        8.2293953605098444     
 H  -3.3819907090815176       -5.2525179862602833        6.6791566010308081     
 C  -2.4395101515649973       -5.8432782924393933        8.5154279943822218     
 H   2.1073985162777493       -10.123665439992378        5.6877253562036776     
 C   1.8485563426622489       -9.9934274714851643        3.5594928887650803     
 C   1.4848095607991572       -6.6090953824759966        6.8079881559424038     
 H -0.36803328449166689       -7.7145851449617719        6.7516201674334466     
 C   1.0962153935899237       -8.9343283697198217        7.6850575733480477     
 H   1.4687576547109336       -9.5663516263778714        1.4923569048175078     
 C  0.72318488605739806       -7.3070664085908943       0.35788370189135638     
 H -0.26561933874506616       -6.3181655780239332        1.9697325455969421     
 C  -1.5632890914806399       -7.8910762498653702        1.2740637168715292     
 H  -3.3433074168207515      -0.47881476989892480        9.2978420291119903     
 H -0.58738526001616143       0.48579447988685037        5.6343741894731654     
 H   1.1229277178024153       0.13988581182679771        5.3066338074912105     
 H  0.58848314337798080       0.44953908366270567        6.9639699553129271     
 H   1.4741074913821612       -1.7861991726063848        7.8313787764826959     
 H   2.1949007604402757       -2.0568859078606128        6.2262238367578862     
 H   1.1579591539622041       -3.2960636537398691        6.9751146073519896     
 H  -5.1685546866317509       -6.1323302161102795        8.1262787196801174     
 H  -5.5398176262451280       -4.4497198304109116        7.6725651952743164     
 H  -4.9287272463570533       -4.8269972354808814        9.2940063129615620     
 H  -2.4290272147255760       -5.5604317865509101        9.5787672470803820     
 H  -1.4170646177684119       -5.7528189777123968        8.1231968904288756     
 H  -2.7404497047991381       -6.9012379220302336        8.4533742693056571     
 H   2.4939491932027926       -10.844048215473627        3.3469657107400210     
 H   2.5648745134172466       -6.8059447368236539        6.8476923013599986     
 H   1.1948649336841335       -6.1295924775921913        7.7535690880172963     
 H   1.3083530213920138       -5.8844731551901939        6.0030651515803060     
 H   2.1655942680057958       -9.1740070703707399        7.6471156392531370     
 H  0.52718426998033463       -9.8689349924250980        7.5956761730259581     
 H  0.89511960135646707       -8.5085371127662111        8.6774889920932505     
 H   1.7368369561954609       -6.9482006380713264       0.58574239103443426     
 H  0.28489650331582006       -6.6423465581656194      -0.39930153166248011     
 H  0.82205156711769711       -8.2948156143152616      -0.10870129659373870     
 H  -1.5068550856090548       -8.9404546005612744       0.94931757464169386     
 H  -2.0260191642450325       -7.3127188774898348       0.46145943272349110     
 H  -2.2306457137530127       -7.8556271896124024        2.1480207844699408     
         240

 C   9.0823477844219482        6.1346546540477860       -9.3828188979656897     
 C   9.6126924629304487        6.0126088680417205       -8.0527890070211114     
 C   9.4701995730529251        7.2704618610741836       -10.164368932523264     
 N   8.2239331613455740        5.1839323232309065       -9.9286404654751212     
 C   10.514336894378150        6.9707488458459732       -7.5758282659505749     
 C   9.2518407362511770        4.8695468777759432       -7.1064078102284460     
 C   10.381978261697247        8.1951516588479922       -9.6413612684166488     
 C   8.9751055813180223        7.4381128579246907       -11.594822507502185     
 Dy   7.1314938136069284        4.4216670927252819       -11.756621024931086     
 H   8.0526435068910427        4.4683304853006804       -9.2167419371320261     
 H   10.922303867977080        6.8567422844485444       -6.5692959273090468     
 C   10.921046535268967        8.0538376038077999       -8.3592285853928789     
 C   7.7565961932947003        4.8395536314323451       -6.7273574588808005     
 C   9.7747563178204260        3.4873295406155713       -7.5631327989834780     
 H   9.7892612273042037        5.0922240425982368       -6.1703434171369151     
 H   10.686709824625471        9.0412613035899163       -10.257821330885294     
 C   10.004448858252289        6.8448095688998043       -12.591921757874813     
 H   8.0212052191651271        6.8758082040779991       -11.698298601867666     
 C   8.6279428723382772        8.8927797632129959       -11.972188735194591     
 N   6.5385208279520102        5.4413088236749410       -13.666446206282272     
 H   5.6146036513424740        5.7529679546575903       -13.347439464651860     
 N   5.8462611382595746        2.6763306545115073       -12.245844380489823     
 O   9.0668790565031827        3.1113514982332182       -12.147548850645027     
 O   5.1499694923104276        5.3857171230559828       -10.783537371559840     
 H   11.653059114887785        8.7631631423263396       -7.9774447985640204     
 H   7.5617398051795437        4.0484210749670595       -5.9910741737631330     
 H   7.0895871763741161        4.6583319242066539       -7.5815674709886141     
 H   7.4501987899593178        5.7975508995222000       -6.2828093930926254     
 H   10.864824950655388        3.5116810923524384       -7.6955209983873534     
 H   9.3421339644796557        3.1450668864519620       -8.5129680262876590     
 H   9.5509056456772186        2.7208549720397350       -6.8049158434944452     
 H   9.6376187966860680        6.8975601752261086       -13.628915789361487     
 H   10.236206469042937        5.7948279503286528       -12.362369888293266     
 H   10.951708069440674        7.4105780613898613       -12.521762340527326     
 H   9.5269511016449844        9.5358466446042129       -11.974962626879087     
 H   7.9087902473366478        9.3400920392381721       -11.261625625647625     
 H   8.1927095090099016        8.9207124170219885       -12.986002687071911     
 C   6.9944457003234968        6.3325077816001789       -14.628664652974225     
 C   5.0057273879516391        1.6071496082951839       -12.001288606064314     
 H   5.8328925553464774        2.8790399626612539       -13.253085600999771     
 C   9.0196955874819142        1.8239441446953271       -12.879311391064864     
 C   10.417635259240399        3.2719284826705248       -11.582541517106447     
 C   3.7558960163350772        4.9853215739537271       -11.029706622851478     
 C   5.0975151431762526        6.3910994163270090       -9.7145160252310117     
 C   6.4139872781110228        7.6273361092826155       -14.786432714513621     
 C   8.0805694265300048        5.9520504559920040       -15.472985287161166     
 C   4.3402698493205643       0.92751248974346578       -13.075113678958941     
 C   4.7696863545547599        1.1779495724116480       -10.661097403234404     
 H   8.8443499934315408        2.0571895823539608       -13.938431191509324     
 H   8.1557483279000209        1.2742049297678824       -12.488042427833181     
 C   10.360627643071457        1.1385181442929229       -12.614527455387746     
 C   10.900083916151907        1.8536332824209016       -11.364426615716141     
 H   10.303967749024226        3.8932971320792640       -10.687851594770970     
 H   11.037958226507447        3.7964403991238513       -12.325375541339278     
 H   3.3567642027488107        5.6250115669306888       -11.831689129031554     
 H   3.7933534200543573        3.9467225475832857       -11.375762593595002     
 C   3.0097562904946700        5.1974699690516122       -9.6975926220393038     
 C   4.0575561458479026        5.8344048440615000       -8.7538330915762099     
 H   6.1143346942804193        6.4782304236069939       -9.3204631555382758     
 H   4.7832700107927044        7.3513812344865022       -10.151154390936718     
 C   6.9927331166448443        8.5236164515648571       -15.688507274367442     
 C   5.1710271876713376        7.9889637988905484       -13.988094857855350     
 C   8.6206517913635494        6.8854504208397085       -16.362507245809585     
 C   8.5748147738311413        4.5162604522560104       -15.410086482681262     
 C   3.5886315865514025      -0.21659246930650763       -12.795059401708388     
 C   4.4768123958306942        1.4793449786766977       -14.488604761225920     
 C   3.9747113677133599        4.7995926808309941E-002  -10.436933761971490     
 C   5.3876349653650761        1.9514871350730012       -9.5065622085010197     
 H   11.051142757724335        1.2908106223193578       -13.451748803063900     
 H   10.243205140260216        5.9320705471213056E-002  -12.458572017121758     
 H   10.466970815628835        1.4230333249545088       -10.451110163476375     
 H   11.992871012368932        1.7897624828754137       -11.291383911531836     
 H   2.6356259604993468        4.2491718517595336       -9.2946336866411343     
 H   2.1496462274904826        5.8656071690491540       -9.8299251883108525     
 H   3.6191707984553427        6.6103817213985279       -8.1141068379469807     
 H   4.5156510178666487        5.0733487926466472       -8.1077713775064790     
 H   6.5753009657499026        9.5209768186496309       -15.773827681185006     
 C   8.0973477377504217        8.1773297990751139       -16.467686574402858     
 C   4.8964186989461540        9.4959758847184936       -13.897235897000597     
 H   5.3279101858881281        7.6323246054254223       -12.953813018084169     
 C   3.9342330057220258        7.2573735574466198       -14.568242587185839     
 H   9.4697936201748512        6.6108805637704551       -16.985460064725043     
 C   9.9978677643774212        4.3075696530167811       -15.933544171967753     
 H   8.5760197228668726        4.2220519021412830       -14.349715637537754     
 C   7.5846299195491316        3.5918561452899644       -16.151719374215098     
 H   3.1226087062263321      -0.75833031283973895       -13.614773907702931     
 C   3.4025303809470007      -0.67318978729913870       -11.487092712758926     
 C   3.6961297947567928        2.8085017877163456       -14.648722134497005     
 H   5.5477007140009711        1.6940899316260885       -14.657515195344638     
 C   4.0618420588444524       0.50054399929240811       -15.591917849473433     
 H   3.7752890579573686      -0.26587299031145550       -9.4150449402663376     
 C   4.5262785280226678        1.9510698727294360       -8.2354387600841186     
 H   5.4662969373933086        3.0014963223403144       -9.8355372716922105     
 C   6.8117180049376218        1.4494833249918455       -9.1901517863023638     
 H   8.5492612256307137        8.8947998213020423       -17.148201465782705     
 H   5.7773205198726085        10.045915432765455       -13.541795759490528     
 H   4.0692615884534469        9.6994176901752951       -13.203770168458973     
 H   4.6106364382478491        9.9135508586622443       -14.872574890416137     
 H   3.7319485310841465        7.6259583538052995       -15.584304406700360     
 H   3.0348048953111504        7.4290763500531716       -13.959786981415961     
 H   4.0897581557850833        6.1724682539473390       -14.650782297923916     
 H   10.310873681358048        3.2624991653996029       -15.794707915303119     
 H   10.725586450017467        4.9528302927866692       -15.421241387971666     
 H   10.065317556949791        4.5182891010181665       -17.009878957567601     
 H   7.5738087893943362        3.8353749988713175       -17.223719813352531     
 H   6.5661958527910720        3.7204504182866200       -15.761332634775417     
 H   7.8622858021805779        2.5313173629591135       -16.054737955149179     
 H   2.7719796404454149       -1.5378361966796243       -11.285885787645734     
 H   2.6140888106740130        2.6176802581773053       -14.652359109642639     
 H   3.9525235710923692        3.3024355263505845       -15.597225615083659     
 H   3.9046906293799690        3.5200105608144852       -13.838286203526442     
 H   2.9922044600331583       0.26393656344184319       -15.539363888741605     
 H   4.6297727708703347      -0.43795740902821412       -15.529978836635326     
 H   4.2461349982846821       0.94500371355021384       -16.580251619938565     
 H   3.4992622361900820        2.2848950394002085       -8.4400811210307900     
 H   4.9573830905448570        2.6136683796813900       -7.4710469625746168     
 H   4.4644244969632378       0.95132341575043189       -7.7888695583321192     
 H   6.7883108159278320       0.39115113277059077       -8.8920794833983070     
 H   7.2641330373139423        2.0200665314741153       -8.3657417994328043     
 H   7.4727091710870530        1.5251500983184991       -10.065887823812728     
 C  -3.8421399173319482       -3.1764925561956279        1.5971627225243821     
 C  -4.4349880414879568       -3.3392102447919654       0.29999376738291955     
 C  -4.1953943153218729       -2.0184891751757026        2.3599554196858050     
 N  -2.9565922117282137       -4.1055721818974416        2.1358963906348634     
 C  -5.3602458583528909       -2.3959050702030540      -0.16034918978260709     
 C  -4.1184627952441621       -4.5076981440933110      -0.62953492935589717     
 C  -5.1370740177148129       -1.1130525936413864        1.8573159477651935     
 C  -3.6233047118432191       -1.8116511703544065        3.7522092998967436     
 Dy  -1.8772905351007629       -4.8944102422900784        3.9699426016142327     
 H  -2.7975448799153093       -4.8338594546329539        1.4343213341476182     
 H  -5.8135879412009004       -2.5384141163430733       -1.1418898004630302     
 C  -5.7348890461575328       -1.2929804009809680       0.60916766381823206     
 C  -2.6442109976711694       -4.5404653803941031       -1.0822723325891865     
 C  -4.6067618169479134       -5.8785155978684065      -0.10758873694066506     
 H  -4.7055398594580460       -4.3134333282718487       -1.5421316236854978     
 H  -5.4172965322630464      -0.25143997097382886        2.4618896063173343     
 C  -4.5543169732653768       -2.4364839141011352        4.8111190082030353     
 H  -2.6464879080569661       -2.3326601107729861        3.7922265624796996     
 C  -3.3282064995749452      -0.34294656483739638        4.0998610807571731     
 N  -1.3084116719305903       -4.1037737698282974        5.9996134967163703     
 H -0.32886459561262782       -3.8824287430740783        5.7706735049249680     
 N -0.62533688202884574       -6.6771739375179511        4.3672266975337841     
 O  -3.8254518432839610       -6.1748990780238264        4.3760876123682744     
 O  0.10244851796930553       -3.8543368368192148        3.1156528414976639     
 H  -6.4856168034699451      -0.59666767836152756       0.24103114060055686     
 H  -2.3723346670514709       -3.6006551462568099       -1.5835523648074696     
 H  -1.9325046897196663       -4.6760641726542813      -0.25545498292436791     
 H  -2.4747388556382059       -5.3607293054704623       -1.7915464832400343     
 H  -4.4263113970752528       -6.6622537507126500      -0.85902097506358499     
 H  -4.1131210701980949       -6.1959285053184789       0.82156667717564058     
 H  -5.6882832645833430       -5.8538419904219747        9.0303326639272471E-002
 H  -4.1401960551602413       -2.3434697308548151        5.8231442117096952     
 H  -4.7393837636342520       -3.4998096495606719        4.6113797506225271     
 H  -5.5305166819688045       -1.9314193531686248        4.7868936065536536     
 H  -4.2486539861036530       0.25348146547898970        4.1546039502645860     
 H  -2.6785673835808073       0.12560608017771144        3.3494289853173109     
 H  -2.8422243353634675      -0.27862320748135661        5.0834851900602986     
 C  -1.7728656183093139       -3.1643831561167950        6.9184597905711369     
 C  0.21561826040632739       -7.7435438799930569        4.1062728305652305     
 H -0.64706821823041571       -6.5247022248466200        5.3836451191219910     
 C  -3.7835486181581719       -7.4970256720865365        5.0422824538591184     
 C  -5.1771487719631821       -5.9763948974364789        3.8255715436088811     
 C   1.4911520357340231       -4.2819772519336974        3.3429623475937280     
 C  0.15938310900674782       -2.8595478677775747        2.0390078021790656     
 C  -1.1924070285823505       -1.8637343679485163        7.0200489799012180     
 C  -2.8813972434781325       -3.4982054054940543        7.7528679925130506     
 C  0.86593513953584378       -8.4470597835521524        5.1739305691596424     
 C  0.46351331646802574       -8.1449675965570254        2.7605467335019185     
 H  -3.5809627329561518       -7.3191344918408472        6.1059812554705841     
 H  -2.9379913356978276       -8.0392011230018188        4.6043835505375270     
 C  -5.1398091627946814       -8.1467956215033350        4.7738381528525409     
 C  -5.6792652996014183       -7.3795723815232339        3.5567280429007724     
 H  -5.0602420005451112       -5.3271811620067338        2.9517555086906007     
 H  -5.7849374103008966       -5.4700294079305269        4.5907149208832987     
 H   1.9133796779683263       -3.6484764963485987        4.1371886794308423     
 H   1.4372825573228372       -5.3194147678911738        3.6892520463783347     
 C   2.2189446554103136       -4.0892779323424593        1.9988284073670990     
 C   1.1642973300564612       -3.4502806442351139        1.0650962937644401     
 H -0.86149876154744387       -2.7534229021101084        1.6615113664161441     
 H  0.50811747502732074       -1.9069123183021670        2.4642365041438516     
 C  -1.7779419400324945      -0.92375027739166848        7.8736274123565142     
 C   4.8902467115758269E-002  -1.5343233052968606        6.2059187046224977     
 C  -3.4262672151010118       -2.5234375040022083        8.5966300600327781     
 C  -3.3996600765381686       -4.9276497333238627        7.7240532758300322     
 C   1.6391193581896659       -9.5720891439781681        4.8762070945422353     
 C  0.70271457734858700       -7.9329480432244708        6.5984472147427589     
 C   1.2684019162248044       -9.2644488112121710        2.5195923766970689     
 C -0.16050801271709372       -7.3603631121750048        1.6177186318510532     
 H  -5.8169775281101082       -8.0086962178176329        5.6243788985501597     
 H  -5.0472296780400612       -9.2218947035532022        4.5819499148040466     
 H  -5.2562425070925736       -7.7775020076632915        2.6242827647196552     
 H  -6.7733621915044440       -7.4322211725038700        3.4879051759838502     
 H   2.5772895563002725       -5.0445881056142232        1.6002315021070468     
 H   3.0862348806856303       -3.4282249518116261        2.1119998761767742     
 H   1.6007530619393531       -2.6942995517764530       0.40188501975609148     
 H  0.67639161534807335       -4.2128156448992042       0.44385707266148688     
 H  -1.3625646241965597        7.8874045392355124E-002   7.9120321716967643     
 C  -2.8909348795430696       -1.2322617096756290        8.6566527319276982     
 C  0.30396239456992347       -2.9521456520760020E-002   6.0255578607293092     
 H  -9.9950045388061765E-002  -1.9605100775802136        5.1963152328789048     
 C   1.2919055047899632       -2.2123764327795494        6.8366446862676504     
 H  -4.2878582199573714       -2.7621438839695966        9.2182605340033223     
 C  -4.8368866017202823       -5.0900746714830483        8.2233705260243521     
 H  -3.3800016665324417       -5.2514637059422693        6.6738860580192672     
 C  -2.4382595507317477       -5.8458182024124241        8.5092829264181091     
 H   2.1059212454438616       -10.125486433512759        5.6882544273834936     
 C   1.8465303685091365       -9.9947186288159049        3.5601623330868262     
 C   1.4821674809041994       -6.6122452479521971        6.8108185699552841     
 H -0.37045254899208357       -7.7180393536836833        6.7530133215917738     
 C   1.0937367092254275       -8.9382469425688313        7.6859585791156455     
 H   1.4655373018803868       -9.5674077727589779        1.4932977697466323     
 C  0.71656494864952813       -7.3103575544863491       0.35839008022178853     
 H -0.26989352795781285       -6.3204171713177359        1.9708992022020950     
 C  -1.5681651985116078       -7.8941652259521016        1.2782254525679526     
 H  -3.3429415895047137      -0.48458600902897853        9.3043305197163892     
 H -0.58494963396035338       0.48973972850750785        5.6435711145495064     
 H   1.1254688768172947       0.14390783992545780        5.3165222951466502     
 H  0.58976056685408174       0.44968677872957036        6.9739594603372801     
 H   1.4748201304430530       -1.7884461740960655        7.8355908136285608     
 H   2.1956830876382623       -2.0558974140225823        6.2300248234349915     
 H   1.1575203364040938       -3.2958534651078755        6.9757117847543899     
 H  -5.1669767044451627       -6.1348620531847651        8.1173679254311111     
 H  -5.5385440214478718       -4.4513835350653652        7.6679185094656006     
 H  -4.9281130756692004       -4.8327927929268375        9.2884724214934842     
 H  -2.4290794871792971       -5.5657382735433645        9.5731982118313628     
 H  -1.4154884515299915       -5.7537024293617769        8.1185622175824310     
 H  -2.7383395473841814       -6.9036691409037223        8.4442566873453746     
 H   2.4920891113176529       -10.845108190054946        3.3472602892780197     
 H   2.5622896235313846       -6.8088687761724707        6.8499679419119985     
 H   1.1924520596049268       -6.1339335790675813        7.7570296057364319     
 H   1.3052818286674130       -5.8866816963206841        6.0068589117062903     
 H   2.1632630763305061       -9.1773134862972032        7.6484539204204802     
 H  0.52524836265131791       -9.8730220549888426        7.5953073778246605     
 H  0.89178315428864374       -8.5135131497379000        8.6786260983385883     
 H   1.7304766636906879       -6.9512164336177600       0.58437160970771251     
 H  0.27697951040502899       -6.6460973358223390      -0.39841446916935608     
 H  0.81479991300181231       -8.2983752004494988      -0.10779493957405177     
 H  -1.5118600148236019       -8.9439126398182101       0.95479879095460918     
 H  -2.0318484767827809       -7.3169764819003431       0.46541352296731653     
 H  -2.2345990789203620       -7.8576757038317826        2.1527658820614435     
         240

 C   9.0805992322944764        6.1363429259136915       -9.3807715114411785     
 C   9.6132196545183195        6.0113113803289986       -8.0521801662673678     
 C   9.4665797695975069        7.2741497420123844       -10.160070267864144     
 N   8.2216792877800167        5.1869068208029638       -9.9276830490343251     
 C   10.515832977000352        6.9682934401488170       -7.5749099938637023     
 C   9.2541241381800621        4.8662780981772089       -7.1077373829058965     
 C   10.379464008318445        8.1975189169665192       -9.6368753143947199     
 C   8.9673807131328633        7.4451608266654965       -11.588273149544175     
 Dy   7.1315248842749845        4.4259412580134248       -11.757614497866291     
 H   8.0510068821757237        4.4697214306006439       -9.2173591098198138     
 H   10.925609416994076        6.8520499818038845       -6.5695775278769917     
 C   10.921179832875863        8.0530331684073886       -8.3565002048195698     
 C   7.7593778462897163        4.8344029868043261       -6.7272312823028635     
 C   9.7776707210298763        3.4856207760252778       -7.5677616031159269     
 H   9.7923310528881924        5.0876135608088555       -6.1718551641033930     
 H   10.682805042482023        9.0451818157641313       -10.251617300849226     
 C   9.9899187579442721        6.8488979895840254       -12.589260622860349     
 H   8.0113831515459104        6.8867529520738939       -11.688084717322001     
 C   8.6255698069362623        8.9010725791596794       -11.963950631263296     
 N   6.5379392539282195        5.4391005428078385       -13.670398491051625     
 H   5.6131421507981329        5.7497849079177170       -13.353331438880709     
 N   5.8488087651406495        2.6784098402266912       -12.243918205442991     
 O   9.0680796977766995        3.1164036280735750       -12.146916105163710     
 O   5.1494028919993520        5.3909942758951424       -10.787866698640901     
 H   11.654010993983166        8.7613345290565317       -7.9745332392448622     
 H   7.5658548683279889        4.0418800482740567       -5.9922080162440210     
 H   7.0915022412860047        4.6542571970378823       -7.5809385777155294     
 H   7.4528989381298798        5.7913232547578746       -6.2806554257824878     
 H   10.867654558299840        3.5110444478391520       -7.7004802751090713     
 H   9.3447771669544117        3.1455091887176483       -8.5181297521409398     
 H   9.5546465178047324        2.7172636033797488       -6.8113887235368429     
 H   9.6203227904131161        6.9047663294352608       -13.624726832100356     
 H   10.217705959840677        5.7978876022587240       -12.361639689630463     
 H   10.939563455328006        7.4097541664430269       -12.521929790483783     
 H   9.5268943381741948        9.5395492578408341       -11.970994241585450     
 H   7.9122944444926135        9.3511312607887955       -11.250522974497750     
 H   8.1864167568988542        8.9318442155050413       -12.975466957741810     
 C   6.9944371820485758        6.3298511951738536       -14.632781571449266     
 C   5.0085576809699734        1.6092136206743848       -11.998261974039876     
 H   5.8359192525229791        2.8794401499580302       -13.251451302131363     
 C   9.0219910893354989        1.8274909629587308       -12.875766730335135     
 C   10.418686415443537        3.2795211160194446       -11.582474343006108     
 C   3.7557596493174414        4.9891311107140570       -11.033634165406664     
 C   5.0963254571196082        6.3950194757413765       -9.7176963092346433     
 C   6.4142580601157055        7.6246909912414251       -14.791239010670798     
 C   8.0814355044126369        5.9491744263345305       -15.475798415515840     
 C   4.3434765555826402       0.92830769628328336       -13.071497936340050     
 C   4.7726999662255620        1.1810733777794560       -10.657716175327330     
 H   8.8452986757351439        2.0580369220300683       -13.935097569056200     
 H   8.1592190831263363        1.2775389890800992       -12.482450497873540     
 C   10.364000509562432        1.1445175442511901       -12.610882843177864     
 C   10.903022956322859        1.8622229241040120       -11.362253901536343     
 H   10.304332666112424        3.9018555071645658       -10.688607064856710     
 H   11.038131398680740        3.8038344157173327       -12.326143546768789     
 H   3.3552936122093993        5.6292430070974948       -11.834546668950946     
 H   3.7943370826883385        3.9510152245262704       -11.380879324990003     
 C   3.0103795690528452        5.1986761914278432       -9.7007500671951288     
 C   4.0580576363190657        5.8357092960108945       -8.7569603914985148     
 H   6.1132339850025019        6.4830294761592580       -9.3241720125046825     
 H   4.7803119509088781        7.3552069311135284       -10.153027917624259     
 C   6.9936939950688002        8.5206406529824967       -15.693156551569155     
 C   5.1709536802044251        7.9865385227857821       -13.993581460978753     
 C   8.6221375816654664        6.8822061651849866       -16.365300113735394     
 C   8.5761258665347651        4.5136636884846419       -15.411346338703300     
 C   3.5905183335276445      -0.21457642002721777       -12.790301090565841     
 C   4.4818285436343421        1.4773086091095031       -14.485774738492978     
 C   3.9768809706442356        5.1968370313135739E-002  -10.432486324467728     
 C   5.3926215769827035        1.9538943434691591       -9.5038502339378095     
 H   11.053840463144107        1.2966599509920234       -13.448676546144748     
 H   10.248322007146520        6.5438577004307094E-002  -12.453377809478509     
 H   10.470676674422055        1.4327522169147979       -10.448090510598671     
 H   11.995901066981093        1.7994888553293393       -11.289485720056476     
 H   2.6377615425993812        4.2494315599037682       -9.2988017849810731     
 H   2.1494123804278256        5.8659290761044618       -9.8315279468523880     
 H   3.6192295678261139        6.6101795418143947       -8.1158510085024034     
 H   4.5177505896684043        5.0744934754599820       -8.1123588730061389     
 H   6.5764275989735914        9.5180042141259662       -15.779153043338427     
 C   8.0987615607740828        8.1739483696658972       -16.471475789807972     
 C   4.8967996198016195        9.4935979555543621       -13.902084632326881     
 H   5.3270705420834901        7.6293424348819796       -12.959412448769212     
 C   3.9343477544366561        7.2555263204389027       -14.574822915365532     
 H   9.4718064427551223        6.6074662182035890       -16.987435004507933     
 C   10.000185032620715        4.3054673160632664       -15.931962771232609     
 H   8.5754117777370364        4.2200363560601630       -14.350925296114713     
 C   7.5875530781149667        3.5884709377062820       -16.154010722651147     
 H   3.1242747164038938      -0.75690068014291068       -13.609502681123830     
 C   3.4036051643918954      -0.66939110524655243       -11.481897011445300     
 C   3.7012548049748561        2.8058113165891694       -14.649770222655057     
 H   5.5528908047114465        1.6919539210247154       -14.653561240263342     
 C   4.0686179671894811       0.49632575208754454       -15.587715994969569     
 H   3.7780340483122439      -0.26129656337927365       -9.4103131097786363     
 C   4.5330277253004221        1.9541000280068341       -8.2315746848217977     
 H   5.4720307476831351        3.0039009038855609       -9.8327465332452526     
 C   6.8163792767777469        1.4499475311764851       -9.1894472039601336     
 H   8.5510251221975189        8.8911227564229875       -17.152017400236247     
 H   5.7776343202740499        10.043106966656746       -13.545791514148920     
 H   4.0693272832032648        9.6969104453765951       -13.208958238424291     
 H   4.6116448076611203        9.9118184376800205       -14.877301791467920     
 H   3.7328430479481391        7.6245353574681776       -15.590868136052974     
 H   3.0345631182895110        7.4271390641030051       -13.966861648309857     
 H   4.0897131133595526        6.1706230396869532       -14.657707737217395     
 H   10.313450600386572        3.2606518851101502       -15.792018804181904     
 H   10.726500876095495        4.9513787712136867       -15.418602249288947     
 H   10.069645225005067        4.5157768453224731       -17.008161364227202     
 H   7.5783167695262135        3.8312439236675639       -17.226138978397135     
 H   6.5685326194073319        3.7169495733504818       -15.765261874739869     
 H   7.8653222234500211        2.5281200846560026       -16.055789982836064     
 H   2.7721549673430248       -1.5331587621859599       -11.279901666848589     
 H   2.6192999183280121        2.6146833963732368       -14.654754264729869     
 H   3.9591022677927707        3.2978686494952902       -15.598740115947678     
 H   3.9084024168494444        3.5189749845137226       -13.840571872161892     
 H   2.9988841748419395       0.25994042680279883       -15.536569173292047     
 H   4.6362379871771591      -0.44202927629515021       -15.523016571696624     
 H   4.2547383720591725       0.93885290022125523       -16.576438363999692     
 H   3.5061558504800776        2.2891234428896712       -8.4346696715449596     
 H   4.9659286731793379        2.6160456093139484       -7.4677526938654264     
 H   4.4706487842020142       0.95436076352672494       -7.7849850568146390     
 H   6.7918529958421567       0.39144249626161232       -8.8922188601036591     
 H   7.2703904561921560        2.0192143817860040       -8.3651415041626578     
 H   7.4764296952929978        1.5255880956385781       -10.065844449654165     
 C  -3.8408667419723717       -3.1801363825116473        1.5946701274809936     
 C  -4.4327010904412223       -3.3433441359660723       0.29716914385750276     
 C  -4.1934313313838798       -2.0211188739348760        2.3562005865760258     
 N  -2.9568727101688341       -4.1096193655186291        2.1349410422435549     
 C  -5.3571412972290551       -2.3999105541081565      -0.16439603957825938     
 C  -4.1159829984102592       -4.5125190727041895      -0.63137355238453419     
 C  -5.1340333833245593       -1.1154054353339451        1.8522245032249200     
 C  -3.6214408208304181       -1.8135095119673323        3.7483646221495466     
 Dy  -1.8790386994217754       -4.8963939426642851        3.9703708126345361     
 H  -2.7983018098092405       -4.8389352663627987        1.4344110283503753     
 H  -5.8099672157429580       -2.5428981777408062       -1.1460645406386603     
 C  -5.7314544644492420       -1.2961404662135487       0.60401286345411465     
 C  -2.6411124255726866       -4.5472666915207300       -1.0816212457950189     
 C  -4.6070532069611811       -5.8823209707911213      -0.10974509495957742     
 H  -4.7011816387602545       -4.3178906498891196       -1.5450082034704717     
 H  -5.4136767885281492      -0.25289102961731158        2.4556873075427377     
 C  -4.5515271147671985       -2.4391919247537071        4.8075877048186655     
 H  -2.6440918480802837       -2.3334771839849338        3.7882744230544523     
 C  -3.3279694646920532      -0.34452445008279653        4.0961141667383743     
 N  -1.3077991726026643       -4.0996537525373347        5.9966344009260348     
 H -0.33030766633827902       -3.8745970881438634        5.7648369465868115     
 N -0.62769865611680120       -6.6791098090275325        4.3694856297109528     
 O  -3.8277481322900684       -6.1768998704067828        4.3744509747804701     
 O  0.10102373967092101       -3.8580527727182035        3.1138247210241023     
 H  -6.4815675983662633      -0.59971952354249980       0.23492386281631700     
 H  -2.3673052153277090       -3.6077411019906620       -1.5822371547281291     
 H  -1.9309768262081048       -4.6838782409672142      -0.25373821182308542     
 H  -2.4715938363098791       -5.3676258594562274       -1.7907765814695062     
 H  -4.4256079216976074       -6.6668973774277731      -0.85996800382339622     
 H  -4.1162282633508269       -6.1993461360648752       0.82083181220850154     
 H  -5.6888928493842199       -5.8562839250523968        8.5315883779310764E-002
 H  -4.1372044727939121       -2.3457972386308774        5.8194989064881320     
 H  -4.7358698522271858       -3.5026550260785312        4.6078563132739729     
 H  -5.5281991047967622       -1.9350453854176446        4.7837376371508293     
 H  -4.2491884413455665       0.25051746930114815        4.1520096578664498     
 H  -2.6798221289028703       0.12521676992098979        3.3452160241795577     
 H  -2.8410932570285481      -0.27975465047181153        5.0792509146518618     
 C  -1.7721940344351395       -3.1631536610738058        6.9179134545568663     
 C  0.21318175410599435       -7.7453740243828957        4.1080151883565339     
 H -0.64809762581302544       -6.5258892542757456        5.3857420885576754     
 C  -3.7867645217814259       -7.4988218435977716        5.0409662263665336     
 C  -5.1792305863019612       -5.9776886671556122        3.8236977731873609     
 C   1.4897563555638114       -4.2854029135266609        3.3413191614730056     
 C  0.15792673219060321       -2.8625706765208605        2.0378003277064831     
 C  -1.1917377142727532       -1.8629194119933314        7.0232464241116803     
 C  -2.8804801918371781       -3.4994281553785775        7.7515931739228900     
 C  0.86397532949185196       -8.4490646056020395        5.1752476218512395     
 C  0.46037162109602436       -8.1467043648013924        2.7621120003439228     
 H  -3.5845022807742488       -7.3208439658281712        6.1047005071879212     
 H  -2.9413183349558367       -8.0415060721280387        4.6035364438039732     
 C  -5.1432135641896979       -8.1480155343715808        4.7722359675497756     
 C  -5.6821382137013439       -7.3806087773746425        3.5550251963165214     
 H  -5.0617503845216847       -5.3287397616958527        2.9497776369437272     
 H  -5.7868113738797966       -5.4707752670131304        4.5886337652315463     
 H   1.9116399722384145       -3.6522056439039354        4.1359782244502723     
 H   1.4360839391584774       -5.3229901520074279        3.6871957197689489     
 C   2.2179393556518758       -4.0918188548507510        1.9974835493372518     
 C   1.1635364145008580       -3.4521682455595815        1.0638997470189433     
 H -0.86282966638178893       -2.7567067803727343        1.6598999062047681     
 H  0.50593982848904073       -1.9099990292231055        2.4637134824783855     
 C  -1.7773675172728896      -0.92550052799210702        7.8793171189166982     
 C   5.0077508883349907E-002  -1.5317570471970259        6.2106628049739454     
 C  -3.4254497900746430       -2.5271648917547238        8.5978635034678934     
 C  -3.3982416080730018       -4.9288170768910273        7.7193982725126622     
 C   1.6373943663533677       -9.5737541545424758        4.8770086250926443     
 C  0.70038008421971409       -7.9360373441126564        6.6000614373562971     
 C   1.2656147124761306       -9.2657943394431097        2.5206655951130128     
 C -0.16514602968461511       -7.3628906712605309        1.6195860136483662     
 H  -5.8205225272253660       -8.0096401903903889        5.6226071913054145     
 H  -5.0509544120853214       -9.2231432396451396        4.5803601180512015     
 H  -5.2592676740613848       -7.7788713144231183        2.6226642569396734     
 H  -6.7762485588252632       -7.4327044858457709        3.4861516408794371     
 H   2.5763690558160475       -5.0468622734503166        1.5983084111856232     
 H   3.0852757564495441       -3.4308908530268036        2.1112504025622072     
 H   1.6001716171478082       -2.6954795439461132       0.40163277224261296     
 H  0.67615745333501676       -4.2142115381308249       0.44169127751088233     
 H  -1.3618023458914774        7.6744791655915384E-002   7.9209250285074608     
 C  -2.8904071009408026       -1.2362034035558591        8.6613211600946602     
 C  0.30584839915045381       -2.6817285277562129E-002   6.0342751902803977     
 H  -9.8412964399216402E-002  -1.9549015055128338        5.1998947017221200     
 C   1.2924816948168072       -2.2120950210174679        6.8399377316640901     
 H  -4.2869066129806681       -2.7677962201238286        9.2188150350452531     
 C  -4.8357013930560573       -5.0929296248523617        8.2173456915388599     
 H  -3.3780126239833659       -5.2504094256242553        6.6686155150077271     
 C  -2.4370089498984977       -5.8483581123854540        8.5031378584539983     
 H   2.1044439746099743       -10.127307427033140        5.6887834985633097     
 C   1.8445043943560240       -9.9960097861466473        3.5608317774085725     
 C   1.4795254010092413       -6.6153951134283968        6.8136489839681635     
 H -0.37287181349250020       -7.7214935624055947        6.7544064757501019     
 C   1.0912580248609312       -8.9421655154178410        7.6868595848832433     
 H   1.4623169490498402       -9.5684639191400844        1.4942386346757570     
 C  0.70994501124165821       -7.3136487003818047       0.35889645855222074     
 H -0.27416771717055954       -6.3226687646115396        1.9720658588072479     
 C  -1.5730413055425758       -7.8972542020388330        1.2823871882643763     
 H  -3.3425757621886762      -0.49035724815903231        9.3108190103207900     
 H -0.58251400790454533       0.49368497712816534        5.6527680396258484     
 H   1.1280100358321739       0.14792986802411792        5.3264107828020890     
 H  0.59103799033018278       0.44983447379643510        6.9839489653616340     
 H   1.4755327695039451       -1.7906931755857463        7.8398028507744257     
 H   2.1964654148362484       -2.0549089201845514        6.2338258101120969     
 H   1.1570815188459838       -3.2956432764758823        6.9763089621567902     
 H  -5.1653987222585753       -6.1373938902592515        8.1084571311821065     
 H  -5.5372704166506157       -4.4530472397198197        7.6632718236568849     
 H  -4.9274989049813476       -4.8385883503727936        9.2829385300254046     
 H  -2.4291317596330182       -5.5710447605358189        9.5676291765823436     
 H  -1.4139122852915709       -5.7545858810111570        8.1139275447359882     
 H  -2.7362293899692243       -6.9061003597772102        8.4351391053850904     
 H   2.4902290294325131       -10.846168164636264        3.3475548678160187     
 H   2.5597047336455221       -6.8117928155212883        6.8522435824639985     
 H   1.1900391855257202       -6.1382746805429722        7.7604901234555665     
 H   1.3022106359428123       -5.8888902374511742        6.0106526718322755     
 H   2.1609318846552159       -9.1806199022236665        7.6497922015878235     
 H  0.52331245532230120       -9.8771091175525889        7.5949385826233629     
 H  0.88844670722082031       -8.5184891867095907        8.6797632045839261     
 H   1.7241163711859149       -6.9542322291641936       0.58300082838099077     
 H  0.26906251749423804       -6.6498481134790577      -0.39752740667623210     
 H  0.80754825888592752       -8.3019347865837361      -0.10688858255436484     
 H  -1.5168649440381492       -8.9473706790751475       0.96028000726752449     
 H  -2.0376777893205293       -7.3212340863108514       0.46936761321114195     
 H  -2.2385524440877114       -7.8597242180511619        2.1575109796529466     
         240

 C   9.0788506801670064        6.1380311977795978       -9.3787241249166691     
 C   9.6137468461061903        6.0100138926162758       -8.0515713255136259     
 C   9.4629599661420905        7.2778376229505852       -10.155771603205025     
 N   8.2194254142144612        5.1898813183750212       -9.9267256325935289     
 C   10.517329059622556        6.9658380344516599       -7.5739917217768298     
 C   9.2564075401089472        4.8630093185784755       -7.1090669555833470     
 C   10.376949754939641        8.1998861750850462       -9.6323893603727910     
 C   8.9596558449477044        7.4522087954063023       -11.581723791586166     
 Dy   7.1315559549430407        4.4302154233015676       -11.758607970801497     
 H   8.0493702574604065        4.4711123759006082       -9.2179762825076015     
 H   10.928914966011071        6.8473576791592237       -6.5698591284449366     
 C   10.921313130482760        8.0522287330069791       -8.3537718242462606     
 C   7.7621594992847323        4.8292523421763081       -6.7271051057249274     
 C   9.7805851242393285        3.4839120114349846       -7.5723904072483750     
 H   9.7954008784721811        5.0830030790194751       -6.1733669110698708     
 H   10.678900260338578        9.0491023279383462       -10.245413270813160     
 C   9.9753886576362572        6.8529864102682465       -12.586599487845886     
 H   8.0015610839266937        6.8976977000697888       -11.677870832776334     
 C   8.6231967415342492        8.9093653951063647       -11.955712527332002     
 N   6.5373576799044297        5.4368922619407360       -13.674350775820979     
 H   5.6116806502537919        5.7466018611778438       -13.359223413109559     
 N   5.8513563920217244        2.6804890259418750       -12.241992030396158     
 O   9.0692803390502164        3.1214557579139321       -12.146283359682393     
 O   5.1488362916882773        5.3962714287343010       -10.792196025721962     
 H   11.654962873078546        8.7595059157867254       -7.9716216799257031     
 H   7.5699699314764342        4.0353390215810530       -5.9933418587249081     
 H   7.0934173061978933        4.6501824698691117       -7.5803096844424447     
 H   7.4555990863004427        5.7850956099935482       -6.2785014584723493     
 H   10.870484165944294        3.5104078033258661       -7.7054395518307901     
 H   9.3474203694291660        3.1459514909833346       -8.5232914779942206     
 H   9.5583873899322480        2.7136722347197626       -6.8178616035792396     
 H   9.6030267841401660        6.9119724836444130       -13.620537874839226     
 H   10.199205450638416        5.8009472541887952       -12.360909490967659     
 H   10.927418841215339        7.4089302714961915       -12.522097240440239     
 H   9.5268375747034071        9.5432518710774552       -11.967025856291814     
 H   7.9157986416485793        9.3621704823394172       -11.239420323347876     
 H   8.1801240047878068        8.9429760139880958       -12.964931228411711     
 C   6.9944286637736557        6.3271946087475284       -14.636898489924306     
 C   5.0113879739883087        1.6112776330535856       -11.995235342015439     
 H   5.8389459496994798        2.8798403372548065       -13.249817003262953     
 C   9.0242865911890817        1.8310377812221348       -12.872222069605405     
 C   10.419737571646673        3.2871137493683644       -11.582407168905769     
 C   3.7556232822998061        4.9929406474743869       -11.037561707961849     
 C   5.0951357710629637        6.3989395351557450       -9.7208765932382732     
 C   6.4145288421203892        7.6220458732002347       -14.796045306827976     
 C   8.0823015822952673        5.9462983966770562       -15.478611543870516     
 C   4.3466832618447153       0.92910290282310093       -13.067882193721157     
 C   4.7757135778963642        1.1841971831472640       -10.654334947420256     
 H   8.8462473580387471        2.0588842617061753       -13.931763946603079     
 H   8.1626898383526498        1.2808730483923159       -12.476858567913899     
 C   10.367373376053408        1.1505169442094572       -12.607238230967983     
 C   10.905961996493811        1.8708125657871224       -11.360081187356547     
 H   10.304697583200623        3.9104138822498680       -10.689362534942447     
 H   11.038304570854033        3.8112284323108141       -12.326911552198300     
 H   3.3538230216699882        5.6334744472642999       -11.837404208870339     
 H   3.7953207453223197        3.9553079014692556       -11.385996056385002     
 C   3.0110028476110204        5.1998824138040733       -9.7039075123509555     
 C   4.0585591267902288        5.8370137479602899       -8.7600876914208197     
 H   6.1121332757245854        6.4878285287115212       -9.3278808694710893     
 H   4.7773538910250517        7.3590326277405538       -10.154901444311800     
 C   6.9946548734927552        8.5176648544001345       -15.697805828770869     
 C   5.1708801727375127        7.9841132466810167       -13.999068064102156     
 C   8.6236233719673852        6.8789619095302648       -16.368092981661206     
 C   8.5774369592383906        4.5110669247132726       -15.412606194725340     
 C   3.5924050805038861      -0.21256037074792788       -12.785542779423293     
 C   4.4868446914379900        1.4752722395423086       -14.482944715760034     
 C   3.9790505735751114        5.5940813817961538E-002  -10.428038886963966     
 C   5.3976081886003309        1.9563015518653168       -9.5011382593745974     
 H   11.056538168563879        1.3025092796646887       -13.445604289225596     
 H   10.253438874032824        7.1556448537401146E-002  -12.448183601835257     
 H   10.474382533215275        1.4424711088750868       -10.445070857720967     
 H   11.998931121593253        1.8092152277832649       -11.287587528581117     
 H   2.6398971246994156        4.2496912680480037       -9.3029698833210137     
 H   2.1491785333651690        5.8662509831597687       -9.8331307053939216     
 H   3.6192883371968856        6.6099773622302616       -8.1175951790578242     
 H   4.5198501614701598        5.0756381582733159       -8.1169463685057970     
 H   6.5775542321972811        9.5150316096023015       -15.784478405491848     
 C   8.1001753837977457        8.1705669402566805       -16.475265005213085     
 C   4.8971805406570850        9.4912200263902307       -13.906933367653165     
 H   5.3262308982788520        7.6263602643385360       -12.965011879454256     
 C   3.9344625031512859        7.2536790834311864       -14.581403243545225     
 H   9.4738192653353934        6.6040518726367230       -16.989409944290827     
 C   10.002502300864007        4.3033649791097508       -15.930381370497463     
 H   8.5748038326072020        4.2180208099790431       -14.352134954691675     
 C   7.5904762366808018        3.5850857301226000       -16.156302071087193     
 H   3.1259407265814549      -0.75547104744608229       -13.604231454544728     
 C   3.4046799478367902      -0.66559242319396617       -11.476701310131672     
 C   3.7063798151929195        2.8031208454619936       -14.650818310813110     
 H   5.5580808954219219        1.6898179104233422       -14.649607285182045     
 C   4.0753938755345098       0.49210750488268096       -15.583514140465704     
 H   3.7807790386671192      -0.25672013644709180       -9.4055812792909350     
 C   4.5397769225781763        1.9571301832842323       -8.2277106095594750     
 H   5.4777645579729608        3.0063054854308078       -9.8299557947982947     
 C   6.8210405486178720        1.4504117373611247       -9.1887426216179033     
 H   8.5527890187643223        8.8874456915439328       -17.155833334689788     
 H   5.7779481206754921        10.040298500548039       -13.549787268807314     
 H   4.0693929779530835        9.6944032005778951       -13.214146308389608     
 H   4.6126531770743906        9.9100860166977967       -14.882028692519702     
 H   3.7337375648121314        7.6231123611310565       -15.597431865405586     
 H   3.0343213412678711        7.4252017781528377       -13.973936315203755     
 H   4.0896680709340218        6.1687778254265666       -14.664633176510872     
 H   10.316027519415096        3.2588046048206976       -15.789329693060687     
 H   10.727415302173524        4.9499272496407034       -15.415963110606228     
 H   10.073972893060340        4.5132645896267807       -17.006443770886801     
 H   7.5828247496580898        3.8271128484638104       -17.228558143441738     
 H   6.5708693860235909        3.7134487284143440       -15.769191114704322     
 H   7.8683586447194642        2.5249228063528912       -16.056842010522949     
 H   2.7723302942406347       -1.5284813276922955       -11.273917546051447     
 H   2.6245110259820117        2.6116865345691682       -14.657149419817099     
 H   3.9656809644931723        3.2933017726399965       -15.600254616811695     
 H   3.9121142043189199        3.5179394082129605       -13.842857540797342     
 H   3.0055638896507206       0.25594429016375442       -15.533774457842489     
 H   4.6427032034839835      -0.44610114356208630       -15.516054306757924     
 H   4.2633417458336629       0.93270208689229661       -16.572625108060819     
 H   3.5130494647700736        2.2933518463791343       -8.4292582220591274     
 H   4.9744742558138197        2.6184228389465067       -7.4644584251562360     
 H   4.4768730714407914       0.95739811130301800       -7.7811005552971597     
 H   6.7953951757564814       0.39173385975263386       -8.8923582368090113     
 H   7.2766478750703696        2.0183622320978927       -8.3645412088925095     
 H   7.4801502194989418        1.5260260929586571       -10.065801075495600     
 C  -3.8395935666127956       -3.1837802088276668        1.5921775324376051     
 C  -4.4304141393944878       -3.3474780271401796       0.29434452033208591     
 C  -4.1914683474458867       -2.0237485726940498        2.3524457534662466     
 N  -2.9571532086094545       -4.1136665491398166        2.1339856938522463     
 C  -5.3540367361052184       -2.4039160380132589      -0.16844288937391161     
 C  -4.1135032015763553       -4.5173400013150680      -0.63321217541317121     
 C  -5.1309927489343057       -1.1177582770265035        1.8471330586846466     
 C  -3.6195769298176170       -1.8153678535802584        3.7445199444023496     
 Dy  -1.8807868637427878       -4.8983776430384918        3.9707990236548398     
 H  -2.7990587397031716       -4.8440110780926426        1.4345007225531321     
 H  -5.8063464902850166       -2.5473822391385395       -1.1502392808142903     
 C  -5.7280198827409503       -1.2993005314461292       0.59885806308999712     
 C  -2.6380138534742041       -4.5540680026473561       -1.0809701590008511     
 C  -4.6073445969744489       -5.8861263437138369      -0.11190145297848979     
 H  -4.6968234180624622       -4.3223479715063906       -1.5478847832554454     
 H  -5.4100570447932519      -0.25434208826079430        2.4494850087681415     
 C  -4.5487372562690211       -2.4418999354062789        4.8040564014342948     
 H  -2.6416957881036014       -2.3342942571968819        3.7843222836292045     
 C  -3.3277324298091613      -0.34610233532819673        4.0923672527195754     
 N  -1.3071866732747386       -4.0955337352463719        5.9936553051356993     
 H -0.33175073706393021       -3.8667654332136490        5.7590003882486558     
 N -0.63006043020475677       -6.6810456805371139        4.3717445618881223     
 O  -3.8300444212961757       -6.1789006627897392        4.3728143371926667     
 O   9.9598961372536501E-002  -3.8617687086171921        3.1119966005505413     
 H  -6.4775183932625824      -0.60277136872347203       0.22881658503207719     
 H  -2.3622757636039475       -3.6148270577245141       -1.5809219446487885     
 H  -1.9294489626965434       -4.6916923092801470      -0.25202144072180288     
 H  -2.4684488169815526       -5.3745224134419924       -1.7900066796989780     
 H  -4.4249044463199629       -6.6715410041428971      -0.86091503258320756     
 H  -4.1193354565035589       -6.2027637668112705       0.82009694724136262     
 H  -5.6895024341850959       -5.8587258596828189        8.0328440919349056E-002
 H  -4.1342128904275839       -2.3481247464069397        5.8158536012665687     
 H  -4.7323559408201197       -3.5055004025963905        4.6043328759254187     
 H  -5.5258815276247200       -1.9386714176666642        4.7805816677480060     
 H  -4.2497228965874791       0.24755347312330656        4.1494153654683137     
 H  -2.6810768742249329       0.12482745966426813        3.3410030630418044     
 H  -2.8399621786936291      -0.28088609346226645        5.0750166392434251     
 C  -1.7715224505609650       -3.1619241660308166        6.9173671185425967     
 C  0.21074524780566134       -7.7472041687727353        4.1097575461478373     
 H -0.64912703339563516       -6.5270762837048704        5.3878390579933608     
 C  -3.7899804254046803       -7.5006180151090067        5.0396499988739478     
 C  -5.1813124006407412       -5.9789824368747446        3.8218240027658408     
 C   1.4883606753935996       -4.2888285751196245        3.3396759753522827     
 C  0.15647035537445858       -2.8655934852641458        2.0365928532339010     
 C  -1.1910683999631557       -1.8621044560381463        7.0264438683221426     
 C  -2.8795631401962236       -3.5006509052631012        7.7503183553327295     
 C  0.86201551944786026       -8.4510694276519249        5.1765646745428375     
 C  0.45722992572402299       -8.1484411330457593        2.7636772671859271     
 H  -3.5880418285923463       -7.3225534398154952        6.1034197589052592     
 H  -2.9446453342138459       -8.0438110212542586        4.6026893370704185     
 C  -5.1466179655847144       -8.1492354472398247        4.7706337822470095     
 C  -5.6850111278012694       -7.3816451732260511        3.5533223497322699     
 H  -5.0632587684982573       -5.3302983613849717        2.9477997651968533     
 H  -5.7886853374586966       -5.4715211260957339        4.5865526095797939     
 H   1.9099002665085025       -3.6559347914592726        4.1347677694697014     
 H   1.4348853209941175       -5.3265655361236819        3.6851393931595626     
 C   2.2169340558934385       -4.0943597773590428        1.9961386913074044     
 C   1.1627754989452548       -3.4540558468840494        1.0627032002734464     
 H -0.86416057121613399       -2.7599906586353602        1.6582884459933920     
 H  0.50376218195076072       -1.9130857401440442        2.4631904608129198     
 C  -1.7767930945132846      -0.92725077859254545        7.8850068254768813     
 C   5.1252550650941545E-002  -1.5291907890971910        6.2154069053253931     
 C  -3.4246323650482737       -2.5308922795072393        8.5990969469030105     
 C  -3.3968231396078350       -4.9299844204581929        7.7147432691952922     
 C   1.6356693745170694       -9.5754191651067835        4.8778101556430524     
 C  0.69804559109084108       -7.9391266450008420        6.6016756599698363     
 C   1.2628275087274567       -9.2671398676740484        2.5217388135289562     
 C -0.16978404665213648       -7.3654182303460569        1.6214533954456791     
 H  -5.8240675263406230       -8.0105841629631449        5.6208354840606694     
 H  -5.0546791461305816       -9.2243917757370752        4.5787703212983573     
 H  -5.2622928410301970       -7.7802406211829451        2.6210457491596917     
 H  -6.7791349261460816       -7.4331877991876727        3.4843981057750235     
 H   2.5754485553318225       -5.0491364412864099        1.5963853202641998     
 H   3.0843166322134583       -3.4335567542419816        2.1105009289476402     
 H   1.5995901723562633       -2.6966595361157739       0.40138052472913449     
 H  0.67592329132196027       -4.2156074313624456       0.43952548236027772     
 H  -1.3610400675863954        7.4615537919475644E-002   7.9298178853181573     
 C  -2.8898793223385359       -1.2401450974360892        8.6659895882616240     
 C  0.30773440373098421       -2.4113114034364232E-002   6.0429925198314871     
 H  -9.6875883410371039E-002  -1.9492929334454543        5.2034741705653360     
 C   1.2930578848436514       -2.2118136092553864        6.8432307770605290     
 H  -4.2859550060039640       -2.7734485562780602        9.2193695360871821     
 C  -4.8345161843918323       -5.0957845782216751        8.2113208570533676     
 H  -3.3760235814342896       -5.2493551453062413        6.6633449719961870     
 C  -2.4357583490652477       -5.8508980223584848        8.4969927904898874     
 H   2.1029667037760866       -10.129128420553521        5.6893125697431257     
 C   1.8424784202029116       -9.9973009434773896        3.5615012217303184     
 C   1.4768833211142836       -6.6185449789045974        6.8164793979810439     
 H -0.37529107799291689       -7.7249477711275061        6.7557996299084300     
 C   1.0887793404964350       -8.9460840882668489        7.6877605906508411     
 H   1.4590965962192934       -9.5695200655211909        1.4951794996048815     
 C  0.70332507383378839       -7.3169398462772604       0.35940283688265290     
 H -0.27844190638330624       -6.3249203579053423        1.9732325154124009     
 C  -1.5779174125735438       -7.9003431781255644        1.2865489239607997     
 H  -3.3422099348726388      -0.49612848728908610        9.3173075009251907     
 H -0.58007838184873728       0.49763022574882282        5.6619649647021904     
 H   1.1305511948470530       0.15195189612277804        5.3362992704575287     
 H  0.59231541380628372       0.44998216886329984        6.9939384703859879     
 H   1.4762454085648371       -1.7929401770754270        7.8440148879202916     
 H   2.1972477420342345       -2.0539204263465209        6.2376267967892032     
 H   1.1566427012878735       -3.2954330878438887        6.9769061395591914     
 H  -5.1638207400719880       -6.1399257273337371        8.0995463369331002     
 H  -5.5359968118533587       -4.4547109443742743        7.6586251378481691     
 H  -4.9268847342934947       -4.8443839078187496        9.2774046385573268     
 H  -2.4291840320867393       -5.5763512475282733        9.5620601413333244     
 H  -1.4123361190531503       -5.7554693326605371        8.1092928718895436     
 H  -2.7341192325542676       -6.9085315786506980        8.4260215234248079     
 H   2.4883689475473738       -10.847228139217583        3.3478494463540178     
 H   2.5571198437596596       -6.8147168548701051        6.8545192230159984     
 H   1.1876263114465135       -6.1426157820183622        7.7639506411747021     
 H   1.2991394432182117       -5.8910987785816644        6.0144464319582598     
 H   2.1586006929799262       -9.1839263181501298        7.6511304827551667     
 H  0.52137654799328448       -9.8811961801163335        7.5945697874220652     
 H  0.88511026015299699       -8.5234652236812796        8.6809003108292639     
 H   1.7177560786811419       -6.9572480247106272       0.58163004705426913     
 H  0.26114552458344703       -6.6535988911357764      -0.39664034418310806     
 H  0.80029660477004261       -8.3054943727179715      -0.10598222553467790     
 H  -1.5218698732526965       -8.9508287183320832       0.96576122358043981     
 H  -2.0435071018582778       -7.3254916907213596       0.47332170345496738     
 H  -2.2425058092550607       -7.8617727322705422        2.1622560772444497     
         240

 C   9.0771021280395345        6.1397194696455042       -9.3766767383921596     
 C   9.6142740376940612        6.0087164049035540       -8.0509624847598822     
 C   9.4593401626866722        7.2815255038887861       -10.151472938545906     
 N   8.2171715406489039        5.1928558159470786       -9.9257682161527345     
 C   10.518825142244758        6.9633826287545038       -7.5730734496899581     
 C   9.2586909420378323        4.8597405389797412       -7.1103965282607966     
 C   10.374435501560839        8.2022534332035715       -9.6279034063508622     
 C   8.9519309767625455        7.4592567641471081       -11.575174433628156     
 Dy   7.1315870256110978        4.4344895885897113       -11.759601443736704     
 H   8.0477336327450875        4.4725033212005725       -9.2185934551953892     
 H   10.932220515028067        6.8426653765145637       -6.5701407290128815     
 C   10.921446428089656        8.0514242976065677       -8.3510434436729515     
 C   7.7649411522797482        4.8241016975482900       -6.7269789291469904     
 C   9.7834995274487788        3.4822032468446915       -7.5770192113808239     
 H   9.7984707040561716        5.0783925972300938       -6.1748786580363495     
 H   10.674995478195132        9.0530228401125612       -10.239209240777091     
 C   9.9608585573282422        6.8570748309524667       -12.583938352831423     
 H   7.9917390163074762        6.9086424480656836       -11.667656948230666     
 C   8.6208236761322343        8.9176582110530482       -11.947474423400708     
 N   6.5367761058806400        5.4346839810736345       -13.678303060590334     
 H   5.6102191497094509        5.7434188144379705       -13.365115387338408     
 N   5.8539040189027993        2.6825682116570588       -12.240065855349325     
 O   9.0704809803237332        3.1265078877542889       -12.145650614201076     
 O   5.1482696913772017        5.4015485815734596       -10.796525352803023     
 H   11.655914752173924        8.7576773025169175       -7.9687101206065440     
 H   7.5740849946248785        4.0287979948880501       -5.9944757012057961     
 H   7.0953323711097820        4.6461077427003401       -7.5796807911693591     
 H   7.4582992344710046        5.7788679652292219       -6.2763474911622108     
 H   10.873313773588746        3.5097711588125797       -7.7103988285525080     
 H   9.3500635719039202        3.1463937932490209       -8.5284532038475032     
 H   9.5621282620597619        2.7100808660597768       -6.8243344836216373     
 H   9.5857307778672141        6.9191786378535651       -13.616348917578094     
 H   10.180704941436156        5.8040069061188655       -12.360179292304856     
 H   10.915274227102671        7.4081063765493571       -12.522264690396696     
 H   9.5267808112326176        9.5469544843140746       -11.963057470998178     
 H   7.9193028388045450        9.3732097038900388       -11.228317672198001     
 H   8.1738312526767594        8.9541078124711486       -12.954395499081610     
 C   6.9944201454987347        6.3245380223212031       -14.641015408399348     
 C   5.0142182670066431        1.6133416454327865       -11.992208709991001     
 H   5.8419726468759814        2.8802405245515823       -13.248182704394544     
 C   9.0265820930426646        1.8345845994855385       -12.868677408875675     
 C   10.420788727849811        3.2947063827172838       -11.582339994805430     
 C   3.7554869152821704        4.9967501842347177       -11.041489250517035     
 C   5.0939460850063183        6.4028595945701126       -9.7240568772419049     
 C   6.4147996241250720        7.6194007551590444       -14.800851602985155     
 C   8.0831676601778994        5.9434223670195827       -15.481424672225192     
 C   4.3498899681067913       0.92989810936291850       -13.064266451102267     
 C   4.7787271895671664        1.1873209885150720       -10.650953719513183     
 H   8.8471960403423502        2.0597316013822828       -13.928430324149957     
 H   8.1661605935789652        1.2842071077045325       -12.471266637954258     
 C   10.370746242544385        1.1565163441677244       -12.603593618758101     
 C   10.908901036664764        1.8794022074702328       -11.357908473176749     
 H   10.305062500288821        3.9189722573351697       -10.690118005028186     
 H   11.038477743027324        3.8186224489042959       -12.327679557627812     
 H   3.3523524311305772        5.6377058874311059       -11.840261748789731     
 H   3.7963044079563009        3.9596005784122403       -11.391112787780003     
 C   3.0116261261691957        5.2010886361803044       -9.7070649575067822     
 C   4.0590606172613919        5.8383181999096845       -8.7632149913431245     
 H   6.1110325664466689        6.4926275812637844       -9.3315897264374961     
 H   4.7743958311412253        7.3628583243675800       -10.156774970999342     
 C   6.9956157519167110        8.5146890558177741       -15.702455105972582     
 C   5.1708066652706002        7.9816879705762513       -14.004554667225557     
 C   8.6251091622693039        6.8757176538755438       -16.370885849587019     
 C   8.5787480519420143        4.5084701609419033       -15.413866050747378     
 C   3.5942918274801281      -0.21054432146863802       -12.780784468280748     
 C   4.4918608392416370        1.4732358699751140       -14.480114693027092     
 C   3.9812201765059871        5.9913257322787322E-002  -10.423591449460202     
 C   5.4025948002179582        1.9587087602614748       -9.4984262848113854     
 H   11.059235873983651        1.3083586083373540       -13.442532032306442     
 H   10.258555740919130        7.7674320070495198E-002  -12.442989394192008     
 H   10.478088392008493        1.4521900008353759       -10.442051204843263     
 H   12.001961176205414        1.8189416002371905       -11.285689337105756     
 H   2.6420327067994500        4.2499509761922383       -9.3071379816609543     
 H   2.1489446863025119        5.8665728902150764       -9.8347334639354553     
 H   3.6193471065676568        6.6097751826461284       -8.1193393496132469     
 H   4.5219497332719145        5.0767828410866507       -8.1215338640054568     
 H   6.5786808654209699        9.5120590050786369       -15.789803767645269     
 C   8.1015892068214068        8.1671855108474638       -16.479054220618195     
 C   4.8975614615125505        9.4888420972260992       -13.911782102979450     
 H   5.3253912544742130        7.6233780937950923       -12.970611310139299     
 C   3.9345772518659161        7.2518318464234692       -14.587983571724916     
 H   9.4758320879156646        6.6006375270698570       -16.991384884073721     
 C   10.004819569107301        4.3012626421562361       -15.928799969762318     
 H   8.5741958874773658        4.2160052638979222       -14.353344613268634     
 C   7.5933993952466370        3.5817005225389176       -16.158593419523243     
 H   3.1276067367590166      -0.75404141474925390       -13.598960227965627     
 C   3.4057547312816849      -0.66179374114137990       -11.471505608818044     
 C   3.7115048254109833        2.8004303743348173       -14.651866398971162     
 H   5.5632709861323963        1.6876818998219691       -14.645653330100748     
 C   4.0821697838795385       0.48788925767781738       -15.579312285961839     
 H   3.7835240290219945      -0.25214370951490994       -9.4008494488032319     
 C   4.5465261198559306        1.9601603385616304       -8.2238465342971523     
 H   5.4834983682627865        3.0087100669760543       -9.8271650563513351     
 C   6.8257018204579971        1.4508759435457645       -9.1880380392756749     
 H   8.5545529153311275        8.8837686266648781       -17.159649269143330     
 H   5.7782619210769335        10.037490034439330       -13.553783023465707     
 H   4.0694586727029023        9.6918959557791950       -13.219334378354924     
 H   4.6136615464876618        9.9083535957155746       -14.886755593571484     
 H   3.7346320816761236        7.6216893647939354       -15.603995594758198     
 H   3.0340795642462317        7.4232644922026711       -13.981010982097651     
 H   4.0896230285084911        6.1669326111661809       -14.671558615804351     
 H   10.318604438443620        3.2569573245312444       -15.786640581939469     
 H   10.728329728251552        4.9484757280677210       -15.413323971923509     
 H   10.078300561115615        4.5107523339310873       -17.004726177546402     
 H   7.5873327297899671        3.8229817732600568       -17.230977308486342     
 H   6.5732061526398500        3.7099478834782063       -15.773120354668773     
 H   7.8713950659889074        2.5217255280497799       -16.057894038209835     
 H   2.7725056211382442       -1.5238038931986311       -11.267933425254302     
 H   2.6297221336360108        2.6086896727650992       -14.659544574904327     
 H   3.9722596611935743        3.2887348957847027       -15.601769117675712     
 H   3.9158259917883953        3.5169038319121979       -13.845143209432793     
 H   3.0122436044595018       0.25194815352471006       -15.530979742392931     
 H   4.6491684197908079      -0.45017301082902239       -15.509092041819223     
 H   4.2719451196081533       0.92655127356333800       -16.568811852121947     
 H   3.5199430790600692        2.2975802498685969       -8.4238467725732971     
 H   4.9830198384483007        2.6208000685790651       -7.4611641564470457     
 H   4.4830973586795677       0.96043545907931105       -7.7772160537796795     
 H   6.7989373556708061       0.39202522324365541       -8.8924976135143634     
 H   7.2829052939485832        2.0175100824097814       -8.3639409136223613     
 H   7.4838707437048866        1.5264640902787361       -10.065757701337034     
 C  -3.8383203912532196       -3.1874240351436867        1.5896849373942166     
 C  -4.4281271883477524       -3.3516119183142865       0.29151989680666912     
 C  -4.1895053635078936       -2.0263782714532232        2.3486909203564674     
 N  -2.9574337070500749       -4.1177137327610041        2.1330303454609374     
 C  -5.3509321749813825       -2.4079215219183614      -0.17248973916956389     
 C  -4.1110234047424523       -4.5221609299259464      -0.63505079844180823     
 C  -5.1279521145440530       -1.1201111187190622        1.8420416141443734     
 C  -3.6177130388048160       -1.8172261951931845        3.7406752666551526     
 Dy  -1.8825350280638002       -4.9003613434126976        3.9712272346751432     
 H  -2.7998156695971028       -4.8490868898224875        1.4345904167558892     
 H  -5.8027257648270743       -2.5518663005362723       -1.1544140209899203     
 C  -5.7245853010326595       -1.3024605966787099       0.59370326272587970     
 C  -2.6349152813757213       -4.5608693137739822       -1.0803190722066833     
 C  -4.6076359869877166       -5.8899317166365526      -0.11405781099740214     
 H  -4.6924651973646707       -4.3268052931236616       -1.5507613630404193     
 H  -5.4064373010583546      -0.25579314690427696        2.4432827099935448     
 C  -4.5459473977708429       -2.4446079460588508        4.8005250980499250     
 H  -2.6392997281269186       -2.3351113304088300        3.7803701442039572     
 C  -3.3274953949262693      -0.34768022057359693        4.0886203387007773     
 N  -1.3065741739468126       -4.0914137179554082        5.9906762093453647     
 H -0.33319380778958141       -3.8589337782834341        5.7531638299104992     
 N -0.63242220429271234       -6.6829815520466953        4.3740034940652919     
 O  -3.8323407103022831       -6.1809014551726955        4.3711776996048624     
 O   9.8174183074151988E-002  -3.8654846445161808        3.1101684800769798     
 H  -6.4734691881589006      -0.60582321390444427       0.22270930724783733     
 H  -2.3572463118801861       -3.6219130134583661       -1.5796067345694480     
 H  -1.9279210991849820       -4.6995063775930790      -0.25030466962052034     
 H  -2.4653037976532257       -5.3814189674277575       -1.7892367779284499     
 H  -4.4242009709423176       -6.6761846308580211      -0.86186206134301890     
 H  -4.1224426496562909       -6.2061813975576667       0.81936208227422358     
 H  -5.6901120189859729       -5.8611677943132419        7.5340998059387349E-002
 H  -4.1312213080612556       -2.3504522541830020        5.8122082960450063     
 H  -4.7288420294130544       -3.5083457791142498        4.6008094385768645     
 H  -5.5235639504526777       -1.9422974499156840        4.7774256983451817     
 H  -4.2502573518293918       0.24458947694546501        4.1468210730701776     
 H  -2.6823316195469955       0.12443814940754648        3.3367901019040511     
 H  -2.8388311003587097      -0.28201753645272137        5.0707823638349883     
 C  -1.7708508666867906       -3.1606946709878274        6.9168207825283261     
 C  0.20830874150532833       -7.7490343131625741        4.1114999039391416     
 H -0.65015644097824488       -6.5282633131339960        5.3899360274290453     
 C  -3.7931963290279342       -7.5024141866202418        5.0383337713813630     
 C  -5.1833942149795211       -5.9802762065938770        3.8199502323443206     
 C   1.4869649952233879       -4.2922542367125880        3.3380327892315602     
 C  0.15501397855831398       -2.8686162940074316        2.0353853787613185     
 C  -1.1903990856535585       -1.8612895000829612        7.0296413125326049     
 C  -2.8786460885552696       -3.5018736551476244        7.7490435367425690     
 C  0.86005570940386855       -8.4530742497018121        5.1778817272344355     
 C  0.45408823035202162       -8.1501779012901263        2.7652425340279314     
 H  -3.5915813764104434       -7.3242629138028192        6.1021390106225972     
 H  -2.9479723334718551       -8.0461159703804803        4.6018422303368647     
 C  -5.1500223669797318       -8.1504553601080705        4.7690315969442443     
 C  -5.6878840419011940       -7.3826815690774596        3.5516195031480189     
 H  -5.0647671524748308       -5.3318569610740916        2.9458218934499794     
 H  -5.7905593010375966       -5.4722669851783383        4.5844714539280416     
 H   1.9081605607785908       -3.6596639390146093        4.1335573144891304     
 H   1.4336867028297577       -5.3301409202399359        3.6830830665501768     
 C   2.2159287561350007       -4.0969006998673336        1.9947938332775570     
 C   1.1620145833896516       -3.4559434482085170        1.0615066535279496     
 H -0.86549147605047905       -2.7632745368979861        1.6566769857820161     
 H  0.50158453541248071       -1.9161724510649827        2.4626674391474541     
 C  -1.7762186717536796      -0.92900102919298400        7.8906965320370652     
 C   5.2427592418533189E-002  -1.5266245309973563        6.2201510056768408     
 C  -3.4238149400219045       -2.5346196672597547        8.6003303903381276     
 C  -3.3954046711426686       -4.9311517640253575        7.7100882658779222     
 C   1.6339443826807711       -9.5770841756710894        4.8786116861934614     
 C  0.69571109796196806       -7.9422159458890276        6.6032898825833755     
 C   1.2600403049787827       -9.2684853959049871        2.5228120319449001     
 C -0.17442206361965790       -7.3679457894315830        1.6233207772429921     
 H  -5.8276125254558808       -8.0115281355359009        5.6190637768159242     
 H  -5.0584038801758417       -9.2256403118290127        4.5771805245455131     
 H  -5.2653180079990092       -7.7816099279427720        2.6194272413797095     
 H  -6.7820212934669000       -7.4336711125295745        3.4826445706706104     
 H   2.5745280548475979       -5.0514106091225042        1.5944622293427761     
 H   3.0833575079773725       -3.4362226554571591        2.1097514553330732     
 H   1.5990087275647182       -2.6978395282854342       0.40112827721565597     
 H  0.67568912930890379       -4.2170033245940663       0.43735968720967316     
 H  -1.3602777892813132        7.2486284183035904E-002   7.9387107421288547     
 C  -2.8893515437362689       -1.2440867913163192        8.6706580164285878     
 C  0.30962040831151455       -2.1408942791166334E-002   6.0517098493825756     
 H  -9.5338802421525662E-002  -1.9436843613780745        5.2070536394085511     
 C   1.2936340748704955       -2.2115321974933049        6.8465238224569687     
 H  -4.2850033990272607       -2.7791008924322922        9.2199240371291129     
 C  -4.8333309757276064       -5.0986395315909885        8.2052960225678753     
 H  -3.3740345388852138       -5.2483008649882272        6.6580744289846461     
 C  -2.4345077482319981       -5.8534379323315147        8.4908477225257766     
 H   2.1014894329421989       -10.130949414073902        5.6898416409229418     
 C   1.8404524460497993       -9.9985921008081302        3.5621706660520642     
 C   1.4742412412193258       -6.6216948443807970        6.8193098119939233     
 H -0.37771034249333357       -7.7284019798494175        6.7571927840667572     
 C   1.0863006561319388       -8.9500026611158585        7.6886615964184388     
 H   1.4558762433887469       -9.5705762119022975        1.4961203645340062     
 C  0.69670513642591847       -7.3202309921727151       0.35990921521308511     
 H -0.28271609559605287       -6.3271719511991460        1.9743991720175535     
 C  -1.5827935196045118       -7.9034321542122958        1.2907106596572233     
 H  -3.3418441075566010      -0.50189972641913982        9.3237959915295914     
 H -0.57764275579292923       0.50157547436948025        5.6711618897785323     
 H   1.1330923538619322       0.15597392422143816        5.3461877581129684     
 H  0.59359283728238466       0.45012986393016458        7.0039279754103418     
 H   1.4769580476257291       -1.7951871785651079        7.8482269250661565     
 H   2.1980300692322206       -2.0529319325084905        6.2414277834663086     
 H   1.1562038837297635       -3.2952228992118955        6.9775033169615917     
 H  -5.1622427578853998       -6.1424575644082235        8.0906355426840939     
 H  -5.5347232070561025       -4.4563746490287288        7.6539784520394534     
 H  -4.9262705636056427       -4.8501794652647057        9.2718707470892490     
 H  -2.4292363045404608       -5.5816577345207277        9.5564911060843052     
 H  -1.4107599528147297       -5.7563527843099171        8.1046581990431008     
 H  -2.7320090751393105       -6.9109627975241867        8.4169039414645255     
 H   2.4865088656622341       -10.848288113798901        3.3481440248920165     
 H   2.5545349538737976       -6.8176408942189228        6.8567948635679992     
 H   1.1852134373673069       -6.1469568834937531        7.7674111588938377     
 H   1.2960682504936110       -5.8933073197121546        6.0182401920842450     
 H   2.1562695013046365       -9.1872327340765931        7.6524687639225100     
 H  0.51944064066426776       -9.8852832426800781        7.5942009922207667     
 H  0.88177381308517355       -8.5284412606529685        8.6820374170746000     
 H   1.7113957861763687       -6.9602638202570617       0.58025926572754738     
 H  0.25322853167265602       -6.6573496687924960      -0.39575328168998408     
 H  0.79304495065415781       -8.3090539588522088      -0.10507586851499097     
 H  -1.5268748024672438       -8.9542867575890188       0.97124243989335513     
 H  -2.0493364143960258       -7.3297492951318679       0.47727579369879286     
 H  -2.2464591744224101       -7.8638212464899224        2.1670011748359523     
         240

 C   9.0753535759120645        6.1414077415114097       -9.3746293518676485     
 C   9.6148012292819338        6.0074189171908321       -8.0503536440061403     
 C   9.4557203592312558        7.2852133848269869       -10.147174273886787     
 N   8.2149176670833466        5.1958303135191359       -9.9248107997119384     
 C   10.520321224866962        6.9609272230573476       -7.5721551776030855     
 C   9.2609743439667174        4.8564717593810078       -7.1117261009382471     
 C   10.371921248182037        8.2046206913220985       -9.6234174523289333     
 C   8.9442061085773865        7.4663047328879140       -11.568625075670147     
 Dy   7.1316180962791540        4.4387637538778542       -11.760594916671909     
 H   8.0460970080297702        4.4738942665005368       -9.2192106278831787     
 H   10.935526064045062        6.8379730738699029       -6.5704223295808264     
 C   10.921579725696553        8.0506198622061582       -8.3483150630996406     
 C   7.7677228052747633        4.8189510529202719       -6.7268527525690534     
 C   9.7864139306582310        3.4804944822543984       -7.5816480155132719     
 H   9.8015405296401603        5.0737821154407134       -6.1763904050028273     
 H   10.671090696051687        9.0569433522867762       -10.233005210741023     
 C   9.9463284570202273        6.8611632516366878       -12.581277217816957     
 H   7.9819169486882586        6.9195871960615785       -11.657443063685001     
 C   8.6184506107302195        8.9259510269997335       -11.939236319469414     
 N   6.5361945318568502        5.4324757002065320       -13.682255345359687     
 H   5.6087576491651108        5.7402357676980973       -13.371007361567257     
 N   5.8564516457838742        2.6846473973722427       -12.238139680302492     
 O   9.0716816215972500        3.1315600175946461       -12.145017868719759     
 O   5.1477030910661270        5.4068257344126183       -10.800854679884084     
 H   11.656866631269304        8.7558486892471095       -7.9657985612873849     
 H   7.5782000577733237        4.0222569681950473       -5.9956095436866841     
 H   7.0972474360216706        4.6420330155315686       -7.5790518978962744     
 H   7.4609993826415666        5.7726403204648955       -6.2741935238520732     
 H   10.876143381233200        3.5091345142992934       -7.7153581052742259     
 H   9.3527067743786763        3.1468360955147068       -8.5336149297007839     
 H   9.5658691341872775        2.7064894973997906       -6.8308073636640350     
 H   9.5684347715942639        6.9263847920627173       -13.612159960316964     
 H   10.162204432233898        5.8070665580489367       -12.359449093642052     
 H   10.903129612990005        7.4072824816025218       -12.522432140353152     
 H   9.5267240477618298        9.5506570975506957       -11.959089085704543     
 H   7.9228070359605116        9.3842489254406622       -11.217215021048126     
 H   8.1675385005657120        8.9652396109542032       -12.943859769751509     
 C   6.9944116272238137        6.3218814358948778       -14.645132326874389     
 C   5.0170485600249783        1.6154056578119873       -11.989182077966563     
 H   5.8449993440524821        2.8806407118483586       -13.246548405526136     
 C   9.0288775948962492        1.8381314177489423       -12.865132748145944     
 C   10.421839884052947        3.3022990160662036       -11.582272820705091     
 C   3.7553505482645351        5.0005597209950476       -11.045416793072221     
 C   5.0927563989496738        6.4067796539844810       -9.7272371612455348     
 C   6.4150704061297548        7.6167556371178540       -14.805657899142332     
 C   8.0840337380605298        5.9405463373621084       -15.484237800579868     
 C   4.3530966743688673       0.93069331590273618       -13.060650708483374     
 C   4.7817408012379685        1.1904447938828799       -10.647572491606109     
 H   8.8481447226459533        2.0605789410583899       -13.925096701696834     
 H   8.1696313488052805        1.2875411670167494       -12.465674707994616     
 C   10.374119109035361        1.1625157441259917       -12.599949006548220     
 C   10.911840076835716        1.8879918491533434       -11.355735758996953     
 H   10.305427417377022        3.9275306324204715       -10.690873475113923     
 H   11.038650915200616        3.8260164654977773       -12.328447563057324     
 H   3.3508818405911658        5.6419373275979119       -11.843119288709122     
 H   3.7972880705902821        3.9638932553552255       -11.396229519175002     
 C   3.0122494047273709        5.2022948585565354       -9.7102224026626072     
 C   4.0595621077325550        5.8396226518590790       -8.7663422912654294     
 H   6.1099318571687515        6.4974266338160476       -9.3352985834039028     
 H   4.7714377712573981        7.3666840209946063       -10.158648497686883     
 C   6.9965766303406660        8.5117132572354137       -15.707104383174297     
 C   5.1707331578036877        7.9792626944714851       -14.010041270348960     
 C   8.6265949525712227        6.8724733982208219       -16.373678717512831     
 C   8.5800591446456380        4.5058733971705349       -15.415125906769417     
 C   3.5961785744563701      -0.20852827218934814       -12.776026157138201     
 C   4.4968769870452849        1.4711995004079192       -14.477284670294148     
 C   3.9833897794368629        6.3885700827613107E-002  -10.419144011956440     
 C   5.4075814118355856        1.9611159686576325       -9.4957143102481734     
 H   11.061933579403421        1.3142079370100195       -13.439459775387290     
 H   10.263672607805434        8.3792191603589250E-002  -12.437795186548756     
 H   10.481794250801713        1.4619088927956649       -10.439031551965559     
 H   12.004991230817577        1.8286679726911161       -11.283791145630397     
 H   2.6441682888994844        4.2502106843364738       -9.3113060800008949     
 H   2.1487108392398548        5.8668947972703842       -9.8363362224769890     
 H   3.6194058759384280        6.6095730030619952       -8.1210835201686695     
 H   4.5240493050736701        5.0779275238999846       -8.1261213595051149     
 H   6.5798074986446595        9.5090864005549722       -15.795129129798690     
 C   8.1030030298450697        8.1638040814382471       -16.482843436023309     
 C   4.8979423823680159        9.4864641680619677       -13.916630838305736     
 H   5.3245516106695749        7.6203959232516496       -12.976210740824344     
 C   3.9346920005805464        7.2499846094157530       -14.594563899904609     
 H   9.4778449104959339        6.5972231815029909       -16.993359823856611     
 C   10.007136837350595        4.2991603052027214       -15.927218569027174     
 H   8.5735879423475314        4.2139897178168022       -14.354554271845595     
 C   7.5963225538124721        3.5783153149552351       -16.160884767959288     
 H   3.1292727469365782      -0.75261178205242552       -13.593689001386526     
 C   3.4068295147265797      -0.65799505908879363       -11.466309907504415     
 C   3.7166298356290466        2.7977399032076411       -14.652914487129214     
 H   5.5684610768428717        1.6855458892205961       -14.641699375019451     
 C   4.0889456922245673       0.48367101047295380       -15.575110431457974     
 H   3.7862690193768698      -0.24756728258272803       -9.3961176183155306     
 C   4.5532753171336848        1.9631904938390285       -8.2199824590348314     
 H   5.4892321785526130        3.0111146485213007       -9.8243743179043772     
 C   6.8303630922981222        1.4513401497304041       -9.1873334569334446     
 H   8.5563168118979309        8.8800915617858234       -17.163465203596875     
 H   5.7785757214783748        10.034681568330623       -13.557778778124101     
 H   4.0695243674527202        9.6893887109804950       -13.224522448320242     
 H   4.6146699159009330        9.9066211747333508       -14.891482494623267     
 H   3.7355265985401158        7.6202663684568144       -15.610559324110811     
 H   3.0338377872245923        7.4213272062525037       -13.988085648991548     
 H   4.0895779860829604        6.1650873969057942       -14.678484055097828     
 H   10.321181357472144        3.2551100442417917       -15.783951470818252     
 H   10.729244154329580        4.9470242064947385       -15.410684833240788     
 H   10.082628229170888        4.5082400782353949       -17.003008584206000     
 H   7.5918407099218443        3.8188506980563033       -17.233396473530945     
 H   6.5755429192561090        3.7064470385420685       -15.777049594633224     
 H   7.8744314872583505        2.5185282497466686       -16.058946065896720     
 H   2.7726809480358541       -1.5191264587049667       -11.261949304457158     
 H   2.6349332412900099        2.6056928109610307       -14.661939729991557     
 H   3.9788383578939759        3.2841680189294085       -15.603283618539731     
 H   3.9195377792578703        3.5158682556114358       -13.847428878068243     
 H   3.0189233192682829       0.24795201688566568       -15.528185026943373     
 H   4.6556336360976323      -0.45424487809595854       -15.502129776880521     
 H   4.2805484933826445       0.92040046023437938       -16.564998596183077     
 H   3.5268366933500648        2.3018086533580595       -8.4184353230874667     
 H   4.9915654210827816        2.6231772982116235       -7.4578698877378553     
 H   4.4893216459183449       0.96347280685560410       -7.7733315522621993     
 H   6.8024795355851300       0.39231658673467690       -8.8926369902197155     
 H   7.2891627128267968        2.0166579327216700       -8.3633406183522148     
 H   7.4875912679108314        1.5269020875988151       -10.065714327178471     
 C  -3.8370472158936435       -3.1910678614597061        1.5871923423508278     
 C  -4.4258402373010179       -3.3557458094883938       0.28869527328125227     
 C  -4.1875423795699005       -2.0290079702123966        2.3449360872466882     
 N  -2.9577142054906949       -4.1217609163821907        2.1320749970696289     
 C  -5.3478276138575458       -2.4119270058234639      -0.17653658896521612     
 C  -4.1085436079085493       -4.5269818585368249      -0.63688942147044514     
 C  -5.1249114801537994       -1.1224639604116209        1.8369501696041000     
 C  -3.6158491477920149       -1.8190845368061104        3.7368305889079556     
 Dy  -1.8842831923848127       -4.9023450437869043        3.9716554456954469     
 H  -2.8005725994910340       -4.8541627015523314        1.4346801109586460     
 H  -5.7991050393691319       -2.5563503619340056       -1.1585887611655503     
 C  -5.7211507193243678       -1.3056206619112907       0.58854846236176217     
 C  -2.6318167092772389       -4.5676706249006083       -1.0796679854125157     
 C  -4.6079273770009843       -5.8937370895592682      -0.11621416901631451     
 H  -4.6881069766668784       -4.3312626147409325       -1.5536379428253930     
 H  -5.4028175573234574      -0.25724420554775962        2.4370804112189481     
 C  -4.5431575392726655       -2.4473159567114227        4.7969937946655543     
 H  -2.6369036681502362       -2.3359284036207781        3.7764180047787099     
 C  -3.3272583600433774      -0.34925810581899713        4.0848734246819784     
 N  -1.3059616746188869       -4.0872937006644454        5.9876971135550292     
 H -0.33463687851523261       -3.8511021233532197        5.7473272715723436     
 N -0.63478397838066780       -6.6849174235562767        4.3762624262424605     
 O  -3.8346369993083904       -6.1829022475556519        4.3695410620170589     
 O   9.6749404775767489E-002  -3.8692005804151695        3.1083403596034187     
 H  -6.4694199830552197      -0.60887505908541650       0.21660202946359752     
 H  -2.3522168601564242       -3.6289989691922182       -1.5782915244901077     
 H  -1.9263932356734206       -4.7073204459060118      -0.24858789851923785     
 H  -2.4621587783248993       -5.3883155214135225       -1.7884668761579219     
 H  -4.4234974955646731       -6.6808282575731441      -0.86280909010283025     
 H  -4.1255498428090220       -6.2095990283040621       0.81862721730708465     
 H  -5.6907216037868498       -5.8636097289436639        7.0353555199425641E-002
 H  -4.1282297256949265       -2.3527797619590642        5.8085629908234431     
 H  -4.7253281180059883       -3.5111911556321092        4.5972860012283103     
 H  -5.5212463732806354       -1.9459234821647038        4.7742697289423575     
 H  -4.2507918070713053       0.24162548076762344        4.1442267806720414     
 H  -2.6835863648690585       0.12404883915082482        3.3325771407662983     
 H  -2.8377000220237902      -0.28314897944317630        5.0665480884265515     
 C  -1.7701792828126164       -3.1594651759448382        6.9162744465140555     
 C  0.20587223520499531       -7.7508644575524128        4.1132422617304449     
 H -0.65118584856085460       -6.5294503425631216        5.3920329968647298     
 C  -3.7964122326511882       -7.5042103581314761        5.0370175438887781     
 C  -5.1854760293183011       -5.9815699763130104        3.8180764619228009     
 C   1.4855693150531761       -4.2956798983055515        3.3363896031108378     
 C  0.15355760174216937       -2.8716391027507169        2.0341779042887360     
 C  -1.1897297713439610       -1.8604745441277761        7.0328387567430672     
 C  -2.8777290369143151       -3.5030964050321480        7.7477687181524084     
 C  0.85809589935987673       -8.4550790717516993        5.1791987799260335     
 C  0.45094653498002024       -8.1519146695344933        2.7668078008699357     
 H  -3.5951209242285405       -7.3259723877901424        6.1008582623399343     
 H  -2.9512993327298642       -8.0484209195067002        4.6009951236033109     
 C  -5.1534267683747483       -8.1516752729763162        4.7674294116414790     
 C  -5.6907569560011195       -7.3837179649288682        3.5499166565637674     
 H  -5.0662755364514034       -5.3334155607632106        2.9438440217031059     
 H  -5.7924332646164967       -5.4730128442609418        4.5823902982762883     
 H   1.9064208550486788       -3.6633930865699464        4.1323468595085595     
 H   1.4324880846653978       -5.3337163043561899        3.6810267399407905     
 C   2.2149234563765634       -4.0994416223756254        1.9934489752477098     
 C   1.1612536678340484       -3.4578310495329845        1.0603101067824527     
 H -0.86682238088482411       -2.7665584151606120        1.6550655255706401     
 H  0.49940688887420071       -1.9192591619859214        2.4621444174819880     
 C  -1.7756442489940747      -0.93075127979342254        7.8963862385972483     
 C   5.3602634186124834E-002  -1.5240582728975216        6.2248951060282876     
 C  -3.4229975149955356       -2.5383470550122698        8.6015638337732447     
 C  -3.3939862026775018       -4.9323191075925230        7.7054332625605522     
 C   1.6322193908444729       -9.5787491862353971        4.8794132167438704     
 C  0.69337660483309504       -7.9453052467772132        6.6049041051969146     
 C   1.2572531012301089       -9.2698309241359240        2.5238852503608440     
 C -0.17906008058717926       -7.3704733485171090        1.6251881590403052     
 H  -5.8311575245711378       -8.0124721081086570        5.6172920695711790     
 H  -5.0621286142211011       -9.2268888479209501        4.5755907277926680     
 H  -5.2683431749678213       -7.7829792347025988        2.6178087335997278     
 H  -6.7849076607877192       -7.4341544258714762        3.4808910355661973     
 H   2.5736075543633730       -5.0536847769585975        1.5925391384213528     
 H   3.0823983837412867       -3.4388885566723366        2.1090019817185062     
 H   1.5984272827731734       -2.6990195204550944       0.40087602970217751     
 H  0.67545496729584731       -4.2183992178256879       0.43519389205906861     
 H  -1.3595155109762311        7.0357030446596164E-002   7.9476035989395513     
 C  -2.8888237651340023       -1.2480284851965493        8.6753264445955516     
 C  0.31150641289204489       -1.8704771547968436E-002   6.0604271789336650     
 H  -9.3801721432680299E-002  -1.9380757893106948        5.2106331082517663     
 C   1.2942102648973395       -2.2112507857312229        6.8498168678534084     
 H  -4.2840517920505565       -2.7847532285865237        9.2204785381710437     
 C  -4.8321457670633814       -5.1014944849603010        8.1992711880823830     
 H  -3.3720454963361379       -5.2472465846702132        6.6528038859731060     
 C  -2.4332571473987481       -5.8559778423045454        8.4847026545616657     
 H   2.1000121621083117       -10.132770407594283        5.6903707121027587     
 C   1.8384264718966867       -9.9998832581388726        3.5628401103738101     
 C   1.4715991613243677       -6.6248447098569976        6.8221402260068036     
 H -0.38012960699375020       -7.7318561885713288        6.7585859382250852     
 C   1.0838219717674424       -8.9539212339648664        7.6895626021860357     
 H   1.4526558905582001       -9.5716323582834022        1.4970612294631307     
 C  0.69008519901804855       -7.3235221380681708       0.36041559354351727     
 H -0.28699028480879957       -6.3294235444929496        1.9755658286227065     
 C  -1.5876696266354799       -7.9065211302990281        1.2948723953536467     
 H  -3.3414782802405636      -0.50767096554919366        9.3302844821339921     
 H -0.57520712973712118       0.50552072299013773        5.6803588148548734     
 H   1.1356335128768116       0.15999595232009828        5.3560762457684081     
 H  0.59487026075848559       0.45027755899702926        7.0139174804346949     
 H   1.4776706866866212       -1.7974341800547886        7.8524389622120214     
 H   2.1988123964302071       -2.0519434386704596        6.2452287701434148     
 H   1.1557650661716532       -3.2950127105799019        6.9781004943639919     
 H  -5.1606647756988124       -6.1449894014827091        8.0817247484350894     
 H  -5.5334496022588464       -4.4580383536831834        7.6493317662307376     
 H  -4.9256563929177899       -4.8559750227106617        9.2663368556211712     
 H  -2.4292885769941819       -5.5869642215131821        9.5509220708352860     
 H  -1.4091837865763093       -5.7572362359592981        8.1000235261966562     
 H  -2.7298989177243538       -6.9133940163976746        8.4077863595042430     
 H   2.4846487837770943       -10.849348088380221        3.3484386034300155     
 H   2.5519500639879351       -6.8205649335677396        6.8590705041199991     
 H   1.1828005632881000       -6.1512979849691432        7.7708716766129724     
 H   1.2929970577690102       -5.8955158608426448        6.0220339522102293     
 H   2.1539383096293467       -9.1905391500030564        7.6538070450898532     
 H  0.51750473333525104       -9.8893703052438244        7.5938321970194691     
 H  0.87843736601735023       -8.5334172976246592        8.6831745233199378     
 H   1.7050354936715957       -6.9632796158034953       0.57888848440082563     
 H  0.24531153876186501       -6.6611004464492147      -0.39486621919686010     
 H  0.78579329653827290       -8.3126135449864460      -0.10416951149530403     
 H  -1.5318797316817911       -8.9577447968459563       0.97672365620627044     
 H  -2.0551657269337742       -7.3340068995423762       0.48122988394261829     
 H  -2.2504125395897594       -7.8658697607093018        2.1717462724274554     
         240

 C   9.0736050237845927        6.1430960133773160       -9.3725819653431390     
 C   9.6153284208698047        6.0061214294781093       -8.0497448032523966     
 C   9.4521005557758393        7.2889012657651877       -10.142875609227668     
 N   8.2126637935177911        5.1988048110911942       -9.9238533832711422     
 C   10.521817307489163        6.9584718173601905       -7.5712369055162130     
 C   9.2632577458956042        4.8532029797822736       -7.1130556736156976     
 C   10.369406994803235        8.2069879494406255       -9.6189314983070044     
 C   8.9364812403922276        7.4733527016287198       -11.562075717712137     
 Dy   7.1316491669472102        4.4430379191659970       -11.761588389607116     
 H   8.0444603833144512        4.4752852118005011       -9.2198278005709664     
 H   10.938831613062058        6.8332807712252430       -6.5707039301487713     
 C   10.921713023303449        8.0498154268057469       -8.3455866825263314     
 C   7.7705044582697793        4.8138004082922539       -6.7267265759911163     
 C   9.7893283338676813        3.4787857176641048       -7.5862768196457209     
 H   9.8046103552241490        5.0691716336513322       -6.1779021519693060     
 H   10.667185913908241        9.0608638644609911       -10.226801180704955     
 C   9.9317983567122123        6.8652516723209089       -12.578616082802494     
 H   7.9720948810690411        6.9305319440574733       -11.647229179139334     
 C   8.6160775453282046        8.9342438429464170       -11.930998215538120     
 N   6.5356129578330595        5.4302674193394296       -13.686207630129042     
 H   5.6072961486207697        5.7370527209582241       -13.376899335796107     
 N   5.8589992726649500        2.6867265830874261       -12.236213505255661     
 O   9.0728822628707668        3.1366121474350028       -12.144385123238441     
 O   5.1471364907550514        5.4121028872517769       -10.805184006965145     
 H   11.657818510364685        8.7540200759773033       -7.9628870019682259     
 H   7.5823151209217690        4.0157159415020436       -5.9967433861675721     
 H   7.0991625009335593        4.6379582883627979       -7.5784230046231897     
 H   7.4636995308121286        5.7664126757005691       -6.2720395565419347     
 H   10.878972988877655        3.5084978697860074       -7.7203173819959447     
 H   9.3553499768534305        3.1472783977803931       -8.5387766555540647     
 H   9.5696100063147913        2.7028981287398048       -6.8372802437064326     
 H   9.5511387653213120        6.9335909462718694       -13.607971003055832     
 H   10.143703923031637        5.8101262099790070       -12.358718894979249     
 H   10.890984998877338        7.4064585866556873       -12.522599590309609     
 H   9.5266672842910403        9.5543597107873151       -11.955120700410905     
 H   7.9263112331164773        9.3952881469912839       -11.206112369898250     
 H   8.1612457484546646        8.9763714094372560       -12.933324040421409     
 C   6.9944031089488927        6.3192248494685526       -14.649249245349429     
 C   5.0198788530433136        1.6174696701911881       -11.986155445942126     
 H   5.8480260412289828        2.8810408991451344       -13.244914106657726     
 C   9.0311730967498320        1.8416782360123463       -12.861588087416216     
 C   10.422891040256085        3.3098916494151234       -11.582205646604752     
 C   3.7552141812468993        5.0043692577553776       -11.049344335627405     
 C   5.0915667128930284        6.4106997133988486       -9.7304174452491665     
 C   6.4153411881344375        7.6141105190766636       -14.810464195299511     
 C   8.0848998159431620        5.9376703077046340       -15.487050928934543     
 C   4.3563033806309424       0.93148852244255376       -13.057034965864483     
 C   4.7847544129087707        1.1935685992506881       -10.644191263699035     
 H   8.8490934049495564        2.0614262807344974       -13.921763079243712     
 H   8.1731021040315941        1.2908752263289660       -12.460082778034975     
 C   10.377491975526336        1.1685151440842589       -12.596304394338338     
 C   10.914779117006669        1.8965814908364538       -11.353563044817157     
 H   10.305792334465220        3.9360890075057733       -10.691628945199662     
 H   11.038824087373909        3.8334104820912587       -12.329215568486836     
 H   3.3494112500517548        5.6461687677647179       -11.845976828628514     
 H   3.7982717332242633        3.9681859322982103       -11.401346250570002     
 C   3.0128726832855461        5.2035010809327664       -9.7133798478184339     
 C   4.0600635982037181        5.8409271038084736       -8.7694695911877343     
 H   6.1088311478908350        6.5022256863683117       -9.3390074403703096     
 H   4.7684797113735717        7.3705097176216325       -10.160522024374425     
 C   6.9975375087646219        8.5087374586530533       -15.711753660376010     
 C   5.1706596503367752        7.9768374183667197       -14.015527873472363     
 C   8.6280807428731414        6.8692291425661010       -16.376471585438640     
 C   8.5813702373492617        4.5032766333991656       -15.416385762791457     
 C   3.5980653214326122      -0.20651222291005827       -12.771267845995654     
 C   4.5018931348489328        1.4691631308407247       -14.474454647561204     
 C   3.9855593823677387        6.7858144332438905E-002  -10.414696574452677     
 C   5.4125680234532130        1.9635231770537902       -9.4930023356849631     
 H   11.064631284823193        1.3200572656826848       -13.436387518468138     
 H   10.268789474691738        8.9910063136683302E-002  -12.432600978905507     
 H   10.485500109594932        1.4716277847559538       -10.436011899087855     
 H   12.008021285429738        1.8383943451450415       -11.281892954155039     
 H   2.6463038709995184        4.2504703924807083       -9.3154741783408355     
 H   2.1484769921771978        5.8672167043256920       -9.8379389810185227     
 H   3.6194646453091996        6.6093708234778621       -8.1228276907240904     
 H   4.5261488768754257        5.0790722067133194       -8.1307088550047748     
 H   6.5809341318683483        9.5061137960313076       -15.800454491952109     
 C   8.1044168528687326        8.1604226520290304       -16.486632651428422     
 C   4.8983233032234823        9.4840862388978362       -13.921479573632020     
 H   5.3237119668649369        7.6174137527082060       -12.981810171509387     
 C   3.9348067492951766        7.2481373724080358       -14.601144228084301     
 H   9.4798577330762051        6.5938088359361249       -16.995334763639505     
 C   10.009454105593889        4.2970579682492067       -15.925637168292029     
 H   8.5729799972176952        4.2119741717356822       -14.355763930422555     
 C   7.5992457123783073        3.5749301073715527       -16.163176116395338     
 H   3.1309387571141398      -0.75118214935559713       -13.588417774807423     
 C   3.4079042981714744      -0.65419637703620737       -11.461114206190789     
 C   3.7217548458471099        2.7950494320804653       -14.653962575287267     
 H   5.5736511675533471        1.6834098786192231       -14.637745419938154     
 C   4.0957216005695960       0.47945276326809022       -15.570908576954109     
 H   3.7890140097317451      -0.24299085565054618       -9.3913857878278293     
 C   4.5600245144114391        1.9662206491164267       -8.2161183837725087     
 H   5.4949659888424387        3.0135192300665476       -9.8215835794574193     
 C   6.8350243641382473        1.4518043559150440       -9.1866288745912144     
 H   8.5580807084647361        8.8764144969067686       -17.167281138050416     
 H   5.7788895218798171        10.031873102221915       -13.561774532782493     
 H   4.0695900622025389        9.6868814661817968       -13.229710518285559     
 H   4.6156782853142042        9.9048887537511270       -14.896209395675049     
 H   3.7364211154041080        7.6188433721196933       -15.617123053463423     
 H   3.0335960102029524        7.4193899203023363       -13.995160315885444     
 H   4.0895329436574297        6.1632421826454076       -14.685409494391306     
 H   10.323758276500667        3.2532627639523390       -15.781262359697037     
 H   10.730158580407608        4.9455726849217561       -15.408045694558069     
 H   10.086955897226163        4.5057278225397015       -17.001290990865602     
 H   7.5963486900537216        3.8147196228525497       -17.235815638575549     
 H   6.5778796858723689        3.7029461936059307       -15.780978834597676     
 H   7.8774679085277945        2.5153309714435572       -16.059998093583605     
 H   2.7728562749334635       -1.5144490242113022       -11.255965183660015     
 H   2.6401443489440095        2.6026959491569621       -14.664334885078787     
 H   3.9854170545943775        3.2796011420741147       -15.604798119403748     
 H   3.9232495667273457        3.5148326793106732       -13.849714546703694     
 H   3.0256030340770641       0.24395588024662129       -15.525390311493814     
 H   4.6620988524044567      -0.45831674536289463       -15.495167511941819     
 H   4.2891518671571349       0.91424964690542077       -16.561185340244204     
 H   3.5337303076400604        2.3060370568475221       -8.4130238736016345     
 H   5.0001110037172634        2.6255545278441819       -7.4545756190286649     
 H   4.4955459331571221       0.96651015463189716       -7.7694470507447191     
 H   6.8060217154994547       0.39260795022569844       -8.8927763669250677     
 H   7.2954201317050105        2.0158057830335587       -8.3627403230820665     
 H   7.4913117921167762        1.5273400849188941       -10.065670953019906     
 C  -3.8357740405340675       -3.1947116877757256        1.5846997473074393     
 C  -4.4235532862542835       -3.3598797006625007       0.28587064975583548     
 C  -4.1855793956319065       -2.0316376689715705        2.3411812541369090     
 N  -2.9579947039313153       -4.1258081000033782        2.1311196486783204     
 C  -5.3447230527337100       -2.4159324897285663      -0.18058343876086841     
 C  -4.1060638110746455       -4.5318027871477033      -0.63872804449908216     
 C  -5.1218708457635458       -1.1248168021041796        1.8318587250638267     
 C  -3.6139852567792139       -1.8209428784190365        3.7329859111607586     
 Dy  -1.8860313567058251       -4.9043287441611110        3.9720836567157503     
 H  -2.8013295293849652       -4.8592385132821763        1.4347698051614028     
 H  -5.7954843139111896       -2.5608344233317384       -1.1627635013411801     
 C  -5.7177161376160770       -1.3087807271438712       0.58339366199764475     
 C  -2.6287181371787560       -4.5744719360272343       -1.0790168986183479     
 C  -4.6082187670142520       -5.8975424624819839      -0.11837052703522688     
 H  -4.6837487559690869       -4.3357199363582044       -1.5565145226103669     
 H  -5.3991978135885601      -0.25869526419124234        2.4308781124443515     
 C  -4.5403676807744882       -2.4500239673639945        4.7934624912811845     
 H  -2.6345076081735539       -2.3367454768327263        3.7724658653534626     
 C  -3.3270213251604854      -0.35083599106439733        4.0811265106631804     
 N  -1.3053491752909610       -4.0831736833734826        5.9847180177646937     
 H -0.33607994924088380       -3.8432704684230048        5.7414907132341870     
 N -0.63714575246862337       -6.6868532950658581        4.3785213584196301     
 O  -3.8369332883144978       -6.1849030399386082        4.3679044244292546     
 O   9.5324626477382976E-002  -3.8729165163141581        3.1065122391298576     
 H  -6.4653707779515388      -0.61192690426638874       0.21049475167935766     
 H  -2.3471874084326627       -3.6360849249260703       -1.5769763144107671     
 H  -1.9248653721618592       -4.7151345142189447      -0.24687112741795531     
 H  -2.4590137589965728       -5.3952120753992876       -1.7876969743873938     
 H  -4.4227940201870286       -6.6854718842882681      -0.86375611886264159     
 H  -4.1286570359617540       -6.2130166590504574       0.81789235233994573     
 H  -5.6913311885877258       -5.8660516635740860        6.5366112339463933E-002
 H  -4.1252381433285983       -2.3551072697351270        5.8049176856018807     
 H  -4.7218142065989221       -3.5140365321499685        4.5937625638797561     
 H  -5.5189287961085931       -1.9495495144137236        4.7711137595395341     
 H  -4.2513262623132180       0.23866148458978187        4.1416324882739053     
 H  -2.6848411101911211       0.12365952889410317        3.3283641796285450     
 H  -2.8365689436888712      -0.28428042243363122        5.0623138130181147     
 C  -1.7695076989384420       -3.1582356809018490        6.9157281104997850     
 C  0.20343572890466227       -7.7526946019422525        4.1149846195217483     
 H -0.65221525614346432       -6.5306373719922464        5.3941299663004143     
 C  -3.7996281362744426       -7.5060065296427112        5.0357013163961923     
 C  -5.1875578436570811       -5.9828637460321428        3.8162026915012808     
 C   1.4841736348829644       -4.2991055598985142        3.3347464169901153     
 C  0.15210122492602474       -2.8746619114940026        2.0329704298161535     
 C  -1.1890604570343635       -1.8596595881725912        7.0360362009535287     
 C  -2.8768119852733607       -3.5043191549166712        7.7464938995622479     
 C  0.85613608931588503       -8.4570838938015864        5.1805158326176306     
 C  0.44780483960801887       -8.1536514377788603        2.7683730677119400     
 H  -3.5986604720466380       -7.3276818617774664        6.0995775140572723     
 H  -2.9546263319878734       -8.0507258686329202        4.6001480168697571     
 C  -5.1568311697697649       -8.1528951858445620        4.7658272263387138     
 C  -5.6936298701010450       -7.3847543607802768        3.5482138099795164     
 H  -5.0677839204279769       -5.3349741604523304        2.9418661499562320     
 H  -5.7943072281953967       -5.4737587033435462        4.5803091426245359     
 H   1.9046811493187668       -3.6671222341252832        4.1311364045279895     
 H   1.4312894665010378       -5.3372916884724440        3.6789704133314047     
 C   2.2139181566181256       -4.1019825448839171        1.9921041172178624     
 C   1.1604927522784452       -3.4597186508574524        1.0591135600369559     
 H -0.86815328571916917       -2.7698422934232378        1.6534540653592640     
 H  0.49722924233592070       -1.9223458729068599        2.4616213958165223     
 C  -1.7750698262344697      -0.93250153039386097        7.9020759451574314     
 C   5.4777675953716472E-002  -1.5214920147976867        6.2296392063797352     
 C  -3.4221800899691663       -2.5420744427647852        8.6027972772083618     
 C  -3.3925677342123350       -4.9334864511596876        7.7007782592431822     
 C   1.6304943990081746       -9.5804141967997030        4.8802147472942785     
 C  0.69104211170422203       -7.9483945476653988        6.6065183278104538     
 C   1.2544658974814349       -9.2711764523668627        2.5249584687767874     
 C -0.18369809755470065       -7.3730009076026350        1.6270555408376182     
 H  -5.8347025236863956       -8.0134160806814130        5.6155203623264338     
 H  -5.0658533482663612       -9.2281373840128857        4.5740009310398237     
 H  -5.2713683419366326       -7.7843485414624256        2.6161902258197460     
 H  -6.7877940281085376       -7.4346377392133780        3.4791375004617842     
 H   2.5726870538791480       -5.0559589447946909        1.5906160474999291     
 H   3.0814392595052009       -3.4415544578875141        2.1082525081039392     
 H   1.5978458379816285       -2.7001995126247551       0.40062378218869898     
 H  0.67522080528279083       -4.2197951110573086       0.43302809690846400     
 H  -1.3587532326711489        6.8227776710156410E-002   7.9564964557502478     
 C  -2.8882959865317352       -1.2519701790767794        8.6799948727625136     
 C  0.31339241747257524       -1.6000600304770539E-002   6.0691445084847535     
 H  -9.2264640443834922E-002  -1.9324672172433153        5.2142125770949823     
 C   1.2947864549241836       -2.2109693739691414        6.8531099132498472     
 H  -4.2831001850738533       -2.7904055647407553        9.2210330392129745     
 C  -4.8309605583991555       -5.1043494383296144        8.1932463535968907     
 H  -3.3700564537870621       -5.2461923043521992        6.6475333429615659     
 C  -2.4320065465654981       -5.8585177522775753        8.4785575865975549     
 H   2.0985348912744239       -10.134591401114664        5.6908997832825747     
 C   1.8364004977435744       -10.001174415469613        3.5635095546955564     
 C   1.4689570814294099       -6.6279945753331972        6.8249706400196830     
 H -0.38254887149416689       -7.7353103972932402        6.7599790923834124     
 C   1.0813432874029463       -8.9578398068138760        7.6904636079536335     
 H   1.4494355377276535       -9.5726885046645087        1.4980020943922554     
 C  0.68346526161017862       -7.3268132839636255       0.36092197187394948     
 H -0.29126447402154626       -6.3316751377867524        1.9767324852278594     
 C  -1.5925457336664479       -7.9096101063857596        1.2990341310500704     
 H  -3.3411124529245262      -0.51344220467924739        9.3367729727383928     
 H -0.57277150368131313       0.50946597161079521        5.6895557399312153     
 H   1.1381746718916907       0.16401798041875840        5.3659647334238469     
 H  0.59614768423458653       0.45042525406389400        7.0239069854590488     
 H   1.4783833257475132       -1.7996811815444693        7.8566509993578864     
 H   2.1995947236281932       -2.0509549448324291        6.2490297568205202     
 H   1.1553262486135432       -3.2948025219479082        6.9786976717663931     
 H  -5.1590867935122242       -6.1475212385571956        8.0728139541860831     
 H  -5.5321759974615894       -4.4597020583376379        7.6446850804220219     
 H  -4.9250422222299370       -4.8617705801566178        9.2608029641530933     
 H  -2.4293408494479030       -5.5922707085056373        9.5453530355862668     
 H  -1.4076076203378887       -5.7581196876086782        8.0953888533502134     
 H  -2.7277887603093967       -6.9158252352711633        8.3986687775439588     
 H   2.4827887018919546       -10.850408062961540        3.3487331819680146     
 H   2.5493651741020726       -6.8234889729165573        6.8613461446719990     
 H   1.1803876892088934       -6.1556390864445332        7.7743321943321080     
 H   1.2899258650444096       -5.8977244019731350        6.0258277123362145     
 H   2.1516071179540570       -9.1938455659295180        7.6551453262571965     
 H  0.51556882600623433       -9.8934573678075690        7.5934634018181715     
 H  0.87510091894952691       -8.5383933345963481        8.6843116295652756     
 H   1.6986752011668227       -6.9662954113499289       0.57751770307410399     
 H  0.23739454585107400       -6.6648512241059334      -0.39397915670373607     
 H  0.77854164242238810       -8.3161731311206832      -0.10326315447561710     
 H  -1.5368846608963385       -8.9612028361028919       0.98220487251918576     
 H  -2.0609950394715226       -7.3382645039528844       0.48518397418644371     
 H  -2.2543659047571087       -7.8679182749286820        2.1764913700189585     
         240

 C   9.0718564716571226        6.1447842852432224       -9.3705345788186296     
 C   9.6158556124576755        6.0048239417653875       -8.0491359624986547     
 C   9.4484807523204211        7.2925891467033885       -10.138576944568548     
 N   8.2104099199522338        5.2017793086632516       -9.9228959668303460     
 C   10.523313390111367        6.9560164116630343       -7.5703186334293404     
 C   9.2655411478244893        4.8499342001835402       -7.1143852462931481     
 C   10.366892741424433        8.2093552075591525       -9.6144455442850756     
 C   8.9287563722070686        7.4804006703695256       -11.555526359754127     
 Dy   7.1316802376152664        4.4473120844541398       -11.762581862542323     
 H   8.0428237585991340        4.4766761571004654       -9.2204449732587541     
 H   10.942137162079053        6.8285884685805831       -6.5709855307167162     
 C   10.921846320910346        8.0490109914053356       -8.3428583019530222     
 C   7.7732861112647953        4.8086497636642358       -6.7266003994131793     
 C   9.7922427370771334        3.4770769530738117       -7.5909056237781689     
 H   9.8076801808081377        5.0645611518619518       -6.1794138989357839     
 H   10.663281131764796        9.0647843766352061       -10.220597150668887     
 C   9.9172682564041956        6.8693400930051292       -12.575954947788031     
 H   7.9622728134498235        6.9414766920533673       -11.637015294593667     
 C   8.6137044799261897        8.9425366588931023       -11.922760111606825     
 N   6.5350313838092697        5.4280591384723280       -13.690159914898397     
 H   5.6058346480764287        5.7338696742183508       -13.382791310024956     
 N   5.8615468995460249        2.6888057688026099       -12.234287330208828     
 O   9.0740829041442836        3.1416642772753596       -12.143752377757124     
 O   5.1465698904439767        5.4173800400909355       -10.809513334046207     
 H   11.658770389460065        8.7521914627074953       -7.9599754426490668     
 H   7.5864301840702133        4.0091749148090408       -5.9978772286484592     
 H   7.1010775658454479        4.6338835611940263       -7.5777941113501042     
 H   7.4663996789826905        5.7601850309362428       -6.2698855892317962     
 H   10.881802596522107        3.5078612252727210       -7.7252766587176627     
 H   9.3579931793281848        3.1477207000460794       -8.5439383814073455     
 H   9.5733508784423069        2.6993067600798186       -6.8437531237488303     
 H   9.5338427590483619        6.9407971004810207       -13.603782045794702     
 H   10.125203413829377        5.8131858619090782       -12.357988696316445     
 H   10.878840384764670        7.4056346917088520       -12.522767040266064     
 H   9.5266105208202525        9.5580623240239362       -11.951152315117270     
 H   7.9298154302724431        9.4063273685419073       -11.195009718748375     
 H   8.1549529963436171        8.9875032079203088       -12.922788311091308     
 C   6.9943945906739717        6.3165682630422273       -14.653366163824471     
 C   5.0227091460616480        1.6195336825703890       -11.983128813917688     
 H   5.8510527384054845        2.8814410864419107       -13.243279807789317     
 C   9.0334685986034149        1.8452250542757500       -12.858043426686486     
 C   10.423942196459221        3.3174842827640432       -11.582138472504411     
 C   3.7550778142292636        5.0081787945157084       -11.053271878182590     
 C   5.0903770268363839        6.4146197728132170       -9.7335977292527982     
 C   6.4156119701391212        7.6114654010354732       -14.815270491456689     
 C   8.0857658938257924        5.9347942780471605       -15.489864057289218     
 C   4.3595100868930183       0.93228372898237133       -13.053419223245591     
 C   4.7877680245795728        1.1966924046184961       -10.640810035791960     
 H   8.8500420872531596        2.0622736204106045       -13.918429456790589     
 H   8.1765728592579094        1.2942092856411826       -12.454490848075334     
 C   10.380864842017314        1.1745145440425262       -12.592659782128457     
 C   10.917718157177619        1.9051711325195642       -11.351390330637360     
 H   10.306157251553419        3.9446473825910755       -10.692384415285401     
 H   11.038997259547202        3.8408044986847405       -12.329983573916348     
 H   3.3479406595123433        5.6504002079315239       -11.848834368547905     
 H   3.7992553958582445        3.9724786092411950       -11.406462981965001     
 C   3.0134959618437214        5.2047073033089974       -9.7165372929742606     
 C   4.0605650886748812        5.8422315557578681       -8.7725968911100392     
 H   6.1077304386129185        6.5070247389205749       -9.3427162973367146     
 H   4.7655216514897454        7.3743354142486588       -10.162395551061964     
 C   6.9984983871885778        8.5057616600706911       -15.716402937577723     
 C   5.1705861428698627        7.9744121422619534       -14.021014476595766     
 C   8.6295665331750602        6.8659848869113791       -16.379264453364453     
 C   8.5826813300528855        4.5006798696277963       -15.417645618813495     
 C   3.5999520684088542      -0.20449617363076839       -12.766509534853107     
 C   4.5069092826525807        1.4671267612735301       -14.471624624828262     
 C   3.9877289852986144        7.1830587837264703E-002  -10.410249136948915     
 C   5.4175546350708412        1.9659303854499481       -9.4902903611217511     
 H   11.067328990242965        1.3259065943553501       -13.433315261548985     
 H   10.273906341578043        9.6027934669777340E-002  -12.427406771262255     
 H   10.489205968388150        1.4813466767162429       -10.432992246210151     
 H   12.011051340041899        1.8481207175989671       -11.279994762679678     
 H   2.6484394530995528        4.2507301006249429       -9.3196422766807760     
 H   2.1482431451145407        5.8675386113809997       -9.8395417395600582     
 H   3.6195234146799709        6.6091686438937289       -8.1245718612795130     
 H   4.5282484486771803        5.0802168895266542       -8.1352963505044329     
 H   6.5820607650920380        9.5031411915076429       -15.805779854105531     
 C   8.1058306758923937        8.1570412226198137       -16.490421866833536     
 C   4.8987042240789478        9.4817083097337065       -13.926328308958304     
 H   5.3228723230602979        7.6144315821647623       -12.987409602194431     
 C   3.9349214980098068        7.2462901354003195       -14.607724556263994     
 H   9.4818705556564762        6.5903944903692588       -16.997309703422399     
 C   10.011771373837183        4.2949556312956920       -15.924055767556885     
 H   8.5723720520878608        4.2099586256545622       -14.356973588999516     
 C   7.6021688709441424        3.5715448997878703       -16.165467464831384     
 H   3.1326047672917010      -0.74975251665876885       -13.583146548228322     
 C   3.4089790816163692      -0.65039769498362110       -11.455918504877161     
 C   3.7268798560651737        2.7923589609532891       -14.655010663445319     
 H   5.5788412582638225        1.6812738680178501       -14.633791464856857     
 C   4.1024975089146247       0.47523451606322664       -15.566706722450244     
 H   3.7917590000866204      -0.23841442871836430       -9.3866539573401262     
 C   4.5667737116891933        1.9692508043938246       -8.2122543085101878     
 H   5.5006997991322644        3.0159238116117941       -9.8187928410104597     
 C   6.8396856359783733        1.4522685620996836       -9.1859242922489859     
 H   8.5598446050315413        8.8727374320277139       -17.171097072503958     
 H   5.7792033222812584        10.029064636113207       -13.565770287440888     
 H   4.0696557569523577        9.6843742213830968       -13.234898588250877     
 H   4.6166866547274754        9.9031563327689032       -14.900936296726831     
 H   3.7373156322681003        7.6174203757825723       -15.623686782816035     
 H   3.0333542331813130        7.4174526343521698       -14.002234982779342     
 H   4.0894879012318990        6.1613969683850218       -14.692334933684785     
 H   10.326335195529191        3.2514154836628864       -15.778573248575819     
 H   10.731073006485635        4.9441211633487736       -15.405406555875350     
 H   10.091283565281437        4.5032155668440090       -16.999573397525200     
 H   7.6008566701855989        3.8105885476487962       -17.238234803620152     
 H   6.5802164524886280        3.6994453486697929       -15.784908074562129     
 H   7.8805043297972377        2.5121336931404459       -16.061050121270490     
 H   2.7730316018310734       -1.5097715897176378       -11.249981062862870     
 H   2.6453554565980086        2.5996990873528936       -14.666730040166017     
 H   3.9919957512947790        3.2750342652188205       -15.606312620267767     
 H   3.9269613541968211        3.5137971030099111       -13.852000215339144     
 H   3.0322827488858453       0.23995974360757691       -15.522595596044257     
 H   4.6685640687112810      -0.46238861262983072       -15.488205247003117     
 H   4.2977552409316253       0.90809883357646215       -16.557372084305332     
 H   3.5406239219300564        2.3102654603369848       -8.4076124241158041     
 H   5.0086565863517443        2.6279317574767402       -7.4512813503194746     
 H   4.5017702203958985       0.96954750240819021       -7.7655625492272398     
 H   6.8095638954137794       0.39289931371671999       -8.8929157436304198     
 H   7.3016775505832241        2.0149536333454474       -8.3621400278119182     
 H   7.4950323163227210        1.5277780822389730       -10.065627578861340     
 C  -3.8345008651744910       -3.1983555140917455        1.5822071522640508     
 C  -4.4212663352075490       -3.3640135918366076       0.28304602623041863     
 C  -4.1836164116939134       -2.0342673677307439        2.3374264210271298     
 N  -2.9582752023719356       -4.1298552836245657        2.1301643002870119     
 C  -5.3416184916098732       -2.4199379736336688      -0.18463028855652064     
 C  -4.1035840142407425       -4.5366237157585818      -0.64056666752771918     
 C  -5.1188302113732931       -1.1271696437967380        1.8267672805235533     
 C  -3.6121213657664133       -1.8228012200319625        3.7291412334135616     
 Dy  -1.8877795210268375       -4.9063124445353168        3.9725118677360540     
 H  -2.8020864592788963       -4.8643143250120211        1.4348594993641599     
 H  -5.7918635884532472       -2.5653184847294712       -1.1669382415168101     
 C  -5.7142815559077853       -1.3119407923764519       0.57823886163352722     
 C  -2.6256195650802736       -4.5812732471538604       -1.0783658118241803     
 C  -4.6085101570275198       -5.9013478354046986      -0.12052688505413925     
 H  -4.6793905352712946       -4.3401772579754754       -1.5593911023953406     
 H  -5.3955780698536628      -0.26014632283472505        2.4246758136697553     
 C  -4.5375778222763099       -2.4527319780165664        4.7899311878968138     
 H  -2.6321115481968715       -2.3375625500446744        3.7685137259282153     
 C  -3.3267842902775939      -0.35241387630979748        4.0773795966443815     
 N  -1.3047366759630352       -4.0790536660825198        5.9817389219743582     
 H -0.33752301996653500       -3.8354388134927904        5.7356541548960305     
 N -0.63950752655657883       -6.6887891665754395        4.3807802905967996     
 O  -3.8392295773206051       -6.1869038323215655        4.3662677868414512     
 O   9.3899848178998463E-002  -3.8766324522131468        3.1046841186562961     
 H  -6.4613215728478570      -0.61497874944736097       0.20438747389511785     
 H  -2.3421579567089013       -3.6431708806599223       -1.5756611043314266     
 H  -1.9233375086502977       -4.7229485825318767      -0.24515435631667279     
 H  -2.4558687396682459       -5.4021086293850527       -1.7869270726168656     
 H  -4.4220905448093832       -6.6901155110033912      -0.86470314762245293     
 H  -4.1317642291144860       -6.2164342897968536       0.81715748737280669     
 H  -5.6919407733886027       -5.8684935982045090        6.0378669479502226E-002
 H  -4.1222465609622700       -2.3574347775111892        5.8012723803803175     
 H  -4.7183002951918560       -3.5168819086678278        4.5902391265312028     
 H  -5.5166112189365499       -1.9531755466627434        4.7679577901367098     
 H  -4.2518607175551315       0.23569748841194033        4.1390381958757692     
 H  -2.6860958555131842       0.12327021863738151        3.3241512184907918     
 H  -2.8354378653539518      -0.28541186542408614        5.0580795376096779     
 C  -1.7688361150642675       -3.1570061858588594        6.9151817744855144     
 C  0.20099922260432926       -7.7545247463320912        4.1167269773130526     
 H -0.65324466372607404       -6.5318244014213720        5.3962269357360988     
 C  -3.8028440398976966       -7.5078027011539463        5.0343850889036075     
 C  -5.1896396579958610       -5.9841575157512752        3.8143289210797606     
 C   1.4827779547127526       -4.3025312214914777        3.3331032308693929     
 C  0.15064484810988013       -2.8776847202372879        2.0317629553435714     
 C  -1.1883911427247662       -1.8588446322174061        7.0392336451639910     
 C  -2.8758949336324067       -3.5055419048011949        7.7452190809720873     
 C  0.85417627927189321       -8.4590887158514718        5.1818328853092286     
 C  0.44466314423601749       -8.1553882060232290        2.7699383345539443     
 H  -3.6022000198647350       -7.3293913357647904        6.0982967657746103     
 H  -2.9579533312458821       -8.0530308177591401        4.5993009101362023     
 C  -5.1602355711647814       -8.1541150987128077        4.7642250410359486     
 C  -5.6965027842009706       -7.3857907566316863        3.5465109633952654     
 H  -5.0692923044045495       -5.3365327601414494        2.9398882782093585     
 H  -5.7961811917742976       -5.4745045624261497        4.5782279869727835     
 H   1.9029414435888550       -3.6708513816806199        4.1299259495474185     
 H   1.4300908483366781       -5.3408670725886980        3.6769140867220185     
 C   2.2129128568596883       -4.1045234673922089        1.9907592591880152     
 C   1.1597318367228420       -3.4616062521819200        1.0579170132914590     
 H -0.86948419055351422       -2.7731261716858637        1.6518426051478881     
 H  0.49505159579764069       -1.9254325838277984        2.4610983741510561     
 C  -1.7744954034748648      -0.93425178099429951        7.9077656517176154     
 C   5.5952717721308109E-002  -1.5189257566978520        6.2343833067311829     
 C  -3.4213626649427975       -2.5458018305173007        8.6040307206434790     
 C  -3.3911492657471682       -4.9346537947268532        7.6961232559258121     
 C   1.6287694071718763       -9.5820792073640106        4.8810162778446875     
 C  0.68870761857534901       -7.9514838485535853        6.6081325504239929     
 C   1.2516786937327611       -9.2725219805978014        2.5260316871927313     
 C -0.18833611452222204       -7.3755284666881611        1.6289229226349311     
 H  -5.8382475228016535       -8.0143600532541708        5.6137486550816886     
 H  -5.0695780823116214       -9.2293859201048232        4.5724111342869795     
 H  -5.2743935089054448       -7.7857178482222515        2.6145717180397638     
 H  -6.7906803954293569       -7.4351210525552798        3.4773839653573710     
 H   2.5717665533949234       -5.0582331126307842        1.5886929565785057     
 H   3.0804801352691151       -3.4442203591026916        2.1075030344893717     
 H   1.5972643931900836       -2.7013795047944154       0.40037153467522046     
 H  0.67498664326973434       -4.2211910042889293       0.43086230175785944     
 H  -1.3579909543660669        6.6098522973716670E-002   7.9653893125609443     
 C  -2.8877682079294682       -1.2559118729570093        8.6846633009294774     
 C  0.31527842205310558       -1.3296429061572648E-002   6.0778618380358429     
 H  -9.0727559454989559E-002  -1.9268586451759355        5.2177920459381975     
 C   1.2953626449510276       -2.2106879622070599        6.8564029586462869     
 H  -4.2821485780971491       -2.7960579008949873        9.2215875402549052     
 C  -4.8297753497349305       -5.1072043916989278        8.1872215191113984     
 H  -3.3680674112379863       -5.2451380240341852        6.6422627999500250     
 C  -2.4307559457322485       -5.8610576622506061        8.4724125186334440     
 H   2.0970576204405367       -10.136412394635045        5.6914288544623908     
 C   1.8343745235904620       -10.002465572800356        3.5641789990173023     
 C   1.4663150015344522       -6.6311444408093978        6.8278010540325633     
 H -0.38496813599458357       -7.7387646060151516        6.7613722465417405     
 C   1.0788646030384501       -8.9617583796628839        7.6913646137212313     
 H   1.4462151848971068       -9.5737446510456152        1.4989429593213801     
 C  0.67684532420230870       -7.3301044298590812       0.36142835020438163     
 H -0.29553866323429295       -6.3339267310805560        1.9778991418330123     
 C  -1.5974218406974159       -7.9126990824724910        1.3031958667464940     
 H  -3.3407466256084883      -0.51921344380930112        9.3432614633427935     
 H -0.57033587762550508       0.51341122023145269        5.6987526650075573     
 H   1.1407158309065699       0.16804000851741852        5.3758532210792866     
 H  0.59742510771068746       0.45057294913075874        7.0338964904834027     
 H   1.4790959648084052       -1.8019281830341500        7.8608630365037522     
 H   2.2003770508261793       -2.0499664509943982        6.2528307434976256     
 H   1.1548874310554329       -3.2945923333159151        6.9792948491687934     
 H  -5.1575088113256369       -6.1500530756316811        8.0639031599370767     
 H  -5.5309023926643333       -4.4613657629920924        7.6400383946133061     
 H  -4.9244280515420842       -4.8675661376025738        9.2552690726850155     
 H  -2.4293931219016240       -5.5975771954980917        9.5397840003372476     
 H  -1.4060314540994681       -5.7590031392580583        8.0907541805037688     
 H  -2.7256786028944395       -6.9182564541446512        8.3895511955836763     
 H   2.4809286200068152       -10.851468037542858        3.3490277605060137     
 H   2.5467802842162106       -6.8264130122653741        6.8636217852239989     
 H   1.1779748151296867       -6.1599801879199241        7.7777927120512427     
 H   1.2868546723198089       -5.8999329431036251        6.0296214724621988     
 H   2.1492759262787673       -9.1971519818559813        7.6564836074245397     
 H  0.51363291867721761       -9.8975444303713136        7.5930946066168730     
 H  0.87176447188170347       -8.5433693715680370        8.6854487358106134     
 H   1.6923149086620497       -6.9693112068963625       0.57614692174738225     
 H  0.22947755294028302       -6.6686020017626531      -0.39309209421061209     
 H  0.77128998830650319       -8.3197327172549205      -0.10235679745593015     
 H  -1.5418895901108856       -8.9646608753598276       0.98768608883210107     
 H  -2.0668243520092711       -7.3425221083633927       0.48913806443026919     
 H  -2.2583192699244581       -7.8699667891480614        2.1812364676104616     
         240

 C   9.0701079195296508        6.1464725571091288       -9.3684871922941184     
 C   9.6163828040455464        6.0035264540526656       -8.0485271217449110     
 C   9.4448609488650046        7.2962770276415894       -10.134278279909429     
 N   8.2081560463866765        5.2047538062353089       -9.9219385503895499     
 C   10.524809472733569        6.9535610059658772       -7.5694003613424679     
 C   9.2678245497533744        4.8466654205848059       -7.1157148189705977     
 C   10.364378488045631        8.2117224656776795       -9.6099595902631467     
 C   8.9210315040219097        7.4874486391103314       -11.548977001796118     
 Dy   7.1317113082833226        4.4515862497422836       -11.763575335477528     
 H   8.0411871338838168        4.4780671024004297       -9.2210621459465418     
 H   10.945442711096049        6.8238961659359223       -6.5712671312846611     
 C   10.921979618517243        8.0482065560049261       -8.3401299213797131     
 C   7.7760677642598113        4.8034991190362177       -6.7264742228352423     
 C   9.7951571402865838        3.4753681884835186       -7.5955344279106178     
 H   9.8107500063921265        5.0599506700725705       -6.1809256459022617     
 H   10.659376349621350        9.0687048888094210       -10.214393120632819     
 C   9.9027381560961807        6.8734285136893503       -12.573293812773565     
 H   7.9524507458306068        6.9524214400492621       -11.626801410048001     
 C   8.6113314145241748        8.9508294748397859       -11.914522007675531     
 N   6.5344498097854800        5.4258508576052256       -13.694112199667750     
 H   5.6043731475320877        5.7306866274784776       -13.388683284253805     
 N   5.8640945264270998        2.6908849545177937       -12.232361155161994     
 O   9.0752835454178005        3.1467164071157168       -12.143119632275807     
 O   5.1460032901329011        5.4226571929300942       -10.813842661127268     
 H   11.659722268555443        8.7503628494376891       -7.9570638833299077     
 H   7.5905452472186585        4.0026338881160379       -5.9990110711293472     
 H   7.1029926307573366        4.6298088340252548       -7.5771652180770195     
 H   7.4690998271532525        5.7539573861719164       -6.2677316219216586     
 H   10.884632204166561        3.5072245807594351       -7.7302359354393806     
 H   9.3606363818029408        3.1481630023117657       -8.5491001072606263     
 H   9.5770917505698225        2.6957153914198324       -6.8502260037912279     
 H   9.5165467527754117        6.9480032546901729       -13.599593088533570     
 H   10.106702904627118        5.8162455138391493       -12.357258497653643     
 H   10.866695770652003        7.4048107967620167       -12.522934490222521     
 H   9.5265537573494630        9.5617649372605555       -11.947183929823634     
 H   7.9333196274284097        9.4173665900925290       -11.183907067598501     
 H   8.1486602442325697        8.9986350064033633       -12.912252581761207     
 C   6.9943860723990507        6.3139116766159020       -14.657483082299510     
 C   5.0255394390799832        1.6215976949495898       -11.980102181893251     
 H   5.8540794355819852        2.8818412737386869       -13.241645508920907     
 C   9.0357641004569995        1.8487718725391538       -12.854498765956755     
 C   10.424993352662359        3.3250769161129630       -11.582071298404072     
 C   3.7549414472116283        5.0119883312760383       -11.057199420737776     
 C   5.0891873407797386        6.4185398322275846       -9.7367780132564281     
 C   6.4158827521438040        7.6088202829942828       -14.820076787613866     
 C   8.0866319717084245        5.9319182483896862       -15.492677185643894     
 C   4.3627167931550943       0.93307893552218890       -13.049803480626700     
 C   4.7907816362503750        1.1998162099863041       -10.637428807884886     
 H   8.8509907695567627        2.0631209600867120       -13.915095834337468     
 H   8.1800436144842230        1.2975433449533993       -12.448898918115693     
 C   10.384237708508289        1.1805139440007932       -12.589015169918577     
 C   10.920657197348572        1.9137607742026745       -11.349217616457564     
 H   10.306522168641617        3.9532057576763773       -10.693139885371139     
 H   11.039170431720493        3.8481985152782219       -12.330751579345860     
 H   3.3464700689729323        5.6546316480983299       -11.851691908467298     
 H   3.8002390584922257        3.9767712861841802       -11.411579713360002     
 C   3.0141192404018966        5.2059135256852276       -9.7196947381300873     
 C   4.0610665791460443        5.8435360077072636       -8.7757241910323440     
 H   6.1066297293350011        6.5118237914728381       -9.3464251543031214     
 H   4.7625635916059190        7.3781611108756850       -10.164269077749505     
 C   6.9994592656125327        8.5027858614883307       -15.721052214779437     
 C   5.1705126354029503        7.9719868661571880       -14.026501079719168     
 C   8.6310523234769789        6.8627406312566581       -16.382057321290265     
 C   8.5839924227565110        4.4980831058564279       -15.418905474835533     
 C   3.6018388153850958      -0.20248012435147852       -12.761751223710561     
 C   4.5119254304562277        1.4650903917063354       -14.468794602095318     
 C   3.9898985882294902        7.5803031342090488E-002  -10.405801699445153     
 C   5.4225412466884686        1.9683375938461058       -9.4875783865585390     
 H   11.070026695662737        1.3317559230280156       -13.430243004629832     
 H   10.279023208464347       0.10214580620287139       -12.422212563619006     
 H   10.492911827181370        1.4910655686765319       -10.429972593332447     
 H   12.014081394654061        1.8578470900528927       -11.278096571204319     
 H   2.6505750351995871        4.2509898087691784       -9.3238103750207166     
 H   2.1480092980518837        5.8678605184363075       -9.8411444981015919     
 H   3.6195821840507425        6.6089664643095958       -8.1263160318349357     
 H   4.5303480204789359        5.0813615723399881       -8.1398838460040928     
 H   6.5831873983157267        9.5001685869839783       -15.811105216258952     
 C   8.1072444989160566        8.1536597932105970       -16.494211082238650     
 C   4.8990851449344133        9.4793303805695750       -13.931177044284588     
 H   5.3220326792556598        7.6114494116213196       -12.993009032879476     
 C   3.9350362467244371        7.2444428983926024       -14.614304884443687     
 H   9.4838833782367473        6.5869801448023928       -16.999284643205289     
 C   10.014088642080475        4.2928532943421773       -15.922474366821739     
 H   8.5717641069580246        4.2079430795734423       -14.358183247576477     
 C   7.6050920295099775        3.5681596922041883       -16.167758813267429     
 H   3.1342707774692626      -0.74832288396194047       -13.577875321649222     
 C   3.4100538650612640      -0.64659901293103483       -11.450722803563533     
 C   3.7320048662832370        2.7896684898261133       -14.656058751603371     
 H   5.5840313489742970        1.6791378574164768       -14.629837509775562     
 C   4.1092734172596534       0.47101626885836301       -15.562504867946378     
 H   3.7945039904414952      -0.23383800178618244       -9.3819221268524249     
 C   4.5735229089669476        1.9722809596712227       -8.2083902332478651     
 H   5.5064336094220909        3.0183283931570406       -9.8160021025635018     
 C   6.8443469078184984        1.4527327682843232       -9.1852197099067556     
 H   8.5616085015983447        8.8690603671486592       -17.174913006957500     
 H   5.7795171226826998        10.026256170004499       -13.569766042099280     
 H   4.0697214517021765        9.6818669765843968       -13.240086658216194     
 H   4.6176950241407466        9.9014239117866811       -14.905663197778614     
 H   3.7382101491320925        7.6159973794454512       -15.630250512168649     
 H   3.0331124561596736        7.4155153484020024       -14.009309649673238     
 H   4.0894428588063683        6.1595517541246352       -14.699260372978262     
 H   10.328912114557715        3.2495682033734332       -15.775884137454602     
 H   10.731987432563663        4.9426696417757912       -15.402767417192631     
 H   10.095611233336712        4.5007033111483157       -16.997855804184802     
 H   7.6053646503174761        3.8064574724450426       -17.240653968664756     
 H   6.5825532191048870        3.6959445037336551       -15.788837314526580     
 H   7.8835407510666808        2.5089364148373350       -16.062102148957376     
 H   2.7732069287286834       -1.5050941552239734       -11.243996942065726     
 H   2.6505665642520082        2.5967022255488250       -14.669125195253246     
 H   3.9985744479951806        3.2704673883635267       -15.607827121131784     
 H   3.9306731416662966        3.5127615267091485       -13.854285883974594     
 H   3.0389624636946264       0.23596360696853252       -15.519800880594698     
 H   4.6750292850181063      -0.46646047989676681       -15.481242982064417     
 H   4.3063586147061157       0.90194802024750353       -16.553558828366462     
 H   3.5475175362200519        2.3144938638264474       -8.4022009746299737     
 H   5.0172021689862252        2.6303089871092986       -7.4479870816102842     
 H   4.5079945076346757       0.97258485018448326       -7.7616780477097596     
 H   6.8131060753281041       0.39319067720774153       -8.8930551203357719     
 H   7.3079349694614377        2.0141014836573361       -8.3615397325417717     
 H   7.4987528405286650        1.5282160795590523       -10.065584204702777     
 C  -3.8332276898149149       -3.2019993404077649        1.5797145572206623     
 C  -4.4189793841608145       -3.3681474830107150       0.28022140270500184     
 C  -4.1816534277559203       -2.0368970664899173        2.3336715879173506     
 N  -2.9585557008125560       -4.1339024672457523        2.1292089518957034     
 C  -5.3385139304860374       -2.4239434575387708      -0.18867713835217292     
 C  -4.1011042174068395       -4.5414446443694603      -0.64240529055635609     
 C  -5.1157895769830395       -1.1295224854892967        1.8216758359832801     
 C  -3.6102574747536123       -1.8246595616448884        3.7252965556663646     
 Dy  -1.8895276853478500       -4.9082961449095235        3.9729400787563574     
 H  -2.8028433891728275       -4.8693901367418650        1.4349491935669167     
 H  -5.7882428629953049       -2.5698025461272045       -1.1711129816924402     
 C  -5.7108469741994945       -1.3151008576090324       0.57308406126940969     
 C  -2.6225209929817908       -4.5880745582804865       -1.0777147250300125     
 C  -4.6088015470407875       -5.9051532083274143      -0.12268324307305162     
 H  -4.6750323145735031       -4.3446345795927463       -1.5622676821803143     
 H  -5.3919583261187656      -0.26159738147820771        2.4184735148951586     
 C  -4.5347879637781325       -2.4554399886691383        4.7863998845124431     
 H  -2.6297154882201892       -2.3383796232566225        3.7645615865029680     
 C  -3.3265472553947020      -0.35399176155519768        4.0736326826255826     
 N  -1.3041241766351093       -4.0749336487915562        5.9787598261840236     
 H -0.33896609069218619       -3.8276071585625755        5.7298175965578748     
 N -0.64186930064453440       -6.6907250380850218        4.3830392227739692     
 O  -3.8415258663267124       -6.1889046247045219        4.3646311492536469     
 O   9.2475069880613964E-002  -3.8803483881121354        3.1028559981827351     
 H  -6.4572723677441761      -0.61803059462833321       0.19828019611087799     
 H  -2.3371285049851394       -3.6502568363937744       -1.5743458942520860     
 H  -1.9218096451387365       -4.7307626508448095      -0.24343758521539027     
 H  -2.4527237203399195       -5.4090051833708177       -1.7861571708463375     
 H  -4.4213870694317388       -6.6947591377185152      -0.86565017638226416     
 H  -4.1348714222672180       -6.2198519205432490       0.81642262240566776     
 H  -5.6925503581894796       -5.8709355328349311        5.5391226619540511E-002
 H  -4.1192549785959409       -2.3597622852872515        5.7976270751587542     
 H  -4.7147863837847908       -3.5197272851856876        4.5867156891826486     
 H  -5.5142936417645076       -1.9568015789117630        4.7648018207338865     
 H  -4.2523951727970442       0.23273349223409875        4.1364439034776330     
 H  -2.6873506008352468       0.12288090838065986        3.3199382573530385     
 H  -2.8343067870190324      -0.28654330841454101        5.0538452622012411     
 C  -1.7681645311900931       -3.1557766908158702        6.9146354384712447     
 C  0.19856271630399625       -7.7563548907219300        4.1184693351043560     
 H -0.65427407130868376       -6.5330114308504967        5.3983239051717842     
 C  -3.8060599435209506       -7.5095988726651814        5.0330688614110217     
 C  -5.1917214723346410       -5.9854512854704076        3.8124551506582405     
 C   1.4813822745425409       -4.3059568830844412        3.3314600447486704     
 C  0.14918847129373550       -2.8807075289805737        2.0305554808709889     
 C  -1.1877218284151687       -1.8580296762622210        7.0424310893744533     
 C  -2.8749778819914522       -3.5067646546857181        7.7439442623819268     
 C  0.85221646922790151       -8.4610935379013590        5.1831499380008266     
 C  0.44152144886401617       -8.1571249742675960        2.7715036013959486     
 H  -3.6057395676828321       -7.3311008097521144        6.0970160174919474     
 H  -2.9612803305038913       -8.0553357668853600        4.5984538034026485     
 C  -5.1636399725597988       -8.1553350115810535        4.7626228557331833     
 C  -5.6993756983008952       -7.3868271524830948        3.5448081168110139     
 H  -5.0708006883811230       -5.3380913598305684        2.9379104064624846     
 H  -5.7980551553531976       -5.4752504215087541        4.5761468313210312     
 H   1.9012017378589430       -3.6745805292359570        4.1287154945668476     
 H   1.4288922301723181       -5.3444424567049520        3.6748577601126327     
 C   2.2119075571012505       -4.1070643899005006        1.9894144011581678     
 C   1.1589709211672388       -3.4634938535063875        1.0567204665459622     
 H -0.87081509538785928       -2.7764100499484896        1.6502311449365119     
 H  0.49287394925936068       -1.9285192947487371        2.4605753524855905     
 C  -1.7739209807152598      -0.93600203159473794        7.9134553582777984     
 C   5.7127759488899754E-002  -1.5163594985980173        6.2391274070826306     
 C  -3.4205452399164282       -2.5495292182698162        8.6052641640785961     
 C  -3.3897307972820014       -4.9358211382940178        7.6914682526084412     
 C   1.6270444153355781       -9.5837442179283165        4.8818178083950965     
 C  0.68637312544647600       -7.9545731494417709        6.6097467730375321     
 C   1.2488914899840873       -9.2738675088287383        2.5271049056086752     
 C -0.19297413148974341       -7.3780560257736871        1.6307903044322443     
 H  -5.8417925219169105       -8.0153040258269268        5.6119769478369435     
 H  -5.0733028163568807       -9.2306344561967588        4.5708213375341344     
 H  -5.2774186758742569       -7.7870871549820784        2.6129532102597821     
 H  -6.7935667627501752       -7.4356043658971807        3.4756304302529579     
 H   2.5708460529106985       -5.0605072804668776        1.5867698656570823     
 H   3.0795210110330293       -3.4468862603178692        2.1067535608748047     
 H   1.5966829483985385       -2.7025594969640760       0.40011928716174200     
 H  0.67475248125667786       -4.2225868975205501       0.42869650660725489     
 H  -1.3572286760609846        6.3969269237276916E-002   7.9742821693716408     
 C  -2.8872404293272016       -1.2598535668372395        8.6893317290964411     
 C  0.31716442663363592       -1.0592257818374751E-002   6.0865791675869314     
 H  -8.9190478466144196E-002  -1.9212500731085560        5.2213715147814135     
 C   1.2959388349778718       -2.2104065504449784        6.8596960040427266     
 H  -4.2811969711204449       -2.8017102370492188        9.2221420412968342     
 C  -4.8285901410707046       -5.1100593450682412        8.1811966846259061     
 H  -3.3660783686889100       -5.2440837437161711        6.6369922569384849     
 C  -2.4295053448989985       -5.8635975722236360        8.4662674506693314     
 H   2.0955803496066490       -10.138233388155426        5.6919579256422068     
 C   1.8323485494373495       -10.003756730131096        3.5648484433390482     
 C   1.4636729216394944       -6.6342943062855975        6.8306314680454427     
 H -0.38738740049500020       -7.7422188147370630        6.7627654007000677     
 C   1.0763859186739539       -8.9656769525118936        7.6922656194888290     
 H   1.4429948320665602       -9.5748007974267217        1.4998838242505046     
 C  0.67022538679443877       -7.3333955757545368       0.36193472853481384     
 H -0.29981285244703959       -6.3361783243743588        1.9790657984381652     
 C  -1.6022979477283839       -7.9157880585592224        1.3073576024429174     
 H  -3.3403807982924509      -0.52498468293935496        9.3497499539471942     
 H -0.56790025156969703       0.51735646885211017        5.7079495900838992     
 H   1.1432569899214491       0.17206203661607861        5.3857417087347264     
 H  0.59870253118678840       0.45072064419762342        7.0438859955077557     
 H   1.4798086038692972       -1.8041751845238307        7.8650750736496171     
 H   2.2011593780241658       -2.0489779571563678        6.2566317301747318     
 H   1.1544486134973229       -3.2943821446839214        6.9798920265711937     
 H  -5.1559308291390495       -6.1525849127061676        8.0549923656880704     
 H  -5.5296287878670771       -4.4630294676465470        7.6353917088045904     
 H  -4.9238138808542322       -4.8733616950485299        9.2497351812169377     
 H  -2.4294453943553451       -5.6028836824905461        9.5342149650882284     
 H  -1.4044552878610477       -5.7598865909074384        8.0861195076573260     
 H  -2.7235684454794828       -6.9206876730181399        8.3804336136233939     
 H   2.4790685381216755       -10.852528012124177        3.3493223390440123     
 H   2.5441953943303481       -6.8293370516141918        6.8658974257759988     
 H   1.1755619410504801       -6.1643212893953141        7.7812532297703783     
 H   1.2837834795952081       -5.9021414842341153        6.0334152325881840     
 H   2.1469447346034771       -9.2004583977824446        7.6578218885918830     
 H  0.51169701134820089       -9.9016314929350582        7.5927258114155753     
 H  0.86842802481388015       -8.5483454085397277        8.6865858420559512     
 H   1.6859546161572767       -6.9723270024427961       0.57477614042066050     
 H  0.22156056002949201       -6.6723527794193718      -0.39220503171748811     
 H  0.76403833419061840       -8.3232923033891559      -0.10145044043624322     
 H  -1.5468945193254329       -8.9681189146167632       0.99316730514501628     
 H  -2.0726536645470195       -7.3467797127739010       0.49309215467409462     
 H  -2.2622726350918079       -7.8720153033674416        2.1859815652019643     
         240

 C   9.0683593674021807        6.1481608289750342       -9.3664398057696090     
 C   9.6169099956334190        6.0022289663399429       -8.0479182809911691     
 C   9.4412411454095864        7.2999649085797902       -10.129979615250310     
 N   8.2059021728211192        5.2077283038073663       -9.9209811339487537     
 C   10.526305555355773        6.9511056002687210       -7.5684820892555962     
 C   9.2701079516822595        4.8433966409860725       -7.1170443916480481     
 C   10.361864234666829        8.2140897237962047       -9.6054736362412179     
 C   8.9133066358367508        7.4944966078511372       -11.542427643838108     
 Dy   7.1317423789513796        4.4558604150304264       -11.764568808412735     
 H   8.0395505091684978        4.4794580477003931       -9.2216793186343313     
 H   10.948748260113044        6.8192038632912624       -6.5715487318526060     
 C   10.922112916124139        8.0474021206045148       -8.3374015408064039     
 C   7.7788494172548273        4.7983484744081997       -6.7263480462573053     
 C   9.7980715434960342        3.4736594238932255       -7.6001632320430659     
 H   9.8138198319761152        5.0553401882831901       -6.1824373928687404     
 H   10.655471567477903        9.0726254009836360       -10.208189090596751     
 C   9.8882080557881658        6.8775169343735714       -12.570632677759102     
 H   7.9426286782113893        6.9633661880451569       -11.616587525502334     
 C   8.6089583491221600        8.9591222907864712       -11.906283903744237     
 N   6.5338682357616902        5.4236425767381231       -13.698064484437104     
 H   5.6029116469877467        5.7275035807386043       -13.394575258482655     
 N   5.8666421533081747        2.6929641402329776       -12.230434980115161     
 O   9.0764841866913173        3.1517685369560735       -12.142486886794488     
 O   5.1454366898218264        5.4279343457692537       -10.818171988208329     
 H   11.660674147650823        8.7485342361678811       -7.9541523240107486     
 H   7.5946603103671038        3.9960928614230342       -6.0001449136102352     
 H   7.1049076956692252        4.6257341068564841       -7.5765363248039348     
 H   7.4717999753238145        5.7477297414075901       -6.2655776546115201     
 H   10.887461811811013        3.5065879362461487       -7.7351952121610994     
 H   9.3632795842776950        3.1486053045774520       -8.5542618331139071     
 H   9.5808326226973364        2.6921240227598466       -6.8566988838336256     
 H   9.4992507465024598        6.9552094088993250       -13.595404131272440     
 H   10.088202395424858        5.8193051657692196       -12.356528298990838     
 H   10.854551156539335        7.4039869018151823       -12.523101940178979     
 H   9.5264969938786752        9.5654675504971767       -11.943215544529998     
 H   7.9368238245843754        9.4284058116431506       -11.172804416448626     
 H   8.1423674921215223        9.0097668048864161       -12.901716852431107     
 C   6.9943775541241298        6.3112550901895768       -14.661600000774552     
 C   5.0283697320983176        1.6236617073287907       -11.977075549868813     
 H   5.8571061327584868        2.8822414610354627       -13.240011210052499     
 C   9.0380596023105824        1.8523186908025577       -12.850954105227027     
 C   10.426044508865495        3.3326695494618823       -11.582004124303733     
 C   3.7548050801939925        5.0157978680363682       -11.061126963292962     
 C   5.0879976547230941        6.4224598916419522       -9.7399582972600598     
 C   6.4161535341484868        7.6061751649530924       -14.824883083771045     
 C   8.0874980495910549        5.9290422187322127       -15.495490313998570     
 C   4.3659234994171694       0.93387414206200647       -13.046187738007808     
 C   4.7937952479211772        1.2029400153541121       -10.634047579977812     
 H   8.8519394518603658        2.0639682997628190       -13.911762211884346     
 H   8.1835143697105384        1.3008774042656162       -12.443306988156051     
 C   10.387610574999265        1.1865133439590605       -12.585370557708695     
 C   10.923596237519524        1.9223504158857851       -11.347044902277766     
 H   10.306887085729816        3.9617641327616790       -10.693895355456878     
 H   11.039343603893785        3.8555925318717033       -12.331519584775371     
 H   3.3449994784335213        5.6588630882651358       -11.854549448386690     
 H   3.8012227211262068        3.9810639631271649       -11.416696444755001     
 C   3.0147425189600718        5.2071197480614586       -9.7228521832859123     
 C   4.0615680696172065        5.8448404596566581       -8.7788514909546489     
 H   6.1055290200570846        6.5166228440251022       -9.3501340112695281     
 H   4.7596055317220918        7.3819868075027113       -10.166142604437047     
 C   7.0004201440364886        8.4998100629059703       -15.725701491981150     
 C   5.1704391279360378        7.9695615900524226       -14.031987682842571     
 C   8.6325381137788959        6.8594963756019363       -16.384850189216074     
 C   8.5853035154601347        4.4954863420850586       -15.420165330857573     
 C   3.6037255623613378      -0.20046407507218864       -12.756992912568014     
 C   4.5169415782598756        1.4630540221391408       -14.465964579362376     
 C   3.9920681911603659        7.9775474846916272E-002  -10.401354261941389     
 C   5.4275278583060960        1.9707448022422638       -9.4848664119953270     
 H   11.072724401082509        1.3376052517006809       -13.427170747710679     
 H   10.284140075350651       0.10826367773596544       -12.417018355975754     
 H   10.496617685974590        1.5007844606368208       -10.426952940454743     
 H   12.017111449266222        1.8675734625068183       -11.276198379728958     
 H   2.6527106172996215        4.2512495169134130       -9.3279784733606554     
 H   2.1477754509892266        5.8681824254916153       -9.8427472566431256     
 H   3.6196409534215137        6.6087642847254635       -8.1280602023903565     
 H   4.5324475922806915        5.0825062551533229       -8.1444713415037508     
 H   6.5843140315394164        9.4971959824603136       -15.816430578412373     
 C   8.1086583219397177        8.1502783638013820       -16.498000297643760     
 C   4.8994660657898788        9.4769524514054435       -13.936025779610873     
 H   5.3211930354510217        7.6084672410778760       -12.998608463564519     
 C   3.9351509954390673        7.2425956613848861       -14.620885212623380     
 H   9.4858962008170185        6.5835657992355268       -17.001259582988183     
 C   10.016405910323769        4.2907509573886626       -15.920892966086594     
 H   8.5711561618281902        4.2059275334923223       -14.359392906153436     
 C   7.6080151880758127        3.5647744846205058       -16.170050161703479     
 H   3.1359367876468243      -0.74689325126511208       -13.572604095070119     
 C   3.4111286485061583      -0.64280033087844868       -11.445527102249905     
 C   3.7371298765013004        2.7869780186989370       -14.657106839761424     
 H   5.5892214396847724        1.6770018468151038       -14.625883554694266     
 C   4.1160493256046822       0.46679802165349943       -15.558303013442513     
 H   3.7972489807963705      -0.22926157485400056       -9.3771902963647218     
 C   4.5802721062447018        1.9753111149486209       -8.2045261579855424     
 H   5.5121674197119166        3.0207329747022875       -9.8132113641165439     
 C   6.8490081796586235        1.4531969744689630       -9.1845151275645254     
 H   8.5633723981651499        8.8653833022696027       -17.178728941411041     
 H   5.7798309230841411        10.023447703895791       -13.573761796757674     
 H   4.0697871464519944        9.6793597317856968       -13.245274728181512     
 H   4.6187033935540178        9.8996914908044573       -14.910390098830396     
 H   3.7391046659960847        7.6145743831083301       -15.636814241521261     
 H   3.0328706791380338        7.4135780624518359       -14.016384316567136     
 H   4.0893978163808375        6.1577065398642494       -14.706185812271741     
 H   10.331489033586239        3.2477209230839805       -15.773195026333386     
 H   10.732901858641691        4.9412181202028087       -15.400128278509913     
 H   10.099938901391985        4.4981910554526223       -16.996138210844400     
 H   7.6098726304493534        3.8023263972412891       -17.243073133709359     
 H   6.5848899857211460        3.6924436587975169       -15.792766554491031     
 H   7.8865771723361240        2.5057391365342236       -16.063154176644261     
 H   2.7733822556262928       -1.5004167207303087       -11.238012821268583     
 H   2.6557776719060073        2.5937053637447560       -14.671520350340476     
 H   4.0051531446955817        3.2659005115082325       -15.609341621995803     
 H   3.9343849291357720        3.5117259504083860       -13.856571552610045     
 H   3.0456421785034076       0.23196747032948814       -15.517006165145141     
 H   4.6814945013249307      -0.47053234716370290       -15.474280717125716     
 H   4.3149619884806061       0.89579720691854492       -16.549745572427589     
 H   3.5544111505100475        2.3187222673159100       -8.3967895251441416     
 H   5.0257477516207070        2.6326862167418574       -7.4446928129010939     
 H   4.5142187948734520       0.97562219796077632       -7.7577935461922793     
 H   6.8166482552424288       0.39348204069876308       -8.8931944970411241     
 H   7.3141923883396514        2.0132493339692243       -8.3609394372716235     
 H   7.5024733647346098        1.5286540768791312       -10.065540830544212     
 C  -3.8319545144553389       -3.2056431667237844        1.5772219621772738     
 C  -4.4166924331140800       -3.3722813741848219       0.27739677917958500     
 C  -4.1796904438179272       -2.0395267652490912        2.3299167548075714     
 N  -2.9588361992531760       -4.1379496508669398        2.1282536035043944     
 C  -5.3354093693622007       -2.4279489414438733      -0.19272398814782518     
 C  -4.0986244205729365       -4.5462655729803378      -0.64424391358499311     
 C  -5.1127489425927859       -1.1318753271818554        1.8165843914430067     
 C  -3.6083935837408112       -1.8265179032578145        3.7214518779191677     
 Dy  -1.8912758496688624       -4.9102798452837302        3.9733682897766611     
 H  -2.8036003190667587       -4.8744659484717099        1.4350388877696738     
 H  -5.7846221375373625       -2.5742866075249373       -1.1752877218680702     
 C  -5.7074123924912028       -1.3182609228416131       0.56792926090529228     
 C  -2.6194224208833083       -4.5948758694071126       -1.0770636382358447     
 C  -4.6090929370540552       -5.9089585812501300      -0.12483960109196397     
 H  -4.6706740938757108       -4.3490919012100173       -1.5651442619652882     
 H  -5.3883385823838683      -0.26304844012169037        2.4122712161205619     
 C  -4.5319981052799543       -2.4581479993217101        4.7828685811280733     
 H  -2.6273194282435068       -2.3391966964685702        3.7606094470777207     
 C  -3.3263102205118100      -0.35556964680059788        4.0698857686067846     
 N  -1.3035116773071835       -4.0708136315005934        5.9757807303936881     
 H -0.34040916141783745       -3.8197755036323611        5.7239810382197183     
 N -0.64423107473248986       -6.6926609095946032        4.3852981549511378     
 O  -3.8438221553328198       -6.1909054170874782        4.3629945116658426     
 O   9.1050291582229437E-002  -3.8840643240111241        3.1010278777091735     
 H  -6.4532231626404943      -0.62108243980930544       0.19217291832663819     
 H  -2.3320990532613779       -3.6573427921276265       -1.5730306841727457     
 H  -1.9202817816271751       -4.7385767191577424      -0.24172081411410776     
 H  -2.4495787010115926       -5.4159017373565836       -1.7853872690758095     
 H  -4.4206835940540934       -6.6994027644336391      -0.86659720514207550     
 H  -4.1379786154199500       -6.2232695512896452       0.81568775743852873     
 H  -5.6931599429903557       -5.8733774674653532        5.0403783759578803E-002
 H  -4.1162633962296127       -2.3620897930633138        5.7939817699371918     
 H  -4.7112724723777246       -3.5225726617035469        4.5831922518340944     
 H  -5.5119760645924654       -1.9604276111607828        4.7616458513310622     
 H  -4.2529296280389568       0.22976949605625718        4.1338496110794969     
 H  -2.6886053461573094       0.12249159812393820        3.3157252962152852     
 H  -2.8331757086841134      -0.28767475140499593        5.0496109867928043     
 C  -1.7674929473159187       -3.1545471957728810        6.9140891024569742     
 C  0.19612621000366320       -7.7581850351117696        4.1202116928956594     
 H -0.65530347889129337       -6.5341984602796224        5.4004208746074687     
 C  -3.8092758471442050       -7.5113950441764166        5.0317526339184369     
 C  -5.1938032866734209       -5.9867450551895409        3.8105813802367208     
 C   1.4799865943723292       -4.3093825446774048        3.3298168586279480     
 C  0.14773209447759089       -2.8837303377238590        2.0293480063984064     
 C  -1.1870525141055714       -1.8572147203070359        7.0456285335849156     
 C  -2.8740608303504978       -3.5079874045702417        7.7426694437917662     
 C  0.85025665918390969       -8.4630983599512462        5.1844669906924246     
 C  0.43837975349201480       -8.1588617425119629        2.7730688682379530     
 H  -3.6092791155009296       -7.3328102837394384        6.0957352692092854     
 H  -2.9646073297619004       -8.0576407160115799        4.5976066966690947     
 C  -5.1670443739548153       -8.1565549244492992        4.7610206704304181     
 C  -5.7022486124008207       -7.3878635483345034        3.5431052702267629     
 H  -5.0723090723576965       -5.3396499595196882        2.9359325347156107     
 H  -5.7999291189320976       -5.4759962805913576        4.5740656756692779     
 H   1.8994620321290312       -3.6783096767912937        4.1275050395862776     
 H   1.4276936120079584       -5.3480178408212060        3.6728014335032464     
 C   2.2109022573428132       -4.1096053124087923        1.9880695431283204     
 C   1.1582100056116356       -3.4653814548308555        1.0555239198004653     
 H -0.87214600022220434       -2.7796939282111155        1.6486196847251360     
 H  0.49069630272108061       -1.9316060056696756        2.4600523308201243     
 C  -1.7733465579556549      -0.93775228219517648        7.9191450648379824     
 C   5.8302801256491392E-002  -1.5137932404981824        6.2438715074340774     
 C  -3.4197278148900589       -2.5532566060223316        8.6064976075137132     
 C  -3.3883123288168346       -4.9369884818611824        7.6868132492910712     
 C   1.6253194234992798       -9.5854092284926242        4.8826193389455046     
 C  0.68403863231760298       -7.9576624503299564        6.6113609956510713     
 C   1.2461042862354132       -9.2752130370596770        2.5281781240246191     
 C -0.19761214845726482       -7.3805835848592132        1.6326576862295572     
 H  -5.8453375210321683       -8.0162479983996828        5.6102052405921983     
 H  -5.0770275504021409       -9.2318829922886962        4.5692315407812902     
 H  -5.2804438428430691       -7.7884564617419052        2.6113347024798004     
 H  -6.7964531300709936       -7.4360876792390824        3.4738768951485448     
 H   2.5699255524264735       -5.0627814483029709        1.5848467747356587     
 H   3.0785618867969431       -3.4495521615330467        2.1060040872602377     
 H   1.5961015036069937       -2.7037394891337363       0.39986703964826348     
 H  0.67451831924362138       -4.2239827907521708       0.42653071145665028     
 H  -1.3564663977559026        6.1840015500837175E-002   7.9831750261823373     
 C  -2.8867126507249345       -1.2637952607174696        8.6940001572634031     
 C  0.31905043121416626       -7.8880865751768531E-003   6.0952964971380208     
 H  -8.7653397477298833E-002  -1.9156415010411763        5.2249509836246286     
 C   1.2965150250047157       -2.2101251386828968        6.8629890494391654     
 H  -4.2802453641437417       -2.8073625732034508        9.2226965423387650     
 C  -4.8274049324064796       -5.1129142984375546        8.1751718501404138     
 H  -3.3640893261398341       -5.2430294633981571        6.6317217139269440     
 C  -2.4282547440657485       -5.8661374821966668        8.4601223827052205     
 H   2.0941030787727617       -10.140054381675807        5.6924869968220229     
 C   1.8303225752842371       -10.005047887461838        3.5655178876607940     
 C   1.4610308417445363       -6.6374441717617980        6.8334618820583231     
 H -0.38980666499541688       -7.7456730234589752        6.7641585548583958     
 C   1.0739072343094576       -8.9695955253609032        7.6931666252564259     
 H   1.4397744792360134       -9.5758569438078283        1.5008246891796293     
 C  0.66360544938656896       -7.3366867216499916       0.36244110686524600     
 H -0.30408704165978628       -6.3384299176681624        1.9802324550433181     
 C  -1.6071740547593518       -7.9188770346459547        1.3115193381393411     
 H  -3.3400149709764131      -0.53075592206940869        9.3562384445515931     
 H -0.56546462551388899       0.52130171747276766        5.7171465151602412     
 H   1.1457981489363283       0.17608406471473875        5.3956301963901661     
 H  0.59997995466288934       0.45086833926448816        7.0538755005321097     
 H   1.4805212429301893       -1.8064221860135117        7.8692871107954820     
 H   2.2019417052221519       -2.0479894633183373        6.2604327168518372     
 H   1.1540097959392126       -3.2941719560519283        6.9804892039735948     
 H  -5.1543528469524613       -6.1551167497806532        8.0460815714390659     
 H  -5.5283551830698201       -4.4646931723010006        7.6307450229958746     
 H  -4.9231997101663794       -4.8791572524944851        9.2442012897488599     
 H  -2.4294976668090662       -5.6081901694830005        9.5286459298392110     
 H  -1.4028791216226271       -5.7607700425568185        8.0814848348108814     
 H  -2.7214582880645257       -6.9231188918916278        8.3713160316631114     
 H   2.4772084562365357       -10.853587986705497        3.3496169175820114     
 H   2.5416105044444857       -6.8322610909630086        6.8681730663279987     
 H   1.1731490669712734       -6.1686623908707050        7.7847137474895129     
 H   1.2807122868706076       -5.9043500253646055        6.0372089927141683     
 H   2.1446135429281874       -9.2037648137089079        7.6591601697592262     
 H  0.50976110401918417       -9.9057185554988045        7.5923570162142777     
 H  0.86509157774605672       -8.5533214455114166        8.6877229483012872     
 H   1.6795943236525037       -6.9753427979892297       0.57340535909393886     
 H  0.21364356711870103       -6.6761035570760905      -0.39131796922436407     
 H  0.75678668007473360       -8.3268518895233932      -0.10054408341655630     
 H  -1.5518994485399802       -8.9715769538737007       0.99864852145793170     
 H  -2.0784829770847679       -7.3510373171844092       0.49704624491792004     
 H  -2.2662260002591572       -7.8740638175868209        2.1907266627934674     
         240

 C   9.0666108152747089        6.1498491008409406       -9.3643924192450996     
 C   9.6174371872212898        6.0009314786272210       -8.0473094402374272     
 C   9.4376213419541699        7.3036527895179910       -10.125680950591192     
 N   8.2036482992555637        5.2107028013794245       -9.9200237175079593     
 C   10.527801637977976        6.9486501945715640       -7.5675638171687236     
 C   9.2723913536111446        4.8401278613873382       -7.1183739643254986     
 C   10.359349981288025        8.2164569819147317       -9.6009876822192890     
 C   8.9055817676515918        7.5015445765919431       -11.535878285880099     
 Dy   7.1317734496194358        4.4601345803185692       -11.765562281347941     
 H   8.0379138844531806        4.4808489930003574       -9.2222964913221190     
 H   10.952053809130041        6.8145115606466025       -6.5718303324205509     
 C   10.922246213731036        8.0465976852041052       -8.3346731602330948     
 C   7.7816310702498424        4.7931978297801816       -6.7262218696793692     
 C   9.8009859467054863        3.4719506593029319       -7.6047920361755148     
 H   9.8168896575601057        5.0507297064938088       -6.1839491398352182     
 H   10.651566785334458        9.0765459131578510       -10.201985060560682     
 C   9.8736779554801508        6.8816053550577916       -12.567971542744639     
 H   7.9328066105921717        6.9743109360410518       -11.606373640956667     
 C   8.6065852837201469        8.9674151067331564       -11.898045799812943     
 N   6.5332866617378995        5.4214342958710215       -13.702016769206459     
 H   5.6014501464434057        5.7243205339987311       -13.400467232711504     
 N   5.8691897801892496        2.6950433259481614       -12.228508805068330     
 O   9.0776848279648341        3.1568206667964307       -12.141854141313171     
 O   5.1448700895107518        5.4332114986084123       -10.822501315289390     
 H   11.661626026746204        8.7467056228980731       -7.9512407646915904     
 H   7.5987753735155481        3.9895518347300314       -6.0012787560911232     
 H   7.1068227605811138        4.6216593796877126       -7.5759074315308492     
 H   7.4745001234943773        5.7415020966432637       -6.2634236873013815     
 H   10.890291419455467        3.5059512917328628       -7.7401544888828173     
 H   9.3659227867524493        3.1490476068431379       -8.5594235589671879     
 H   9.5845734948248520        2.6885326540998604       -6.8631717638760232     
 H   9.4819547402295097        6.9624155631084772       -13.591215174011309     
 H   10.069701886222598        5.8223648176992908       -12.355798100328036     
 H   10.842406542426669        7.4031630068683469       -12.523269390135434     
 H   9.5264402304078857        9.5691701637337960       -11.939247159236361     
 H   7.9403280217403411        9.4394450331937740       -11.161701765298750     
 H   8.1360747400104749        9.0208986033694689       -12.891181123101006     
 C   6.9943690358492097        6.3085985037632515       -14.665716919249594     
 C   5.0312000251166529        1.6257257197079915       -11.974048917844376     
 H   5.8601328299349875        2.8826416483322390       -13.238376911184091     
 C   9.0403551041641652        1.8558655090659615       -12.847409444497297     
 C   10.427095665068633        3.3402621828108021       -11.581936950203394     
 C   3.7546687131763572        5.0196074047966981       -11.065054505848147     
 C   5.0868079686664487        6.4263799510563206       -9.7431385812636897     
 C   6.4164243161531695        7.6035300469119020       -14.829689379928222     
 C   8.0883641274736870        5.9261661890747384       -15.498303442353246     
 C   4.3691302056792454       0.93466934860182405       -13.042571995388917     
 C   4.7968088595919793        1.2060638207219201       -10.630666352070739     
 H   8.8528881341639689        2.0648156394389265       -13.908428589431223     
 H   8.1869851249368537        1.3042114635778328       -12.437715058196410     
 C   10.390983441490240        1.1925127439173278       -12.581725945498814     
 C   10.926535277690476        1.9309400575688955       -11.344872188097970     
 H   10.307252002818014        3.9703225078469813       -10.694650825542617     
 H   11.039516776067078        3.8629865484651851       -12.332287590204883     
 H   3.3435288878941098        5.6630945284319409       -11.857406988306082     
 H   3.8022063837601880        3.9853566400701501       -11.421813176150001     
 C   3.0153657975182471        5.2083259704376896       -9.7260096284417390     
 C   4.0620695600883696        5.8461449116060527       -8.7819787908769538     
 H   6.1044283107791681        6.5214218965773654       -9.3538428682359349     
 H   4.7566474718382654        7.3858125041297376       -10.168016131124588     
 C   7.0013810224604445        8.4968342643236099       -15.730350769182865     
 C   5.1703656204691253        7.9671363139476563       -14.037474285965974     
 C   8.6340239040808147        6.8562521199472153       -16.387643057141887     
 C   8.5866146081637584        4.4928895783136902       -15.421425186879612     
 C   3.6056123093375798      -0.19844802579289877       -12.752234601425467     
 C   4.5219577260635235        1.4610176525719463       -14.463134556629432     
 C   3.9942377940912417        8.3747918351742071E-002  -10.396906824437627     
 C   5.4325144699237233        1.9731520106384215       -9.4821544374321167     
 H   11.075422106502280        1.3434545803733464       -13.424098490791527     
 H   10.289256942236957       0.11438154926905950       -12.411824148332505     
 H   10.500323544767808        1.5105033525971099       -10.423933287577039     
 H   12.020141503878383        1.8772998349607439       -11.274300188253600     
 H   2.6548461993996559        4.2515092250576485       -9.3321465717005960     
 H   2.1475416039265700        5.8685043325469231       -9.8443500151846592     
 H   3.6196997227922854        6.6085621051413304       -8.1298043729457792     
 H   4.5345471640824471        5.0836509379666577       -8.1490588370034107     
 H   6.5854406647631052        9.4942233779366489       -15.821755940565794     
 C   8.1100721449633806        8.1468969343921653       -16.501789513048873     
 C   4.8998469866453442        9.4745745222413120       -13.940874514937157     
 H   5.3203533916463828        7.6054850705344323       -13.004207894249562     
 C   3.9352657441536971        7.2407484243771689       -14.627465540803072     
 H   9.4879090233972896        6.5801514536686607       -17.003234522771077     
 C   10.018723178567063        4.2886486204351479       -15.919311565351450     
 H   8.5705482166983540        4.2039119874112023       -14.360602564730398     
 C   7.6109383466416478        3.5613892770368234       -16.172341510139525     
 H   3.1376027978243859      -0.74546361856828369       -13.567332868491018     
 C   3.4122034319510530      -0.63900164882586241       -11.440331400936278     
 C   3.7422548867193641        2.7842875475717608       -14.658154927919476     
 H   5.5944115303952477        1.6748658362137308       -14.621929599612969     
 C   4.1228252339497118       0.46257977444863585       -15.554101158938650     
 H   3.7999939711512458      -0.22468514792181871       -9.3724584658770205     
 C   4.5870213035224561        1.9783412702260190       -8.2006620827232215     
 H   5.5179012300017423        3.0231375562475340       -9.8104206256695843     
 C   6.8536694514987486        1.4536611806536026       -9.1838105452222969     
 H   8.5651362947319551        8.8617062373905480       -17.182544875864583     
 H   5.7801447234855834        10.020639237787083       -13.577757551416067     
 H   4.0698528412018131        9.6768524869869967       -13.250462798146829     
 H   4.6197117629672881        9.8979590698222335       -14.915116999882178     
 H   3.7399991828600769        7.6131513867712091       -15.643377970873875     
 H   3.0326289021163944        7.4116407765016685       -14.023458983461031     
 H   4.0893527739553068        6.1558613256038628       -14.713111251565220     
 H   10.334065952614763        3.2458736427945278       -15.770505915212169     
 H   10.733816284719721        4.9397665986298263       -15.397489139827194     
 H   10.104266569447260        4.4956787997569299       -16.994420617504002     
 H   7.6143806105812297        3.7981953220375355       -17.245492298753963     
 H   6.5872267523374060        3.6889428138613791       -15.796695794455482     
 H   7.8896135936055671        2.5025418582311123       -16.064206204331146     
 H   2.7735575825239027       -1.4957392862366443       -11.232028700471439     
 H   2.6609887795600069        2.5907085019406875       -14.673915505427706     
 H   4.0117318413959842        3.2613336346529387       -15.610856122859820     
 H   3.9380967166052474        3.5106903741076239       -13.858857221245495     
 H   3.0523218933121887       0.22797133369044376       -15.514211449695582     
 H   4.6879597176317551      -0.47460421443063899       -15.467318452187014     
 H   4.3235653622550965       0.88964639358958630       -16.545932316488717     
 H   3.5613047648000431        2.3229506708053731       -8.3913780756583112     
 H   5.0342933342551879        2.6350634463744158       -7.4413985441919035     
 H   4.5204430821122292       0.97865954573706937       -7.7539090446747991     
 H   6.8201904351567535       0.39377340418978463       -8.8933338737464762     
 H   7.3204498072178650        2.0123971842811130       -8.3603391420014752     
 H   7.5061938889405546        1.5290920741992102       -10.065497456385648     
 C  -3.8306813390957628       -3.2092869930398042        1.5747293671338853     
 C  -4.4144054820673455       -3.3764152653589292       0.27457215565416820     
 C  -4.1777274598799332       -2.0421564640082646        2.3261619216977922     
 N  -2.9591166976937964       -4.1419968344881273        2.1272982551130859     
 C  -5.3323048082383648       -2.4319544253489758      -0.19677083794347744     
 C  -4.0961446237390327       -4.5510865015912163      -0.64608253661363013     
 C  -5.1097083082025332       -1.1342281688744140        1.8114929469027334     
 C  -3.6065296927280102       -1.8283762448707406        3.7176072001719707     
 Dy  -1.8930240139898749       -4.9122635456579360        3.9737965007969644     
 H  -2.8043572489606898       -4.8795417602015538        1.4351285819724307     
 H  -5.7810014120794211       -2.5787706689226706       -1.1794624620437002     
 C  -5.7039778107829111       -1.3214209880741936       0.56277446054117475     
 C  -2.6163238487848255       -4.6016771805337386       -1.0764125514416771     
 C  -4.6093843270673229       -5.9127639541728456      -0.12699595911087633     
 H  -4.6663158731779193       -4.3535492228272883       -1.5680208417502619     
 H  -5.3847188386489711      -0.26449949876517309        2.4060689173459653     
 C  -4.5292082467817769       -2.4608560099742820        4.7793372777437026     
 H  -2.6249233682668245       -2.3400137696805183        3.7566573076524734     
 C  -3.3260731856289181      -0.35714753204599808        4.0661388545879857     
 N  -1.3028991779792576       -4.0666936142096306        5.9728016346033526     
 H -0.34185223214348864       -3.8119438487021462        5.7181444798815626     
 N -0.64659284882044543       -6.6945967811041847        4.3875570871283074     
 O  -3.8461184443389271       -6.1929062094704346        4.3613578740780392     
 O   8.9625513283844938E-002  -3.8877802599101128        3.0991997572356125     
 H  -6.4491739575368134      -0.62413428499027768       0.18606564054239833     
 H  -2.3270696015376164       -3.6644287478614785       -1.5717154740934052     
 H  -1.9187539181156137       -4.7463907874706743      -0.24000404301282524     
 H  -2.4464336816832661       -5.4227982913423487       -1.7846173673052814     
 H  -4.4199801186764489       -6.7040463911487622      -0.86754423390188684     
 H  -4.1410858085726820       -6.2266871820360405       0.81495289247138980     
 H  -5.6937695277912326       -5.8758194020957761        4.5416340899617089E-002
 H  -4.1132718138632844       -2.3644173008393765        5.7903364647156286     
 H  -4.7077585609706585       -3.5254180382214062        4.5796688144855402     
 H  -5.5096584874204231       -1.9640536434098026        4.7584898819282389     
 H  -4.2534640832808703       0.22680549987841564        4.1312553186813608     
 H  -2.6898600914793724       0.12210228786721655        3.3115123350775320     
 H  -2.8320446303491940      -0.28880619439545085        5.0453767113843675     
 C  -1.7668213634417442       -3.1533177007298918        6.9135427664427036     
 C  0.19368970370333019       -7.7600151795016084        4.1219540506869636     
 H -0.65633288647390309       -6.5353854897087471        5.4025178440431532     
 C  -3.8124917507674589       -7.5131912156876508        5.0304364064258520     
 C  -5.1958851010122009       -5.9880388249086733        3.8087076098152006     
 C   1.4785909142021174       -4.3128082062703674        3.3281736725072251     
 C  0.14627571766144626       -2.8867531464671448        2.0281405319258239     
 C  -1.1863831997959740       -1.8563997643518511        7.0488259777953779     
 C  -2.8731437787095433       -3.5092101544547649        7.7413946252016057     
 C  0.84829684913991799       -8.4651031820011333        5.1857840433840217     
 C  0.43523805812001343       -8.1605985107563299        2.7746341350799568     
 H  -3.6128186633190267       -7.3345197577267616        6.0944545209266234     
 H  -2.9679343290199096       -8.0599456651377999        4.5967595899355409     
 C  -5.1704487753498318       -8.1577748373175449        4.7594184851276529     
 C  -5.7051215265007462       -7.3888999441859120        3.5414024236425119     
 H  -5.0738174563342691       -5.3412085592088072        2.9339546629687372     
 H  -5.8018030825109976       -5.4767421396739620        4.5719845200175255     
 H   1.8977223263991192       -3.6820388243466309        4.1262945846057066     
 H   1.4264949938435985       -5.3515932249374600        3.6707451068938606     
 C   2.2098969575843754       -4.1121462349170841        1.9867246850984732     
 C   1.1574490900560324       -3.4672690561553230        1.0543273730549685     
 H -0.87347690505654940       -2.7829778064737414        1.6470082245137601     
 H  0.48851865618280060       -1.9346927165906143        2.4595293091546586     
 C  -1.7727721351960499      -0.93950253279561502        7.9248347713981655     
 C   5.9477843024083030E-002  -1.5112269823983477        6.2486156077855251     
 C  -3.4189103898636901       -2.5569839937748471        8.6077310509488303     
 C  -3.3868938603516678       -4.9381558254283480        7.6821582459737012     
 C   1.6235944316629816       -9.5870742390569301        4.8834208694959136     
 C  0.68170413918872996       -7.9607517512181420        6.6129752182646104     
 C   1.2433170824867394       -9.2765585652906157        2.5292513424405625     
 C -0.20225016542478619       -7.3831111439447392        1.6345250680268701     
 H  -5.8488825201474253       -8.0171919709724389        5.6084335333474531     
 H  -5.0807522844474011       -9.2331315283806319        4.5676417440284451     
 H  -5.2834690098118804       -7.7898257685017320        2.6097161946998186     
 H  -6.7993394973918129       -7.4365709925809842        3.4721233600441317     
 H   2.5690050519422489       -5.0650556161390643        1.5829236838142353     
 H   3.0776027625608573       -3.4522180627482246        2.1052546136456707     
 H   1.5955200588154488       -2.7049194813033965       0.39961479213478496     
 H  0.67428415723056490       -4.2253786839837915       0.42436491630604573     
 H  -1.3557041194508204        5.9710761764397435E-002   7.9920678829930338     
 C  -2.8861848721226679       -1.2677369545976995        8.6986685854303669     
 C  0.32093643579469661       -5.1839153319789590E-003   6.1040138266891102     
 H  -8.6116316488453457E-002  -1.9100329289737965        5.2285304524678446     
 C   1.2970912150315599       -2.2098437269208153        6.8662820948356051     
 H  -4.2792937571670375       -2.8130149093576824        9.2232510433806958     
 C  -4.8262197237422537       -5.1157692518068680        8.1691470156549215     
 H  -3.3621002835907583       -5.2419751830801431        6.6264511709154039     
 C  -2.4270041432324989       -5.8686773921696966        8.4539773147411097     
 H   2.0926258079388740       -10.141875375196189        5.6930160680018389     
 C   1.8282966011311248       -10.006339044792579        3.5661873319825403     
 C   1.4583887618495786       -6.6405940372379977        6.8362922960712025     
 H -0.39222592949583357       -7.7491272321808866        6.7655517090167230     
 C   1.0714285499449614       -8.9735140982099111        7.6940676310240237     
 H   1.4365541264054666       -9.5769130901889348        1.5017655541087538     
 C  0.65698551197869903       -7.3399778675454472       0.36294748519567821     
 H -0.30836123087253298       -6.3406815109619661        1.9813991116484710     
 C  -1.6120501617903198       -7.9219660107326861        1.3156810738357645     
 H  -3.3396491436603757      -0.53652716119946242        9.3627269351559939     
 H -0.56302899945808094       0.52524696609342514        5.7263434402365823     
 H   1.1483393079512076       0.18010609281339884        5.4055186840456049     
 H  0.60125737813899038       0.45101603433135290        7.0638650055564636     
 H   1.4812338819910813       -1.8086691875031924        7.8734991479413479     
 H   2.2027240324201380       -2.0470009694803064        6.2642337035289426     
 H   1.1535709783811023       -3.2939617674199346        6.9810863813759951     
 H  -5.1527748647658740       -6.1576485868551396        8.0371707771900596     
 H  -5.5270815782725640       -4.4663568769554551        7.6260983371871580     
 H  -4.9225855394785265       -4.8849528099404411        9.2386673982807803     
 H  -2.4295499392627877       -5.6134966564754549        9.5230768945901918     
 H  -1.4013029553842065       -5.7616534942061985        8.0768501619644386     
 H  -2.7193481306495690       -6.9255501107651165        8.3621984497028272     
 H   2.4753483743513960       -10.854647961286815        3.3499114961200105     
 H   2.5390256145586236       -6.8351851303118263        6.8704487068799995     
 H   1.1707361928920668       -6.1730034923460950        7.7881742652086485     
 H   1.2776410941460068       -5.9065585664950957        6.0410027528401526     
 H   2.1422823512528977       -9.2070712296353712        7.6604984509265694     
 H  0.50782519669016746       -9.9098056180625491        7.5919882210129792     
 H  0.86175513067823339       -8.5582974824831055        8.6888600545466250     
 H   1.6732340311477305       -6.9783585935356633       0.57203457776721711     
 H  0.20572657420791002       -6.6798543347328101      -0.39043090673124009     
 H  0.74953502595884869       -8.3304114756576304       -9.9637726396869353E-002
 H  -1.5569043777545275       -8.9750349931306364        1.0041297377708469     
 H  -2.0843122896225164       -7.3552949215949175       0.50100033516174547     
 H  -2.2701793654265066       -7.8761123318062012        2.1954717603849705     
         240

 C   9.0648622631472389        6.1515373727068470       -9.3623450327205902     
 C   9.6179643788091607        5.9996339909144991       -8.0467005994836835     
 C   9.4340015384987534        7.3073406704561918       -10.121382285932073     
 N   8.2013944256900064        5.2136772989514819       -9.9190663010671631     
 C   10.529297720600178        6.9461947888744078       -7.5666455450818511     
 C   9.2746747555400297        4.8368590817886048       -7.1197035370029482     
 C   10.356835727909223        8.2188242400332587       -9.5965017281973601     
 C   8.8978568994664311        7.5085925453327498       -11.529328927922089     
 Dy   7.1318045202874920        4.4644087456067130       -11.766555754283146     
 H   8.0362772597378616        4.4822399383003217       -9.2229136640099068     
 H   10.955359358147035        6.8098192580019417       -6.5721119329884958     
 C   10.922379511337931        8.0457932498036939       -8.3319447796597839     
 C   7.7844127232448583        4.7880471851521635       -6.7260956931014322     
 C   9.8039003499149366        3.4702418947126388       -7.6094208403079628     
 H   9.8199594831440944        5.0461192247044284       -6.1854608868016969     
 H   10.647662003191012        9.0804664253320659       -10.195781030524614     
 C   9.8591478551721359        6.8856937757420127       -12.565310407730175     
 H   7.9229845429729551        6.9852556840369466       -11.596159756411001     
 C   8.6042122183181320        8.9757079226798400       -11.889807695881649     
 N   6.5327050877141097        5.4192260150039191       -13.705969053975814     
 H   5.5999886458990655        5.7211374872588578       -13.406359206940355     
 N   5.8717374070703245        2.6971225116633453       -12.226582630021497     
 O   9.0788854692383509        3.1618727966367874       -12.141221395831854     
 O   5.1443034891996762        5.4384886514475710       -10.826830642370451     
 H   11.662577905841582        8.7448770096282669       -7.9483292053724313     
 H   7.6028904366639933        3.9830108080370281       -6.0024125985720103     
 H   7.1087378254930025        4.6175846525189419       -7.5752785382577645     
 H   7.4772002716649393        5.7352744518789374       -6.2612697199912439     
 H   10.893121027099921        3.5053146472195764       -7.7451137656045361     
 H   9.3685659892272053        3.1494899091088242       -8.5645852848204704     
 H   9.5883143669523658        2.6849412854398746       -6.8696446439184209     
 H   9.4646587339565578        6.9696217173176294       -13.587026216750179     
 H   10.051201377020337        5.8254244696293611       -12.355067901665231     
 H   10.830261928314002        7.4023391119215125       -12.523436840091891     
 H   9.5263834669370979        9.5728727769704172       -11.935278773942725     
 H   7.9438322188963069        9.4504842547443957       -11.150599114148875     
 H   8.1297819878994275        9.0320304018525235       -12.880645393770905     
 C   6.9943605175742887        6.3059419173369262       -14.669833837724633     
 C   5.0340303181349881        1.6277897320871924       -11.971022285819938     
 H   5.8631595271114882        2.8830418356290148       -13.236742612315680     
 C   9.0426506060177498        1.8594123273293652       -12.843864783767566     
 C   10.428146821271769        3.3478548161597219       -11.581869776103055     
 C   3.7545323461587214        5.0234169415570289       -11.068982048403333     
 C   5.0856182826098042        6.4303000104706882       -9.7463188652673214     
 C   6.4166950981578532        7.6008849288707117       -14.834495676085401     
 C   8.0892302053563174        5.9232901594172640       -15.501116570707921     
 C   4.3723369119413205       0.93546455514164173       -13.038956252770024     
 C   4.7998224712627815        1.2091876260897281       -10.627285124163665     
 H   8.8538368164675720        2.0656629791150336       -13.905094966978101     
 H   8.1904558801631673        1.3075455228900494       -12.432123128236769     
 C   10.394356307981218        1.1985121438755950       -12.578081333288932     
 C   10.929474317861429        1.9395296992520059       -11.342699473918174     
 H   10.307616919906213        3.9788808829322830       -10.695406295628354     
 H   11.039689948240369        3.8703805650586665       -12.333055595634395     
 H   3.3420582973546988        5.6673259685987469       -11.860264528225473     
 H   3.8031900463941692        3.9896493170131349       -11.426929907545000     
 C   3.0159890760764223        5.2095321928139207       -9.7291670735975657     
 C   4.0625710505595327        5.8474493635554472       -8.7851060907992586     
 H   6.1033276015012508        6.5262209491296286       -9.3575517252023417     
 H   4.7536894119544391        7.3896382007567638       -10.169889657812130     
 C   7.0023419008843995        8.4938584657412477       -15.735000046384577     
 C   5.1702921130022128        7.9647110378428909       -14.042960889089375     
 C   8.6355096943827334        6.8530078642924934       -16.390435925067699     
 C   8.5879257008673822        4.4902928145423209       -15.422685042901650     
 C   3.6074990563138218      -0.19643197651360889       -12.747476290282920     
 C   4.5269738738671714        1.4589812830047517       -14.460304533896489     
 C   3.9964073970221174        8.7720361856567869E-002  -10.392459386933865     
 C   5.4375010815413507        1.9755592190345792       -9.4794424628689047     
 H   11.078119811922052        1.3493039090460117       -13.421026233872373     
 H   10.294373809123261       0.12049942080215353       -12.406629940689253     
 H   10.504029403561027        1.5202222445573990       -10.420913634699335     
 H   12.023171558490544        1.8870262074146695       -11.272401996778239     
 H   2.6569817814996903        4.2517689332018831       -9.3363146700405366     
 H   2.1473077568639130        5.8688262396022308       -9.8459527737261929     
 H   3.6197584921630566        6.6083599255571972       -8.1315485435012018     
 H   4.5366467358842018        5.0847956207799916       -8.1536463325030688     
 H   6.5865672979867949        9.4912507734129825       -15.827081302719215     
 C   8.1114859679870417        8.1435155049829486       -16.505578728453987     
 C   4.9002279075008097        9.4721965930771805       -13.945723250263441     
 H   5.3195137478417447        7.6025028999909896       -13.009807324934606     
 C   3.9353804928683274        7.2389011873694526       -14.634045868982765     
 H   9.4899218459775607        6.5767371081017947       -17.005209462553967     
 C   10.021040446810357        4.2865462834816332       -15.917730164616305     
 H   8.5699402715685196        4.2018964413300814       -14.361812223307357     
 C   7.6138615052074829        3.5580040694531410       -16.174632858575574     
 H   3.1392688080019471      -0.74403398587145531       -13.562061641911916     
 C   3.4132782153959478      -0.63520296677327615       -11.435135699622650     
 C   3.7473798969374275        2.7815970764445850       -14.659203016077530     
 H   5.5996016211057231        1.6727298256123577       -14.617975644531672     
 C   4.1296011422947405       0.45836152724377227       -15.549899304434785     
 H   3.8027389615061211      -0.22010872098963682       -9.3677266353893192     
 C   4.5937705008002103        1.9813714255034172       -8.1967980074608988     
 H   5.5236350402915679        3.0255421377927805       -9.8076298872226264     
 C   6.8583307233388737        1.4541253868382424       -9.1831059628800666     
 H   8.5669001912987586        8.8580291725114932       -17.186360810318124     
 H   5.7804585238870247        10.017830771678375       -13.581753306074461     
 H   4.0699185359516319        9.6743452421882967       -13.255650868112147     
 H   4.6207201323805593        9.8962266488400115       -14.919843900933961     
 H   3.7408936997240692        7.6117283904340880       -15.649941700226487     
 H   3.0323871250947549        7.4097034905515011       -14.030533650354929     
 H   4.0893077315297761        6.1540161113434761       -14.720036690858697     
 H   10.336642871643287        3.2440263625050751       -15.767816804090952     
 H   10.734730710797749        4.9383150770568438       -15.394850001144473     
 H   10.108594237502533        4.4931665440612365       -16.992703024163600     
 H   7.6188885907131070        3.7940642468337820       -17.247911463798566     
 H   6.5895635189536650        3.6854419689252413       -15.800625034419935     
 H   7.8926500148750103        2.4993445799280010       -16.065258232018031     
 H   2.7737329094215122       -1.4910618517429799       -11.226044579674296     
 H   2.6661998872140060        2.5877116401366189       -14.676310660514934     
 H   4.0183105380963857        3.2567667577976449       -15.612370623723839     
 H   3.9418085040747224        3.5096547978068613       -13.861142889880947     
 H   3.0590016081209699       0.22397519705139940       -15.511416734246023     
 H   4.6944249339385795      -0.47867608169757508       -15.460356187248312     
 H   4.3321687360295869       0.88349558026062769       -16.542119060549844     
 H   3.5681983790900391        2.3271790742948357       -8.3859666261724790     
 H   5.0428389168896688        2.6374406760069742       -7.4381042754827131     
 H   4.5266673693510064       0.98169689351336242       -7.7500245431573198     
 H   6.8237326150710782       0.39406476768080617       -8.8934732504518283     
 H   7.3267072260960777        2.0115450345930017       -8.3597388467313287     
 H   7.5099144131464994        1.5295300715192892       -10.065454082227083     
 C  -3.8294081637361868       -3.2129308193558237        1.5722367720904968     
 C  -4.4121185310206101       -3.3805491565330361       0.27174753212875136     
 C  -4.1757644759419401       -2.0447861627674380        2.3224070885880130     
 N  -2.9593971961344168       -4.1460440181093148        2.1263429067217774     
 C  -5.3292002471145281       -2.4359599092540782      -0.20081768773912970     
 C  -4.0936648269051297       -4.5559074302020948      -0.64792115964226715     
 C  -5.1066676738122796       -1.1365810105669725        1.8064015023624600     
 C  -3.6046658017152091       -1.8302345864836664        3.7137625224247737     
 Dy  -1.8947721783108873       -4.9142472460321427        3.9742247118172682     
 H  -2.8051141788546210       -4.8846175719313987        1.4352182761751875     
 H  -5.7773806866214787       -2.5832547303204034       -1.1836372022193302     
 C  -5.7005432290746203       -1.3245810533067743       0.55761966017705733     
 C  -2.6132252766863431       -4.6084784916603647       -1.0757614646475093     
 C  -4.6096757170805907       -5.9165693270955613      -0.12915231712978870     
 H  -4.6619576524801269       -4.3580065444445593       -1.5708974215352358     
 H  -5.3810990949140738      -0.26595055740865581        2.3998666185713691     
 C  -4.5264183882835995       -2.4635640206268539        4.7758059743593329     
 H  -2.6225273082901417       -2.3408308428924665        3.7527051682272261     
 C  -3.3258361507460261      -0.35872541729139829        4.0623919405691877     
 N  -1.3022866786513319       -4.0625735969186678        5.9698225388130171     
 H -0.34329530286913984       -3.8041121937719318        5.7123079215434061     
 N -0.64895462290840089       -6.6965326526137661        4.3898160193054769     
 O  -3.8484147333450345       -6.1949070018533909        4.3597212364902349     
 O   8.8200734985460424E-002  -3.8914961958091014        3.0973716367620514     
 H  -6.4451247524331325      -0.62718613017124991       0.17995836275815852     
 H  -2.3220401498138545       -3.6715147035953306       -1.5704002640140646     
 H  -1.9172260546040523       -4.7542048557836072      -0.23828727191154270     
 H  -2.4432886623549392       -5.4296948453281138       -1.7838474655347532     
 H  -4.4192766432988035       -6.7086900178638862      -0.86849126266169818     
 H  -4.1441930017254132       -6.2301048127824368       0.81421802750425076     
 H  -5.6943791125921095       -5.8782613367261982        4.0428898039655381E-002
 H  -4.1102802314969553       -2.3667448086154388        5.7866911594940662     
 H  -4.7042446495635923       -3.5282634147392655        4.5761453771369860     
 H  -5.5073409102483808       -1.9676796756588224        4.7553339125254146     
 H  -4.2539985385227830       0.22384150370057407        4.1286610262832246     
 H  -2.6911148368014350       0.12171297761049489        3.3072993739397791     
 H  -2.8309135520142745      -0.28993763738590578        5.0411424359759307     
 C  -1.7661497795675700       -3.1520882056869026        6.9129964304284330     
 C  0.19125319740299718       -7.7618453238914471        4.1236964084782670     
 H -0.65736229405651281       -6.5365725191378727        5.4046148134788377     
 C  -3.8157076543907129       -7.5149873871988859        5.0291201789332662     
 C  -5.1979669153509809       -5.9893325946278058        3.8068338393936805     
 C   1.4771952340319057       -4.3162338678633310        3.3265304863865026     
 C  0.14481934084530165       -2.8897759552104301        2.0269330574532418     
 C  -1.1857138854863765       -1.8555848083966660        7.0520234220058402     
 C  -2.8722267270685893       -3.5104329043392886        7.7401198066114452     
 C  0.84633703909592617       -8.4671080040510187        5.1871010960756196     
 C  0.43209636274801205       -8.1623352790006969        2.7761994019219611     
 H  -3.6163582111371242       -7.3362292317140856        6.0931737726439605     
 H  -2.9712613282779188       -8.0622506142640198        4.5959124832019862     
 C  -5.1738531767448492       -8.1589947501857907        4.7578162998248876     
 C  -5.7079944406006708       -7.3899363400373206        3.5396995770582604     
 H  -5.0753258403108426       -5.3427671588979271        2.9319767912218633     
 H  -5.8036770460898977       -5.4774879987565654        4.5699033643657732     
 H   1.8959826206692074       -3.6857679719019676        4.1250841296251357     
 H   1.4252963756792387       -5.3551686090537141        3.6686887802844743     
 C   2.2088916578259381       -4.1146871574253749        1.9853798270686258     
 C   1.1566881745004292       -3.4691566574797905        1.0531308263094716     
 H -0.87480780989089446       -2.7862616847363673        1.6453967643023839     
 H  0.48634100964452059       -1.9377794275115527        2.4590062874891929     
 C  -1.7721977124364450      -0.94125278339605345        7.9305244779583486     
 C   6.0652884791674674E-002  -1.5086607242985128        6.2533597081369727     
 C  -3.4180929648373208       -2.5607113815273621        8.6089644943839474     
 C  -3.3854753918865010       -4.9393231689955126        7.6775032426563312     
 C   1.6218694398266833       -9.5887392496212378        4.8842224000463217     
 C  0.67936964605985695       -7.9638410521063276        6.6145894408781496     
 C   1.2405298787380654       -9.2779040935215544        2.5303245608565064     
 C -0.20688818239230758       -7.3856387030302653        1.6363924498241831     
 H  -5.8524275192626831       -8.0181359435451949        5.6066618261027079     
 H  -5.0844770184926613       -9.2343800644725693        4.5660519472756009     
 H  -5.2864941767806926       -7.7911950752615589        2.6080976869198365     
 H  -6.8022258647126312       -7.4370543059228860        3.4703698249397186     
 H   2.5680845514580239       -5.0673297839751585        1.5810005928928117     
 H   3.0766436383247715       -3.4548839639634021        2.1045051400311037     
 H   1.5949386140239037       -2.7060994734730572       0.39936254462130649     
 H  0.67404999521750841       -4.2267745772154131       0.42219912115544117     
 H  -1.3549418411457383        5.7581508027957695E-002   8.0009607398037303     
 C  -2.8856570935204009       -1.2716786484779297        8.7033370135973307     
 C  0.32282244037522695       -2.4797440887810648E-003   6.1127311562401987     
 H  -8.4579235499608094E-002  -1.9044243569064170        5.2321099213110598     
 C   1.2976674050584038       -2.2095623151587338        6.8695751402320449     
 H  -4.2783421501903343       -2.8186672455119144        9.2238055444226266     
 C  -4.8250345150780287       -5.1186242051761806        8.1631221811694292     
 H  -3.3601112410416825       -5.2409209027621291        6.6211806279038639     
 C  -2.4257535423992489       -5.8712173021427274        8.4478322467769988     
 H   2.0911485371049863       -10.143696368716570        5.6935451391816549     
 C   1.8262706269780122       -10.007630202123321        3.5668567763042862     
 C   1.4557466819546208       -6.6437439027141982        6.8391227100840828     
 H -0.39464519399625020       -7.7525814409027980        6.7669448631750511     
 C   1.0689498655804652       -8.9774326710589207        7.6949686367916215     
 H   1.4333337735749201       -9.5779692365700395        1.5027064190378785     
 C  0.65036557457082911       -7.3432690134409029       0.36345386352611037     
 H -0.31263542008527967       -6.3429331042557688        1.9825657682536240     
 C  -1.6169262688212878       -7.9250549868194176        1.3198428095321881     
 H  -3.3392833163443383      -0.54229840032951626        9.3692154257603946     
 H -0.56059337340227289       0.52919221471408262        5.7355403653129242     
 H   1.1508804669660868       0.18412812091205896        5.4154071717010446     
 H  0.60253480161509132       0.45116372939821764        7.0738545105808175     
 H   1.4819465210519733       -1.8109161889928731        7.8777111850872128     
 H   2.2035063596181241       -2.0460124756422760        6.2680346902060489     
 H   1.1531321608229923       -3.2937515787879410        6.9816835587783954     
 H  -5.1511968825792858       -6.1601804239296252        8.0282599829410533     
 H  -5.5258079734753078       -4.4680205816099097        7.6214516513784423     
 H  -4.9219713687906745       -4.8907483673863972        9.2331335068127025     
 H  -2.4296022117165088       -5.6188031434679093        9.5175078593411726     
 H  -1.3997267891457859       -5.7625369458555786        8.0722154891179940     
 H  -2.7172379732346119       -6.9279813296386044        8.3530808677425448     
 H   2.4734882924662567       -10.855707935868134        3.3502060746580096     
 H   2.5364407246727612       -6.8381091696606431        6.8727243474319994     
 H   1.1683233188128601       -6.1773445938214859        7.7916347829277832     
 H   1.2745699014214060       -5.9087671076255868        6.0447965129661378     
 H   2.1399511595776080       -9.2103776455618345        7.6618367320939127     
 H  0.50588928936115074       -9.9138926806262937        7.5916194258116816     
 H  0.85841868361041007       -8.5632735194547962        8.6899971607919628     
 H   1.6668737386429575       -6.9813743890820970       0.57066379644049536     
 H  0.19780958129711901       -6.6836051123895288      -0.38954384423811605     
 H  0.74228337184296389       -8.3339710617918676       -9.8731369377182424E-002
 H  -1.5619093069690748       -8.9784930323875720        1.0096109540837623     
 H  -2.0901416021602643       -7.3595525260054258       0.50495442540557089     
 H  -2.2741327305938559       -7.8781608460255814        2.2002168579764732     
         240

 C   9.0631137110197670        6.1532256445727525       -9.3602976461960790     
 C   9.6184915703970315        5.9983365032017764       -8.0460917587299416     
 C   9.4303817350433352        7.3110285513943918       -10.117083621272954     
 N   8.1991405521244491        5.2166517965235393       -9.9181088846263670     
 C   10.530793803222382        6.9437393831772507       -7.5657272729949785     
 C   9.2769581574689166        4.8335903021898705       -7.1210331096803987     
 C   10.354321474530421        8.2211914981517857       -9.5920157741754313     
 C   8.8901320312812722        7.5156405140735556       -11.522779569964079     
 Dy   7.1318355909555482        4.4686829108948558       -11.767549227218353     
 H   8.0346406350225443        4.4836308836002861       -9.2235308366976945     
 H   10.958664907164032        6.8051269553572817       -6.5723935335564407     
 C   10.922512808944829        8.0449888144032844       -8.3292163990864747     
 C   7.7871943762398743        4.7828965405241455       -6.7259695165234952     
 C   9.8068147531243888        3.4685331301223457       -7.6140496444404118     
 H   9.8230293087280831        5.0415087429150471       -6.1869726337681747     
 H   10.643757221047567        9.0843869375062809       -10.189577000488546     
 C   9.8446177548641209        6.8897821964262338       -12.562649272715710     
 H   7.9131624753537375        6.9962004320328415       -11.585945871865334     
 C   8.6018391529161171        8.9840007386265253       -11.881569591950354     
 N   6.5321235136903200        5.4170177341368166       -13.709921338745167     
 H   5.5985271453547245        5.7179544405189846       -13.412251181169204     
 N   5.8742850339514003        2.6992016973785287       -12.224656454974664     
 O   9.0800861105118678        3.1669249264771446       -12.140588650350537     
 O   5.1437368888886015        5.4437658042867296       -10.831159969451512     
 H   11.663529784936962        8.7430483963584589       -7.9454176460532722     
 H   7.6070054998124386        3.9764697813440248       -6.0035464410528983     
 H   7.1106528904048911        4.6135099253501703       -7.5746496449846799     
 H   7.4799004198355012        5.7290468071146110       -6.2591157526811054     
 H   10.895950634744374        3.5046780027062905       -7.7500730423262540     
 H   9.3712091917019595        3.1499322113745105       -8.5697470106737512     
 H   9.5920552390798814        2.6813499167798884       -6.8761175239608185     
 H   9.4473627276836076        6.9768278715267815       -13.582837259489047     
 H   10.032700867818079        5.8284841215594323       -12.354337703002429     
 H   10.818117314201334        7.4015152169746772       -12.523604290048347     
 H   9.5263267034663084        9.5765753902070383       -11.931310388649090     
 H   7.9473364160522735        9.4615234762950173       -11.139496462999000     
 H   8.1234892357883801        9.0431622003355763       -12.870109664440804     
 C   6.9943519992993677        6.3032853309106009       -14.673950756199675     
 C   5.0368606111533225        1.6298537444663932       -11.967995653795500     
 H   5.8661862242879899        2.8834420229257911       -13.235108313447272     
 C   9.0449461078713327        1.8629591455927692       -12.840320123037838     
 C   10.429197977474907        3.3554474495086417       -11.581802602002714     
 C   3.7543959791410861        5.0272264783173588       -11.072909590958517     
 C   5.0844285965531597        6.4342200698850567       -9.7494991492709513     
 C   6.4169658801625360        7.5982398108295213       -14.839301972242579     
 C   8.0900962832389496        5.9204141297597905       -15.503929699062597     
 C   4.3755436182033964       0.93625976168145930       -13.035340510151133     
 C   4.8028360829335837        1.2123114314575363       -10.623903896256591     
 H   8.8547854987711752        2.0665103187911411       -13.901761344524978     
 H   8.1939266353894826        1.3108795822022663       -12.426531198277129     
 C   10.397729174472193        1.2045115438338623       -12.574436721079051     
 C   10.932413358032381        1.9481193409351163       -11.340526759738376     
 H   10.307981836994411        3.9874392580175848       -10.696161765714093     
 H   11.039863120413662        3.8777745816521478       -12.333823601063907     
 H   3.3405877068152878        5.6715574087655529       -11.863122068144865     
 H   3.8041737090281504        3.9939419939561200       -11.432046638940001     
 C   3.0166123546345975        5.2107384151901517       -9.7323245187533907     
 C   4.0630725410306958        5.8487538155048417       -8.7882333907215635     
 H   6.1022268922233343        6.5310200016818927       -9.3612605821687485     
 H   4.7507313520706127        7.3934638973837901       -10.171763184499671     
 C   7.0033027793083553        8.4908826671588873       -15.739649323586292     
 C   5.1702186055353003        7.9622857617381255       -14.048447492212778     
 C   8.6369954846846522        6.8497636086377716       -16.393228792993508     
 C   8.5892367935710059        4.4876960507709516       -15.423944898923688     
 C   3.6093858032900639      -0.19441592723431902       -12.742717979140373     
 C   4.5319900216708184        1.4569449134375569       -14.457474511163547     
 C   3.9985769999529932        9.1692805361393653E-002  -10.388011949430101     
 C   5.4424876931589781        1.9779664274307371       -9.4767304883056926     
 H   11.080817517341824        1.3551532377186770       -13.417953976953221     
 H   10.299490676009565       0.12661729233524760       -12.401435733046004     
 H   10.507735262354247        1.5299411365176878       -10.417893981821631     
 H   12.026201613102707        1.8967525798685951       -11.270503805302880     
 H   2.6591173635997247        4.2520286413461186       -9.3404827683804772     
 H   2.1470739098012559        5.8691481466575386       -9.8475555322677266     
 H   3.6198172615338278        6.6081577459730640       -8.1332927140566227     
 H   4.5387463076859573        5.0859403035933264       -8.1582338280027287     
 H   6.5876939312104845        9.4882781688893179       -15.832406664872634     
 C   8.1128997910107046        8.1401340755737319       -16.509367943859100     
 C   4.9006088283562752        9.4698186639130508       -13.950571985589725     
 H   5.3186741040371066        7.5995207294475460       -13.015406755619651     
 C   3.9354952415829576        7.2370539503617355       -14.640626197162458     
 H   9.4919346685578319        6.5733227625349286       -17.007184402336861     
 C   10.023357715053651        4.2844439465281186       -15.916148763881161     
 H   8.5693323264386834        4.1998808952489615       -14.363021881884318     
 C   7.6167846637733181        3.5546188618694585       -16.176924207011620     
 H   3.1409348181795087      -0.74260435317462692       -13.556790415332815     
 C   3.4143529988408425      -0.63140428472068988       -11.429939998309022     
 C   3.7525049071554908        2.7789066053174087       -14.660251104235583     
 H   5.6047917118161976        1.6705938150109847       -14.614021689450375     
 C   4.1363770506397692       0.45414328003890869       -15.545697449930920     
 H   3.8054839518609964      -0.21553229405745494       -9.3629948049016161     
 C   4.6005196980779655        1.9844015807808153       -8.1929339321985761     
 H   5.5293688505813945        3.0279467193380274       -9.8048391487756685     
 C   6.8629919951789988        1.4545895930228820       -9.1824013805378364     
 H   8.5686640878655638        8.8543521076324385       -17.190176744771666     
 H   5.7807723242884661        10.015022305569667       -13.585749060732853     
 H   4.0699842307014498        9.6718379973895985       -13.260838938077464     
 H   4.6217285017938305        9.8944942278577876       -14.924570801985743     
 H   3.7417882165880614        7.6103053940969669       -15.656505429579099     
 H   3.0321453480731155        7.4077662046013346       -14.037608317248825     
 H   4.0892626891042454        6.1521708970830904       -14.726962130152176     
 H   10.339219790671809        3.2421790822156220       -15.765127692969736     
 H   10.735645136875776        4.9368635554838614       -15.392210862461754     
 H   10.112921905557807        4.4906542883655440       -16.990985430823201     
 H   7.6233965708449842        3.7899331716300284       -17.250330628843169     
 H   6.5919002855699240        3.6819411239891036       -15.804554274384387     
 H   7.8956864361444543        2.4961473016248896       -16.066310259704917     
 H   2.7739082363191221       -1.4863844172493155       -11.220060458877152     
 H   2.6714109948680056        2.5847147783325504       -14.678705815602164     
 H   4.0248892347967873        3.2521998809423507       -15.613885124587856     
 H   3.9455202915441978        3.5086192215060992       -13.863428558516397     
 H   3.0656813229297506       0.21997906041235502       -15.508622018796466     
 H   4.7008901502454039      -0.48274794896451118       -15.453393922309610     
 H   4.3407721098040772       0.87734476693166896       -16.538305804610975     
 H   3.5750919933800347        2.3314074777842984       -8.3805551766866486     
 H   5.0513844995241506        2.6398179056395326       -7.4348100067735228     
 H   4.5328916565897828       0.98473424128965548       -7.7461400416398396     
 H   6.8272747949854029       0.39435613117182772       -8.8936126271571805     
 H   7.3329646449742913        2.0106928849048904       -8.3591385514611805     
 H   7.5136349373524443        1.5299680688393682       -10.065410708068518     
 C  -3.8281349883766107       -3.2165746456718431        1.5697441770471083     
 C  -4.4098315799738756       -3.3846830477071435       0.26892290860333457     
 C  -4.1738014920039470       -2.0474158615266114        2.3186522554782334     
 N  -2.9596776945750372       -4.1500912017305014        2.1253875583304689     
 C  -5.3260956859906923       -2.4399653931591807      -0.20486453753478195     
 C  -4.0911850300712267       -4.5607283588129732      -0.64975978267090406     
 C  -5.1036270394220260       -1.1389338522595311        1.8013100578221866     
 C  -3.6028019107024081       -1.8320929280965925        3.7099178446775767     
 Dy  -1.8965203426318997       -4.9162309464063494        3.9746529228375715     
 H  -2.8058711087485517       -4.8896933836612426        1.4353079703779446     
 H  -5.7737599611635364       -2.5877387917181367       -1.1878119423949600     
 C  -5.6971086473663286       -1.3277411185393551       0.55246485981293980     
 C  -2.6101267045878602       -4.6152798027869908       -1.0751103778533417     
 C  -4.6099671070938584       -5.9203747000182769      -0.13130867514870107     
 H  -4.6575994317823355       -4.3624638660618311       -1.5737740013202095     
 H  -5.3774793511791765      -0.26740161605213847        2.3936643197967724     
 C  -4.5236285297854213       -2.4662720312794257        4.7722746709749622     
 H  -2.6201312483134593       -2.3416479161044146        3.7487530288019788     
 C  -3.3255991158631342      -0.36030330253679843        4.0586450265503888     
 N  -1.3016741793234059       -4.0584535796277041        5.9668434430226824     
 H -0.34473837359479104       -3.7962805388417173        5.7064713632052504     
 N -0.65131639699635646       -6.6984685241233475        4.3920749514826456     
 O  -3.8507110223511418       -6.1969077942363482        4.3580845989024315     
 O   8.6775956687075911E-002  -3.8952121317080901        3.0955435162884899     
 H  -6.4410755473294508      -0.63023797535222215       0.17385108497391866     
 H  -2.3170106980900931       -3.6786006593291827       -1.5690850539347241     
 H  -1.9156981910924908       -4.7620189240965400      -0.23657050081026018     
 H  -2.4401436430266128       -5.4365913993138788       -1.7830775637642251     
 H  -4.4185731679211591       -6.7133336445790093      -0.86943829142150952     
 H  -4.1473001948781452       -6.2335224435288321       0.81348316253711184     
 H  -5.6949886973929855       -5.8807032713566203        3.5441455179693673E-002
 H  -4.1072886491306271       -2.3690723163915011        5.7830458542725030     
 H  -4.7007307381565271       -3.5311087912571248        4.5726219397884327     
 H  -5.5050233330763385       -1.9713057079078422        4.7521779431225903     
 H  -4.2545329937646965       0.22087750752273250        4.1260667338850885     
 H  -2.6923695821234981       0.12132366735377324        3.3030864128020259     
 H  -2.8297824736793555      -0.29106908037636070        5.0369081605674939     
 C  -1.7654781956933956       -3.1508587106439134        6.9124500944141625     
 C  0.18881669110266414       -7.7636754682812867        4.1254387662695704     
 H -0.65839170163912253       -6.5377595485669975        5.4067117829145221     
 C  -3.8189235580139673       -7.5167835587101210        5.0278039514406814     
 C  -5.2000487296897608       -5.9906263643469391        3.8049600689721603     
 C   1.4757995538616941       -4.3196595294562945        3.3248873002657802     
 C  0.14336296402915702       -2.8927987639537158        2.0257255829806593     
 C  -1.1850445711767792       -1.8547698524414808        7.0552208662163025     
 C  -2.8713096754276348       -3.5116556542238118        7.7388449880212846     
 C  0.84437722905193446       -8.4691128261009059        5.1884181487672176     
 C  0.42895466737601068       -8.1640720472450639        2.7777646687639654     
 H  -3.6198977589552213       -7.3379387057014096        6.0918930243612985     
 H  -2.9745883275359279       -8.0645555633902397        4.5950653764684324     
 C  -5.1772575781398658       -8.1602146630540364        4.7562141145221224     
 C  -5.7108673547005964       -7.3909727358887292        3.5379967304740094     
 H  -5.0768342242874152       -5.3443257585870461        2.9299989194749898     
 H  -5.8055510096687977       -5.4782338578391689        4.5678222087140208     
 H   1.8942429149392954       -3.6894971194573047        4.1238736746445657     
 H   1.4240977575148788       -5.3587439931699681        3.6666324536750885     
 C   2.2078863580675003       -4.1172280799336667        1.9840349690387786     
 C   1.1559272589448260       -3.4710442588042585        1.0519342795639748     
 H -0.87613871472523952       -2.7895455629989931        1.6437853040910080     
 H  0.48416336310624059       -1.9408661384324915        2.4584832658237268     
 C  -1.7716232896768400      -0.94300303399649199        7.9362141845185326     
 C   6.1827926559266312E-002  -1.5060944661986782        6.2581038084884204     
 C  -3.4172755398109520       -2.5644387692798776        8.6101979378190645     
 C  -3.3840569234213342       -4.9404905125626781        7.6728482393389612     
 C   1.6201444479903850       -9.5904042601855455        4.8850239305967307     
 C  0.67703515293098393       -7.9669303529945141        6.6162036634916888     
 C   1.2377426749893916       -9.2792496217524914        2.5313977792724502     
 C -0.21152619935982897       -7.3881662621157913        1.6382598316214962     
 H  -5.8559725183779401       -8.0190799161179509        5.6048901188579618     
 H  -5.0882017525379206       -9.2356286005645050        4.5644621505227567     
 H  -5.2895193437495047       -7.7925643820213848        2.6064791791398547     
 H  -6.8051122320334505       -7.4375376192647877        3.4686162898353055     
 H   2.5671640509737990       -5.0696039518112519        1.5790775019713883     
 H   3.0756845140886857       -3.4575498651785797        2.1037556664165367     
 H   1.5943571692323588       -2.7072794656427175       0.39911029710782797     
 H  0.67381583320445193       -4.2281704704470338       0.42003332600483656     
 H  -1.3541795628406561        5.5452254291517948E-002   8.0098535966144269     
 C  -2.8851293149181343       -1.2756203423581598        8.7080054417642927     
 C  0.32470844495575729        2.2442715441683275E-004   6.1214484857912881     
 H  -8.3042154510762731E-002  -1.8988157848390372        5.2356893901542749     
 C   1.2982435950852480       -2.2092809033966523        6.8728681856284837     
 H  -4.2773905432136301       -2.8243195816661459        9.2243600454645573     
 C  -4.8238493064138037       -5.1214791585454940        8.1570973466839369     
 H  -3.3581221984926066       -5.2398666224441151        6.6159100848923229     
 C  -2.4245029415659989       -5.8737572121157573        8.4416871788128880     
 H   2.0896712662710990       -10.145517362236951        5.6940742103614710     
 C   1.8242446528248999       -10.008921359454064        3.5675262206260321     
 C   1.4531046020596627       -6.6468937681903979        6.8419531240969622     
 H -0.39706445849666688       -7.7560356496247094        6.7683380173333791     
 C   1.0664711812159688       -8.9813512439079286        7.6958696425592192     
 H   1.4301134207443733       -9.5790253829511460        1.5036472839670030     
 C  0.64374563716295918       -7.3465601593363576       0.36396024185654252     
 H -0.31690960929802636       -6.3451846975495725        1.9837324248587769     
 C  -1.6218023758522560       -7.9281439629061490        1.3240045452286116     
 H  -3.3389174890283004      -0.54806963945956999        9.3757039163647953     
 H -0.55815774734646495       0.53313746333474010        5.7447372903892662     
 H   1.1534216259809660       0.18815014901071908        5.4252956593564843     
 H  0.60381222509119226       0.45131142446508232        7.0838440156051705     
 H   1.4826591601128654       -1.8131631904825538        7.8819232222330777     
 H   2.2042886868161107       -2.0450239818042451        6.2718356768831542     
 H   1.1526933432648820       -3.2935413901559478        6.9822807361807966     
 H  -5.1496189003926984       -6.1627122610041116        8.0193491886920469     
 H  -5.5245343686780508       -4.4696842862643642        7.6168049655697265     
 H  -4.9213571981028217       -4.8965439248323532        9.2275996153446247     
 H  -2.4296544841702299       -5.6241096304603646        9.5119388240921534     
 H  -1.3981506229073655       -5.7634203975049587        8.0675808162715494     
 H  -2.7151278158196552       -6.9304125485120922        8.3439632857822623     
 H   2.4716282105811169       -10.856767910449452        3.3505006531960082     
 H   2.5338558347868987       -6.8410332090094608        6.8749999879839994     
 H   1.1659104447336535       -6.1816856952968759        7.7950953006469188     
 H   1.2714987086968053       -5.9109756487560770        6.0485902730921222     
 H   2.1376199679023182       -9.2136840614882960        7.6631750132612551     
 H  0.50395338203213402       -9.9179797431900401        7.5912506306103840     
 H  0.85508223654258664       -8.5682495564264851        8.6911342670373006     
 H   1.6605134461381845       -6.9843901846285306       0.56929301511377373     
 H  0.18989258838632800       -6.6873558900462475      -0.38865678174499207     
 H  0.73503171772707898       -8.3375306479261049       -9.7825012357495481E-002
 H  -1.5669142361836219       -8.9819510716445095        1.0150921703966775     
 H  -2.0959709146980128       -7.3638101304159340       0.50890851564939643     
 H  -2.2780860957612052       -7.8802093602449608        2.2049619555679763     
         240

 C   9.0613651588922970        6.1549139164386588       -9.3582502596715695     
 C   9.6190187619849024        5.9970390154890545       -8.0454829179761980     
 C   9.4267619315879188        7.3147164323325926       -10.112784956613835     
 N   8.1968866785588936        5.2196262940955966       -9.9171514681855708     
 C   10.532289885844584        6.9412839774800945       -7.5648090009081059     
 C   9.2792415593978017        4.8303215225911371       -7.1223626823578492     
 C   10.351807221151619        8.2235587562703110       -9.5875298201535024     
 C   8.8824071630961132        7.5226884828143614       -11.516230212006070     
 Dy   7.1318666616236053        4.4729570761829986       -11.768542700153558     
 H   8.0330040103072253        4.4850218289002504       -9.2241480093854822     
 H   10.961970456181026        6.8004346527126218       -6.5726751341243856     
 C   10.922646106551724        8.0441843790028731       -8.3264880185131656     
 C   7.7899760292348903        4.7777458958961274       -6.7258433399455582     
 C   9.8097291563338391        3.4668243655320525       -7.6186784485728598     
 H   9.8260991343120718        5.0368982611256667       -6.1884843807346526     
 H   10.639852438904121        9.0883074496804959       -10.183372970452478     
 C   9.8300876545561042        6.8938706171104540       -12.559988137701247     
 H   7.9033404077345200        7.0071451800287363       -11.575731987319667     
 C   8.5994660875141022        8.9922935545732088       -11.873331488019060     
 N   6.5315419396665302        5.4148094532697151       -13.713873623514521     
 H   5.5970656448103835        5.7147713937791114       -13.418143155398052     
 N   5.8768326608324752        2.7012808830937125       -12.222730279927831     
 O   9.0812867517853846        3.1719770563175014       -12.139955904869220     
 O   5.1431702885775259        5.4490429571258883       -10.835489296532574     
 H   11.664481664032342        8.7412197830886509       -7.9425060867341131     
 H   7.6111205629608829        3.9699287546510220       -6.0046802835337862     
 H   7.1125679553167798        4.6094351981813988       -7.5740207517115943     
 H   7.4826005680060632        5.7228191623502846       -6.2569617853709678     
 H   10.898780242388828        3.5040413581930041       -7.7550323190479720     
 H   9.3738523941767156        3.1503745136401968       -8.5749087365270320     
 H   9.5957961112073953        2.6777585481199022       -6.8825904040032162     
 H   9.4300667214106557        6.9840340257359337       -13.578648302227917     
 H   10.014200358615819        5.8315437734895035       -12.353607504339625     
 H   10.805972700088667        7.4006913220278427       -12.523771740004804     
 H   9.5262699399955206        9.5802780034436577       -11.927342003355454     
 H   7.9508406132082392        9.4725626978456408       -11.128393811849126     
 H   8.1171964836773327        9.0542939988186291       -12.859573935110705     
 C   6.9943434810244467        6.3006287444842766       -14.678067674674717     
 C   5.0396909041716578        1.6319177568455940       -11.964969021771063     
 H   5.8692129214644906        2.8838422102225674       -13.233474014578864     
 C   9.0472416097249173        1.8665059638561730       -12.836775462308108     
 C   10.430249133678043        3.3630400828575615       -11.581735427902375     
 C   3.7542596121234504        5.0310360150776887       -11.076837133513703     
 C   5.0832389104965143        6.4381401292994243       -9.7526794332745830     
 C   6.4172366621672188        7.5955946927883309       -14.844108268399756     
 C   8.0909623611215800        5.9175381001023162       -15.506742827417272     
 C   4.3787503244654724       0.93705496822127687       -13.031724767532241     
 C   4.8058496946043858        1.2154352368253443       -10.620522668349517     
 H   8.8557341810747783        2.0673576584672482       -13.898427722071856     
 H   8.1973973906157980        1.3142136415144829       -12.420939268317488     
 C   10.401102040963169        1.2105109437921293       -12.570792108869169     
 C   10.935352398203333        1.9567089826182267       -11.338354045558580     
 H   10.308346754082610        3.9959976331028870       -10.696917235799832     
 H   11.040036292586954        3.8851685982456297       -12.334591606493419     
 H   3.3391171162758764        5.6757888489323589       -11.865979608064258     
 H   3.8051573716621316        3.9982346708991048       -11.437163370335000     
 C   3.0172356331927728        5.2119446375663818       -9.7354819639092174     
 C   4.0635740315018589        5.8500582674542372       -8.7913606906438666     
 H   6.1011261829454169        6.5358190542341559       -9.3649694391351552     
 H   4.7477732921867863        7.3972895940108163       -10.173636711187212     
 C   7.0042636577323112        8.4879068685765269       -15.744298600788005     
 C   5.1701450980683870        7.9598604856333592       -14.053934095336182     
 C   8.6384812749865709        6.8465193529830506       -16.396021660919320     
 C   8.5905478862746314        4.4850992869995832       -15.425204754945728     
 C   3.6112725502663054      -0.19239987795502914       -12.737959667997828     
 C   4.5370061694744663        1.4549085438703624       -14.454644488430603     
 C   4.0007466028838685        9.5665248866219438E-002  -10.383564511926339     
 C   5.4474743047766054        1.9803736358268949       -9.4740185137424806     
 H   11.083515222761596        1.3610025663913425       -13.414881720034069     
 H   10.304607542895869       0.13273516386834164       -12.396241525402752     
 H   10.511441121147465        1.5396600284779769       -10.414874328943927     
 H   12.029231667714868        1.9064789523225207       -11.268605613827519     
 H   2.6612529456997591        4.2522883494903532       -9.3446508667204178     
 H   2.1468400627385988        5.8694700537128464       -9.8491582908092621     
 H   3.6198760309045994        6.6079555663889309       -8.1350368846120453     
 H   4.5408458794877129        5.0870849864066612       -8.1628213235023868     
 H   6.5888205644341733        9.4853055643656532       -15.837732027026055     
 C   8.1143136140343657        8.1367526461645152       -16.513157159264210     
 C   4.9009897492117407        9.4674407347489193       -13.955420720916010     
 H   5.3178344602324676        7.5965385589041023       -13.021006186304694     
 C   3.9356099902975878        7.2352067133540192       -14.647206525342151     
 H   9.4939474911381030        6.5699084169680626       -17.009159342119755     
 C   10.025674983296943        4.2823416095746039       -15.914567363146015     
 H   8.5687243813088489        4.1978653491678415       -14.364231540461278     
 C   7.6197078223391541        3.5512336542857765       -16.179215555447669     
 H   3.1426008283570703      -0.74117472047779864       -13.551519188753714     
 C   3.4154277822857373      -0.62760560266810361       -11.424744296995394     
 C   3.7576299173735546        2.7762161341902325       -14.661299192393635     
 H   5.6099818025266730        1.6684578044096114       -14.610067734369078     
 C   4.1431529589847980       0.44992503283404511       -15.541495595427055     
 H   3.8082289422158717      -0.21095586712527309       -9.3582629744139147     
 C   4.6072688953557197        1.9874317360582134       -8.1890698569362552     
 H   5.5351026608712202        3.0303513008832739       -9.8020484103287089     
 C   6.8676532670191239        1.4550537992075216       -9.1816967981956079     
 H   8.5704279844323690        8.8506750427533838       -17.193992679225207     
 H   5.7810861246899083        10.012213839460959       -13.589744815391247     
 H   4.0700499254512685        9.6693307525908985       -13.266027008042782     
 H   4.6227368712071017        9.8927618068755638       -14.929297703037525     
 H   3.7426827334520536        7.6088823977598459       -15.663069158931712     
 H   3.0319035710514757        7.4058289186511672       -14.044682984142723     
 H   4.0892176466787147        6.1503256828227038       -14.733887569445654     
 H   10.341796709700333        3.2403318019261693       -15.762438581848519     
 H   10.736559562953804        4.9354120339108789       -15.389571723779035     
 H   10.117249573613082        4.4881420326698507       -16.989267837482799     
 H   7.6279045509768615        3.7858020964262749       -17.252749793887777     
 H   6.5942370521861831        3.6784402790529658       -15.808483514348838     
 H   7.8987228574138975        2.4929500233217787       -16.067362287391802     
 H   2.7740835632167320       -1.4817069827556510       -11.214076338080007     
 H   2.6766221025220047        2.5817179165284818       -14.681100970689394     
 H   4.0314679314971889        3.2476330040870569       -15.615399625451875     
 H   3.9492320790136732        3.5075836452053366       -13.865714227151846     
 H   3.0723610377385318       0.21598292377331063       -15.505827303346907     
 H   4.7073553665522283      -0.48681981623144727       -15.446431657370910     
 H   4.3493754835785676       0.87119395360271035       -16.534492548672102     
 H   3.5819856076700303        2.3356358812737610       -8.3751437272008182     
 H   5.0599300821586315        2.6421951352720909       -7.4315157380643324     
 H   4.5391159438285600       0.98777158906594864       -7.7422555401223594     
 H   6.8308169748997276       0.39464749466284926       -8.8937520038625344     
 H   7.3392220638525050        2.0098407352167791       -8.3585382561910340     
 H   7.5173554615583882        1.5304060661594472       -10.065367333909954     
 C  -3.8268618130170342       -3.2202184719878630        1.5672515820037198     
 C  -4.4075446289271412       -3.3888169388812504       0.26609828507791772     
 C  -4.1718385080659539       -2.0500455602857852        2.3148974223684542     
 N  -2.9599581930156575       -4.1541383853516889        2.1244322099391604     
 C  -5.3229911248668556       -2.4439708770642832      -0.20891138733043421     
 C  -4.0887052332373228       -4.5655492874238517      -0.65159840569954108     
 C  -5.1005864050317733       -1.1412866939520898        1.7962186132819133     
 C  -3.6009380196896070       -1.8339512697095184        3.7060731669303792     
 Dy  -1.8982685069529122       -4.9182146467805552        3.9750811338578753     
 H  -2.8066280386424829       -4.8947691953910875        1.4353976645807014     
 H  -5.7701392357055941       -2.5922228531158695       -1.1919866825705900     
 C  -5.6936740656580378       -1.3309011837719356       0.54731005944882238     
 C  -2.6070281324893778       -4.6220811139136169       -1.0744592910591739     
 C  -4.6102584971071261       -5.9241800729409917      -0.13346503316761343     
 H  -4.6532412110845431       -4.3669211876791021       -1.5766505811051834     
 H  -5.3738596074442793      -0.26885267469562113        2.3874620210221758     
 C  -4.5208386712872439       -2.4689800419319976        4.7687433675905924     
 H  -2.6177351883367770       -2.3424649893163627        3.7448008893767315     
 C  -3.3253620809802422      -0.36188118778219863        4.0548981125315899     
 N  -1.3010616799954802       -4.0543335623367414        5.9638643472323469     
 H -0.34618144432044223       -3.7884488839115025        5.7006348048670938     
 N -0.65367817108431192       -6.7004043956329289        4.3943338836598151     
 O  -3.8530073113572492       -6.1989085866193046        4.3564479613146272     
 O   8.5351178388691412E-002  -3.8989280676070788        3.0937153958149288     
 H  -6.4370263422257699      -0.63328982053319438       0.16774380718967885     
 H  -2.3119812463663312       -3.6856866150630347       -1.5677698438553835     
 H  -1.9141703275809294       -4.7698329924094720      -0.23485372970897767     
 H  -2.4369986236982859       -5.4434879532996439       -1.7823076619936971     
 H  -4.4178696925435137       -6.7179772712941332      -0.87038532018132075     
 H  -4.1504073880308772       -6.2369400742752283       0.81274829756997280     
 H  -5.6955982821938624       -5.8831452059870433        3.0454012319731966E-002
 H  -4.1042970667642980       -2.3713998241675633        5.7794005490509397     
 H  -4.6972168267494609       -3.5339541677749842        4.5690985024398785     
 H  -5.5027057559042962       -1.9749317401568618        4.7490219737197670     
 H  -4.2550674490066092       0.21791351134489095        4.1234724414869524     
 H  -2.6936243274455607       0.12093435709705158        3.2988734516642726     
 H  -2.8286513953444361      -0.29220052336681562        5.0326738851590571     
 C  -1.7648066118192212       -3.1496292156009242        6.9119037583998928     
 C  0.18638018480233112       -7.7655056126711255        4.1271811240608747     
 H -0.65942110922173225       -6.5389465779961231        5.4088087523502075     
 C  -3.8221394616372213       -7.5185797302213562        5.0264877239480965     
 C  -5.2021305440285408       -5.9919201340660715        3.8030862985506402     
 C   1.4744038736914824       -4.3230851910492580        3.3232441141450577     
 C  0.14190658721301241       -2.8958215726970011        2.0245181085080768     
 C  -1.1843752568671817       -1.8539548964862957        7.0584183104267648     
 C  -2.8703926237866804       -3.5128784041083354        7.7375701694311241     
 C  0.84241741900794265       -8.4711176481507930        5.1897352014588156     
 C  0.42581297200400930       -8.1658088154894308        2.7793299356059697     
 H  -3.6234373067733183       -7.3396481796887336        6.0906122760786365     
 H  -2.9779153267939371       -8.0668605125164596        4.5942182697348786     
 C  -5.1806619795348823       -8.1614345759222822        4.7546119292193572     
 C  -5.7137402688005219       -7.3920091317401377        3.5362938838897584     
 H  -5.0783426082639886       -5.3458843582761650        2.9280210477281159     
 H  -5.8074249732476977       -5.4789797169217733        4.5657410530622684     
 H   1.8925032092093836       -3.6932262670126415        4.1226632196639947     
 H   1.4228991393505190       -5.3623193772862221        3.6645761270657022     
 C   2.2068810583090630       -4.1197690024419584        1.9826901110089312     
 C   1.1551663433892227       -3.4729318601287260        1.0507377328184779     
 H -0.87746961955958458       -2.7928294412616190        1.6421738438796321     
 H  0.48198571656796058       -1.9439528493534299        2.4579602441582611     
 C  -1.7710488669172351      -0.94475328459693053        7.9419038910787156     
 C   6.3002968326857950E-002  -1.5035282080988435        6.2628479088398681     
 C  -3.4164581147845827       -2.5681661570323930        8.6114313812541816     
 C  -3.3826384549561674       -4.9416578561298428        7.6681932360215912     
 C   1.6184194561540868       -9.5920692707498514        4.8858254611471397     
 C  0.67470065980211091       -7.9700196538826997        6.6178178861052279     
 C   1.2349554712407178       -9.2805951499834300        2.5324709976883937     
 C -0.21616421632735033       -7.3906938212013173        1.6401272134188092     
 H  -5.8595175174931979       -8.0200238886907069        5.6031184116132167     
 H  -5.0919264865831808       -9.2368771366564424        4.5628723537699116     
 H  -5.2925445107183169       -7.7939336887812116        2.6048606713598730     
 H  -6.8079985993542689       -7.4380209326066886        3.4668627547308923     
 H   2.5662435504895744       -5.0718781196473453        1.5771544110499647     
 H   3.0747253898525999       -3.4602157663937572        2.1030061928019697     
 H   1.5937757244408139       -2.7084594578123777       0.39885804959434945     
 H  0.67358167119139545       -4.2295663636786545       0.41786753085423201     
 H  -1.3534172845355741        5.3323000555078201E-002   8.0187464534251234     
 C  -2.8846015363158672       -1.2795620362383897        8.7126738699312565     
 C  0.32659444953628763        2.9285983976147303E-003   6.1301658153423766     
 H  -8.1505073521917354E-002  -1.8932072127716575        5.2392688589974910     
 C   1.2988197851120920       -2.2089994916345708        6.8761612310249234     
 H  -4.2764389362369268       -2.8299719178203779        9.2249145465064863     
 C  -4.8226640977495778       -5.1243341119148074        8.1510725121984464     
 H  -3.3561331559435303       -5.2388123421261001        6.6106395418807828     
 C  -2.4232523407327493       -5.8762971220887881        8.4355421108487771     
 H   2.0881939954372113       -10.147338355757332        5.6946032815412870     
 C   1.8222186786717873       -10.010212516784804        3.5681956649477780     
 C   1.4504625221647049       -6.6500436336665985        6.8447835381098425     
 H -0.39948372299708351       -7.7594898583466207        6.7697311714917063     
 C   1.0639924968514727       -8.9852698167569383        7.6967706483268170     
 H   1.4268930679138268       -9.5800815293322525        1.5045881488961277     
 C  0.63712569975508937       -7.3498513052318133       0.36446662018697473     
 H -0.32118379851077300       -6.3474362908433761        1.9848990814639298     
 C  -1.6266784828832239       -7.9312329389928804        1.3281662809250352     
 H  -3.3385516617122630      -0.55384087858962383        9.3821924069691960     
 H -0.55572212129065690       0.53708271195539758        5.7539342154656081     
 H   1.1559627849958451       0.19217217710937920        5.4351841470119240     
 H  0.60508964856729319       0.45145911953194706        7.0938335206295244     
 H   1.4833717991737574       -1.8154101919722347        7.8861352593789436     
 H   2.2050710140140968       -2.0440354879662146        6.2756366635602596     
 H   1.1522545257067720       -3.2933312015239542        6.9828779135831969     
 H  -5.1480409182061111       -6.1652440980785972        8.0104383944430424     
 H  -5.5232607638807947       -4.4713479909188187        7.6121582797610108     
 H  -4.9207430274149688       -4.9023394822783093        9.2220657238765469     
 H  -2.4297067566239510       -5.6294161174528190        9.5063697888431342     
 H  -1.3965744566689449       -5.7643038491543388        8.0629461434251066     
 H  -2.7130176584046981       -6.9328437673855809        8.3348457038219799     
 H   2.4697681286959772       -10.857827885030771        3.3507952317340073     
 H   2.5312709449010367       -6.8439572483582776        6.8772756285359993     
 H   1.1634975706544468       -6.1860267967722669        7.7985558183660535     
 H   1.2684275159722047       -5.9131841898865671        6.0523840332181074     
 H   2.1352887762270281       -9.2169904774147593        7.6645132944285983     
 H  0.50201747470311731       -9.9220668057537846        7.5908818354090855     
 H  0.85174578947476332       -8.5732255933981758        8.6922713732826367     
 H   1.6541531536334115       -6.9874059801749642       0.56792223378705198     
 H  0.18197559547553702       -6.6911066677029671      -0.38776971925186809     
 H  0.72778006361119418       -8.3410902340603403       -9.6918655337808551E-002
 H  -1.5719191653981692       -8.9854091109014451        1.0205733867095930     
 H  -2.1018002272357612       -7.3680677348264423       0.51286260589322186     
 H  -2.2820394609285546       -7.8822578744643410        2.2097070531594794     
         240

 C   9.0596166067648252        6.1566021883045652       -9.3562028731470601     
 C   9.6195459535727750        5.9957415277763326       -8.0448740772224561     
 C   9.4231421281325005        7.3184043132707934       -10.108486291954716     
 N   8.1946328049933364        5.2226007916676549       -9.9161940517447746     
 C   10.533785968466788        6.9388285717829383       -7.5638907288212343     
 C   9.2815249613266868        4.8270527429924028       -7.1236922550352997     
 C   10.349292967772817        8.2259260143888380       -9.5830438661315736     
 C   8.8746822949109543        7.5297364515551672       -11.509680854048060     
 Dy   7.1318977322916615        4.4772312414711415       -11.769536173088765     
 H   8.0313673855919081        4.4864127742002147       -9.2247651820732717     
 H   10.965276005198023        6.7957423500679610       -6.5729567346923305     
 C   10.922779404158621        8.0433799436024618       -8.3237596379398564     
 C   7.7927576822299054        4.7725952512681085       -6.7257171633676212     
 C   9.8126435595432895        3.4651156009417590       -7.6233072527053087     
 H   9.8291689598960605        5.0322877793362855       -6.1899961277011313     
 H   10.635947656760676        9.0922279618547108       -10.177168940416410     
 C   9.8155575542480893        6.8979590377946751       -12.557327002686783     
 H   7.8935183401153024        7.0180899280246312       -11.565518102774002     
 C   8.5970930221120874        9.0005863705198941       -11.865093384087766     
 N   6.5309603656427395        5.4126011724026126       -13.717825908283876     
 H   5.5956041442660425        5.7115883470392390       -13.424035129626903     
 N   5.8793802877135501        2.7033600688088963       -12.220804104880999     
 O   9.0824873930589014        3.1770291861578581       -12.139323159387903     
 O   5.1426036882664512        5.4543201099650469       -10.839818623613633     
 H   11.665433543127723        8.7393911698188447       -7.9395945274149540     
 H   7.6152356261093281        3.9633877279580187       -6.0058141260146742     
 H   7.1144830202286684        4.6053604710126281       -7.5733918584385096     
 H   7.4853007161766252        5.7165915175859592       -6.2548078180608293     
 H   10.901609850033280        3.5034047136797177       -7.7599915957696908     
 H   9.3764955966514698        3.1508168159058827       -8.5800704623803128     
 H   9.5995369833349109        2.6741671794599164       -6.8890632840456139     
 H   9.4127707151377056        6.9912401799450858       -13.574459344966785     
 H   9.9956998494135583        5.8346034254195738       -12.352877305676822     
 H   10.793828085976001        7.3998674270810074       -12.523939189961261     
 H   9.5262131765247311        9.5839806166802788       -11.923373618061817     
 H   7.9543448103642049        9.4836019193962624       -11.117291160699249     
 H   8.1109037315662853        9.0654257973016836       -12.849038205780603     
 C   6.9943349627495257        6.2979721580579513       -14.682184593149756     
 C   5.0425211971899921        1.6339817692247949       -11.961942389746625     
 H   5.8722396186409922        2.8842423975193432       -13.231839715710453     
 C   9.0495371115785002        1.8700527821195767       -12.833230801578377     
 C   10.431300289881181        3.3706327162064809       -11.581668253802036     
 C   3.7541232451058146        5.0348455518380186       -11.080764676068888     
 C   5.0820492244398698        6.4420601887137918       -9.7558597172782147     
 C   6.4175074441719016        7.5929495747471405       -14.848914564556935     
 C   8.0918284390042121        5.9146620704448427       -15.509555955771948     
 C   4.3819570307275475       0.93785017476109445       -13.028109024913350     
 C   4.8088633062751871        1.2185590421931523       -10.617141440442444     
 H   8.8566828633783814        2.0682049981433557       -13.895094099618733     
 H   8.2008681458421115        1.3175477008266996       -12.415347338357845     
 C   10.404474907454144        1.2165103437503966       -12.567147496659288     
 C   10.938291438374286        1.9652986243013373       -11.336181331378782     
 H   10.308711671170808        4.0045560081881888       -10.697672705885569     
 H   11.040209464760247        3.8925626148391110       -12.335359611922929     
 H   3.3376465257364654        5.6800202890991649       -11.868837147983649     
 H   3.8061410342961128        4.0025273478420900       -11.442280101730001     
 C   3.0178589117509484        5.2131508599426128       -9.7386394090650441     
 C   4.0640755219730220        5.8513627194036317       -8.7944879905661715     
 H   6.1000254736675004        6.5406181067864191       -9.3686782961015620     
 H   4.7448152323029591        7.4011152906378426       -10.175510237874754     
 C   7.0052245361562662        8.4849310699941665       -15.748947877989718     
 C   5.1700715906014745        7.9574352095285938       -14.059420698459585     
 C   8.6399670652884897        6.8432750973283287       -16.398814528845133     
 C   8.5918589789782551        4.4825025232282139       -15.426464610967766     
 C   3.6131592972425475      -0.19038382867573928       -12.733201356855281     
 C   4.5420223172781142        1.4528721743031678       -14.451814465697661     
 C   4.0029162058147447        9.9637692371045236E-002  -10.379117074422576     
 C   5.4524609163942328        1.9827808442230528       -9.4713065391792703     
 H   11.086212928181368        1.3668518950640078       -13.411809463114917     
 H   10.309724409782174       0.13885303540143568       -12.391047317759503     
 H   10.515146979940685        1.5493789204382660       -10.411854676066223     
 H   12.032261722327029        1.9162053247764463       -11.266707422352161     
 H   2.6633885277997935        4.2525480576345878       -9.3488189650603584     
 H   2.1466062156759418        5.8697919607681541       -9.8507610493507958     
 H   3.6199348002753706        6.6077533868047977       -8.1367810551674680     
 H   4.5429454512894685        5.0882296692199951       -8.1674088190020466     
 H   6.5899471976578630        9.4823329598419885       -15.843057389179476     
 C   8.1157274370580286        8.1333712167552985       -16.516946374669324     
 C   4.9013706700672062        9.4650628055847879       -13.960269456242294     
 H   5.3169948164278296        7.5935563883606596       -13.026605616989738     
 C   3.9357247390122181        7.2333594763463021       -14.653786853521844     
 H   9.4959603137183741        6.5664940714011966       -17.011134281902645     
 C   10.027992251540237        4.2802392726210892       -15.912985962410870     
 H   8.5681164361790128        4.1958498030867215       -14.365441199038239     
 C   7.6226309809049893        3.5478484467020941       -16.181506903883715     
 H   3.1442668385346320      -0.73974508778097026       -13.546247962174611     
 C   3.4165025657306320      -0.62380692061551735       -11.419548595681768     
 C   3.7627549275916179        2.7735256630630567       -14.662347280551687     
 H   5.6151718932371484        1.6663217938082384       -14.606113779287782     
 C   4.1499288673298267       0.44570678562918153       -15.537293740923189     
 H   3.8109739325707470      -0.20637944019309121       -9.3535311439262117     
 C   4.6140180926334740        1.9904618913356116       -8.1852057816739325     
 H   5.5408364711610458        3.0327558824285203       -9.7992576718817510     
 C   6.8723145388592490        1.4555180053921615       -9.1809922158533777     
 H   8.5721918809991724        8.8469979778743291       -17.197808613678749     
 H   5.7813999250913497        10.009405373352251       -13.593740570049640     
 H   4.0701156202010873        9.6668235077921985       -13.271215078008099     
 H   4.6237452406203730        9.8910293858933400       -14.934024604089307     
 H   3.7435772503160463        7.6074594014227248       -15.669632888284324     
 H   3.0316617940298363        7.4038916327010007       -14.051757651036619     
 H   4.0891726042531840        6.1484804685623180       -14.740813008739131     
 H   10.344373628728857        3.2384845216367166       -15.759749470727302     
 H   10.737473989031832        4.9339605123378965       -15.386932585096316     
 H   10.121577241668355        4.4856297769741573       -16.987550244142401     
 H   7.6324125311087387        3.7816710212225213       -17.255168958932380     
 H   6.5965738188024430        3.6749394341168280       -15.812412754313289     
 H   7.9017592786833406        2.4897527450186674       -16.068414315078687     
 H   2.7742588901143415       -1.4770295482619866       -11.208092217282864     
 H   2.6818332101760038        2.5787210547244128       -14.683496125776625     
 H   4.0380466281975904        3.2430661272317627       -15.616914126315892     
 H   3.9529438664831487        3.5065480689045740       -13.867999895787298     
 H   3.0790407525473129       0.21198678713426625       -15.503032587897350     
 H   4.7138205828590527      -0.49089168349838336       -15.439469392432208     
 H   4.3579788573530580       0.86504314027375173       -16.530679292733229     
 H   3.5888792219600258        2.3398642847632236       -8.3697322777149861     
 H   5.0684756647931124        2.6445723649046493       -7.4282214693551420     
 H   4.5453402310673363       0.99080893684224169       -7.7383710386048792     
 H   6.8343591548140523       0.39493885815387081       -8.8938913805678865     
 H   7.3454794827307186        2.0089885855286678       -8.3579379609208857     
 H   7.5210759857643330        1.5308440634795262       -10.065323959751389     
 C  -3.8255886376574582       -3.2238622983038825        1.5647589869603313     
 C  -4.4052576778804067       -3.3929508300553572       0.26327366155250093     
 C  -4.1698755241279599       -2.0526752590449586        2.3111425892586750     
 N  -2.9602386914562775       -4.1581855689728764        2.1234768615478514     
 C  -5.3198865637430197       -2.4479763609693856      -0.21295823712608647     
 C  -4.0862254364034198       -4.5703702160347301      -0.65343702872817810     
 C  -5.0975457706415197       -1.1436395356446485        1.7911271687416399     
 C  -3.5990741286768060       -1.8358096113224445        3.7022284891831823     
 Dy  -1.9000166712739246       -4.9201983471547619        3.9755093448781786     
 H  -2.8073849685364141       -4.8998450071209323        1.4354873587834585     
 H  -5.7665185102476517       -2.5967069145136024       -1.1961614227462201     
 C  -5.6902394839497461       -1.3340612490045163       0.54215525908470485     
 C  -2.6039295603908950       -4.6288824250402438       -1.0738082042650063     
 C  -4.6105498871203938       -5.9279854458637073      -0.13562139118652580     
 H  -4.6488829903867517       -4.3713785092963731       -1.5795271608901571     
 H  -5.3702398637093820      -0.27030373333910385        2.3812597222475791     
 C  -4.5180488127890657       -2.4716880525845695        4.7652120642062217     
 H  -2.6153391283600946       -2.3432820625283108        3.7408487499514838     
 C  -3.3251250460973503      -0.36345907302759883        4.0511511985127919     
 N  -1.3004491806675542       -4.0502135450457786        5.9608852514420114     
 H -0.34762451504609343       -3.7806172289812880        5.6947982465289373     
 N -0.65603994517226749       -6.7023402671425103        4.3965928158369847     
 O  -3.8553036003633565       -6.2009093790022609        4.3548113237268229     
 O   8.3926400090306899E-002  -3.9026440035060679        3.0918872753413673     
 H  -6.4329771371220881      -0.63634166571416662       0.16163652940543899     
 H  -2.3069517946425697       -3.6927725707968868       -1.5664546337760432     
 H  -1.9126424640693680       -4.7776470607224049      -0.23313695860769515     
 H  -2.4338536043699595       -5.4503845072854089       -1.7815377602231690     
 H  -4.4171662171658692       -6.7226208980092563      -0.87133234894113210     
 H  -4.1535145811836092       -6.2403577050216237       0.81201343260283387     
 H  -5.6962078669947394       -5.8855871406174654        2.5466569459770258E-002
 H  -4.1013054843979697       -2.3737273319436261        5.7757552438293773     
 H  -4.6937029153423948       -3.5367995442928435        4.5655750650913243     
 H  -5.5003881787322539       -1.9785577724058816        4.7458660043169427     
 H  -4.2556019042485227       0.21494951516704938        4.1208781490888171     
 H  -2.6948790727676237       0.12054504684032993        3.2946604905265193     
 H  -2.8275203170095167      -0.29333196635727055        5.0284396097506203     
 C  -1.7641350279450467       -3.1483997205579350        6.9113574223856222     
 C  0.18394367850199811       -7.7673357570609642        4.1289234818521781     
 H -0.66045051680434197       -6.5401336074252487        5.4109057217858920     
 C  -3.8253553652604753       -7.5203759017325904        5.0251714964555108     
 C  -5.2042123583673199       -5.9932139037852039        3.8012125281291205     
 C   1.4730081935212707       -4.3265108526422207        3.3216009280243353     
 C  0.14045021039686781       -2.8988443814402869        2.0233106340354943     
 C  -1.1837059425575844       -1.8531399405311109        7.0616157546372271     
 C  -2.8694755721457259       -3.5141011539928586        7.7362953508409635     
 C  0.84045760896395094       -8.4731224702006802        5.1910522541504127     
 C  0.42267127663200793       -8.1675455837337978        2.7808952024479741     
 H  -3.6269768545914158       -7.3413576536760567        6.0893315277959736     
 H  -2.9812423260519463       -8.0691654616426796        4.5933711630013248     
 C  -5.1840663809298988       -8.1626544887905279        4.7530097439165919     
 C  -5.7166131829004474       -7.3930455275915463        3.5345910373055069     
 H  -5.0798509922405621       -5.3474429579652849        2.9260431759812420     
 H  -5.8092989368265977       -5.4797255760043768        4.5636598974105151     
 H   1.8907635034794716       -3.6969554145679782        4.1214527646834238     
 H   1.4217005211861591       -5.3658947614024761        3.6625198004563164     
 C   2.2058757585506252       -4.1223099249502502        1.9813452529790840     
 C   1.1544054278336193       -3.4748194614531935        1.0495411860729811     
 H -0.87880052439392964       -2.7961133195242449        1.6405623836682559     
 H  0.47980807002968057       -1.9470395602743684        2.4574372224927949     
 C  -1.7704744441576301      -0.94650353519736896        7.9475935976388996     
 C   6.4178010094449595E-002  -1.5009619499990086        6.2675920091913149     
 C  -3.4156406897582139       -2.5718935447849085        8.6126648246892969     
 C  -3.3812199864910006       -4.9428251996970074        7.6635382327042212     
 C   1.6166944643177885       -9.5937342813141591        4.8866269916975478     
 C  0.67236616667323790       -7.9731089547708853        6.6194321087187662     
 C   1.2321682674920438       -9.2819406782143687        2.5335442161043376     
 C -0.22080223329487172       -7.3932213802868434        1.6419945952161221     
 H  -5.8630625166084558       -8.0209678612634630        5.6013467043684715     
 H  -5.0956512206284410       -9.2381256727483798        4.5612825570170674     
 H  -5.2955696776871282       -7.7953029955410384        2.6032421635798912     
 H  -6.8108849666750881       -7.4385042459485904        3.4651092196264792     
 H   2.5653230500053494       -5.0741522874834386        1.5752313201285413     
 H   3.0737662656165141       -3.4628816676089347        2.1022567191874026     
 H   1.5931942796492691       -2.7096394499820384       0.39860580208087099     
 H  0.67334750917833885       -4.2309622569102752       0.41570173570362745     
 H  -1.3526550062304918        5.1193746818638461E-002   8.0276393102358217     
 C  -2.8840737577136002       -1.2835037301186198        8.7173422980982203     
 C  0.32848045411681803        5.6327696408126245E-003   6.1388831448934660     
 H  -7.9967992533071991E-002  -1.8875986407042780        5.2428483278407061     
 C   1.2993959751389361       -2.2087180798724892        6.8794542764213631     
 H  -4.2754873292602227       -2.8356242539746095        9.2254690475484171     
 C  -4.8214788890853528       -5.1271890652841208        8.1450476777129541     
 H  -3.3541441133944545       -5.2377580618080861        6.6053689988692419     
 C  -2.4220017398994993       -5.8788370320618180        8.4293970428846663     
 H   2.0867167246033240       -10.149159349277713        5.6951323527211031     
 C   1.8201927045186750       -10.011503674115547        3.5688651092695243     
 C   1.4478204422697472       -6.6531934991427981        6.8476139521227219     
 H -0.40190298749750020       -7.7629440670685321        6.7711243256500344     
 C   1.0615138124869765       -8.9891883896059479        7.6976716540944139     
 H   1.4236727150832800       -9.5811376757133591        1.5055290138252524     
 C  0.63050576234721945       -7.3531424511272681       0.36497299851740689     
 H -0.32545798772351969       -6.3496878841371789        1.9860657380690827     
 C  -1.6315545899141919       -7.9343219150796127        1.3323280166214588     
 H  -3.3381858343962252      -0.55961211771967756        9.3886808975735967     
 H -0.55328649523484885       0.54102796057605507        5.7631311405419492     
 H   1.1585039440107245       0.19619420520803932        5.4450726346673628     
 H  0.60636707204339413       0.45160681459881180        7.1038230256538784     
 H   1.4840844382346492       -1.8176571934619155        7.8903472965248085     
 H   2.2058533412120829       -2.0430469941281837        6.2794376502373659     
 H   1.1518157081486617       -3.2931210128919610        6.9834750909855972     
 H  -5.1464629360195229       -6.1677759351530836        8.0015276001940361     
 H  -5.5219871590835385       -4.4730116955732733        7.6075115939522950     
 H  -4.9201288567271160       -4.9081350397242653        9.2165318324084691     
 H  -2.4297590290776721       -5.6347226044452734        9.5008007535941150     
 H  -1.3949982904305243       -5.7651873008037189        8.0583114705786620     
 H  -2.7109075009897410       -6.9352749862590688        8.3257281218616956     
 H   2.4679080468108374       -10.858887859612091        3.3510898102720064     
 H   2.5286860550151742       -6.8468812877070953        6.8795512690879992     
 H   1.1610846965752402       -6.1903678982476569        7.8020163360851891     
 H   1.2653563232476039       -5.9153927310170573        6.0561777933440917     
 H   2.1329575845517383       -9.2202968933412226        7.6658515755959415     
 H  0.50008156737410059       -9.9261538683175292        7.5905130402077878     
 H  0.84840934240693988       -8.5782016303698647        8.6934084795279745     
 H   1.6477928611286385       -6.9904217757213978       0.56655145246033023     
 H  0.17405860256474601       -6.6948574453596859      -0.38688265675874406     
 H  0.72052840949530927       -8.3446498201945776       -9.6012298318121608E-002
 H  -1.5769240946127165       -8.9888671501583808        1.0260546030225082     
 H  -2.1076295397735096       -7.3723253392369505       0.51681669613704728     
 H  -2.2859928260959039       -7.8843063886837204        2.2144521507509825     
         240

 C   9.0578680546373551        6.1582904601704707       -9.3541554866225489     
 C   9.6200731451606458        5.9944440400636108       -8.0442652364687124     
 C   9.4195223246770841        7.3220921942089943       -10.104187627295596     
 N   8.1923789314277791        5.2255752892397123       -9.9152366353039785     
 C   10.535282051088990        6.9363731660857812       -7.5629724567343617     
 C   9.2838083632555719        4.8237839633936694       -7.1250218277127493     
 C   10.346778714394015        8.2282932725073650       -9.5785579121096447     
 C   8.8669574267257953        7.5367844202959731       -11.503131496090051     
 Dy   7.1319288029597177        4.4815054067592852       -11.770529646023972     
 H   8.0297307608765891        4.4878037195001790       -9.2253823547610594     
 H   10.968581554215017        6.7910500474233011       -6.5732383352602755     
 C   10.922912701765517        8.0425755082020522       -8.3210312573665473     
 C   7.7955393352249214        4.7674446066400904       -6.7255909867896841     
 C   9.8155579627527416        3.4634068363514658       -7.6279360568377568     
 H   9.8322387854800493        5.0276772975469051       -6.1915078746676091     
 H   10.632042874617230        9.0961484740289258       -10.170964910380341     
 C   9.8010274539400744        6.9020474584788962       -12.554665867672318     
 H   7.8836962724960857        7.0290346760205260       -11.555304218228335     
 C   8.5947199567100725        9.0088791864665776       -11.856855280156472     
 N   6.5303787916189497        5.4103928915355102       -13.721778193053229     
 H   5.5941426437217014        5.7084053002993658       -13.429927103855752     
 N   5.8819279145946251        2.7054392545240802       -12.218877929834166     
 O   9.0836880343324182        3.1820813159982153       -12.138690413906586     
 O   5.1420370879553756        5.4595972628042055       -10.844147950694694     
 H   11.666385422223101        8.7375625565490367       -7.9366829680957949     
 H   7.6193506892577734        3.9568467012650155       -6.0069479684955613     
 H   7.1163980851405571        4.6012857438438566       -7.5727629651654249     
 H   7.4880008643471871        5.7103638728216328       -6.2526538507506908     
 H   10.904439457677734        3.5027680691664318       -7.7649508724914087     
 H   9.3791387991262241        3.1512591181715690       -8.5852321882335936     
 H   9.6032778554624247        2.6705758107999302       -6.8955361640880115     
 H   9.3954747088647537        6.9984463341542380       -13.570270387705655     
 H   9.9771993402112997        5.8376630773496450       -12.352147107014018     
 H   10.781683471863333        7.3990435321341730       -12.524106639917717     
 H   9.5261564130539433        9.5876832299168981       -11.919405232768181     
 H   7.9578490075201715        9.4946411409468841       -11.106188509549375     
 H   8.1046109794552379        9.0765575957847364       -12.838502476450502     
 C   6.9943264444746047        6.2953155716316260       -14.686301511624798     
 C   5.0453514902083274        1.6360457816039957       -11.958915757722188     
 H   5.8752663158174929        2.8846425848161195       -13.230205416842045     
 C   9.0518326134320830        1.8735996003829805       -12.829686140848647     
 C   10.432351446084317        3.3782253495554007       -11.581601079701697     
 C   3.7539868780881793        5.0386550885983494       -11.084692218624074     
 C   5.0808595383832245        6.4459802481281603       -9.7590400012818446     
 C   6.4177782261765852        7.5903044567059501       -14.853720860714112     
 C   8.0926945168868425        5.9117860407873684       -15.512369084126624     
 C   4.3851637369896235       0.93864538130091202       -13.024493282294458     
 C   4.8118769179459893        1.2216828475609602       -10.613760212535370     
 H   8.8576315456819845        2.0690523378194627       -13.891760477165612     
 H   8.2043389010684269        1.3208817601389162       -12.409755408398205     
 C   10.407847773945122        1.2225097437086638       -12.563502884449406     
 C   10.941230478545238        1.9738882659844477       -11.334008617198986     
 H   10.309076588259009        4.0131143832734910       -10.698428175971308     
 H   11.040382636933538        3.8999566314325924       -12.336127617352441     
 H   3.3361759351970544        5.6842517292659709       -11.871694687903041     
 H   3.8071246969300940        4.0068200247850747       -11.447396833125000     
 C   3.0184821903091237        5.2143570823188439       -9.7417968542208691     
 C   4.0645770124441851        5.8526671713530263       -8.7976152904884763     
 H   6.0989247643895839        6.5454171593386823       -9.3723871530679688     
 H   4.7418571724191327        7.4049409872648688       -10.177383764562295     
 C   7.0061854145802220        8.4819552714118043       -15.753597155191432     
 C   5.1699980831345620        7.9550099334238284       -14.064907301582986     
 C   8.6414528555904084        6.8400308416736078       -16.401607396770945     
 C   8.5931700716818789        4.4799057594568445       -15.427724466989805     
 C   3.6150460442187895      -0.18836777939644939       -12.728443045712734     
 C   4.5470384650817612        1.4508358047359731       -14.448984442964717     
 C   4.0050858087456200       0.10361013587587103       -10.374669636918814     
 C   5.4574475280118602        1.9851880526192105       -9.4685945646160583     
 H   11.088910633601140        1.3727012237366731       -13.408737206195763     
 H   10.314841276668478       0.14497090693452974       -12.385853110116251     
 H   10.518852838733904        1.5590978123985550       -10.408835023188519     
 H   12.035291776939191        1.9259316972303719       -11.264809230876800     
 H   2.6655241098998279        4.2528077657788232       -9.3529870634002990     
 H   2.1463723686132847        5.8701138678234610       -9.8523638078923295     
 H   3.6199935696461423        6.6075512072206646       -8.1385252257228906     
 H   4.5450450230912232        5.0893743520333299       -8.1719963145017047     
 H   6.5910738308815517        9.4793603553183239       -15.848382751332897     
 C   8.1171412600816897        8.1299897873460818       -16.520735590074437     
 C   4.9017515909226717        9.4626848764206564       -13.965118191568578     
 H   5.3161551726231915        7.5905742178172160       -13.032205047674783     
 C   3.9358394877268483        7.2315122393385858       -14.660367181701536     
 H   9.4979731362986453        6.5630797258343305       -17.013109221685539     
 C   10.030309519783531        4.2781369356675736       -15.911404561675726     
 H   8.5675084910491783        4.1938342570056015       -14.366650857615198     
 C   7.6255541394708244        3.5444632391184117       -16.183798252319765     
 H   3.1459328487121931      -0.73831545508414187       -13.540976735595510     
 C   3.4175773491755268      -0.62000823856293108       -11.414352894368140     
 C   3.7678799378096812        2.7708351919358805       -14.663395368709740     
 H   5.6203619839476229        1.6641857832068654       -14.602159824206485     
 C   4.1567047756748554       0.44148853842431796       -15.533091886419324     
 H   3.8137189229256223      -0.20180301326090935       -9.3487993134385103     
 C   4.6207672899112282        1.9934920466130097       -8.1813417064116098     
 H   5.5465702814508724        3.0351604639737668       -9.7964669334347931     
 C   6.8769758106993741        1.4559822115768011       -9.1802876335111474     
 H   8.5739557775659776        8.8433209129952743       -17.201624548132290     
 H   5.7817137254927911        10.006596907243543       -13.597736324708034     
 H   4.0701813149509052        9.6643162629934984       -13.276403147973415     
 H   4.6247536100336442        9.8892969649111180       -14.938751505141090     
 H   3.7444717671800385        7.6060364050856037       -15.676196617636936     
 H   3.0314200170081969        7.4019543467508333       -14.058832317930516     
 H   4.0891275618276532        6.1466352543019314       -14.747738448032610     
 H   10.346950547757380        3.2366372413472635       -15.757060359606085     
 H   10.738388415109860        4.9325089907649131       -15.384293446413597     
 H   10.125904909723630        4.4831175212784649       -16.985832650801999     
 H   7.6369205112406160        3.7775399460187677       -17.257588123976983     
 H   6.5989105854187020        3.6714385891806902       -15.816341994277742     
 H   7.9047956999527837        2.4865554667155561       -16.069466342765573     
 H   2.7744342170119514       -1.4723521137683222       -11.202108096485720     
 H   2.6870443178300034        2.5757241929203443       -14.685891280863853     
 H   4.0446253248979920        3.2384992503764689       -15.618428627179911     
 H   3.9566556539526241        3.5055124926038119       -13.870285564422748     
 H   3.0857204673560941       0.20799065049522186       -15.500237872447791     
 H   4.7202857991658771      -0.49496355076531950       -15.432507127493507     
 H   4.3665822311275493       0.85889232694479312       -16.526866036794360     
 H   3.5957728362500219        2.3440926882526862       -8.3643208282291557     
 H   5.0770212474275933        2.6469495945372077       -7.4249272006459517     
 H   4.5515645183061135       0.99384628461853475       -7.7344865370873999     
 H   6.8379013347283770       0.39523022164489230       -8.8940307572732387     
 H   7.3517369016089322        2.0081364358405565       -8.3573376656507374     
 H   7.5247965099702778        1.5312820607996052       -10.065280585592824     
 C  -3.8243154622978821       -3.2275061246199019        1.5622663919169426     
 C  -4.4029707268336722       -3.3970847212294646       0.26044903802708408     
 C  -4.1679125401899668       -2.0553049578041320        2.3073877561488958     
 N  -2.9605191898968979       -4.1622327525940630        2.1225215131565429     
 C  -5.3167820026191830       -2.4519818448744881      -0.21700508692173873     
 C  -4.0837456395695169       -4.5751911446456086      -0.65527565175681501     
 C  -5.0945051362512661       -1.1459923773372069        1.7860357242013667     
 C  -3.5972102376640049       -1.8376679529353706        3.6983838114359853     
 Dy  -1.9017648355949370       -4.9221820475289686        3.9759375558984824     
 H  -2.8081418984303452       -4.9049208188507762        1.4355770529862153     
 H  -5.7628977847897094       -2.6011909759113356       -1.2003361629218501     
 C  -5.6868049022414553       -1.3372213142370968       0.53700045872058744     
 C  -2.6008309882924125       -4.6356837361668699       -1.0731571174708385     
 C  -4.6108412771336615       -5.9317908187864230      -0.13777774920543817     
 H  -4.6445247696889593       -4.3758358309136440       -1.5824037406751310     
 H  -5.3666201199744847      -0.27175479198258656        2.3750574234729829     
 C  -4.5152589542908883       -2.4743960632371413        4.7616807608218519     
 H  -2.6129430683834123       -2.3440991357402590        3.7368966105262365     
 C  -3.3248880112144583      -0.36503695827299903        4.0474042844939930     
 N  -1.2998366813396285       -4.0460935277548149        5.9579061556516768     
 H -0.34906758577174463       -3.7727855740510732        5.6889616881907816     
 N -0.65840171926022295       -6.7042761386520917        4.3988517480141534     
 O  -3.8575998893694639       -6.2029101713852173        4.3531746861390195     
 O   8.2501621791922386E-002  -3.9063599394050565        3.0900591548678062     
 H  -6.4289279320184072      -0.63939351089513885       0.15552925162119918     
 H  -2.3019223429188083       -3.6998585265307389       -1.5651394236967027     
 H  -1.9111146005578066       -4.7854611290353377      -0.23142018750641263     
 H  -2.4307085850416326       -5.4572810612711740       -1.7807678584526407     
 H  -4.4164627417882238       -6.7272645247243803      -0.87227937770094344     
 H  -4.1566217743363412       -6.2437753357680199       0.81127856763569484     
 H  -5.6968174517956163       -5.8880290752478874        2.0479126599808543E-002
 H  -4.0983139020316415       -2.3760548397196883        5.7721099386078141     
 H  -4.6901890039353296       -3.5396449208107028        4.5620516277427701     
 H  -5.4980706015602117       -1.9821838046549014        4.7427100349141194     
 H  -4.2561363594904353       0.21198551898920781        4.1182838566906810     
 H  -2.6961338180896863       0.12015573658360827        3.2904475293887661     
 H  -2.8263892386745972      -0.29446340934772547        5.0242053343421835     
 C  -1.7634634440708723       -3.1471702255149459        6.9108110863713517     
 C  0.18150717220166507       -7.7691659014508030        4.1306658396434814     
 H -0.66147992438695169       -6.5413206368543735        5.4130026912215765     
 C  -3.8285712688837292       -7.5221720732438255        5.0238552689629259     
 C  -5.2062941727060998       -5.9945076735043372        3.7993387577076003     
 C   1.4716125133510589       -4.3299365142351842        3.3199577419036128     
 C  0.13899383358072318       -2.9018671901835722        2.0221031595629122     
 C  -1.1830366282479869       -1.8523249845759258        7.0648131988476894     
 C  -2.8685585205047719       -3.5153239038773823        7.7350205322508030     
 C  0.83849779891995913       -8.4751272922505656        5.1923693068420107     
 C  0.41952958126000656       -8.1692823519781648        2.7824604692899784     
 H  -3.6305164024095129       -7.3430671276633808        6.0880507795133116     
 H  -2.9845693253099554       -8.0714704107689013        4.5925240562677700     
 C  -5.1874707823249162       -8.1638744016587719        4.7514075586138258     
 C  -5.7194860970003720       -7.3940819234429549        3.5328881907212559     
 H  -5.0813593762171347       -5.3490015576544039        2.9240653042343685     
 H  -5.8111729004054977       -5.4804714350869812        4.5615787417587628     
 H   1.8890237977495599       -3.7006845621233153        4.1202423097028529     
 H   1.4205019030217994       -5.3694701455187301        3.6604634738469302     
 C   2.2048704587921879       -4.1248508474585419        1.9800003949492366     
 C   1.1536445122780161       -3.4767070627776611        1.0483446393274842     
 H -0.88013142922827470       -2.7993971977868708        1.6389509234568800     
 H  0.47763042349140056       -1.9501262711953071        2.4569142008273293     
 C  -1.7699000213980252      -0.94825378579780750        7.9532833041990827     
 C   6.5353051862041239E-002  -1.4983956918991739        6.2723361095427626     
 C  -3.4148232647318446       -2.5756209325374240        8.6138982681244141     
 C  -3.3798015180258338       -4.9439925432641729        7.6588832293868512     
 C   1.6149694724814903       -9.5953992918784650        4.8874285222479568     
 C  0.67003167354436488       -7.9761982556590709        6.6210463313323054     
 C   1.2293810637433700       -9.2832862064453057        2.5346174345202814     
 C -0.22544025026239312       -7.3957489393723694        1.6438619770134353     
 H  -5.8666075157237128       -8.0219118338362190        5.5995749971237263     
 H  -5.0993759546737003       -9.2393742088403155        4.5596927602642232     
 H  -5.2985948446559403       -7.7966723023008653        2.6016236557999091     
 H  -6.8137713339959065       -7.4389875592904922        3.4633556845220657     
 H   2.5644025495211245       -5.0764264553195320        1.5733082292071177     
 H   3.0728071413804283       -3.4655475688241122        2.1015072455728356     
 H   1.5926128348577240       -2.7108194421516987       0.39835355456739246     
 H  0.67311334716528237       -4.2323581501418959       0.41353594055302290     
 H  -1.3518927279254098        4.9064493082198721E-002   8.0365321670465182     
 C  -2.8835459791113336       -1.2874454239988500        8.7220107262651823     
 C  0.33036645869734838        8.3369408840105203E-003   6.1476004744445545     
 H  -7.8430911544226628E-002  -1.8819900686368982        5.2464277966839221     
 C   1.2999721651657801       -2.2084366681104077        6.8827473218178028     
 H  -4.2745357222835194       -2.8412765901288415        9.2260235485903479     
 C  -4.8202936804211269       -5.1300440186534342        8.1390228432274618     
 H  -3.3521550708453787       -5.2367037814900721        6.6000984558577018     
 C  -2.4207511390662493       -5.8813769420348487        8.4232519749205554     
 H   2.0852394537694363       -10.150980342798094        5.6956614239009200     
 C   1.8181667303655626       -10.012794831446287        3.5695345535912701     
 C   1.4451783623747891       -6.6563433646189987        6.8504443661356023     
 H -0.40432225199791688       -7.7663982757904435        6.7725174798083616     
 C   1.0590351281224801       -8.9931069624549558        7.6985726598620117     
 H   1.4204523622527334       -9.5821938220944656        1.5064698787543769     
 C  0.62388582493934952       -7.3564335970227237       0.36547937684783910     
 H -0.32973217693626639       -6.3519394774309825        1.9872323946742354     
 C  -1.6364306969451599       -7.9374108911663441        1.3364897523178823     
 H  -3.3378200070801878      -0.56538335684973129        9.3951693881779974     
 H -0.55085086917904080       0.54497320919671255        5.7723280656182911     
 H   1.1610451030256037       0.20021623330669944        5.4549611223228025     
 H  0.60764449551949506       0.45175450966567648        7.1138125306782314     
 H   1.4847970772955412       -1.8199041949515962        7.8945593336706734     
 H   2.2066356684100694       -2.0420585002901532        6.2832386369144713     
 H   1.1513768905905517       -3.2929108242599674        6.9840722683879974     
 H  -5.1448849538329355       -6.1703077722275692        7.9926168059450298     
 H  -5.5207135542862824       -4.4746754002277278        7.6028649081435793     
 H  -4.9195146860392640       -4.9139305971702214        9.2109979409403913     
 H  -2.4298113015313931       -5.6400290914377278        9.4952317183450958     
 H  -1.3934221241921039       -5.7660707524530990        8.0536767977322192     
 H  -2.7087973435747843       -6.9377062051325575        8.3166105399014132     
 H   2.4660479649256981       -10.859947834193409        3.3513843888100050     
 H   2.5261011651293117       -6.8498053270559121        6.8818269096399991     
 H   1.1586718224960335       -6.1947089997230478        7.8054768538043238     
 H   1.2622851305230032       -5.9176012721475475        6.0599715534700769     
 H   2.1306263928764486       -9.2236033092676859        7.6671898567632848     
 H  0.49814566004508387       -9.9302409308812756        7.5901442450064902     
 H  0.84507289533911656       -8.5831776673415536        8.6945455857733123     
 H   1.6414325686238656       -6.9934375712678323       0.56518067113360848     
 H  0.16614160965395502       -6.6986082230164046      -0.38599559426562008     
 H  0.71327675537942448       -8.3482094063288148       -9.5105941298434679E-002
 H  -1.5819290238272639       -8.9923251894153182        1.0315358193354236     
 H  -2.1134588523112581       -7.3765829436474588       0.52077078638087271     
 H  -2.2899461912632533       -7.8863549029031006        2.2191972483424851     
         240

 C   9.0561195025098833        6.1599787320363770       -9.3521081000980395     
 C   9.6206003367485167        5.9931465523508880       -8.0436563957149705     
 C   9.4159025212216676        7.3257800751471951       -10.099888962636477     
 N   8.1901250578622236        5.2285497868117696       -9.9142792188631823     
 C   10.536778133711193        6.9339177603886251       -7.5620541846474891     
 C   9.2860917651844570        4.8205151837949352       -7.1263514003901998     
 C   10.344264461015213        8.2306605306258920       -9.5740719580877158     
 C   8.8592325585406364        7.5438323890367789       -11.496582138132041     
 Dy   7.1319598736277738        4.4857795720474281       -11.771523118959177     
 H   8.0280941361612719        4.4891946648001433       -9.2259995274488471     
 H   10.971887103232014        6.7863577447786403       -6.5735199358282204     
 C   10.923045999372414        8.0417710728016409       -8.3183028767932381     
 C   7.7983209882199374        4.7622939620120723       -6.7254648102117471     
 C   9.8184723659621920        3.4616980717611727       -7.6325648609702057     
 H   9.8353086110640380        5.0230668157575238       -6.1930196216340869     
 H   10.628138092473785        9.1000689862031408       -10.164760880344273     
 C   9.7864973536320594        6.9061358791631164       -12.552004732657855     
 H   7.8738742048768682        7.0399794240164209       -11.545090333682669     
 C   8.5923468913080576        9.0171720024132629       -11.848617176225178     
 N   6.5297972175951600        5.4081846106684086       -13.725730477822584     
 H   5.5926811431773604        5.7052222535594925       -13.435819078084601     
 N   5.8844755414757000        2.7075184402392640       -12.216951754787333     
 O   9.0848886756059350        3.1871334458385721       -12.138057668425269     
 O   5.1414704876443009        5.4648744156433642       -10.848477277775755     
 H   11.667337301318481        8.7357339432792305       -7.9337714087766358     
 H   7.6234657524062177        3.9503056745720126       -6.0080818109764493     
 H   7.1183131500524457        4.5972110166750850       -7.5721340718923393     
 H   7.4907010125177491        5.7041362280573065       -6.2504998834405532     
 H   10.907269065322188        3.5021314246531454       -7.7699101492131266     
 H   9.3817820016009801        3.1517014204372553       -8.5903939140868744     
 H   9.6070187275899404        2.6669844421399440       -6.9020090441304092     
 H   9.3781787025918035        7.0056524883633902       -13.566081430444523     
 H   9.9586988310090394        5.8407227292797161       -12.351416908351215     
 H   10.769538857750666        7.3982196371873377       -12.524274089874174     
 H   9.5260996495831538        9.5913858431535193       -11.915436847474545     
 H   7.9613532046761373        9.5056803624975075       -11.095085858399500     
 H   8.0983182273441905        9.0876893942677910       -12.827966747120403     
 C   6.9943179261996837        6.2926589852053008       -14.690418430099838     
 C   5.0481817832266627        1.6381097939831966       -11.955889125697750     
 H   5.8782930129939936        2.8850427721128957       -13.228571117973635     
 C   9.0541281152856676        1.8771464186463844       -12.826141480118919     
 C   10.433402602287455        3.3858179829043205       -11.581533905601358     
 C   3.7538505110705436        5.0424646253586793       -11.088619761179260     
 C   5.0796698523265800        6.4499003075425279       -9.7622202852854763     
 C   6.4180490081812680        7.5876593386647597       -14.858527156871290     
 C   8.0935605947694746        5.9089100111298940       -15.515182212481299     
 C   4.3883704432516994       0.93944058784072959       -13.020877539675567     
 C   4.8148905296167914        1.2248066529287682       -10.610378984628294     
 H   8.8585802279855876        2.0698996774955702       -13.888426854712490     
 H   8.2078096562947405        1.3242158194511331       -12.404163478438564     
 C   10.411220640436097        1.2285091436669311       -12.559858272239525     
 C   10.944169518716189        1.9824779076675580       -11.331835903019190     
 H   10.309441505347207        4.0216727583587923       -10.699183646057046     
 H   11.040555809106831        3.9073506480260742       -12.336895622781952     
 H   3.3347053446576429        5.6884831694327769       -11.874552227822432     
 H   3.8081083595640752        4.0111127017280594       -11.452513564520000     
 C   3.0191054688672989        5.2155633046950749       -9.7449542993766958     
 C   4.0650785029153482        5.8539716233024208       -8.8007425904107812     
 H   6.0978240551116665        6.5502162118909464       -9.3760960100343738     
 H   4.7388991125353064        7.4087666838918951       -10.179257291249835     
 C   7.0071462930041770        8.4789794728294439       -15.758246432393145     
 C   5.1699245756676495        7.9525846573190622       -14.070393904706389     
 C   8.6429386458923272        6.8367865860188859       -16.404400264696754     
 C   8.5944811643855026        4.4773089956854761       -15.428984323011845     
 C   3.6169327911950315      -0.18635173011715953       -12.723684734570186     
 C   4.5520546128854091        1.4487994351687785       -14.446154420231773     
 C   4.0072554116764962       0.10758257938069682       -10.370222199415052     
 C   5.4624341396294884        1.9875952610153682       -9.4658825900528463     
 H   11.091608339020912        1.3785505524093387       -13.405664949276611     
 H   10.319958143554782       0.15108877846762378       -12.380658902473002     
 H   10.522558697527122        1.5688167043588439       -10.405815370310815     
 H   12.038321831551352        1.9356580696842975       -11.262911039401441     
 H   2.6676596919998623        4.2530674739230578       -9.3571551617402395     
 H   2.1461385215506277        5.8704357748787688       -9.8539665664338632     
 H   3.6200523390169135        6.6073490276365314       -8.1402693962783115     
 H   4.5471445948929787        5.0905190348466638       -8.1765838100013646     
 H   6.5922004641052414        9.4763877507946592       -15.853708113486318     
 C   8.1185550831053526        8.1266083579368651       -16.524524805479551     
 C   4.9021325117781380        9.4603069472565249       -13.969966926894863     
 H   5.3153155288185525        7.5875920472737732       -13.037804478359826     
 C   3.9359542364414786        7.2296650023308686       -14.666947509881229     
 H   9.4999859588789164        6.5596653802674645       -17.015084161468430     
 C   10.032626788026825        4.2760345987140589       -15.909823160940581     
 H   8.5669005459193421        4.1918187109244816       -14.367860516192160     
 C   7.6284772980366595        3.5410780315347292       -16.186089600755810     
 H   3.1475988588897548      -0.73688582238731348       -13.535705509016410     
 C   3.4186521326204216      -0.61620955651034492       -11.409157193054511     
 C   3.7730049480277450        2.7681447208087047       -14.664443456867792     
 H   5.6255520746580983        1.6620497726054924       -14.598205869125190     
 C   4.1634806840198841       0.43727029121945438       -15.528890031915459     
 H   3.8164639132804972      -0.19722658632872747       -9.3440674829508090     
 C   4.6275164871889825        1.9965222018904076       -8.1774776311492889     
 H   5.5523040917406981        3.0375650455190137       -9.7936761949878335     
 C   6.8816370825395001        1.4564464177614407       -9.1795830511689189     
 H   8.5757196741327810        8.8396438481162196       -17.205440482585832     
 H   5.7820275258942333        10.003788441134835       -13.601732079366426     
 H   4.0702470097007240        9.6618090181947984       -13.281591217938733     
 H   4.6257619794469154        9.8875645439288942       -14.943478406192872     
 H   3.7453662840440307        7.6046134087484827       -15.682760346989550     
 H   3.0311782399865570        7.4000170608006659       -14.065906984824412     
 H   4.0890825194021225        6.1447900400415447       -14.754663887326087     
 H   10.349527466785904        3.2347899610578108       -15.754371248484869     
 H   10.739302841187888        4.9310574691919307       -15.381654307730878     
 H   10.130232577778903        4.4806052655827715       -16.984115057461601     
 H   7.6414284913724932        3.7734088708150142       -17.260007289021587     
 H   6.6012473520349610        3.6679377442445524       -15.820271234242194     
 H   7.9078321212222269        2.4833581884124447       -16.070518370452458     
 H   2.7746095439095613       -1.4676746792746578       -11.196123975688575     
 H   2.6922554254840025        2.5727273311162757       -14.688286435951083     
 H   4.0512040215983935        3.2339323735211751       -15.619943128043928     
 H   3.9603674414220995        3.5044769163030494       -13.872571233058197     
 H   3.0924001821648752       0.20399451385617748       -15.497443156998232     
 H   4.7267510154727024      -0.49903541803225560       -15.425544862554805     
 H   4.3751856049020397       0.85274151361583450       -16.523052780855487     
 H   3.6026664505400174        2.3483210917421489       -8.3589093787433253     
 H   5.0855668300620751        2.6493268241697661       -7.4216329319367613     
 H   4.5577888055448907       0.99688363239482780       -7.7306020355699197     
 H   6.8414435146427008       0.39552158513591384       -8.8941701339785908     
 H   7.3579943204871459        2.0072842861524451       -8.3567373703805909     
 H   7.5285170341762226        1.5317200581196841       -10.065237211434260     
 C  -3.8230422869383061       -3.2311499509359218        1.5597737968735541     
 C  -4.4006837757869377       -3.4012186124035715       0.25762441450166729     
 C  -4.1659495562519737       -2.0579346565633059        2.3036329230391166     
 N  -2.9607996883375183       -4.1662799362152505        2.1215661647652344     
 C  -5.3136774414953472       -2.4559873287795901      -0.22105193671739098     
 C  -4.0812658427356130       -4.5800120732564871      -0.65711427478545203     
 C  -5.0914645018610134       -1.1483452190297656        1.7809442796610933     
 C  -3.5953463466512043       -1.8395262945482964        3.6945391336887883     
 Dy  -1.9035129999159495       -4.9241657479031744        3.9763657669187857     
 H  -2.8088988283242764       -4.9099966305806211        1.4356667471889721     
 H  -5.7592770593317670       -2.6056750373090685       -1.2045109030974801     
 C  -5.6833703205331636       -1.3403813794696775       0.53184565835646991     
 C  -2.5977324161939297       -4.6424850472934960       -1.0725060306766707     
 C  -4.6111326671469293       -5.9355961917091387      -0.13993410722435054     
 H  -4.6401665489911679       -4.3802931525309150       -1.5852803204601047     
 H  -5.3630003762395875      -0.27320585062606922        2.3688551246983862     
 C  -4.5124690957927109       -2.4771040738897132        4.7581494574374812     
 H  -2.6105470084067299       -2.3449162089522071        3.7329444711009891     
 C  -3.3246509763315668      -0.36661484351839924        4.0436573704751941     
 N  -1.2992241820117025       -4.0419735104638521        5.9549270598613413     
 H -0.35051065649739588       -3.7649539191208587        5.6831251298526251     
 N -0.66076349334817852       -6.7062120101616740        4.4011106801913229     
 O  -3.8598961783755712       -6.2049109637681736        4.3515380485512152     
 O   8.1076843493537873E-002  -3.9100758753040452        3.0882310343942452     
 H  -6.4248787269147263      -0.64244535607611108       0.14942197383695932     
 H  -2.2968928911950464       -3.7069444822645909       -1.5638242136173621     
 H  -1.9095867370462454       -4.7932751973482697      -0.22970341640513012     
 H  -2.4275635657133061       -5.4641776152569399       -1.7799979566821127     
 H  -4.4157592664105794       -6.7319081514395043      -0.87322640646075478     
 H  -4.1597289674890732       -6.2471929665144152       0.81054370266855591     
 H  -5.6974270365964923       -5.8904710098783104        1.5491683739846837E-002
 H  -4.0953223196653123       -2.3783823474957506        5.7684646333862508     
 H  -4.6866750925282634       -3.5424902973285626        4.5585281903942159     
 H  -5.4957530243881685       -1.9858098369039212        4.7395540655112951     
 H  -4.2566708147323480       0.20902152281136627        4.1156895642925448     
 H  -2.6973885634117489       0.11976642632688662        3.2862345682510128     
 H  -2.8252581603396782      -0.29559485233818034        5.0199710589337467     
 C  -1.7627918601966979       -3.1459407304719567        6.9102647503570811     
 C  0.17907066590133205       -7.7709960458406426        4.1324081974347857     
 H -0.66250933196956141       -6.5425076662834991        5.4150996606572610     
 C  -3.8317871725069836       -7.5239682447550607        5.0225390414703401     
 C  -5.2083759870448798       -5.9958014432234696        3.7974649872860802     
 C   1.4702168331808472       -4.3333621758281478        3.3183145557828904     
 C  0.13753745676457857       -2.9048899989268580        2.0208956850903297     
 C  -1.1823673139383895       -1.8515100286207407        7.0680106430581509     
 C  -2.8676414688638174       -3.5165466537619054        7.7337457136606425     
 C  0.83653798887596742       -8.4771321143004528        5.1936863595336087     
 C  0.41638788588800524       -8.1710191202225317        2.7840257361319827     
 H  -3.6340559502276100       -7.3447766016507048        6.0867700312306487     
 H  -2.9878963245679642       -8.0737753598951212        4.5916769495342162     
 C  -5.1908751837199327       -8.1650943145270176        4.7498053733110606     
 C  -5.7223590111002975       -7.3951183192943644        3.5311853441370045     
 H  -5.0828677601937082       -5.3505601573435229        2.9220874324874946     
 H  -5.8130468639843977       -5.4812172941695847        4.5594975861070104     
 H   1.8872840920196479       -3.7044137096786520        4.1190318547222828     
 H   1.4193032848574394       -5.3730455296349842        3.6584071472375443     
 C   2.2038651590337501       -4.1273917699668337        1.9786555369193892     
 C   1.1528835967224129       -3.4785946641021290        1.0471480925819874     
 H -0.88146233406261976       -2.8026810760494967        1.6373394632455038     
 H  0.47545277695312055       -1.9532129821162456        2.4563911791618636     
 C  -1.7693255986384202      -0.95000403639824593        7.9589730107592658     
 C   6.6528093629632870E-002  -1.4958294337993392        6.2770802098942102     
 C  -3.4140058397054753       -2.5793483202899394        8.6151317115595312     
 C  -3.3783830495606670       -4.9451598868313376        7.6542282260694803     
 C   1.6132444806451920       -9.5970643024427726        4.8882300527983658     
 C  0.66769718041549186       -7.9792875565472565        6.6226605539458445     
 C   1.2265938599946962       -9.2846317346762444        2.5356906529362249     
 C -0.23007826722991451       -7.3982764984578955        1.6457293588107482     
 H  -5.8701525148389706       -8.0228558064089768        5.5978032898789811     
 H  -5.1031006887189605       -9.2406227449322529        4.5581029635113781     
 H  -5.3016200116247525       -7.7980416090606921        2.6000051480199273     
 H  -6.8166577013167249       -7.4394708726323939        3.4616021494176525     
 H   2.5634820490368999       -5.0787006231556253        1.5713851382856943     
 H   3.0718480171443425       -3.4682134700392897        2.1007577719582682     
 H   1.5920313900661791       -2.7119994343213594       0.39810130705391400     
 H  0.67287918515222589       -4.2337540433735166       0.41137014540241829     
 H  -1.3511304496203276        4.6935239345758974E-002   8.0454250238572147     
 C  -2.8830182005090665       -1.2913871178790799        8.7266791544321460     
 C  0.33225246327787872        1.1041112127208416E-002   6.1563178039956439     
 H  -7.6893830555381251E-002  -1.8763814965695187        5.2500072655271373     
 C   1.3005483551926242       -2.2081552563483262        6.8860403672142416     
 H  -4.2735841153068153       -2.8469289262830730        9.2265780496322787     
 C  -4.8191084717569019       -5.1328989720227476        8.1329980087419695     
 H  -3.3501660282963028       -5.2356495011720581        6.5948279128461618     
 C  -2.4195005382329997       -5.8839168520078786        8.4171069069564446     
 H   2.0837621829355486       -10.152801336318475        5.6961904950807360     
 C   1.8161407562124501       -10.014085988777030        3.5702039979130160     
 C   1.4425362824798313       -6.6594932300951983        6.8532747801484817     
 H -0.40674151649833351       -7.7698524845123549        6.7739106339666897     
 C   1.0565564437579840       -8.9970255353039654        7.6994736656296094     
 H   1.4172320094221866       -9.5832499684755721        1.5074107436835016     
 C  0.61726588753147960       -7.3597247429181794       0.36598575517827125     
 H -0.33400636614901308       -6.3541910707247862        1.9883990512793883     
 C  -1.6413068039761278       -7.9404998672530755        1.3406514880143059     
 H  -3.3374541797641504      -0.57115459597978513        9.4016578787823981     
 H -0.54841524312323275       0.54891845781737003        5.7815249906946331     
 H   1.1635862620404829       0.20423826140535956        5.4648496099782422     
 H  0.60892191899559600       0.45190220473254122        7.1238020357025853     
 H   1.4855097163564333       -1.8221511964412769        7.8987713708165392     
 H   2.2074179956080555       -2.0410700064521228        6.2870396235915775     
 H   1.1509380730324414       -3.2927006356279738        6.9846694457903986     
 H  -5.1433069716463482       -6.1728396093020557        7.9837060116960243     
 H  -5.5194399494890254       -4.4763391048821823        7.5982182223348635     
 H  -4.9189005153514112       -4.9197261546161766        9.2054640494723134     
 H  -2.4298635739851142       -5.6453355784301822        9.4896626830960766     
 H  -1.3918459579536833       -5.7669542041024791        8.0490421248857746     
 H  -2.7066871861598272       -6.9401374240060454        8.3074929579411307     
 H   2.4641878830405584       -10.861007808774728        3.3516789673480041     
 H   2.5235162752434497       -6.8527293664047297        6.8841025501919990     
 H   1.1562589484168266       -6.1990501011984378        7.8089373715234593     
 H   1.2592139377984026       -5.9198098132780377        6.0637653135960612     
 H   2.1282952012011589       -9.2269097251941492        7.6685281379306280     
 H  0.49620975271606715       -9.9343279934450202        7.5897754498051917     
 H  0.84173644827129324       -8.5881537043132443        8.6956826920186501     
 H   1.6350722761190926       -6.9964533668142659       0.56380988980688684     
 H  0.15822461674316401       -6.7023590006731242      -0.38510853177249610     
 H  0.70602510126353968       -8.3517689924630520       -9.4199584278747750E-002
 H  -1.5869339530418112       -8.9957832286722539        1.0370170356483388     
 H  -2.1192881648490065       -7.3808405480579671       0.52472487662469813     
 H  -2.2938995564306026       -7.8884034171224808        2.2239423459339882     
         240

 C   9.0543709503824132        6.1616670039022834       -9.3500607135735301     
 C   9.6211275283363875        5.9918490646381661       -8.0430475549612268     
 C   9.4122827177662494        7.3294679560853959       -10.095590297977358     
 N   8.1878711842966663        5.2315242843838270       -9.9133218024223879     
 C   10.538274216333395        6.9314623546914680       -7.5611359125606166     
 C   9.2883751671133421        4.8172464041962018       -7.1276809730676502     
 C   10.341750207636409        8.2330277887444190       -9.5695860040657870     
 C   8.8515076903554775        7.5508803577775847       -11.490032780174031     
 Dy   7.1319909442958300        4.4900537373355709       -11.772516591894384     
 H   8.0264575114459529        4.4905856101001067       -9.2266167001366348     
 H   10.975192652249008        6.7816654421339804       -6.5738015363961653     
 C   10.923179296979310        8.0409666374012314       -8.3155744962199272     
 C   7.8011026412149533        4.7571433173840543       -6.7253386336338110     
 C   9.8213867691716441        3.4599893071708796       -7.6371936651026537     
 H   9.8383784366480285        5.0184563339681434       -6.1945313686005656     
 H   10.624233310330338        9.1039894983773557       -10.158556850308205     
 C   9.7719672533240445        6.9102242998473375       -12.549343597643391     
 H   7.8640521372576506        7.0509241720123157       -11.534876449137002     
 C   8.5899738259060445        9.0254648183599464       -11.840379072293883     
 N   6.5292156435713702        5.4059763298013062       -13.729682762591938     
 H   5.5912196426330203        5.7020392068196193       -13.441711052313451     
 N   5.8870231683567749        2.7095976259544479       -12.215025579740500     
 O   9.0860893168794519        3.1921855756789292       -12.137424922943950     
 O   5.1409038873332253        5.4701515684825237       -10.852806604856816     
 H   11.668289180413861        8.7339053300094225       -7.9308598494574776     
 H   7.6275808155546629        3.9437646478790094       -6.0092156534573373     
 H   7.1202282149643343        4.5931362895063144       -7.5715051786192547     
 H   7.4934011606883120        5.6979085832929801       -6.2483459161304147     
 H   10.910098672966640        3.5014947801398595       -7.7748694259348454     
 H   9.3844252040757343        3.1521437227029416       -8.5955556399401569     
 H   9.6107595997174542        2.6633930734799582       -6.9084819241728068     
 H   9.3608826963188516        7.0128586425725423       -13.561892473183393     
 H   9.9401983218067791        5.8437823812097864       -12.350686709688411     
 H   10.757394243637998        7.3973957422405032       -12.524441539830629     
 H   9.5260428861123660        9.5950884563901386       -11.911468462180910     
 H   7.9648574018321030        9.5167195840481291       -11.083983207249625     
 H   8.0920254752331431        9.0988211927508438       -12.817431017790302     
 C   6.9943094079247636        6.2900023987789755       -14.694535348574879     
 C   5.0510120762449970        1.6401738063623974       -11.952862493673313     
 H   5.8813197101704953        2.8854429594096715       -13.226936819105227     
 C   9.0564236171392505        1.8806932369097882       -12.822596819389188     
 C   10.434453758490591        3.3934106162532403       -11.581466731501019     
 C   3.7537141440529083        5.0462741621190093       -11.092547303734445     
 C   5.0784801662699346        6.4538203669568963       -9.7654005692891062     
 C   6.4183197901859508        7.5850142206235693       -14.863333453028469     
 C   8.0944266726521050        5.9060339814724205       -15.517995340835975     
 C   4.3915771495137745       0.94023579438054727       -13.017261797056674     
 C   4.8179041412875936        1.2279304582965762       -10.606997756721221     
 H   8.8595289102891908        2.0707470171716773       -13.885093232259367     
 H   8.2112804115210558        1.3275498787633497       -12.398571548478923     
 C   10.414593506927073        1.2345085436251984       -12.556213660029643     
 C   10.947108558887141        1.9910675493506684       -11.329663188839392     
 H   10.309806422435406        4.0302311334440946       -10.699939116142785     
 H   11.040728981280123        3.9147446646195556       -12.337663628211464     
 H   3.3332347541182319        5.6927146095995820       -11.877409767741824     
 H   3.8090920221980564        4.0154053786710442       -11.457630295914999     
 C   3.0197287474254741        5.2167695270713059       -9.7481117445325225     
 C   4.0655799933865104        5.8552760752518154       -8.8038698903330861     
 H   6.0967233458337500        6.5550152644432096       -9.3798048670007805     
 H   4.7359410526514800        7.4125923805189213       -10.181130817937376     
 C   7.0081071714281329        8.4760036742470835       -15.762895709594860     
 C   5.1698510682007370        7.9501593812142968       -14.075880507829792     
 C   8.6444244361942442        6.8335423303641649       -16.407193132622567     
 C   8.5957922570891263        4.4747122319141068       -15.430244179033883     
 C   3.6188195381712736      -0.18433568083786964       -12.718926423427639     
 C   4.5570707606890570        1.4467630656015840       -14.443324397498831     
 C   4.0094250146073716       0.11155502288552260       -10.365774761911288     
 C   5.4674207512471158        1.9900024694115261       -9.4631706154896342     
 H   11.094306044440684        1.3843998810820040       -13.402592692357459     
 H   10.325075010441088       0.15720665000071785       -12.375464694829750     
 H   10.526264556320342        1.5785355963191330       -10.402795717433111     
 H   12.041351886163513        1.9453844421382231       -11.261012847926080     
 H   2.6697952740998967        4.2533271820672933       -9.3613232600801783     
 H   2.1459046744879711        5.8707576819340765       -9.8555693249753968     
 H   3.6201111083876851        6.6071468480523983       -8.1420135668337341     
 H   4.5492441666947343        5.0916637176599986       -8.1811713055010227     
 H   6.5933270973289302        9.4734151462709946       -15.859033475639739     
 C   8.1199689061290137        8.1232269285276502       -16.528314020884665     
 C   4.9025134326336035        9.4579290180923934       -13.974815662221147     
 H   5.3144758850139144        7.5846098767303296       -13.043403909044869     
 C   3.9360689851561084        7.2278177653231523       -14.673527838060922     
 H   9.5019987814591875        6.5562510347005984       -17.017059101251323     
 C   10.034944056270119        4.2739322617605442       -15.908241760205437     
 H   8.5662926007895077        4.1898031648433607       -14.369070174769119     
 C   7.6314004566024947        3.5376928239510468       -16.188380949191860     
 H   3.1492648690673164      -0.73545618969048510       -13.530434282437307     
 C   3.4197269160653159      -0.61241087445775866       -11.403961491740883     
 C   3.7781299582458083        2.7654542496815284       -14.665491545025844     
 H   5.6307421653685736        1.6599137620041193       -14.594251914043893     
 C   4.1702565923649129       0.43305204401459074       -15.524688177411596     
 H   3.8192089036353725      -0.19265015939654562       -9.3393356524631059     
 C   4.6342656844667367        1.9995523571678058       -8.1736135558869663     
 H   5.5580379020305237        3.0399696270642602       -9.7908854565408756     
 C   6.8862983543796252        1.4569106239460805       -9.1788784688266887     
 H   8.5774835706995862        8.8359667832371649       -17.209256417039374     
 H   5.7823413262956747        10.000979975026127       -13.605727834024821     
 H   4.0703127044505427        9.6593017733960984       -13.286779287904050     
 H   4.6267703488601857        9.8858321229466704       -14.948205307244654     
 H   3.7462608009080229        7.6031904124113616       -15.689324076342162     
 H   3.0309364629649176        7.3980797748504994       -14.072981651718310     
 H   4.0890374769765918        6.1429448257811590       -14.761589326619566     
 H   10.352104385814428        3.2329426807683581       -15.751682137363652     
 H   10.740217267265917        4.9296059476189482       -15.379015169048158     
 H   10.134560245834178        4.4780930098870790       -16.982397464121199     
 H   7.6459364715043696        3.7692777956112606       -17.262426454066190     
 H   6.6035841186512201        3.6644368993084142       -15.824200474206645     
 H   7.9108685424916700        2.4801609101093334       -16.071570398139343     
 H   2.7747848708071707       -1.4629972447809934       -11.190139854891433     
 H   2.6974665331380021        2.5697304693122072       -14.690681591038313     
 H   4.0577827182987951        3.2293654966658809       -15.621457628907947     
 H   3.9640792288915745        3.5034413400022872       -13.874856901693649     
 H   3.0990798969736564       0.19999837721713309       -15.494648441548675     
 H   4.7332162317795268      -0.50310728529919169       -15.418582597616103     
 H   4.3837889786765301       0.84659070028687589       -16.519239524916614     
 H   3.6095600648300130        2.3525494952316119       -8.3534979292574931     
 H   5.0941124126965560        2.6517040538023249       -7.4183386632275710     
 H   4.5640130927836671       0.99992098017112085       -7.7267175340524394     
 H   6.8449856945570255       0.39581294862693539       -8.8943095106839429     
 H   7.3642517393653595        2.0064321364643338       -8.3561370751104427     
 H   7.5322375583821675        1.5321580554397631       -10.065193837275695     
 C  -3.8217691115787300       -3.2347937772519413        1.5572812018301656     
 C  -4.3983968247402023       -3.4053525035776788       0.25479979097625044     
 C  -4.1639865723139806       -2.0605643553224793        2.2998780899293374     
 N  -2.9610801867781387       -4.1703271198364380        2.1206108163739259     
 C  -5.3105728803715104       -2.4599928126846926      -0.22509878651304324     
 C  -4.0787860459017100       -4.5848330018673646      -0.65895289781408906     
 C  -5.0884238674707598       -1.1506980607223243        1.7758528351208200     
 C  -3.5934824556384033       -1.8413846361612225        3.6906944559415913     
 Dy  -1.9052611642369619       -4.9261494482773811        3.9767939779390895     
 H  -2.8096557582182076       -4.9150724423104650        1.4357564413917292     
 H  -5.7556563338738256       -2.6101590987068017       -1.2086856432731101     
 C  -5.6799357388248728       -1.3435414447022580       0.52669085799235249     
 C  -2.5946338440954473       -4.6492863584201221       -1.0718549438825031     
 C  -4.6114240571601970       -5.9394015646318543      -0.14209046524326288     
 H  -4.6358083282933755       -4.3847504741481860       -1.5881569002450786     
 H  -5.3593806325046902      -0.27465690926955189        2.3626528259237896     
 C  -4.5096792372945327       -2.4798120845422851        4.7546181540531114     
 H  -2.6081509484300471       -2.3457332821641548        3.7289923316757418     
 C  -3.3244139414486749      -0.36819272876379944        4.0399104564563961     
 N  -1.2986116826837768       -4.0378534931728893        5.9519479640710058     
 H -0.35195372722304707       -3.7571222641906439        5.6772885715144694     
 N -0.66312526743613398       -6.7081478816712554        4.4033696123684924     
 O  -3.8621924673816785       -6.2069117561511300        4.3499014109634118     
 O   7.9652065195153360E-002  -3.9137918112030339        3.0864029139206837     
 H  -6.4208295218110445      -0.64549720125708332       0.14331469605271951     
 H  -2.2918634394712849       -3.7140304379984430       -1.5625090035380216     
 H  -1.9080588735346840       -4.8010892656612025      -0.22798664530384760     
 H  -2.4244185463849792       -5.4710741692427050       -1.7792280549115846     
 H  -4.4150557910329340       -6.7365517781546274      -0.87417343522056612     
 H  -4.1628361606418043       -6.2506105972608115       0.80980883770141687     
 H  -5.6980366213973692       -5.8929129445087325        1.0504240879885128E-002
 H  -4.0923307372989841       -2.3807098552718129        5.7648193281646885     
 H  -4.6831611811211973       -3.5453356738464219        4.5550047530456617     
 H  -5.4934354472161262       -1.9894358691529410        4.7363980961084717     
 H  -4.2572052699742615       0.20605752663352470        4.1130952718944087     
 H  -2.6986433087338120       0.11937711607016496        3.2820216071132600     
 H  -2.8241270820047588      -0.29672629532863526        5.0157367835253099     
 C  -1.7621202763225237       -3.1447112354289675        6.9097184143428105     
 C  0.17663415960099904       -7.7728261902304814        4.1341505552260891     
 H -0.66353873955217113       -6.5436946957126239        5.4171966300929455     
 C  -3.8350030761302376       -7.5257644162662958        5.0212228139777553     
 C  -5.2104578013836598       -5.9970952129426021        3.7955912168645600     
 C   1.4688211530106354       -4.3367878374211113        3.3166713696621675     
 C  0.13608107994843394       -2.9079128076701433        2.0196882106177472     
 C  -1.1816979996287922       -1.8506950726655556        7.0712080872686132     
 C  -2.8667244172228630       -3.5177694036464291        7.7324708950704819     
 C  0.83457817883197560       -8.4791369363503399        5.1950034122252067     
 C  0.41324619051600386       -8.1727558884668987        2.7855910029739870     
 H  -3.6375954980457075       -7.3464860756380288        6.0854892829479867     
 H  -2.9912233238259733       -8.0760803090213411        4.5908298428006624     
 C  -5.1942795851149492       -8.1663142273952634        4.7482031880082953     
 C  -5.7252319252002231       -7.3961547151457729        3.5294824975527535     
 H  -5.0843761441702808       -5.3521187570326427        2.9201095607406211     
 H  -5.8149208275632978       -5.4819631532521891        4.5574164304552580     
 H   1.8855443862897361       -3.7081428572339892        4.1178213997417119     
 H   1.4181046666930797       -5.3766209137512382        3.6563508206281581     
 C   2.2028598592753128       -4.1299326924751245        1.9773106788895420     
 C   1.1521226811668097       -3.4804822654265966        1.0459515458364905     
 H -0.88279323889696482       -2.8059649543121226        1.6357280030341279     
 H  0.47327513041484048       -1.9562996930371843        2.4558681574963974     
 C  -1.7687511758788153      -0.95175428699868447        7.9646627173194497     
 C   6.7703135397224515E-002  -1.4932631756995043        6.2818243102456579     
 C  -3.4131884146791065       -2.5830757080424545        8.6163651549946483     
 C  -3.3769645810955002       -4.9463272303985031        7.6495732227521103     
 C   1.6115194888088937       -9.5987293130070785        4.8890315833487739     
 C  0.66536268728661885       -7.9823768574354421        6.6242747765593837     
 C   1.2238066562460221       -9.2859772629071831        2.5367638713521687     
 C -0.23471628419743590       -7.4008040575434215        1.6475967406080612     
 H  -5.8736975139542276       -8.0237997789817328        5.5960315826342359     
 H  -5.1068254227642207       -9.2418712810241885        4.5565131667585339     
 H  -5.3046451785935647       -7.7994109158205189        2.5983866402399456     
 H  -6.8195440686375441       -7.4399541859742957        3.4598486143132394     
 H   2.5625615485526749       -5.0809747909917196        1.5694620473642706     
 H   3.0708888929082563       -3.4708793712544677        2.1000082983437012     
 H   1.5914499452746342       -2.7131794264910196       0.39784905954043548     
 H  0.67264502313916941       -4.2351499366051382       0.40920435025181373     
 H  -1.3503681713152456        4.4805985609319227E-002   8.0543178806679112     
 C  -2.8824904219067999       -1.2953288117593100        8.7313475825991098     
 C  0.33413846785840906        1.3745283370406312E-002   6.1650351335467324     
 H  -7.5356749566535888E-002  -1.8707729245021389        5.2535867343703533     
 C   1.3011245452194682       -2.2078738445862447        6.8893334126106813     
 H  -4.2726325083301120       -2.8525812624373050        9.2271325506742095     
 C  -4.8179232630926760       -5.1357539253920601        8.1269731742564773     
 H  -3.3481769857472270       -5.2345952208540441        6.5895573698346208     
 C  -2.4182499373997497       -5.8864567619809094        8.4109618389923320     
 H   2.0822849121016613       -10.154622329838856        5.6967195662605521     
 C   1.8141147820593377       -10.015377146107770        3.5708734422347619     
 C   1.4398942025848736       -6.6626430955713989        6.8561051941613620     
 H -0.40916078099875020       -7.7733066932342663        6.7753037881250169     
 C   1.0540777593934878       -9.0009441081529733        7.7003746713972072     
 H   1.4140116565916401       -9.5843061148566768        1.5083516086126261     
 C  0.61064595012360967       -7.3630158888136341       0.36649213350870347     
 H -0.33828055536175977       -6.3564426640185889        1.9895657078845412     
 C  -1.6461829110070960       -7.9435888433398070        1.3448132237107293     
 H  -3.3370883524481125      -0.57692583510983886        9.4081463693867970     
 H -0.54597961706742471       0.55286370643802751        5.7907219157709751     
 H   1.1661274210553620       0.20826028950401965        5.4747380976336819     
 H  0.61019934247169705       0.45204989979940596        7.1337915407269392     
 H   1.4862223554173253       -1.8243981979309576        7.9029834079624042     
 H   2.2082003228060416       -2.0400815126140919        6.2908406102686829     
 H   1.1504992554743314       -3.2924904469959806        6.9852666231927989     
 H  -5.1417289894597600       -6.1753714463765412        7.9747952174470180     
 H  -5.5181663446917693       -4.4780028095366360        7.5935715365261478     
 H  -4.9182863446635583       -4.9255217120621326        9.1999301580042339     
 H  -2.4299158464388357       -5.6506420654226366        9.4840936478470574     
 H  -1.3902697917152627       -5.7678376557518591        8.0444074520393318     
 H  -2.7045770287448705       -6.9425686428795341        8.2983753759808483     
 H   2.4623278011554186       -10.862067783356046        3.3519735458860032     
 H   2.5209313853575872       -6.8556534057535465        6.8863781907439998     
 H   1.1538460743376200       -6.2033912026738287        7.8123978892425940     
 H   1.2561427450738019       -5.9220183544085279        6.0675590737220464     
 H   2.1259640095258692       -9.2302161411206125        7.6698664190979713     
 H  0.49427384538705044       -9.9384150560087647        7.5894066546038941     
 H  0.83840000120346980       -8.5931297412849332        8.6968197982639879     
 H   1.6287119836143193       -6.9994691623606995       0.56243910848016510     
 H  0.15030762383237301       -6.7061097783298429      -0.38422146927937206     
 H  0.69877344714765477       -8.3553285785972893       -9.3293227259060807E-002
 H  -1.5919388822563585       -8.9992412679291895        1.0424982519612542     
 H  -2.1251174773867545       -7.3850981524684753       0.52867896686852367     
 H  -2.2978529215979520       -7.8904519313418602        2.2286874435254913     
         240

 C   9.0526223982549414        6.1633552757681898       -9.3480133270490207     
 C   9.6216547199242601        5.9905515769254443       -8.0424387142074849     
 C   9.4086629143108329        7.3331558370235967       -10.091291633318239     
 N   8.1856173107311090        5.2344987819558852       -9.9123643859815918     
 C   10.539770298955599        6.9290069489943118       -7.5602176404737449     
 C   9.2906585690422290        4.8139776245974675       -7.1290105457451007     
 C   10.339235954257607        8.2353950468629442       -9.5651000500438581     
 C   8.8437828221703185        7.5579283265183905       -11.483483422216022     
 Dy   7.1320220149638871        4.4943279026237137       -11.773510064829591     
 H   8.0248208867306356        4.4919765554000710       -9.2272338728244243     
 H   10.978498201266005        6.7769731394893205       -6.5740831369641102     
 C   10.923312594586207        8.0401622020008201       -8.3128461156466180     
 C   7.8038842942099684        4.7519926727560362       -6.7252124570558740     
 C   9.8243011723810945        3.4582805425805860       -7.6418224692351027     
 H   9.8414482622320172        5.0138458521787621       -6.1960431155670435     
 H   10.620328528186892        9.1079100105515707       -10.152352820272137     
 C   9.7574371530160278        6.9143127205315587       -12.546682462628928     
 H   7.8542300696384331        7.0618689200082105       -11.524662564591335     
 C   8.5876007605040297        9.0337576343066317       -11.832140968362589     
 N   6.5286340695475795        5.4037680489342037       -13.733635047361293     
 H   5.5897581420886793        5.6988561600797460       -13.447603026542300     
 N   5.8895707952378507        2.7116768116696313       -12.213099404693669     
 O   9.0872899581529687        3.1972377055192860       -12.136792177462633     
 O   5.1403372870221506        5.4754287213216823       -10.857135931937878     
 H   11.669241059509242        8.7320767167396145       -7.9279482901383185     
 H   7.6316958787031082        3.9372236211860061       -6.0103494959382253     
 H   7.1221432798762230        4.5890615623375428       -7.5708762853461700     
 H   7.4961013088588739        5.6916809385286538       -6.2461919488202762     
 H   10.912928280611094        3.5008581356265731       -7.7798287026565633     
 H   9.3870684065504886        3.1525860249686275       -8.6007173657934377     
 H   9.6145004718449698        2.6598017048199720       -6.9149548042152045     
 H   9.3435866900459015        7.0200647967816945       -13.557703515922261     
 H   9.9216978126045188        5.8468420331398576       -12.349956511025608     
 H   10.745249629525333        7.3965718472936679       -12.524608989787087     
 H   9.5259861226415765        9.5987910696267598       -11.907500076887272     
 H   7.9683615989880687        9.5277588055987508       -11.072880556099749     
 H   8.0857327231220957        9.1099529912338966       -12.806895288460201     
 C   6.9943008896498426        6.2873458123526502       -14.698652267049921     
 C   5.0538423692633323        1.6422378187415982       -11.949835861648875     
 H   5.8843464073469960        2.8858431467064478       -13.225302520236818     
 C   9.0587191189928333        1.8842400551731919       -12.819052158659458     
 C   10.435504914693729        3.4010032496021596       -11.581399557400678     
 C   3.7535777770352725        5.0500836988793392       -11.096474846289629     
 C   5.0772904802132901        6.4577404263712639       -9.7685808532927378     
 C   6.4185905721906336        7.5823691025823790       -14.868139749185646     
 C   8.0952927505347372        5.9031579518149462       -15.520808469190650     
 C   4.3947838557758505       0.94103100092036485       -13.013646054437784     
 C   4.8209177529583958        1.2310542636643844       -10.603616528814147     
 H   8.8604775925927939        2.0715943568477848       -13.881759609806245     
 H   8.2147511667473712        1.3308839380755664       -12.392979618519281     
 C   10.417966373418048        1.2405079435834654       -12.552569047819762     
 C   10.950047599058093        1.9996571910337790       -11.327490474659596     
 H   10.310171339523604        4.0387895085293968       -10.700694586228524     
 H   11.040902153453416        3.9221386812130370       -12.338431633640976     
 H   3.3317641635788209        5.6969460497663880       -11.880267307661217     
 H   3.8100756848320376        4.0196980556140298       -11.462747027310000     
 C   3.0203520259836494        5.2179757494475361       -9.7512691896883492     
 C   4.0660814838576735        5.8565805272012108       -8.8069971902553910     
 H   6.0956226365558335        6.5598143169954728       -9.3835137239671873     
 H   4.7329829927676528        7.4164180771459476       -10.183004344624917     
 C   7.0090680498520888        8.4730278756647230       -15.767544986796572     
 C   5.1697775607338246        7.9477341051095314       -14.081367110953195     
 C   8.6459102264961629        6.8302980747094431       -16.409986000548379     
 C   8.5971033497927518        4.4721154681427375       -15.431504035055921     
 C   3.6207062851475151      -0.18231963155857978       -12.714168112285094     
 C   4.5620869084927049        1.4447266960343894       -14.440494374765887     
 C   4.0115946175382478       0.11552746639034840       -10.361327324407526     
 C   5.4724073628647432        1.9924096778076839       -9.4604586409264240     
 H   11.097003749860455        1.3902492097546693       -13.399520435438307     
 H   10.330191877327392       0.16332452153381188       -12.370270487186501     
 H   10.529970415113562        1.5882544882794221       -10.399776064555407     
 H   12.044381940775674        1.9551108145921487       -11.259114656450722     
 H   2.6719308561999311        4.2535868902115279       -9.3654913584201189     
 H   2.1456708274253140        5.8710795889893843       -9.8571720835169323     
 H   3.6201698777584563        6.6069446684682651       -8.1437577373891568     
 H   4.5513437384964899        5.0928084004733334       -8.1857588010006825     
 H   6.5944537305526199        9.4704425417473299       -15.864358837793159     
 C   8.1213827291526766        8.1198454991184335       -16.532103236289775     
 C   4.9028943534890690        9.4555510889282637       -13.979664397547431     
 H   5.3136362412092764        7.5816277061868860       -13.049003339729913     
 C   3.9361837338707386        7.2259705283154352       -14.680108166240615     
 H   9.5040116040394587        6.5528366891337324       -17.019034041034217     
 C   10.037261324513411        4.2718299248070295       -15.906660359470290     
 H   8.5656846556596715        4.1877876187622407       -14.370279833346080     
 C   7.6343236151683298        3.5343076163673648       -16.190672297627906     
 H   3.1509308792448780      -0.73402655699365682       -13.525163055858206     
 C   3.4208016995102106      -0.60861219240517239       -11.398765790427257     
 C   3.7832549684638717        2.7627637785543522       -14.666539633183897     
 H   5.6359322560790490        1.6577777514027461       -14.590297958962596     
 C   4.1770325007099416       0.42883379680972716       -15.520486322907731     
 H   3.8219538939902478      -0.18807373246436374       -9.3346038219754046     
 C   4.6410148817444909        2.0025825124452039       -8.1697494806246436     
 H   5.5637717123203494        3.0423742086095067       -9.7880947180939177     
 C   6.8909596262197503        1.4573748301307201       -9.1781738864844584     
 H   8.5792474672663914        8.8322897183581102       -17.213072351492915     
 H   5.7826551266971160        9.9981715089174195       -13.609723588683213     
 H   4.0703783992003615        9.6567945285974002       -13.291967357869368     
 H   4.6277787182734569        9.8840997019644465       -14.952932208296437     
 H   3.7471553177720152        7.6017674160742406       -15.695887805694774     
 H   3.0306946859432782        7.3961424889003320       -14.080056318612206     
 H   4.0889924345510611        6.1410996115207723       -14.768514765913045     
 H   10.354681304842952        3.2310954004789054       -15.748993026242434     
 H   10.741131693343945        4.9281544260459658       -15.376376030365439     
 H   10.138887913889452        4.4755807541913857       -16.980679870780801     
 H   7.6504444516362469        3.7651467204075071       -17.264845619110794     
 H   6.6059208852674800        3.6609360543722764       -15.828129714171096     
 H   7.9139049637611141        2.4769636318062225       -16.072622425826228     
 H   2.7749601977047806       -1.4583198102873289       -11.184155734094288     
 H   2.7026776407920012        2.5667336075081382       -14.693076746125543     
 H   4.0643614149991967        3.2247986198105871       -15.622972129771965     
 H   3.9677910163610499        3.5024057637015247       -13.877142570329099     
 H   3.1057596117824375       0.19600224057808874       -15.491853726099116     
 H   4.7396814480863512      -0.50717915256612778       -15.411620332677403     
 H   4.3923923524510204       0.84043988695791727       -16.515426268977741     
 H   3.6164536791200086        2.3567778987210746       -8.3480864797716627     
 H   5.1026579953310369        2.6540812834348833       -7.4150443945183806     
 H   4.5702373800224443        1.0029583279474139       -7.7228330325349592     
 H   6.8485278744713503       0.39610431211795694       -8.8944488873892951     
 H   7.3705091582435731        2.0055799867762225       -8.3555367798402944     
 H   7.5359580825881114        1.5325960527598421       -10.065150463117130     
 C  -3.8204959362191535       -3.2384376035679607        1.5547886067867771     
 C  -4.3961098736934678       -3.4094863947517857       0.25197516745083365     
 C  -4.1620235883759866       -2.0631940540816527        2.2961232568195582     
 N  -2.9613606852187586       -4.1743743034576255        2.1196554679826169     
 C  -5.3074683192476746       -2.4639982965897951      -0.22914563630869550     
 C  -4.0763062490678070       -4.5896539304782431      -0.66079152084272608     
 C  -5.0853832330805062       -1.1530509024148829        1.7707613905805466     
 C  -3.5916185646256023       -1.8432429777741486        3.6868497781943943     
 Dy  -1.9070093285579743       -4.9281331486515878        3.9772221889593928     
 H  -2.8104126881121387       -4.9201482540403099        1.4358461355944860     
 H  -5.7520356084158832       -2.6146431601045346       -1.2128603834487399     
 C  -5.6765011571165811       -1.3467015099348387       0.52153605762823496     
 C  -2.5915352719969644       -4.6560876695467481       -1.0712038570883353     
 C  -4.6117154471734647       -5.9432069375545691      -0.14424682326217525     
 H  -4.6314501075955841       -4.3892077957654578       -1.5910334800300523     
 H  -5.3557608887697929      -0.27610796791303460        2.3564505271491929     
 C  -4.5068893787963553       -2.4825200951948569        4.7510868506687407     
 H  -2.6057548884533648       -2.3465503553761029        3.7250401922504945     
 C  -3.3241769065657829      -0.36977061400919958        4.0361635424375972     
 N  -1.2979991833558508       -4.0337334758819265        5.9489688682806703     
 H -0.35339679794869827       -3.7492906092604295        5.6714520131763129     
 N -0.66548704152408955       -6.7100837531808368        4.4056285445456620     
 O  -3.8644887563877859       -6.2089125485340873        4.3482647733756075     
 O   7.8227286896768861E-002  -3.9175077471020225        3.0845747934471226     
 H  -6.4167803167073636      -0.64854904643805555       0.13720741826847965     
 H  -2.2868339877475234       -3.7211163937322951       -1.5611937934586813     
 H  -1.9065310100231225       -4.8089033339741354      -0.22626987420256506     
 H  -2.4212735270566528       -5.4779707232284700       -1.7784581531410566     
 H  -4.4143523156552895       -6.7411954048697513      -0.87512046398037735     
 H  -4.1659433537945363       -6.2540282280072068       0.80907397273427795     
 H  -5.6986462061982461       -5.8953548791391546        5.5167980199234187E-003
 H  -4.0893391549326559       -2.3830373630478756        5.7611740229431252     
 H  -4.6796472697141311       -3.5481810503642812        4.5514813156971083     
 H  -5.4911178700440839       -1.9930619014019606        4.7332421267056475     
 H  -4.2577397252161742       0.20309353045568312        4.1105009794962726     
 H  -2.6998980540558746       0.11898780581344331        3.2778086459755067     
 H  -2.8229960036698394      -0.29785773831909018        5.0115025081168731     
 C  -1.7614486924483492       -3.1434817403859783        6.9091720783285409     
 C  0.17419765330066603       -7.7746563346203201        4.1358929130173925     
 H -0.66456814713478085       -6.5448817251417495        5.4192935995286309     
 C  -3.8382189797534916       -7.5275605877775300        5.0199065864851704     
 C  -5.2125396157224397       -5.9983889826617345        3.7937174464430403     
 C   1.4674254728404237       -4.3402134990140739        3.3150281835414450     
 C  0.13462470313228933       -2.9109356164134290        2.0184807361451647     
 C  -1.1810286853191947       -1.8498801167103707        7.0744055314790755     
 C  -2.8658073655819085       -3.5189921535309523        7.7311960764803214     
 C  0.83261836878798390       -8.4811417584002271        5.1963204649168038     
 C  0.41010449514400249       -8.1744926567112657        2.7871562698159913     
 H  -3.6411350458638045       -7.3481955496253519        6.0842085346653247     
 H  -2.9945503230839825       -8.0783852581475610        4.5899827360671086     
 C  -5.1976839865099658       -8.1675341402635091        4.7466010027055301     
 C  -5.7281048393001486       -7.3971911109971815        3.5277796509685024     
 H  -5.0858845281468543       -5.3536773567217617        2.9181316889937472     
 H  -5.8167947911421978       -5.4827090123347926        4.5553352748035048     
 H   1.8838046805598241       -3.7118720047893259        4.1166109447611410     
 H   1.4169060485287197       -5.3801962978674922        3.6542944940187723     
 C   2.2018545595168750       -4.1324736149834163        1.9759658208596946     
 C   1.1513617656112065       -3.4823698667510641        1.0447549990909937     
 H -0.88412414373130987       -2.8092488325747484        1.6341165428227520     
 H  0.47109748387656047       -1.9593864039581228        2.4553451358309317     
 C  -1.7681767531192103      -0.95350453759912301        7.9703524238796328     
 C   6.8878177164816159E-002  -1.4906969175996696        6.2865684105971047     
 C  -3.4123709896527372       -2.5868030957949699        8.6175985984297654     
 C  -3.3755461126303334       -4.9474945739656677        7.6449182194347403     
 C   1.6097944969725955       -9.6003943235713862        4.8898331138991828     
 C  0.66302819415774583       -7.9854661583236286        6.6258889991729228     
 C   1.2210194524973483       -9.2873227911381218        2.5378370897681126     
 C -0.23935430116495726       -7.4033316166289476        1.6494641224053741     
 H  -5.8772425130694854       -8.0247437515544888        5.5942598753894908     
 H  -5.1105501568094809       -9.2431198171161260        4.5549233700056897     
 H  -5.3076703455623759       -7.8007802225803449        2.5967681324599639     
 H  -6.8224304359583625       -7.4404374993161966        3.4580950792088263     
 H   2.5616410480684499       -5.0832489588278129        1.5675389564428472     
 H   3.0699297686721705       -3.4735452724696452        2.0992588247291342     
 H   1.5908685004830894       -2.7143594186606799       0.39759681202695696     
 H  0.67241086112611292       -4.2365458298367589       0.40703855510120918     
 H  -1.3496058930101633        4.2676731872879486E-002   8.0632107374786077     
 C  -2.8819626433045329       -1.2992705056395402        8.7360160107660736     
 C  0.33602447243893940        1.6449454613604208E-002   6.1737524630978218     
 H  -7.3819668577690525E-002  -1.8651643524347592        5.2571662032135684     
 C   1.3017007352463124       -2.2075924328241632        6.8926264580071210     
 H  -4.2716809013534078       -2.8582335985915366        9.2276870517161385     
 C  -4.8167380544284510       -5.1386088787613735        8.1209483397709850     
 H  -3.3461879431981507       -5.2335409405360300        6.5842868268230808     
 C  -2.4169993365664997       -5.8889966719539393        8.4048167710282211     
 H   2.0808076412677736       -10.156443323359237        5.6972486374403681     
 C   1.8120888079062254       -10.016668303438513        3.5715428865565082     
 C   1.4372521226899158       -6.6657929610475986        6.8589356081742414     
 H -0.41158004549916688       -7.7767609019561776        6.7766969422833450     
 C   1.0515990750289916       -9.0048626810019829        7.7012756771648041     
 H   1.4107913037610933       -9.5853622612377833        1.5092924735417508     
 C  0.60402601271573986       -7.3663070347090898       0.36699851183913562     
 H -0.34255474457450641       -6.3586942573123926        1.9907323644896942     
 C  -1.6510590180380640       -7.9466778194265393        1.3489749594071530     
 H  -3.3367225251320751      -0.58269707423989259        9.4146348599911978     
 H -0.54354399101161666       0.55680895505868500        5.7999188408473161     
 H   1.1686685800702414       0.21228231760267977        5.4846265852891207     
 H  0.61147676594779798       0.45219759486627070        7.1437810457512931     
 H   1.4869349944782173       -1.8266451994206385        7.9071954451082691     
 H   2.2089826500040277       -2.0390930187760614        6.2946415969457883     
 H   1.1500604379162211       -3.2922802583639870        6.9858638005951992     
 H  -5.1401510072731726       -6.1779032834510277        7.9658844231980126     
 H  -5.5168927398945131       -4.4796665141910905        7.5889248507174321     
 H  -4.9176721739757054       -4.9313172695080887        9.1943962665361560     
 H  -2.4299681188925568       -5.6559485524150919        9.4785246125980382     
 H  -1.3886936254768421       -5.7687211074012392        8.0397727791928872     
 H  -2.7024668713299134       -6.9449998617530220        8.2892577940205641     
 H   2.4604677192702789       -10.863127757937367        3.3522681244240022     
 H   2.5183464954717247       -6.8585774451023642        6.8886538312959997     
 H   1.1514332002584133       -6.2077323041492187        7.8158584069617296     
 H   1.2530715523492011       -5.9242268955390180        6.0713528338480307     
 H   2.1236328178505790       -9.2335225570470740        7.6712047002653145     
 H  0.49233793805803372       -9.9425021185725093        7.5890378594025965     
 H  0.83506355413564648       -8.5981057782566221        8.6979569045093239     
 H   1.6223516911095464       -7.0024849579071331       0.56106832715344335     
 H  0.14239063092158200       -6.7098605559865616      -0.38333440678624808     
 H  0.69152179303176997       -8.3588881647315247       -9.2386870239373878E-002
 H  -1.5969438114709056       -9.0026993071861252        1.0479794682741694     
 H  -2.1309467899245029       -7.3893557568789836       0.53263305711234910     
 H  -2.3018062867653013       -7.8925004455612404        2.2334325411169944     
         240

 C   9.0508738461274714        6.1650435476340952       -9.3459659405245095     
 C   9.6221819115121310        5.9892540892127215       -8.0418298734537412     
 C   9.4050431108554147        7.3368437179617976       -10.086992968659120     
 N   8.1833634371655535        5.2374732795279426       -9.9114069695407956     
 C   10.541266381577801        6.9265515432971547       -7.5592993683868723     
 C   9.2929419709711141        4.8107088449987341       -7.1303401184225503     
 C   10.336721700878805        8.2377623049814712       -9.5606140960219292     
 C   8.8360579539851596        7.5649762952591963       -11.476934064258012     
 Dy   7.1320530856319433        4.4986020679118575       -11.774503537764796     
 H   8.0231842620153166        4.4933675007000353       -9.2278510455122120     
 H   10.981803750282999        6.7722808368446596       -6.5743647375320551     
 C   10.923445892193103        8.0393577666004106       -8.3101177350733089     
 C   7.8066659472049844        4.7468420281280181       -6.7250862804779370     
 C   9.8272155755905466        3.4565717779902929       -7.6464512733675507     
 H   9.8445180878160059        5.0092353703893817       -6.1975548625335222     
 H   10.616423746043447        9.1118305227257856       -10.146148790236069     
 C   9.7429070527080128        6.9184011412157789       -12.544021327614463     
 H   7.8444080020192164        7.0728136680041054       -11.514448680045669     
 C   8.5852276951020148        9.0420504502533152       -11.823902864431295     
 N   6.5280524955237897        5.4015597680671021       -13.737587332130646     
 H   5.5882966415443383        5.6956731133398728       -13.453495000771150     
 N   5.8921184221189256        2.7137559973848151       -12.211173229646835     
 O   9.0884905994264855        3.2022898353596432       -12.136159431981316     
 O   5.1397706867110751        5.4807058741608410       -10.861465259018939     
 H   11.670192938604620        8.7302481034698083       -7.9250367308191594     
 H   7.6358109418515525        3.9306825944930033       -6.0114833384191124     
 H   7.1240583447881116        4.5849868351687721       -7.5702473920730844     
 H   7.4988014570294359        5.6854532937643274       -6.2440379815101386     
 H   10.915757888255547        3.5002214911132872       -7.7847879793782822     
 H   9.3897116090252446        3.1530283272343138       -8.6058790916467185     
 H   9.6182413439724836        2.6562103361599863       -6.9214276842576021     
 H   9.3262906837729496        7.0272709509908466       -13.553514558661131     
 H   9.9031973034022602        5.8499016850699279       -12.349226312362804     
 H   10.733105015412665        7.3957479523468335       -12.524776439743542     
 H   9.5259293591707888        9.6024936828633791       -11.903531691593637     
 H   7.9718657961440353        9.5387980271493742       -11.061777904949874     
 H   8.0794399710110483        9.1210847897169511       -12.796359559130101     
 C   6.9942923713749217        6.2846892259263250       -14.702769185524961     
 C   5.0566726622816667        1.6443018311207991       -11.946809229624439     
 H   5.8873731045234976        2.8862433340032236       -13.223668221368408     
 C   9.0610146208464180        1.8877868734365959       -12.815507497929730     
 C   10.436556070896865        3.4085958829510794       -11.581332383300339     
 C   3.7534414100176372        5.0538932356396700       -11.100402388844815     
 C   5.0761007941566447        6.4616604857856323       -9.7717611372963677     
 C   6.4188613541953172        7.5797239845411886       -14.872946045342825     
 C   8.0961588284173676        5.9002819221574727       -15.523621597545326     
 C   4.3979905620379256       0.94182620746018242       -13.010030311818891     
 C   4.8239313646291979        1.2341780690321924       -10.600235300907073     
 H   8.8614262748963970        2.0724416965238919       -13.878425987353122     
 H   8.2182219219736847        1.3342179973877832       -12.387387688559640     
 C   10.421339239909026        1.2465073435417326       -12.548924435609880     
 C   10.952986639229046        2.0082468327168894       -11.325317760479798     
 H   10.310536256611803        4.0473478836146981       -10.701450056314261     
 H   11.041075325626707        3.9295326978065188       -12.339199639070488     
 H   3.3302935730394094        5.7011774899331940       -11.883124847580609     
 H   3.8110593474660188        4.0239907325570146       -11.467863758704999     
 C   3.0209753045418246        5.2191819718237671       -9.7544266348441742     
 C   4.0665829743288366        5.8578849791506054       -8.8101244901776958     
 H   6.0945219272779161        6.5646133695477369       -9.3872225809335941     
 H   4.7300249328838264        7.4202437737729738       -10.184877871312459     
 C   7.0100289282760437        8.4700520770823609       -15.772194263998287     
 C   5.1697040532669121        7.9453088290047651       -14.086853714076597     
 C   8.6473960167980817        6.8270538190547221       -16.412778868474188     
 C   8.5984144424963755        4.4695187043713691       -15.432763891077961     
 C   3.6225930321237572      -0.18030358227928989       -12.709409801142547     
 C   4.5671030562963519        1.4426903264671946       -14.437664352032945     
 C   4.0137642204691231       0.11949990989517420       -10.356879886903762     
 C   5.4773939744823705        1.9948168862038418       -9.4577466663632119     
 H   11.099701455280227        1.3960985384273348       -13.396448178519153     
 H   10.335308744213696       0.16944239306690595       -12.365076279543249     
 H   10.533676273906780        1.5979733802397109       -10.396756411677703     
 H   12.047411995387836        1.9648371870460744       -11.257216464975361     
 H   2.6740664382999655        4.2538465983557634       -9.3696594567600595     
 H   2.1454369803626570        5.8714014960446921       -9.8587748420584660     
 H   3.6202286471292280        6.6067424888841320       -8.1455019079445776     
 H   4.5534433102982446        5.0939530832866673       -8.1903462965003406     
 H   6.5955803637763086        9.4674699372236653       -15.869684199946580     
 C   8.1227965521763377        8.1164640697092167       -16.535892451694888     
 C   4.9032752743445345        9.4531731597641322       -13.984513132873715     
 H   5.3127965974046374        7.5786455356434432       -13.054602770414958     
 C   3.9362984825853689        7.2241232913077189       -14.686688494420308     
 H   9.5060244266197298        6.5494223435668664       -17.021008980817108     
 C   10.039578592756705        4.2697275878535148       -15.905078958735146     
 H   8.5650767105298371        4.1857720726811207       -14.371489491923040     
 C   7.6372467737341649        3.5309224087836824       -16.192963646063955     
 H   3.1525968894224392      -0.73259692429682843       -13.519891829279103     
 C   3.4218764829551054      -0.60481351035258613       -11.393570089113629     
 C   3.7883799786819354        2.7600733074271764       -14.667587721341949     
 H   5.6411223467895235        1.6556417408013731       -14.586344003881299     
 C   4.1838084090549703       0.42461554960486358       -15.516284468403866     
 H   3.8246988843451231      -0.18349730553218188       -9.3298719914877015     
 C   4.6477640790222452        2.0056126677226023       -8.1658854053623227     
 H   5.5695055226101760        3.0447787901547536       -9.7853039796469581     
 C   6.8956208980598754        1.4578390363153599       -9.1774693041422299     
 H   8.5810113638331948        8.8286126534790554       -17.216888285946457     
 H   5.7829689270985583        9.9953630428087106       -13.613719343341607     
 H   4.0704440939501794        9.6542872837987002       -13.297155427834685     
 H   4.6287870876867281        9.8823672809822245       -14.957659109348219     
 H   3.7480498346360074        7.6003444197371195       -15.702451535047388     
 H   3.0304529089216383        7.3942052029501655       -14.087130985506104     
 H   4.0889473921255304        6.1392543972603866       -14.775440205206522     
 H   10.357258223871476        3.2292481201894523       -15.746303915121219     
 H   10.742046119421973        4.9267029044729833       -15.373736891682720     
 H   10.143215581944727        4.4730684984956932       -16.978962277440399     
 H   7.6549524317681241        3.7610156452037535       -17.267264784155397     
 H   6.6082576518837390        3.6574352094361386       -15.832058954135549     
 H   7.9169413850305572        2.4737663535031111       -16.073674453513114     
 H   2.7751355246023901       -1.4536423757936645       -11.178171613297145     
 H   2.7078887484460008        2.5637367457040696       -14.695471901212771     
 H   4.0709401116995982        3.2202317429552929       -15.624486630635984     
 H   3.9715028038305253        3.5013701874007626       -13.879428238964550     
 H   3.1124393265912187       0.19200610393904435       -15.489059010649559     
 H   4.7461466643931756      -0.51125101983306387       -15.404658067738701     
 H   4.4009957262255108       0.83428907362895866       -16.511613013038872     
 H   3.6233472934100046        2.3610063022105372       -8.3426750302858306     
 H   5.1112035779655187        2.6564585130674416       -7.4117501258091902     
 H   4.5764616672612206        1.0059956757237070       -7.7189485310174799     
 H   6.8520700543856750       0.39639567560897848       -8.8945882640946472     
 H   7.3767665771217867        2.0047278370881112       -8.3549364845701479     
 H   7.5396786067940562        1.5330340500799211       -10.065107088958566     
 C  -3.8192227608595775       -3.2420814298839806        1.5522960117433886     
 C  -4.3938229226467334       -3.4136202859258931       0.24915054392541683     
 C  -4.1600606044379935       -2.0658237528408265        2.2923684237097790     
 N  -2.9616411836593790       -4.1784214870788121        2.1187001195913084     
 C  -5.3043637581238379       -2.4680037804948975      -0.23319248610434776     
 C  -4.0738264522339032       -4.5944748590891216      -0.66263014387136299     
 C  -5.0823425986902535       -1.1554037441074414        1.7656699460402734     
 C  -3.5897546736128012       -1.8451013193870744        3.6830051004471973     
 Dy  -1.9087574928789868       -4.9301168490257936        3.9776503999796966     
 H  -2.8111696180060699       -4.9252240657701538        1.4359358297972431     
 H  -5.7484148829579409       -2.6191272215022678       -1.2170351236243699     
 C  -5.6730665754082903       -1.3498615751674192       0.51638125726411754     
 C  -2.5884366998984820       -4.6628889806733742       -1.0705527702941677     
 C  -4.6120068371867324       -5.9470123104772847      -0.14640318128108762     
 H  -4.6270918868977917       -4.3936651173827288       -1.5939100598150262     
 H  -5.3521411450348957      -0.27755902655651732        2.3502482283745967     
 C  -4.5040995202981771       -2.4852281058474288        4.7475555472843709     
 H  -2.6033588284766824       -2.3473674285880510        3.7210880528252472     
 C  -3.3239398716828910      -0.37134849925459978        4.0324166284187992     
 N  -1.2973866840279251       -4.0296134585909629        5.9459897724903357     
 H -0.35483986867434947       -3.7414589543302146        5.6656154548381572     
 N -0.66784881561204501       -6.7120196246904182        4.4078874767228307     
 O  -3.8667850453938932       -6.2109133409170436        4.3466281357878040     
 O   7.6802508598384348E-002  -3.9212236830010112        3.0827466729735611     
 H  -6.4127311116036818      -0.65160089161902779       0.13110014048423985     
 H  -2.2818045360237615       -3.7282023494661471       -1.5598785833793407     
 H  -1.9050031465115611       -4.8167174022870674      -0.22455310310128254     
 H  -2.4181285077283259       -5.4848672772142351       -1.7776882513705283     
 H  -4.4136488402776441       -6.7458390315848744      -0.87606749274018869     
 H  -4.1690505469472683       -6.2574458587536030       0.80833910776713891     
 H  -5.6992557909991222       -5.8977968137695775        5.2935515996170926E-004
 H  -4.0863475725663267       -2.3853648708239379        5.7575287177215628     
 H  -4.6761333583070659       -3.5510264268821405        4.5479578783485541     
 H  -5.4888002928720416       -1.9966879336509804        4.7300861573028241     
 H  -4.2582741804580877       0.20012953427784158        4.1079066870981364     
 H  -2.7011527993779376       0.11859849555672165        3.2735956848377534     
 H  -2.8218649253349204      -0.29898918130954510        5.0072682327084364     
 C  -1.7607771085741748       -3.1422522453429891        6.9086257423142703     
 C  0.17176114700033299       -7.7764864790101598        4.1376352708086968     
 H -0.66559755471739057       -6.5460687545708742        5.4213905689643154     
 C  -3.8414348833767460       -7.5293567592887651        5.0185903589925847     
 C  -5.2146214300612197       -5.9996827523808678        3.7918436760215202     
 C   1.4660297926702119       -4.3436391606070375        3.3133849974207226     
 C  0.13316832631614470       -2.9139584251567143        2.0172732616725826     
 C  -1.1803593710095974       -1.8490651607551856        7.0776029756895378     
 C  -2.8648903139409545       -3.5202149034154759        7.7299212578901608     
 C  0.83065855874399208       -8.4831465804501125        5.1976375176084018     
 C  0.40696279977200112       -8.1762294249556327        2.7887215366579956     
 H  -3.6446745936819021       -7.3499050236126759        6.0829277863826618     
 H  -2.9978773223419917       -8.0806902072737810        4.5891356293335539     
 C  -5.2010883879049832       -8.1687540531317548        4.7449988174027649     
 C  -5.7309777534000732       -7.3982275068485901        3.5260768043842510     
 H  -5.0873929121234269       -5.3552359564108816        2.9161538172468737     
 H  -5.8186687547210978       -5.4834548714173970        4.5532541191517524     
 H   1.8820649748299123       -3.7156011523446630        4.1154004897805709     
 H   1.4157074303643600       -5.3837716819837462        3.6522381674093860     
 C   2.2008492597584377       -4.1350145374917080        1.9746209628298474     
 C   1.1506008500556033       -3.4842574680755320        1.0435584523454968     
 H -0.88545504856565493       -2.8125327108373743        1.6325050826113758     
 H  0.46891983733828047       -1.9624731148790615        2.4548221141654656     
 C  -1.7676023303596053      -0.95525478819956144        7.9760421304398168     
 C   7.0053218932407790E-002  -1.4881306594998347        6.2913125109485524     
 C  -3.4115535646263684       -2.5905304835474854        8.6188320418648825     
 C  -3.3741276441651666       -4.9486619175328332        7.6402632161173702     
 C   1.6080695051362972       -9.6020593341356921        4.8906346444495910     
 C  0.66069370102887282       -7.9885554592118142        6.6275032217864620     
 C   1.2182322487486743       -9.2886683193690587        2.5389103081840561     
 C -0.24399231813247865       -7.4058591757144736        1.6513315042026873     
 H  -5.8807875121847424       -8.0256877241272448        5.5924881681447456     
 H  -5.1142748908547402       -9.2443683532080616        4.5533335732528446     
 H  -5.3106955125311881       -7.8021495293401717        2.5951496246799817     
 H  -6.8253168032791818       -7.4409208126580983        3.4563415441044132     
 H   2.5607205475842254       -5.0855231266639063        1.5656158655214236     
 H   3.0689706444360847       -3.4762111736848227        2.0985093511145672     
 H   1.5902870556915443       -2.7155394108303406       0.39734456451347849     
 H  0.67217669911305644       -4.2379417230683796       0.40487275995060457     
 H  -1.3488436147050813        4.0547478136439746E-002   8.0721035942893042     
 C  -2.8814348647022663       -1.3032121995197701        8.7406844389330356     
 C  0.33791047701946975        1.9153625856802102E-002   6.1824697926489103     
 H  -7.2282587588845149E-002  -1.8595557803673797        5.2607456720567844     
 C   1.3022769252731563       -2.2073110210620817        6.8959195034035599     
 H  -4.2707292943767046       -2.8638859347457686        9.2282415527580692     
 C  -4.8155528457642252       -5.1414638321306869        8.1149235052854927     
 H  -3.3441989006490749       -5.2324866602180160        6.5790162838115398     
 C  -2.4157487357332501       -5.8915365819269701        8.3986717030641103     
 H   2.0793303704338864       -10.158264316879619        5.6977777086201842     
 C   1.8100628337531128       -10.017959460769253        3.5722123308782541     
 C   1.4346100427949577       -6.6689428265237991        6.8617660221871217     
 H -0.41399930999958351       -7.7802151106780890        6.7780900964416722     
 C   1.0491203906644953       -9.0087812538509908        7.7021766829324019     
 H   1.4075709509305467       -9.5864184076188899        1.5102333384708753     
 C  0.59740607530786993       -7.3695981806045445       0.36750489016956783     
 H -0.34682893378725310       -6.3609458506061953        1.9918990210948471     
 C  -1.6559351250690320       -7.9497667955132707        1.3531366951035764     
 H  -3.3363566978160373      -0.58846831336994643        9.4211233505955985     
 H -0.54110836495580861       0.56075420367934248        5.8091157659236581     
 H   1.1712097390851206       0.21630434570133988        5.4945150729445604     
 H  0.61275418942389892       0.45234528993313539        7.1537705507756462     
 H   1.4876476335391093       -1.8288922009103192        7.9114074822541349     
 H   2.2097649772020143       -2.0381045249380305        6.2984425836228946     
 H   1.1496216203581111       -3.2920700697319938        6.9864609779976004     
 H  -5.1385730250865844       -6.1804351205255132        7.9569736289490063     
 H  -5.5156191350972561       -4.4813302188455451        7.5842781649087163     
 H  -4.9170580032878535       -4.9371128269540447        9.1888623750680782     
 H  -2.4300203913462779       -5.6612550394075463        9.4729555773490191     
 H  -1.3871174592384217       -5.7696045590506193        8.0351381063464444     
 H  -2.7003567139149567       -6.9474310806265107        8.2801402120602816     
 H   2.4586076373851395       -10.864187732518685        3.3525627029620009     
 H   2.5157616055858627       -6.8615014844511810        6.8909294718479996     
 H   1.1490203261792067       -6.2120734056246096        7.8193189246808643     
 H   1.2500003596246005       -5.9264354366695082        6.0751465939740159     
 H   2.1213016261752893       -9.2368289729735373        7.6725429814326578     
 H  0.49040203072901700       -9.9465891811362557        7.5886690642012979     
 H  0.83172710706782305       -8.6030818152283128        8.6990940107546617     
 H   1.6159913986047734       -7.0055007534535667       0.55969754582672171     
 H  0.13447363801079101       -6.7136113336432812      -0.38244734429312405     
 H  0.68427013891588506       -8.3624477508657620       -9.1480513219686935E-002
 H  -1.6019487406854529       -9.0061573464430627        1.0534606845870849     
 H  -2.1367761024622514       -7.3936133612894919       0.53658714735617452     
 H  -2.3057596519326506       -7.8945489597806198        2.2381776387084971     
         240

 C   9.0491252939999995        6.1667318195000016       -9.3439185540000000     
 C   9.6227091031000018        5.9879566014999996       -8.0412210326999993     
 C   9.4014233073999982        7.3405315988999984       -10.082694304000000     
 N   8.1811095635999962        5.2404477771000000       -9.9104495530999994     
 C   10.542762464200004        6.9240961375999985       -7.5583810962999998     
 C   9.2952253728999992        4.8074400653999998       -7.1316696911000008     
 C   10.334207447500003        8.2401295630999982       -9.5561281420000004     
 C   8.8283330858000006        7.5720242640000022       -11.470384706300003     
 Dy   7.1320841562999995        4.5028762332000003       -11.775497010700002     
 H   8.0215476372999994        4.4947584459999996       -9.2284682181999997     
 H   10.985109299299996        6.7675885341999997       -6.5746463381000000     
 C   10.923579189800000        8.0385533311999993       -8.3073893544999997     
 C   7.8094476002000004        4.7416913835000001       -6.7249601039000000     
 C   9.8301299787999969        3.4548630133999998       -7.6510800774999996     
 H   9.8475879133999946        5.0046248886000004       -6.1990666095000000     
 H   10.612518963900001        9.1157510349000006       -10.139944760200001     
 C   9.7283769523999979        6.9224895619000000       -12.541360192599999     
 H   7.8345859343999988        7.0837584160000002       -11.504234795500002     
 C   8.5828546296999999        9.0503432662000005       -11.815664760500001     
 N   6.5274709215000000        5.3993514871999997       -13.741539616900001     
 H   5.5868351409999972        5.6924900665999996       -13.459386974999999     
 N   5.8946660490000005        2.7158351830999989       -12.209247054600002     
 O   9.0896912407000023        3.2073419651999999       -12.135526686499999     
 O   5.1392040864000004        5.4859830269999996       -10.865794586100000     
 H   11.671144817700000        8.7284194902000003       -7.9221251715000003     
 H   7.6399260049999977        3.9241415678000000       -6.0126171809000004     
 H   7.1259734097000003        4.5809121080000006       -7.5696184987999997     
 H   7.5015016051999979        5.6792256490000010       -6.2418840142000001     
 H   10.918587495900001        3.4995848466000008       -7.7897472561000001     
 H   9.3923548114999988        3.1534706295000001       -8.6110408174999993     
 H   9.6219822160999993        2.6526189675000000       -6.9279005642999998     
 H   9.3089946774999994        7.0344771051999988       -13.549325601400000     
 H   9.8846967941999999        5.8529613369999991       -12.348496113700001     
 H   10.720960401299997        7.3949240573999981       -12.524943889699999     
 H   9.5258725956999992        9.6061962961000003       -11.899563306300001     
 H   7.9753699933000011        9.5498372486999958       -11.050675253800000     
 H   8.0731472189000009        9.1322165882000039       -12.785823829800000     
 C   6.9942838531000007        6.2820326394999997       -14.706886104000002     
 C   5.0595029553000019        1.6463658434999999       -11.943782597600000     
 H   5.8903998016999983        2.8866435212999999       -13.222033922500000     
 C   9.0633101227000008        1.8913336916999997       -12.811962837199999     
 C   10.437607227100003        3.4161885162999992       -11.581265209200000     
 C   3.7533050430000015        5.0577027723999999       -11.104329931400001     
 C   5.0749111081000002        6.4655805451999999       -9.7749414212999994     
 C   6.4191321362000000        7.5770788664999982       -14.877752341500003     
 C   8.0970249062999997        5.8974058924999984       -15.526434725900002     
 C   4.4011972683000016       0.94262141399999999       -13.006414569200000     
 C   4.8269449763000001        1.2373018744000004       -10.596854072999999     
 H   8.8623749572000001        2.0732890361999994       -13.875092364900000     
 H   8.2216926772000001        1.3375520566999999       -12.381795758599999     
 C   10.424712106400001        1.2525067434999999       -12.545279823400000     
 C   10.955925679399998        2.0168364743999998       -11.323145046300002     
 H   10.310901173700001        4.0559062587000003       -10.702205526400000     
 H   11.041248497800000        3.9369267144000002       -12.339967644500000     
 H   3.3288229824999984        5.7054089300999999       -11.885982387500000     
 H   3.8120430101000000        4.0282834094999993       -11.472980490099999     
 C   3.0215985830999998        5.2203881941999981       -9.7575840800000009     
 C   4.0670844647999997        5.8591894310999999       -8.8132517901000007     
 H   6.0934212179999996        6.5694124221000001       -9.3909314379000008     
 H   4.7270668730000001        7.4240694704000001       -10.186751398000000     
 C   7.0109898066999996        8.4670762785000004       -15.776843541200000     
 C   5.1696305457999996        7.9428835528999997       -14.092340317200000     
 C   8.6488818071000004        6.8238095634000002       -16.415571736400000     
 C   8.5997255351999993        4.4669219405999998       -15.434023747099999     
 C   3.6244797790999992      -0.17828753300000003       -12.704651490000000     
 C   4.5721192040999998        1.4406539569000001       -14.434834329300001     
 C   4.0159338233999993       0.12347235339999998       -10.352432449400000     
 C   5.4823805860999979        1.9972240945999995       -9.4550346917999999     
 H   11.102399160699999        1.4019478671000001       -13.393375921600001     
 H   10.340425611100001       0.17556026459999999       -12.359882071900000     
 H   10.537382132699999        1.6076922722000000       -10.393736758799999     
 H   12.050442049999997        1.9745635595000000       -11.255318273500002     
 H   2.6762020203999999        4.2541063064999980       -9.3738275551000001     
 H   2.1452031332999999        5.8717234030999998       -9.8603776005999997     
 H   3.6202874164999992        6.6065403092999988       -8.1472460785000003     
 H   4.5555428821000001        5.0950977661000021       -8.1949337920000005     
 H   6.5967069969999983        9.4644973327000006       -15.875009562100001     
 C   8.1242103752000006        8.1130826403000000       -16.539681667100002     
 C   4.9036561952000000        9.4507952306000007       -13.989361868200000     
 H   5.3119569535999993        7.5756633650999996       -13.060202201100001     
 C   3.9364132312999991        7.2222760543000017       -14.693268822600000     
 H   9.5080372492000009        6.5460079980000003       -17.022983920600002     
 C   10.041895860999999        4.2676252509000001       -15.903497558000002     
 H   8.5644687654000009        4.1837565266000007       -14.372699150500001     
 C   7.6401699323000001        3.5275372011999999       -16.195254994500001     
 H   3.1542628996000008      -0.73116729160000005       -13.514620602700003     
 C   3.4229512664000001      -0.60101482829999986       -11.388374387800001     
 C   3.7935049888999988        2.7573828363000001       -14.668635809500001     
 H   5.6463124374999989        1.6535057302000000       -14.582390048800002     
 C   4.1905843173999990       0.42039730240000001       -15.512082613900001     
 H   3.8274438746999984      -0.17892087860000000       -9.3251401610000002     
 C   4.6545132762999994        2.0086428230000002       -8.1620213301000000     
 H   5.5752393329000016        3.0471833717000001       -9.7825132412000002     
 C   6.9002821699000005        1.4583032424999995       -9.1767647217999997     
 H   8.5827752604000001        8.8249355886000007       -17.220704220399998     
 H   5.7832827274999996        9.9925545767000035       -13.617715098000000     
 H   4.0705097886999981        9.6517800390000001       -13.302343497800003     
 H   4.6297954570999993        9.8806348600000007       -14.962386010400001     
 H   3.7489443514999996        7.5989214233999984       -15.709015264400000     
 H   3.0302111318999989        7.3922679169999981       -14.094205652399999     
 H   4.0889023496999997        6.1374091829999999       -14.782365644500000     
 H   10.359835142900000        3.2274008398999996       -15.743614804000002     
 H   10.742960545500001        4.9252513829000009       -15.371097753000001     
 H   10.147543250000000        4.4705562427999999       -16.977244684100000     
 H   7.6594604119000014        3.7568845700000000       -17.269683949200001     
 H   6.6105944184999981        3.6539343645000009       -15.835988194100000     
 H   7.9199778063000004        2.4705690751999998       -16.074726481199999     
 H   2.7753108515000000       -1.4489649413000001       -11.172187492500001     
 H   2.7130998560999999        2.5607398839000011       -14.697867056300002     
 H   4.0775188083999998        3.2156648660999991       -15.626001131500001     
 H   3.9752145913000008        3.5003346111000000       -13.881713907600000     
 H   3.1191190413999998       0.18800996729999997       -15.486264295200000     
 H   4.7526118807000000      -0.51532288709999996       -15.397695802799999     
 H   4.4095991000000012       0.82813826030000004       -16.507799757099999     
 H   3.6302409077000002        2.3652347056999998       -8.3372635808000002     
 H   5.1197491605999996        2.6588357427000000       -7.4084558570999999     
 H   4.5826859544999978        1.0090330235000000       -7.7150640294999997     
 H   6.8556122342999997       0.39668703910000003       -8.8947276407999993     
 H   7.3830239960000004        2.0038756873999999       -8.3543361892999997     
 H   7.5433991310000010        1.5334720474000001       -10.065063714800001     
 C  -3.8179495855000014       -3.2457252562000001        1.5498034167000001     
 C  -4.3915359715999989       -3.4177541771000000       0.24632592040000001     
 C  -4.1580976205000004       -2.0684534515999999        2.2886135905999998     
 N  -2.9619216820999994       -4.1824686706999996        2.1177447711999999     
 C  -5.3012591970000020       -2.4720092644000000      -0.23723933590000001     
 C  -4.0713466554000002       -4.5992957877000000      -0.66446876690000001     
 C  -5.0793019642999999       -1.1577565858000001        1.7605785014999999     
 C  -3.5878907826000002       -1.8469596610000005        3.6791604227000003     
 Dy  -1.9105056571999992       -4.9321005494000003        3.9780786109999999     
 H  -2.8119265479000011       -4.9302998774999987        1.4360255239999999     
 H  -5.7447941574999986       -2.6236112829000007       -1.2212098638000000     
 C  -5.6696319936999986       -1.3530216403999999       0.51122645690000001     
 C  -2.5853381277999992       -4.6696902918000003       -1.0699016834999999     
 C  -4.6122982272000002       -5.9508176834000004      -0.14855953929999999
[truncated: 1,175,947 more chars]
