# Supplementary material for: Unraveling the Contributions to Spin–Lattice Relaxation in Kramers Single-Molecule Magnets
Source: J Am Chem Soc. 2022 Dec 9;144(50):22965–75. doi: 10.1021/jacs.2c08876 (PMC9782788; doi:10.1021/jacs.2c08876)
Supplement: Supplementary file 2 — ja2c08876_si_002.zip [file ja2c08876_si_002.zip › phonon_Dy/mol-10/mode-1-10/4/Cart_disp.xyz]

         240

 C   9.0262502075376503        6.1408962854991413       -9.4994692292741725     
 C   9.6105515482027339        5.9803772473492769       -8.1998121121463470     
 C   9.2937236032600161        7.3528297208254196       -10.219507370282873     
 N   8.2231798160135448        5.1658453335546879       -10.082593777924782     
 C   10.452162516540465        6.9811913283319749       -7.6954819585918015     
 C   9.3500764839446244        4.7704947924540058       -7.3040870211308606     
 C   10.139453289849870        8.3269403693795816       -9.6654005795082725     
 C   8.7319749412789243        7.5340036833163913       -11.619944461747112     
 Dy   7.2048349967140357        4.4202468497146707       -11.959295321927092     
 H   8.0983302782408497        4.4039034051529011       -9.4104124459030540     
 H   10.909245610641854        6.8374768307183604       -6.7168792645103643     
 C   10.734243518884449        8.1489342886650160       -8.4151091841516656     
 C   7.8718873568243675        4.6686507203735017       -6.8759924378064090     
 C   9.9077602441013717        3.4344544206829664       -7.8427075932089592     
 H   9.9159627344346166        4.9706314950655113       -6.3801745947106419     
 H   10.349513276805114        9.2381705198001587       -10.228592122673888     
 C   9.6785420058467562        6.8926304246436008       -12.657934146410520     
 H   7.7590827341121811        7.0017757728256855       -11.660131543410206     
 C   8.4244156315373591        8.9907758197122121       -12.007023311991066     
 N   6.5530127960426015        5.2812867223820090       -13.928461158190570     
 H   5.5990834457467713        5.5240106852377533       -13.639656046900132     
 N   5.9591137217000112        2.6357095013713687       -12.346671419393550     
 O   9.1885184361911012        3.1789512446603427       -12.311650211382796     
 O   5.2056603393008709        5.4122456779213115       -11.093688223982994     
 H   11.416689353438400        8.8969038260765032       -8.0079718204422043     
 H   7.7131640727188069        3.8091448360491622       -6.2084886415569649     
 H   7.1801515847715649        4.5593636916923250       -7.7239573754214064     
 H   7.5694537402078836        5.5776957442675785       -6.3346149721690646     
 H   10.990555320434709        3.5086999311458609       -8.0180491154776785     
 H   9.4465264687772752        3.1110884632580165       -8.7849259696671034     
 H   9.7509840785074342        2.6298575378992610       -7.1071994929694755     
 H   9.2627029224691171        6.9405367539596137       -13.674905686882200     
 H   9.8953874436912539        5.8406504253193354       -12.415872381631980     
 H   10.643814074076296        7.4222607431852401       -12.650974246062820     
 H   9.3413197767038643        9.5944283826961172       -12.064480086254795     
 H   7.7605772276823091        9.4765560090721035       -11.277737951345497     
 H   7.9500532034868545        9.0234627126062463       -12.999623404733908     
 C   6.9835665825553086        6.2066903085270075       -14.870868616099315     
 C   5.0986083118028915        1.5981654275455357       -12.041108151328988     
 H   5.9481709275549850        2.7809175062776674       -13.363792057350361     
 C   9.1525483790843101        1.8583750366157294       -12.976673030641818     
 C   10.538990930609701        3.3872090269050070       -11.766886981718347     
 C   3.8000257915719802        4.9886305862894593       -11.215056834545081     
 C   5.2131985798891396        6.6822511951739019       -10.264470121693375     
 C   6.3739772804376171        7.4924978561947304       -14.993827433671500     
 C   8.0910357953413836        5.8753180469239474       -15.709022157613159     
 C   4.4140614322233853       0.87862514818991078       -13.077032497074894     
 C   4.8631819069754263        1.2420286821615227       -10.679898687136930     
 H   8.9868515768005164        2.0376748713166983       -14.047390028283926     
 H   8.2856238528281398        1.3297989190490433       -12.564059476374814     
 C   10.492278035145224        1.1893038636004725       -12.667716598666450     
 C   11.035113381579476        1.9869361415252058       -11.470437367831893     
 H   10.423574274582059        4.0503618330554998       -10.901770543214871     
 H   11.146984962623733        3.8801940162206581       -12.541403560917079     
 H   3.4192688105533415        5.4160708265290447       -12.203606507568031     
 H   3.8044237342288092        3.8452038283393613       -11.273644603295688     
 C   3.0608430717244164        5.6086158085341147       -9.9270094243256697     
 C   4.1562829407607342        6.4071184973087867       -9.1457581152294960     
 H   6.2379090559400368        6.8007801767111067       -9.8994860165879324     
 H   4.9431197172044605        7.5601359570291047       -10.932197150262423     
 C   6.9283500709868511        8.4214394474700907       -15.878727568813115     
 C   5.1342683791871195        7.8102042182415259       -14.170199671263479     
 C   8.5985487249163821        6.8364376570693759       -16.589095361289981     
 C   8.6498607987417540        4.4624191748594093       -15.634725110171328     
 C   3.6437096147783521      -0.23561787660724587       -12.736052732489837     
 C   4.5547118503316382        1.3588859984540642       -14.515422065250510     
 C   4.0498358078796226       0.13867295307297001       -10.394645397762183     
 C   5.5079033035374838        2.0505470495425620       -9.5645841485435028     
 H   11.181823035486579        1.2789945833216811       -13.516252267686880     
 H   10.371964763779177       0.12313552701031760       -12.436159258183247     
 H   10.611345421573683        1.6133605977758314       -10.527844126658692     
 H   12.128482169935625        1.9302424773091276       -11.400647477160204     
 H   2.6039769267315771        4.7905505463129954       -9.2710705916439711     
 H   2.2493913450856207        6.3166100782016414       -10.226773550638123     
 H   3.7724672404407276        7.3596690151004358       -8.6679232862511135     
 H   4.5864940974172113        5.7628079679792998       -8.3326693943359071     
 H   6.4896149939511485        9.4121849724297242       -15.938614427175549     
 C   8.0340092646525836        8.1136199713787747       -16.673676210624759     
 C   4.8605339842836486        9.3112730005674855       -13.978784563769201     
 H   5.2971473689155930        7.3885639832726788       -13.160526044876951     
 C   3.8955251609003829        7.1124810139299042       -14.785896654375838     
 H   9.4527394104663731        6.5985756188957581       -17.221506555686876     
 C   10.092752650568656        4.3248254074980528       -16.127041762496734     
 H   8.6451663443342017        4.1733011569389129       -14.573322481939973     
 C   7.7148922352913800        3.4849945109588760       -16.379771321613696     
 H   3.1613081635691058      -0.80934919374177006       -13.524668509019989     
 C   3.4560402834524657      -0.62172363113294282       -11.404938829870375     
 C   3.8027253717717389        2.6952167482523497       -14.735534557019268     
 H   5.6300905354376978        1.5422023067180723       -14.699133406415061     
 C   4.1132268621396326       0.33862600559658507       -15.569444257157491     
 H   3.8590048494301437      -0.12195352545375970       -9.3552714144754656     
 C   4.6040442848296861        2.2208420741080026       -8.3205418817805459     
 H   5.6781410847253708        3.0697828694759854       -9.9664909199075140     
 C   6.8815153449376867        1.4544257183147631       -9.1756226183607534     
 H   8.4590836945225512        8.8532195721497899       -17.348046632780125     
 H   5.7433341772216799        9.8362961931835429       -13.589530584645519     
 H   4.0353821294701708        9.4679081836000893       -13.268676576849881     
 H   4.5697094725418985        9.7968606065890818       -14.922305307162283     
 H   3.6886217871909173        7.5358468047890685       -15.780852832236995     
 H   2.9975762005477669        7.2494438204483505       -14.164442772266806     
 H   4.0542630446985015        6.0327089596737222       -14.928370470469364     
 H   10.450957368830393        3.2927679464073538       -15.992979145574131     
 H   10.776499682319985        4.9966919156179941       -15.589248667562583     
 H   10.179675111161716        4.5550373266650031       -17.197435417240165     
 H   7.6969615984553297        3.7224018291123966       -17.452886891552069     
 H   6.6885244366021599        3.5610583701763359       -15.993111636163258     
 H   8.0478995779301439        2.4404307291210752       -16.273578921893016     
 H   2.8099118405921111       -1.4637844860210187       -11.160356941381460     
 H   2.7174338486056078        2.5238666369785694       -14.757660979879956     
 H   4.0887316318863647        3.1538888881509162       -15.692363468953697     
 H   4.0074432757583658        3.4268460480525018       -13.943284524028636     
 H   3.0401368888745601       0.12019147426637113       -15.496166265728935     
 H   4.6677608799241215      -0.60328454969799761       -15.471415191538060     
 H   4.2938262775254019       0.73662774126793151       -16.577606039208714     
 H   3.6117035744041033        2.6201570155747320       -8.5957510252895464     
 H   5.0587622765404063        2.9143257588927307       -7.5983332959549585     
 H   4.4470244248552850        1.2660571606583688       -7.7874233876322938     
 H   6.7705223531698913       0.41230306876255640       -8.8304558639874049     
 H   7.3502929659836997        2.0277763671652544       -8.3633623249020754     
 H   7.5732936276069465        1.4416601510088531       -10.036877759226867     
 C  -3.8924802036314294       -3.2490412945597935        1.5897359201934904     
 C  -4.4859248854578748       -3.4258812960610530       0.29586332577711544     
 C  -4.1780577637091385       -2.0427392773735726        2.3077700149229559     
 N  -3.0653404643565483       -4.2023542725399334        2.1723226189332103     
 C  -5.3603086334611394       -2.4519526087792567      -0.19864461155232915     
 C  -4.2100969736188514       -4.6313537386090573      -0.59946119567743561     
 C  -5.0642350975635155       -1.1026725658595686        1.7692100587586268     
 C  -3.5863839996268503       -1.8296146958165074        3.6906301972343667     
 Dy  -2.0180510638485369       -4.9439874200392966        4.0430338937438988     
 H  -2.9368846574805243       -4.9676232660954387        1.5050509092769555     
 H  -5.8192795652042175       -2.6053419591626046       -1.1752693025349614     
 C  -5.6731022484097133       -1.3004948311087319       0.52863489039168954     
 C  -2.7314660859021691       -4.7249067309530455       -1.0256638371164613     
 C  -4.7612365611247052       -5.9681019896539791       -5.5983363413908263E-002
 H  -4.7747390350636856       -4.4359666640692934       -1.5251253018001278     
 H  -5.2919460070799698      -0.19985154889527112        2.3356242587340206     
 C  -4.4938949415045011       -2.4665821508158197        4.7627264374959069     
 H  -2.6044114317370557       -2.3439825289396721        3.7117554910594950     
 C  -3.2973821103251013      -0.36177871094571840        4.0433284336429347     
 N  -1.3570481845997717       -4.1436493360992976        6.0401564793361437     
 H -0.37296459717901653       -3.9531852733273207        5.7961256287919829     
 N -0.78082767635691952       -6.7374552499899822        4.4282801466057125     
 O  -3.9988732961037941       -6.1710554082275335        4.4702391007821127     
 O  -3.8238082503518497E-002  -3.9436705947202504        3.1314985568875722     
 H  -6.3844152036181336      -0.57841757400236848       0.13219394094196069     
 H  -2.4276815024022524       -3.8059663777669122       -1.5462129415980790     
 H  -2.0398294744378092       -4.8548466873358400      -0.18192738690112342     
 H  -2.5721035087754536       -5.5685519559951784       -1.7107635025360466     
 H  -4.5834689543732923       -6.7796585826535241      -0.77755370371138521     
 H  -4.3118353842281891       -6.2722969031711431       0.89764424432235246     
 H  -5.8461330546502683       -5.9028020706215285       0.10268405792176021     
 H  -4.0587471769505061       -2.3868414459182015        5.7675440381529350     
 H  -4.6903356681482498       -3.5261219844412568        4.5504648812810853     
 H  -5.4701201386241012       -1.9607273668510850        4.7669803461082338     
 H  -4.2221839733578772       0.22515953653013798        4.1168957191765907     
 H  -2.6643577390850104       0.12020074598142146        3.2873387388319069     
 H  -2.7982864508548015      -0.30021173437446391        5.0204166725401818     
 C  -1.7868713509034739       -3.1861138749895828        6.9561667032485257     
 C   7.3975640389274372E-002  -7.7822019970656253        4.1272889355958684     
 H -0.78602970627162427       -6.6034081698273726        5.4469804062551095     
 C  -3.9691467983930546       -7.4970833820346119        5.1252650145436887     
 C  -5.3434220587556966       -5.9610162518501584        3.9066406739480248     
 C   1.3578381548629974       -4.3496575995644919        3.3426459978469132     
 C  -2.0000304908087130E-003  -2.8534337139963331        2.1461018447575149     
 C  -1.1643853468628489       -1.9033831666565730        7.0495346836094646     
 C  -2.9075100418771718       -3.4821855773216259        7.7924391533376660     
 C  0.74616356231112424       -8.5084084849372328        5.1662001603232603     
 C  0.31140821490326370       -8.1417051717112674        2.7675421423287867     
 H  -3.7850573162057919       -7.3300324067073097        6.1946089146274872     
 H  -3.1154714548330955       -8.0334434374143839        4.6958144737505778     
 C  -5.3198000059789043       -8.1462425525126694        4.8278844146159363     
 C  -5.8485201901892099       -7.3594909881966357        3.6190722256354979     
 H  -5.2127094158862111       -5.3087198480256941        3.0365743767433737     
 H  -5.9550805349631215       -5.4550986734121354        4.6690805572038245     
 H   1.7486479855108847       -3.7811467453917795        4.2046014780038030     
 H   1.3305706237558261       -5.4199531923627333        3.5924177362381604     
 C   2.1044705422524652       -4.0064565666485681        2.0311304250272451     
 C   1.0454833223688700       -3.3133494420087062        1.1390524600630534     
 H  -1.0194834040626528       -2.7580537895032684        1.7568616021229930     
 H  0.29683864935866383       -1.9248451252283341        2.6622211963679896     
 C  -1.7103087710770799      -0.94646433545497333        7.9114230718187910     
 C   7.8672296698249128E-002  -1.6148955113415115        6.2187650361113045     
 C  -3.4103179522010167       -2.4918376484411073        8.6450836489860983     
 C  -3.4862292815948974       -4.8899101273184264        7.7515901835016496     
 C   1.5272321791493493       -9.6163342879234541        4.8273598116880629     
 C  0.58131566558351999       -8.0493718219023549        6.6093528342707435     
 C   1.1383902831847208       -9.2351278180550107        2.4856440242564100     
 C -0.36051625360861494       -7.3558871060659712        1.6528827166046500     
 H  -6.0072013709850847       -8.0279535571505143        5.6730250985115012     
 H  -5.2209668696984401       -9.2170921446901080        4.6149792810665629     
 H  -5.4218113095569826       -7.7465240183758128        2.6838610899494384     
 H  -6.9420643142674026       -7.4091397994570372        3.5423438592819156     
 H   2.5019503226870237       -4.9107824483438476        1.5481589257883330     
 H   2.9513442331636313       -3.3314894542541218        2.2195242703936717     
 H   1.4679545141324895       -2.4791480245793629       0.55919377041653817     
 H  0.59792193287439566       -4.0305543545721312       0.43431155427304774     
 H  -1.2591312061672912        4.0965340554328405E-002   7.9490284133168743     
 C  -2.8256542659119854       -1.2210693226392706        8.7061892279438045     
 C  0.35505461462760851      -0.11720845143885320        5.9839651257133832     
 H  -8.3552309147695888E-002  -2.0687388866466074        5.2210060291528420     
 C   1.3118566168989310       -2.2989842267858021        6.8613582928079602     
 H  -4.2765145322331293       -2.7009822894523001        9.2735779802488629     
 C  -4.9363291559429125       -4.9950613665772208        8.2353605670244097     
 H  -3.4726705926094978       -5.2081992720637373        6.6996892576379024     
 C  -2.5732712527805073       -5.8588641510467498        8.5342042261652065     
 H   2.0017952899134763       -10.193236119156275        5.6181704072600658     
 C   1.7329490027528067       -9.9930969694731875        3.4969498766121605     
 C   1.3289955975308170       -6.7179565259954090        6.8687008897167781     
 H -0.49650372221357481       -7.8671612508092732        6.7769676519012023     
 C   1.0042649677243205       -9.0873183260497754        7.6543112242240303     
 H   1.3373359008424441       -9.4923873029044010        1.4477889889503426     
 C  0.46804779229254145       -7.2758307542314800       0.36179364713857809     
 H -0.47716311257185373       -6.3196638781660717        2.0152463345999947     
 C  -1.7668796104489848       -7.9173114035098706        1.3593926234545499     
 H  -3.2440889953304053      -0.46161850894628154        9.3634986893155254     
 H -0.52902029833150666       0.39789472873247539        5.5836615863553467     
 H   1.1778062636444004        2.0584878448848792E-002   5.2655230380988574     
 H  0.64816584447036318       0.39717439537023796        6.9148914327702888     
 H   1.5107070095937845       -1.8514225643264517        7.8488223338091343     
 H   2.2148875641608843       -2.1781114763359453        6.2432206595228985     
 H   1.1528104072010725       -3.3767427180320690        7.0304685507638567     
 H  -5.3095589170023878       -6.0244779011628076        8.1144637570546703     
 H  -5.6051959106853886       -4.3210496101833042        7.6804039351142377     
 H  -5.0291358881573531       -4.7459695348280606        9.3017336810521201     
 H  -2.5544901309087411       -5.5818678544810618        9.5989286406224164     
 H  -1.5436287668122868       -5.8174261545854105        8.1456246200394578     
 H  -2.9277928048866091       -6.9017476780046962        8.4657448842287693     
 H   2.3858437739832832       -10.830367008382744        3.2537785062082678     
 H   2.4134778861802788       -6.8902170935002980        6.9150750129094307     
 H   1.0188578430794657       -6.2740201287972077        7.8251740254800186     
 H   1.1447761265455272       -5.9731546857259952        6.0843658774501508     
 H   2.0783669085133227       -9.3046371257881599        7.5963572121706591     
 H  0.45218918603909058       -10.028076102740304        7.5326877738119480     
 H  0.80647184619652790       -8.7040536383033587        8.6644722124336493     
 H   1.4845948298811782       -6.9063635727178649       0.55525235241885973     
 H  -8.3501376819157813E-003  -6.6026136871268086      -0.36451691221803845     
 H  0.56028803593580956       -8.2543652340017033      -0.12765286326533901     
 H  -1.7035454890402406       -8.9718952636959219        1.0551355184442459     
 H  -2.2599547983695372       -7.3621665031250885       0.54971732956624364     
 H  -2.4109074626886104       -7.8746513133890286        2.2496902690698279     
         240

 C   9.0273939618607688        6.1421880621991845       -9.4916916955104647     
 C   9.6111594259475979        5.9807562150568128       -8.1918825581740293     
 C   9.2991085884670142        7.3522148147291482       -10.212666716968730     
 N   8.2210763033928664        5.1695754557319535       -10.073986566683542     
 C   10.456692513923443        6.9783365687953758       -7.6886269154772107     
 C   9.3473339283923931        4.7723420561013050       -7.2954661546293176     
 C   10.149190997732378        8.3225998290656023       -9.6599369576328584     
 C   8.7367928485049777        7.5359047123505718       -11.612466473974756     
 Dy   7.2011974546933342        4.4243783188889374       -11.950105406365738     
 H   8.0944911461938069        4.4084461571952556       -9.4013152345179023     
 H   10.913038795074762        6.8339824158924420       -6.7097676181898454     
 C   10.743710302430227        8.1434152407917644       -8.4097231926690821     
 C   7.8687653689931487        4.6723027535298263       -6.8684408211110881     
 C   9.9038787308363041        3.4354748503188182       -7.8331262174235112     
 H   9.9125439933828847        4.9723311647422364       -6.3711191954501096     
 H   10.362663561159858        9.2320495455551495       -10.224159754550193     
 C   9.6810337531744182        6.8941233815064207       -12.652105448719995     
 H   7.7628578941265722        7.0058749049844007       -11.652336706014694     
 C   8.4323375814454913        8.9937541920366009       -11.997455384416511     
 N   6.5517357023154714        5.2871899606229089       -13.919115081126042     
 H   5.5984710305094323        5.5324346543058658       -13.630642593305126     
 N   5.9558913380650100        2.6397157854578004       -12.339800201153873     
 O   9.1835770764165456        3.1803707806873258       -12.302844035138657     
 O   5.2023375266558274        5.4159325453752460       -11.082293542088845     
 H   11.429412126651481        8.8884796092826779       -8.0036794879950950     
 H   7.7095021693328665        3.8148946726367039       -6.1986950685241169     
 H   7.1774426760179866        4.5604411125077089       -7.7162404315903359     
 H   7.5660561334574901        5.5827722395041999       -6.3299784242706112     
 H   10.986956929207972        3.5082441769185682       -8.0066340225087949     
 H   9.4438178859134112        3.1132075715701153       -8.7762317120587490     
 H   9.7445339853870632        2.6309956093792977       -7.0982345465360019     
 H   9.2650175102206607        6.9452337715216323       -13.668626682608091     
 H   9.8948529112166916        5.8412659709033683       -12.412503568235380     
 H   10.647671390437480        7.4208939088959776       -12.644672728244677     
 H   9.3505474176536705        9.5950167783663112       -12.056234247257056     
 H   7.7713168659631933        9.4802200710534965       -11.266384816468221     
 H   7.9562079042575116        9.0289004063859348       -12.988933425987213     
 C   6.9841024460825425        6.2104574250756572       -14.862669490494349     
 C   5.0966530439777475        1.6005754483432588       -12.036241873642538     
 H   5.9452823712622358        2.7862038070287838       -13.356704150607843     
 C   9.1480864662650951        1.8600229693699428       -12.968437520969726     
 C   10.533921745434215        3.3886580013747567       -11.757605893092430     
 C   3.7976897541433812        4.9920841955949866       -11.209520489387826     
 C   5.2062842062996832        6.6714176626752062       -10.239993686673705     
 C   6.3762350232257363        7.4967269067099940       -14.988023679062925     
 C   8.0913352508893137        5.8764224392027495       -15.699892786027501     
 C   4.4134182240272164       0.88182496148041523       -13.073501600681150     
 C   4.8613700604416552        1.2417923417734467       -10.675746456430083     
 H   8.9806277458204899        2.0394555795608635       -14.038775145114730     
 H   8.2824272940467338        1.3301865759315912       -12.554946290486074     
 C   10.488899738707962        1.1924640075954489       -12.661594759903128     
 C   11.031153996470502        1.9884311581689453       -11.463072751755298     
 H   10.417940619537955        4.0506390543377249       -10.891792292374129     
 H   11.141698139382546        3.8830306511296255       -12.531331765096224     
 H   3.4147465191506745        5.4305377317075925       -12.187725301564630     
 H   3.8048046980223691        3.8543578073973932       -11.283611397635905     
 C   3.0588808472931954        5.5892044278174087       -9.9185381571093849     
 C   4.1518230169626982        6.3797220439983473       -9.1291327989730213     
 H   6.2306846640430349        6.7892117889805519       -9.8740582876535345     
 H   4.9323170749942378        7.5533326326976491       -10.894924862649301     
 C   6.9324820577725088        8.4237212890215876       -15.873633367432459     
 C   5.1360364875177629        7.8168381849744488       -14.166306703560304     
 C   8.6010653790255631        6.8358062523859067       -16.580419180045485     
 C   8.6473540355646676        4.4626443131464386       -15.624690042017761     
 C   3.6427481229944343      -0.23275135942688358       -12.734482670365345     
 C   4.5555822180200565        1.3629743963763610       -14.511392678452985     
 C   4.0481407086556409       0.13791292308932152       -10.392534750344074     
 C   5.5066271676656093        2.0478809017954340       -9.5591066757063281     
 H   11.177851841747250        1.2851422475105971       -13.510108450382535     
 H   10.370387806145219       0.12575676388980173       -12.432345398869085     
 H   10.607647257129999        1.6130771814970399       -10.521138758265758     
 H   12.124580163938843        1.9324585314186711       -11.393381016977195     
 H   2.6075881814149984        4.7637283343223453       -9.2762084398167719     
 H   2.2441819344963396        6.2943657444465586       -10.208453753136217     
 H   3.7648582492436913        7.3220125798104139       -8.6418894258635568     
 H   4.5849465366513513        5.7294224578853346       -8.3257826142191114     
 H   6.4949695941035905        9.4148005904432388       -15.935434183921773     
 C   8.0385193201799545        8.1135931048248349       -16.666976483448519     
 C   4.8626900948294667        9.3182491120691111       -13.979313428990741     
 H   5.2978878481498128        7.3979189523640443       -13.155509852688104     
 C   3.8975695644203636        7.1179707659484093       -14.781265262787047     
 H   9.4555043024030550        6.5959472378509707       -17.211580423932535     
 C   10.090209811090224        4.3219653996681506       -16.115864552271898     
 H   8.6411314653874918        4.1738239254219671       -14.563291315367975     
 C   7.7111561201418111        3.4871216454709324       -16.370545505258011     
 H   3.1609559003706509      -0.80544009863468147       -13.524166113703989     
 C   3.4543858325998427      -0.62068819099129569       -11.404110607766855     
 C   3.8022643526281521        2.6983250526547322       -14.732189619643304     
 H   5.6309016305408131        1.5477674778921686       -14.693296238534309     
 C   4.1170947349026505       0.34271457043675579       -15.566576174994616     
 H   3.8574268006936365      -0.12480189311107170       -9.3537648518016923     
 C   4.6065677344032014        2.2102321115526022       -8.3126158541965189     
 H   5.6729959971341026        3.0686528945871858       -9.9572920359721380     
 C   6.8824536861858023        1.4546195945240250       -9.1756797235327152     
 H   8.4652682728164237        8.8518053729723007       -17.341679512161118     
 H   5.7453316047355960        9.8441091123593658       -13.590939810313245     
 H   4.0371385124316621        9.4771017763700840       -13.270359922897386     
 H   4.5727137717698039        9.8010493192596275       -14.924309342324168     
 H   3.6916379154063717        7.5390005357196150       -15.777260953845145     
 H   2.9992079471153783        7.2565850252759327       -14.160930916273465     
 H   4.0559950099485764        6.0379439708400362       -14.921070229170896     
 H   10.446401257533873        3.2894995910819862       -15.980510928495423     
 H   10.774822725478986        4.9931198889820942       -15.578341121834454     
 H   10.178068518103631        4.5508132724717525       -17.186425880583158     
 H   7.6950865391275629        3.7241259661567767       -17.443726744434464     
 H   6.6846279356970522        3.5657021698925195       -15.985255464060096     
 H   8.0415034893486368        2.4419376464250213       -16.263636299858366     
 H   2.8081817911375055       -1.4630435087849678       -11.160948468937388     
 H   2.7172171489803274        2.5257102993246408       -14.754671283700958     
 H   4.0881709907120465        3.1569776870483701       -15.689045352081012     
 H   4.0058318415354472        3.4305204762048769       -13.940205993207202     
 H   3.0440859965008320       0.12358239891805256       -15.495671167202488     
 H   4.6720034299629161      -0.59888646656809774       -15.467729222101157     
 H   4.2996149186491319       0.74120326721953489       -16.574115725103276     
 H   3.6126304410688981        2.6074109000809953       -8.5828266530650694     
 H   5.0618116207433861        2.9015512580830940       -7.5888394240122112     
 H   4.4538075013375202        1.2532059538004505       -7.7838054197256792     
 H   6.7747768472263967       0.41152226727942853       -8.8336694528280351     
 H   7.3519295174845141        2.0265813331769915       -8.3629110181219701     
 H   7.5717989027765995        1.4462507458284104       -10.038287057005524     
 C  -3.8887536727248579       -3.2488754926418038        1.5877392950188158     
 C  -4.4812054397649810       -3.4254749401130002       0.29338645550825965     
 C  -4.1770597565486813       -2.0440249860848940        2.3068121937068082     
 N  -3.0601695252437211       -4.2013599924479363        2.1695937265465499     
 C  -5.3573561616380818       -2.4529554415602939      -0.20057434776971270     
 C  -4.2031594577079092       -4.6297508410636041      -0.60271157423856392     
 C  -5.0649884409003398       -1.1054267668565902        1.7687784808956954     
 C  -3.5864593387755077       -1.8304819440756821        3.6900567085076483     
 Dy  -2.0126737935161101       -4.9433930765073315        4.0397861296067035     
 H  -2.9306367520014982       -4.9657570966656666        1.5015996400131078     
 H  -5.8155552948190063       -2.6062554253494743       -1.1775663305982134     
 C  -5.6729287356742280       -1.3031211715732953       0.52776446871710503     
 C  -2.7241596879970604       -4.7221459089953930       -1.0278757294356382     
 C  -4.7537896444284700       -5.9672377743412799       -6.0612172208212842E-002
 H  -4.7671387666205014       -4.4340744528158282       -1.5287083686901215     
 H  -5.2947747767909714      -0.20380947571050756        2.3360453422773197     
 C  -4.4942656775192766       -2.4676498491000287        4.7617913278161117     
 H  -2.6042389985752026       -2.3441926275826881        3.7120245121765203     
 C  -3.2986981466488459      -0.36233609462343247        4.0425954976807885     
 N  -1.3540344846047832       -4.1377415413593335        6.0352991892043359     
 H -0.37213051429006572       -3.9422073746309545        5.7893082921773837     
 N -0.77529682202407357       -6.7362802623004834        4.4273734597204264     
 O  -3.9923836980186045       -6.1731483444811568        4.4639767206530072     
 O  -3.2557291863342580E-002  -3.9427340459292379        3.1289695566681934     
 H  -6.3856285387622265      -0.58222933214225003       0.13183388702986265     
 H  -2.4201361814971398       -3.8024324741385662       -1.5468304631831751     
 H  -2.0330117648659187       -4.8533309264990478      -0.18397283415606727     
 H  -2.5642475077566811       -5.5647125497554191       -1.7140712448892443     
 H  -4.5749427748996281       -6.7781997864358479      -0.78252674460081595     
 H  -4.3048515020217790       -6.2717252324875856       0.89314224424623490     
 H  -5.8388196707077551       -5.9026739045104515        9.7326950640672191E-002
 H  -4.0599776176129803       -2.3868839925522911        5.7668610068702888     
 H  -4.6894498570858376       -3.5275094753891940        4.5501633592670316     
 H  -5.4709382674778961       -1.9627066968035307        4.7649778381978223     
 H  -4.2240152064749834       0.22375983660863108        4.1163165529527612     
 H  -2.6662602293657600       0.12010116794735039        3.2864409380753115     
 H  -2.7994088206620615      -0.30020717887074072        5.0195475367781732     
 C  -1.7855330595933001       -3.1838593187551036        6.9537623384010994     
 C   7.8743090404810645E-002  -7.7820077283823439        4.1278933702460749     
 H -0.78005956907304308       -6.6006005505360044        5.4458057628623546     
 C  -3.9629219978234023       -7.4987868594728813        5.1198654703915034     
 C  -5.3370861180379121       -5.9630142653626503        3.9008071355306235     
 C   1.3631779527448475       -4.3495279606962667        3.3411007885195674     
 C   4.6855685087317245E-003  -2.8566110899915165        2.1396000418796395     
 C  -1.1651505823547064       -1.9006265185637443        7.0510979704239913     
 C  -2.9053332028983134       -3.4841481811205446        7.7892495176357830     
 C  0.75029032163056808       -8.5072456308153708        5.1678378808220975     
 C  0.31602885937810055       -8.1435182227857030        2.7686793753873475     
 H  -3.7782151574705019       -7.3311115112519447        6.1889608208011131     
 H  -3.1097580981714406       -8.0359210233636649        4.6904381761930489     
 C  -5.3140346451449592       -8.1474291231870364        4.8236600254901401     
 C  -5.8427867140547498       -7.3614796339218032        3.6143373122437228     
 H  -5.2065190098969003       -5.3111235834294090        3.0304544551812054     
 H  -5.9483536441299654       -5.4565537762665288        4.6631851775186330     
 H   1.7552318496903405       -3.7780559231171909        4.2000809058436133     
 H   1.3347675331780349       -5.4183228860495962        3.5953059414662523     
 C   2.1092392131398423       -4.0130115113161393        2.0282377090158827     
 C   1.0507011529754267       -3.3219892233782709        1.1342179323399006     
 H  -1.0128485315295201       -2.7609419294831050        1.7505632031368434     
 H  0.30533382643073065       -1.9268808602569172        2.6518250911745902     
 C  -1.7131447279032259      -0.94699137062222460        7.9149385100778513     
 C   7.8300094898336642E-002  -1.6084289558444358        6.2226296148707396     
 C  -3.4103388615709660       -2.4969586595840521        8.6438327408017930     
 C  -3.4805532763001525       -4.8929060840075058        7.7457910849665668     
 C   1.5311877958568818       -9.6157037907622804        4.8305636298536596     
 C  0.58516784269934397       -8.0464854688122376        6.6103410647772067     
 C   1.1422430212754848       -9.2378721195322608        2.4883609993735893     
 C -0.35492195768318419       -7.3585120875026728        1.6528985250744177     
 H  -6.0010579280008303       -8.0278874641279874        5.6689096666309267     
 H  -5.2158185074585175       -9.2185183819206014        4.6118175058382347     
 H  -5.4164067780541334       -7.7493737592620224        2.6793445912969664     
 H  -6.9363712570840326       -7.4107530157841852        3.5379560667678196     
 H   2.5048428089076724       -4.9196331906516555        1.5489356182289162     
 H   2.9571775975154497       -3.3388588352864157        2.2134360507489883     
 H   1.4740420689708649       -2.4910265935003948       0.55108869774571123     
 H  0.60162296308567587       -4.0409935176585243       0.43273132479939536     
 H  -1.2635787126789266        4.0837984746611988E-002   7.9556268152060303     
 C  -2.8284169069213863       -1.2253735511773072        8.7081474099016152     
 C  0.35429170797622811      -0.11025513901191053        5.9943262255377139     
 H  -8.2911969020311088E-002  -2.0579993027292769        5.2231719847401994     
 C   1.3114064418189844       -2.2943864959115117        6.8632510056075624     
 H  -4.2761776899914734       -2.7094100885246850        9.2713388839264201     
 C  -4.9302310800007669       -5.0025242375233594        8.2290374722131894     
 H  -3.4661475558840231       -5.2093609274555508        6.6933920817960075     
 C  -2.5653325968864817       -5.8606247680894130        8.5271203466119463     
 H   2.0055981803978025       -10.191578578718461        5.6221772258870626     
 C   1.7367033955951663       -9.9944046519045280        3.5007464715415524     
 C   1.3341442157992762       -6.7156633342956384        6.8684956670409392     
 H -0.49249946482789608       -7.8629866542388092        6.7770934318361418     
 C   1.0063838046531044       -9.0835874010822870        7.6567495474478289     
 H   1.3406866357053218       -9.4971416654591803        1.4509582496728253     
 C  0.47418470957291436       -7.2806836828449057       0.36210452820664918     
 H -0.47086011309326103       -6.3218405564527673        2.0141373017549951     
 C  -1.7615761915315356       -7.9190886219143772        1.3592879138218226     
 H  -3.2486840890888851      -0.46824956112396743        9.3667043469097493     
 H -0.52950292035993130       0.40623496491085165        5.5953941415875788     
 H   1.1776034953671806        3.0571953216406350E-002   5.2774670642239148     
 H  0.64645913289184509       0.39994032485172604        6.9273348639217742     
 H   1.5095896727440954       -1.8504083962301290        7.8521621930886774     
 H   2.2146705511728402       -2.1710617040741478        6.2461718050617536     
 H   1.1526290269810189       -3.3724985761854658        7.0282980309956642     
 H  -5.3009307232972684       -6.0324023539846667        8.1061437109369354     
 H  -5.6006533916661194       -4.3291468258491390        7.6753653123135264     
 H  -5.0235012853794858       -4.7558164773066576        9.2958134211795151     
 H  -2.5482692575533039       -5.5861025380770091        9.5923515356962952     
 H  -1.5357243931216726       -5.8150792473911395        8.1398685607124861     
 H  -2.9163154924672789       -6.9041534090794618        8.4560087715223311     
 H   2.3893889630591190       -10.832111043318607        3.2587324449728543     
 H   2.4184628276562647       -6.8889275150152836        6.9139815178839594     
 H   1.0252453235304924       -6.2711398477123472        7.8250542963260177     
 H   1.1498837785632507       -5.9709291503296953        6.0840946012826427     
 H   2.0803970848126569       -9.3014120389437522        7.6002334146921262     
 H  0.45400303290713606       -10.024206109788288        7.5354683985713509     
 H  0.80756778688670150       -8.6992538489981897        8.6662601576619664     
 H   1.4908466436921193       -6.9114712215319720       0.55540607302291678     
 H  -1.6047985428200018E-003  -6.6083511083354685      -0.36536908069713653     
 H  0.56612455837901909       -8.2599473391516174      -0.12579892791207206     
 H  -1.6987158980832286       -8.9737812697961257        1.0553258375670336     
 H  -2.2540873292010604       -7.3639517262538341       0.54925852496793148     
 H  -2.4058477404091798       -7.8757486214195769        2.2493518924313367     
         240

 C   9.0285377161838856        6.1434798388992267       -9.4839141617467551     
 C   9.6117673036924600        5.9811351827643486       -8.1839530042017117     
 C   9.3044935736740140        7.3515999086328776       -10.205826063654586     
 N   8.2189727907721899        5.1733055779092192       -10.065379355442303     
 C   10.461222511306419        6.9754818092587776       -7.6817718723626207     
 C   9.3445913728401617        4.7741893197486052       -7.2868452881277745     
 C   10.158928705614883        8.3182592887516229       -9.6544733357574444     
 C   8.7416107557310312        7.5378057413847523       -11.604988486202402     
 Dy   7.1975599126726317        4.4285097880632041       -11.940915490804384     
 H   8.0906520141467642        4.4129889092376109       -9.3922180231327488     
 H   10.916831979507668        6.8304880010665245       -6.7026559718693273     
 C   10.753177085976004        8.1378961929185145       -8.4043372011864985     
 C   7.8656433811619300        4.6759547866861517       -6.8608892044157681     
 C   9.8999972175712347        3.4364952799546695       -7.8235448416380633     
 H   9.9091252523311546        4.9740308344189605       -6.3620637961895783     
 H   10.375813845514603        9.2259285713101420       -10.219727386426499     
 C   9.6835255005020802        6.8956163383692406       -12.646276751029468     
 H   7.7666330541409625        7.0099740371431167       -11.644541868619184     
 C   8.4402595313536235        8.9967325643609914       -11.987887456841959     
 N   6.5504586085883414        5.2930931988638079       -13.909769004061513     
 H   5.5978586152720942        5.5408586233739783       -13.621629139710118     
 N   5.9526689544300098        2.6437220695442316       -12.332928982914195     
 O   9.1786357166419901        3.1817903167143085       -12.294037858894516     
 O   5.1990147140107839        5.4196194128291806       -11.070898860194694     
 H   11.442134899864561        8.8800553924888526       -7.9993871555479839     
 H   7.7058402659469261        3.8206445092242460       -6.1889014954912689     
 H   7.1747337672644083        4.5615185333230928       -7.7085234877592654     
 H   7.5626585267070956        5.5878487347408212       -6.3253418763721578     
 H   10.983358537981237        3.5077884226912750       -7.9952189295399112     
 H   9.4411093030495472        3.1153266798822146       -8.7675374544503928     
 H   9.7380838922666904        2.6321336808593347       -7.0892696001025284     
 H   9.2673320979722043        6.9499307890836519       -13.662347678333980     
 H   9.8943183787421276        5.8418815164874021       -12.409134754838782     
 H   10.651528706798667        7.4195270746067159       -12.638371210426536     
 H   9.3597750586034785        9.5956051740365051       -12.047988408259316     
 H   7.7820565042440784        9.4838841330348913       -11.255031681590946     
 H   7.9623626050281695        9.0343381001656216       -12.978243447240517     
 C   6.9846383096097773        6.2142245416243069       -14.854470364889384     
 C   5.0946977761526027        1.6029854691409822       -12.031375595956089     
 H   5.9423938149694866        2.7914901077799006       -13.349616243865325     
 C   9.1436245534458784        1.8616709021241564       -12.960202011297635     
 C   10.528852560258731        3.3901069758445064       -11.748324804466511     
 C   3.7953537167147822        4.9955378049005130       -11.203984144230573     
 C   5.1993698327102260        6.6605841301765114       -10.215517251654036     
 C   6.3784927660138555        7.5009559572252575       -14.982219924454350     
 C   8.0916347064372456        5.8775268314815525       -15.690763414441843     
 C   4.4127750158310475       0.88502477477091968       -13.069970704287405     
 C   4.8595582139078841        1.2415560013853706       -10.671594225723236     
 H   8.9744039148404653        2.0412362878050283       -14.030160261945532     
 H   8.2792307352653260        1.3305742328141390       -12.545833104597332     
 C   10.485521442270702        1.1956241515904251       -12.655472921139804     
 C   11.027194611361528        1.9899261748126851       -11.455708135678705     
 H   10.412306964493853        4.0509162756199499       -10.881814041533385     
 H   11.136411316141359        3.8858672860385925       -12.521259969275370     
 H   3.4102242277480070        5.4450046368861402       -12.171844095561228     
 H   3.8051856618159285        3.8635117864554251       -11.293578191976120     
 C   3.0569186228619745        5.5697930471007027       -9.9100668898931019     
 C   4.1473630931646612        6.3523255906879079       -9.1125074827165466     
 H   6.2234602721460330        6.7776434012499962       -9.8486305587191385     
 H   4.9215144327840141        7.5465293083661935       -10.857652575036180     
 C   6.9366140445581665        8.4260031305730827       -15.868539166051804     
 C   5.1378045958484071        7.8234721517073726       -14.162413735857131     
 C   8.6035820331347441        6.8351748477024383       -16.571742998800985     
 C   8.6448472723875796        4.4628694514334679       -15.614654973864196     
 C   3.6417866312105169      -0.22988484224652128       -12.732912608240854     
 C   4.5564525857084748        1.3670627942986577       -14.507363291655459     
 C   4.0464456094316601       0.13715289310567302       -10.390424102925966     
 C   5.5053510317937349        2.0452147540483057       -9.5536292028691534     
 H   11.173880648007920        1.2912899116995131       -13.503964633078192     
 H   10.368810848511259       0.12837800076928585       -12.428531539554923     
 H   10.603949092686314        1.6127937652182482       -10.514433389872824     
 H   12.120678157942061        1.9346745855282148       -11.386114556794185     
 H   2.6111994360984192        4.7369061223316962       -9.2813462879895727     
 H   2.2389725239070586        6.2721214106914767       -10.190133955634311     
 H   3.7572492580466550        7.2843561445203919       -8.6158555654760018     
 H   4.5833989758854905        5.6960369477913702       -8.3188958341023156     
 H   6.5003241942560335        9.4174162084567534       -15.932253940667994     
 C   8.0430293757073255        8.1135662382708968       -16.660276756272282     
 C   4.8648462053752839        9.3252252235707367       -13.979842294212281     
 H   5.2986283273840336        7.4072739214554106       -13.150493660499256     
 C   3.8996139679403443        7.1234605179669135       -14.776633871198253     
 H   9.4582691943397368        6.5933188568061825       -17.201654292178191     
 C   10.087666971611791        4.3191053918382476       -16.104687342047061     
 H   8.6370965864407818        4.1743466939050213       -14.553260148795976     
 C   7.7074200049922421        3.4892487799829883       -16.361319688902327     
 H   3.1606036371721955      -0.80153100352759299       -13.523663718387990     
 C   3.4527313817472192      -0.61965275084964855       -11.403282385663337     
 C   3.8018033334845649        2.7014333570571147       -14.728844682267342     
 H   5.6317127256439283        1.5533326490662651       -14.687459070653556     
 C   4.1209626076656694       0.34680313527692652       -15.563708092831742     
 H   3.8558487519571290      -0.12765026076838373       -9.3522582891279189     
 C   4.6090911839767168        2.1996221489972023       -8.3046898266124920     
 H   5.6678509095428335        3.0675229196983866       -9.9480931520367619     
 C   6.8833920274339180        1.4548134707332869       -9.1757368287046788     
 H   8.4714528511102962        8.8503911737948116       -17.335312391542114     
 H   5.7473290322495121        9.8519220315351888       -13.592349035980968     
 H   4.0388948953931534        9.4862953691400804       -13.272043268944893     
 H   4.5757180709977083        9.8052380319301733       -14.926313377486053     
 H   3.6946540436218256        7.5421542666501615       -15.773669075453295     
 H   3.0008396936829898        7.2637262301035150       -14.157419060280125     
 H   4.0577269751986513        6.0431789820063502       -14.913769987872428     
 H   10.441845146237354        3.2862312357566186       -15.968042711416718     
 H   10.773145768637987        4.9895478623461944       -15.567433576106325     
 H   10.176461925045544        4.5465892182785028       -17.175416343926148     
 H   7.6932114797997970        3.7258501032011568       -17.434566597316863     
 H   6.6807314347919435        3.5703459696087028       -15.977399291956932     
 H   8.0351074007671297        2.4434445637289675       -16.253693677823716     
 H   2.8064517416829000       -1.4623025315489169       -11.161539996493314     
 H   2.7170004493550470        2.5275539616707126       -14.751681587521961     
 H   4.0876103495377283        3.1600664859458245       -15.685727235208327     
 H   4.0042204073125287        3.4341949043572519       -13.937127462385771     
 H   3.0480351041271043       0.12697332356973401       -15.495176068676042     
 H   4.6762459800017098      -0.59448838343819788       -15.464043252664254     
 H   4.3054035597728619       0.74577879317113838       -16.570625410997842     
 H   3.6135573077336929        2.5946647845872590       -8.5699022808405907     
 H   5.0648609649463658        2.8887767572734573       -7.5793455520694630     
 H   4.4605905778197563        1.2403547469425320       -7.7801874518190646     
 H   6.7790313412829022       0.41074146579630072       -8.8368830416686652     
 H   7.3535660689853293        2.0253862991887290       -8.3624597113418666     
 H   7.5703041779462517        1.4508413406479677       -10.039696354784182     
 C  -3.8850271418182865       -3.2487096907238140        1.5857426698441413     
 C  -4.4764859940720871       -3.4250685841649475       0.29090958523940386     
 C  -4.1760617493882242       -2.0453106947962154        2.3058543724906602     
 N  -3.0549985861308935       -4.2003657123559401        2.1668648341598891     
 C  -5.3544036898150251       -2.4539582743413311      -0.20250408398709624     
 C  -4.1962219417969662       -4.6281479435181510      -0.60596195279969212     
 C  -5.0657417842371641       -1.1081809678536119        1.7683469030327641     
 C  -3.5865346779241651       -1.8313491923348566        3.6894832197809300     
 Dy  -2.0072965231836832       -4.9427987329753664        4.0365383654695091     
 H  -2.9243888465224721       -4.9638909272358944        1.4981483707492600     
 H  -5.8118310244337952       -2.6071688915363440       -1.1798633586614653     
 C  -5.6727552229387426       -1.3057475120378588       0.52689404704252052     
 C  -2.7168532900919518       -4.7193850870377405       -1.0300876217548152     
 C  -4.7463427277322348       -5.9663735590285807       -6.5240981002517434E-002
 H  -4.7595384981773172       -4.4321822415623640       -1.5322914355801149     
 H  -5.2976035465019722      -0.20776740252574399        2.3364664258206185     
 C  -4.4946364135340513       -2.4687175473842378        4.7608562181363165     
 H  -2.6040665654133499       -2.3444027262257046        3.7122935332935456     
 C  -3.3000141829725909      -0.36289347830114654        4.0418625617186414     
 N  -1.3510207846097946       -4.1318337466193684        6.0304418990725290     
 H -0.37129643140111490       -3.9312294759345887        5.7824909555627846     
 N -0.76976596769122763       -6.7351052746109836        4.4264667728351412     
 O  -3.9858940999334145       -6.1752412807347801        4.4577143405239017     
 O  -2.6876501223166663E-002  -3.9417974971382255        3.1264405564488151     
 H  -6.3868418739063202      -0.58604109028213158       0.13147383311776462     
 H  -2.4125908605920272       -3.7988985705102207       -1.5474479847682712     
 H  -2.0261940552940283       -4.8518151656622557      -0.18601828141101109     
 H  -2.5563915067379082       -5.5608731435156598       -1.7173789872424421     
 H  -4.5664165954259630       -6.7767409902181708      -0.78749978549024680     
 H  -4.2978676198153698       -6.2711535618040291       0.88864024417011722     
 H  -5.8315062867652419       -5.9025457383993754        9.1969843359584191E-002
 H  -4.0612080582754553       -2.3869265391863812        5.7661779755876417     
 H  -4.6885640460234255       -3.5288969663371312        4.5498618372529771     
 H  -5.4717563963316911       -1.9646860267559765        4.7629753302874107     
 H  -4.2258464395920896       0.22236013668712418        4.1157373867289317     
 H  -2.6681627196465096       0.12000158991327931        3.2855431373187161     
 H  -2.8005311904693215      -0.30020262336701753        5.0186784010161638     
 C  -1.7841947682831265       -3.1816047625206245        6.9513579735536730     
 C   8.3510540420346932E-002  -7.7818134596990625        4.1284978048962815     
 H -0.77408943187446189       -6.5977929312446353        5.4446311194695989     
 C  -3.9566971972537495       -7.5004903369111506        5.1144659262393191     
 C  -5.3307501773201267       -5.9650122788751423        3.8949735971132222     
 C   1.3685177506266977       -4.3493983218280423        3.3395555791922220     
 C   1.1371167508272162E-002  -2.8597884659866994        2.1330982390017637     
 C  -1.1659158178465638       -1.8978698704709156        7.0526612572385181     
 C  -2.9031563639194546       -3.4861107849194632        7.7860598819339000     
 C  0.75441708095001192       -8.5060827766935105        5.1694756013209338     
 C  0.32064950385293733       -8.1453312738601404        2.7698166084459079     
 H  -3.7713729987352123       -7.3321906157965788        6.1833127269747381     
 H  -3.1040447415097860       -8.0383986093129458        4.6850618786355200     
 C  -5.3082692843110140       -8.1486156938614016        4.8194356363643429     
 C  -5.8370532379202889       -7.3634682796469715        3.6096023988519481     
 H  -5.2003286039075896       -5.3135273188331249        3.0243345336190366     
 H  -5.9416267532968092       -5.4580088791209223        4.6572897978334424     
 H   1.7618157138697963       -3.7749651008426017        4.1955603336834226     
 H   1.3389644426002436       -5.4166925797364600        3.5981941466943441     
 C   2.1140078840272190       -4.0195664559837105        2.0253449930045204     
 C   1.0559189835819831       -3.3306290047478355        1.1293834046167479     
 H  -1.0062136589963875       -2.7638300694629416        1.7442648041506938     
 H  0.31382900350279752       -1.9289165952855005        2.6414289859811908     
 C  -1.7159806847293719      -0.94751840578947599        7.9184539483369116     
 C   7.7927893098424156E-002  -1.6019624003473603        6.2264941936301739     
 C  -3.4103597709409152       -2.5020796707269968        8.6425818326174877     
 C  -3.4748772710054077       -4.8959020406965843        7.7399919864314848     
 C   1.5351434125644143       -9.6150732936011085        4.8337674480192563     
 C  0.58902001981516794       -8.0435991157221203        6.6113292952836691     
 C   1.1460957593662489       -9.2406164210095092        2.4910779744907687     
 C -0.34932766175775343       -7.3611370689393745        1.6529143335441852     
 H  -5.9949144850165759       -8.0278213711054622        5.6647942347503513     
 H  -5.2106701452185957       -9.2199446191510965        4.6086557306099065     
 H  -5.4110022465512841       -7.7522235001482320        2.6748280926444945     
 H  -6.9306781999006626       -7.4123662321113333        3.5335682742537240     
 H   2.5077352951283216       -4.9284839329594634        1.5497123106694997     
 H   2.9630109618672682       -3.3462282163187096        2.2073478311043049     
 H   1.4801296238092405       -2.5029051624214267       0.54298362507488440     
 H  0.60532399329695608       -4.0514326807449184       0.43115109532574297     
 H  -1.2680262191905620        4.0710628938895564E-002   7.9622252170951864     
 C  -2.8311795479307866       -1.2296777797153435        8.7101055918594241     
 C  0.35352880132484765      -0.10330182658496789        6.0046873253620445     
 H  -8.2271628892926274E-002  -2.0472597188119468        5.2253379403275577     
 C   1.3109562667390380       -2.2897887650372217        6.8651437184071646     
 H  -4.2758408477498167       -2.7178378875970699        9.2690997876039773     
 C  -4.9241330040586213       -5.0099871084694989        8.2227143774019691     
 H  -3.4596245191585480       -5.2105225828473642        6.6870949059541127     
 C  -2.5573939409924566       -5.8623853851320753        8.5200364670586861     
 H   2.0094010708821286       -10.189921038280648        5.6261840445140594     
 C   1.7404577884375261       -9.9957123343358685        3.5045430664709443     
 C   1.3392928340677352       -6.7133701425958678        6.8682904443651003     
 H -0.48849520744221731       -7.8588120576683460        6.7772192117710821     
 C   1.0085026415818883       -9.0798564761147986        7.6591878706716265     
 H   1.3440373705681996       -9.5018960280139595        1.4541275103953082     
 C  0.48032162685328728       -7.2855366114583315       0.36241540927472027     
 H -0.46455711361466834       -6.3240172347394639        2.0130282689099954     
 C  -1.7562727726140863       -7.9208658403188839        1.3591832041890950     
 H  -3.2532791828473648      -0.47488061330165338        9.3699100045039732     
 H -0.52998554238835605       0.41457520108922785        5.6071266968198117     
 H   1.1774007270899605        4.0559027983963908E-002   5.2894110903489713     
 H  0.64475242131332688       0.40270625433321416        6.9397782950732605     
 H   1.5084723358944061       -1.8493942281338065        7.8555020523682204     
 H   2.2144535381847956       -2.1640119318123507        6.2491229506006087     
 H   1.1524476467609652       -3.3682544343388625        7.0261275112274717     
 H  -5.2923025295921491       -6.0403268068065268        8.0978236648192023     
 H  -5.5961108726468503       -4.3372440415149738        7.6703266895128142     
 H  -5.0178666826016176       -4.7656634197852545        9.2898931613069085     
 H  -2.5420483841978667       -5.5903372216729563        9.5857744307701740     
 H  -1.5278200194310583       -5.8127323401968694        8.1341125013855127     
 H  -2.9048381800479484       -6.9065591401542266        8.4462726588158930     
 H   2.3929341521349548       -10.833855078254471        3.2636863837374412     
 H   2.4234477691322511       -6.8876379365302682        6.9128880228584881     
 H   1.0316328039815190       -6.2682595666274867        7.8249345671720167     
 H   1.1549914305809743       -5.9687036149333954        6.0838233251151355     
 H   2.0824272611119907       -9.2981869520993445        7.6041096172135934     
 H  0.45581687977518159       -10.020336116836273        7.5382490233307529     
 H  0.80866372757687499       -8.6944540596930224        8.6680481028902854     
 H   1.4970984575030604       -6.9165788703460791       0.55555979362697372     
 H   5.1405405962758055E-003  -6.6140885295441274      -0.36622124917623461     
 H  0.57196108082222863       -8.2655294443015332      -0.12394499255880510     
 H  -1.6938863071262165       -8.9756672758963294        1.0555161566898212     
 H  -2.2482198600325836       -7.3657369493825797       0.54879972036961921     
 H  -2.4007880181297492       -7.8768459294501261        2.2490135157928450     
         240

 C   9.0296814705070041        6.1447716155992698       -9.4761366279830472     
 C   9.6123751814373239        5.9815141504718854       -8.1760234502293940     
 C   9.3098785588810138        7.3509850025366061       -10.198985410340443     
 N   8.2168692781515116        5.1770357000864848       -10.056772144201064     
 C   10.465752508689397        6.9726270497221785       -7.6749168292480308     
 C   9.3418488172879304        4.7760365833959044       -7.2782244216262315     
 C   10.168666413497391        8.3139187484376436       -9.6490097138820303     
 C   8.7464286629570847        7.5397067704189329       -11.597510498430045     
 Dy   7.1939223706519302        4.4326412572374707       -11.931725575243028     
 H   8.0868128820997214        4.4175316612799653       -9.3831208117475953     
 H   10.920625163940576        6.8269935862406061       -6.6955443255488092     
 C   10.762643869521781        8.1323771450452629       -8.3989512097039167     
 C   7.8625213933307121        4.6796068198424763       -6.8533375877204472     
 C   9.8961157043061654        3.4375157095905213       -7.8139634658526154     
 H   9.9057065112794227        4.9757305040956847       -6.3530083969290461     
 H   10.388964129869347        9.2198075970651345       -10.215295018302804     
 C   9.6860172478297422        6.8971092952320605       -12.640448053338941     
 H   7.7704082141553537        7.0140731693018328       -11.636747031223674     
 C   8.4481814812617557        8.9997109366853802       -11.978319529267406     
 N   6.5491815148612114        5.2989964371047078       -13.900422926996985     
 H   5.5972462000347551        5.5492825924420908       -13.612615686115111     
 N   5.9494465707950095        2.6477283536306633       -12.326057764674518     
 O   9.1736943568674363        3.1832098527412915       -12.285231682650377     
 O   5.1956919013657403        5.4233062802831151       -11.059504178300545     
 H   11.454857673077640        8.8716311756950272       -7.9950948231008736     
 H   7.7021783625609856        3.8263943458117877       -6.1791079224584200     
 H   7.1720248585108299        4.5625959541384766       -7.7008065439281950     
 H   7.5592609199567011        5.5929252299774417       -6.3207053284737054     
 H   10.979760146754503        3.5073326684639818       -7.9838038365710267     
 H   9.4384007201856832        3.1174457881943138       -8.7588431968420384     
 H   9.7316337991463193        2.6332717523393718       -7.0803046536690548     
 H   9.2696466857237496        6.9546278066456715       -13.656068674059870     
 H   9.8937838462675654        5.8424970620714349       -12.405765941442182     
 H   10.655386023159851        7.4181602403174534       -12.632069692608395     
 H   9.3690026995532847        9.5961935697066991       -12.039742569261577     
 H   7.7927961425249626        9.4875481950162861       -11.243678546713673     
 H   7.9685173057988266        9.0397757939453101       -12.967553468493822     
 C   6.9851741731370121        6.2179916581729566       -14.846271239284418     
 C   5.0927425083274587        1.6053954899387053       -12.026509318269641     
 H   5.9395052586767365        2.7967764085310169       -13.342528337122808     
 C   9.1391626406266635        1.8633188348783698       -12.951966501625545     
 C   10.523783375083246        3.3915559503142561       -11.739043715840594     
 C   3.7930176792861832        4.9989914142060403       -11.198447799073318     
 C   5.1924554591207688        6.6497505976778166       -10.191040816634368     
 C   6.3807505088019747        7.5051850077405211       -14.976416169845775     
 C   8.0919341619851757        5.8786312237603546       -15.681634042856185     
 C   4.4121318076348777       0.88822458806142413       -13.066439807893660     
 C   4.8577463673741130        1.2413196609972945       -10.667441995016391     
 H   8.9681800838604389        2.0430169960491935       -14.021545378776336     
 H   8.2760341764839200        1.3309618896966868       -12.536719918708592     
 C   10.482143145833440        1.1987842955854016       -12.649351082376482     
 C   11.023235226252554        1.9914211914564248       -11.448343519602110     
 H   10.406673309449749        4.0511934969021750       -10.871835790692641     
 H   11.131124492900174        3.8887039209475596       -12.511188173454517     
 H   3.4057019363453400        5.4594715420646880       -12.155962889557827     
 H   3.8055666256094880        3.8726657655134566       -11.303544986316336     
 C   3.0549563984307539        5.5503816663839967       -9.9015956226768189     
 C   4.1429031693666243        6.3249291373774685       -9.0958821664600720     
 H   6.2162358802490312        6.7660750135194414       -9.8232028297847425     
 H   4.9107117905737914        7.5397259840347388       -10.820380287423060     
 C   6.9407460313438234        8.4282849721245778       -15.863444964671148     
 C   5.1395727041790513        7.8301061184402965       -14.158520768153958     
 C   8.6060986872439251        6.8345434430189691       -16.563066817556486     
 C   8.6423405092104915        4.4630945897204981       -15.604619905710630     
 C   3.6408251394265991      -0.22701832506615899       -12.731342546116361     
 C   4.5573229533968931        1.3711511922209545       -14.503333904857934     
 C   4.0447505102076784       0.13639286312202450       -10.388313455507856     
 C   5.5040748959218613        2.0425486063011777       -9.5481517300319769     
 H   11.169909454268591        1.2974375758884289       -13.497820815773848     
 H   10.367233890877301       0.13099923764876997       -12.424717680240761     
 H   10.600250928242630        1.6125103489394568       -10.507728021479888     
 H   12.116776151945281        1.9368906396377583       -11.378848096611174     
 H   2.6148106907818405        4.7100839103410461       -9.2864841361623753     
 H   2.2337631133177775        6.2498770769363947       -10.171814158132404     
 H   3.7496402668496183        7.2466997092303700       -8.5898217050884451     
 H   4.5818514151196297        5.6626514376974049       -8.3120090539855198     
 H   6.5056787944084755        9.4200318264702663       -15.929073697414218     
 C   8.0475394312346964        8.1135393717169588       -16.653577029096045     
 C   4.8670023159211020        9.3322013350723623       -13.980371159433821     
 H   5.2993688066182543        7.4166288905467770       -13.145477468310409     
 C   3.9016583714603250        7.1289502699854186       -14.772002479609462     
 H   9.4610340862764168        6.5906904757613942       -17.191728160423846     
 C   10.085124132133357        4.3162453840083455       -16.093510131822224     
 H   8.6330617074940719        4.1748694623880755       -14.543228982223978     
 C   7.7036838898426732        3.4913759144950447       -16.352093872546639     
 H   3.1602513739737401      -0.79762190842050451       -13.523161323071990     
 C   3.4510769308945957      -0.61861731070800141       -11.402454163559819     
 C   3.8013423143409781        2.7045416614594973       -14.725499744891378     
 H   5.6325238207470427        1.5588978202403614       -14.681621902772802     
 C   4.1248304804286873       0.35089170011709730       -15.560840010668867     
 H   3.8542707032206218      -0.13049862842569573       -9.3507517264541455     
 C   4.6116146335502330        2.1890121864418020       -8.2967637990284651     
 H   5.6627058219515654        3.0663929448095875       -9.9388942681013859     
 C   6.8843303686820345        1.4550073469425486       -9.1757939338766406     
 H   8.4776374294041688        8.8489769746173224       -17.328945270923107     
 H   5.7493264597634282        9.8597349507110117       -13.593758261648691     
 H   4.0406512783546447        9.4954889619100769       -13.273726614992398     
 H   4.5787223702256137        9.8094267446007208       -14.928317412647941     
 H   3.6976701718372800        7.5453079975807080       -15.770077197061445     
 H   3.0024714402506016        7.2708674349310973       -14.153907204286785     
 H   4.0594589404487262        6.0484139931726641       -14.906469746573960     
 H   10.437289034940834        3.2829628804312510       -15.955574494338011     
 H   10.771468811796986        4.9859758357102955       -15.556526030378196     
 H   10.174855331987459        4.5423651640852523       -17.164406807269142     
 H   7.6913364204720303        3.7275742402455370       -17.425406450199258     
 H   6.6768349338868358        3.5749897693248860       -15.969543119853769     
 H   8.0287113121856226        2.4449514810329136       -16.243751055789065     
 H   2.8047216922282945       -1.4615615543128659       -11.162131524049242     
 H   2.7167837497297667        2.5293976240167839       -14.748691891342963     
 H   4.0870497083634101        3.1631552848432785       -15.682409118335643     
 H   4.0026089730896111        3.4378693325096266       -13.934048931564339     
 H   3.0519842117533762       0.13036424822141546       -15.494680970149595     
 H   4.6804885300405035      -0.59009030030829801       -15.460357283227351     
 H   4.3111922008965919       0.75035431912274175       -16.567135096892404     
 H   3.6144841743984877        2.5819186690935223       -8.5569779086161137     
 H   5.0679103091493456        2.8760022564638210       -7.5698516801267148     
 H   4.4673736543019915        1.2275035400846135       -7.7765694839124500     
 H   6.7832858353394077       0.40996066431317291       -8.8400966305092936     
 H   7.3552026204861445        2.0241912652004661       -8.3620084045617631     
 H   7.5688094531159047        1.4554319354675251       -10.041105652562837     
 C  -3.8813006109117154       -3.2485438888058242        1.5837460446694669     
 C  -4.4717665483791933       -3.4246622282168953       0.28843271497054812     
 C  -4.1750637422277679       -2.0465964035075368        2.3048965512745125     
 N  -3.0498276470180663       -4.1993714322639430        2.1641359417732287     
 C  -5.3514512179919684       -2.4549611071223683      -0.20443382020447978     
 C  -4.1892844258860240       -4.6265450459726987      -0.60921233136082031     
 C  -5.0664951275739885       -1.1109351688506335        1.7679153251698327     
 C  -3.5866100170728230       -1.8322164405940313        3.6889097310542116     
 Dy  -2.0019192528512564       -4.9422043894434022        4.0332906013323138     
 H  -2.9181409410434460       -4.9620247578061223        1.4946971014854122     
 H  -5.8081067540485840       -2.6080823577232137       -1.1821603867247172     
 C  -5.6725817102032563       -1.3083738525024222       0.52602362536793612     
 C  -2.7095468921868435       -4.7166242650800889       -1.0322995140739919     
 C  -4.7388958110359996       -5.9655093437158815       -6.9869789796822013E-002
 H  -4.7519382297341330       -4.4302900303088988       -1.5358745024701086     
 H  -5.3004323162129738      -0.21172532934098043        2.3368875093639176     
 C  -4.4950071495488260       -2.4697852456684468        4.7599211084565205     
 H  -2.6038941322514972       -2.3446128248687210        3.7125625544105705     
 C  -3.3013302192963359      -0.36345086197886062        4.0411296257564944     
 N  -1.3480070846148058       -4.1259259518794034        6.0255846089407221     
 H -0.37046234851216414       -3.9202515772382225        5.7756736189481854     
 N -0.76423511335838168       -6.7339302869214848        4.4255600859498552     
 O  -3.9794045018482249       -6.1773342169884033        4.4514519603947962     
 O  -2.1195710582990746E-002  -3.9408609483472130        3.1239115562294364     
 H  -6.3880552090504139      -0.58985284842201313       0.13111377920566658     
 H  -2.4050455396869146       -3.7953646668818752       -1.5480655063533673     
 H  -2.0193763457221379       -4.8502994048254635      -0.18806372866595492     
 H  -2.5485355057191357       -5.5570337372759013       -1.7206867295956396     
 H  -4.5578904159522988       -6.7752821940004946      -0.79247282637967742     
 H  -4.2908837376089606       -6.2705818911204716       0.88413824409399955     
 H  -5.8241929028227286       -5.9024175722882992        8.6612736078496178E-002
 H  -4.0624384989379294       -2.3869690858204713        5.7654949443049954     
 H  -4.6876782349610124       -3.5302844572850680        4.5495603152389226     
 H  -5.4725745251854860       -1.9666653567084222        4.7609728223769991     
 H  -4.2276776727091958       0.22096043676561727        4.1151582205051023     
 H  -2.6700652099272593       0.11990201187920824        3.2846453365621207     
 H  -2.8016535602765815      -0.30019806786329434        5.0178092652541544     
 C  -1.7828564769729529       -3.1793502062861454        6.9489536087062467     
 C   8.8277990435883219E-002  -7.7816191910157810        4.1291022395464880     
 H -0.76811929467588069       -6.5949853119532671        5.4434564760768431     
 C  -3.9504723966840967       -7.5021938143494200        5.1090663820871347     
 C  -5.3244142366023421       -5.9670102923876343        3.8891400586958209     
 C   1.3738575485085478       -4.3492686829598179        3.3380103698648762     
 C   1.8056766507812599E-002  -2.8629658419818829        2.1265964361238878     
 C  -1.1666810533384215       -1.8951132223780871        7.0542245440530449     
 C  -2.9009795249405963       -3.4880733887183819        7.7828702462320161     
 C  0.75854384026945576       -8.5049199225716485        5.1711133218197709     
 C  0.32527014832777412       -8.1471443249345761        2.7709538415044688     
 H  -3.7645308399999227       -7.3332697203412129        6.1776646331483640     
 H  -3.0983313848481311       -8.0408761952622267        4.6796855810779912     
 C  -5.3025039234770679       -8.1498022645357686        4.8152112472385458     
 C  -5.8313197617858288       -7.3654569253721398        3.6048674854601730     
 H  -5.1941381979182797       -5.3159310542368399        3.0182146120568678     
 H  -5.9348998624636531       -5.4594639819753157        4.6513944181482509     
 H   1.7683995780492521       -3.7718742785680126        4.1910397615232329     
 H   1.3431613520224523       -5.4150622734233229        3.6010823519224364     
 C   2.1187765549145956       -4.0261214006512827        2.0224522769931581     
 C   1.0611368141885396       -3.3392687861174002        1.1245488768935954     
 H -0.99957878646325482       -2.7667182094427782        1.7379664051645440     
 H  0.32232418057486434       -1.9309523303140839        2.6310328807877914     
 C  -1.7188166415555179      -0.94804544095672727        7.9219693865959719     
 C   7.7555691298511670E-002  -1.5954958448502847        6.2303587723896090     
 C  -3.4103806803108645       -2.5072006818699411        8.6413309244331824     
 C  -3.4692012657106628       -4.8988979973856628        7.7341928878964019     
 C   1.5390990292719469       -9.6144427964399366        4.8369712661848530     
 C  0.59287219693099191       -8.0407127626320012        6.6123175257901323     
 C   1.1499484974570127       -9.2433607224867593        2.4937949496079486     
 C -0.34373336583232272       -7.3637620503760761        1.6529301420139526     
 H  -5.9887710420323215       -8.0277552780829371        5.6606788028697759     
 H  -5.2055217829786740       -9.2213708563815917        4.6054939553815784     
 H  -5.4055977150484358       -7.7550732410344407        2.6703115939920226     
 H  -6.9249851427172926       -7.4139794484384813        3.5291804817396280     
 H   2.5106277813489704       -4.9373346752672704        1.5504890031100831     
 H   2.9688443262190867       -3.3535975973510035        2.2012596114596210     
 H   1.4862171786476159       -2.5147837313424586       0.53487855240405746     
 H  0.60902502350823629       -4.0618718438313115       0.42957086585209059     
 H  -1.2724737257021974        4.0583273131179147E-002   7.9688236189843433     
 C  -2.8339421889401875       -1.2339820082533801        8.7120637738172348     
 C  0.35276589467346725       -9.6348514158025228E-002   6.0150484251863761     
 H  -8.1631288765541474E-002  -2.0365201348946163        5.2275038959149152     
 C   1.3105060916590914       -2.2851910341629318        6.8670364312067660     
 H  -4.2755040055081599       -2.7262656866694548        9.2668606912815346     
 C  -4.9180349281164757       -5.0174499794156375        8.2163912825907488     
 H  -3.4531014824330732       -5.2116842382391777        6.6807977301122170     
 C  -2.5494552850984311       -5.8641460021747376        8.5129525875054259     
 H   2.0132039613664547       -10.188263497842833        5.6301908631410562     
 C   1.7442121812798856       -9.9970200167672090        3.5083396614003362     
 C   1.3444414523361945       -6.7110769508960972        6.8680852216892614     
 H -0.48449095005653864       -7.8546374610978820        6.7773449917060216     
 C   1.0106214785106724       -9.0761255511473085        7.6616261938954251     
 H   1.3473881054310775       -9.5066503905687405        1.4572967711177911     
 C  0.48645854413366024       -7.2903895400717582       0.36272629034279136     
 H -0.45825411413607564       -6.3261939130261604        2.0119192360649958     
 C  -1.7509693536966371       -7.9226430587233905        1.3590784945563674     
 H  -3.2578742766058446      -0.48151166547933932        9.3731156620981970     
 H -0.53046816441678069       0.42291543726760406        5.6188592520520446     
 H   1.1771979588127404        5.0546102751521466E-002   5.3013551164740287     
 H  0.64304570973480868       0.40547218381470229        6.9522217262247459     
 H   1.5073549990447170       -1.8483800600374838        7.8588419116477644     
 H   2.2142365251967515       -2.1569621595505533        6.2520740961394639     
 H   1.1522662665409118       -3.3640102924922588        7.0239569914592783     
 H  -5.2836743358870297       -6.0482512596283859        8.0895036187014693     
 H  -5.5915683536275802       -4.3453412571808085        7.6652880667121019     
 H  -5.0122320798237503       -4.7755103622638515        9.2839729014343018     
 H  -2.5358275108424295       -5.5945719052689027        9.5791973258440528     
 H  -1.5199156457404439       -5.8103854330025984        8.1283564420585392     
 H  -2.8933608676286178       -6.9089648712289913        8.4365365461094548     
 H   2.3964793412107905       -10.835599113190334        3.2686403225020277     
 H   2.4284327106082371       -6.8863483580452538        6.9117945278330160     
 H   1.0380202844325459       -6.2653792855426262        7.8248148380180158     
 H   1.1600990825986981       -5.9664780795370955        6.0835520489476282     
 H   2.0844574374113245       -9.2949618652549368        7.6079858197350605     
 H  0.45763072664322707       -10.016466123884257        7.5410296480901557     
 H  0.80975966826704859       -8.6896542703878552        8.6698360481186025     
 H   1.5033502713140017       -6.9216865191601853       0.55571351423103077     
 H   1.1885879735371585E-002  -6.6198259507527872      -0.36707341765533269     
 H  0.57779760326543816       -8.2711115494514473      -0.12209105720553814     
 H  -1.6890567161692045       -8.9775532819965331        1.0557064758126091     
 H  -2.2423523908641068       -7.3675221725113254       0.54834091577130706     
 H  -2.3957282958503190       -7.8779432374806744        2.2486751391543538     
         240

 C   9.0308252248301208        6.1460633922993129       -9.4683590942193376     
 C   9.6129830591821879        5.9818931181794213       -8.1680938962570764     
 C   9.3152635440880118        7.3503700964403356       -10.192144757026298     
 N   8.2147657655308350        5.1807658222637505       -10.048164932959825     
 C   10.470282506072373        6.9697722901855794       -7.6680617861334408     
 C   9.3391062617356990        4.7778838470432046       -7.2696035551246894     
 C   10.178404121379897        8.3095782081236642       -9.6435460920066181     
 C   8.7512465701831399        7.5416077994531134       -11.590032510657689     
 Dy   7.1902848286312286        4.4367727264117365       -11.922535659681675     
 H   8.0829737500526786        4.4220744133223207       -9.3740236003624435     
 H   10.924418348373482        6.8234991714146886       -6.6884326792282911     
 C   10.772110653067559        8.1268580971720112       -8.3935652182213332     
 C   7.8593994054994933        4.6832588529988008       -6.8457859710251272     
 C   9.8922341910410978        3.4385361392263731       -7.8043820900671674     
 H   9.9022877702276926        4.9774301737724089       -6.3439529976685138     
 H   10.402114414224091        9.2136866228201271       -10.210862650179109     
 C   9.6885089951574042        6.8986022520948804       -12.634619355648416     
 H   7.7741833741697448        7.0181723014605479       -11.628952193828164     
 C   8.4561034311698879        9.0026893090097708       -11.968751601692853     
 N   6.5479044211340813        5.3048996753456077       -13.891076849932457     
 H   5.5966337847974161        5.5577065615102024       -13.603602232520105     
 N   5.9462241871600083        2.6517346377170949       -12.319186546434839     
 O   9.1687529970928807        3.1846293887682742       -12.276425506406236     
 O   5.1923690887206968        5.4269931477370497       -11.048109496406395     
 H   11.467580446290722        8.8632069589012019       -7.9908024906537634     
 H   7.6985164591750452        3.8321441823993299       -6.1693143494255720     
 H   7.1693159497572516        4.5636733749538596       -7.6930896000971245     
 H   7.5558633132063067        5.5980017252140630       -6.3160687805752520     
 H   10.976161755527766        3.5068769142366891       -7.9723887436021430     
 H   9.4356921373218192        3.1195648965064131       -8.7501489392336822     
 H   9.7251837060259483        2.6344098238194085       -7.0713397072355804     
 H   9.2719612734752932        6.9593248242076902       -13.649789669785759     
 H   9.8932493137930031        5.8431126076554678       -12.402397128045584     
 H   10.659243339521035        7.4167934060281917       -12.625768174790254     
 H   9.3782303405030909        9.5967819653768931       -12.031496730263836     
 H   7.8035357808058476        9.4912122569976809       -11.232325411836397     
 H   7.9746720065694836        9.0452134877249986       -12.956863489747127     
 C   6.9857100366642468        6.2217587747216063       -14.838072113679452     
 C   5.0907872405023138        1.6078055107364284       -12.021643040583191     
 H   5.9366167023839873        2.8020627092821337       -13.335440430380290     
 C   9.1347007278074486        1.8649667676325834       -12.943730991953453     
 C   10.518714189907762        3.3930049247840053       -11.729762627214678     
 C   3.7906816418575842        5.0024450235115676       -11.192911453916064     
 C   5.1855410855313124        6.6389170651791209       -10.166564381614700     
 C   6.3830082515900939        7.5094140582557847       -14.970612415237200     
 C   8.0922336175331075        5.8797356160391576       -15.672504671270527     
 C   4.4114885994387087       0.89142440135192857       -13.062908911499916     
 C   4.8559345208403411        1.2410833206092182       -10.663289764309544     
 H   8.9619562528804124        2.0447977042933587       -14.012930495607140     
 H   8.2728376177025122        1.3313495465792347       -12.527606732819851     
 C   10.478764849396180        1.2019444395803780       -12.643229243613160     
 C   11.019275841143580        1.9929162081001646       -11.440978903525515     
 H   10.401039654405647        4.0514707181844001       -10.861857539851897     
 H   11.125837669658987        3.8915405558565266       -12.501116377633663     
 H   3.4011796449426730        5.4739384472432357       -12.140081683554426     
 H   3.8059475894030474        3.8818197445714886       -11.313511780656551     
 C   3.0529941739995330        5.5309702856672907       -9.8931243554605359     
 C   4.1384432455685873        6.2975326840670292       -9.0792568502035973     
 H   6.2090114883520293        6.7545066257888857       -9.7977751008503446     
 H   4.8999091483635686        7.5329226597032832       -10.783107999809939     
 C   6.9448780181294811        8.4305668136760730       -15.858350763290492     
 C   5.1413408125096955        7.8367400851732203       -14.154627800450783     
 C   8.6086153413531061        6.8339120383355008       -16.554390636311986     
 C   8.6398337460334034        4.4633197280075274       -15.594584837557063     
 C   3.6398636476426813      -0.22415180788579669       -12.729772483991869     
 C   4.5581933210853105        1.3752395901432513       -14.499304518060407     
 C   4.0430554109836976       0.13563283313837601       -10.386202808089747     
 C   5.5027987600499868        2.0398824585540494       -9.5426742571948022     
 H   11.165938260529263        1.3035852400773449       -13.491676998469504     
 H   10.365656933243342       0.13362047452825410       -12.420903820926599     
 H   10.596552763798947        1.6122269326606651       -10.501022653086954     
 H   12.112874145948499        1.9391066937473020       -11.371581636428164     
 H   2.6184219454652617        4.6832616983503961       -9.2916219843351762     
 H   2.2285537027284965        6.2276327431813128       -10.153494360630498     
 H   3.7420312756525820        7.2090432739403481       -8.5637878447008902     
 H   4.5803038543537689        5.6292659276034405       -8.3051222738687258     
 H   6.5110333945609185        9.4226474444837809       -15.925893454160441     
 C   8.0520494867620673        8.1135125051630190       -16.646877301919808     
 C   4.8691584264669192        9.3391774465739879       -13.980900024655361     
 H   5.3001092858524741        7.4259838596381424       -13.140461276121560     
 C   3.9037027749803062        7.1344400220039237       -14.767371088020671     
 H   9.4637989782130987        6.5880620947166069       -17.181802028669502     
 C   10.082581292654925        4.3133853761784424       -16.082332921597388     
 H   8.6290268285473619        4.1753922308711298       -14.533197815651979     
 C   7.6999477746931042        3.4935030490071006       -16.342868056190955     
 H   3.1598991107752847      -0.79371281331341603       -13.522658927755991     
 C   3.4494224800419726      -0.61758187056635416       -11.401625941456299     
 C   3.8008812951973909        2.7076499658618798       -14.722154807515414     
 H   5.6333349158501580        1.5644629914144579       -14.675784734892050     
 C   4.1286983531917061       0.35498026495726803       -15.557971928505992     
 H   3.8526926544841147      -0.13334699608300776       -9.3492451637803722     
 C   4.6141380831237484        2.1784022238864020       -8.2888377714444381     
 H   5.6575607343602972        3.0652629699207883       -9.9296953841660098     
 C   6.8852687099301502        1.4552012231518106       -9.1758510390486023     
 H   8.4838220076980395        8.8475627754398332       -17.322578150304100     
 H   5.7513238872773442        9.8675478698868346       -13.595167487316417     
 H   4.0424076613161359        9.5046825546800715       -13.275409961039905     
 H   4.5817266694535190        9.8136154572712666       -14.930321447809826     
 H   3.7006863000527339        7.5484617285112545       -15.766485318669595     
 H   3.0041031868182131        7.2780086397586796       -14.150395348293443     
 H   4.0611909056988011        6.0536490043389781       -14.899169505275491     
 H   10.432732923644314        3.2796945251058829       -15.943106277259306     
 H   10.769791854955987        4.9824038090743956       -15.545618484650065     
 H   10.173248738929374        4.5381411098920026       -17.153397270612132     
 H   7.6894613611442635        3.7292983772899171       -17.416246303081653     
 H   6.6729384329817281        3.5796335690410692       -15.961686947750607     
 H   8.0223152236041155        2.4464583983368602       -16.233808433754412     
 H   2.8029916427736890       -1.4608205770768150       -11.162723051605168     
 H   2.7165670501044863        2.5312412863628557       -14.745702195163965     
 H   4.0864890671890919        3.1662440837407329       -15.679091001462957     
 H   4.0009975388666925        3.4415437606620016       -13.930970400742908     
 H   3.0559333193796481       0.13375517287309691       -15.494185871623149     
 H   4.6847310800792972      -0.58569221717839814       -15.456671313790448     
 H   4.3169808420203220       0.75492984507434524       -16.563644782786970     
 H   3.6154110410632825        2.5691725535997856       -8.5440535363916368     
 H   5.0709596533523245        2.8632277556541843       -7.5603578081839675     
 H   4.4741567307842276        1.2146523332266952       -7.7729515160058344     
 H   6.7875403293959131       0.40917986283004509       -8.8433102193499238     
 H   7.3568391719869597        2.0229962312122032       -8.3615570977816596     
 H   7.5673147282855577        1.4600225302870824       -10.042514950341495     
 C  -3.8775740800051439       -3.2483780868878349        1.5817494194947923     
 C  -4.4670471026862995       -3.4242558722688425       0.28595584470169233     
 C  -4.1740657350673107       -2.0478821122188582        2.3039387300583645     
 N  -3.0446567079052387       -4.1983771521719468        2.1614070493865682     
 C  -5.3484987461689117       -2.4559639399034054      -0.20636355642186333     
 C  -4.1823469099750810       -4.6249421484272455      -0.61246270992194851     
 C  -5.0672484709108119       -1.1136893698476549        1.7674837473069014     
 C  -3.5866853562214804       -1.8330836888532061        3.6883362423274932     
 Dy  -1.9965419825188293       -4.9416100459114372        4.0300428371951185     
 H  -2.9118930355644199       -4.9601585883763502        1.4912458322215645     
 H  -5.8043824836633737       -2.6089958239100839       -1.1844574147879692     
 C  -5.6724081974677709       -1.3110001929669854       0.52515320369335161     
 C  -2.7022404942817349       -4.7138634431224364       -1.0345114063931689     
 C  -4.7314488943397643       -5.9646451284031832       -7.4498598591126605E-002
 H  -4.7443379612909489       -4.4283978190554345       -1.5394575693601023     
 H  -5.3032610859239755      -0.21568325615621689        2.3373085929072164     
 C  -4.4953778855636015       -2.4708529439526559        4.7589859987767253     
 H  -2.6037216990896446       -2.3448229235117375        3.7128315755275958     
 C  -3.3026462556200809      -0.36400824565657475        4.0403966897943482     
 N  -1.3449933846198172       -4.1200181571394383        6.0207273188089143     
 H -0.36962826562321333       -3.9092736785418563        5.7688562823335863     
 N -0.75870425902553573       -6.7327552992319859        4.4246533990645700     
 O  -3.9729149037630354       -6.1794271532420266        4.4451895802656898     
 O  -1.5514919942814828E-002  -3.9399243995562001        3.1213825560100577     
 H  -6.3892685441945067      -0.59366460656189479       0.13075372529356855     
 H  -2.3975002187818020       -3.7918307632535293       -1.5486830279384631     
 H  -2.0125586361502474       -4.8487836439886722      -0.19010917592089877     
 H  -2.5406795047003627       -5.5531943310361420       -1.7239944719488374     
 H  -4.5493642364786337       -6.7738233977828184      -0.79744586726910827     
 H  -4.2838998554025514       -6.2700102204369141       0.87963624401788199     
 H  -5.8168795188802145       -5.9022894061772222        8.1255628797408164E-002
 H  -4.0636689396004044       -2.3870116324545609        5.7648119130223483     
 H  -4.6867924238986003       -3.5316719482330052        4.5492587932248689     
 H  -5.4733926540392810       -1.9686446866608680        4.7589703144665876     
 H  -4.2295089058263011       0.21956073684411040        4.1145790542812728     
 H  -2.6719677002080084       0.11980243384513717        3.2837475358055253     
 H  -2.8027759300838415      -0.30019351235957115        5.0169401294921459     
 C  -1.7815181856627791       -3.1770956500516663        6.9465492438588203     
 C   9.3045440451419492E-002  -7.7814249223324996        4.1297066741966946     
 H -0.76214915747729950       -6.5921776926618980        5.4422818326840874     
 C  -3.9442475961144439       -7.5038972917876894        5.1036668379349504     
 C  -5.3180782958845576       -5.9690083059001262        3.8833065202784196     
 C   1.3791973463903979       -4.3491390440915936        3.3364651605375304     
 C   2.4742365507353037E-002  -2.8661432179770663        2.1200946332460120     
 C  -1.1674462888302790       -1.8923565742852584        7.0557878308675717     
 C  -2.8988026859617375       -3.4900359925173006        7.7796806105301330     
 C  0.76267059958889949       -8.5037570684497865        5.1727510423186081     
 C  0.32989079280261091       -8.1489573760090135        2.7720910745630296     
 H  -3.7576886812646331       -7.3343488248858479        6.1720165393219899     
 H  -3.0926180281864766       -8.0433537812115077        4.6743092835204623     
 C  -5.2967385626431227       -8.1509888352101356        4.8109868581127495     
 C  -5.8255862856513678       -7.3674455710973081        3.6001325720683983     
 H  -5.1879477919289689       -5.3183347896405548        3.0120946904946990     
 H  -5.9281729716304969       -5.4609190848297082        4.6454990384630594     
 H   1.7749834422287079       -3.7687834562934235        4.1865191893630422     
 H   1.3473582614446609       -5.4134319671101867        3.6039705571505283     
 C   2.1235452258019722       -4.0326763453188539        2.0195595609817958     
 C   1.0663546447950960       -3.3479085674869649        1.1197143491704427     
 H -0.99294391393012216       -2.7696063494226149        1.7316680061783944     
 H  0.33081935764693116       -1.9329880653426672        2.6206367755943916     
 C  -1.7216525983816640      -0.94857247612397866        7.9254848248550323     
 C   7.7183489498599198E-002  -1.5890292893532092        6.2342233511490432     
 C  -3.4104015896808133       -2.5123216930128858        8.6400800162488789     
 C  -3.4635252604159179       -4.9018939540747413        7.7283937893613199     
 C   1.5430546459794794       -9.6138122992787629        4.8401750843504505     
 C  0.59672437404681600       -8.0378264095418839        6.6133057562965947     
 C   1.1538012355477767       -9.2461050239640077        2.4965119247251280     
 C -0.33813906990689196       -7.3663870318127769        1.6529459504837201     
 H  -5.9826275990480680       -8.0276891850604102        5.6565633709892014     
 H  -5.2003734207387522       -9.2227970936120851        4.6023321801532502     
 H  -5.4001931835455865       -7.7579229819206503        2.6657950953395506     
 H  -6.9192920855339217       -7.4155926647656294        3.5247926892255323     
 H   2.5135202675696191       -4.9461854175750783        1.5512656955506665     
 H   2.9746776905709047       -3.3609669783832974        2.1951713918149376     
 H   1.4923047334859914       -2.5266623002634905       0.52677347973323052     
 H  0.61272605371951649       -4.0723110069177046       0.42799063637843821     
 H  -1.2769212322138328        4.0455917323462723E-002   7.9754220208734994     
 C  -2.8367048299495883       -1.2382862367914165        8.7140219557750438     
 C  0.35200298802208685       -8.9395201731082563E-002   6.0254095250107067     
 H  -8.0990948638156673E-002  -2.0257805509772862        5.2296698515022735     
 C   1.3100559165791448       -2.2805933032886414        6.8689291440063682     
 H  -4.2751671632665040       -2.7346934857418401        9.2646215949590918     
 C  -4.9119368521743301       -5.0249128503617770        8.2100681877795267     
 H  -3.4465784457075981       -5.2128458936309903        6.6745005542703222     
 C  -2.5415166292044060       -5.8659066192173999        8.5058687079521658     
 H   2.0170068518507809       -10.186605957405019        5.6341976817680530     
 C   1.7479665741222454       -9.9983276991985495        3.5121362563297280     
 C   1.3495900706046537       -6.7087837591963266        6.8678799990134225     
 H -0.48048669267085986       -7.8504628645274188        6.7774707716409619     
 C   1.0127403154394563       -9.0723946261798201        7.6640645171192237     
 H   1.3507388402939553       -9.5114047531235197        1.4604660318402740     
 C  0.49259546141403315       -7.2952424686851840       0.36303717141086245     
 H -0.45195111465748294       -6.3283705913128570        2.0108102032199957     
 C  -1.7456659347791879       -7.9244202771278971        1.3589737849236401     
 H  -3.2624693703643244      -0.48814271765702527        9.3763213196924191     
 H -0.53095078644520544       0.43125567344598031        5.6305918072842776     
 H   1.1769951905355205        6.0533177519079023E-002   5.3132991425990861     
 H  0.64133899815629059       0.40823811329619036        6.9646651573762313     
 H   1.5062376621950280       -1.8473658919411613        7.8621817709273074     
 H   2.2140195122087074       -2.1499123872887562        6.2550252416783190     
 H   1.1520848863208581       -3.3597661506456555        7.0217864716910858     
 H  -5.2750461421819104       -6.0561757124502460        8.0811835725837362     
 H  -5.5870258346083110       -4.3534384728466433        7.6602494439113906     
 H  -5.0065974770458830       -4.7853573047424485        9.2780526415616968     
 H  -2.5296066374869928       -5.5988065888648499        9.5726202209179334     
 H  -1.5120112720498295       -5.8080385258083282        8.1226003827315658     
 H  -2.8818835552092872       -6.9113706023037569        8.4268004334030149     
 H   2.4000245302866263       -10.837343148126196        3.2735942612666142     
 H   2.4334176520842230       -6.8850587795602385        6.9107010328075447     
 H   1.0444077648835726       -6.2624990044577657        7.8246951088640149     
 H   1.1652067346164217       -5.9642525441407956        6.0832807727801201     
 H   2.0864876137106583       -9.2917367784105274        7.6118620222565276     
 H  0.45944457351127255       -10.012596130932243        7.5438102728495586     
 H  0.81085560895722220       -8.6848544810826862        8.6716239933469197     
 H   1.5096020851249428       -6.9267941679742924       0.55586723483508782     
 H   1.8631218874467378E-002  -6.6255633719614471      -0.36792558613443077     
 H  0.58363412570864770       -8.2766936546013632      -0.12023712185227120     
 H  -1.6842271252121925       -8.9794392880967369        1.0558967949353968     
 H  -2.2364849216956295       -7.3693073956400710       0.54788211117299490     
 H  -2.3906685735708884       -7.8790405455112227        2.2483367625158626     
         240

 C   9.0319689791532376        6.1473551689993560       -9.4605815604556298     
 C   9.6135909369270500        5.9822720858869571       -8.1601643422847587     
 C   9.3206485292950116        7.3497551903440641       -10.185304103712156     
 N   8.2126622529101567        5.1844959444410161       -10.039557721718587     
 C   10.474812503455350        6.9669175306489812       -7.6612067430188509     
 C   9.3363637061834677        4.7797311106905038       -7.2609826886231463     
 C   10.188141829262403        8.3052376678096849       -9.6380824701312040     
 C   8.7560644774091934        7.5435088284872940       -11.582554522885335     
 Dy   7.1866472866105271        4.4409041955860031       -11.913345744120321     
 H   8.0791346180056376        4.4266171653646751       -9.3649263889772900     
 H   10.928211532806390        6.8200047565887703       -6.6813210329077730     
 C   10.781577436613336        8.1213390492987614       -8.3881792267387496     
 C   7.8562774176682755        4.6869108861551263       -6.8382343543298063     
 C   9.8883526777760284        3.4395565688622245       -7.7948007142817195     
 H   9.8988690291759607        4.9791298434491340       -6.3348975984079816     
 H   10.415264698578836        9.2075656485751196       -10.206430282055416     
 C   9.6910007424850662        6.9000952089577003       -12.628790657957889     
 H   7.7779585341841351        7.0222714336192640       -11.621157356432654     
 C   8.4640253810780202        9.0056676813341596       -11.959183674118298     
 N   6.5466273274069513        5.3108029135865067       -13.881730772867927     
 H   5.5960213695600780        5.5661305305783149       -13.594588778925099     
 N   5.9430018035250081        2.6557409218035262       -12.312315328195162     
 O   9.1638116373183269        3.1860489247952573       -12.267619330162097     
 O   5.1890462760756533        5.4306800151909842       -11.036714814512246     
 H   11.480303219503801        8.8547827421073766       -7.9865101582066531     
 H   7.6948545557891048        3.8378940189868715       -6.1595207763927240     
 H   7.1666070410036742        4.5647507957692435       -7.6853726562660549     
 H   7.5524657064559122        5.6030782204506844       -6.3114322326767986     
 H   10.972563364301031        3.5064211600093960       -7.9609736506332593     
 H   9.4329835544579552        3.1216840048185124       -8.7414546816253278     
 H   9.7187336129055755        2.6355478952994456       -7.0623747608021068     
 H   9.2742758612268368        6.9640218417697097       -13.643510665511650     
 H   9.8927147813184408        5.8437281532395016       -12.399028314648985     
 H   10.663100655882221        7.4154265717389292       -12.619466656972113     
 H   9.3874579814528989        9.5973703610470871       -12.023250891266096     
 H   7.8142754190867318        9.4948763189790757       -11.220972276959122     
 H   7.9808267073401415        9.0506511815046853       -12.946173511000431     
 C   6.9862459001914816        6.2255258912702560       -14.829872988074488     
 C   5.0888319726771698        1.6102155315341518       -12.016776762896741     
 H   5.9337281460912381        2.8073490100332505       -13.328352523637772     
 C   9.1302388149882336        1.8666147003867970       -12.935495482281363     
 C   10.513645004732275        3.3944538992537550       -11.720481538588761     
 C   3.7883456044289856        5.0058986328170949       -11.187375108758811     
 C   5.1786267119418552        6.6280835326804262       -10.142087946595030     
 C   6.3852659943782131        7.5136431087710474       -14.964808660628625     
 C   8.0925330730810376        5.8808400083179597       -15.663375299684869     
 C   4.4108453912425398       0.89462421464243314       -13.059378015106171     
 C   4.8541226743065700        1.2408469802211421       -10.659137533602697     
 H   8.9557324219003878        2.0465784125375235       -14.004315612437944     
 H   8.2696410589211045        1.3317372034617825       -12.518493546931110     
 C   10.475386552958918        1.2051045835753544       -12.637107404849838     
 C   11.015316456034606        1.9944112247439043       -11.433614287448920     
 H   10.395405999361545        4.0517479394666251       -10.851879289011155     
 H   11.120550846417800        3.8943771907654936       -12.491044581812808     
 H   3.3966573535400055        5.4884053524217835       -12.124200477551023     
 H   3.8063285531966069        3.8909737236295205       -11.323478574996766     
 C   3.0510319495683120        5.5115589049505855       -9.8846530882442512     
 C   4.1339833217705513        6.2701362307565898       -9.0626315339471226     
 H   6.2017870964550275        6.7429382380583300       -9.7723473719159486     
 H   4.8891065061533450        7.5261193353718285       -10.745835712196817     
 C   6.9490100049151389        8.4328486552275681       -15.853256561909836     
 C   5.1431089208403398        7.8433740519061441       -14.150734832747609     
 C   8.6111319954622871        6.8332806336520315       -16.545714455067486     
 C   8.6373269828563153        4.4635448662945567       -15.584549769403496     
 C   3.6389021558587640      -0.22128529070543440       -12.728202421867378     
 C   4.5590636887737288        1.3793279880655482       -14.495275131262883     
 C   4.0413603117597168       0.13487280315472749       -10.384092160671639     
 C   5.5015226241781123        2.0372163108069214       -9.5371967843576275     
 H   11.161967066789934        1.3097329042662609       -13.485533181165160     
 H   10.364079975609384       0.13624171140773819       -12.417089961612437     
 H   10.592854599355261        1.6119435163818736       -10.494317284694020     
 H   12.108972139951717        1.9413227478568456       -11.364315176245155     
 H   2.6220332001486826        4.6564394863597460       -9.2967598325079788     
 H   2.2233442921392155        6.2053884094262308       -10.135174563128592     
 H   3.7344222844555457        7.1713868386503261       -8.5377539843133352     
 H   4.5787562935879089        5.5958804175094752       -8.2982354937519300     
 H   6.5163879947133605        9.4252630624972937       -15.922713210906663     
 C   8.0565595422894383        8.1134856386090810       -16.640177574743568     
 C   4.8713145370127364        9.3461535580756134       -13.981428889876900     
 H   5.3008497650866948        7.4353388287295088       -13.135445083932712     
 C   3.9057471785002869        7.1399297740224288       -14.762739696431879     
 H   9.4665638701497805        6.5854337136718186       -17.171875896915157     
 C   10.080038453176492        4.3105253683485403       -16.071155711372551     
 H   8.6249919496006520        4.1759149993541849       -14.523166649079981     
 C   7.6962116595435353        3.4956301835191570       -16.333642239835271     
 H   3.1595468475768298      -0.78980371820632755       -13.522156532439991     
 C   3.4477680291893495      -0.61654643042470703       -11.400797719352781     
 C   3.8004202760538037        2.7107582702642623       -14.718809870139451     
 H   5.6341460109532733        1.5700281625885542       -14.669947567011297     
 C   4.1325662259547240       0.35906882979743882       -15.555103846343119     
 H   3.8511146057476071      -0.13619536374031976       -9.3477386011065988     
 C   4.6166615326972646        2.1677922613310017       -8.2809117438604094     
 H   5.6524156467690281        3.0641329950319891       -9.9204965002306356     
 C   6.8862070511782658        1.4553950993610723       -9.1759081442205659     
 H   8.4900065859919120        8.8461485762623440       -17.316211029685093     
 H   5.7533213147912603        9.8753607890626576       -13.596576712984140     
 H   4.0441640442776272        9.5138761474500662       -13.277093307087410     
 H   4.5847309686814235        9.8178041699418124       -14.932325482971711     
 H   3.7037024282681879        7.5516154594418010       -15.762893440277745     
 H   3.0057349333858250        7.2851498445862619       -14.146883492300104     
 H   4.0629228709488761        6.0588840155052921       -14.891869263977023     
 H   10.428176812347795        3.2764261697805153       -15.930638060180598     
 H   10.768114898114987        4.9788317824384958       -15.534710938921936     
 H   10.171642145871287        4.5339170556987520       -17.142387733955125     
 H   7.6875863018164976        3.7310225143342972       -17.407086155964052     
 H   6.6690419320766194        3.5842773687572524       -15.953830775647443     
 H   8.0159191350226084        2.4479653156408063       -16.223865811719762     
 H   2.8012615933190834       -1.4600795998407641       -11.163314579161096     
 H   2.7163503504792059        2.5330849487089271       -14.742712498984968     
 H   4.0859284260147737        3.1693328826381868       -15.675772884590273     
 H   3.9993861046437744        3.4452181888143767       -13.927891869921476     
 H   3.0598824270059199       0.13714609752477833       -15.493690773096702     
 H   4.6889736301180909      -0.58129413404849828       -15.452985344353545     
 H   4.3227694831440520       0.75950537102594862       -16.560154468681535     
 H   3.6163379077280773        2.5564264381060489       -8.5311291641671598     
 H   5.0740089975553042        2.8504532548445480       -7.5508639362412193     
 H   4.4809398072664628        1.2018011263687767       -7.7693335480992198     
 H   6.7917948234524186       0.40839906134691728       -8.8465238081905540     
 H   7.3584757234877749        2.0218011972239407       -8.3611057910015560     
 H   7.5658200034552099        1.4646131251066399       -10.043924248120151     
 C  -3.8738475490985724       -3.2482122849698452        1.5797527943201177     
 C  -4.4623276569934056       -3.4238495163207898       0.28347897443283654     
 C  -4.1730677279068535       -2.0491678209301796        2.3029809088422168     
 N  -3.0394857687924111       -4.1973828720799498        2.1586781569999078     
 C  -5.3455462743458551       -2.4569667726844426      -0.20829329263924687     
 C  -4.1754093940641388       -4.6233392508817923      -0.61571308848307671     
 C  -5.0680018142476362       -1.1164435708446765        1.7670521694439700     
 C  -3.5867606953701379       -1.8339509371123808        3.6877627536007749     
 Dy  -1.9911647121864025       -4.9410157023794721        4.0267950730579241     
 H  -2.9056451300853934       -4.9582924189465789        1.4877945629577167     
 H  -5.8006582132781626       -2.6099092900969536       -1.1867544428512211     
 C  -5.6722346847322846       -1.3136265334315489       0.52428278201876710     
 C  -2.6949340963766266       -4.7111026211647840       -1.0367232987123458     
 C  -4.7240019776435291       -5.9637809130904840       -7.9127407385431198E-002
 H  -4.7367376928477647       -4.4265056078019702       -1.5430406362500959     
 H  -5.3060898556349771      -0.21964118297145332        2.3377296764505155     
 C  -4.4957486215783762       -2.4719206422368649        4.7580508890969302     
 H  -2.6035492659277919       -2.3450330221547540        3.7131005966446211     
 C  -3.3039622919438258      -0.36456562933428882        4.0396637538322011     
 N  -1.3419796846248286       -4.1141103623994733        6.0158700286771074     
 H -0.36879418273426257       -3.8982957798454905        5.7620389457189871     
 N -0.75317340469268979       -6.7315803115424870        4.4237467121792839     
 O  -3.9664253056778458       -6.1815200894956499        4.4389272001365843     
 O  -9.8341293026389109E-003  -3.9389878507651876        3.1188535557906789     
 H  -6.3904818793386005      -0.59747636470177634       0.13039367138147051     
 H  -2.3899548978766894       -3.7882968596251838       -1.5493005495235592     
 H  -2.0057409265783570       -4.8472678831518801      -0.19215462317584259     
 H  -2.5328235036815903       -5.5493549247963836       -1.7273022143020351     
 H  -4.5408380570049696       -6.7723646015651422      -0.80241890815853889     
 H  -4.2769159731961413       -6.2694385497533567       0.87513424394176431     
 H  -5.8095661349377012       -5.9021612400661461        7.5898521516320150E-002
 H  -4.0648993802628794       -2.3870541790886510        5.7641288817397012     
 H  -4.6859066128361873       -3.5330594391809425        4.5489572712108144     
 H  -5.4742107828930759       -1.9706240166133138        4.7569678065561751     
 H  -4.2313401389434073       0.21816103692260350        4.1139998880574433     
 H  -2.6738701904887581       0.11970285581106609        3.2828497350489299     
 H  -2.8038982998911015      -0.30018895685584795        5.0160709937301364     
 C  -1.7801798943526055       -3.1748410938171872        6.9441448790113940     
 C   9.7812890466955765E-002  -7.7812306536492182        4.1303111088469011     
 H -0.75617902027871831       -6.5893700733705298        5.4411071892913325     
 C  -3.9380227955447911       -7.5056007692259596        5.0982672937827660     
 C  -5.3117423551667722       -5.9710063194126191        3.8774729818610187     
 C   1.3845371442722481       -4.3490094052233692        3.3349199512101850     
 C   3.1427964506893474E-002  -2.8693205939722497        2.1135928303681362     
 C  -1.1682115243221367       -1.8895999261924299        7.0573511176820984     
 C  -2.8966258469828792       -3.4919985963162192        7.7764909748282500     
 C  0.76679735890834333       -8.5025942143279245        5.1743887628174452     
 C  0.33451143727744770       -8.1507704270834509        2.7732283076215900     
 H  -3.7508465225293435       -7.3354279294304821        6.1663684454956149     
 H  -3.0869046715248216       -8.0458313671607886        4.6689329859629334     
 C  -5.2909732018091775       -8.1521754058845026        4.8067624689869524     
 C  -5.8198528095169069       -7.3694342168224765        3.5953976586766232     
 H  -5.1817573859396582       -5.3207385250442707        3.0059747689325302     
 H  -5.9214460807973408       -5.4623741876841017        4.6396036587778680     
 H   1.7815673064081636       -3.7656926340188348        4.1819986172028525     
 H   1.3515551708668696       -5.4118016607970496        3.6068587623786201     
 C   2.1283138966893489       -4.0392312899864260        2.0166668449704339     
 C   1.0715724754016527       -3.3565483488565295        1.1148798214472899     
 H -0.98630904139698961       -2.7724944894024515        1.7253696071922449     
 H  0.33931453471899797       -1.9350238003712505        2.6102406704009922     
 C  -1.7244885552078100      -0.94909951129122994        7.9290002631140926     
 C   7.6811287698686712E-002  -1.5825627338561337        6.2380879299084784     
 C  -3.4104224990507626       -2.5174427041558305        8.6388291080645736     
 C  -3.4578492551211730       -4.9048899107638197        7.7225946908262371     
 C   1.5470102626870117       -9.6131818021175910        4.8433789025160472     
 C  0.60057655116263997       -8.0349400564517666        6.6142939868030579     
 C   1.1576539736385407       -9.2488493254412578        2.4992288998423073     
 C -0.33254477398146121       -7.3690120132494785        1.6529617589534875     
 H  -5.9764841560638136       -8.0276230920378850        5.6524479391086260     
 H  -5.1952250584988295       -9.2242233308425803        4.5991704049249220     
 H  -5.3947886520427373       -7.7607727228068590        2.6612785966870787     
 H  -6.9135990283505517       -7.4172058810927783        3.5204048967114367     
 H   2.5164127537902679       -4.9550361598828854        1.5520423879912497     
 H   2.9805110549227232       -3.3683363594155913        2.1890831721702537     
 H   1.4983922883243670       -2.5385408691845224       0.51866840706240369     
 H  0.61642708393079670       -4.0827501700040987       0.42641040690478582     
 H  -1.2813687387254682        4.0328561515746306E-002   7.9820204227626554     
 C  -2.8394674709589887       -1.2425904653294531        8.7159801377328527     
 C  0.35124008137070639       -8.2441889304139898E-002   6.0357706248350373     
 H  -8.0350608510771859E-002  -2.0150409670599556        5.2318358070896309     
 C   1.3096057414991984       -2.2759955724143515        6.8708218568059705     
 H  -4.2748303210248473       -2.7431212848142250        9.2623824986366472     
 C  -4.9058387762321845       -5.0323757213079157        8.2037450929683065     
 H  -3.4400554089821234       -5.2140075490228037        6.6682033784284274     
 C  -2.5335779733103805       -5.8676672362600630        8.4987848283989038     
 H   2.0208097423351070       -10.184948416967206        5.6382045003950498     
 C   1.7517209669646050       -9.9996353816298900        3.5159328512591204     
 C   1.3547386888731128       -6.7064905674965569        6.8676747763375836     
 H -0.47648243528518114       -7.8462882679569548        6.7775965515759014     
 C   1.0148591523682402       -9.0686637012123317        7.6665028403430222     
 H   1.3540895751568329       -9.5161591156782990        1.4636352925627569     
 C  0.49873237869440606       -7.3000953972986098       0.36334805247893354     
 H -0.44564811517889025       -6.3305472695995535        2.0097011703749961     
 C  -1.7403625158617386       -7.9261974955324037        1.3588690752909125     
 H  -3.2670644641228042      -0.49477376983471122        9.3795269772866430     
 H -0.53143340847363008       0.43959590962435657        5.6423243625165096     
 H   1.1767924222583004        7.0520252286636581E-002   5.3252431687241426     
 H  0.63963228657777238       0.41100404277767849        6.9771085885277166     
 H   1.5051203253453387       -1.8463517238448386        7.8655216302068505     
 H   2.2138024992206633       -2.1428626150269587        6.2579763872171741     
 H   1.1519035061008045       -3.3555220087990518        7.0196159519228933     
 H  -5.2664179484767901       -6.0641001652721052        8.0728635264660031     
 H  -5.5824833155890419       -4.3615356885124781        7.6552108211106784     
 H  -5.0009628742680148       -4.7952042472210454        9.2721323816890902     
 H  -2.5233857641315556       -5.6030412724607972        9.5660431159918122     
 H  -1.5041068983592154       -5.8056916186140572        8.1168443234045942     
 H  -2.8704062427899570       -6.9137763333785216        8.4170643206965767     
 H   2.4035697193624621       -10.839087183062059        3.2785482000312007     
 H   2.4384025935602094       -6.8837692010752232        6.9096075377820734     
 H   1.0507952453345992       -6.2596187233729053        7.8245753797100139     
 H   1.1703143866341452       -5.9620270087444958        6.0830094966126129     
 H   2.0885177900099920       -9.2885116915661197        7.6157382247779948     
 H  0.46125842037931802       -10.008726137980227        7.5465908976089615     
 H  0.81195154964739580       -8.6800546917775190        8.6734119385752368     
 H   1.5158538989358838       -6.9319018167883995       0.55602095543914476     
 H   2.5376558013563172E-002  -6.6313007931701060      -0.36877775461352885     
 H  0.58947064815185723       -8.2822757597512773      -0.11838318649900426     
 H  -1.6793975342551806       -8.9813252941969406        1.0560871140581845     
 H  -2.2306174525271527       -7.3710926187688166       0.54742330657468274     
 H  -2.3856088512914577       -7.8801378535417719        2.2479983858773709     
         240

 C   9.0331127334763561        6.1486469456993991       -9.4528040266919202     
 C   9.6141988146719140        5.9826510535944939       -8.1522347883124429     
 C   9.3260335145020097        7.3491402842477935       -10.178463450398011     
 N   8.2105587402894802        5.1882260666182818       -10.030950510477348     
 C   10.479342500838328        6.9640627711123821       -7.6543516999042609     
 C   9.3336211506312363        4.7815783743378040       -7.2523618221216033     
 C   10.197879537144910        8.3008971274957055       -9.6326188482557900     
 C   8.7608823846352468        7.5454098575214745       -11.575076535112979     
 Dy   7.1830097445898247        4.4450356647602698       -11.904155828558965     
 H   8.0752954859585948        4.4311599174070304       -9.3558291775921383     
 H   10.932004717239296        6.8165103417628519       -6.6742093865872549     
 C   10.791044220159115        8.1158200014255097       -8.3827932352561660     
 C   7.8531554298370567        4.6905629193114509       -6.8306827376344863     
 C   9.8844711645109591        3.4405769984980763       -7.7852193384962707     
 H   9.8954502881242306        4.9808295131258582       -6.3258421991474494     
 H   10.428414982933580        9.2014446743301104       -10.201997913931722     
 C   9.6934924898127282        6.9015881658205203       -12.622961960267364     
 H   7.7817336941985262        7.0263705657779800       -11.613362519037144     
 C   8.4719473309861524        9.0086460536585484       -11.949615746543746     
 N   6.5453502336798213        5.3167061518274066       -13.872384695803399     
 H   5.5954089543227390        5.5745544996464274       -13.585575325330092     
 N   5.9397794198900078        2.6597472058899578       -12.305444109955484     
 O   9.1588702775437714        3.1874684608222399       -12.258813153917957     
 O   5.1857234634306097        5.4343668826449179       -11.025320132618095     
 H   11.493025992716881        8.8463585253135530       -7.9822178257595429     
 H   7.6911926524031644        3.8436438555744137       -6.1497272033598760     
 H   7.1638981322500959        4.5658282165846273       -7.6776557124349845     
 H   7.5490680997055186        5.6081547156873057       -6.3067956847783453     
 H   10.968964973074296        3.5059654057821028       -7.9495585576643748     
 H   9.4302749715940930        3.1238031131306112       -8.7327604240169716     
 H   9.7122835197852044        2.6366859667794826       -7.0534098143686332     
 H   9.2765904489783821        6.9687188593317293       -13.637231661237541     
 H   9.8921802488438768        5.8443436988235344       -12.395659501252386     
 H   10.666957972243406        7.4140597374496675       -12.613165139153972     
 H   9.3966856224027051        9.5979587567172810       -12.015005052268357     
 H   7.8250150573676169        9.4985403809604705       -11.209619142081847     
 H   7.9869814081107986        9.0560888752843738       -12.935483532253736     
 C   6.9867817637187164        6.2292930078189057       -14.821673862469522     
 C   5.0868767048520249        1.6126255523318749       -12.011910485210292     
 H   5.9308395897984889        2.8126353107843669       -13.321264616895252     
 C   9.1257769021690169        1.8682626331410104       -12.927259972609273     
 C   10.508575819556791        3.3959028737235046       -11.711200449962842     
 C   3.7860095670003866        5.0093522421226213       -11.181838763601556     
 C   5.1717123383523980        6.6172500001817314       -10.117611511575362     
 C   6.3875237371663323        7.5178721592863109       -14.959004906020050     
 C   8.0928325286289677        5.8819444005967627       -15.654245928099211     
 C   4.4102021830463700       0.89782402793293759       -13.055847118712427     
 C   4.8523108277727989        1.2406106398330661       -10.654985302895851     
 H   8.9495085909203613        2.0483591207816887       -13.995700729268748     
 H   8.2664445001396984        1.3321248603443303       -12.509380361042370     
 C   10.472008256521658        1.2082647275703307       -12.630985566086515     
 C   11.011357070925632        1.9959062413876441       -11.426249671372327     
 H   10.389772344317441        4.0520251607488502       -10.841901038170411     
 H   11.115264023176612        3.8972138256744606       -12.480972785991955     
 H   3.3921350621373385        5.5028722576003313       -12.108319271547622     
 H   3.8067095169901664        3.9001277026875525       -11.333445369336982     
 C   3.0490697251370915        5.4921475242338795       -9.8761818210279682     
 C   4.1295233979725143        6.2427397774461504       -9.0460062176906462     
 H   6.1945627045580256        6.7313698503277752       -9.7469196429815526     
 H   4.8783038639431222        7.5193160110403729       -10.708563424583696     
 C   6.9531419917007957        8.4351304967790632       -15.848162360529180     
 C   5.1448770291709831        7.8500080186390679       -14.146841865044435     
 C   8.6136486495714681        6.8326492289685632       -16.537038273822990     
 C   8.6348202196792272        4.4637700045815860       -15.574514701249930     
 C   3.6379406640748462      -0.21841877352507211       -12.726632359742887     
 C   4.5599340564621471        1.3834163859878450       -14.491245744465358     
 C   4.0396652125357351       0.13411277317107900       -10.381981513253528     
 C   5.5002464883062379        2.0345501630597935       -9.5317193115204528     
 H   11.157995873050604        1.3158805684551769       -13.479389363860816     
 H   10.362503017975424       0.13886294828722232       -12.413276102298273     
 H   10.589156434911578        1.6116601001030821       -10.487611916301084     
 H   12.105070133954936        1.9435388019663893       -11.357048716062144     
 H   2.6256444548321038        4.6296172743690960       -9.3018976806807796     
 H   2.2181348815499344        6.1831440756711489       -10.116854765626686     
 H   3.7268132932585090        7.1337304033603042       -8.5117201239257785     
 H   4.5772087328220481        5.5624949074155108       -8.2913487136351343     
 H   6.5217425948658034        9.4278786805108084       -15.919532967652886     
 C   8.0610695978168092        8.1134587720551412       -16.633477847567331     
 C   4.8734706475585545        9.3531296695772408       -13.981957755098440     
 H   5.3015902443209146        7.4446937978208751       -13.130428891743865     
 C   3.9077915820202676        7.1454195260409330       -14.758108304843088     
 H   9.4693287620864623        6.5828053326270313       -17.161949765160813     
 C   10.077495613698058        4.3076653605186372       -16.059978501147715     
 H   8.6209570706539420        4.1764377678372391       -14.513135482507982     
 C   7.6924755443939663        3.4977573180312134       -16.324416423479587     
 H   3.1591945843783744      -0.78589462309923896       -13.521654137123992     
 C   3.4461135783367260      -0.61551099028305989       -11.399969497249263     
 C   3.7999592569102170        2.7138665746666448       -14.715464932763489     
 H   5.6349571060563886        1.5755933337626506       -14.664110399130545     
 C   4.1364340987177428       0.36315739463760954       -15.552235764180244     
 H   3.8495365570111000      -0.13904373139763179       -9.3462320384328255     
 C   4.6191849822707800        2.1571822987756017       -8.2729857162763825     
 H   5.6472705591777599        3.0630030201431895       -9.9112976162952595     
 C   6.8871453924263815        1.4555889755703342       -9.1759652493925277     
 H   8.4961911642857846        8.8447343770848530       -17.309843909066089     
 H   5.7553187423051755        9.8831737082384805       -13.597985938651863     
 H   4.0459204272391185        9.5230697402200626       -13.278776653134917     
 H   4.5877352679093288        9.8219928826123581       -14.934329518133598     
 H   3.7067185564836422        7.5547691903723475       -15.759301561885897     
 H   3.0073666799534364        7.2922910494138451       -14.143371636306764     
 H   4.0646548361989510        6.0641190266716052       -14.884569022678555     
 H   10.423620701051275        3.2731578144551476       -15.918169843101891     
 H   10.766437941273988        4.9752597558025959       -15.523803393193807     
 H   10.170035552813202        4.5296930015055024       -17.131378197298115     
 H   7.6857112424887308        3.7327466513786773       -17.397926008846447     
 H   6.6651454311715117        3.5889211684734357       -15.945974603544281     
 H   8.0095230464411014        2.4494722329447525       -16.213923189685111     
 H   2.7995315438644779       -1.4593386226047131       -11.163906106717022     
 H   2.7161336508539256        2.5349286110549989       -14.739722802805970     
 H   4.0853677848404555        3.1724216815356412       -15.672454767717589     
 H   3.9977746704208559        3.4488926169667513       -13.924813339100044     
 H   3.0638315346321923       0.14053702217645977       -15.493195674570254     
 H   4.6932161801568855      -0.57689605091859830       -15.449299374916642     
 H   4.3285581242677820       0.76408089697755210       -16.556664154576097     
 H   3.6172647743928721        2.5436803226123126       -8.5182047919426829     
 H   5.0770583417582840        2.8376787540349113       -7.5413700642984711     
 H   4.4877228837486989        1.1889499195108582       -7.7657155801926052     
 H   6.7960493175089240       0.40761825986378947       -8.8497373970311841     
 H   7.3601122749885892        2.0206061632356778       -8.3606544842214525     
 H   7.5643252786248629        1.4692037199261971       -10.045333545898808     
 C  -3.8701210181920009       -3.2480464830518554        1.5777561691454434     
 C  -4.4576082113005118       -3.4234431603727371       0.28100210416398080     
 C  -4.1720697207463973       -2.0504535296415010        2.3020230876260692     
 N  -3.0343148296795839       -4.1963885919879536        2.1559492646132470     
 C  -5.3425938025227984       -2.4579696054654798      -0.21022302885663041     
 C  -4.1684718781531958       -4.6217363533363400      -0.61896346704420502     
 C  -5.0687551575844605       -1.1191977718416981        1.7666205915810387     
 C  -3.5868360345187953       -1.8348181853715553        3.6871892648740565     
 Dy  -1.9857874418539756       -4.9404213588475079        4.0235473089207288     
 H  -2.8993972246063673       -4.9564262495168068        1.4843432936938690     
 H  -5.7969339428929514       -2.6108227562838233       -1.1890514709144731     
 C  -5.6720611719967993       -1.3162528738961123       0.52341236034418270     
 C  -2.6876276984715179       -4.7083417992071315       -1.0389351910315228     
 C  -4.7165550609472930       -5.9629166977777848       -8.3756216179735776E-002
 H  -4.7291374244045805       -4.4246133965485051       -1.5466237031400893     
 H  -5.3089186253459779      -0.22359910978668979        2.3381507599938143     
 C  -4.4961193575931508       -2.4729883405210740        4.7571157794171350     
 H  -2.6033768327659388       -2.3452431207977700        3.7133696177616464     
 C  -3.3052783282675704      -0.36512301301200289        4.0389308178700549     
 N  -1.3389659846298401       -4.1082025676595082        6.0110127385453005     
 H -0.36796009984531175       -3.8873178811491242        5.7552216091043880     
 N -0.74764255035984384       -6.7304053238529873        4.4228400252939988     
 O  -3.9599357075926558       -6.1836130257492732        4.4326648200074787     
 O  -4.1533386624629937E-003  -3.9380513019741752        3.1163245555713006     
 H  -6.3916952144826933      -0.60128812284165789       0.13003361746937248     
 H  -2.3824095769715767       -3.7847629559968383       -1.5499180711086553     
 H  -1.9989232170064664       -4.8457521223150879      -0.19420007043078641     
 H  -2.5249675026628173       -5.5455155185566243       -1.7306099566552327     
 H  -4.5323118775313045       -6.7709058053474660      -0.80739194904796974     
 H  -4.2699320909897320       -6.2688668790698001       0.87063224386564675     
 H  -5.8022527509951880       -5.9020330739550699        7.0541414235232136E-002
 H  -4.0661298209253536       -2.3870967257227411        5.7634458504570549     
 H  -4.6850208017737751       -3.5344469301288797        4.5486557491967599     
 H  -5.4750289117468700       -1.9726033465657595        4.7549652986457636     
 H  -4.2331713720605135       0.21676133700109659        4.1134207218336138     
 H  -2.6757726807695077       0.11960327777699502        3.2819519342923349     
 H  -2.8050206696983615      -0.30018440135212476        5.0152018579681270     
 C  -1.7788416030424319       -3.1725865375827080        6.9417405141639676     
 C  0.10258034048249205       -7.7810363849659367        4.1309155434971077     
 H -0.75020888308013711       -6.5865624540791607        5.4399325458985768     
 C  -3.9317979949751383       -7.5073042466642290        5.0928677496305816     
 C  -5.3054064144489876       -5.9730043329251110        3.8716394434436174     
 C   1.3898769421540982       -4.3488797663551448        3.3333747418828392     
 C   3.8113563506433912E-002  -2.8724979699674331        2.1070910274902603     
 C  -1.1689767598139942       -1.8868432780996012        7.0589144044966252     
 C  -2.8944490080040204       -3.4939612001151379        7.7733013391263661     
 C  0.77092411822778706       -8.5014313602060625        5.1760264833162823     
 C  0.33913208175228454       -8.1525834781578865        2.7743655406801508     
 H  -3.7440043637940539       -7.3365070339751171        6.1607203516692408     
 H  -3.0811913148631671       -8.0483089531100696        4.6635566884054045     
 C  -5.2852078409752323       -8.1533619765588679        4.8025380798611552     
 C  -5.8141193333824468       -7.3714228625476439        3.5906627452848485     
 H  -5.1755669799503474       -5.3231422604479857        2.9998548473703615     
 H  -5.9147191899641847       -5.4638292905384951        4.6337082790926774     
 H   1.7881511705876194       -3.7626018117442457        4.1774780450426618     
 H   1.3557520802890783       -5.4101713544839134        3.6097469676067124     
 C   2.1330825675767255       -4.0457862346539972        2.0137741289590716     
 C   1.0767903060082091       -3.3651881302260942        1.1100452937241372     
 H -0.97967416886385694       -2.7753826293822881        1.7190712082060950     
 H  0.34780971179106479       -1.9370595353998339        2.5998445652075928     
 C  -1.7273245120339560      -0.94962654645848132        7.9325157013731538     
 C   7.6439085898774226E-002  -1.5760961783590579        6.2419525086679135     
 C  -3.4104434084207118       -2.5225637152987752        8.6375781998802683     
 C  -3.4521732498264281       -4.9078858674528982        7.7167955922911551     
 C   1.5509658793945442       -9.6125513049564173        4.8465827206816439     
 C  0.60442872827846394       -8.0320537033616493        6.6152822173095212     
 C   1.1615067117293048       -9.2515936269185062        2.5019458749594872     
 C -0.32695047805603050       -7.3716369946861802        1.6529775674232552     
 H  -5.9703407130795592       -8.0275569990153599        5.6483325072280506     
 H  -5.1900766962589078       -9.2256495680730755        4.5960086296965939     
 H  -5.3893841205398880       -7.7636224636930686        2.6567620980346067     
 H  -6.9079059711671817       -7.4188190974199264        3.5160171041973407     
 H   2.5193052400109166       -4.9638869021906933        1.5528190804318331     
 H   2.9863444192745416       -3.3757057404478852        2.1829949525255703     
 H   1.5044798431627424       -2.5504194381055543       0.51056333439157675     
 H  0.62012811414207691       -4.0931893330904918       0.42483017743113344     
 H  -1.2858162452371036        4.0201205708029882E-002   7.9886188246518124     
 C  -2.8422301119683895       -1.2468946938674894        8.7179383196906635     
 C  0.35047717471932599       -7.5488576877197233E-002   6.0461317246593680     
 H  -7.9710268383387059E-002  -2.0043013831426251        5.2340017626769892     
 C   1.3091555664192518       -2.2713978415400615        6.8727145696055718     
 H  -4.2744934787831905       -2.7515490838866099        9.2601434023142044     
 C  -4.8997407002900388       -5.0398385922540543        8.1974219981570862     
 H  -3.4335323722566482       -5.2151692044146172        6.6619062025865317     
 C  -2.5256393174163549       -5.8694278533027253        8.4917009488456436     
 H   2.0246126328194332       -10.183290876529393        5.6422113190220466     
 C   1.7554753598069648       -10.000943064061230        3.5197294461885122     
 C   1.3598873071415720       -6.7041973757967863        6.8674695536617447     
 H -0.47247817789950242       -7.8421136713864916        6.7777223315108417     
 C   1.0169779892970241       -9.0649327762448433        7.6689411635668208     
 H   1.3574403100197108       -9.5209134782330800        1.4668045532852396     
 C  0.50486929597477903       -7.3049483259120356       0.36365893354700463     
 H -0.43934511570029755       -6.3327239478862500        2.0085921375299964     
 C  -1.7350590969442894       -7.9279747139369103        1.3587643656581849     
 H  -3.2716595578812839      -0.50140482201239711        9.3827326348808668     
 H -0.53191603050205483       0.44793614580273278        5.6540569177487425     
 H   1.1765896539810803        8.0507327054194139E-002   5.3371871948492000     
 H  0.63792557499925417       0.41376997225916662        6.9895520196792020     
 H   1.5040029884956496       -1.8453375557485161        7.8688614894863935     
 H   2.2135854862326192       -2.1358128427651617        6.2609275327560292     
 H   1.1517221258807511       -3.3512778669524486        7.0174454321547000     
 H  -5.2577897547716708       -6.0720246180939652        8.0645434803482683     
 H  -5.5779407965697718       -4.3696329041783128        7.6501721983099671     
 H  -4.9953282714901475       -4.8050511896996424        9.2662121218164852     
 H  -2.5171648907761184       -5.6072759560567436        9.5594660110656910     
 H  -1.4962025246686010       -5.8033447114197871        8.1110882640776207     
 H  -2.8589289303706265       -6.9161820644532872        8.4073282079901386     
 H   2.4071149084382983       -10.840831217997922        3.2835021387957877     
 H   2.4433875350361953       -6.8824796225902087        6.9085140427566012     
 H   1.0571827257856259       -6.2567384422880457        7.8244556505560130     
 H   1.1754220386518690       -5.9598014733481959        6.0827382204451057     
 H   2.0905479663093258       -9.2852866047217120        7.6196144272994619     
 H  0.46307226724736350       -10.004856145028212        7.5493715223683635     
 H  0.81304749033756940       -8.6752549024723518        8.6751998838035540     
 H   1.5221057127468249       -6.9370094656025056       0.55617467604320181     
 H   3.2121897152658951E-002  -6.6370382143787658      -0.36962992309262693     
 H  0.59530717059506677       -8.2878578649011914      -0.11652925114573731     
 H  -1.6745679432981684       -8.9832113002971443        1.0562774331809721     
 H  -2.2247499833586759       -7.3728778418975622       0.54696450197637048     
 H  -2.3805491290120271       -7.8812351615723202        2.2476600092388797     
         240

 C   9.0342564877994729        6.1499387223994422       -9.4450264929282124     
 C   9.6148066924167779        5.9830300213020298       -8.1443052343401252     
 C   9.3314184997090095        7.3485253781515221       -10.171622797083868     
 N   8.2084552276688019        5.1919561887955474       -10.022343299236109     
 C   10.483872498221304        6.9612080115757831       -7.6474966567896709     
 C   9.3308785950790050        4.7834256379851032       -7.2437409556200603     
 C   10.207617245027416        8.2965565871817262       -9.6271552263803759     
 C   8.7657002918613003        7.5473108865556551       -11.567598547340623     
 Dy   7.1793722025691231        4.4491671339345364       -11.894965912997611     
 H   8.0714563539115520        4.4357026694493857       -9.3467319662069848     
 H   10.935797901672204        6.8130159269369344       -6.6670977402667368     
 C   10.800511003704893        8.1103009535522599       -8.3774072437735825     
 C   7.8500334420058389        4.6942149524677763       -6.8231311209391654     
 C   9.8805896512458915        3.4415974281339281       -7.7756379627108227     
 H   9.8920315470724987        4.9825291828025824       -6.3167867998869172     
 H   10.441565267288325        9.1953237000851029       -10.197565545808027     
 C   9.6959842371403901        6.9030811226833402       -12.617133262576838     
 H   7.7855088542129174        7.0304696979366952       -11.605567681641634     
 C   8.4798692808942846        9.0116244259829390       -11.940047818969193     
 N   6.5440731399526912        5.3226093900683056       -13.863038618738871     
 H   5.5947965390854000        5.5829784687145398       -13.576561871735086     
 N   5.9365570362550075        2.6637534899763895       -12.298572891715807     
 O   9.1539289177692158        3.1888879968492230       -12.250006977673817     
 O   5.1824006507855662        5.4380537500988524       -11.013925450723946     
 H   11.505748765929960        8.8379343085197277       -7.9779254933124326     
 H   7.6875307490172240        3.8493936921619554       -6.1399336303270271     
 H   7.1611892234965175        4.5669056374000112       -7.6699387686039140     
 H   7.5456704929551242        5.6132312109239262       -6.3021591368798919     
 H   10.965366581847560        3.5055096515548101       -7.9381434646954911     
 H   9.4275663887302290        3.1259222214427105       -8.7240661664086172     
 H   9.7058334266648316        2.6378240382595197       -7.0444448679351588     
 H   9.2789050367299257        6.9734158768937480       -13.630952656963430     
 H   9.8916457163693146        5.8449592444075673       -12.392290687855787     
 H   10.670815288604592        7.4126929031604050       -12.606863621335831     
 H   9.4059132633525113        9.5985471523874750       -12.006759213270618     
 H   7.8357546956485011        9.5022044429418653       -11.198266007204573     
 H   7.9931361088814556        9.0615265690640623       -12.924793553507040     
 C   6.9873176272459503        6.2330601243675545       -14.813474736864556     
 C   5.0849214370268800        1.6150355731295982       -12.007044207523842     
 H   5.9279510335057397        2.8179216115354837       -13.314176710152735     
 C   9.1213149893498020        1.8699105658952240       -12.919024462937180     
 C   10.503506634381306        3.3973518481932543       -11.701919361336925     
 C   3.7836735295717876        5.0128058514281486       -11.176302418444303     
 C   5.1647979647629407        6.6064164676830357       -10.093135076555694     
 C   6.3897814799544514        7.5221012098015745       -14.953201151411475     
 C   8.0931319841768996        5.8830487928755648       -15.645116556513553     
 C   4.4095589748502011       0.90102384122344203       -13.052316222318680     
 C   4.8504989812390278        1.2403742994449900       -10.650833072189004     
 H   8.9432847599403349        2.0501398290258539       -13.987085846099552     
 H   8.2632479413582907        1.3325125172268781       -12.500267175153629     
 C   10.468629960084396        1.2114248715653071       -12.624863727323191     
 C   11.007397685816658        1.9974012580313836       -11.418885055295732     
 H   10.384138689273339        4.0523023820310753       -10.831922787329667     
 H   11.109977199935427        3.9000504605834281       -12.470900990171101     
 H   3.3876127707346715        5.5173391627788790       -12.092438065544220     
 H   3.8070904807837262        3.9092816817455844       -11.343412163677197     
 C   3.0471075007058706        5.4727361435171735       -9.8677105538116852     
 C   4.1250634741744774        6.2153433241357110       -9.0293809014341715     
 H   6.1873383126610237        6.7198014625972196       -9.7214919140471565     
 H   4.8675012217328995        7.5125126867089183       -10.671291136970575     
 C   6.9572739784864535        8.4374123383305601       -15.843068159148524     
 C   5.1466451375016273        7.8566419853719918       -14.142948897341261     
 C   8.6161653036806491        6.8320178242850940       -16.528362092578490     
 C   8.6323134565021409        4.4639951428686162       -15.564479633096363     
 C   3.6369791722909284      -0.21555225634470981       -12.725062297618393     
 C   4.5608044241505654        1.3875047839101418       -14.487216357667831     
 C   4.0379701133117543       0.13335274318743051       -10.379870865835420     
 C   5.4989703524343634        2.0318840153126652       -9.5262418386832763     
 H   11.154024679311275        1.3220282326440929       -13.473245546556472     
 H   10.360926060341466       0.14148418516670644       -12.409462242984111     
 H   10.585458270467894        1.6113766838242904       -10.480906547908150     
 H   12.101168127958156        1.9457548560759328       -11.349782255879134     
 H   2.6292557095155251        4.6027950623784459       -9.3070355288535804     
 H   2.2129254709606534        6.1608997419160669       -10.098534968124779     
 H   3.7192043020614727        7.0960739680702822       -8.4856862635382235     
 H   4.5756611720561873        5.5291093973215455       -8.2844619335183403     
 H   6.5270971950182455        9.4304942985243212       -15.916352724399108     
 C   8.0655796533441801        8.1134319055012032       -16.626778120391094     
 C   4.8756267581043717        9.3601057810788664       -13.982486620319980     
 H   5.3023307235551354        7.4540487669122406       -13.125412699555017     
 C   3.9098359855402487        7.1509092780594381       -14.753476913254294     
 H   9.4720936540231424        6.5801769515822430       -17.152023633406472     
 C   10.074952774219627        4.3048053526887342       -16.048801290922878     
 H   8.6169221917072321        4.1769605363202933       -14.503104315935984     
 C   7.6887394292443973        3.4998844525432693       -16.315190607123903     
 H   3.1588423211799190      -0.78198552799215049       -13.521151741807993     
 C   3.4444591274841025      -0.61447555014141275       -11.399141275145743     
 C   3.7994982377666298        2.7169748790690273       -14.712119995387525     
 H   5.6357682011595029        1.5811585049367469       -14.658273231249790     
 C   4.1403019714807607       0.36724595947778027       -15.549367682017369     
 H   3.8479585082745928      -0.14189209905494379       -9.3447254757590521     
 C   4.6217084318442954        2.1465723362202018       -8.2650596886923555     
 H   5.6421254715864917        3.0618730452543903       -9.9020987323598835     
 C   6.8880837336744971        1.4557828517795959       -9.1760223545644894     
 H   8.5023757425796571        8.8433201779073638       -17.303476788447082     
 H   5.7573161698190916        9.8909866274143035       -13.599395164319589     
 H   4.0476768102006107        9.5322633329900590       -13.280459999182423     
 H   4.5907395671372342        9.8261815952829039       -14.936333553295484     
 H   3.7097346846990962        7.5579229213028940       -15.755709683494047     
 H   3.0089984265210479        7.2994322542414274       -14.139859780313424     
 H   4.0663868014490259        6.0693540378379192       -14.877268781380087     
 H   10.419064589754756        3.2698894591297800       -15.905701626023186     
 H   10.764760984432989        4.9716877291666961       -15.512895847465678     
 H   10.168428959755115        4.5254689473122518       -17.120368660641109     
 H   7.6838361831609649        3.7344707884230575       -17.388765861728846     
 H   6.6612489302664031        3.5935649681896189       -15.938118431441119     
 H   8.0031269578595943        2.4509791502486986       -16.203980567650461     
 H   2.7978014944098724       -1.4585976453686622       -11.164497634272950     
 H   2.7159169512286452        2.5367722734010703       -14.736733106626971     
 H   4.0848071436661364        3.1755104804330951       -15.669136650844903     
 H   3.9961632361979378        3.4525670451191264       -13.921734808278613     
 H   3.0677806422584641       0.14392794682814122       -15.492700576043807     
 H   4.6974587301956792      -0.57249796778869844       -15.445613405479738     
 H   4.3343467653915120       0.76865642292915548       -16.553173840470663     
 H   3.6181916410576669        2.5309342071185759       -8.5052804197182059     
 H   5.0801076859612637        2.8249042532252746       -7.5318761923557229     
 H   4.4945059602309341        1.1760987126529399       -7.7620976122859906     
 H   6.8003038115654286       0.40683745838066165       -8.8529509858718125     
 H   7.3617488264894044        2.0194111292474153       -8.3602031774413490     
 H   7.5628305537945160        1.4737943147457546       -10.046742843677464     
 C  -3.8663944872854294       -3.2478806811338656        1.5757595439707688     
 C  -4.4528887656076179       -3.4230368044246844       0.27852523389512501     
 C  -4.1710717135859401       -2.0517392383528223        2.3010652664099212     
 N  -3.0291438905667563       -4.1953943118959565        2.1532203722265866     
 C  -5.3396413306997408       -2.4589724382465170      -0.21215276507401395     
 C  -4.1615343622422536       -4.6201334557908869      -0.62221384560533322     
 C  -5.0695085009212848       -1.1219519728387197        1.7661890137181075     
 C  -3.5869113736674527       -1.8356854336307300        3.6866157761473386     
 Dy  -1.9804101715215487       -4.9398270153155428        4.0202995447835344     
 H  -2.8931493191273412       -4.9545600800870346        1.4808920244300210     
 H  -5.7932096725077402       -2.6117362224706930       -1.1913484989777250     
 C  -5.6718876592613130       -1.3188792143606758       0.52254193866959819     
 C  -2.6803213005664097       -4.7055809772494799       -1.0411470833506997     
 C  -4.7091081442510578       -5.9620524824650865       -8.8385024974040355E-002
 H  -4.7215371559613963       -4.4227211852950408       -1.5502067700300830     
 H  -5.3117473950569796      -0.22755703660192622        2.3385718435371134     
 C  -4.4964900936079255       -2.4740560388052830        4.7561806697373399     
 H  -2.6032043996040861       -2.3454532194407864        3.7136386388786717     
 C  -3.3065943645913154      -0.36568039668971697        4.0381978819079078     
 N  -1.3359522846348513       -4.1022947729195440        6.0061554484134936     
 H -0.36712601695636099       -3.8763399824527585        5.7484042724897888     
 N -0.74211169602699789       -6.7292303361634884        4.4219333384087127     
 O  -3.9534461095074662       -6.1857059620028965        4.4264024398783732     
 O   1.5274519777129236E-003  -3.9371147531831627        3.1137955553519219     
 H  -6.3929085496267870      -0.60509988098153944       0.12967356355727444     
 H  -2.3748642560664641       -3.7812290523684924       -1.5505355926937514     
 H  -1.9921055074345759       -4.8442363614782957      -0.19624551768573023     
 H  -2.5171115016440448       -5.5416761123168659       -1.7339176990084304     
 H  -4.5237856980576403       -6.7694470091297898      -0.81236498993740047     
 H  -4.2629482087833228       -6.2682952083862427       0.86613024378952908     
 H  -5.7949393670526748       -5.9019049078439929        6.5184306954144136E-002
 H  -4.0673602615878286       -2.3871392723568308        5.7627628191744078     
 H  -4.6841349907113630       -3.5358344210768169        4.5483542271827053     
 H  -5.4758470406006650       -1.9745826765182053        4.7529627907353520     
 H  -4.2350026051776197       0.21536163707958969        4.1128415556097844     
 H  -2.6776751710502569       0.11950369974292395        3.2810541335357395     
 H  -2.8061430395056215      -0.30017984584840157        5.0143327222061185     
 C  -1.7775033117322581       -3.1703319813482289        6.9393361493165413     
 C  0.10734779049802834       -7.7808421162826562        4.1315199781473142     
 H -0.74423874588155592       -6.5837548347877926        5.4387579025058210     
 C  -3.9255731944054855       -7.5090077241024984        5.0874682054783973     
 C  -5.2990704737312022       -5.9750023464376030        3.8658059050262161     
 C   1.3952167400359483       -4.3487501274869196        3.3318295325554934     
 C   4.4799162505974363E-002  -2.8756753459626165        2.1005892246123850     
 C  -1.1697419953058517       -1.8840866300067725        7.0604776913111520     
 C  -2.8922721690251616       -3.4959238039140565        7.7701117034244831     
 C  0.77505087754723090       -8.5002685060842023        5.1776642038151186     
 C  0.34375272622712133       -8.1543965292323239        2.7755027737387112     
 H  -3.7371622050587643       -7.3375861385197512        6.1550722578428667     
 H  -3.0754779582015122       -8.0507865390593505        4.6581803908478756     
 C  -5.2794424801412871       -8.1545485472332349        4.7983136907353590     
 C  -5.8083858572479858       -7.3734115082728122        3.5859278318930734     
 H  -5.1693765739610376       -5.3255459958517015        2.9937349258081931     
 H  -5.9079922991310285       -5.4652843933928885        4.6278128994074859     
 H   1.7947350347670752       -3.7595109894696566        4.1729574728824721     
 H   1.3599489897112871       -5.4085410481707763        3.6126351728348043     
 C   2.1378512384641026       -4.0523411793215693        2.0108814129477093     
 C   1.0820081366147656       -3.3738279115956589        1.1052107660009847     
 H -0.97303929633072428       -2.7782707693621247        1.7127728092199455     
 H  0.35630488886313166       -1.9390952704284170        2.5894484600141934     
 C  -1.7301604688601020      -0.95015358162573260        7.9360311396322141     
 C   7.6066884098861740E-002  -1.5696296228619824        6.2458170874273478     
 C  -3.4104643177906606       -2.5276847264417199        8.6363272916959630     
 C  -3.4464972445316833       -4.9108818241419767        7.7109964937560722     
 C   1.5549214961020768       -9.6119208077952454        4.8497865388472405     
 C  0.60828090539428792       -8.0291673502715302        6.6162704478159835     
 C   1.1653594498200688       -9.2543379283957563        2.5046628500766666     
 C -0.32135618213059974       -7.3742619761228818        1.6529933758930226     
 H  -5.9641972700953048       -8.0274909059928348        5.6442170753474761     
 H  -5.1849283340189860       -9.2270758053035689        4.5928468544682657     
 H  -5.3839795890370388       -7.7664722045792782        2.6522455993821348     
 H  -6.9022129139838118       -7.4204323137470745        3.5116293116832451     
 H   2.5221977262315654       -4.9727376444985012        1.5535957728724166     
 H   2.9921777836263601       -3.3830751214801791        2.1769067328808869     
 H   1.5105673980011178       -2.5622980070265862       0.50245826172074981     
 H  0.62382914435335723       -4.1036284961768850       0.42324994795748105     
 H  -1.2902637517487390        4.0073849900313464E-002   7.9952172265409684     
 C  -2.8449927529777903       -1.2511989224055260        8.7198965016484724     
 C  0.34971426806794559       -6.8535264450254568E-002   6.0564928244836986     
 H  -7.9069928256002259E-002  -1.9935617992252950        5.2361677182643467     
 C   1.3087053913393052       -2.2668001106657711        6.8746072824051740     
 H  -4.2741566365415347       -2.7599768829589948        9.2579043059917616     
 C  -4.8936426243478932       -5.0473014632001938        8.1910989033458659     
 H  -3.4270093355311735       -5.2163308598064297        6.6556090267446368     
 C  -2.5177006615223299       -5.8711884703453876        8.4846170692923835     
 H   2.0284155233037593       -10.181633336091579        5.6462181376490435     
 C   1.7592297526493246       -10.002250746492571        3.5235260411179041     
 C   1.3650359254100310       -6.7019041840970157        6.8672643309859058     
 H -0.46847392051382369       -7.8379390748160276        6.7778481114457811     
 C   1.0190968262258080       -9.0612018512773549        7.6713794867906193     
 H   1.3607910448825886       -9.5256678407878592        1.4699738140077225     
 C  0.51100621325515194       -7.3098012545254623       0.36396981461507572     
 H -0.43304211622170485       -6.3349006261729457        2.0074831046849968     
 C  -1.7297556780268402       -7.9297519323414161        1.3586596560254576     
 H  -3.2762546516397637      -0.50803587419008300        9.3859382924750907     
 H -0.53239865253047947       0.45627638198110898        5.6657894729809755     
 H   1.1763868857038602        9.0494401821751697E-002   5.3491312209742574     
 H  0.63621886342073608       0.41653590174065469        7.0019954508306883     
 H   1.5028856516459603       -1.8443233876521936        7.8722013487659375     
 H   2.2133684732445746       -2.1287630705033642        6.2638786782948843     
 H   1.1515407456606974       -3.3470337251058453        7.0152749123865075     
 H  -5.2491615610665514       -6.0799490709158244        8.0562234342305352     
 H  -5.5733982775505027       -4.3777301198441476        7.6451335755092549     
 H  -4.9896936687122793       -4.8148981321782394        9.2602918619438785     
 H  -2.5109440174206812       -5.6115106396526908        9.5528889061395699     
 H  -1.4882981509779869       -5.8009978042255161        8.1053322047506473     
 H  -2.8474516179512959       -6.9185877955280519        8.3975920952837004     
 H   2.4106600975141341       -10.842575252933786        3.2884560775603742     
 H   2.4483724765121813       -6.8811900441051934        6.9074205477311299     
 H   1.0635702062366528       -6.2538581612031852        7.8243359214020121     
 H   1.1805296906695926       -5.9575759379518960        6.0824669442775976     
 H   2.0925781426086596       -9.2820615178773043        7.6234906298209291     
 H  0.46488611411540898       -10.000986152076196        7.5521521471277664     
 H  0.81414343102774300       -8.6704551131671828        8.6769878290318712     
 H   1.5283575265577660       -6.9421171144166127       0.55632839664725886     
 H   3.8867236291754745E-002  -6.6427756355874257      -0.37048209157172501     
 H  0.60114369303827631       -8.2934399700511072      -0.11467531579247035     
 H  -1.6697383523411564       -8.9850973063973480        1.0564677523037598     
 H  -2.2188825141901991       -7.3746630650263079       0.54650569737805832     
 H  -2.3754894067325969       -7.8823324696028685        2.2473216326003880     
         240

 C   9.0354002421225896        6.1512304990994853       -9.4372489591645028     
 C   9.6154145701616418        5.9834089890095656       -8.1363756803678076     
 C   9.3368034849160093        7.3479104720552506       -10.164782143769724     
 N   8.2063517150481253        5.1956863109728131       -10.013736087994870     
 C   10.488402495604282        6.9583532520391840       -7.6406416136750810     
 C   9.3281360395267736        4.7852729016324034       -7.2351200891185172     
 C   10.217354952909924        8.2922160468677486       -9.6216916045049636     
 C   8.7705181990873538        7.5492119155898356       -11.560120559568269     
 Dy   7.1757346605484216        4.4532986031088022       -11.885775997436257     
 H   8.0676172218645092        4.4402454214917402       -9.3376347548218330     
 H   10.939591086105111        6.8095215121110160       -6.6599860939462188     
 C   10.809977787250670        8.1047819056790082       -8.3720212522909989     
 C   7.8469114541746201        4.6978669856241009       -6.8155795042438454     
 C   9.8767081379808221        3.4426178577697799       -7.7660565869253748     
 H   9.8886128060207685        4.9842288524793075       -6.3077314006263849     
 H   10.454715551643069        9.1892027258400955       -10.193133177684333     
 C   9.6984759844680521        6.9045740795461601       -12.611304564886312     
 H   7.7892840142273085        7.0345688300954112       -11.597772844246125     
 C   8.4877912308024150        9.0146027983073278       -11.930479891394640     
 N   6.5427960462255603        5.3285126283092055       -13.853692541674341     
 H   5.5941841238480619        5.5914024377826514       -13.567548418140079     
 N   5.9333346526200064        2.6677597740628207       -12.291701673476130     
 O   9.1489875579946620        3.1903075328762056       -12.241200801429677     
 O   5.1790778381405227        5.4417406175527869       -11.002530768829796     
 H   11.518471539143041        8.8295100917259024       -7.9736331608653224     
 H   7.6838688456312836        3.8551435287494975       -6.1301400572941791     
 H   7.1584803147429392        4.5679830582153951       -7.6622218247728435     
 H   7.5422728862047297        5.6183077061605475       -6.2975225889814386     
 H   10.961768190620825        3.5050538973275169       -7.9267283717266075     
 H   9.4248578058663650        3.1280413297548098       -8.7153719088002610     
 H   9.6993833335444606        2.6389621097395564       -7.0354799215016852     
 H   9.2812196244814693        6.9781128944557675       -13.624673652689321     
 H   9.8911111838947523        5.8455747899916011       -12.388921874459188     
 H   10.674672604965776        7.4113260688711433       -12.600562103517690     
 H   9.4151409043023175        9.5991355480576708       -11.998513374272878     
 H   7.8464943339293853        9.5058685049232601       -11.186912872327298     
 H   7.9992908096521127        9.0669642628437490       -12.914103574760345     
 C   6.9878534907731851        6.2368272409162042       -14.805275611259590     
 C   5.0829661692017361        1.6174455939273213       -12.002177929837393     
 H   5.9250624772129905        2.8232079122866005       -13.307088803410217     
 C   9.1168530765305871        1.8715584986494376       -12.910788953265090     
 C   10.498437449205822        3.3988008226630040       -11.692638272711008     
 C   3.7813374921431886        5.0162594607336759       -11.170766073287048     
 C   5.1578835911734844        6.5955829351843409       -10.068658641536024     
 C   6.3920392227425706        7.5263302603168381       -14.947397396802900     
 C   8.0934314397248297        5.8841531851543678       -15.635987184927895     
 C   4.4089157666540322       0.90422365451394648       -13.048785325924936     
 C   4.8486871347052558        1.2401379590569137       -10.646680841482159     
 H   8.9370609289603102        2.0519205372700187       -13.978470962930356     
 H   8.2600513825768846        1.3329001741094260       -12.491153989264888     
 C   10.465251663647136        1.2145850155602835       -12.618741888559869     
 C   11.003438300707685        1.9988962746751233       -11.411520439219137     
 H   10.378505034229235        4.0525796033133004       -10.821944536488923     
 H   11.104690376694240        3.9028870954923951       -12.460829194350246     
 H   3.3830904793320045        5.5318060679574268       -12.076556859540819     
 H   3.8074714445772857        3.9184356608036164       -11.353378958017412     
 C   3.0451452762746496        5.4533247628004675       -9.8592392865954022     
 C   4.1206035503764404        6.1879468708252716       -9.0127555851776968     
 H   6.1801139207640219        6.7082330748666639       -9.6960641851127587     
 H   4.8566985795226767        7.5057093623774627       -10.634018849357453     
 C   6.9614059652721103        8.4396941798820553       -15.837973957767868     
 C   5.1484132458322716        7.8632759521049156       -14.139055929638086     
 C   8.6186819577898302        6.8313864196016256       -16.519685911333990     
 C   8.6298066933250528        4.4642202811556455       -15.554444564942797     
 C   3.6360176805070110      -0.21268573916434752       -12.723492235493902     
 C   4.5616747918389828        1.3915931818324385       -14.483186970870307     
 C   4.0362750140877734       0.13259271320378199       -10.377760218417309     
 C   5.4976942165624898        2.0292178675655372       -9.5207643658461016     
 H   11.150053485571947        1.3281758968330086       -13.467101729252128     
 H   10.359349102707506       0.14410542204619056       -12.405648383669948     
 H   10.581760106024209        1.6110932675454990       -10.474201179515216     
 H   12.097266121961374        1.9479709101854765       -11.342515795696123     
 H   2.6328669641989459        4.5759728503877968       -9.3121733770263830     
 H   2.2077160603713724        6.1386554081609850       -10.080215170622873     
 H   3.7115953108644364        7.0584175327802612       -8.4596524031506686     
 H   4.5741136112903273        5.4957238872275811       -8.2775751534015445     
 H   6.5324517951706884        9.4331099165378358       -15.913172481145331     
 C   8.0700897088715511        8.1134050389472652       -16.620078393214854     
 C   4.8777828686501890        9.3670818925804920       -13.983015485541520     
 H   5.3030712027893552        7.4634037360036070       -13.120396507366170     
 C   3.9118803890602294        7.1563990300779432       -14.748845521665503     
 H   9.4748585459598242        6.5775485705374548       -17.142097501652128     
 C   10.072409934741193        4.3019453448588321       -16.037624080698041     
 H   8.6128873127605221        4.1774833048033475       -14.493073149363985     
 C   7.6850033140948284        3.5020115870553257       -16.305964790768218     
 H   3.1584900579814641      -0.77807643288506201       -13.520649346491995     
 C   3.4428046766314795      -0.61344010999976561       -11.398313053042225     
 C   3.7990372186230430        2.7200831834714099       -14.708775058011561     
 H   5.6365792962626182        1.5867236761108434       -14.652436063369038     
 C   4.1441698442437787       0.37133452431795105       -15.546499599854494     
 H   3.8463804595380857      -0.14474046671225582       -9.3432189130852787     
 C   4.6242318814178116        2.1359623736648015       -8.2571336611083286     
 H   5.6369803839952235        3.0607430703655911       -9.8928998484245074     
 C   6.8890220749226128        1.4559767279888578       -9.1760794597364512     
 H   8.5085603208735296        8.8419059787298746       -17.297109667828074     
 H   5.7593135973330076        9.8987995465901264       -13.600804389987312     
 H   4.0494331931621019        9.5414569257600537       -13.282143345229930     
 H   4.5937438663651387        9.8303703079534497       -14.938337588457371     
 H   3.7127508129145501        7.5610766522334405       -15.752117805102197     
 H   3.0106301730886598        7.3065734590690097       -14.136347924320082     
 H   4.0681187666991008        6.0745890490042331       -14.869968540081619     
 H   10.414508478458236        3.2666211038044124       -15.893233408944479     
 H   10.763084027591990        4.9681157025307972       -15.501988301737549     
 H   10.166822366697030        4.5212448931190012       -17.109359123984099     
 H   7.6819611238331982        3.7361949254674380       -17.379605714611241     
 H   6.6573524293612953        3.5982087679058021       -15.930262259337955     
 H   7.9967308692780863        2.4524860675526448       -16.194037945615811     
 H   2.7960714449552668       -1.4578566681326113       -11.165089161828877     
 H   2.7157002516033648        2.5386159357471421       -14.733743410447975     
 H   4.0842465024918182        3.1785992793305495       -15.665818533972219     
 H   3.9945518019750197        3.4562414732715010       -13.918656277457181     
 H   3.0717297498847360       0.14731887147982264       -15.492205477517361     
 H   4.7017012802344729      -0.56809988465879857       -15.441927436042835     
 H   4.3401354065152420       0.77323194888075897       -16.549683526365229     
 H   3.6191185077224621        2.5181880916248391       -8.4923560474937272     
 H   5.0831570301642435        2.8121297524156383       -7.5223823204129756     
 H   4.5012890367131702        1.1632475057950213       -7.7584796443793760     
 H   6.8045583056219341       0.40605665689753384       -8.8561645747124427     
 H   7.3633853779902196        2.0182160952591524       -8.3597518706612455     
 H   7.5613358289641681        1.4783849095653119       -10.048152141456121     
 C  -3.8626679563788584       -3.2477148792158763        1.5737629187960942     
 C  -4.4481693199147250       -3.4226304484766317       0.27604836362626928     
 C  -4.1700737064254829       -2.0530249470641433        2.3001074451937735     
 N  -3.0239729514539286       -4.1944000318039603        2.1504914798399262     
 C  -5.3366888588766841       -2.4599752710275542      -0.21408250129139750     
 C  -4.1545968463313105       -4.6185305582454346      -0.62546422416646141     
 C  -5.0702618442581091       -1.1247061738357413        1.7657574358551762     
 C  -3.5869867128161101       -1.8365526818899047        3.6860422874206202     
 Dy  -1.9750329011891217       -4.9392326717835777        4.0170517806463391     
 H  -2.8869014136483151       -4.9526939106572625        1.4774407551661732     
 H  -5.7894854021225299       -2.6126496886575628       -1.1936455270409769     
 C  -5.6717141465258276       -1.3215055548252392       0.52167151699501368     
 C  -2.6730149026613010       -4.7028201552918274       -1.0433589756698767     
 C  -4.7016612275548226       -5.9611882671523873       -9.3013833768344947E-002
 H  -4.7139368875182113       -4.4208289740415756       -1.5537898369200767     
 H  -5.3145761647679812      -0.23151496341716266        2.3389929270804126     
 C  -4.4968608296227011       -2.4751237370894921        4.7552455600575438     
 H  -2.6030319664422334       -2.3456633180838029        3.7139076599956971     
 C  -3.3079104009150604      -0.36623778036743104        4.0374649459457608     
 N  -1.3329385846398627       -4.0963869781795790        6.0012981582816858     
 H -0.36629193406741017       -3.8653620837563922        5.7415869358751896     
 N -0.73658084169415194       -6.7280553484739896        4.4210266515234276     
 O  -3.9469565114222767       -6.1877988982565197        4.4201400597492677     
 O   7.2082426178888409E-003  -3.9361782043921503        3.1112665551325431     
 H  -6.3941218847708807      -0.60891163912142110       0.12931350964517641     
 H  -2.3673189351613515       -3.7776951487401469       -1.5511531142788475     
 H  -1.9852877978626853       -4.8427206006415036      -0.19829096494067408     
 H  -2.5092555006252719       -5.5378367060771065       -1.7372254413616282     
 H  -4.5152595185839752       -6.7679882129121136      -0.81733803082683121     
 H  -4.2559643265769136       -6.2677235377026852       0.86162824371341151     
 H  -5.7876259831101606       -5.9017767417329168        5.9827199673056122E-002
 H  -4.0685907022503027       -2.3871818189909209        5.7620797878917607     
 H  -4.6832491796489499       -3.5372219120247541        4.5480527051686517     
 H  -5.4766651694544599       -1.9765620064706511        4.7509602828249404     
 H  -4.2368338382947259       0.21396193715808279        4.1122623893859549     
 H  -2.6795776613310065       0.11940412170885288        3.2801563327791441     
 H  -2.8072654093128815      -0.30017529034467838        5.0134635864441091     
 C  -1.7761650204220845       -3.1680774251137498        6.9369317844691150     
 C  0.11211524051356461       -7.7806478475993748        4.1321244127975207     
 H -0.73826860868297473       -6.5809472154964235        5.4375832591130662     
 C  -3.9193483938358327       -7.5107112015407678        5.0820686613262129     
 C  -5.2927345330134177       -5.9770003599500949        3.8599723666088148     
 C   1.4005565379177984       -4.3486204886186952        3.3302843232281480     
 C   5.1484761505514801E-002  -2.8788527219578000        2.0940874217345091     
 C  -1.1705072307977094       -1.8813299819139440        7.0620409781256788     
 C  -2.8900953300463033       -3.4978864077129752        7.7669220677226001     
 C  0.77917763686667474       -8.4991056519623402        5.1793019243139558     
 C  0.34837337070195812       -8.1562095803067596        2.7766400067972721     
 H  -3.7303200463234747       -7.3386652430643862        6.1494241640164926     
 H  -3.0697646015398576       -8.0532641250086314        4.6528040932903467     
 C  -5.2736771193073420       -8.1557351179076019        4.7940893016095618     
 C  -5.8026523811135258       -7.3754001539979805        3.5811929185012987     
 H  -5.1631861679717268       -5.3279497312554165        2.9876150042460243     
 H  -5.9012654082978724       -5.4667394962472819        4.6219175197222944     
 H   1.8013188989465310       -3.7564201671950679        4.1684369007222815     
 H   1.3641458991334958       -5.4069107418576401        3.6155233780628961     
 C   2.1426199093514793       -4.0588961239891406        2.0079886969363470     
 C   1.0872259672213220       -3.3824676929652235        1.1003762382778319     
 H -0.96640442379759162       -2.7811589093419613        1.7064744102337959     
 H  0.36480006593519848       -1.9411310054570003        2.5790523548207940     
 C  -1.7329964256862480      -0.95068061679298399        7.9395465778912744     
 C   7.5694682298949253E-002  -1.5631630673649068        6.2496816661867829     
 C  -3.4104852271606099       -2.5328057375846647        8.6350763835116577     
 C  -3.4408212392369384       -4.9138777808310552        7.7051973952209893     
 C   1.5588771128096093       -9.6112903106340717        4.8529903570128372     
 C  0.61213308251011189       -8.0262809971814129        6.6172586783224467     
 C   1.1692121879108326       -9.2570822298730064        2.5073798251938459     
 C -0.31576188620516898       -7.3768869575595826        1.6530091843627901     
 H  -5.9580538271110504       -8.0274248129703079        5.6401016434669007     
 H  -5.1797799717790642       -9.2285020425340640        4.5896850792399375     
 H  -5.3785750575341895       -7.7693219454654869        2.6477291007296628     
 H  -6.8965198568004418       -7.4220455300742225        3.5072415191691495     
 H   2.5250902124522145       -4.9815883868063082        1.5543724653129998     
 H   2.9980111479781786       -3.3904445025124730        2.1708185132362030     
 H   1.5166549528394935       -2.5741765759476181       0.49435318904992287     
 H  0.62753017456463733       -4.1140676592632790       0.42166971848382867     
 H  -1.2947112582603744        3.9946494092597040E-002   8.0018156284301245     
 C  -2.8477553939871911       -1.2555031509435626        8.7218546836062831     
 C  0.34895136141656513       -6.1581952023311924E-002   6.0668539243080302     
 H  -7.8429588128617445E-002  -1.9828222153079644        5.2383336738517050     
 C   1.3082552162593588       -2.2622023797914812        6.8764999952047763     
 H  -4.2738197942998779       -2.7684046820313801        9.2556652096693188     
 C  -4.8875445484057476       -5.0547643341463324        8.1847758085346456     
 H  -3.4204862988056983       -5.2174925151982432        6.6493118509027411     
 C  -2.5097620056283043       -5.8729490873880499        8.4775331897391233     
 H   2.0322184137880850       -10.179975795653764        5.6502249562760394     
 C   1.7629841454916841       -10.003558428923911        3.5273226360472960     
 C   1.3701845436784903       -6.6996109923972451        6.8670591083100669     
 H -0.46446966312814497       -7.8337644782455635        6.7779738913807215     
 C   1.0212156631545919       -9.0574709263098647        7.6738178100144179     
 H   1.3641417797454665       -9.5304222033426385        1.4731430747302054     
 C  0.51714313053552485       -7.3146541831388880       0.36428069568314686     
 H -0.42673911674311216       -6.3370773044596422        2.0063740718399967     
 C  -1.7244522591093909       -7.9315291507459227        1.3585549463927300     
 H  -3.2808497453982430      -0.51466692636776901        9.3891439500693146     
 H -0.53288127455890422       0.46461661815948524        5.6775220282132075     
 H   1.1761841174266403       0.10048147658930927        5.3610752470993148     
 H  0.63451215184221788       0.41930183122214282        7.0144388819821737     
 H   1.5017683147962713       -1.8433092195558709        7.8755412080454805     
 H   2.2131514602565305       -2.1217132982415672        6.2668298238337394     
 H   1.1513593654406438       -3.3427895832592416        7.0131043926183141     
 H  -5.2405333673614320       -6.0878735237376844        8.0479033881128021     
 H  -5.5688557585312335       -4.3858273355099824        7.6400949527085427     
 H  -4.9840590659344119       -4.8247450746568363        9.2543716020712719     
 H  -2.5047231440652444       -5.6157453232486372        9.5463118012134487     
 H  -1.4803937772873725       -5.7986508970312460        8.0995761454236757     
 H  -2.8359743055319653       -6.9209935266028175        8.3878559825772605     
 H   2.4142052865899699       -10.844319287869649        3.2934100163249607     
 H   2.4533574179881672       -6.8799004656201781        6.9063270527056586     
 H   1.0699576866876794       -6.2509778801183247        7.8242161922480111     
 H   1.1856373426873161       -5.9553504025555961        6.0821956681100904     
 H   2.0946083189079934       -9.2788364310328966        7.6273668323423962     
 H  0.46669996098345445       -9.9971161591241824        7.5549327718871693     
 H  0.81523937171791661       -8.6656553238620155        8.6787757742601901     
 H   1.5346093403687071       -6.9472247632307189       0.55648211725131580     
 H   4.5612575430850538E-002  -6.6485130567960855      -0.37133426005082310     
 H  0.60698021548148584       -8.2990220752010213      -0.11282138043920341     
 H  -1.6649087613841445       -8.9869833124975518        1.0566580714265477     
 H  -2.2130150450217223       -7.3764482881550535       0.54604689277974616     
 H  -2.3704296844531663       -7.8834297776334168        2.2469832559618967     
         240

 C   9.0365439964457082        6.1525222757995284       -9.4294714254007950     
 C   9.6160224479065040        5.9837879567171024       -8.1284461263954899     
 C   9.3421884701230073        7.3472955659589800       -10.157941490455581     
 N   8.2042482024274470        5.1994164331500778       -10.005128876753631     
 C   10.492932492987258        6.9554984925025858       -7.6337865705604901     
 C   9.3253934839745423        4.7871201652797026       -7.2264992226169742     
 C   10.227092660792430        8.2878755065537693       -9.6162279826295496     
 C   8.7753361063134090        7.5511129446240162       -11.552642571795912     
 Dy   7.1720971185277191        4.4574300722830689       -11.876586081874901     
 H   8.0637780898174665        4.4447881735340955       -9.3285375434366795     
 H   10.943384270538019        6.8060270972850985       -6.6528744476256998     
 C   10.819444570796447        8.0992628578057584       -8.3666352608084154     
 C   7.8437894663434022        4.7015190187804263       -6.8080278875485245     
 C   9.8728266247157528        3.4436382874056313       -7.7564752111399269     
 H   9.8851940649690366        4.9859285221560317       -6.2986760013658536     
 H   10.467865835997813        9.1830817515950880       -10.188700809560638     
 C   9.7009677317957141        6.9060670364089800       -12.605475867195786     
 H   7.7930591742416988        7.0386679622541273       -11.589978006850613     
 C   8.4957131807105473        9.0175811706317166       -11.920911963820085     
 N   6.5415189524984303        5.3344158665501045       -13.844346464609814     
 H   5.5935717086107228        5.5998264068507639       -13.558534964545071     
 N   5.9301122689850061        2.6717660581492524       -12.284830455236452     
 O   9.1440461982201064        3.1917270689031887       -12.232394625185536     
 O   5.1757550254954792        5.4454274850067215       -10.991136086935647     
 H   11.531194312356121        8.8210858749320771       -7.9693408284182130     
 H   7.6802069422453432        3.8608933653370392       -6.1203464842613311     
 H   7.1557714059893609        4.5690604790307789       -7.6545048809417731     
 H   7.5388752794543352        5.6233842013971689       -6.2928860410829852     
 H   10.958169799394090        3.5045981431002238       -7.9153132787577238     
 H   9.4221492230025010        3.1301604380669090       -8.7066776511919066     
 H   9.6929332404240895        2.6401001812195934       -7.0265149750682117     
 H   9.2835342122330129        6.9828099120177871       -13.618394648415210     
 H   9.8905766514201900        5.8461903355756339       -12.385553061062589     
 H   10.678529921326961        7.4099592345818808       -12.594260585699550     
 H   9.4243685452521255        9.5997239437278648       -11.990267535275137     
 H   7.8572339722102704        9.5095325669046549       -11.175559737450023     
 H   8.0054455104227706        9.0724019566234375       -12.903413596013650     
 C   6.9883893543004199        6.2405943574648539       -14.797076485654625     
 C   5.0810109013765912        1.6198556147250445       -11.997311652150943     
 H   5.9221739209202413        2.8284942130377169       -13.300000896667699     
 C   9.1123911637113704        1.8732064314036510       -12.902553443593000     
 C   10.493368264030337        3.4002497971327537       -11.683357184085091     
 C   3.7790014547145896        5.0197130700392023       -11.165229728129795     
 C   5.1509692175840271        6.5847494026856461       -10.044182206516355     
 C   6.3942969655306898        7.5305593108321007       -14.941593642194327     
 C   8.0937308952727616        5.8852575774331699       -15.626857813342237     
 C   4.4082725584578633       0.90742346780445093       -13.045254429531191     
 C   4.8468752881714847        1.2399016186688376       -10.642528610775312     
 H   8.9308370979802838        2.0537012455141839       -13.969856079761160     
 H   8.2568548237954769        1.3332878309919738       -12.482040803376147     
 C   10.461873367209874        1.2177451595552597       -12.612620049796547     
 C   10.999478915598711        2.0003912913188628       -11.404155823142542     
 H   10.372871379185133        4.0528568245955254       -10.811966285648181     
 H   11.099403553453053        3.9057237304013621       -12.450757398529394     
 H   3.3785681879293370        5.5462729731359746       -12.060675653537418     
 H   3.8078524083708452        3.9275896398616483       -11.363345752357629     
 C   3.0431830518434291        5.4339133820837624       -9.8507680193791174     
 C   4.1161436265784044        6.1605504175148322       -8.9961302689212221     
 H   6.1728895288670200        6.6966646871361091       -9.6706364561783626     
 H   4.8458959373124531        7.4989060380460071       -10.596746561744332     
 C   6.9655379520577680        8.4419760214335504       -15.832879756387213     
 C   5.1501813541629158        7.8699099188378385       -14.135162961934913     
 C   8.6211986118990094        6.8307550149181564       -16.511009730089491     
 C   8.6272999301479647        4.4644454194426748       -15.544409496789230     
 C   3.6350561887230932      -0.20981922198398525       -12.721922173369411     
 C   4.5625451595274011        1.3956815797547353       -14.479157584072780     
 C   4.0345799148637917       0.13183268322013350       -10.375649570999201     
 C   5.4964180806906153        2.0265517198184089       -9.5152868930089269     
 H   11.146082291832618        1.3343235610219246       -13.460957911947784     
 H   10.357772145073548       0.14672665892567469       -12.401834524355786     
 H   10.578061941580525        1.6108098512667073       -10.467495811122280     
 H   12.093364115964592        1.9501869642950200       -11.335249335513113     
 H   2.6364782188823672        4.5491506383971467       -9.3173112251991839     
 H   2.2025066497820913        6.1164110744059021       -10.061895373120967     
 H   3.7039863196673997        7.0207610974902392       -8.4336185427631118     
 H   4.5725660505244665        5.4623383771336158       -8.2706883732847487     
 H   6.5378063953231305        9.4357255345513487       -15.909992237891553     
 C   8.0745997643989220        8.1133781723933254       -16.613378666038617     
 C   4.8799389791960071        9.3740580040821175       -13.983544350763060     
 H   5.3038116820235759        7.4727587050949733       -13.115380315177323     
 C   3.9139247925802101        7.1618887820964483       -14.744214130076712     
 H   9.4776234378965061        6.5749201894926674       -17.132171369897783     
 C   10.069867095262760        4.2990853370289290       -16.026446870473205     
 H   8.6088524338138122        4.1780060732864026       -14.483041982791987     
 C   7.6812671989452594        3.5041387215673816       -16.296738974412534     
 H   3.1581377947830087      -0.77416733777797353       -13.520146951175995     
 C   3.4411502257788564      -0.61240466985811848       -11.397484830938707     
 C   3.7985761994794558        2.7231914878737924       -14.705430120635597     
 H   5.6373903913657335        1.5922888472849397       -14.646598895488285     
 C   4.1480377170067975       0.37542308915812178       -15.543631517691621     
 H   3.8448024108015781      -0.14758883436956782       -9.3417123504115054     
 C   4.6267553309913270        2.1253524111094015       -8.2492076335242999     
 H   5.6318352964039544        3.0596130954767919       -9.8837009644891332     
 C   6.8899604161707284        1.4561706041981195       -9.1761365649084148     
 H   8.5147448991674022        8.8404917795523854       -17.290742547209067     
 H   5.7613110248469237        9.9066124657659493       -13.602213615655035     
 H   4.0511895761235932        9.5506505185300483       -13.283826691277435     
 H   4.5967481655930440        9.8345590206239955       -14.940341623619256     
 H   3.7157669411300045        7.5642303831639870       -15.748525926710347     
 H   3.0122619196562712        7.3137146638965920       -14.132836068326743     
 H   4.0698507319491757        6.0798240601705471       -14.862668298783150     
 H   10.409952367161717        3.2633527484790443       -15.880765191865773     
 H   10.761407070750991        4.9645436758948973       -15.491080756009421     
 H   10.165215773638945        4.5170208389257516       -17.098349587327093     
 H   7.6800860645054314        3.7379190625118182       -17.370445567493636     
 H   6.6534559284561867        3.6028525676219854       -15.922406087234792     
 H   7.9903347806965792        2.4539929848565913       -16.184095323581158     
 H   2.7943413955006613       -1.4571156908965603       -11.165680689384804     
 H   2.7154835519780844        2.5404595980932134       -14.730753714268976     
 H   4.0836858613175000        3.1816880782280035       -15.662500417099533     
 H   3.9929403677521011        3.4599159014238761       -13.915577746635750     
 H   3.0756788575110079       0.15070979613150409       -15.491710378990915     
 H   4.7059438302732666      -0.56370180152889870       -15.438241466605932     
 H   4.3459240476389720       0.77780747483236234       -16.546193212259791     
 H   3.6200453743872569        2.5054419761311024       -8.4794316752692502     
 H   5.0862063743672232        2.7993552516060016       -7.5128884484702274     
 H   4.5080721131954054        1.1503962989371028       -7.7548616764727614     
 H   6.8088127996784396       0.40527585541440603       -8.8593781635530728     
 H   7.3650219294910348        2.0170210612708899       -8.3593005638811402     
 H   7.5598411041338212        1.4829755043848691       -10.049561439234777     
 C  -3.8589414254722869       -3.2475490772978866        1.5717662936214198     
 C  -4.4434498742218311       -3.4222240925285790       0.27357149335741349     
 C  -4.1690756992650266       -2.0543106557754647        2.2991496239776255     
 N  -3.0188020123411015       -4.1934057517119632        2.1477625874532658     
 C  -5.3337363870536274       -2.4609781038085914      -0.21601223750878104     
 C  -4.1476593304203684       -4.6169276606999814      -0.62871460272758961     
 C  -5.0710151875949334       -1.1274603748327627        1.7653258579922448     
 C  -3.5870620519647676       -1.8374199301490792        3.6854687986939019     
 Dy  -1.9696556308566948       -4.9386383282516135        4.0138040165091446     
 H  -2.8806535081692890       -4.9508277412274904        1.4739894859023255     
 H  -5.7857611317373188       -2.6135631548444329       -1.1959425551042289     
 C  -5.6715406337903422       -1.3241318952898025       0.52080109532042929     
 C  -2.6657085047561924       -4.7000593333341749       -1.0455708679890536     
 C  -4.6942143108585874       -5.9603240518396881       -9.7642642562649540E-002
 H  -4.7063366190750271       -4.4189367627881113       -1.5573729038100703     
 H  -5.3174049344789829      -0.23547289023239909        2.3394140106237113     
 C  -4.4972315656374757       -2.4761914353737011        4.7543104503777487     
 H  -2.6028595332803808       -2.3458734167268194        3.7141766811127224     
 C  -3.3092264372388054      -0.36679516404514512        4.0367320099836146     
 N  -1.3299248846448741       -4.0904791834396139        5.9964408681498789     
 H -0.36545785117845936       -3.8543841850600264        5.7347695992605905     
 N -0.73104998736130600       -6.7268803607844898        4.4201199646381415     
 O  -3.9404669133370871       -6.1898918345101430        4.4138776796201622     
 O   1.2889033258064751E-002  -3.9352416556011378        3.1087375549131648     
 H  -6.3953352199149736      -0.61272339726130265       0.12895345573307837     
 H  -2.3597736142562389       -3.7741612451118014       -1.5517706358639436     
 H  -1.9784700882907948       -4.8412048398047123      -0.20033641219561790     
 H  -2.5013994996064994       -5.5339972998373481       -1.7405331837148257     
 H  -4.5067333391103110       -6.7665294166944374      -0.82231107171626194     
 H  -4.2489804443705044       -6.2671518670191277       0.85712624363729384     
 H  -5.7803125991676474       -5.9016485756218406        5.4470092391968108E-002
 H  -4.0698211429127777       -2.3872243656250109        5.7613967566091144     
 H  -4.6823633685865378       -3.5386094029726913        4.5477511831545971     
 H  -5.4774832983082549       -1.9785413364230968        4.7489577749145289     
 H  -4.2386650714118321       0.21256223723657588        4.1116832231621254     
 H  -2.6814801516117561       0.11930454367478180        3.2792585320225487     
 H  -2.8083877791201410      -0.30017073484095519        5.0125944506820996     
 C  -1.7748267291119109       -3.1658228688792707        6.9345274196216895     
 C  0.11688269052910089       -7.7804535789160933        4.1327288474477273     
 H -0.73229847148439353       -6.5781395962050553        5.4364086157203104     
 C  -3.9131235932661803       -7.5124146789790371        5.0766691171740286     
 C  -5.2863985922956331       -5.9789983734625869        3.8541388281914135     
 C   1.4058963357996486       -4.3484908497504708        3.3287391139008022     
 C   5.8170360505055238E-002  -2.8820300979529829        2.0875856188566333     
 C  -1.1712724662895668       -1.8785733338211152        7.0636042649402055     
 C  -2.8879184910674445       -3.4998490115118939        7.7637324320207171     
 C  0.78330439618611858       -8.4979427978404782        5.1809396448127929     
 C  0.35299401517679491       -8.1580226313811970        2.7777772398558325     
 H  -3.7234778875881851       -7.3397443476090203        6.1437760701901176     
 H  -3.0640512448782027       -8.0557417109579124        4.6474277957328178     
 C  -5.2679117584733968       -8.1569216885819689        4.7898649124837647     
 C  -5.7969189049790648       -7.3773887997231489        3.5764580051095236     
 H  -5.1569957619824160       -5.3303534666591315        2.9814950826838555     
 H  -5.8945385174647162       -5.4681945991016745        4.6160221400371038     
 H   1.8079027631259867       -3.7533293449204788        4.1639163285620917     
 H   1.3683428085557043       -5.4052804355445030        3.6184115832909884     
 C   2.1473885802388559       -4.0654510686567118        2.0050959809249846     
 C   1.0924437978278785       -3.3911074743347882        1.0955417105546792     
 H -0.95976955126445906       -2.7840470493217979        1.7001760112476461     
 H  0.37329524300726530       -1.9431667404855837        2.5686562496273941     
 C  -1.7358323825123940      -0.95120765196023527        7.9430620161503347     
 C   7.5322480499036767E-002  -1.5566965118678313        6.2535462449462171     
 C  -3.4105061365305591       -2.5379267487276094        8.6338254753273542     
 C  -3.4351452339421935       -4.9168737375201337        7.6993982966859074     
 C   1.5628327295171416       -9.6106598134728998        4.8561941751784348     
 C  0.61598525962593587       -8.0233946440912955        6.6182469088289091     
 C   1.1730649260015966       -9.2598265313502548        2.5100968003110253     
 C -0.31016759027973823       -7.3795119389962842        1.6530249928325575     
 H  -5.9519103841267968       -8.0273587199477827        5.6359862115863262     
 H  -5.1746316095391425       -9.2299282797645592        4.5865233040116093     
 H  -5.3731705260313403       -7.7721716863516965        2.6432126020771913     
 H  -6.8908267996170718       -7.4236587464013706        3.5028537266550535     
 H   2.5279826986728633       -4.9904391291141161        1.5551491577535832     
 H   3.0038445123299966       -3.3978138835447669        2.1647302935915196     
 H   1.5227425076778689       -2.5860551448686500       0.48624811637909598     
 H  0.63123120477591765       -4.1245068223496721       0.42008948901017629     
 H  -1.2991587647720098        3.9819138284880623E-002   8.0084140303192815     
 C  -2.8505180349965915       -1.2598073794815989        8.7238128655640921     
 C  0.34818845476518473       -5.4628639596369259E-002   6.0772150241323608     
 H  -7.7789248001232644E-002  -1.9720826313906341        5.2404996294390624     
 C   1.3078050411794122       -2.2576046489171913        6.8783927080043776     
 H  -4.2734829520582212       -2.7768324811037650        9.2534261133468743     
 C  -4.8814464724636020       -5.0622272050924719        8.1784527137234253     
 H  -3.4139632620802236       -5.2186541705900567        6.6430146750608463     
 C  -2.5018233497342792       -5.8747097044307122        8.4704493101858631     
 H   2.0360213042724111       -10.178318255215951        5.6542317749030362     
 C   1.7667385383340439       -10.004866111355252        3.5311192309766883     
 C   1.3753331619469493       -6.6973178006974745        6.8668538856342289     
 H -0.46046540574246619       -7.8295898816751004        6.7780996713156609     
 C   1.0233345000833758       -9.0537400013423763        7.6762561332382164     
 H   1.3674925146083443       -9.5351765658974195        1.4763123354526884     
 C  0.52328004781589776       -7.3195071117523138       0.36459157675121795     
 H -0.42043611726451946       -6.3392539827463388        2.0052650389949971     
 C  -1.7191488401919417       -7.9333063691504293        1.3584502367600024     
 H  -3.2854448391567228      -0.52129797854545490        9.3923496076635384     
 H -0.53336389658732886       0.47295685433786144        5.6892545834454404     
 H   1.1759813491494202       0.11046855135686683        5.3730192732243713     
 H  0.63280544026369967       0.42206776070363095        7.0268823131336591     
 H   1.5006509779465822       -1.8422950514595484        7.8788810673250236     
 H   2.2129344472684864       -2.1146635259797697        6.2697809693725945     
 H   1.1511779852205901       -3.3385454414126383        7.0109338728501216     
 H  -5.2319051736563118       -6.0957979765595436        8.0395833419950691     
 H  -5.5643132395119634       -4.3939245511758172        7.6350563299078313     
 H  -4.9784244631565446       -4.8345920171354333        9.2484513421986669     
 H  -2.4985022707098072       -5.6199800068445844        9.5397346962873293     
 H  -1.4724894035967582       -5.7963039898369750        8.0938200860967022     
 H  -2.8244969931126347       -6.9233992576775822        8.3781198698708224     
 H   2.4177504756658057       -10.846063322805511        3.2983639550895472     
 H   2.4583423594641536       -6.8786108871351637        6.9052335576801864     
 H   1.0763451671387061       -6.2480975990334642        7.8240964630940102     
 H   1.1907449947050399       -5.9531248671592962        6.0819243919425832     
 H   2.0966384952073276       -9.2756113441884889        7.6312430348638625     
 H  0.46851380785149999       -9.9932461661721668        7.5577133966465713     
 H  0.81633531240809021       -8.6608555345568483        8.6805637194885072     
 H   1.5408611541796482       -6.9523324120448260       0.55663583785537285     
 H   5.2357914569946318E-002  -6.6542504780047445      -0.37218642852992118     
 H  0.61281673792469538       -8.3046041803509372      -0.11096744508593645     
 H  -1.6600791704271325       -8.9888693185977555        1.0568483905493353     
 H  -2.2071475758532455       -7.3782335112837991       0.54558808818143401     
 H  -2.3653699621737356       -7.8845270856639660        2.2466448793234055     
         240

 C   9.0376877507688249        6.1538140524995715       -9.4216938916370871     
 C   9.6166303256513679        5.9841669244246383       -8.1205165724231723     
 C   9.3475734553300072        7.3466806598627086       -10.151100837141437     
 N   8.2021446898067705        5.2031465553273435       -9.9965216655123914     
 C   10.497462490370236        6.9526437329659867       -7.6269315274459002     
 C   9.3226509284223109        4.7889674289270028       -7.2178783561154312     
 C   10.236830368674937        8.2835349662397899       -9.6107643607541355     
 C   8.7801540135394625        7.5530139736581967       -11.545164584023556     
 Dy   7.1684595765070176        4.4615615414573355       -11.867396166313547     
 H   8.0599389577704237        4.4493309255764499       -9.3194403320515278     
 H   10.947177454970925        6.8025326824591801       -6.6457628013051817     
 C   10.828911354342225        8.0937438099325067       -8.3612492693258336     
 C   7.8406674785121835        4.7051710519367509       -6.8004762708532045     
 C   9.8689451114506852        3.4446587170414831       -7.7468938353544790     
 H   9.8817753239173047        4.9876281918327559       -6.2896206021053214     
 H   10.481016120352558        9.1769607773500788       -10.184268441436943     
 C   9.7034594791233761        6.9075599932717999       -12.599647169505261     
 H   7.7968343342560900        7.0427670944128424       -11.582183169455103     
 C   8.5036351306186795        9.0205595429561072       -11.911344036245533     
 N   6.5402418587713003        5.3403191047910044       -13.835000387545286     
 H   5.5929592933733838        5.6082503759188764       -13.549521510950065     
 N   5.9268898853500058        2.6757723422356841       -12.277959236996775     
 O   9.1391048384455509        3.1931466049301713       -12.223588448941397     
 O   5.1724322128504356        5.4491143524606560       -10.979741405041496     
 H   11.543917085569200        8.8126616581382518       -7.9650484959711028     
 H   7.6765450388594019        3.8666432019245809       -6.1105529112284831     
 H   7.1530624972357826        4.5701378998461628       -7.6467879371107026     
 H   7.5354776727039408        5.6284606966337902       -6.2882494931845327     
 H   10.954571408167354        3.5041423888729311       -7.9038981857888393     
 H   9.4194406401386370        3.1322795463790083       -8.6979833935835522     
 H   9.6864831473037167        2.6412382526996305       -7.0175500286347381     
 H   9.2858487999845583        6.9875069295798058       -13.612115644141101     
 H   9.8900421189456260        5.8468058811596668       -12.382184247665990     
 H   10.682387237688147        7.4085924002926191       -12.587959067881409     
 H   9.4335961862019317        9.6003123393980587       -11.982021696277398     
 H   7.8679736104911546        9.5131966288860497       -11.164206602572747     
 H   8.0116002111934286        9.0778396504031260       -12.892723617266954     
 C   6.9889252178276546        6.2443614740135036       -14.788877360049659     
 C   5.0790556335514472        1.6222656355227678       -11.992445374464495     
 H   5.9192853646274912        2.8337805137888337       -13.292912989925181     
 C   9.1079292508921554        1.8748543641578646       -12.894317933920908     
 C   10.488299078854851        3.4016987716025033       -11.674076095459172     
 C   3.7766654172859906        5.0231666793447296       -11.159693382972540     
 C   5.1440548439945699        6.5739158701869504       -10.019705771496687     
 C   6.3965547083188090        7.5347883613473643       -14.935789887585752     
 C   8.0940303508206917        5.8863619697119729       -15.617728441756579     
 C   4.4076293502616934       0.91062328109495538       -13.041723533137446     
 C   4.8450634416377136        1.2396652782807616       -10.638376380068465     
 H   8.9246132670002591        2.0554819537583491       -13.961241196591963     
 H   8.2536582650140708        1.3336754878745216       -12.472927617487407     
 C   10.458495070772612        1.2209053035502362       -12.606498211033225     
 C   10.995519530489737        2.0018863079626028       -11.396791207065949     
 H   10.367237724141029        4.0531340458777505       -10.801988034807437     
 H   11.094116730211866        3.9085603653103291       -12.440685602708539     
 H   3.3740458965266700        5.5607398783145223       -12.044794447534017     
 H   3.8082333721644046        3.9367436189196803       -11.373312546697845     
 C   3.0412208274122081        5.4145020013670564       -9.8422967521628344     
 C   4.1116837027803674        6.1331539642043928       -8.9795049526647475     
 H   6.1656651369700182        6.6850962994055534       -9.6452087272439666     
 H   4.8350932951022303        7.4921027137145524       -10.559474274131212     
 C   6.9696699388434258        8.4442578629850455       -15.827785555006557     
 C   5.1519494624935591        7.8765438855707623       -14.131269994231738     
 C   8.6237152660081904        6.8301236102346881       -16.502333548844991     
 C   8.6247931669708766        4.4646705577297041       -15.534374428635664     
 C   3.6340946969391754      -0.20695270480362296       -12.720352111244919     
 C   4.5634155272158194        1.3997699776770320       -14.475128197275255     
 C   4.0328848156398109       0.13107265323648501       -10.373538923581092     
 C   5.4951419448187409        2.0238855720712809       -9.5098094201717522     
 H   11.142111098093288        1.3404712252108406       -13.454814094643440     
 H   10.356195187439589       0.14934789580515878       -12.398020665041624     
 H   10.574363777136842        1.6105264349879158       -10.460790442729346     
 H   12.089462109967810        1.9524030184045638       -11.327982875330104     
 H   2.6400894735657885        4.5223284264064967       -9.3224490733719847     
 H   2.1972972391928103        6.0941667406508202       -10.043575575619062     
 H   3.6963773284703634        6.9831046622002173       -8.4075846823755569     
 H   4.5710184897586057        5.4289528670396514       -8.2638015931679529     
 H   6.5431609954755734        9.4383411525648633       -15.906811994637776     
 C   8.0791098199262930        8.1133513058393874       -16.606678938862380     
 C   4.8820950897418243        9.3810341155837431       -13.984073215984600     
 H   5.3045521612577957        7.4821136741863388       -13.110364122988475     
 C   3.9159691961001908        7.1673785341149525       -14.739582738487918     
 H   9.4803883298331879        6.5722918084478792       -17.122245238143439     
 C   10.067324255784328        4.2962253291990269       -16.015269660248368     
 H   8.6048175548671022        4.1785288417694568       -14.473010816219988     
 C   7.6775310837956905        3.5062658560794380       -16.287513158056846     
 H   3.1577855315845533      -0.77025824267088505       -13.519644555859996     
 C   3.4394957749262329      -0.61136922971647134       -11.396656608835187     
 C   3.7981151803358690        2.7262997922761749       -14.702085183259635     
 H   5.6382014864688488        1.5978540184590362       -14.640761727607533     
 C   4.1519055897698154       0.37951165399829251       -15.540763435528746     
 H   3.8432243620650710      -0.15043720202687985       -9.3402057877377320     
 C   4.6292787805648423        2.1147424485540012       -8.2412816059402729     
 H   5.6266902088126862        3.0584831205879928       -9.8745020805537571     
 C   6.8908987574188441        1.4563644804073814       -9.1761936700803766     
 H   8.5209294774612747        8.8390775803748962       -17.284375426590064     
 H   5.7633084523608398        9.9144253849417723       -13.603622841322760     
 H   4.0529459590850845        9.5598441113000447       -13.285510037324942     
 H   4.5997524648209493        9.8387477332945412       -14.942345658781141     
 H   3.7187830693454584        7.5673841140945335       -15.744934048318497     
 H   3.0138936662238827        7.3208558687241743       -14.129324212333403     
 H   4.0715826971992506        6.0850590713368611       -14.855368057484682     
 H   10.405396255865197        3.2600843931536767       -15.868296974787066     
 H   10.759730113909992        4.9609716492589975       -15.480173210281292     
 H   10.163609180580858        4.5127967847325010       -17.087340050670083     
 H   7.6782110051776655        3.7396431995561983       -17.361285420376035     
 H   6.6495594275510790        3.6074963673381686       -15.914549915131630     
 H   7.9839386921150721        2.4554999021605375       -16.174152701546507     
 H   2.7926113460460553       -1.4563747136605094       -11.166272216940731     
 H   2.7152668523528041        2.5423032604392852       -14.727764018089978     
 H   4.0831252201431818        3.1847768771254579       -15.659182300226849     
 H   3.9913289335291831        3.4635903295762511       -13.912499215814318     
 H   3.0796279651372802       0.15410072078318554       -15.491215280464468     
 H   4.7101863803120612      -0.55930371839899884       -15.434555497169029     
 H   4.3517126887627011       0.78238300078396583       -16.542702898154356     
 H   3.6209722410520517        2.4926958606373661       -8.4665073030447733     
 H   5.0892557185702030        2.7865807507963654       -7.5033945765274792     
 H   4.5148551896776414        1.1375450920791845       -7.7512437085661468     
 H   6.8130672937349450       0.40449505393127821       -8.8625917523937030     
 H   7.3666584809918501        2.0158260272826269       -8.3588492571010367     
 H   7.5583463793034742        1.4875660992044266       -10.050970737013435     
 C  -3.8552148945657154       -3.2473832753798968        1.5697696684467453     
 C  -4.4387304285289373       -3.4218177365805267       0.27109462308855770     
 C  -4.1680776921045695       -2.0555963644867861        2.2981918027614778     
 N  -3.0136310732282738       -4.1924114716199661        2.1450336950666049     
 C  -5.3307839152305707       -2.4619809365896286      -0.21794197372616458     
 C  -4.1407218145094262       -4.6153247631545282      -0.63196498128871781     
 C  -5.0717685309317577       -1.1302145758297844        1.7648942801293135     
 C  -3.5871373911134254       -1.8382871784082540        3.6848953099671835     
 Dy  -1.9642783605242680       -4.9380439847196484        4.0105562523719493     
 H  -2.8744056026902629       -4.9489615717977182        1.4705382166384777     
 H  -5.7820368613521076       -2.6144766210313026       -1.1982395831674806     
 C  -5.6713671210548560       -1.3267582357543659       0.51993067364584478     
 C  -2.6584021068510841       -4.6972985113765224       -1.0477827603082306     
 C  -4.6867673941623522       -5.9594598365269897      -0.10227145135695412     
 H  -4.6987363506318429       -4.4170445515346461       -1.5609559707000638     
 H  -5.3202337041899836      -0.23943081704763555        2.3398350941670105     
 C  -4.4976023016522504       -2.4772591336579102        4.7533753406979535     
 H  -2.6026871001185277       -2.3460835153698354        3.7144457022297472     
 C  -3.3105424735625499      -0.36735254772285919        4.0359990740214675     
 N  -1.3269111846498856       -4.0845713886996489        5.9915835780180720     
 H -0.36462376828950860       -3.8434062863636602        5.7279522626459913     
 N -0.72551913302846005       -6.7257053730949909        4.4192132777528563     
 O  -3.9339773152518971       -6.1919847707637663        4.4076152994910567     
 O   1.8569823898240669E-002  -3.9343051068101254        3.1062085546937861     
 H  -6.3965485550590673      -0.61653515540118420       0.12859340182098034     
 H  -2.3522282933511263       -3.7706273414834555       -1.5523881574490397     
 H  -1.9716523787189044       -4.8396890789679201      -0.20238185945056172     
 H  -2.4935434985877265       -5.5301578935975888       -1.7438409260680234     
 H  -4.4982071596366460       -6.7650706204767612      -0.82728411260569268     
 H  -4.2419965621640943       -6.2665801963355712       0.85262424356117628     
 H  -5.7729992152251342       -5.9015204095107636        4.9112985110880102E-002
 H  -4.0710515835752519       -2.3872669122591006        5.7607137253264673     
 H  -4.6814775575241248       -3.5399968939206281        4.5474496611405426     
 H  -5.4783014271620498       -1.9805206663755426        4.7469552670041173     
 H  -4.2404963045289383       0.21116253731506901        4.1111040569382959     
 H  -2.6833826418925053       0.11920496564071073        3.2783607312659533     
 H  -2.8095101489274010      -0.30016617933723200        5.0117253149200911     
 C  -1.7734884378017370       -3.1635683126447915        6.9321230547742632     
 C  0.12165014054463717       -7.7802593102328119        4.1333332820979347     
 H -0.72632833428581234       -6.5753319769136862        5.4352339723275547     
 C  -3.9068987926965275       -7.5141181564173065        5.0712695730218442     
 C  -5.2800626515778477       -5.9809963869750788        3.8483052897740122     
 C   1.4112361336814987       -4.3483612108822465        3.3271939045734564     
 C   6.4855959504595689E-002  -2.8852074739481663        2.0810838159787575     
 C  -1.1720377017814243       -1.8758166857282867        7.0651675517547323     
 C  -2.8857416520885861       -3.5018116153108125        7.7605427963188331     
 C  0.78743115550556231       -8.4967799437186162        5.1825773653116300     
 C  0.35761465965163175       -8.1598356824556326        2.7789144729143933     
 H  -3.7166357288528955       -7.3408234521536553        6.1381279763637435     
 H  -3.0583378882165482       -8.0582192969071933        4.6420514981752889     
 C  -5.2621463976394516       -8.1581082592563341        4.7856405233579684     
 C  -5.7911854288446047       -7.3793774454483172        3.5717230917177489     
 H  -5.1508053559931053       -5.3327572020628473        2.9753751611216868     
 H  -5.8878116266315601       -5.4696497019560679        4.6101267603519123     
 H   1.8144866273054425       -3.7502385226458896        4.1593957564019011     
 H   1.3725397179779131       -5.4036501292313668        3.6212997885190803     
 C   2.1521572511262326       -4.0720060133242839        2.0022032649136223     
 C   1.0976616284344352       -3.3997472557043529        1.0907071828315267     
 H -0.95313467873132640       -2.7869351893016345        1.6938776122614965     
 H  0.38179042007933217       -1.9452024755141670        2.5582601444339947     
 C  -1.7386683393385400      -0.95173468712748666        7.9465774544093950     
 C   7.4950278699124281E-002  -1.5502299563707558        6.2574108237056523     
 C  -3.4105270459005079       -2.5430477598705541        8.6325745671430489     
 C  -3.4294692286474486       -4.9198696942092122        7.6935991981508245     
 C   1.5667883462246741       -9.6100293163117261        4.8593979933440314     
 C  0.61983743674175984       -8.0205082910011782        6.6192351393353723     
 C   1.1769176640923606       -9.2625708328275049        2.5128137754282047     
 C -0.30457329435430747       -7.3821369204329859        1.6530408013023252     
 H  -5.9457669411425424       -8.0272926269252576        5.6318707797057508     
 H  -5.1694832472992198       -9.2313545169950526        4.5833615287832821     
 H  -5.3677659945284919       -7.7750214272379061        2.6386961034247194     
 H  -6.8851337424337018       -7.4252719627285186        3.4984659341409579     
 H   2.5308751848935120       -4.9992898714219240        1.5559258501941666     
 H   3.0096778766818151       -3.4051832645770608        2.1586420739468362     
 H   1.5288300625162443       -2.5979337137896819       0.47814304370826910     
 H  0.63493223498719786       -4.1349459854360653       0.41850925953652390     
 H  -1.3036062712836451        3.9691782477164206E-002   8.0150124322084366     
 C  -2.8532806760059923       -1.2641116080196355        8.7257710475219028     
 C  0.34742554811380433       -4.7675327169426594E-002   6.0875761239566915     
 H  -7.7148907873847844E-002  -1.9613430474733038        5.2426655850264208     
 C   1.3073548660994656       -2.2530069180429009        6.8802854208039799     
 H  -4.2731461098165653       -2.7852602801761499        9.2511870170244315     
 C  -4.8753483965214564       -5.0696900760386105        8.1721296189122050     
 H  -3.4074402253547484       -5.2198158259818701        6.6367174992189515     
 C  -2.4938846938402537       -5.8764703214733753        8.4633654306326029     
 H   2.0398241947567373       -10.176660714778137        5.6582385935300330     
 C   1.7704929311764035       -10.006173793786591        3.5349158259060802     
 C   1.3804817802154086       -6.6950246089977039        6.8666486629583900     
 H -0.45646114835678747       -7.8254152851046364        6.7782254512506013     
 C   1.0254533370121599       -9.0500090763748879        7.6786944564620150     
 H   1.3708432494712219       -9.5399309284521987        1.4794815961751713     
 C  0.52941696509627068       -7.3243600403657396       0.36490245781928904     
 H -0.41413311778592676       -6.3414306610330353        2.0041560061499974     
 C  -1.7138454212744925       -7.9350835875549359        1.3583455271272751     
 H  -3.2900399329152026      -0.52792903072314079        9.3955552652577623     
 H -0.53384651861575361       0.48129709051623770        5.7009871386776734     
 H   1.1757785808722001       0.12045562612442440        5.3849632993494287     
 H  0.63109872868518158       0.42483369018511902        7.0393257442851445     
 H   1.4995336410968929       -1.8412808833632257        7.8822209266045666     
 H   2.2127174342804423       -2.1076137537179727        6.2727321149114497     
 H   1.1509966050005367       -3.3343012995660346        7.0087633530819291     
 H  -5.2232769799511924       -6.1037224293814036        8.0312632958773360     
 H  -5.5597707204926943       -4.4020217668416519        7.6300177071071191     
 H  -4.9727898603786764       -4.8444389596140311        9.2425310823260602     
 H  -2.4922813973543700       -5.6242146904405317        9.5331575913612081     
 H  -1.4645850299061440       -5.7939570826427049        8.0880640267697288     
 H  -2.8130196806933045       -6.9258049887523478        8.3683837571643842     
 H   2.4212956647416415       -10.847807357741374        3.3033178938541341     
 H   2.4633273009401395       -6.8773213086501483        6.9041400626547151     
 H   1.0827326475897328       -6.2452173179486037        7.8239767339400093     
 H   1.1958526467227635       -5.9508993317629963        6.0816531157750751     
 H   2.0986686715066614       -9.2723862573440812        7.6351192373853296     
 H  0.47032765471954546       -9.9893761732201511        7.5604940214059742     
 H  0.81743125309826381       -8.6560557452516793        8.6823516647168244     
 H   1.5471129679905893       -6.9574400608589331       0.55678955845942979     
 H   5.9103253709042111E-002  -6.6599878992134043      -0.37303859700901926     
 H  0.61865326036790491       -8.3101862855008513      -0.10911350973266951     
 H  -1.6552495794701203       -8.9907553246979592        1.0570387096721230     
 H  -2.2012801066847687       -7.3800187344125439       0.54512928358312174     
 H  -2.3603102398943050       -7.8856243936945143        2.2463065026849138     
         240

 C   9.0388315050919434        6.1551058291996146       -9.4139163578733775     
 C   9.6172382033962318        5.9845458921321741       -8.1125870184508546     
 C   9.3529584405370052        7.3460657537664380       -10.144260183827294     
 N   8.2000411771860922        5.2068766775046091       -9.9879144542711522     
 C   10.501992487753212        6.9497889734293876       -7.6200764843313102     
 C   9.3199083728700796        4.7908146925743020       -7.2092574896138881     
 C   10.246568076557443        8.2791944259258106       -9.6053007388787233     
 C   8.7849719207655159        7.5549150026923773       -11.537686596251202     
 Dy   7.1648220344863160        4.4656930106316022       -11.858206250752193     
 H   8.0560998257233827        4.4538736776188053       -9.3103431206663743     
 H   10.950970639403833        6.7990382676332617       -6.6386511549846636     
 C   10.838378137888002        8.0882247620592569       -8.3558632778432500     
 C   7.8375454906809656        4.7088230850930755       -6.7929246541578836     
 C   9.8650635981856158        3.4456791466773349       -7.7373124595690310     
 H   9.8783565828655746        4.9893278615094800       -6.2805652028447891     
 H   10.494166404707302        9.1708398031050713       -10.179836073313250     
 C   9.7059512264510381        6.9090529501346198       -12.593818471814734     
 H   7.8006094942704811        7.0468662265715585       -11.574388332059593     
 C   8.5115570805268117        9.0235379152804960       -11.901776108670980     
 N   6.5389647650441702        5.3462223430319042       -13.825654310480758     
 H   5.5923468781360457        5.6166743449869889       -13.540508057355058     
 N   5.9236675017150056        2.6797786263221153       -12.271088018757098     
 O   9.1341634786709971        3.1945661409571544       -12.214782272697258     
 O   5.1691094002053921        5.4528012199145905       -10.968346723147347     
 H   11.556639858782280        8.8042374413444264       -7.9607561635239925     
 H   7.6728831354734615        3.8723930385121230       -6.1007593381956342     
 H   7.1503535884822043        4.5712153206615467       -7.6390709932796330     
 H   7.5320800659535463        5.6335371918704107       -6.2836129452860794     
 H   10.950973016940619        3.5036866346456379       -7.8924830928199556     
 H   9.4167320572747730        3.1343986546911076       -8.6892891359751960     
 H   9.6800330541833457        2.6423763241796676       -7.0085850822012636     
 H   9.2881633877361018        6.9922039471418254       -13.605836639866990     
 H   9.8895075864710638        5.8474214267437006       -12.378815434269391     
 H   10.686244554049331        7.4072255660033566       -12.581657550063268     
 H   9.4428238271517380        9.6009007350682527       -11.973775857279659     
 H   7.8787132487720397        9.5168606908674445       -11.152853467695474     
 H   8.0177549119640847        9.0832773441828127       -12.882033638520259     
 C   6.9894610813548894        6.2481285905621533       -14.780678234444693     
 C   5.0771003657263023        1.6246756563204909       -11.987579096778045     
 H   5.9163968083347420        2.8390668145399500       -13.285825083182663     
 C   9.1034673380729405        1.8765022969120779       -12.886082424248817     
 C   10.483229893679367        3.4031477460722526       -11.664795006833256     
 C   3.7743293798573920        5.0266202886502569       -11.154157037815287     
 C   5.1371404704051136        6.5630823376882557       -9.9952293364770188     
 C   6.3988124511069282        7.5390174118626279       -14.929986132977177     
 C   8.0943298063686218        5.8874663619907750       -15.608599070170923     
 C   4.4069861420655245       0.91382309438545983       -13.038192636743702     
 C   4.8432515951039417        1.2394289378926855       -10.634224149361618     
 H   8.9183894360202327        2.0572626620025138       -13.952626313422767     
 H   8.2504617062326631        1.3340631447570694       -12.463814431598665     
 C   10.455116774335352        1.2240654475452126       -12.600376372269903     
 C   10.991560145380763        2.0033813246063423       -11.389426590989354     
 H   10.361604069096927        4.0534112671599756       -10.792009783966693     
 H   11.088829906970680        3.9113970002192961       -12.430613806887685     
 H   3.3695236051240030        5.5752067834930701       -12.028913241530613     
 H   3.8086143359579641        3.9458975979777122       -11.383279341038060     
 C   3.0392586029809872        5.3950906206503504       -9.8338254849465514     
 C   4.1072237789823305        6.1057575108939535       -8.9628796364082728     
 H   6.1584407450730163        6.6735279116749986       -9.6197809983095706     
 H   4.8242906528920075        7.4852993893830968       -10.522201986518091     
 C   6.9738019256290826        8.4465397045365407       -15.822691353625903     
 C   5.1537175708242033        7.8831778523036862       -14.127377026528565     
 C   8.6262319201173714        6.8294922055512188       -16.493657367600491     
 C   8.6222864037937885        4.4648956960167343       -15.524339360482097     
 C   3.6331332051552581      -0.20408618762326067       -12.718782049120426     
 C   4.5642858949042369        1.4038583755993290       -14.471098810477731     
 C   4.0311897164158292       0.13031262325283649       -10.371428276162982     
 C   5.4938658089468664        2.0212194243241526       -9.5043319473345758     
 H   11.138139904353960        1.3466188893997566       -13.448670277339096     
 H   10.354618229805631       0.15196913268464290       -12.394206805727462     
 H   10.570665612693157        1.6102430187091241       -10.454085074336412     
 H   12.085560103971030        1.9546190725141073       -11.320716415147093     
 H   2.6437007282492098        4.4955062144158466       -9.3275869215447873     
 H   2.1920878286035292        6.0719224068957383       -10.025255778117156     
 H   3.6887683372733271        6.9454482269101954       -8.3815508219880002     
 H   4.5694709289927449        5.3955673569456861       -8.2569148130511589     
 H   6.5485155956280154        9.4409567705783761       -15.903631751383998     
 C   8.0836198754536639        8.1133244392854476       -16.599979211686144     
 C   4.8842512002876424        9.3880102270853687       -13.984602081206141     
 H   5.3052926404920164        7.4914686432777051       -13.105347930799628     
 C   3.9180135996201719        7.1728682861334576       -14.734951346899127     
 H   9.4831532217698680        6.5696634274030918       -17.112319106389094     
 C   10.064781416305895        4.2933653213691239       -16.004092450023531     
 H   8.6007826759203923        4.1790516102525110       -14.462979649647989     
 C   7.6737949686461215        3.5083929905914943       -16.278287341701162     
 H   3.1574332683860979      -0.76634914756379657       -13.519142160543996     
 C   3.4378413240736094      -0.61033378957482420       -11.395828386731669     
 C   3.7976541611922818        2.7294080966785574       -14.698740245883672     
 H   5.6390125815719632        1.6034191896331325       -14.634924559726779     
 C   4.1557734625328342       0.38360021883846329       -15.537895353365871     
 H   3.8416463133285639      -0.15328556968419185       -9.3386992250639587     
 C   4.6318022301383586        2.1041324859986013       -8.2333555783562460     
 H   5.6215451212214180        3.0573531456991936       -9.8653031966183811     
 C   6.8918370986669597        1.4565583566166431       -9.1762507752523383     
 H   8.5271140557551472        8.8376633811974070       -17.278008305971056     
 H   5.7653058798747558        9.9222383041175952       -13.605032066990484     
 H   4.0547023420465758        9.5690377040700412       -13.287193383372447     
 H   4.6027567640488538        9.8429364459650870       -14.944349693943028     
 H   3.7217991975609128        7.5705378450250800       -15.741342169926646     
 H   3.0155254127914946        7.3279970735517566       -14.125812356340063     
 H   4.0733146624493255        6.0902940825031751       -14.848067816186214     
 H   10.400840144568678        3.2568160378283091       -15.855828757708359     
 H   10.758053157068993        4.9573996226230976       -15.469265664553163     
 H   10.162002587522773        4.5085727305392513       -17.076330514013076     
 H   7.6763359458498988        3.7413673366005784       -17.352125273258430     
 H   6.6456629266459712        3.6121401670543518       -15.906693743028466     
 H   7.9775426035335650        2.4570068194644836       -16.164210079511857     
 H   2.7908812965914498       -1.4556337364244585       -11.166863744496657     
 H   2.7150501527275237        2.5441469227853566       -14.724774321910981     
 H   4.0825645789688636        3.1878656760229118       -15.655864183354165     
 H   3.9897174993062650        3.4672647577286257       -13.909420684992886     
 H   3.0835770727635521       0.15749164543486699       -15.490720181938022     
 H   4.7144289303508549      -0.55490563526909886       -15.430869527732126     
 H   4.3575013298864311       0.78695852673556921       -16.539212584048919     
 H   3.6218991077168465        2.4799497451436294       -8.4535829308202963     
 H   5.0923050627731827        2.7738062499867286       -7.4939007045847319     
 H   4.5216382661598766        1.1246938852212660       -7.7476257406595321     
 H   6.8173217877914505       0.40371425244815040       -8.8658053412343314     
 H   7.3682950324926653        2.0146309932943645       -8.3583979503209331     
 H   7.5568516544731263        1.4921566940239839       -10.052380034792090     
 C  -3.8514883636591439       -3.2472174734619070        1.5677730432720707     
 C  -4.4340109828360434       -3.4214113806324740       0.26861775281970196     
 C  -4.1670796849441123       -2.0568820731981075        2.2972339815453302     
 N  -3.0084601341154467       -4.1914171915279699        2.1423048026799445     
 C  -5.3278314434075140       -2.4629837693706658      -0.21987170994354813     
 C  -4.1337842985984832       -4.6137218656090759      -0.63521535984984601     
 C  -5.0725218742685820       -1.1329687768268060        1.7644627022663821     
 C  -3.5872127302620829       -1.8391544266674287        3.6843218212404651     
 Dy  -1.9589010901918411       -4.9374496411876834        4.0073084882347541     
 H  -2.8681576972112364       -4.9470954023679470        1.4670869473746300     
 H  -5.7783125909668973       -2.6153900872181723       -1.2005366112307325     
 C  -5.6711936083193706       -1.3293845762189294       0.51906025197126027     
 C  -2.6510957089459755       -4.6945376894188708       -1.0499946526274075     
 C  -4.6793204774661170       -5.9585956212142905      -0.10690026015125871     
 H  -4.6911360821886587       -4.4151523402811819       -1.5645390375900574     
 H  -5.3230624739009853      -0.24338874386287199        2.3402561777103092     
 C  -4.4979730376670251       -2.4783268319421192        4.7524402310181584     
 H  -2.6025146669566750       -2.3462936140128519        3.7147147233467726     
 C  -3.3118585098862949      -0.36790993140057326        4.0352661380593213     
 N  -1.3238974846548968       -4.0786635939596838        5.9867262878862650     
 H -0.36378968540055778       -3.8324283876672944        5.7211349260313922     
 N -0.71998827869561410       -6.7245303854054921        4.4183065908675703     
 O  -3.9274877171667075       -6.1940777070173896        4.4013529193619503     
 O   2.4250614538416586E-002  -3.9333685580191124        3.1036795544744074     
 H  -6.3977618902031610      -0.62034691354106586       0.12823334790888230     
 H  -2.3446829724460136       -3.7670934378551100       -1.5530056790341356     
 H  -1.9648346691470140       -4.8381733181311279      -0.20442730670550557     
 H  -2.4856874975689540       -5.5263184873578304       -1.7471486684212212     
 H  -4.4896809801629818       -6.7636118242590850      -0.83225715349512341     
 H  -4.2350126799576850       -6.2660085256520137       0.84812224348505860     
 H  -5.7656858312826200       -5.9013922433996875        4.3755877829792095E-002
 H  -4.0722820242377269       -2.3873094588931907        5.7600306940438211     
 H  -4.6805917464617126       -3.5413843848685653        4.5471481391264890     
 H  -5.4791195560158448       -1.9824999963279883        4.7449527590937048     
 H  -4.2423275376460445       0.20976283739356211        4.1105248907144665     
 H  -2.6852851321732549       0.11910538760663966        3.2774629305093579     
 H  -2.8106325187346610      -0.30016162383350875        5.0108561791580817     
 C  -1.7721501464915634       -3.1613137564103124        6.9297186899268368     
 C  0.12641759056017346       -7.7800650415495305        4.1339377167481413     
 H -0.72035819708723114       -6.5725243576223180        5.4340593289347989     
 C  -3.9006739921268747       -7.5158216338555759        5.0658700288696599     
 C  -5.2737267108600632       -5.9829944004875717        3.8424717513566113     
 C   1.4165759315633488       -4.3482315720140221        3.3256486952461111     
 C   7.1541558504136127E-002  -2.8883848499433498        2.0745820131008816     
 C  -1.1728029372732820       -1.8730600376354580        7.0667308385692591     
 C  -2.8835648131097273       -3.5037742191097312        7.7573531606169501     
 C  0.79155791482500615       -8.4956170895967542        5.1842150858104672     
 C  0.36223530412646854       -8.1616487335300700        2.7800517059729541     
 H  -3.7097935701176059       -7.3419025566982894        6.1324798825373694     
 H  -3.0526245315548932       -8.0606968828564742        4.6366752006177601     
 C  -5.2563810368055064       -8.1592948299307011        4.7814161342321713     
 C  -5.7854519527101438       -7.3813660911734855        3.5669881783259738     
 H  -5.1446149500037954       -5.3351609374665623        2.9692552395595180     
 H  -5.8810847357984040       -5.4711048048104614        4.6042313806667208     
 H   1.8210704914848983       -3.7471477003713005        4.1548751842417113     
 H   1.3767366274001218       -5.4020198229182297        3.6241879937471722     
 C   2.1569259220136092       -4.0785609579918551        1.9993105489022602     
 C   1.1028794590409916       -3.4083870370739175        1.0858726551083739     
 H -0.94649980619819374       -2.7898233292814711        1.6875792132753469     
 H  0.39028559715139899       -1.9472382105427504        2.5478640392405953     
 C  -1.7415042961646860      -0.95226172229473793        7.9500928926684553     
 C   7.4578076899211795E-002  -1.5437634008736802        6.2612754024650874     
 C  -3.4105479552704572       -2.5481687710134988        8.6313236589587436     
 C  -3.4237932233527038       -4.9228656508982906        7.6878000996157425     
 C   1.5707439629322066       -9.6093988191505542        4.8626018115096281     
 C  0.62368961385758392       -8.0176219379110591        6.6202233698418356     
 C   1.1807704021831247       -9.2653151343047533        2.5155307505453846     
 C -0.29897899842887676       -7.3847619018696866        1.6530566097720927     
 H  -5.9396234981582881       -8.0272265339027307        5.6277553478251754     
 H  -5.1643348850592981       -9.2327807542255478        4.5801997535549539     
 H  -5.3623614630256426       -7.7778711681241148        2.6341796047722474     
 H  -6.8794406852503309       -7.4268851790556667        3.4940781416268618     
 H   2.5337676711141608       -5.0081406137297311        1.5567025426347501     
 H   3.0155112410336335       -3.4125526456093547        2.1525538543021523     
 H   1.5349176173546200       -2.6098122827107137       0.47003797103744216     
 H  0.63863326519847807       -4.1453851485224593       0.41692903006287152     
 H  -1.3080537777952805        3.9564426669447782E-002   8.0216108340975936     
 C  -2.8560433170153932       -1.2684158365576719        8.7277292294797117     
 C  0.34666264146242387       -4.0722014742483943E-002   6.0979372237810221     
 H  -7.6508567746463030E-002  -1.9506034635559732        5.2448315406137782     
 C   1.3069046910195192       -2.2484091871686109        6.8821781336035821     
 H  -4.2728092675749085       -2.7936880792485352        9.2489479207019887     
 C  -4.8692503205793107       -5.0771529469847492        8.1658065241009847     
 H  -3.4009171886292737       -5.2209774813736827        6.6304203233770558     
 C  -2.4859460379462281       -5.8782309385160376        8.4562815510793428     
 H   2.0436270852410634       -10.175003174340324        5.6622454121570298     
 C   1.7742473240187633       -10.007481476217931        3.5387124208354721     
 C   1.3856303984838676       -6.6927314172979333        6.8664434402825512     
 H -0.45245689097110875       -7.8212406885341732        6.7783512311855407     
 C   1.0275721739409438       -9.0462781514073995        7.6811327796858135     
 H   1.3741939843340998       -9.5446852910069779        1.4826508568976542     
 C  0.53555388237664370       -7.3292129689791663       0.36521333888736013     
 H -0.40783011830733407       -6.3436073393197319        2.0030469733049978     
 C  -1.7085420023570432       -7.9368608059594425        1.3582408174945475     
 H  -3.2946350266736824      -0.53456008290082679        9.3987609228519862     
 H -0.53432914064417825       0.48963732669461391        5.7127196939099063     
 H   1.1755758125949800       0.13044270089198196        5.3969073254744862     
 H  0.62939201710666337       0.42759961966660714        7.0517691754366298     
 H   1.4984163042472038       -1.8402667152669032        7.8855607858841106     
 H   2.2125004212923982       -2.1005639814561752        6.2756832604503048     
 H   1.1508152247804830       -3.3300571577194313        7.0065928333137357     
 H  -5.2146487862460731       -6.1116468822032628        8.0229432497596012     
 H  -5.5552282014734251       -4.4101189825074867        7.6249790843064078     
 H  -4.9671552576008091       -4.8542859020926281        9.2366108224534553     
 H  -2.4860605239989328       -5.6284493740364780        9.5265804864350869     
 H  -1.4566806562155297       -5.7916101754484339        8.0823079674427554     
 H  -2.8015423682739740       -6.9282107198271126        8.3586476444579461     
 H   2.4248408538174773       -10.849551392677236        3.3082718326187206     
 H   2.4683122424161255       -6.8760317301651339        6.9030465676292438     
 H   1.0891201280407596       -6.2423370368637432        7.8238570047860083     
 H   1.2009602987404870       -5.9486737963666965        6.0813818396075678     
 H   2.1006988478059951       -9.2691611704996717        7.6389954399067967     
 H  0.47214150158759094       -9.9855061802681373        7.5632746461653770     
 H  0.81852719378843741       -8.6512559559465121        8.6841396099451416     
 H   1.5533647818015304       -6.9625477096730393       0.55694327906348684     
 H   6.5848592848137905E-002  -6.6657253204220641      -0.37389076548811734     
 H  0.62448978281111445       -8.3157683906507653      -0.10725957437940256     
 H  -1.6504199885131083       -8.9926413307981630        1.0572290287949107     
 H  -2.1954126375162915       -7.3818039575412895       0.54467047898480958     
 H  -2.3552505176148748       -7.8867217017250626        2.2459681260464226     
         240

 C   9.0399752594150602        6.1563976058996577       -9.4061388241096697     
 C   9.6178460811410940        5.9849248598397100       -8.1046574644785387     
 C   9.3583434257440050        7.3454508476701665       -10.137419530513149     
 N   8.1979376645654156        5.2106067996818748       -9.9793072430299130     
 C   10.506522485136189        6.9469342138927894       -7.6132214412167203     
 C   9.3171658173178482        4.7926619562216022       -7.2006366231123451     
 C   10.256305784439951        8.2748538856118312       -9.5998371170033092     
 C   8.7897898279915694        7.5568160317265578       -11.530208608478846     
 Dy   7.1611844924656136        4.4698244798058688       -11.849016335190838     
 H   8.0522606936763399        4.4584164296611597       -9.3012459092812207     
 H   10.954763823836739        6.7955438528073442       -6.6315395086641455     
 C   10.847844921433779        8.0827057141860053       -8.3504772863606664     
 C   7.8344235028497469        4.7124751182494009       -6.7853730374625636     
 C   9.8611820849205465        3.4466995763131862       -7.7277310837835831     
 H   9.8749378418138427        4.9910275311862051       -6.2715098035842569     
 H   10.507316689062046        9.1647188288600638       -10.175403705189556     
 C   9.7084429737787019        6.9105459069974398       -12.587989774124207     
 H   7.8043846542848714        7.0509653587302745       -11.566593494664083     
 C   8.5194790304349439        9.0265162876048848       -11.892208181096427     
 N   6.5376876713170402        5.3521255812728032       -13.816308233416228     
 H   5.5917344628987067        5.6250983140551014       -13.531494603760052     
 N   5.9204451180800044        2.6837849104085469       -12.264216800517421     
 O   9.1292221188964415        3.1959856769841370       -12.205976096453117     
 O   5.1657865875603486        5.4564880873685242       -10.956952041253198     
 H   11.569362631995361        8.7958132245506011       -7.9564638310768823     
 H   7.6692212320875210        3.8781428750996647       -6.0909657651627862     
 H   7.1476446797286259        4.5722927414769305       -7.6313540494485625     
 H   7.5286824592031527        5.6386136871070320       -6.2789763973876260     
 H   10.947374625713884        3.5032308804183447       -7.8810679998510720     
 H   9.4140234744109090        3.1365177630032064       -8.6805948783668416     
 H   9.6735829610629729        2.6435143956597043       -6.9996201357677901     
 H   9.2904779754876454        6.9969009647038449       -13.599557635592880     
 H   9.8889730539965015        5.8480369723277335       -12.375446620872792     
 H   10.690101870410517        7.4058587317140949       -12.575356032245127     
 H   9.4520514681015460        9.6014891307384467       -11.965530018281919     
 H   7.8894528870529239        9.5205247528488393       -11.141500332818199     
 H   8.0239096127347427        9.0887150379625012       -12.871343659773563     
 C   6.9899969448821233        6.2518957071108030       -14.772479108839727     
 C   5.0751450979011583        1.6270856771182143       -11.982712819091596     
 H   5.9135082520419928        2.8443531152910668       -13.278737176440144     
 C   9.0990054252537238        1.8781502296662915       -12.877846914576727     
 C   10.478160708503882        3.4045967205420022       -11.655513918207339     
 C   3.7719933424287930        5.0300738979557833       -11.148620692658032     
 C   5.1302260968156563        6.5522488051895609       -9.9707529014573488     
 C   6.4010701938950474        7.5432464623778914       -14.924182378368602     
 C   8.0946292619165536        5.8885707542695780       -15.599469698585265     
 C   4.4063429338693556       0.91702290767596428       -13.034661740349957     
 C   4.8414397485701706        1.2391925975046094       -10.630071918654771     
 H   8.9121656050402063        2.0590433702466790       -13.944011430253571     
 H   8.2472651474512571        1.3344508016396173       -12.454701245709925     
 C   10.451738477898090        1.2272255915401888       -12.594254533506579     
 C   10.987600760271789        2.0048763412500823       -11.382061974912759     
 H   10.355970414052825        4.0536884884422006       -10.782031533125949     
 H   11.083543083729493        3.9142336351282636       -12.420542011066832     
 H   3.3650013137213355        5.5896736886716178       -12.013032035527212     
 H   3.8089952997515240        3.9550515770357442       -11.393246135378275     
 C   3.0372963785497662        5.3756792399336444       -9.8253542177302684     
 C   4.1027638551842935        6.0783610575835150       -8.9462543201517981     
 H   6.1512163531760145        6.6619595239444429       -9.5943532693751727     
 H   4.8134880106817839        7.4784960650516421       -10.484929698904969     
 C   6.9779339124147404        8.4488215460880376       -15.817597152245247     
 C   5.1554856791548476        7.8898118190366100       -14.123484058825392     
 C   8.6287485742265524        6.8288608008677505       -16.484981186355995     
 C   8.6197796406167022        4.4651208343037636       -15.514304292328530     
 C   3.6321717133713403      -0.20121967044289837       -12.717211986995935     
 C   4.5651562625926552        1.4079467735216258       -14.467069423680204     
 C   4.0294946171918484       0.12955259326918800       -10.369317628744874     
 C   5.4925896730749919        2.0185532765770247       -9.4988544744974011     
 H   11.134168710614631        1.3527665535886726       -13.442526460034752     
 H   10.353041272171671       0.15459036956412703       -12.390392946413298     
 H   10.566967448249473        1.6099596024303326       -10.447379705943478     
 H   12.081658097974248        1.9568351266236510       -11.313449954964083     
 H   2.6473119829326306        4.4686840024251966       -9.3327247697175881     
 H   2.1868784180142482        6.0496780731406563       -10.006935980615250     
 H   3.6811593460762904        6.9077917916201734       -8.3555169616004452     
 H   4.5679233682268849        5.3621818468517208       -8.2500280329343632     
 H   6.5538701957804584        9.4435723885918907       -15.900451508130221     
 C   8.0881299309810348        8.1132975727315095       -16.593279484509903     
 C   4.8864073108334596        9.3949863385869943       -13.985130946427681     
 H   5.3060331197262371        7.5008236123690715       -13.100331738610780     
 C   3.9200580031401526        7.1783580381519627       -14.730319955310335     
 H   9.4859181137065498        6.5670350463583036       -17.102392974634753     
 C   10.062238576827461        4.2905053135392217       -15.992915239798695     
 H   8.5967477969736823        4.1795743787355653       -14.452948483075989     
 C   7.6700588534965526        3.5105201251035503       -16.269061525345478     
 H   3.1570810051876430      -0.76244005245670798       -13.518639765227997     
 C   3.4361868732209864      -0.60929834943317707       -11.395000164628151     
 C   3.7971931420486946        2.7325164010809400       -14.695395308507708     
 H   5.6398236766750784        1.6089843608072290       -14.629087391846026     
 C   4.1596413352958521       0.38768878367863402       -15.535027271202997     
 H   3.8400682645920563      -0.15613393734150388       -9.3371926623901853     
 C   4.6343256797118739        2.0935225234432009       -8.2254295507722190     
 H   5.6164000336301489        3.0562231708103940       -9.8561043126830050     
 C   6.8927754399150754        1.4567522328259050       -9.1763078804243019     
 H   8.5332986340490198        8.8362491820199160       -17.271641185352049     
 H   5.7673033073886719        9.9300512232934182       -13.606441292658207     
 H   4.0564587250080670        9.5782312968400358       -13.288876729419954     
 H   4.6057610632767592        9.8471251586356328       -14.946353729104914     
 H   3.7248153257763668        7.5736915759556265       -15.737750291534798     
 H   3.0171571593591060        7.3351382783793388       -14.122300500346721     
 H   4.0750466276994004        6.0955290936694890       -14.840767574887746     
 H   10.396284033272158        3.2535476825029415       -15.843360540629654     
 H   10.756376200227994        4.9538275959871978       -15.458358118825034     
 H   10.160395994464686        4.5043486763460008       -17.065320977356066     
 H   7.6744608865221329        3.7430914736449585       -17.342965126140829     
 H   6.6417664257408626        3.6167839667705350       -15.898837570925304     
 H   7.9711465149520579        2.4585137367684298       -16.154267457477207     
 H   2.7891512471368443       -1.4548927591884075       -11.167455272052585     
 H   2.7148334531022433        2.5459905851314284       -14.721784625731983     
 H   4.0820039377945454        3.1909544749203658       -15.652546066481479     
 H   3.9881060650833464        3.4709391858810008       -13.906342154171455     
 H   3.0875261803898240       0.16088257008654844       -15.490225083411573     
 H   4.7186714803896486      -0.55050755213919900       -15.427183558295225     
 H   4.3632899710101611       0.79153405268717258       -16.535722269943484     
 H   3.6228259743816413        2.4672036296498927       -8.4406585585958194     
 H   5.0953544069761625        2.7610317491770924       -7.4844068326419837     
 H   4.5284213426421127        1.1118426783633475       -7.7440077727529175     
 H   6.8215762818479559       0.40293345096502259       -8.8690189300749616     
 H   7.3699315839934796        2.0134359593061015       -8.3579466435408296     
 H   7.5553569296427794        1.4967472888435414       -10.053789332570748     
 C  -3.8477618327525724       -3.2470516715439173        1.5657764180973961     
 C  -4.4292915371431496       -3.4210050246844212       0.26614088255084617     
 C  -4.1660816777836560       -2.0581677819094288        2.2962761603291821     
 N  -3.0032891950026190       -4.1904229114359728        2.1395759102932841     
 C  -5.3248789715844564       -2.4639866021517025      -0.22180144616093167     
 C  -4.1268467826875410       -4.6121189680636228      -0.63846573841097432     
 C  -5.0732752176054063       -1.1357229778238276        1.7640311244034508     
 C  -3.5872880694107403       -1.8400216749266032        3.6837483325137468     
 Dy  -1.9535238198594143       -4.9368552976557192        4.0040607240975596     
 H  -2.8619097917322103       -4.9452292329381748        1.4636356781107822     
 H  -5.7745883205816861       -2.6163035534050421       -1.2028336392939845     
 C  -5.6710200955838843       -1.3320109166834928       0.51818983029667587     
 C  -2.6437893110408672       -4.6917768674612184       -1.0522065449465845     
 C  -4.6718735607698818       -5.9577314059015913      -0.11152906894556330     
 H  -4.6835358137454746       -4.4132601290277176       -1.5681221044800511     
 H  -5.3258912436119870      -0.24734667067810845        2.3406772612536084     
 C  -4.4983437736818006       -2.4793945302263283        4.7515051213383632     
 H  -2.6023422337948223       -2.3465037126558683        3.7149837444637979     
 C  -3.3131745462100399      -0.36846731507828734        4.0345332020971743     
 N  -1.3208837846599082       -4.0727557992197196        5.9818689977544572     
 H -0.36295560251160702       -3.8214504889709282        5.7143175894167930     
 N -0.71445742436276816       -6.7233553977159923        4.4173999039822851     
 O  -3.9209981190815180       -6.1961706432710129        4.3950905392328448     
 O   2.9931405178592503E-002  -3.9324320092281000        3.1011505542550291     
 H  -6.3989752253472538      -0.62415867168094741       0.12787329399678427     
 H  -2.3371376515409010       -3.7635595342267645       -1.5536232006192316     
 H  -1.9580169595751236       -4.8366575572943358      -0.20647275396044940     
 H  -2.4778314965501811       -5.5224790811180711       -1.7504564107744189     
 H  -4.4811548006893167       -6.7621530280414088      -0.83723019438455415     
 H  -4.2280287977512758       -6.2654368549684563       0.84362024340894093     
 H  -5.7583724473401068       -5.9012640772886114        3.8398770548704081E-002
 H  -4.0735124649002010       -2.3873520055272808        5.7593476627611739     
 H  -4.6797059353992996       -3.5427718758165025        4.5468466171124344     
 H  -5.4799376848696397       -1.9844793262804341        4.7429502511832933     
 H  -4.2441587707631507       0.20836313747205520        4.1099457244906361     
 H  -2.6871876224540046       0.11900580957256858        3.2765651297527629     
 H  -2.8117548885419210      -0.30015706832978556        5.0099870433960723     
 C  -1.7708118551813898       -3.1590592001758333        6.9273143250794105     
 C  0.13118504057570973       -7.7798707728662491        4.1345421513983478     
 H -0.71438805988864984       -6.5697167383309489        5.4328846855420441     
 C  -3.8944491915572219       -7.5175251112938453        5.0604704847174755     
 C  -5.2673907701422786       -5.9849924140000637        3.8366382129392100     
 C   1.4219157294451990       -4.3481019331457968        3.3241034859187653     
 C   7.8227157503676564E-002  -2.8915622259385332        2.0680802102230063     
 C  -1.1735681727651395       -1.8703033895426295        7.0682941253837859     
 C  -2.8813879741308690       -3.5057368229086499        7.7541635249150671     
 C  0.79568467414444999       -8.4944542354748922        5.1858528063093035     
 C  0.36685594860130533       -8.1634617846045074        2.7811889390315145     
 H  -3.7029514113823163       -7.3429816612429235        6.1268317887109944     
 H  -3.0469111748932387       -8.0631744688057534        4.6312989030602312     
 C  -5.2506156759715612       -8.1604814006050681        4.7771917451063741     
 C  -5.7797184765756828       -7.3833547368986530        3.5622532649341991     
 H  -5.1384245440144847       -5.3375646728702781        2.9631353179973496     
 H  -5.8743578449652478       -5.4725599076648548        4.5983360009815302     
 H   1.8276543556643541       -3.7440568780967118        4.1503546120815216     
 H   1.3809335368223306       -5.4003895166050935        3.6270761989752645     
 C   2.1616945929009863       -4.0851159026594273        1.9964178328908979     
 C   1.1080972896475481       -3.4170268184434822        1.0810381273852212     
 H -0.93986493366506108       -2.7927114692613078        1.6812808142891971     
 H  0.39878077422346581       -1.9492739455713335        2.5374679340471959     
 C  -1.7443402529908321      -0.95278875746198932        7.9536083309275165     
 C   7.4205875099299309E-002  -1.5372968453766045        6.2651399812245216     
 C  -3.4105688646404064       -2.5532897821564435        8.6300727507744384     
 C  -3.4181172180579589       -4.9258616075873691        7.6820010010806596     
 C   1.5746995796397392       -9.6087683219893822        4.8658056296752248     
 C  0.62754179097340790       -8.0147355848209418        6.6212116003482979     
 C   1.1846231402738887       -9.2680594357820034        2.5182477256625639     
 C -0.29338470250344600       -7.3873868833063883        1.6530724182418601     
 H  -5.9334800551740337       -8.0271604408802055        5.6236399159446009     
 H  -5.1591865228193763       -9.2342069914560430        4.5770379783266257     
 H  -5.3569569315227934       -7.7807209090103244        2.6296631061197755     
 H  -6.8737476280669609       -7.4284983953828148        3.4896903491127662     
 H   2.5366601573348095       -5.0169913560375390        1.5574792350753333     
 H   3.0213446053854520       -3.4199220266416486        2.1464656346574689     
 H   1.5410051721929954       -2.6216908516317456       0.46193289836661527     
 H  0.64233429540975828       -4.1558243116088525       0.41534880058921908     
 H  -1.3125012843069159        3.9437070861731365E-002   8.0282092359867505     
 C  -2.8588059580247935       -1.2727200650957085        8.7296874114375207     
 C  0.34589973481104347       -3.3768702315541278E-002   6.1082983236053527     
 H  -7.5868227619078230E-002  -1.9398638796386429        5.2469974962011365     
 C   1.3064545159395726       -2.2438114562943210        6.8840708464031843     
 H  -4.2724724253332518       -2.8021158783209201        9.2467088243795459     
 C  -4.8631522446371651       -5.0846158179308887        8.1594834292897644     
 H  -3.3943941519037986       -5.2221391367654961        6.6241231475351610     
 C  -2.4780073820522031       -5.8799915555586999        8.4491976715260826     
 H   2.0474299757253895       -10.173345633902510        5.6662522307840266     
 C   1.7780017168611228       -10.008789158649272        3.5425090157648640     
 C   1.3907790167523268       -6.6904382255981627        6.8662382176067123     
 H -0.44845263358543003       -7.8170660919637092        6.7784770111204811     
 C   1.0296910108697277       -9.0425472264399112        7.6835711029096121     
 H   1.3775447191969776       -9.5494396535617572        1.4858201176201369     
 C  0.54169079965701661       -7.3340658975925921       0.36552421995543122     
 H -0.40152711882874137       -6.3457840176064275        2.0019379404599977     
 C  -1.7032385834395938       -7.9386380243639492        1.3581361078618199     
 H  -3.2992301204321621      -0.54119113507851269        9.4019665804462100     
 H -0.53481176267260300       0.49797756287299011        5.7244522491421383     
 H   1.1753730443177601       0.14042977565953951        5.4088513515995427     
 H  0.62768530552814517       0.43036554914809527        7.0642126065881161     
 H   1.4972989673975146       -1.8392525471705805        7.8889006451636536     
 H   2.2122834083043541       -2.0935142091943781        6.2786344059891590     
 H   1.1506338445604294       -3.3258130158728276        7.0044223135455432     
 H  -5.2060205925409537       -6.1195713350251228        8.0146232036418681     
 H  -5.5506856824541551       -4.4182161981733215        7.6199404615056956     
 H  -4.9615206548229418       -4.8641328445712251        9.2306905625808486     
 H  -2.4798396506434957       -5.6326840576324253        9.5200033815089657     
 H  -1.4487762825249153       -5.7892632682541638        8.0765519081157837     
 H  -2.7900650558546434       -6.9306164509018773        8.3489115317515079     
 H   2.4283860428933131       -10.851295427613099        3.3132257713833071     
 H   2.4732971838921118       -6.8747421516801186        6.9019530726037717     
 H   1.0955076084917863       -6.2394567557788827        7.8237372756320074     
 H   1.2060679507582108       -5.9464482609703966        6.0811105634400606     
 H   2.1027290241053289       -9.2659360836552640        7.6428716424282639     
 H  0.47395534845563642       -9.9816361873161217        7.5660552709247790     
 H  0.81962313447861102       -8.6464561666413449        8.6859275551734587     
 H   1.5596165956124715       -6.9676553584871463       0.55709699966754389     
 H   7.2593931987233684E-002  -6.6714627416307231      -0.37474293396721542     
 H  0.63032630525432398       -8.3213504958006812      -0.10540563902613560     
 H  -1.6455903975560964       -8.9945273368983667        1.0574193479176983     
 H  -2.1895451683478147       -7.3835891806700351       0.54421167438649742     
 H  -2.3501907953354442       -7.8878190097556118        2.2456297494079314     
         240

 C   9.0411190137381769        6.1576893825997008       -9.3983612903459601     
 C   9.6184539588859579        5.9853038275472468       -8.0967279105062211     
 C   9.3637284109510048        7.3448359415738960       -10.130578877199007     
 N   8.1958341519447373        5.2143369218591404       -9.9707000317886738     
 C   10.511052482519165        6.9440794543561903       -7.6063663981021303     
 C   9.3144232617656186        4.7945092198689014       -7.1920157566108021     
 C   10.266043492322456        8.2705133452978519       -9.5943734951278952     
 C   8.7946077352176246        7.5587170607607383       -11.522730620706492     
 Dy   7.1575469504449121        4.4739559489801346       -11.839826419629484     
 H   8.0484215616292971        4.4629591817035150       -9.2921486978960690     
 H   10.958557008269647        6.7920494379814258       -6.6244278623436275     
 C   10.857311704979557        8.0771866663127554       -8.3450912948780829     
 C   7.8313015150185290        4.7161271514057255       -6.7778214207672427     
 C   9.8573005716554789        3.4477200059490380       -7.7181497079981352     
 H   9.8715191007621126        4.9927272008629293       -6.2624544043237247     
 H   10.520466973416791        9.1585978546150564       -10.170971337065861     
 C   9.7109347211063639        6.9120388638602606       -12.582161076433682     
 H   7.8081598142992625        7.0550644908889897       -11.558798657268573     
 C   8.5274009803430761        9.0294946599292754       -11.882640253521874     
 N   6.5364105775899102        5.3580288195137031       -13.806962156351700     
 H   5.5911220476613686        5.6335222831232130       -13.522481150165046     
 N   5.9172227344450041        2.6877911944949786       -12.257345582277743     
 O   9.1242807591218860        3.1974052130111201       -12.197169920208978     
 O   5.1624637749153051        5.4601749548224587       -10.945557359359048     
 H   11.582085405208440        8.7873890077567758       -7.9521714986297720     
 H   7.6655593287015806        3.8838927116872068       -6.0811721921299382     
 H   7.1449357709750476        4.5733701622923144       -7.6236371056174921     
 H   7.5252848524527582        5.6436901823436534       -6.2743398494891727     
 H   10.943776234487148        3.5027751261910520       -7.8696529068821874     
 H   9.4113148915470450        3.1386368713153057       -8.6719006207584854     
 H   9.6671328679426018        2.6446524671397413       -6.9906551893343165     
 H   9.2927925632391908        7.0015979822658636       -13.593278631318769     
 H   9.8884385215219393        5.8486525179117663       -12.372077807476193     
 H   10.693959186771702        7.4044918974248324       -12.569054514426986     
 H   9.4612791090513522        9.6020775264086407       -11.957284179284178     
 H   7.9001925253338090        9.5241888148302341       -11.130147197940923     
 H   8.0300643135053988        9.0941527317421880       -12.860653681026868     
 C   6.9905328084093581        6.2556628236594527       -14.764279983234761     
 C   5.0731898300760134        1.6294956979159374       -11.977846541405146     
 H   5.9106196957492436        2.8496394160421836       -13.271649269697626     
 C   9.0945435124345089        1.8797981624205051       -12.869611404904635     
 C   10.473091523328398        3.4060456950117519       -11.646232829581422     
 C   3.7696573050001940        5.0335275072613106       -11.143084347500778     
 C   5.1233117232261991        6.5414152726908652       -9.9462764664376806     
 C   6.4033279366831666        7.5474755128931550       -14.918378623760027     
 C   8.0949287174644837        5.8896751465483801       -15.590340326999607     
 C   4.4056997256731858       0.92022272096646873       -13.031130843956213     
 C   4.8396279020363995        1.2389562571165331       -10.625919687947926     
 H   8.9059417740601816        2.0608240784908443       -13.935396547084375     
 H   8.2440685886698493        1.3348384585221651       -12.445588059821185     
 C   10.448360181460830        1.2303857355351653       -12.588132694743257     
 C   10.983641375162815        2.0063713578938218       -11.374697358836164     
 H   10.350336759008721        4.0539657097244248       -10.772053282285205     
 H   11.078256260488306        3.9170702700372306       -12.410470215245978     
 H   3.3604790223186685        5.6041405938501656       -11.997150829523811     
 H   3.8093762635450834        3.9642055560937761       -11.403212929718491     
 C   3.0353341541185457        5.3562678592169384       -9.8168829505139854     
 C   4.0983039313862566        6.0509646042730756       -8.9296290038953234     
 H   6.1439919612790126        6.6503911362138872       -9.5689255404407767     
 H   4.8026853684715611        7.4716927407201865       -10.447657411291848     
 C   6.9820658992003981        8.4511033876395327       -15.812502950864591     
 C   5.1572537874854918        7.8964457857695338       -14.119591091122217     
 C   8.6312652283357334        6.8282293961842813       -16.476305005111495     
 C   8.6172728774396141        4.4653459725907929       -15.504269224174964     
 C   3.6312102215874225      -0.19835315326253608       -12.715641924871443     
 C   4.5660266302810735        1.4120351714439225       -14.463040036882679     
 C   4.0277995179678676       0.12879256328553951       -10.367206981326765     
 C   5.4913135372031183        2.0158871288298963       -9.4933770016602264     
 H   11.130197516875302        1.3589142177775884       -13.436382642730408     
 H   10.351464314537713       0.15721160644361115       -12.386579087099136     
 H   10.563269283805788        1.6096761861515410       -10.440674337550542     
 H   12.077756091977466        1.9590511807331945       -11.306183494781074     
 H   2.6509232376160519        4.4418617904345474       -9.3378626178903890     
 H   2.1816690074249672        6.0274337393855744       -9.9886161831133435     
 H   3.6735503548792541        6.8701353563301515       -8.3294831012128903     
 H   4.5663758074610241        5.3287963367577564       -8.2431412528175674     
 H   6.5592247959329004        9.4461880066054036       -15.897271264876442     
 C   8.0926399865084040        8.1132707061775715       -16.586579757333666     
 C   4.8885634213792768        9.4019624500886199       -13.985659811649221     
 H   5.3067735989604570        7.5101785814604369       -13.095315546421933     
 C   3.9221024066601333        7.1838477901704678       -14.725688563721544     
 H   9.4886830056432316        6.5644066653135154       -17.092466842880409     
 C   10.059695737349029        4.2876453057093187       -15.981738029573858     
 H   8.5927129180269706        4.1800971472186195       -14.442917316503991     
 C   7.6663227383469827        3.5126472596156066       -16.259835708989794     
 H   3.1567287419891876      -0.75853095734961951       -13.518137369911997     
 C   3.4345324223683633      -0.60826290929152993       -11.394171942524631     
 C   3.7967321229051079        2.7356247054833225       -14.692050371131744     
 H   5.6406347717781937        1.6145495319813252       -14.623250223965274     
 C   4.1635092080588709       0.39177734851880475       -15.532159189040122     
 H   3.8384902158555492      -0.15898230499881588       -9.3356860997164119     
 C   4.6368491292853893        2.0829125608878010       -8.2175035231881921     
 H   5.6112549460388808        3.0550931959215948       -9.8469054287476290     
 C   6.8937137811631910        1.4569461090351667       -9.1763649855962637     
 H   8.5394832123428923        8.8348349828424269       -17.265274064733042     
 H   5.7693007349025880        9.9378641424692429       -13.607850518325932     
 H   4.0582151079695583        9.5874248896100305       -13.290560075467459     
 H   4.6087653625046636        9.8513138713061785       -14.948357764266799     
 H   3.7278314539918207        7.5768453068861730       -15.734158413142948     
 H   3.0187889059267174        7.3422794832069211       -14.118788644353382     
 H   4.0767785929494753        6.1007641048358030       -14.833467333589278     
 H   10.391727921975638        3.2502793271775738       -15.830892323550946     
 H   10.754699243386995        4.9502555693512988       -15.447450573096905     
 H   10.158789401406601        4.5001246221527511       -17.054311440699060     
 H   7.6725858271943661        3.7448156106893387       -17.333804979023224     
 H   6.6378699248357549        3.6214277664867183       -15.890981398822142     
 H   7.9647504263705509        2.4600206540723759       -16.144324835442553     
 H   2.7874211976822387       -1.4541517819523566       -11.168046799608511     
 H   2.7146167534769630        2.5478342474774998       -14.718794929552985     
 H   4.0814432966202272        3.1940432738178202       -15.649227949608795     
 H   3.9864946308604283        3.4746136140333759       -13.903263623350023     
 H   3.0914752880160958       0.16427349473822989       -15.489729984885127     
 H   4.7229140304284423      -0.54610946900929913       -15.423497588858321     
 H   4.3690786121338911       0.79610957863877607       -16.532231955838050     
 H   3.6237528410464361        2.4544575141561560       -8.4277341863713406     
 H   5.0984037511791422        2.7482572483674557       -7.4749129606992355     
 H   4.5352044191243479        1.0989914715054292       -7.7403898048463029     
 H   6.8258307759044614       0.40215264948189478       -8.8722325189155917     
 H   7.3715681354942948        2.0122409253178390       -8.3574953367607261     
 H   7.5538622048124324        1.5013378836630986       -10.055198630349404     
 C  -3.8440353018460014       -3.2468858696259280        1.5637797929227217     
 C  -4.4245720914502558       -3.4205986687363685       0.26366401228199038     
 C  -4.1650836706231988       -2.0594534906207502        2.2953183391130345     
 N  -2.9981182558897914       -4.1894286313439766        2.1368470179066237     
 C  -5.3219264997613998       -2.4649894349327397      -0.22373118237831521     
 C  -4.1199092667765980       -4.6105160705181696      -0.64171611697210251     
 C  -5.0740285609422306       -1.1384771788208490        1.7635995465405194     
 C  -3.5873634085593977       -1.8408889231857779        3.6831748437870284     
 Dy  -1.9481465495269874       -4.9362609541237541        4.0008129599603643     
 H  -2.8556618862531842       -4.9433630635084027        1.4601844088469345     
 H  -5.7708640501964750       -2.6172170195919122       -1.2051306673572364     
 C  -5.6708465828483989       -1.3346372571480560       0.51731940862209136     
 C  -2.6364829131357586       -4.6890160455035659       -1.0544184372657615     
 C  -4.6644266440736466       -5.9568671905888930      -0.11615787773986788     
 H  -4.6759355453022904       -4.4113679177742524       -1.5717051713700447     
 H  -5.3287200133229886      -0.25130459749334488        2.3410983447969071     
 C  -4.4987145096965753       -2.4804622285105373        4.7505700116585672     
 H  -2.6021698006329697       -2.3467138112988848        3.7152527655808232     
 C  -3.3144905825337849      -0.36902469875600141        4.0338002661350272     
 N  -1.3178700846649196       -4.0668480044797546        5.9770117076226503     
 H -0.36212151962265621       -3.8104725902745624        5.7075002528021948     
 N -0.70892657002992221       -6.7221804100264935        4.4164932170969990     
 O  -3.9145085209963284       -6.1982635795246361        4.3888281591037392     
 O   3.5612195818768420E-002  -3.9314954604370875        3.0986215540356503     
 H  -6.4001885604913475      -0.62797042982082896       0.12751324008468623     
 H  -2.3295923306357884       -3.7600256305984185       -1.5542407222043277     
 H  -1.9511992500032329       -4.8351417964575436      -0.20851820121539322     
 H  -2.4699754955314086       -5.5186396748783126       -1.7537641531276165     
 H  -4.4726286212156525       -6.7606942318237326      -0.84220323527398488     
 H  -4.2210449155448666       -6.2648651842848988       0.83911824333282337     
 H  -5.7510590633975935       -5.9011359111775343        3.3041663267616067E-002
 H  -4.0747429055626760       -2.3873945521613704        5.7586646314785268     
 H  -4.6788201243368874       -3.5441593667644398        4.5465450950983799     
 H  -5.4807558137234347       -1.9864586562328799        4.7409477432728817     
 H  -4.2459900038802569       0.20696343755054830        4.1093665582668066     
 H  -2.6890901127347537       0.11890623153849751        3.2756673289961675     
 H  -2.8128772583491810      -0.30015251282606237        5.0091179076340637     
 C  -1.7694735638712160       -3.1568046439413542        6.9249099602319841     
 C  0.13595249059124601       -7.7796765041829676        4.1351465860485543     
 H -0.70841792269006865       -6.5669091190395807        5.4317100421492883     
 C  -3.8882243909875691       -7.5192285887321146        5.0550709405652912     
 C  -5.2610548294244932       -5.9869904275125556        3.8308046745218087     
 C   1.4272555273270493       -4.3479722942775725        3.3225582765914199     
 C   8.4912756503217002E-002  -2.8947396019337166        2.0615784073451304     
 C  -1.1743334082569969       -1.8675467414498008        7.0698574121983127     
 C  -2.8792111351520102       -3.5076994267075685        7.7509738892131832     
 C  0.79981143346389372       -8.4932913813530320        5.1874905268081406     
 C  0.37147659307614211       -8.1652748356789431        2.7823261720900754     
 H  -3.6961092526470267       -7.3440607657875585        6.1211836948846203     
 H  -3.0411978182315837       -8.0656520547550343        4.6259226055027023     
 C  -5.2448503151376160       -8.1616679712794351        4.7729673559805779     
 C  -5.7739850004412228       -7.3853433826238213        3.5575183515424240     
 H  -5.1322341380251739       -5.3399684082739931        2.9570153964351809     
 H  -5.8676309541320908       -5.4740150105192473        4.5924406212963387     
 H   1.8342382198438099       -3.7409660558221227        4.1458340399213309     
 H   1.3851304462445391       -5.3987592102919564        3.6299644042033563     
 C   2.1664632637883630       -4.0916708473269985        1.9935251168795358     
 C   1.1133151202541045       -3.4256665998130469        1.0762035996620687     
 H -0.93323006113192841       -2.7955996092411439        1.6749824153030475     
 H  0.40727595129553262       -1.9513096805999168        2.5270718288537966     
 C  -1.7471762098169783      -0.95331579262924060        7.9571237691865768     
 C   7.3833673299386823E-002  -1.5308302898795290        6.2690045599839568     
 C  -3.4105897740103552       -2.5584107932993883        8.6288218425901348     
 C  -3.4124412127632140       -4.9288575642764476        7.6762019025455777     
 C   1.5786551963472717       -9.6081378248282086        4.8690094478408223     
 C  0.63139396808923187       -8.0118492317308245        6.6221998308547612     
 C   1.1884758783646525       -9.2708037372592518        2.5209647007797433     
 C -0.28779040657801525       -7.3900118647430899        1.6530882267116276     
 H  -5.9273366121897793       -8.0270943478576804        5.6195244840640255     
 H  -5.1540381605794545       -9.2356332286865364        4.5738762030982976     
 H  -5.3515524000199441       -7.7835706498965340        2.6251466074673036     
 H  -6.8680545708835909       -7.4301116117099628        3.4853025565986706     
 H   2.5395526435554587       -5.0258420983453469        1.5582559275159167     
 H   3.0271779697372700       -3.4272914076739429        2.1403774150127854     
 H   1.5470927270313710       -2.6335694205527775       0.45382782569578833     
 H  0.64603532562103849       -4.1662634746952465       0.41376857111556670     
 H  -1.3169487908185513        3.9309715054014940E-002   8.0348076378759057     
 C  -2.8615685990341944       -1.2770242936337448        8.7316455933953314     
 C  0.34513682815966301       -2.6815389888598620E-002   6.1186594234296843     
 H  -7.5227887491693429E-002  -1.9291242957213126        5.2491634517884940     
 C   1.3060043408596260       -2.2392137254200306        6.8859635592027857     
 H  -4.2721355830915959       -2.8105436773933050        9.2444697280571031     
 C  -4.8570541686950195       -5.0920786888770273        8.1531603344785442     
 H  -3.3878711151783238       -5.2233007921573096        6.6178259716932661     
 C  -2.4700687261581775       -5.8817521726013622        8.4421137919728224     
 H   2.0512328662097157       -10.171688093464695        5.6702590494110234     
 C   1.7817561097034826       -10.010096841080612        3.5463056106942559     
 C   1.3959276350207859       -6.6881450338983921        6.8660329949308734     
 H -0.44444837619975130       -7.8128914953932460        6.7786027910554205     
 C   1.0318098477985116       -9.0388163014724210        7.6860094261334106     
 H   1.3808954540598555       -9.5541940161165382        1.4889893783426198     
 C  0.54782771693738952       -7.3389188262060179       0.36583510102350231     
 H -0.39522411935014867       -6.3479606958931241        2.0008289076149981     
 C  -1.6979351645221445       -7.9404152427684558        1.3580313982290926     
 H  -3.3038252141906419      -0.54782218725619869        9.4051722380404339     
 H -0.53529438470102764       0.50631779905136631        5.7361848043743713     
 H   1.1751702760405400       0.15041685042709707        5.4207953777246001     
 H  0.62597859394962707       0.43313147862958334        7.0766560377396015     
 H   1.4961816305478255       -1.8382383790742580        7.8922405044431967     
 H   2.2120663953163096       -2.0864644369325807        6.2815855515280141     
 H   1.1504524643403760       -3.3215688740262244        7.0022517937773507     
 H  -5.1973923988358344       -6.1274957878469820        8.0063031575241350     
 H  -5.5461431634348859       -4.4263134138391562        7.6149018387049834     
 H  -4.9558860520450736       -4.8739797870498220        9.2247703027082419     
 H  -2.4736187772880589       -5.6369187412283726        9.5134262765828463     
 H  -1.4408719088343012       -5.7869163610598928        8.0707958487888103     
 H  -2.7785877434353128       -6.9330221819766429        8.3391754190450680     
 H   2.4319312319691488       -10.853039462548963        3.3181797101478936     
 H   2.4782821253680978       -6.8734525731951033        6.9008595775783004     
 H   1.1018950889428130       -6.2365764746940222        7.8236175464780064     
 H   1.2111756027759344       -5.9442227255740976        6.0808392872725525     
 H   2.1047592004046627       -9.2627109968108563        7.6467478449497310     
 H  0.47576919532368189       -9.9777661943641061        7.5688358956841819     
 H  0.82071907516878462       -8.6416563773361759        8.6877155004017776     
 H   1.5658684094234125       -6.9727630073012534       0.55725072027160083     
 H   7.9339271126329478E-002  -6.6772001628393829      -0.37559510244631350     
 H  0.63616282769753352       -8.3269326009505953      -0.10355170367286866     
 H  -1.6407608065990844       -8.9964133429985722        1.0576096670404862     
 H  -2.1836776991793378       -7.3853744037987807       0.54375286978818527     
 H  -2.3451310730560135       -7.8889163177861601        2.2452913727694397     
         240

 C   9.0422627680612955        6.1589811592997430       -9.3905837565822523     
 C   9.6190618366308218        5.9856827952547826       -8.0887983565339034     
 C   9.3691133961580029        7.3442210354776245       -10.123738223884862     
 N   8.1937306393240608        5.2180670440364061       -9.9620928205474346     
 C   10.515582479902143        6.9412246948195913       -7.5995113549875404     
 C   9.3116807062133873        4.7963564835162016       -7.1833948901092590     
 C   10.275781200204962        8.2661728049838725       -9.5889098732524811     
 C   8.7994256424436781        7.5606180897949189       -11.515252632934136     
 Dy   7.1539094084242105        4.4780874181544013       -11.830636504068130     
 H   8.0445824295822543        4.4675019337458703       -9.2830514865109155     
 H   10.962350192702553        6.7885550231555083       -6.6173162160231094     
 C   10.866778488525334        8.0716676184395038       -8.3397053033954993     
 C   7.8281795271873102        4.7197791845620509       -6.7702698040719227     
 C   9.8534190583904095        3.4487404355848899       -7.7085683322126872     
 H   9.8681003597103807        4.9944268705396535       -6.2533990050631925     
 H   10.533617257771535        9.1524768803700471       -10.166538968942167     
 C   9.7134264684340259        6.9135318207230805       -12.576332378743155     
 H   7.8119349743136537        7.0591636230477057       -11.551003819873063     
 C   8.5353229302512084        9.0324730322536642       -11.873072325947319     
 N   6.5351334838627801        5.3639320577546021       -13.797616079287172     
 H   5.5905096324240295        5.6419462521913255       -13.513467696570039     
 N   5.9140003508100039        2.6917974785814098       -12.250474364038066     
 O   9.1193393993473322        3.1988247490381028       -12.188363743964837     
 O   5.1591409622702615        5.4638618222763933       -10.934162677464897     
 H   11.594808178421520        8.7789647909629505       -7.9478791661826618     
 H   7.6618974253156402        3.8896425482747485       -6.0713786190970902     
 H   7.1422268622214693        4.5744475831076983       -7.6159201617864216     
 H   7.5218872457023638        5.6487666775802747       -6.2697033015907193     
 H   10.940177843260413        3.5023193719637589       -7.8582378139133038     
 H   9.4086063086831810        3.1407559796274049       -8.6632063631501310     
 H   9.6606827748222290        2.6457905386197784       -6.9816902429008429     
 H   9.2951071509907344        7.0062949998278832       -13.586999627044660     
 H   9.8879039890473752        5.8492680634958001       -12.368708994079595     
 H   10.697816503132888        7.4031250631355707       -12.562752996608845     
 H   9.4705067500011584        9.6026659220788346       -11.949038340286439     
 H   7.9109321636146932        9.5278528768116271       -11.118794063063648     
 H   8.0362190142760568        9.0995904255218765       -12.849963702280172     
 C   6.9910686719365929        6.2594299402081024       -14.756080857629795     
 C   5.0712345622508685        1.6319057187136607       -11.972980263718696     
 H   5.9077311394564944        2.8549257167933000       -13.264561362955108     
 C   9.0900815996152939        1.8814460951747185       -12.861375895232545     
 C   10.468022338152911        3.4074946694815016       -11.636951740955503     
 C   3.7673212675715950        5.0369811165668379       -11.137548002343525     
 C   5.1163973496367419        6.5305817401921704       -9.9218000314180124     
 C   6.4055856794712849        7.5517045634084177       -14.912574869151452     
 C   8.0952281730124156        5.8907795388271831       -15.581210955413949     
 C   4.4050565174770169       0.92342253425697318       -13.027599947562468     
 C   4.8378160555026284        1.2387199167284570       -10.621767457241079     
 H   8.8997179430801552        2.0626047867350090       -13.926781663915177     
 H   8.2408720298884415        1.3352261154047129       -12.436474873932443     
 C   10.444981885023568        1.2335458795301417       -12.582010855979934     
 C   10.979681990053841        2.0078663745375618       -11.367332742759571     
 H   10.344703103964619        4.0542429310066499       -10.762075031444462     
 H   11.072969437247119        3.9199069049461976       -12.400398419425123     
 H   3.3559567309160014        5.6186074990287134       -11.981269623520410     
 H   3.8097572273386429        3.9733595351518076       -11.413179724058706     
 C   3.0333719296873247        5.3368564785002333       -9.8084116832977006     
 C   4.0938440075882205        6.0235681509626362       -8.9130036876388488     
 H   6.1367675693820107        6.6388227484833324       -9.5434978115063807     
 H   4.7918827262613384        7.4648894163887309       -10.410385123678727     
 C   6.9861978859860550        8.4533852291910279       -15.807408749483935     
 C   5.1590218958161351        7.9030797525024576       -14.115698123419044     
 C   8.6337818824449144        6.8275979915008129       -16.467628823866995     
 C   8.6147661142625260        4.4655711108778222       -15.494234156021399     
 C   3.6302487298035051      -0.19548663608217379       -12.714071862746952     
 C   4.5668969979694918        1.4161235693662193       -14.459010650085153     
 C   4.0261044187438859       0.12803253330189099       -10.365096333908655     
 C   5.4900374013312438        2.0132209810827684       -9.4878995288230517     
 H   11.126226323135972        1.3650618819665044       -13.430238825426065     
 H   10.349887356903753       0.15983284332309527       -12.382765227784974     
 H   10.559571119362104        1.6093927698727495       -10.433968969157608     
 H   12.073854085980685        1.9612672348427382       -11.298917034598063     
 H   2.6545344922994731        4.4150395784438974       -9.3430004660631916     
 H   2.1764595968356861        6.0051894056304924       -9.9702963856114373     
 H   3.6659413636822178        6.8324789210401295       -8.3034492408253335     
 H   4.5648282466951633        5.2954108266637911       -8.2362544727007716     
 H   6.5645793960853434        9.4488036246189182       -15.894091021622666     
 C   8.0971500420357749        8.1132438396236317       -16.579880030157430     
 C   4.8907195319250949        9.4089385615902454       -13.986188676870761     
 H   5.3075140781946777        7.5195335505518033       -13.090299354233085     
 C   3.9241468101801140        7.1893375421889720       -14.721057172132753     
 H   9.4914478975799135        6.5617782842687280       -17.082540711126065     
 C   10.057152897870596        4.2847852978794156       -15.970560819349021     
 H   8.5886780390802606        4.1806199157016746       -14.432886149931992     
 C   7.6625866231974138        3.5147743941276626       -16.250609892634110     
 H   3.1563764787907322      -0.75462186224253103       -13.517634974595998     
 C   3.4328779715157398      -0.60722746914988279       -11.393343720421113     
 C   3.7962711037615207        2.7387330098857050       -14.688705433755782     
 H   5.6414458668813090        1.6201147031554217       -14.617413056084521     
 C   4.1673770808218888       0.39586591335897553       -15.529291106877247     
 H   3.8369121671190420      -0.16183067265612791       -9.3341795370426404     
 C   4.6393725788589055        2.0723025983324010       -8.2095774956041634     
 H   5.6061098584476126        3.0539632210327956       -9.8377065448122547     
 C   6.8946521224113066        1.4571399852444287       -9.1764220907682255     
 H   8.5456677906367648        8.8334207836649377       -17.258906944114038     
 H   5.7712981624165041        9.9456770616450658       -13.609259743993656     
 H   4.0599714909310496        9.5966184823800269       -13.292243421514966     
 H   4.6117696617325690        9.8555025839767243       -14.950361799428686     
 H   3.7308475822072751        7.5799990378167195       -15.730566534751098     
 H   3.0204206524943293        7.3494206880345034       -14.115276788360042     
 H   4.0785105581995502        6.1059991160021170       -14.826167092290810     
 H   10.387171810679117        3.2470109718522058       -15.818424106472241     
 H   10.753022286545995        4.9466835427153990       -15.436543027368776     
 H   10.157182808348514        4.4959005679595005       -17.043301904042050     
 H   7.6707107678666002        3.7465397477337188       -17.324644831905623     
 H   6.6339734239306463        3.6260715662029015       -15.883125226718978     
 H   7.9583543377890438        2.4615275713763225       -16.134382213407903     
 H   2.7856911482276332       -1.4534108047163057       -11.168638327164439     
 H   2.7144000538516821        2.5496779098235716       -14.715805233373988     
 H   4.0808826554459090        3.1971320727152741       -15.645909832736109     
 H   3.9848831966375102        3.4782880421857505       -13.900185092528590     
 H   3.0954243956423682       0.16766441938991131       -15.489234886358680     
 H   4.7271565804672369      -0.54171138587939927       -15.419811619421418     
 H   4.3748672532576212       0.80068510459037945       -16.528741641732612     
 H   3.6246797077112309        2.4417113986624197       -8.4148098141468637     
 H   5.1014530953821220        2.7354827475578189       -7.4654190887564873     
 H   4.5419874956065840        1.0861402646475107       -7.7367718369396883     
 H   6.8300852699609669       0.40137184799876691       -8.8754461077562219     
 H   7.3732046869951100        2.0110458913295761       -8.3570440299806226     
 H   7.5523674799820846        1.5059284784826561       -10.056607928128061     
 C  -3.8403087709394299       -3.2467200677079382        1.5617831677480472     
 C  -4.4198526457573619       -3.4201923127883158       0.26118714201313464     
 C  -4.1640856634627417       -2.0607391993320716        2.2943605178968864     
 N  -2.9929473167769642       -4.1884343512519795        2.1341181255199628     
 C  -5.3189740279383431       -2.4659922677137769      -0.22566091859569876     
 C  -4.1129717508656558       -4.6089131729727173      -0.64496649553323071     
 C  -5.0747819042790550       -1.1412313798178706        1.7631679686775881     
 C  -3.5874387477080552       -1.8417561714449526        3.6826013550603101     
 Dy  -1.9427692791945605       -4.9356666105917890        3.9975651958231695     
 H  -2.8494139807741581       -4.9414968940786306        1.4567331395830867     
 H  -5.7671397798112638       -2.6181304857787819       -1.2074276954204883     
 C  -5.6706730701129135       -1.3372635976126195       0.51644898694750685     
 C  -2.6291765152306503       -4.6862552235459134       -1.0566303295849382     
 C  -4.6569797273774114       -5.9560029752761938      -0.12078668653417246     
 H  -4.6683352768591062       -4.4094757065207881       -1.5752882382600382     
 H  -5.3315487830339894      -0.25526252430858132        2.3415194283402063     
 C  -4.4990852457113499       -2.4815299267947464        4.7496349019787720     
 H  -2.6019973674711165       -2.3469239099419008        3.7155217866978485     
 C  -3.3158066188575295      -0.36958208243371549        4.0330673301728810     
 N  -1.3148563846699310       -4.0609402097397895        5.9721544174908434     
 H -0.36128743673370545       -3.7994946915781962        5.7006829161875956     
 N -0.70339571569707626       -6.7210054223369946        4.4155865302117139     
 O  -3.9080189229111384       -6.2003565157782603        4.3825657789746337     
 O   4.1292986458944338E-002  -3.9305589116460751        3.0960925538162716     
 H  -6.4014018956354404      -0.63178218796071051       0.12715318617258820     
 H  -2.3220470097306758       -3.7564917269700731       -1.5548582437894238     
 H  -1.9443815404313425       -4.8336260356207523      -0.21056364847033704     
 H  -2.4621194945126357       -5.5148002686385533       -1.7570718954808142     
 H  -4.4641024417419874       -6.7592354356060556      -0.84717627616341562     
 H  -4.2140610333384565       -6.2642935136013422       0.83461624325670569     
 H  -5.7437456794550803       -5.9010077450664582        2.7684555986528060E-002
 H  -4.0759733462251511       -2.3874370987954605        5.7579816001958806     
 H  -4.6779343132744753       -3.5455468577123770        4.5462435730843254     
 H  -5.4815739425772296       -1.9884379861853256        4.7389452353624701     
 H  -4.2478212369973631       0.20556373762904140        4.1087873920429772     
 H  -2.6909926030155034       0.11880665350442644        3.2747695282395721     
 H  -2.8139996281564410      -0.30014795732233918        5.0082487718720543     
 C  -1.7681352725610424       -3.1545500877068746        6.9225055953845578     
 C  0.14071994060678228       -7.7794822354996862        4.1357510206987609     
 H -0.70244778549148745       -6.5641014997482117        5.4305353987565326     
 C  -3.8819995904179163       -7.5209320661703840        5.0496713964131059     
 C  -5.2547188887067087       -5.9889884410250476        3.8249711361044074     
 C   1.4325953252088994       -4.3478426554093481        3.3210130672640741     
 C   9.1598355502757439E-002  -2.8979169779289000        2.0550766044672546     
 C  -1.1750986437488546       -1.8647900933569721        7.0714206990128394     
 C  -2.8770342961731514       -3.5096620305064872        7.7477842535113002     
 C  0.80393819278333756       -8.4921285272311700        5.1891282473069777     
 C  0.37609723755097896       -8.1670878867533805        2.7834634051486358     
 H  -3.6892670939117367       -7.3451398703321926        6.1155356010582462     
 H  -3.0354844615699292       -8.0681296407043153        4.6205463079451734     
 C  -5.2390849543036708       -8.1628545419538003        4.7687429668547807     
 C  -5.7682515243067618       -7.3873320283489896        3.5527834381506493     
 H  -5.1260437320358632       -5.3423721436777090        2.9508954748730121     
 H  -5.8609040632989347       -5.4754701133736408        4.5865452416111472     
 H   1.8408220840232656       -3.7378752335475336        4.1413134677611412     
 H   1.3893273556667478       -5.3971289039788202        3.6328526094314482     
 C   2.1712319346757396       -4.0982257919945697        1.9906324008681735     
 C   1.1185329508606612       -3.4343063811826116        1.0713690719389160     
 H -0.92659518859879586       -2.7984877492209805        1.6686840163168979     
 H  0.41577112836759944       -1.9533454156285002        2.5166757236603967     
 C  -1.7500121666431243      -0.95384282779649199        7.9606392074456371     
 C   7.3461471499474337E-002  -1.5243637343824534        6.2728691387433910     
 C  -3.4106106833803045       -2.5635318044423325        8.6275709344058296     
 C  -3.4067652074684691       -4.9318535209655270        7.6704028040104948     
 C   1.5826108130548040       -9.6075073276670366        4.8722132660064190     
 C  0.63524614520505585       -8.0089628786407072        6.6231880613612235     
 C   1.1923286164554165       -9.2735480387365019        2.5236816758969232     
 C -0.28219611065258454       -7.3926368461797916        1.6531040351813953     
 H  -5.9211931692055257       -8.0270282548351553        5.6154090521834510     
 H  -5.1488897983395319       -9.2370594659170315        4.5707144278699694     
 H  -5.3461478685170949       -7.7864203907827427        2.6206301088148316     
 H  -6.8623615137002210       -7.4317248280371109        3.4809147640845746     
 H   2.5424451297761075       -5.0346928406531539        1.5590326199565001     
 H   3.0330113340890885       -3.4346607887062368        2.1342891953681016     
 H   1.5531802818697464       -2.6454479894738094       0.44572275302496145     
 H  0.64973635583231870       -4.1767026377816396       0.41218834164191431     
 H  -1.3213962973301867        3.9182359246298523E-002   8.0414060397650626     
 C  -2.8643312400435952       -1.2813285221717814        8.7336037753531404     
 C  0.34437392150828261       -1.9862077461655962E-002   6.1290205232540149     
 H  -7.4587547364308615E-002  -1.9183847118039823        5.2513294073758523     
 C   1.3055541657796796       -2.2346159945457407        6.8878562720023879     
 H  -4.2717987408499392       -2.8189714764656899        9.2422306317346585     
 C  -4.8509560927528739       -5.0995415598231668        8.1468372396673239     
 H  -3.3813480784528487       -5.2244624475491230        6.6115287958513704     
 C  -2.4621300702641524       -5.8835127896440254        8.4350299124195622     
 H   2.0550357566940418       -10.170030553026882        5.6742658680380202     
 C   1.7855105025458424       -10.011404523511953        3.5501022056236482     
 C   1.4010762532892451       -6.6858518421986215        6.8658277722550345     
 H -0.44044411881407258       -7.8087168988227820        6.7787285709903609     
 C   1.0339286847272955       -9.0350853765049326        7.6884477493572083     
 H   1.3842461889227331       -9.5589483786713174        1.4921586390651027     
 C  0.55396463421776243       -7.3437717548194437       0.36614598209157340     
 H -0.38892111987155598       -6.3501373741798206        1.9997198747699985     
 C  -1.6926317456046953       -7.9421924611729624        1.3579266885963650     
 H  -3.3084203079491217      -0.55445323943388458        9.4083778956346578     
 H -0.53577700672945239       0.51465803522974263        5.7479173596066042     
 H   1.1749675077633199       0.16040392519465463        5.4327394038496575     
 H  0.62427188237110887       0.43589740811107147        7.0890994688910869     
 H   1.4950642936981362       -1.8372242109779355        7.8955803637227397     
 H   2.2118493823282654       -2.0794146646707836        6.2845366970668692     
 H   1.1502710841203223       -3.3173247321796211        7.0000812740091574     
 H  -5.1887642051307141       -6.1354202406688421        7.9979831114064011     
 H  -5.5416006444156167       -4.4344106295049910        7.6098632159042721     
 H  -4.9502514492672063       -4.8838267295284190        9.2188500428356370     
 H  -2.4673979039326217       -5.6411534248243189        9.5068491716567252     
 H  -1.4329675351436868       -5.7845694538656227        8.0650397894618369     
 H  -2.7671104310159826       -6.9354279130514076        8.3294393063386298     
 H   2.4354764210449846       -10.854783497484826        3.3231336489124805     
 H   2.4832670668440837       -6.8721629947100888        6.8997660825528291     
 H   1.1082825693938396       -6.2336961936091617        7.8234978173240055     
 H   1.2162832547936580       -5.9419971901777977        6.0805680111050453     
 H   2.1067893767039965       -9.2594859099664486        7.6506240474711982     
 H  0.47758304219172737       -9.9738962014120904        7.5716165204435848     
 H  0.82181501585895811       -8.6368565880310086        8.6895034456300948     
 H   1.5721202232343536       -6.9778706561153596       0.55740444087565788     
 H   8.6084610265425271E-002  -6.6829375840480427      -0.37644727092541158     
 H  0.64199935014074305       -8.3325147061005111      -0.10169776831960170     
 H  -1.6359312156420722       -8.9982993490987759        1.0577999861632739     
 H  -2.1778102300108610       -7.3871596269275264       0.54329406518987300     
 H  -2.3400713507765829       -7.8900136258167084        2.2449529961309485     
         240

 C   9.0434065223844122        6.1602729359997861       -9.3828062228185427     
 C   9.6196697143756840        5.9860617629623185       -8.0808688025615858     
 C   9.3744983813650027        7.3436061293813539       -10.116897570570719     
 N   8.1916271267033824        5.2217971662136717       -9.9534856093061954     
 C   10.520112477285119        6.9383699352829931       -7.5926563118729504     
 C   9.3089381506611559        4.7982037471635008       -7.1747740236077160     
 C   10.285518908087470        8.2618322646698932       -9.5834462513770688     
 C   8.8042435496697316        7.5625191188290994       -11.507774645161780     
 Dy   7.1502718664035090        4.4822188873286679       -11.821446588506776     
 H   8.0407432975352116        4.4720446857882248       -9.2739542751257638     
 H   10.966143377135461        6.7850606083295899       -6.6102045697025913     
 C   10.876245272071111        8.0661485705662539       -8.3343193119129158     
 C   7.8250575393560924        4.7234312177183755       -6.7627181873766018     
 C   9.8495375451253402        3.4497608652207412       -7.6989869564272393     
 H   9.8646816186586506        4.9961265402163786       -6.2443436058026602     
 H   10.546767542126279        9.1463559061250397       -10.162106600818472     
 C   9.7159182157616879        6.9150247775859004       -12.570503681052630     
 H   7.8157101343280440        7.0632627552064218       -11.543208982477553     
 C   8.5432448801593406        9.0354514045780530       -11.863504398372767     
 N   6.5338563901356501        5.3698352959955020       -13.788270002222642     
 H   5.5898972171866905        5.6503702212594380       -13.504454242975033     
 N   5.9107779671750027        2.6958037626678415       -12.243603145798389     
 O   9.1143980395727766        3.2002442850650858       -12.179557567720698     
 O   5.1558181496252180        5.4675486897303278       -10.922767995570748     
 H   11.607530951634601        8.7705405741691251       -7.9435868337355515     
 H   7.6582355219296998        3.8953923848622907       -6.0615850460642413     
 H   7.1395179534678919        4.5755250039230813       -7.6082032179553511     
 H   7.5184896389519693        5.6538431728168952       -6.2650667536922660     
 H   10.936579452033678        3.5018636177364657       -7.8468227209444201     
 H   9.4058977258193170        3.1428750879395042       -8.6545121055417749     
 H   9.6542326817018580        2.6469286100998151       -6.9727252964673685     
 H   9.2974217387422780        7.0109920173899027       -13.580720622770549     
 H   9.8873694565728130        5.8498836090798330       -12.365340180682995     
 H   10.701673819494072        7.4017582288463082       -12.556451478790704     
 H   9.4797343909509664        9.6032543177490286       -11.940792501288700     
 H   7.9216718018955783        9.5315169387930219       -11.107440928186374     
 H   8.0423737150467147        9.1050281193015650       -12.839273723533477     
 C   6.9916045354638277        6.2631970567567521       -14.747881732024831     
 C   5.0692792944257246        1.6343157395113839       -11.968113986032247     
 H   5.9048425831637452        2.8602120175444168       -13.257473456212590     
 C   9.0856196867960790        1.8830940279289321       -12.853140385560454     
 C   10.462953152977427        3.4089436439512513       -11.627670652329586     
 C   3.7649852301429960        5.0404347258723652       -11.132011657186270     
 C   5.1094829760472855        6.5197482076934756       -9.8973235963983424     
 C   6.4078434222594041        7.5559336139236812       -14.906771114542877     
 C   8.0955276285603457        5.8918839311059852       -15.572081583828291     
 C   4.4044133092808480       0.92662234754747774       -13.024069051168723     
 C   4.8360042089688564        1.2384835763403810       -10.617615226534232     
 H   8.8934941121001287        2.0643854949791742       -13.918166780745981     
 H   8.2376754711070355        1.3356137722872607       -12.427361688043703     
 C   10.441603588586307        1.2367060235251182       -12.575889017216612     
 C   10.975722604944867        2.0093613911813013       -11.359968126682976     
 H   10.339069448920515        4.0545201522888750       -10.752096780603718     
 H   11.067682614005934        3.9227435398551647       -12.390326623604269     
 H   3.3514344395133340        5.6330744042072611       -11.965388417517008     
 H   3.8101381911322023        3.9825135142098396       -11.423146518398921     
 C   3.0314097052561038        5.3174450977835273       -9.7999404160814176     
 C   4.0893840837901836        5.9961716976521968       -8.8963783713823741     
 H   6.1295431774850089        6.6272543607527767       -9.5180700825719828     
 H   4.7810800840511147        7.4580860920572762       -10.373112836065605     
 C   6.9903298727717127        8.4556670707425230       -15.802314548103279     
 C   5.1607900041467794        7.9097137192353815       -14.111805155715869     
 C   8.6362985365540954        6.8269665868173437       -16.458952642622496     
 C   8.6122593510854379        4.4657962491648524       -15.484199087867832     
 C   3.6292872380195873      -0.19262011890181149       -12.712501800622459     
 C   4.5677673656579092        1.4202119672885161       -14.454981263287628     
 C   4.0244093195199051       0.12727250331824250       -10.362985686490546     
 C   5.4887612654593694        2.0105548333356400       -9.4824220559858752     
 H   11.122255129396644        1.3712095461554203       -13.424095008121720     
 H   10.348310399269796       0.16245408020257940       -12.378951368470812     
 H   10.555872954918421        1.6091093535939578       -10.427263600764674     
 H   12.069952079983905        1.9634832889522817       -11.291650574415053     
 H   2.6581457469828940        4.3882173664532473       -9.3481383142359924     
 H   2.1712501862464051        5.9829450718754105       -9.9519765881095310     
 H   3.6583323724851815        6.7948224857501076       -8.2774153804377786     
 H   4.5632806859293034        5.2620253165698267       -8.2293676925839776     
 H   6.5699339962377854        9.4514192426324311       -15.890910778368887     
 C   8.1016600975631459        8.1132169730696937       -16.573180302981189     
 C   4.8928756424709121        9.4159146730918710       -13.986717542092300     
 H   5.3082545574288975        7.5288885196431696       -13.085283162044238     
 C   3.9261912137000952        7.1948272942074771       -14.716425780543959     
 H   9.4942127895165935        6.5591499032239398       -17.072614579371720     
 C   10.054610058392162        4.2819252900495135       -15.959383609124185     
 H   8.5846431601335507        4.1811426841847288       -14.422854983359993     
 C   7.6588505080478448        3.5169015286397189       -16.241384076278425     
 H   3.1560242155922773      -0.75071276713544255       -13.517132579279998     
 C   3.4312235206631163      -0.60619202900823554       -11.392515498317595     
 C   3.7958100846179339        2.7418413142880875       -14.685360496379818     
 H   5.6422569619844234        1.6256798743295180       -14.611575888203767     
 C   4.1712449535849077       0.39995447819914626       -15.526423024714374     
 H   3.8353341183825345      -0.16467904031343991       -9.3326729743688670     
 C   4.6418960284324209        2.0616926357770007       -8.2016514680201364     
 H   5.6009647708563435        3.0528332461439964       -9.8285076608768787     
 C   6.8955904636594223        1.4573338614536904       -9.1764791959401890     
 H   8.5518523689306374        8.8320065844874485       -17.252539823495031     
 H   5.7732955899304201        9.9534899808208888       -13.610668969661379     
 H   4.0617278738925409        9.6058120751500233       -13.293926767562471     
 H   4.6147739609604743        9.8596912966472718       -14.952365834590571     
 H   3.7338637104227290        7.5831527687472660       -15.726974656359248     
 H   3.0220523990619408        7.3565618928620857       -14.111764932366700     
 H   4.0802425234496251        6.1112341271684301       -14.818866850992341     
 H   10.382615699382598        3.2437426165268382       -15.805955889393534     
 H   10.751345329704996        4.9431115160794992       -15.425635481640645     
 H   10.155576215290429        4.4916765137662509       -17.032292367385043     
 H   7.6688357085388335        3.7482638847780989       -17.315484684788018     
 H   6.6300769230255385        3.6307153659190847       -15.875269054615815     
 H   7.9519582492075367        2.4630344886802686       -16.124439591373253     
 H   2.7839610987730277       -1.4526698274802547       -11.169229854720365     
 H   2.7141833542264018        2.5515215721696429       -14.712815537194990     
 H   4.0803220142715908        3.2002208716127285       -15.642591715863425     
 H   3.9832717624145921        3.4819624703381256       -13.897106561707158     
 H   3.0993735032686400       0.17105534404159276       -15.488739787832234     
 H   4.7313991305060306      -0.53731330274949940       -15.416125649984515     
 H   4.3806558943813512       0.80526063054198294       -16.525251327627178     
 H   3.6256065743760257        2.4289652831686830       -8.4018854419223867     
 H   5.1045024395851009        2.7227082467481827       -7.4559252168137400     
 H   4.5487705720888192        1.0732890577895922       -7.7331538690330728     
 H   6.8343397640174723       0.40059104651563909       -8.8786596965968503     
 H   7.3748412384959252        2.0098508573413136       -8.3565927232005190     
 H   7.5508727551517376        1.5105190733022134       -10.058017225906717     
 C  -3.8365822400328584       -3.2465542657899484        1.5597865425733726     
 C  -4.4151332000644681       -3.4197859568402631       0.25871027174427885     
 C  -4.1630876563022845       -2.0620249080433930        2.2934026966807388     
 N  -2.9877763776641366       -4.1874400711599833        2.1313892331333024     
 C  -5.3160215561152864       -2.4669951004948141      -0.22759065481308230     
 C  -4.1060342349547128       -4.6073102754272641      -0.64821687409435891     
 C  -5.0755352476158784       -1.1439855808148922        1.7627363908146567     
 C  -3.5875140868567126       -1.8426234197041271        3.6820278663335917     
 Dy  -1.9373920088621337       -4.9350722670598239        3.9943174316859746     
 H  -2.8431660752951320       -4.9396307246488584        1.4532818703192389     
 H  -5.7634155094260535       -2.6190439519656517       -1.2097247234837403     
 C  -5.6704995573774273       -1.3398899380771829       0.51557856527292234     
 C  -2.6218701173255416       -4.6834944015882618       -1.0588422219041151     
 C  -4.6495328106811762       -5.9551387599634946      -0.12541549532847707     
 H  -4.6607350084159220       -4.4075834952673230       -1.5788713051500318     
 H  -5.3343775527449910      -0.25922045112381775        2.3419405118835050     
 C  -4.4994559817261255       -2.4825976250789554        4.7486997922989769     
 H  -2.6018249343092639       -2.3471340085849173        3.7157908078148738     
 C  -3.3171226551812745      -0.37013946611142962        4.0323343942107339     
 N  -1.3118426846749422       -4.0550324149998245        5.9672971273590356     
 H -0.36045335384475463       -3.7885167928818304        5.6938655795729964     
 N -0.69786486136423032       -6.7198304346474957        4.4146798433264278     
 O  -3.9015293248259488       -6.2024494520318836        4.3763033988455282     
 O   4.6973777099120248E-002  -3.9296223628550626        3.0935635535968933     
 H  -6.4026152307795341      -0.63559394610059217       0.12679313226049016     
 H  -2.3145016888255632       -3.7529578233417276       -1.5554757653745199     
 H  -1.9375638308594521       -4.8321102747839602      -0.21260909572528089     
 H  -2.4542634934938632       -5.5109608623987949       -1.7603796378340120     
 H  -4.4555762622683233       -6.7577766393883794      -0.85214931705284636     
 H  -4.2070771511320473       -6.2637218429177848       0.83011424318058813     
 H  -5.7364322955125662       -5.9008795789553821        2.2327448705440053E-002
 H  -4.0772037868876252       -2.3874796454295506        5.7572985689132334     
 H  -4.6770485022120623       -3.5469343486603142        4.5459420510702717     
 H  -5.4823920714310246       -1.9904173161377714        4.7369427274520586     
 H  -4.2496524701144693       0.20416403770753450        4.1082082258191477     
 H  -2.6928950932962530       0.11870707547035536        3.2738717274829767     
 H  -2.8151219979637010      -0.30014340181861598        5.0073796361100449     
 C  -1.7667969812508688       -3.1522955314723955        6.9201012305371314     
 C  0.14548739062231858       -7.7792879668164048        4.1363554553489674     
 H -0.69647764829290626       -6.5612938804568435        5.4293607553637777     
 C  -3.8757747898482635       -7.5226355436086534        5.0442718522609216     
 C  -5.2483829479889241       -5.9909864545375395        3.8191375976870061     
 C   1.4379351230907496       -4.3477130165411237        3.3194678579367283     
 C   9.8283954502297891E-002  -2.9010943539240834        2.0485748015893788     
 C  -1.1758638792407121       -1.8620334452641436        7.0729839858273662     
 C  -2.8748574571942931       -3.5116246343054058        7.7445946178094172     
 C  0.80806495210278140       -8.4909656731093079        5.1907659678058149     
 C  0.38071788202581575       -8.1689009378278161        2.7846006382071966     
 H  -3.6824249351764471       -7.3462189748768276        6.1098875072318712     
 H  -3.0297711049082743       -8.0706072266535962        4.6151700103876445     
 C  -5.2333195934697256       -8.1640411126281673        4.7645185777289836     
 C  -5.7625180481723017       -7.3893206740741579        3.5480485247588742     
 H  -5.1198533260465533       -5.3447758790814239        2.9447755533108433     
 H  -5.8541771724657785       -5.4769252162280342        4.5806498619259557     
 H   1.8474059482027214       -3.7347844112729449        4.1367928956009505     
 H   1.3935242650889565       -5.3954985976656831        3.6357408146595400     
 C   2.1760006055631163       -4.1047807366621418        1.9877396848568112     
 C   1.1237507814672176       -3.4429461625521762        1.0665345442157632     
 H -0.91996031606566320       -2.8013758892008171        1.6623856173307483     
 H  0.42426630543966631       -1.9553811506570835        2.5062796184669973     
 C  -1.7528481234692703      -0.95436986296374327        7.9641546457046974     
 C   7.3089269699561865E-002  -1.5178971788853779        6.2767337175028262     
 C  -3.4106315927502537       -2.5686528155852772        8.6263200262215243     
 C  -3.4010892021737242       -4.9348494776546055        7.6646037054754128     
 C   1.5865664297623365       -9.6068768305058629        4.8754170841720157     
 C  0.63909832232087982       -8.0060765255505881        6.6241762918676867     
 C   1.1961813545461806       -9.2762923402137503        2.5263986510141025     
 C -0.27660181472715378       -7.3952618276164923        1.6531198436511627     
 H  -5.9150497262212713       -8.0269621618126283        5.6112936203028756     
 H  -5.1437414360996101       -9.2384857031475267        4.5675526526416412     
 H  -5.3407433370142456       -7.7892701316689523        2.6161136101623597     
 H  -6.8566684565168510       -7.4333380443642589        3.4765269715704790     
 H   2.5453376159967562       -5.0435435829609618        1.5598093123970833     
 H   3.0388446984409070       -3.4420301697385307        2.1282009757234182     
 H   1.5592678367081219       -2.6573265583948413       0.43761768035413451     
 H  0.65343738604359891       -4.1871418008680328       0.41060811216826193     
 H  -1.3258438038418221        3.9055003438582099E-002   8.0480044416542196     
 C  -2.8670938810529956       -1.2856327507098178        8.7355619573109511     
 C  0.34361101485690221       -1.2908765034713297E-002   6.1393816230783456     
 H  -7.3947207236923815E-002  -1.9076451278866517        5.2534953629632097     
 C   1.3051039906997330       -2.2300182636714507        6.8897489848019902     
 H  -4.2714618986082824       -2.8273992755380752        9.2399915354122157     
 C  -4.8448580168107283       -5.1070044307693054        8.1405141448561018     
 H  -3.3748250417273740       -5.2256241029409356        6.6052316200094756     
 C  -2.4541914143701269       -5.8852734066866876        8.4279460328663003     
 H   2.0588386471783680       -10.168373012589068        5.6782726866650171     
 C   1.7892648953882020       -10.012712205943293        3.5538988005530401     
 C   1.4062248715577041       -6.6835586504988518        6.8656225495791956     
 H -0.43643986142839386       -7.8045423022523188        6.7788543509253003     
 C   1.0360475216560794       -9.0313544515374442        7.6908860725810069     
 H   1.3875969237856109       -9.5637027412260966        1.4953278997875856     
 C  0.56010155149813534       -7.3486246834328703       0.36645686315964449     
 H -0.38261812039296328       -6.3523140524665171        1.9986108419249986     
 C  -1.6873283266872461       -7.9439696795774690        1.3578219789636374     
 H  -3.3130154017076014      -0.56108429161157047        9.4115835532288799     
 H -0.53625962875787703       0.52299827140811883        5.7596499148388363     
 H   1.1747647394861001       0.17039099996221219        5.4446834299747149     
 H  0.62256517079259066       0.43866333759255960        7.1015429000425723     
 H   1.4939469568484471       -1.8362100428816128        7.8989202230022837     
 H   2.2116323693402213       -2.0723648924089861        6.2874878426057244     
 H   1.1500897039002687       -3.3130805903330174        6.9979107542409649     
 H  -5.1801360114255948       -6.1433446934907012        7.9896630652886680     
 H  -5.5370581253963476       -4.4425078451708258        7.6048245931035598     
 H  -4.9446168464893390       -4.8936736720070160        9.2129297829630303     
 H  -2.4611770305771845       -5.6453881084202662        9.5002720667306040     
 H  -1.4250631614530724       -5.7822225466713517        8.0592837301348652     
 H  -2.7556331185966521       -6.9378336441261732        8.3197031936321917     
 H   2.4390216101208204       -10.856527532420689        3.3280875876770670     
 H   2.4882520083200701       -6.8708734162250735        6.8986725875273578     
 H   1.1146700498448665       -6.2308159125243012        7.8233780881700046     
 H   1.2213909068113815       -5.9397716547814978        6.0802967349375381     
 H   2.1088195530033302       -9.2562608231220409        7.6545002499926653     
 H  0.47939688905977285       -9.9700262084600766        7.5743971452029877     
 H  0.82291095654913171       -8.6320567987258414        8.6912913908584120     
 H   1.5783720370452949       -6.9829783049294667       0.55755816147971493     
 H   9.2829949404521050E-002  -6.6886750052567017      -0.37729943940450966     
 H  0.64783587258395259       -8.3380968112504252       -9.9843832966334756E-002
 H  -1.6311016246850603       -9.0001853551989797        1.0579903052860615     
 H  -2.1719427608423842       -7.3889448500562720       0.54283526059156084     
 H  -2.3350116284971527       -7.8911109338472576        2.2446146194924572     
         240

 C   9.0445502767075290        6.1615647126998292       -9.3750286890548349     
 C   9.6202775921205479        5.9864407306698553       -8.0729392485892681     
 C   9.3798833665720025        7.3429912232850825       -10.110056917256575     
 N   8.1895236140827059        5.2255272883909374       -9.9448783980649562     
 C   10.524642474668097        6.9355151757463940       -7.5858012687583605     
 C   9.3061955951089246        4.8000510108108010       -7.1661531571061730     
 C   10.295256615969976        8.2574917243559156       -9.5779826295016548     
 C   8.8090614568957850        7.5644201478632800       -11.500296657389425     
 Dy   7.1466343243828065        4.4863503565029346       -11.812256672945420     
 H   8.0369041654881688        4.4765874378305801       -9.2648570637406102     
 H   10.969936561568367        6.7815661935036715       -6.6030929233820732     
 C   10.885712055616890        8.0606295226930023       -8.3289333204303322     
 C   7.8219355515248736        4.7270832508747000       -6.7551665706812818     
 C   9.8456560318602726        3.4507812948565930       -7.6894055806417914     
 H   9.8612628776069187        4.9978262098931028       -6.2352882065421280     
 H   10.559917826481025        9.1402349318800322       -10.157674232694777     
 C   9.7184099630893499        6.9165177344487203       -12.564674983362103     
 H   7.8194852943424351        7.0673618873651369       -11.535414145082044     
 C   8.5511668300674710        9.0384297769024435       -11.853936470798214     
 N   6.5325792964085201        5.3757385342364019       -13.778923925158114     
 H   5.5892848019493524        5.6587941903275505       -13.495440789380027     
 N   5.9075555835400024        2.6998100467542727       -12.236731927558711     
 O   9.1094566797982228        3.2016638210920685       -12.170751391476559     
 O   5.1524953369801745        5.4712355571842624       -10.911373313676599     
 H   11.620253724847680        8.7621163573753016       -7.9392945012884413     
 H   7.6545736185437594        3.9011422214498324       -6.0517914730313933     
 H   7.1368090447143135        4.5766024247384651       -7.6004862741242807     
 H   7.5150920322015748        5.6589196680535165       -6.2604302057938126     
 H   10.932981060806942        3.5014078635091730       -7.8354076279755356     
 H   9.4031891429554548        3.1449941962516035       -8.6458178479334205     
 H   9.6477825885814870        2.6480666815798521       -6.9637603500338949     
 H   9.2997363264938233        7.0156890349519214       -13.574441618496440     
 H   9.8868349240982507        5.8504991546638667       -12.361971367286397     
 H   10.705531135855257        7.4003913945570465       -12.550149960972563     
 H   9.4889620319007726        9.6038427134192244       -11.932546662290960     
 H   7.9324114401764625        9.5351810007744167       -11.096087793309099     
 H   8.0485284158173709        9.1104658130812517       -12.828583744786782     
 C   6.9921403989910624        6.2669641733054009       -14.739682606419866     
 C   5.0673240266005797        1.6367257603091070       -11.963247708345797     
 H   5.9019540268709960        2.8654983182955336       -13.250385549470073     
 C   9.0811577739768623        1.8847419606831457       -12.844904875888362     
 C   10.457883967801942        3.4103926184210009       -11.618389563703669     
 C   3.7626491927143970        5.0438883351778916       -11.126475312029017     
 C   5.1025686024578283        6.5089146751947800       -9.8728471613786741     
 C   6.4101011650475233        7.5601626644389448       -14.900967359934302     
 C   8.0958270841082758        5.8929883233847882       -15.562952212242633     
 C   4.4037701010846781       0.92982216083798219       -13.020538154774979     
 C   4.8341923624350853        1.2382472359523049       -10.613462995827385     
 H   8.8872702811201041        2.0661662032233390       -13.909551897576785     
 H   8.2344789123256277        1.3360014291698086       -12.418248502154961     
 C   10.438225292149045        1.2398661675200944       -12.569767178453290     
 C   10.971763219835895        2.0108564078250408       -11.352603510606381     
 H   10.333435793876413        4.0547973735711000       -10.742118529762974     
 H   11.062395790764747        3.9255801747641317       -12.380254827783416     
 H   3.3469121481106670        5.6475413093858089       -11.949507211513607     
 H   3.8105191549257618        3.9916674932678715       -11.433113312739136     
 C   3.0294474808248832        5.2980337170668212       -9.7914691488651346     
 C   4.0849241599921466        5.9687752443417574       -8.8797530551258994     
 H   6.1223187855880070        6.6156859730222211       -9.4926423536375868     
 H   4.7702774418408920        7.4512827677258207       -10.335840548452484     
 C   6.9944618595573695        8.4579489122940181       -15.797220346722623     
 C   5.1625581124774236        7.9163476859683053       -14.107912188012696     
 C   8.6388151906632764        6.8263351821338754       -16.450276461377996     
 C   8.6097525879083499        4.4660213874518817       -15.474164019714266     
 C   3.6283257462356699      -0.18975360172144920       -12.710931738497967     
 C   4.5686377333463275        1.4243003652108128       -14.450951876490103     
 C   4.0227142202959243       0.12651247333459398       -10.360875039072436     
 C   5.4874851295874949        2.0078886855885121       -9.4769445831487005     
 H   11.118283935657315        1.3773572103443363       -13.417951190817377     
 H   10.346733441635836       0.16507531708206352       -12.375137509156650     
 H   10.552174790474735        1.6088259373151663       -10.420558232371738     
 H   12.066050073987123        1.9656993430618255       -11.284384114232042     
 H   2.6617570016663152        4.3613951544625973       -9.3532761624087950     
 H   2.1660407756571241        5.9607007381203285       -9.9336567906076247     
 H   3.6507233812881448        6.7571660504600866       -8.2513815200502236     
 H   4.5617331251634425        5.2286398064758615       -8.2224809124671818     
 H   6.5752885963902283        9.4540348606459457       -15.887730535115111     
 C   8.1061701530905168        8.1131901065157557       -16.566480575804952     
 C   4.8950317530167293        9.4228907845934984       -13.987246407313840     
 H   5.3089950366631182        7.5382434887345351       -13.080266969855391     
 C   3.9282356172200759        7.2003170462259822       -14.711794388955168     
 H   9.4969776814532754        6.5565215221791515       -17.062688447617376     
 C   10.052067218913731        4.2790652822196105       -15.948206398899348     
 H   8.5806082811868407        4.1816654526677830       -14.412823816787995     
 C   7.6551143928982759        3.5190286631517753       -16.232158259922741     
 H   3.1556719523938219      -0.74680367202835407       -13.516630183964001     
 C   3.4295690698104933      -0.60515658886658841       -11.391687276214075     
 C   3.7953490654743467        2.7449496186904701       -14.682015559003855     
 H   5.6430680570875387        1.6312450455036145       -14.605738720323014     
 C   4.1751128263479256       0.40404304303931704       -15.523554942551499     
 H   3.8337560696460273      -0.16752740797075194       -9.3311664116950936     
 C   4.6444194780059371        2.0510826732216008       -8.1937254404361095     
 H   5.5958196832650753        3.0517032712551972       -9.8193087769415026     
 C   6.8965288049075379        1.4575277376629523       -9.1765363011121508     
 H   8.5580369472245099        8.8305923853099593       -17.246172702876024     
 H   5.7752930174443353        9.9613028999967117       -13.612078195329104     
 H   4.0634842568540330        9.6150056679200180       -13.295610113609978     
 H   4.6177782601883788        9.8638800093178176       -14.954369869752458     
 H   3.7368798386381830        7.5863064996778125       -15.723382777967398     
 H   3.0236841456295527        7.3637030976896689       -14.108253076373360     
 H   4.0819744886997000        6.1164691383347440       -14.811566609693873     
 H   10.378059588086078        3.2404742612014705       -15.793487672314827     
 H   10.749668372863997        4.9395394894435993       -15.414727935912516     
 H   10.153969622232344        4.4874524595730003       -17.021282830728033     
 H   7.6669606492110667        3.7499880218224795       -17.306324537670413     
 H   6.6261804221204308        3.6353591656352680       -15.867412882512651     
 H   7.9455621606260287        2.4645414059842148       -16.114496969338603     
 H   2.7822310493184221       -1.4519288502442038       -11.169821382276293     
 H   2.7139666546011214        2.5533652345157147       -14.709825841015993     
 H   4.0797613730972726        3.2033096705101824       -15.639273598990741     
 H   3.9816603281916736        3.4856368984905002       -13.894028030885726     
 H   3.1033226108949119       0.17444626869327420       -15.488244689305787     
 H   4.7356416805448243      -0.53291521961959953       -15.412439680547612     
 H   4.3864445355050812       0.80983615649358631       -16.521761013521743     
 H   3.6265334410408210        2.4162191676749463       -8.3889610696979098     
 H   5.1075517837880806        2.7099337459385460       -7.4464313448709918     
 H   4.5555536485710553        1.0604378509316739       -7.7295359011264582     
 H   6.8385942580739778       0.39981024503251128       -8.8818732854374804     
 H   7.3764777899967404        2.0086558233530507       -8.3561414164204155     
 H   7.5493780303213898        1.5151096681217706       -10.059426523685374     
 C  -3.8328557091262869       -3.2463884638719587        1.5577899173986982     
 C  -4.4104137543715742       -3.4193796008922104       0.25623340147542312     
 C  -4.1620896491418282       -2.0633106167547144        2.2924448754645912     
 N  -2.9826054385513090       -4.1864457910679862        2.1286603407466420     
 C  -5.3130690842922297       -2.4679979332758513      -0.22952039103046584     
 C  -4.0990967190437706       -4.6057073778818118      -0.65146725265548711     
 C  -5.0762885909527027       -1.1467397818119138        1.7623048129517254     
 C  -3.5875894260053700       -1.8434906679633019        3.6814543776068738     
 Dy  -1.9320147385297068       -4.9344779235278597        3.9910696675487798     
 H  -2.8369181698161059       -4.9377645552190863        1.4498306010553910     
 H  -5.7596912390408423       -2.6199574181525214       -1.2120217515469922     
 C  -5.6703260446419419       -1.3425162785417464       0.51470814359833794     
 C  -2.6145637194204330       -4.6807335796306093       -1.0610541142232921     
 C  -4.6420858939849410       -5.9542745446507963      -0.13004430412278165     
 H  -4.6531347399727370       -4.4056912840138587       -1.5824543720400255     
 H  -5.3372063224559927      -0.26317837793905419        2.3423615954268042     
 C  -4.4998267177409002       -2.4836653233631645        4.7477646826191817     
 H  -2.6016525011474112       -2.3473441072279337        3.7160598289318991     
 C  -3.3184386915050195      -0.37069684978914369        4.0316014582485868     
 N  -1.3088289846799537       -4.0491246202598594        5.9624398372272287     
 H -0.35961927095580382       -3.7775388941854642        5.6870482429583973     
 N -0.69233400703138437       -6.7186554469579960        4.4137731564411427     
 O  -3.8950397267407593       -6.2045423882855069        4.3700410187164227     
 O   5.2654567739296165E-002  -3.9286858140640502        3.0910345533775145     
 H  -6.4038285659236278      -0.63940570424047372       0.12643307834839213     
 H  -2.3069563679204506       -3.7494239197133816       -1.5560932869596160     
 H  -1.9307461212875616       -4.8305945139471680      -0.21465454298022471     
 H  -2.4464074924750903       -5.5071214561590356       -1.7636873801872095     
 H  -4.4470500827946582       -6.7563178431707032      -0.85712235794227709     
 H  -4.2000932689256381       -6.2631501722342273       0.82561224310447046     
 H  -5.7291189115700529       -5.9007514128443050        1.6970341424352040E-002
 H  -4.0784342275501002       -2.3875221920636402        5.7566155376305863     
 H  -4.6761626911496501       -3.5483218396082514        4.5456405290562172     
 H  -5.4832102002848195       -1.9923966460902172        4.7349402195416470     
 H  -4.2514837032315755       0.20276433778602759        4.1076290595953182     
 H  -2.6947975835770022       0.11860749743628429        3.2729739267263813     
 H  -2.8162443677709610      -0.30013884631489279        5.0065105003480364     
 C  -1.7654586899406950       -3.1500409752379164        6.9176968656897051     
 C  0.15025484063785485       -7.7790936981331242        4.1369598899991740     
 H -0.69050751109432507       -6.5584862611654744        5.4281861119710220     
 C  -3.8695499892786107       -7.5243390210469228        5.0388723081087372     
 C  -5.2420470072711387       -5.9929844680500315        3.8133040592696048     
 C   1.4432749209725997       -4.3475833776728994        3.3179226486093829     
 C  0.10496955350183833       -2.9042717299192669        2.0420729987115029     
 C  -1.1766291147325698       -1.8592767971713149        7.0745472726418930     
 C  -2.8726806182154343       -3.5135872381043245        7.7414049821075333     
 C  0.81219171142222513       -8.4898028189874459        5.1924036883046520     
 C  0.38533852650065253       -8.1707139889022535        2.7857378712657574     
 H  -3.6755827764411575       -7.3472980794214617        6.1042394134054971     
 H  -3.0240577482466198       -8.0730848126028771        4.6097937128301156     
 C  -5.2275542326357805       -8.1652276833025343        4.7602941886031873     
 C  -5.7567845720378408       -7.3913093197993263        3.5433136113670995     
 H  -5.1136629200572425       -5.3471796144851389        2.9386556317486745     
 H  -5.8474502816326224       -5.4783803190824276        4.5747544822407651     
 H   1.8539898123821772       -3.7316935889983558        4.1322723234407608     
 H   1.3977211745111653       -5.3938682913525469        3.6386290198876323     
 C   2.1807692764504929       -4.1113356813297131        1.9848469688454491     
 C   1.1289686120737741       -3.4515859439217409        1.0617000164926107     
 H -0.91332544353253053       -2.8042640291806538        1.6560872183445985     
 H  0.43276148251173313       -1.9574168856856669        2.4958835132735979     
 C  -1.7556840802954163      -0.95489689813099465        7.9676700839637578     
 C   7.2717067899649379E-002  -1.5114306233883024        6.2805982962622613     
 C  -3.4106525021202025       -2.5737738267282220        8.6250691180372190     
 C  -3.3954131968789794       -4.9378454343436839        7.6588046069403299     
 C   1.5905220464698691       -9.6062463333446910        4.8786209023376124     
 C  0.64295049943670379       -8.0031901724604708        6.6251645223741500     
 C   1.2000340926369446       -9.2790366416910004        2.5291156261312819     
 C -0.27100751880172302       -7.3978868090531940        1.6531356521209302     
 H  -5.9089062832370169       -8.0268960687901032        5.6071781884223002     
 H  -5.1385930738596883       -9.2399119403780201        4.5643908774133131     
 H  -5.3353388055113964       -7.7921198725551610        2.6115971115098877     
 H  -6.8509753993334810       -7.4349512606914079        3.4721391790563834     
 H   2.5482301022174050       -5.0523943252687689        1.5605860048376667     
 H   3.0446780627927255       -3.4493995507708246        2.1221127560787343     
 H   1.5653553915464975       -2.6692051273158732       0.42951260768330762     
 H  0.65713841625487912       -4.1975809639544268       0.40902788269460955     
 H  -1.3302913103534575        3.8927647630865682E-002   8.0546028435433747     
 C  -2.8698565220623964       -1.2899369792478543        8.7375201392687600     
 C  0.34284810820552175       -5.9554526077706393E-003   6.1497427229026762     
 H  -7.3306867109539001E-002  -1.8969055439693214        5.2556613185505681     
 C   1.3046538156197867       -2.2254205327971603        6.8916416976015915     
 H  -4.2711250563666265       -2.8358270746104601        9.2377524390897729     
 C  -4.8387599408685826       -5.1144673017154441        8.1341910500448815     
 H  -3.3683020050018988       -5.2267857583327491        6.5989344441675799     
 C  -2.4462527584761014       -5.8870340237293499        8.4208621533130401     
 H   2.0626415376626941       -10.166715472151255        5.6822795052920130     
 C   1.7930192882305618       -10.014019888374634        3.5576953954824320     
 C   1.4113734898261634       -6.6812654587990812        6.8654173269033567     
 H -0.43243560404271514       -7.8003677056818548        6.7789801308602406     
 C   1.0381663585848633       -9.0276235265699558        7.6933243958048054     
 H   1.3909476586484888       -9.5684571037808777        1.4984971605100685     
 C  0.56623846877850825       -7.3534776120462961       0.36676774422771563     
 H -0.37631512091437058       -6.3544907307532137        1.9975018090799990     
 C  -1.6820249077697969       -7.9457468979819756        1.3577172693309101     
 H  -3.3176104954660808      -0.56771534378925648        9.4147892108231037     
 H -0.53674225078630178       0.53133850758649503        5.7713824700710692     
 H   1.1745619712088800       0.18037807472976974        5.4566274560997714     
 H  0.62085845921407257       0.44142926707404767        7.1139863311940577     
 H   1.4928296199987581       -1.8351958747852903        7.9022600822818267     
 H   2.2114153563521772       -2.0653151201471891        6.2904389881445795     
 H   1.1499083236802152       -3.3088364484864141        6.9957402344727715     
 H  -5.1715078177204754       -6.1512691463125613        7.9813430191709349     
 H  -5.5325156063770775       -4.4506050608366605        7.5997859703028476     
 H  -4.9389822437114708       -4.9035206144856129        9.2070095230904236     
 H  -2.4549561572217473       -5.6496227920162125        9.4936949618044828     
 H  -1.4171587877624583       -5.7798756394770816        8.0535276708078918     
 H  -2.7441558061773215       -6.9402393752009379        8.3099670809257535     
 H   2.4425667991966566       -10.858271567356551        3.3330415264416535     
 H   2.4932369497960560       -6.8695838377400582        6.8975790925018856     
 H   1.1210575302958932       -6.2279356314394416        7.8232583590160036     
 H   1.2264985588291053       -5.9375461193851979        6.0800254587700300     
 H   2.1108497293026640       -9.2530357362776332        7.6583764525141325     
 H  0.48121073592781832       -9.9661562155080610        7.5771777699623897     
 H  0.82400689723930531       -8.6272570094206724        8.6930793360867291     
 H   1.5846238508562360       -6.9880859537435729       0.55771188208377187     
 H   9.9575288543616844E-002  -6.6944124264653615      -0.37815160788360774     
 H  0.65367239502716212       -8.3436789164003393       -9.7989897613067811E-002
 H  -1.6262720337280483       -9.0020713612991834        1.0581806244088492     
 H  -2.1660752916739074       -7.3907300731850176       0.54237645599324869     
 H  -2.3299519062177221       -7.8922082418778059        2.2442762428539655     
         240

 C   9.0456940310306475        6.1628564893998723       -9.3672511552911253     
 C   9.6208854698654118        5.9868196983773911       -8.0650096946169505     
 C   9.3852683517790005        7.3423763171888119       -10.103216263942432     
 N   8.1874201014620276        5.2292574105682030       -9.9362711868237170     
 C   10.529172472051073        6.9326604162097949       -7.5789462256437696     
 C   9.3034530395566932        4.8018982744581002       -7.1575322906046299     
 C   10.304994323852483        8.2531511840419363       -9.5725190076262408     
 C   8.8138793641218385        7.5663211768974605       -11.492818669617069     
 Dy   7.1429967823621050        4.4904818256772012       -11.803066757384066     
 H   8.0330650334411278        4.4811301898729345       -9.2557598523554585     
 H   10.973729746001275        6.7780717786777540       -6.5959812770615542     
 C   10.895178839162668        8.0551104748197524       -8.3235473289477504     
 C   7.8188135636936558        4.7307352840310255       -6.7476149539859609     
 C   9.8417745185952032        3.4518017244924448       -7.6798242048563434     
 H   9.8578441365551885        4.9995258795698270       -6.2262328072815967     
 H   10.573068110835768        9.1341139576350248       -10.153241864571084     
 C   9.7209017104170119        6.9180106913115402       -12.558846285671578     
 H   7.8232604543568263        7.0714610195238530       -11.527619307686532     
 C   8.5590887799756032        9.0414081492268323       -11.844368543223661     
 N   6.5313022026813901        5.3816417724773009       -13.769577848093586     
 H   5.5886723867120134        5.6672181593956630       -13.486427335785018     
 N   5.9043331999050022        2.7038163308407044       -12.229860709319034     
 O   9.1045153200236673        3.2030833571190516       -12.161945215232418     
 O   5.1491725243351310        5.4749224246381969       -10.899978631782449     
 H   11.632976498060760        8.7536921405814763       -7.9350021688413310     
 H   7.6509117151578190        3.9068920580373745       -6.0419978999985453     
 H   7.1341001359607352        4.5776798455538490       -7.5927693302932111     
 H   7.5116944254511804        5.6639961632901379       -6.2557936578953601     
 H   10.929382669580207        3.5009521092818798       -7.8239925350066519     
 H   9.4004805600915908        3.1471133045637028       -8.6371235903250643     
 H   9.6413324954611141        2.6492047530598892       -6.9547954036004214     
 H   9.3020509142453669        7.0203860525139410       -13.568162614222329     
 H   9.8863003916236885        5.8511147002478996       -12.358602553889797     
 H   10.709388452216443        7.3990245602677840       -12.543848443154422     
 H   9.4981896728505788        9.6044311090894183       -11.924300823293221     
 H   7.9431510784573476        9.5388450627558115       -11.084734658431824     
 H   8.0546831165880288        9.1159035068609402       -12.817893766040086     
 C   6.9926762625182972        6.2707312898540506       -14.731483480814900     
 C   5.0653687587754357        1.6391357811068303       -11.958381430659349     
 H   5.8990654705782459        2.8707846190466499       -13.243297642727555     
 C   9.0766958611576474        1.8863898934373591       -12.836669366216272     
 C   10.452814782626458        3.4118415928907502       -11.609108475077752     
 C   3.7603131552857985        5.0473419444834189       -11.120938966871762     
 C   5.0956542288683710        6.4980811426960852       -9.8483707263590059     
 C   6.4123589078356424        7.5643917149542084       -14.895163605325727     
 C   8.0961265396562077        5.8940927156635903       -15.553822840656975     
 C   4.4031268928885092       0.93302197412848664       -13.017007258381234     
 C   4.8323805159013142        1.2380108955642288       -10.609310765120538     
 H   8.8810464501400777        2.0679469114675042       -13.900937014407589     
 H   8.2312823535442217        1.3363890860523564       -12.409135316266221     
 C   10.434846995711785        1.2430263115150708       -12.563645339689968     
 C   10.967803834726920        2.0123514244687808       -11.345238894529786     
 H   10.327802138832309        4.0550745948533251       -10.732140278922230     
 H   11.057108967523559        3.9284168096730987       -12.370183031962561     
 H   3.3423898567079999        5.6620082145643567       -11.933626005510204     
 H   3.8109001187193212        4.0008214723259039       -11.443080107079354     
 C   3.0274852563936623        5.2786223363501152       -9.7829978816488516     
 C   4.0804642361941097        5.9413787910313181       -8.8631277388694247     
 H   6.1150943936910052        6.6041175852916663       -9.4672146247031908     
 H   4.7594747996306692        7.4444794433943660       -10.298568260839364     
 C   6.9985938463430273        8.4602307538455133       -15.792126145341967     
 C   5.1643262208080678        7.9229816527012282       -14.104019220309521     
 C   8.6413318447724574        6.8257037774504061       -16.441600280133496     
 C   8.6072458247312618        4.4662465257389110       -15.464128951560699     
 C   3.6273642544517521      -0.18688708454108691       -12.709361676373476     
 C   4.5695081010347458        1.4283887631331098       -14.446922489692577     
 C   4.0210191210719426       0.12575244335094549       -10.358764391654327     
 C   5.4862089937156204        2.0052225378413837       -9.4714671103115258     
 H   11.114312741917987        1.3835048745332523       -13.411807373513032     
 H   10.345156484001878       0.16769655396154765       -12.371323649842488     
 H   10.548476626031052        1.6085425210363746       -10.413852863978803     
 H   12.062148067990341        1.9679153971713690       -11.277117654049032     
 H   2.6653682563497365        4.3345729424719472       -9.3584140105815958     
 H   2.1608313650678430        5.9384564043652457       -9.9153369931057185     
 H   3.6431143900911085        6.7195096151700646       -8.2253476596626669     
 H   4.5601855643975817        5.1952542963818971       -8.2155941323503860     
 H   6.5806431965426704        9.4566504786594585       -15.884550291861332     
 C   8.1106802086178877        8.1131632399618159       -16.559780848628716     
 C   4.8971878635625474        9.4298668960951240       -13.987775272535380     
 H   5.3097355158973381        7.5475984578259014       -13.075250777666543     
 C   3.9302800207400566        7.2058067982444873       -14.707162997366376     
 H   9.4997425733899572        6.5538931411343642       -17.052762315863031     
 C   10.049524379435297        4.2762052743897083       -15.937029188674511     
 H   8.5765734022401308        4.1821882211508372       -14.402792650215996     
 C   7.6513782777487069        3.5211557976638312       -16.222932443567053     
 H   3.1553196891953665      -0.74289457692126559       -13.516127788648001     
 C   3.4279146189578702      -0.60412114872494127       -11.390859054110557     
 C   3.7948880463307599        2.7480579230928526       -14.678670621627891     
 H   5.6438791521906539        1.6368102166777108       -14.599901552442262     
 C   4.1789806991109444       0.40813160787948777       -15.520686860388624     
 H   3.8321780209095202      -0.17037577562806394       -9.3296598490213203     
 C   4.6469429275794525        2.0404727106662004       -8.1857994128520826     
 H   5.5906745956738071        3.0505732963663981       -9.8101098930061266     
 C   6.8974671461556536        1.4577216138722140       -9.1765934062841126     
 H   8.5642215255183824        8.8291781861324701       -17.239805582257016     
 H   5.7772904449582514        9.9691158191725346       -13.613487420996828     
 H   4.0652406398155243        9.6241992606900126       -13.297293459657483     
 H   4.6207825594162841        9.8680687219883634       -14.956373904914344     
 H   3.7398959668536373        7.5894602306083589       -15.719790899575548     
 H   3.0253158921971641        7.3708443025172512       -14.104741220380021     
 H   4.0837064539497749        6.1217041495010580       -14.804266368395405     
 H   10.373503476789558        3.2372059058761029       -15.781019455236121     
 H   10.747991416022998        4.9359674628076995       -15.403820390184388     
 H   10.152363029174257        4.4832284053797506       -17.010273294071027     
 H   7.6650855898833008        3.7517121588668596       -17.297164390552812     
 H   6.6222839212153222        3.6400029653514512       -15.859556710409489     
 H   7.9391660720445216        2.4660483232881609       -16.104554347303953     
 H   2.7805009998638166       -1.4511878730081529       -11.170412909832219     
 H   2.7137499549758410        2.5552088968617861       -14.706836144836995     
 H   4.0792007319229544        3.2063984694076368       -15.635955482118055     
 H   3.9800488939687555        3.4893113266428752       -13.890949500064295     
 H   3.1072717185211838       0.17783719334495565       -15.487749590779341     
 H   4.7398842305836180      -0.52851713648969967       -15.408753711110709     
 H   4.3922331766288112       0.81441168244518980       -16.518270699416306     
 H   3.6274603077056158        2.4034730521812095       -8.3760366974734328     
 H   5.1106011279910604        2.6971592451289097       -7.4369374729282436     
 H   4.5623367250532905        1.0475866440737553       -7.7259179332198435     
 H   6.8428487521304833       0.39902944354938347       -8.8850868742781106     
 H   7.3781143414975556        2.0074607893647882       -8.3556901096403102     
 H   7.5478833054910428        1.5197002629413281       -10.060835821464030     
 C  -3.8291291782197154       -3.2462226619539689        1.5557932922240236     
 C  -4.4056943086786804       -3.4189732449441581       0.25375653120656733     
 C  -4.1610916419813710       -2.0645963254660358        2.2914870542484431     
 N  -2.9774344994384818       -4.1854515109759900        2.1259314483599816     
 C  -5.3101166124691730       -2.4690007660568885      -0.23145012724784939     
 C  -4.0921592031328275       -4.6041044803363587      -0.65471763121661530     
 C  -5.0770419342895270       -1.1494939828089354        1.7618732350887940     
 C  -3.5876647651540279       -1.8443579162224766        3.6808808888801554     
 Dy  -1.9266374681972798       -4.9338835799958947        3.9878219034115849     
 H  -2.8306702643370794       -4.9358983857893151        1.4463793317915432     
 H  -5.7559669686556312       -2.6208708843393911       -1.2143187796102441     
 C  -5.6701525319064556       -1.3451426190063098       0.51383772192375343     
 C  -2.6072573215153247       -4.6779727576729568       -1.0632660065424691     
 C  -4.6346389772887058       -5.9534103293380971      -0.13467311291708622     
 H  -4.6455344715295528       -4.4037990727603935       -1.5860374389300191     
 H  -5.3400350921669943      -0.26713630475429068        2.3427826789701029     
 C  -4.5001974537556748       -2.4847330216473735        4.7468295729393866     
 H  -2.6014800679855585       -2.3475542058709502        3.7163288500489240     
 C  -3.3197547278287645      -0.37125423346685776        4.0308685222864407     
 N  -1.3058152846849651       -4.0432168255198944        5.9575825470954218     
 H -0.35878518806685306       -3.7665609954890984        5.6802309063437981     
 N -0.68680315269853842       -6.7174804592684971        4.4128664695558566     
 O  -3.8885501286555697       -6.2066353245391301        4.3637786385873163     
 O   5.8335358379472083E-002  -3.9277492652730372        3.0885055531581358     
 H  -6.4050419010677206      -0.64321746238035526       0.12607302443629409     
 H  -2.2994110470153379       -3.7458900160850361       -1.5567108085447119     
 H  -1.9239284117156712       -4.8290787531103758      -0.21669999023516853     
 H  -2.4385514914563178       -5.5032820499192772       -1.7669951225404072     
 H  -4.4385239033209940       -6.7548590469530270      -0.86209539883170783     
 H  -4.1931093867192288       -6.2625785015506699       0.82111024302835289     
 H  -5.7218055276275397       -5.9006232467332289        1.1613234143264031E-002
 H  -4.0796646682125743       -2.3875647386977303        5.7559325063479401     
 H  -4.6752768800872371       -3.5497093305561882        4.5453390070421626     
 H  -5.4840283291386145       -1.9943759760426629        4.7329377116312346     
 H  -4.2533149363486817       0.20136463786452072        4.1070498933714887     
 H  -2.6967000738577518       0.11850791940221322        3.2720761259697859     
 H  -2.8173667375782210      -0.30013429081116960        5.0056413645860269     
 C  -1.7641203986305214       -3.1477864190034373        6.9152925008422788     
 C  0.15502229065339113       -7.7788994294498428        4.1375643246493805     
 H -0.68453737389574387       -6.5556786418741062        5.4270114685782662     
 C  -3.8633251887089584       -7.5260424984851921        5.0334727639565529     
 C  -5.2357110665533542       -5.9949824815625243        3.8074705208522039     
 C   1.4486147188544498       -4.3474537388046750        3.3163774392820371     
 C  0.11165515250137877       -2.9074491059144498        2.0355711958336271     
 C  -1.1773943502244273       -1.8565201490784864        7.0761105594564198     
 C  -2.8705037792365760       -3.5155498419032432        7.7382153464056502     
 C  0.81631847074166897       -8.4886399648655839        5.1940414088034892     
 C  0.38995917097548932       -8.1725270399766892        2.7868751043243178     
 H  -3.6687406177058679       -7.3483771839660967        6.0985913195791230     
 H  -3.0183443915849648       -8.0755623985521581        4.6044174152725867     
 C  -5.2217888718018353       -8.1664142539769013        4.7560697994773902     
 C  -5.7510510959033807       -7.3932979655244946        3.5385786979753244     
 H  -5.1074725140679318       -5.3495833498888548        2.9325357101865057     
 H  -5.8407233907994662       -5.4798354219368210        4.5688591025555736     
 H   1.8605736765616330       -3.7286027667237667        4.1277517512805701     
 H   1.4019180839333740       -5.3922379850394098        3.6415172251157242     
 C   2.1855379473378695       -4.1178906259972852        1.9819542528340868     
 C   1.1341864426803305       -3.4602257252913056        1.0568654887694580     
 H -0.90669057099939787       -2.8071521691604904        1.6497888193584489     
 H  0.44125665958379995       -1.9594526207142502        2.4854874080801985     
 C  -1.7585200371215624      -0.95542393329824593        7.9711855222228181     
 C   7.2344866099736893E-002  -1.5049640678912268        6.2844628750216955     
 C  -3.4106734114901518       -2.5788948378711667        8.6238182098529137     
 C  -3.3897371915842345       -4.9408413910327624        7.6530055084052480     
 C   1.5944776631774016       -9.6056158361835173        4.8818247205032090     
 C  0.64680267655252788       -8.0003038193703535        6.6261527528806123     
 C   1.2038868307277086       -9.2817809431682488        2.5318326012484613     
 C -0.26541322287629227       -7.4005117904898956        1.6531514605906976     
 H  -5.9027628402527625       -8.0268299757675781        5.6030627565417257     
 H  -5.1334447116197666       -9.2413381776085153        4.5612291021849849     
 H  -5.3299342740085480       -7.7949696134413706        2.6070806128574158     
 H  -6.8452823421501101       -7.4365644770185559        3.4677513865422873     
 H   2.5511225884380537       -5.0612450675765768        1.5613626972782502     
 H   3.0505114271445439       -3.4567689318031185        2.1160245364340509     
 H   1.5714429463848729       -2.6810836962369051       0.42140753501248068     
 H  0.66083944646615933       -4.2080201270408200       0.40744765322095716     
 H  -1.3347388168650929        3.8800291823149258E-002   8.0612012454325317     
 C  -2.8726191630717972       -1.2942412077858907        8.7394783212265708     
 C  0.34208520155414135        9.9785981917201866E-004   6.1601038227270069     
 H  -7.2666526982154200E-002  -1.8861659600519911        5.2578272741379255     
 C   1.3042036405398401       -2.2208228019228704        6.8935344104011937     
 H  -4.2707882141249698       -2.8442548736828450        9.2355133427673302     
 C  -4.8326618649264370       -5.1219301726615836        8.1278679552336612     
 H  -3.3617789682764241       -5.2279474137245625        6.5926372683256851     
 C  -2.4383141025820763       -5.8887946407720122        8.4137782737597799     
 H   2.0664444281470202       -10.165057931713442        5.6862863239190098     
 C   1.7967736810729213       -10.015327570805974        3.5614919904118238     
 C   1.4165221080946224       -6.6789722670993106        6.8652121042275178     
 H -0.42843134665703636       -7.7961931091113916        6.7791059107951801     
 C   1.0402851955136474       -9.0238926016024674        7.6957627190286040     
 H   1.3942983935113666       -9.5732114663356569        1.5016664212325515     
 C  0.57237538605888127       -7.3583305406597219       0.36707862529578672     
 H -0.37001212143577789       -6.3566674090399102        1.9963927762349991     
 C  -1.6767214888523476       -7.9475241163864823        1.3576125596981825     
 H  -3.3222055892245606      -0.57434639596694237        9.4179948684173276     
 H -0.53722487281472642       0.53967874376487124        5.7831150253033021     
 H   1.1743592029316599       0.19036514949732733        5.4685714822248288     
 H  0.61915174763555436       0.44419519655553580        7.1264297623455430     
 H   1.4917122831490688       -1.8341817066889676        7.9055999415613698     
 H   2.2111983433641331       -2.0582653478853916        6.2933901336834346     
 H   1.1497269434601616       -3.3045923066398104        6.9935697147045790     
 H  -5.1628796240153561       -6.1591935991344204        7.9730229730532010     
 H  -5.5279730873578083       -4.4587022765024953        7.5947473475021363     
 H  -4.9333476409336035       -4.9133675569642099        9.2010892632178187     
 H  -2.4487352838663101       -5.6538574756121598        9.4871178568783616     
 H  -1.4092544140718439       -5.7775287322828106        8.0477716114809184     
 H  -2.7326784937579909       -6.9426451062757035        8.3002309682193154     
 H   2.4461119882724924       -10.860015602292414        3.3379954652062400     
 H   2.4982218912720420       -6.8682942592550438        6.8964855974764143     
 H   1.1274450107469198       -6.2250553503545811        7.8231386298620027     
 H   1.2316062108468289       -5.9353205839888981        6.0797541826025228     
 H   2.1128799056019982       -9.2498106494332237        7.6622526550355996     
 H  0.48302458279586385       -9.9622862225560453        7.5799583947217926     
 H  0.82510283792947892       -8.6224572201155052        8.6948672813150463     
 H   1.5908756646671771       -6.9931936025576800       0.55786560268782892     
 H  0.10632062768271264       -6.7001498476740213      -0.37900377636270582     
 H  0.65950891747037166       -8.3492610215502552       -9.6135962259800853E-002
 H  -1.6214424427710363       -9.0039573673993871        1.0583709435316369     
 H  -2.1602078225054302       -7.3925152963137633       0.54191765139493653     
 H  -2.3248921839382914       -7.8933055499083542        2.2439378662154743     
         240

 C   9.0468377853537643        6.1641482660999154       -9.3594736215274175     
 C   9.6214933476102757        5.9871986660849270       -8.0570801406446346     
 C   9.3906533369860004        7.3417614110925404       -10.096375610628288     
 N   8.1853165888413510        5.2329875327454687       -9.9276639755824778     
 C   10.533702469434051        6.9298056566731958       -7.5720911825291797     
 C   9.3007104840044619        4.8037455381054004       -7.1489114241030869     
 C   10.314732031734989        8.2488106437279569       -9.5670553857508267     
 C   8.8186972713478937        7.5682222059316411       -11.485340681844713     
 Dy   7.1393592403414035        4.4946132948514670       -11.793876841822712     
 H   8.0292259013940850        4.4856729419152899       -9.2466626409703050     
 H   10.977522930434182        6.7745773638518356       -6.5888696307410362     
 C   10.904645622708445        8.0495914269465008       -8.3181613374651668     
 C   7.8156915758624370        4.7343873171873501       -6.7400633372906409     
 C   9.8378930053301339        3.4528221541282966       -7.6702428290708955     
 H   9.8544253955034566        5.0012255492465512       -6.2171774080210644     
 H   10.586218395190512        9.1279929833900155       -10.148809496447390     
 C   9.7233934577446739        6.9195036481743601       -12.553017587981051     
 H   7.8270356143712174        7.0755601516825690       -11.519824470291022     
 C   8.5670107298837355        9.0443865215512211       -11.834800615649106     
 N   6.5300251089542600        5.3875450107182008       -13.760231771029058     
 H   5.5880599714746744        5.6756421284637746       -13.477413882190012     
 N   5.9011108162700019        2.7078226149271361       -12.222989491079357     
 O   9.0995739602491117        3.2045028931460342       -12.153139038988279     
 O   5.1458497116900874        5.4786092920921305       -10.888583949888298     
 H   11.645699271273839        8.7452679237876509       -7.9307098363942208     
 H   7.6472498117718786        3.9126418946249162       -6.0322043269656973     
 H   7.1313912272071569        4.5787572663692329       -7.5850523864621406     
 H   7.5082968187007868        5.6690726585267592       -6.2511571099969068     
 H   10.925784278353472        3.5004963550545867       -7.8125774420377683     
 H   9.3977719772277268        3.1492324128758016       -8.6284293327167099     
 H   9.6348824023407431        2.6503428245399263       -6.9458304571669478     
 H   9.3043655019969105        7.0250830700759606       -13.561883609948220     
 H   9.8857658591491244        5.8517302458319325       -12.355233740493199     
 H   10.713245768577627        7.3976577259785223       -12.537546925336281     
 H   9.5074173138003850        9.6050195047596123       -11.916054984295480     
 H   7.9538907167382318        9.5425091247372062       -11.073381523554549     
 H   8.0608378173586868        9.1213412006406287       -12.807203787293391     
 C   6.9932121260455311        6.2744984064027003       -14.723284355209934     
 C   5.0634134909502908        1.6415458019045535       -11.953515152972900     
 H   5.8961769142854967        2.8760709197977667       -13.236209735985035     
 C   9.0722339483384324        1.8880378261915727       -12.828433856544182     
 C   10.447745597450972        3.4132905673604998       -11.599827386451834     
 C   3.7579771178571995        5.0507955537889462       -11.115402621714509     
 C   5.0887398552789138        6.4872476101973904       -9.8238942913393377     
 C   6.4146166506237616        7.5686207654694710       -14.889359850717153     
 C   8.0964259952041377        5.8951971079423933       -15.544693469071317     
 C   4.4024836846923403       0.93622178741899109       -13.013476361987490     
 C   4.8305686693675431        1.2377745551761525       -10.605158534413693     
 H   8.8748226191600512        2.0697276197116694       -13.892322131238393     
 H   8.2280857947628139        1.3367767429349042       -12.400022130377481     
 C   10.431468699274523        1.2461864555100473       -12.557523500926644     
 C   10.963844449617946        2.0138464411125203       -11.337874278453192     
 H   10.322168483788207        4.0553518161355502       -10.722162028081488     
 H   11.051822144282372        3.9312534445820662       -12.360111236141707     
 H   3.3378675653053329        5.6764751197429044       -11.917744799506803     
 H   3.8112810825128811        4.0099754513839354       -11.453046901419569     
 C   3.0255230319624413        5.2592109556334101       -9.7745266144325669     
 C   4.0760043123960736        5.9139823377208787       -8.8465024226129501     
 H   6.1078700017940033        6.5925491975611106       -9.4417868957687947     
 H   4.7486721574204465        7.4376761190629104       -10.261295973226243     
 C   7.0027258331286850        8.4625125953970102       -15.787031943961312     
 C   5.1660943291387111        7.9296156194341521       -14.100126252606348     
 C   8.6438484988816384        6.8250723727669378       -16.432924098889000     
 C   8.6047390615541754        4.4664716640259403       -15.454093883407133     
 C   3.6264027626678343      -0.18402056736072461       -12.707791614248984     
 C   4.5703784687231641        1.4324771610554066       -14.442893102895052     
 C   4.0193240218479618       0.12499241336729698       -10.356653744236219     
 C   5.4849328578437468        2.0025563900942558       -9.4659896374743511     
 H   11.110341548178656        1.3896525387221681       -13.405663556208689     
 H   10.343579526367918       0.17031779084103174       -12.367509790528324     
 H   10.544778461587368        1.6082591047575832       -10.407147495585869     
 H   12.058246061993559        1.9701314512809127       -11.269851193866023     
 H   2.6689795110331578        4.3077507304812981       -9.3635518587543967     
 H   2.1556219544785620        5.9162120706101637       -9.8970171956038122     
 H   3.6355053988940722        6.6818531798800427       -8.1993137992751119     
 H   4.5586380036317209        5.1618687862879318       -8.2087073522335903     
 H   6.5859977966951133        9.4592660966729731       -15.881370048607556     
 C   8.1151902641452587        8.1131363734078779       -16.553081121452479     
 C   4.8993439741083646        9.4368430075967495       -13.988304137756920     
 H   5.3104759951315588        7.5569534269172678       -13.070234585477696     
 C   3.9323244242600373        7.2112965502629915       -14.702531605777583     
 H   9.5025074653266390        6.5512647600895759       -17.042836184108690     
 C   10.046981539956864        4.2733452665598053       -15.925851978449675     
 H   8.5725385232934208        4.1827109896338923       -14.392761483643998     
 C   7.6476421625991380        3.5232829321758876       -16.213706627211369     
 H   3.1549674259969112      -0.73898548181417700       -13.515625393332002     
 C   3.4262601681052467      -0.60308570858329413       -11.390030832007039     
 C   3.7944270271871727        2.7511662274952351       -14.675325684251929     
 H   5.6446902472937692        1.6423753878518073       -14.594064384561509     
 C   4.1828485718739623       0.41222017271965850       -15.517818778225749     
 H   3.8305999721730131      -0.17322414328537597       -9.3281532863475469     
 C   4.6494663771529678        2.0298627481108005       -8.1778733852680539     
 H   5.5855295080825389        3.0494433214775984       -9.8009110090707523     
 C   6.8984054874037692        1.4579154900814759       -9.1766505114560744     
 H   8.5704061038122550        8.8277639869549791       -17.233438461638013     
 H   5.7792878724721675        9.9769287383483576       -13.614896646664551     
 H   4.0669970227770156        9.6333928534600091       -13.298976805704990     
 H   4.6237868586441895        9.8722574346589091       -14.958377940076229     
 H   3.7429120950690913        7.5926139615389054       -15.716199021183700     
 H   3.0269476387647756        7.3779855073448335       -14.101229364386681     
 H   4.0854384191998498        6.1269391606673720       -14.796966127096937     
 H   10.368947365493039        3.2339375505507348       -15.768551238157414     
 H   10.746314459181999        4.9323954361718005       -15.392912844456259     
 H   10.150756436116172        4.4790043511865001       -16.999263757414017     
 H   7.6632105305555340        3.7534362959112397       -17.288004243435207     
 H   6.6183874203102144        3.6446467650676344       -15.851700538306327     
 H   7.9327699834630145        2.4675552405921075       -16.094611725269299     
 H   2.7787709504092111       -1.4504468957721020       -11.171004437388147     
 H   2.7135332553505607        2.5570525592078579       -14.703846448657997     
 H   4.0786400907486362        3.2094872683050908       -15.632637365245371     
 H   3.9784374597458374        3.4929857547952503       -13.887870969242863     
 H   3.1112208261474561       0.18122811799663707       -15.487254492252893     
 H   4.7441267806224126      -0.52411905335979969       -15.405067741673806     
 H   4.3980218177525412       0.81898720839679318       -16.514780385310871     
 H   3.6283871743704106        2.3907269366874733       -8.3631123252489541     
 H   5.1136504721940401        2.6843847443192730       -7.4274436009854954     
 H   4.5691198015355265        1.0347354372158368       -7.7222999653132289     
 H   6.8471032461869887       0.39824864206625565       -8.8883004631187408     
 H   7.3797508929983699        2.0062657553765253       -8.3552388028602067     
 H   7.5463885806606958        1.5242908577608854       -10.062245119242688     
 C  -3.8254026473131444       -3.2460568600359796        1.5537966670493490     
 C  -4.4009748629857866       -3.4185668889961054       0.25127966093771154     
 C  -4.1600936348209139       -2.0658820341773572        2.2905292330322955     
 N  -2.9722635603256542       -4.1844572308839929        2.1232025559733207     
 C  -5.3071641406461154       -2.4700035988379256      -0.23337986346523293     
 C  -4.0852216872218854       -4.6025015827909055      -0.65796800977774361     
 C  -5.0777952776263513       -1.1522481838059568        1.7614416572258627     
 C  -3.5877401043026853       -1.8452251644816513        3.6803074001534370     
 Dy  -1.9212601978648529       -4.9332892364639296        3.9845741392743896     
 H  -2.8244223588580533       -4.9340322163595429        1.4429280625276955     
 H  -5.7522426982704200       -2.6217843505262612       -1.2166158076734961     
 C  -5.6699790191709702       -1.3477689594708731       0.51296730024916892     
 C  -2.5999509236102161       -4.6752119357153044       -1.0654778988616460     
 C  -4.6271920605924706       -5.9525461140253979      -0.13930192171139080     
 H  -4.6379342030863686       -4.4019068615069292       -1.5896205058200126     
 H  -5.3428638618779951      -0.27109423156952711        2.3432037625134021     
 C  -4.5005681897704495       -2.4858007199315826        4.7458944632595905     
 H  -2.6013076348237054       -2.3477643045139662        3.7165978711659493     
 C  -3.3210707641525090      -0.37181161714457184        4.0301355863242936     
 N  -1.3028015846899765       -4.0373090307799302        5.9527252569636149     
 H -0.35795110517790224       -3.7555830967927322        5.6734135697291990     
 N -0.68127229836569247       -6.7163054715789983        4.4119597826705714     
 O  -3.8820605305703797       -6.2087282607927534        4.3575162584582108     
 O   6.4016149019648000E-002  -3.9268127164820248        3.0859765529387571     
 H  -6.4062552362118144      -0.64702922052023681       0.12571297052419605     
 H  -2.2918657261102253       -3.7423561124566906       -1.5573283301298080     
 H  -1.9171107021437805       -4.8275629922735845      -0.21874543749011235     
 H  -2.4306954904375448       -5.4994426436795179       -1.7703028648936050     
 H  -4.4299977238473289       -6.7534002507353508      -0.86706843972113856     
 H  -4.1861255045128187       -6.2620068308671133       0.81660824295223522     
 H  -5.7144921436850264       -5.9004950806221528        6.2561268621760206E-003
 H  -4.0808951088750494       -2.3876072853318204        5.7552494750652929     
 H  -4.6743910690248249       -3.5510968215041254        4.5450374850281081     
 H  -5.4848464579924094       -1.9963553059951087        4.7309352037208230     
 H  -4.2551461694657879       0.19996493794301382        4.1064707271476593     
 H  -2.6986025641385014       0.11840834136814216        3.2711783252131910     
 H  -2.8184891073854810      -0.30012973530744641        5.0047722288240175     
 C  -1.7627821073203478       -3.1455318627689581        6.9128881359948524     
 C  0.15978974066892743       -7.7787051607665614        4.1381687592995871     
 H -0.67856723669716268       -6.5528710225827371        5.4258368251855105     
 C  -3.8571003881393056       -7.5277459759234615        5.0280732198043685     
 C  -5.2293751258355696       -5.9969804950750163        3.8016369824348026     
 C   1.4539545167362999       -4.3473240999364497        3.3148322299546913     
 C  0.11834075150091922       -2.9106264819096332        2.0290693929557517     
 C  -1.1781595857162848       -1.8537635009856577        7.0776738462709465     
 C  -2.8683269402577172       -3.5175124457021618        7.7350257107037672     
 C  0.82044523006111281       -8.4874771107437237        5.1956791293023254     
 C  0.39457981545032617       -8.1743400910511266        2.7880123373828787     
 H  -3.6618984589705783       -7.3494562885107309        6.0929432257527489     
 H  -3.0126310349233103       -8.0780399845014390        4.5990411177150579     
 C  -5.2160235109678901       -8.1676008246512666        4.7518454103515930     
 C  -5.7453176197689197       -7.3952866112496620        3.5338437845835498     
 H  -5.1012821080786210       -5.3519870852925697        2.9264157886243374     
 H  -5.8339964999663101       -5.4812905247912136        4.5629637228703821     
 H   1.8671575407410888       -3.7255119444491775        4.1232311791203804     
 H   1.4061149933555825       -5.3906076787262736        3.6444054303438160     
 C   2.1903066182252466       -4.1244455706648564        1.9790615368227245     
 C   1.1394042732868872       -3.4688655066608702        1.0520309610463052     
 H -0.90005569846626532       -2.8100403091403270        1.6434904203722993     
 H  0.44975183665586682       -1.9614883557428333        2.4750913028867987     
 C  -1.7613559939477084      -0.95595096846549732        7.9747009604818793     
 C   7.1972664299824407E-002  -1.4984975123941511        6.2883274537811307     
 C  -3.4106943208601010       -2.5840158490141114        8.6225673016686102     
 C  -3.3840611862894896       -4.9438373477218409        7.6472064098701651     
 C   1.5984332798849339       -9.6049853390223454        4.8850285386688066     
 C  0.65065485366835185       -7.9974174662802353        6.6271409833870756     
 C   1.2077395688184724       -9.2845252446454989        2.5345495763656407     
 C -0.25981892695086151       -7.4031367719265972        1.6531672690604653     
 H  -5.8966193972685090       -8.0267638827450529        5.5989473246611503     
 H  -5.1282963493798439       -9.2427644148390105        4.5580673269566567     
 H  -5.3245297425056988       -7.7978193543275802        2.6025641142049438     
 H  -6.8395892849667401       -7.4381776933457040        3.4633635940281917     
 H   2.5540150746587029       -5.0700958098843847        1.5621393897188336     
 H   3.0563447914963620       -3.4641383128354124        2.1099363167893674     
 H   1.5775305012232483       -2.6929622651579370       0.41330246234165380     
 H  0.66454047667743954       -4.2184592901272131       0.40586742374730478     
 H  -1.3391863233767283        3.8672936015432841E-002   8.0677996473216886     
 C  -2.8753818040811980       -1.2985454363239273        8.7414365031843797     
 C  0.34132229490276095        7.9511722461146801E-003   6.1704649225513384     
 H  -7.2026186854769400E-002  -1.8754263761346608        5.2599932297252838     
 C   1.3037534654598935       -2.2162250710485805        6.8954271232007960     
 H  -4.2704513718833130       -2.8526826727552299        9.2332742464448856     
 C  -4.8265637889842914       -5.1293930436077222        8.1215448604224409     
 H  -3.3552559315509489       -5.2291090691163760        6.5863400924837903     
 C  -2.4303754466880507       -5.8905552578146754        8.4066943942065198     
 H   2.0702473186313464       -10.163400391275626        5.6902931425460066     
 C   1.8005280739152811       -10.016635253237315        3.5652885853412162     
 C   1.4216707263630817       -6.6766790753995400        6.8650068815516789     
 H -0.42442708927135764       -7.7920185125409276        6.7792316907301204     
 C   1.0424040324424313       -9.0201616766349773        7.6982010422524025     
 H   1.3976491283742443       -9.5779658288904361        1.5048356819550341     
 C  0.57851230333925419       -7.3631834692731477       0.36738950636385781     
 H -0.36370912195718519       -6.3588440873266059        1.9952837433899995     
 C  -1.6714180699348984       -7.9493013347909889        1.3575078500654549     
 H  -3.3268006829830403      -0.58097744814462826        9.4212005260115514     
 H -0.53770749484315117       0.54801897994324755        5.7948475805355351     
 H   1.1741564346544398       0.20035222426488489        5.4805155083498862     
 H  0.61744503605703616       0.44696112603702393        7.1388731934970293     
 H   1.4905949462993797       -1.8331675385926451        7.9089398008409129     
 H   2.2109813303760886       -2.0512155756235946        6.2963412792222897     
 H   1.1495455632401079       -3.3003481647932071        6.9913991949363865     
 H  -5.1542514303102358       -6.1671180519562805        7.9647029269354679     
 H  -5.5234305683385392       -4.4667994921683301        7.5897087247014241     
 H  -4.9277130381557361       -4.9232144994428069        9.1951690033452120     
 H  -2.4425144105108734       -5.6580921592081070        9.4805407519522422     
 H  -1.4013500403812296       -5.7751818250885405        8.0420155521539449     
 H  -2.7212011813386607       -6.9450508373504682        8.2904948555128755     
 H   2.4496571773483282       -10.861759637228278        3.3429494039708270     
 H   2.5032068327480279       -6.8670046807700285        6.8953921024509430     
 H   1.1338324911979465       -6.2221750692697206        7.8230189007080018     
 H   1.2367138628645524       -5.9330950485925982        6.0794829064350155     
 H   2.1149100819013320       -9.2465855625888160        7.6661288575570667     
 H  0.48483842966390933       -9.9584162296040297        7.5827390194811954     
 H  0.82619877861965252       -8.6176574308103380        8.6966552265433652     
 H   1.5971274784781182       -6.9983012513717870       0.55801932329188597     
 H  0.11306596682180843       -6.7058872688826812      -0.37985594484180391     
 H  0.66534543991358119       -8.3548431267001693       -9.4282026906533908E-002
 H  -1.6166128518140241       -9.0058433734995909        1.0585612626544247     
 H  -2.1543403533369534       -7.3943005194425089       0.54145884679662426     
 H  -2.3198324616588608       -7.8944028579389025        2.2435994895769831     
         240

 C   9.0479815396768828        6.1654400427999585       -9.3516960877637079     
 C   9.6221012253551379        5.9875776337924638       -8.0491505866723170     
 C   9.3960383221929984        7.3411465049962699       -10.089534957314145     
 N   8.1832130762206727        5.2367176549227343       -9.9190567643412386     
 C   10.538232466817027        6.9269508971365976       -7.5652361394145897     
 C   9.2979679284522305        4.8055928017526996       -7.1402905576015439     
 C   10.324469739617497        8.2444701034139776       -9.5615917638754144     
 C   8.8235151785739472        7.5701232349658216       -11.477862694072359     
 Dy   7.1357216983207010        4.4987447640257336       -11.784686926261356     
 H   8.0253867693470422        4.4902156939576443       -9.2375654295851533     
 H   10.981316114867090        6.7710829490259181       -6.5817579844205181     
 C   10.914112406254223        8.0440723790732509       -8.3127753459825833     
 C   7.8125695880312191        4.7380393503436755       -6.7325117205953200     
 C   9.8340114920650663        3.4538425837641480       -7.6606614532854476     
 H   9.8510066544517265        5.0029252189232762       -6.2081220087605322     
 H   10.599368679545258        9.1218720091450081       -10.144377128323695     
 C   9.7258852050723359        6.9209966050371801       -12.547188890290526     
 H   7.8308107743856077        7.0796592838412842       -11.512029632895512     
 C   8.5749326797918677        9.0473648938756117       -11.825232688074554     
 N   6.5287480152271300        5.3934482489590998       -13.750885693964529     
 H   5.5874475562373362        5.6840660975318871       -13.468400428595006     
 N   5.8978884326350007        2.7118288990135673       -12.216118272839680     
 O   9.0946326004745579        3.2059224291730173       -12.144332862744138     
 O   5.1425268990450439        5.4822961595460651       -10.877189267994149     
 H   11.658422044486921        8.7368437069938256       -7.9264175039471105     
 H   7.6435879083859382        3.9183917312124583       -6.0224107539328484     
 H   7.1286823184535786        4.5798346871846167       -7.5773354426310702     
 H   7.5048992119503923        5.6741491537633797       -6.2465205620984534     
 H   10.922185887126735        3.5000406008272940       -7.8011623490688837     
 H   9.3950633943638628        3.1513515211879009       -8.6197350751083537     
 H   9.6284323092203703        2.6514808960199630       -6.9368655107334734     
 H   9.3066800897484558        7.0297800876379792       -13.555604605674109     
 H   9.8852313266745622        5.8523457914159662       -12.351864927096599     
 H   10.717103084938813        7.3962908916892598       -12.531245407518140     
 H   9.5166449547501930        9.6056079004298063       -11.907809145297740     
 H   7.9646303550191169        9.5461731867186010       -11.062028388677275     
 H   8.0669925181293429        9.1267788944203154       -12.796513808546695     
 C   6.9937479895727659        6.2782655229513500       -14.715085229604968     
 C   5.0614582231251468        1.6439558227022768       -11.948648875286450     
 H   5.8932883579927475        2.8813572205488831       -13.229121829242517     
 C   9.0677720355192157        1.8896857589457861       -12.820198346872090     
 C   10.442676412275487        3.4147395418302495       -11.590546297825917     
 C   3.7556410804286005        5.0542491630944726       -11.109866276557254     
 C   5.0818254816894575        6.4764140776986947       -9.7994178563196677     
 C   6.4168743934118808        7.5728498159847346       -14.883556096108578     
 C   8.0967254507520696        5.8963015002211954       -15.535564097485659     
 C   4.4018404764961705       0.93942160070949554       -13.009945465593745     
 C   4.8287568228337712        1.2375382147880765       -10.601006303706846     
 H   8.8685987881800266        2.0715083279558342       -13.883707248069197     
 H   8.2248892359814079        1.3371643998174521       -12.390908944488739     
 C   10.428090402837263        1.2493465995050235       -12.551401662163322     
 C   10.959885064508972        2.0153414577562603       -11.330509662376597     
 H   10.316534828744103        4.0556290374177753       -10.712183777240744     
 H   11.046535321041187        3.9340900794910332       -12.350039440320854     
 H   3.3333452739026654        5.6909420249214522       -11.901863593503402     
 H   3.8116620463064406        4.0191294304419678       -11.463013695759784     
 C   3.0235608075312208        5.2397995749167041       -9.7660553472162839     
 C   4.0715443885980367        5.8865858844104393       -8.8298771063564754     
 H   6.1006456098970014        6.5809808098305558       -9.4163591668343969     
 H   4.7378695152102228        7.4308727947314557       -10.224023685613121     
 C   7.0068578199143419        8.4647944369485053       -15.781937742580656     
 C   5.1678624374693554        7.9362495861670759       -14.096233284903173     
 C   8.6463651529908194        6.8244409680834686       -16.424247917644500     
 C   8.6022322983770874        4.4666968023129705       -15.444058815253566     
 C   3.6254412708839170      -0.18115405018036232       -12.706221552124491     
 C   4.5712488364115815        1.4365655589777033       -14.438863716097526     
 C   4.0176289226239801       0.12423238338364849       -10.354543096818109     
 C   5.4836567219718724        1.9998902423471276       -9.4605121646371746     
 H   11.106370354439328        1.3958002029110841       -13.399519738904344     
 H   10.342002568733960       0.17293902772051586       -12.363695931214162     
 H   10.541080297143683        1.6079756884787915       -10.400442127192933     
 H   12.054344055996779        1.9723475053904562       -11.262584733683012     
 H   2.6725907657165786        4.2809285184906480       -9.3686897069271993     
 H   2.1504125438892809        5.8939677368550818       -9.8786973981019059     
 H   3.6278964076970355        6.6441967445900207       -8.1732799388875552     
 H   4.5570904428658610        5.1284832761939674       -8.2018205721167963     
 H   6.5913523968475554        9.4618817146864860       -15.878189805353777     
 C   8.1197003196726296        8.1131095068539381       -16.546381394276239     
 C   4.9015000846541827        9.4438191190983751       -13.988833002978460     
 H   5.3112164743657786        7.5663083960086333       -13.065218393288848     
 C   3.9343688277800184        7.2167863022814966       -14.697900214188792     
 H   9.5052723572633191        6.5486363790447886       -17.032910052354346     
 C   10.044438700478432        4.2704852587299031       -15.914674768224838     
 H   8.5685036443467109        4.1832337581169465       -14.382730317071999     
 C   7.6439060474495690        3.5254100666879435       -16.204480810855685     
 H   3.1546151627984562      -0.73507638670708852       -13.515122998016002     
 C   3.4246057172526232      -0.60205026844164700       -11.389202609903519     
 C   3.7939660080435860        2.7542745318976176       -14.671980746875965     
 H   5.6455013423968836        1.6479405590259035       -14.588227216680755     
 C   4.1867164446369811       0.41630873755982928       -15.514950696062876     
 H   3.8290219234365055      -0.17607251094268797       -9.3266467236737736     
 C   4.6519898267264841        2.0192527855554001       -8.1699473576840269     
 H   5.5803844204912698        3.0483133465887993       -9.7917121251353763     
 C   6.8993438286518849        1.4581093662907376       -9.1767076166280379     
 H   8.5765906821061275        8.8263497877774899       -17.227071341019006     
 H   5.7812852999860835        9.9847416575241805       -13.616305872332276     
 H   4.0687534057385069        9.6425864462300055       -13.300660151752496     
 H   4.6267911578720939        9.8764461473294549       -14.960381975238116     
 H   3.7459282232845457        7.5957676924694519       -15.712607142791850     
 H   3.0285793853323875        7.3851267121724158       -14.097717508393339     
 H   4.0871703844499248        6.1321741718336860       -14.789665885798469     
 H   10.364391254196519        3.2306691952253672       -15.756083021078709     
 H   10.744637502341000        4.9288234095359007       -15.382005298728130     
 H   10.149149843058085        4.4747802969932504       -16.988254220757010     
 H   7.6613354712277681        3.7551604329556199       -17.278844096317606     
 H   6.6144909194051058        3.6492905647838176       -15.843844366203163     
 H   7.9263738948815075        2.4690621578960537       -16.084669103234649     
 H   2.7770409009546055       -1.4497059185360510       -11.171595964944073     
 H   2.7133165557252803        2.5588962215539293       -14.700856752479000     
 H   4.0780794495743180        3.2125760672025452       -15.629319248372685     
 H   3.9768260255229189        3.4966601829476249       -13.884792438421432     
 H   3.1151699337737280       0.18461904264831852       -15.486759393726446     
 H   4.7483693306612063      -0.51972097022989983       -15.401381772236903     
 H   4.4038104588762712       0.82356273434839666       -16.511290071205433     
 H   3.6293140410352054        2.3779808211937365       -8.3501879530244771     
 H   5.1166998163970199        2.6716102435096367       -7.4179497290427481     
 H   4.5759028780177617        1.0218842303579185       -7.7186819974066143     
 H   6.8513577402434942       0.39746784058312784       -8.8915140519593692     
 H   7.3813874444991852        2.0050707213882628       -8.3547874960801032     
 H   7.5448938558303480        1.5288814525804428       -10.063654417021343     
 C  -3.8216761164065729       -3.2458910581179898        1.5518000418746747     
 C  -4.3962554172928927       -3.4181605330480527       0.24880279066885577     
 C  -4.1590956276604576       -2.0671677428886785        2.2895714118161474     
 N  -2.9670926212128270       -4.1834629507919967        2.1204736635866603     
 C  -5.3042116688230587       -2.4710064316189628      -0.23530959968261647     
 C  -4.0782841713109423       -4.6008986852454532      -0.66121838833887181     
 C  -5.0785486209631756       -1.1550023848029785        1.7610100793629313     
 C  -3.5878154434513427       -1.8460924127408258        3.6797339114267187     
 Dy  -1.9158829275324261       -4.9326948929319654        3.9813263751371948     
 H  -2.8181744533790272       -4.9321660469297708        1.4394767932638477     
 H  -5.7485184278852097       -2.6226978167131310       -1.2189128357367480     
 C  -5.6698055064354840       -1.3503952999354365       0.51209687857458452     
 C  -2.5926445257051078       -4.6724511137576528       -1.0676897911808230     
 C  -4.6197451438962354       -5.9516818987126996      -0.14393073050569541     
 H  -4.6303339346431844       -4.4000146502534641       -1.5932035727100062     
 H  -5.3456926315889968      -0.27505215838476355        2.3436248460567009     
 C  -4.5009389257852250       -2.4868684182157916        4.7449593535797954     
 H  -2.6011352016618527       -2.3479744031569827        3.7168668922829746     
 C  -3.3223868004762540      -0.37236900082228591        4.0294026503621474     
 N  -1.2997878846949877       -4.0314012360399651        5.9478679668318071     
 H -0.35711702228895148       -3.7446051980963664        5.6665962331145998     
 N -0.67574144403284653       -6.7151304838894985        4.4110530957852854     
 O  -3.8755709324851901       -6.2108211970463767        4.3512538783291053     
 O   6.9696939659823917E-002  -3.9258761676910123        3.0834475527193788     
 H  -6.4074685713559072      -0.65084097866011847       0.12535291661209802     
 H  -2.2843204052051127       -3.7388222088283447       -1.5579458517149041     
 H  -1.9102929925718901       -4.8260472314367924      -0.22079088474505620     
 H  -2.4228394894187724       -5.4956032374397594       -1.7736106072468025     
 H  -4.4214715443736647       -6.7519414545176746      -0.87204148061056930     
 H  -4.1791416223064095       -6.2614351601835558       0.81210624287611766     
 H  -5.7071787597425123       -5.9003669145110758        8.9901958108801021E-004
 H  -4.0821255495375235       -2.3876498319659101        5.7545664437826467     
 H  -4.6735052579624119       -3.5524843124520626        4.5447359630140545     
 H  -5.4856645868462044       -1.9983346359475544        4.7289326958104114     
 H  -4.2569774025828941       0.19856523802150691        4.1058915609238298     
 H  -2.7005050544192506       0.11830876333407107        3.2702805244565956     
 H  -2.8196114771927410      -0.30012517980372322        5.0039030930620090     
 C  -1.7614438160101740       -3.1432773065344790        6.9104837711474261     
 C  0.16455719068446370       -7.7785108920832799        4.1387731939497936     
 H -0.67259709949858149       -6.5500634032913689        5.4246621817927556     
 C  -3.8508755875696528       -7.5294494533617309        5.0226736756521841     
 C  -5.2230391851177842       -5.9989785085875083        3.7958034440174013     
 C   1.4592943146181501       -4.3471944610682254        3.3132870206273459     
 C  0.12502635050045965       -2.9138038579048167        2.0225675900778759     
 C  -1.1789248212081425       -1.8510068528928292        7.0792371330854733     
 C  -2.8661501012788588       -3.5194750495010805        7.7318360750018833     
 C  0.82457198938055654       -8.4863142566218617        5.1973168498011626     
 C  0.39920045992516295       -8.1761531421255622        2.7891495704414391     
 H  -3.6550563002352887       -7.3505353930553659        6.0872951319263739     
 H  -3.0069176782616553       -8.0805175704507199        4.5936648201575290     
 C  -5.2102581501339449       -8.1687873953256336        4.7476210212257968     
 C  -5.7395841436344597       -7.3972752569748303        3.5291088711917746     
 H  -5.0950917020893112       -5.3543908206962856        2.9202958670621686     
 H  -5.8272696091331539       -5.4827456276456070        4.5570683431851915     
 H   1.8737414049205445       -3.7224211221745889        4.1187106069601898     
 H   1.4103119027777913       -5.3889773724131365        3.6472936355719083     
 C   2.1950752891126233       -4.1310005153324285        1.9761688208113624     
 C   1.1446221038934437       -3.4775052880304349        1.0471964333231527     
 H -0.89342082593313266       -2.8129284491201636        1.6371920213861495     
 H  0.45824701372793364       -1.9635240907714167        2.4646951976933993     
 C  -1.7641919507738544      -0.95647800363274860        7.9782163987409396     
 C   7.1600462499911921E-002  -1.4920309568970755        6.2921920325405649     
 C  -3.4107152302300499       -2.5891368601570561        8.6213163934843049     
 C  -3.3783851809947447       -4.9468333044109194        7.6414073113350831     
 C   1.6023888965924664       -9.6043548418611717        4.8882323568344033     
 C  0.65450703078417583       -7.9945311131901180        6.6281292138935379     
 C   1.2115923069092365       -9.2872695461227472        2.5372665514828205     
 C -0.25422463102543080       -7.4057617533632980        1.6531830775302327     
 H  -5.8904759542842546       -8.0266977897225260        5.5948318927805758     
 H  -5.1231479871399221       -9.2441906520695039        4.5549055517283286     
 H  -5.3191252110028495       -7.8006690952137889        2.5980476155524719     
 H  -6.8338962277833701       -7.4397909096728521        3.4589758015140957     
 H   2.5569075608793517       -5.0789465521921917        1.5629160821594168     
 H   3.0621781558481804       -3.4715076938677063        2.1038480971446836     
 H   1.5836180560616240       -2.7048408340789689       0.40519738967082686     
 H  0.66824150688871975       -4.2288984532136071       0.40428719427365239     
 H  -1.3436338298883637        3.8545580207716416E-002   8.0743980492108438     
 C  -2.8781444450905984       -1.3028496648619636        8.7433946851421904     
 C  0.34055938825138049        1.4904484673057340E-002   6.1808260223756690     
 H  -7.1385846727384586E-002  -1.8646867922173302        5.2621591853126413     
 C   1.3033032903799471       -2.2116273401742901        6.8973198360003973     
 H  -4.2701145296416572       -2.8611104718276152        9.2310351501224428     
 C  -4.8204657130421458       -5.1368559145538617        8.1152217656112207     
 H  -3.3487328948254742       -5.2302707245081885        6.5800429166418946     
 C  -2.4224367907940256       -5.8923158748573377        8.3996105146532596     
 H   2.0740502091156725       -10.161742850837813        5.6942999611730034     
 C   1.8042824667576407       -10.017942935668655        3.5690851802706081     
 C   1.4268193446315407       -6.6743858836997694        6.8648016588758400     
 H -0.42042283188567892       -7.7878439159704644        6.7793574706650599     
 C   1.0445228693712152       -9.0164307516674889        7.7006393654762011     
 H   1.4009998632371221       -9.5827201914452171        1.5080049426775171     
 C  0.58464922061962710       -7.3680363978865744       0.36770038743192890     
 H -0.35740612247859249       -6.3610207656133024        1.9941747105449996     
 C  -1.6661146510174492       -7.9510785531954955        1.3574031404327276     
 H  -3.3313957767415201      -0.58760850032231426        9.4244061836057753     
 H -0.53819011687157581       0.55635921612162376        5.8065801357677671     
 H   1.1739536663772199       0.21033929903244244        5.4924595344749427     
 H  0.61573832447851806       0.44972705551851200        7.1513166246485147     
 H   1.4894776094496904       -1.8321533704963224        7.9122796601204568     
 H   2.2107643173880445       -2.0441658033617971        6.2992924247611448     
 H   1.1493641830200545       -3.2961040229466034        6.9892286751681931     
 H  -5.1456232366051164       -6.1750425047781397        7.9563828808177339     
 H  -5.5188880493192691       -4.4748967078341648        7.5846701019007128     
 H  -4.9220784353778679       -4.9330614419214038        9.1892487434726071     
 H  -2.4362935371554362       -5.6623268428040534        9.4739636470261210     
 H  -1.3934456666906154       -5.7728349178942695        8.0362594928269733     
 H  -2.7097238689193301       -6.9474565684252338        8.2807587428064373     
 H   2.4532023664241640       -10.863503672164141        3.3479033427354135     
 H   2.5081917742240143       -6.8657151022850140        6.8942986074254708     
 H   1.1402199716489734       -6.2192947881848601        7.8228991715540008     
 H   1.2418215148822762       -5.9308695131962983        6.0792116302675074     
 H   2.1169402582006658       -9.2433604757444083        7.6700050600785339     
 H  0.48665227653195481       -9.9545462366520159        7.5855196442405974     
 H  0.82729471930982612       -8.6128576415051690        8.6984431717716824     
 H   1.6033792922890593       -7.0034089001858932       0.55817304389594291     
 H  0.11981130596090421       -6.7116246900913401      -0.38070811332090199     
 H  0.67118196235679073       -8.3604252318500851       -9.2428091553266950E-002
 H  -1.6117832608570122       -9.0077293795997946        1.0587515817772124     
 H  -2.1484728841684766       -7.3960857425712545       0.54100004219831210     
 H  -2.3147727393794306       -7.8955001659694517        2.2432611129384914     
         240

 C   9.0491252939999995        6.1667318195000016       -9.3439185540000000     
 C   9.6227091031000018        5.9879566014999996       -8.0412210326999993     
 C   9.4014233073999982        7.3405315988999984       -10.082694304000000     
 N   8.1811095635999962        5.2404477771000000       -9.9104495530999994     
 C   10.542762464200004        6.9240961375999985       -7.5583810962999998     
 C   9.2952253728999992        4.8074400653999998       -7.1316696911000008     
 C   10.334207447500003        8.2401295630999982       -9.5561281420000004     
 C   8.8283330858000006        7.5720242640000022       -11.470384706300003     
 Dy   7.1320841562999995        4.5028762332000003       -11.775497010700002     
 H   8.0215476372999994        4.4947584459999996       -9.2284682181999997     
 H   10.985109299299996        6.7675885341999997       -6.5746463381000000     
 C   10.923579189800000        8.0385533311999993       -8.3073893544999997     
 C   7.8094476002000004        4.7416913835000001       -6.7249601039000000     
 C   9.8301299787999969        3.4548630133999998       -7.6510800774999996     
 H   9.8475879133999946        5.0046248886000004       -6.1990666095000000     
 H   10.612518963900001        9.1157510349000006       -10.139944760200001     
 C   9.7283769523999979        6.9224895619000000       -12.541360192599999     
 H   7.8345859343999988        7.0837584160000002       -11.504234795500002     
 C   8.5828546296999999        9.0503432662000005       -11.815664760500001     
 N   6.5274709215000000        5.3993514871999997       -13.741539616900001     
 H   5.5868351409999972        5.6924900665999996       -13.459386974999999     
 N   5.8946660490000005        2.7158351830999989       -12.209247054600002     
 O   9.0896912407000023        3.2073419651999999       -12.135526686499999     
 O   5.1392040864000004        5.4859830269999996       -10.865794586100000     
 H   11.671144817700000        8.7284194902000003       -7.9221251715000003     
 H   7.6399260049999977        3.9241415678000000       -6.0126171809000004     
 H   7.1259734097000003        4.5809121080000006       -7.5696184987999997     
 H   7.5015016051999979        5.6792256490000010       -6.2418840142000001     
 H   10.918587495900001        3.4995848466000008       -7.7897472561000001     
 H   9.3923548114999988        3.1534706295000001       -8.6110408174999993     
 H   9.6219822160999993        2.6526189675000000       -6.9279005642999998     
 H   9.3089946774999994        7.0344771051999988       -13.549325601400000     
 H   9.8846967941999999        5.8529613369999991       -12.348496113700001     
 H   10.720960401299997        7.3949240573999981       -12.524943889699999     
 H   9.5258725956999992        9.6061962961000003       -11.899563306300001     
 H   7.9753699933000011        9.5498372486999958       -11.050675253800000     
 H   8.0731472189000009        9.1322165882000039       -12.785823829800000     
 C   6.9942838531000007        6.2820326394999997       -14.706886104000002     
 C   5.0595029553000019        1.6463658434999999       -11.943782597600000     
 H   5.8903998016999983        2.8866435212999999       -13.222033922500000     
 C   9.0633101227000008        1.8913336916999997       -12.811962837199999     
 C   10.437607227100003        3.4161885162999992       -11.581265209200000     
 C   3.7533050430000015        5.0577027723999999       -11.104329931400001     
 C   5.0749111081000002        6.4655805451999999       -9.7749414212999994     
 C   6.4191321362000000        7.5770788664999982       -14.877752341500003     
 C   8.0970249062999997        5.8974058924999984       -15.526434725900002     
 C   4.4011972683000016       0.94262141399999999       -13.006414569200000     
 C   4.8269449763000001        1.2373018744000004       -10.596854072999999     
 H   8.8623749572000001        2.0732890361999994       -13.875092364900000     
 H   8.2216926772000001        1.3375520566999999       -12.381795758599999     
 C   10.424712106400001        1.2525067434999999       -12.545279823400000     
 C   10.955925679399998        2.0168364743999998       -11.323145046300002     
 H   10.310901173700001        4.0559062587000003       -10.702205526400000     
 H   11.041248497800000        3.9369267144000002       -12.339967644500000     
 H   3.3288229824999984        5.7054089300999999       -11.885982387500000     
 H   3.8120430101000000        4.0282834094999993       -11.472980490099999     
 C   3.0215985830999998        5.2203881941999981       -9.7575840800000009     
 C   4.0670844647999997        5.8591894310999999       -8.8132517901000007     
 H   6.0934212179999996        6.5694124221000001       -9.3909314379000008     
 H   4.7270668730000001        7.4240694704000001       -10.186751398000000     
 C   7.0109898066999996        8.4670762785000004       -15.776843541200000     
 C   5.1696305457999996        7.9428835528999997       -14.092340317200000     
 C   8.6488818071000004        6.8238095634000002       -16.415571736400000     
 C   8.5997255351999993        4.4669219405999998       -15.434023747099999     
 C   3.6244797790999992      -0.17828753300000003       -12.704651490000000     
 C   4.5721192040999998        1.4406539569000001       -14.434834329300001     
 C   4.0159338233999993       0.12347235339999998       -10.352432449400000     
 C   5.4823805860999979        1.9972240945999995       -9.4550346917999999     
 H   11.102399160699999        1.4019478671000001       -13.393375921600001     
 H   10.340425611100001       0.17556026459999999       -12.359882071900000     
 H   10.537382132699999        1.6076922722000000       -10.393736758799999     
 H   12.050442049999997        1.9745635595000000       -11.255318273500002     
 H   2.6762020203999999        4.2541063064999980       -9.3738275551000001     
 H   2.1452031332999999        5.8717234030999998       -9.8603776005999997     
 H   3.6202874164999992        6.6065403092999988       -8.1472460785000003     
 H   4.5555428821000001        5.0950977661000021       -8.1949337920000005     
 H   6.5967069969999983        9.4644973327000006       -15.875009562100001     
 C   8.1242103752000006        8.1130826403000000       -16.539681667100002     
 C   4.9036561952000000        9.4507952306000007       -13.989361868200000     
 H   5.3119569535999993        7.5756633650999996       -13.060202201100001     
 C   3.9364132312999991        7.2222760543000017       -14.693268822600000     
 H   9.5080372492000009        6.5460079980000003       -17.022983920600002     
 C   10.041895860999999        4.2676252509000001       -15.903497558000002     
 H   8.5644687654000009        4.1837565266000007       -14.372699150500001     
 C   7.6401699323000001        3.5275372011999999       -16.195254994500001     
 H   3.1542628996000008      -0.73116729160000005       -13.514620602700003     
 C   3.4229512664000001      -0.60101482829999986       -11.388374387800001     
 C   3.7935049888999988        2.7573828363000001       -14.668635809500001     
 H   5.6463124374999989        1.6535057302000000       -14.582390048800002     
 C   4.1905843173999990       0.42039730240000001       -15.512082613900001     
 H   3.8274438746999984      -0.17892087860000000       -9.3251401610000002     
 C   4.6545132762999994        2.0086428230000002       -8.1620213301000000     
 H   5.5752393329000016        3.0471833717000001       -9.7825132412000002     
 C   6.9002821699000005        1.4583032424999995       -9.1767647217999997     
 H   8.5827752604000001        8.8249355886000007       -17.220704220399998     
 H   5.7832827274999996        9.9925545767000035       -13.617715098000000     
 H   4.0705097886999981        9.6517800390000001       -13.302343497800003     
 H   4.6297954570999993        9.8806348600000007       -14.962386010400001     
 H   3.7489443514999996        7.5989214233999984       -15.709015264400000     
 H   3.0302111318999989        7.3922679169999981       -14.094205652399999     
 H   4.0889023496999997        6.1374091829999999       -14.782365644500000     
 H   10.359835142900000        3.2274008398999996       -15.743614804000002     
 H   10.742960545500001        4.9252513829000009       -15.371097753000001     
 H   10.147543250000000        4.4705562427999999       -16.977244684100000     
 H   7.6594604119000014        3.7568845700000000       -17.269683949200001     
 H   6.6105944184999981        3.6539343645000009       -15.835988194100000     
 H   7.9199778063000004        2.4705690751999998       -16.074726481199999     
 H   2.7753108515000000       -1.4489649413000001       -11.172187492500001     
 H   2.7130998560999999        2.5607398839000011       -14.697867056300002     
 H   4.0775188083999998        3.2156648660999991       -15.626001131500001     
 H   3.9752145913000008        3.5003346111000000       -13.881713907600000     
 H   3.1191190413999998       0.18800996729999997       -15.486264295200000     
 H   4.7526118807000000      -0.51532288709999996       -15.397695802799999     
 H   4.4095991000000012       0.82813826030000004       -16.507799757099999     
 H   3.6302409077000002        2.3652347056999998       -8.3372635808000002     
 H   5.1197491605999996        2.6588357427000000       -7.4084558570999999     
 H   4.5826859544999978        1.0090330235000000       -7.7150640294999997     
 H   6.8556122342999997       0.39668703910000003       -8.8947276407999993     
 H   7.3830239960000004        2.0038756873999999       -8.3543361892999997     
 H   7.5433991310000010        1.5334720474000001       -10.065063714800001     
 C  -3.8179495855000014       -3.2457252562000001        1.5498034167000001     
 C  -4.3915359715999989       -3.4177541771000000       0.24632592040000001     
 C  -4.1580976205000004       -2.0684534515999999        2.2886135905999998     
 N  -2.9619216820999994       -4.1824686706999996        2.1177447711999999     
 C  -5.3012591970000020       -2.4720092644000000      -0.23723933590000001     
 C  -4.0713466554000002       -4.5992957877000000      -0.66446876690000001     
 C  -5.0793019642999999       -1.1577565858000001        1.7605785014999999     
 C  -3.5878907826000002       -1.8469596610000005        3.6791604227000003     
 Dy  -1.9105056571999992       -4.9321005494000003        3.9780786109999999     
 H  -2.8119265479000011       -4.9302998774999987        1.4360255239999999     
 H  -5.7447941574999986       -2.6236112829000007       -1.2212098638000000     
 C  -5.6696319936999986       -1.3530216403999999       0.51122645690000001     
 C  -2.5853381277999992       -4.6696902918000003       -1.0699016834999999     
 C  -4.6122982272000002       -5.9508176834000004      -0.14855953929999999
[truncated: 1,175,947 more chars]
