# Supplementary material for: Unraveling the Contributions to Spin–Lattice Relaxation in Kramers Single-Molecule Magnets
Source: J Am Chem Soc. 2022 Dec 9;144(50):22965–75. doi: 10.1021/jacs.2c08876 (PMC9782788; doi:10.1021/jacs.2c08876)
Supplement: Supplementary file 2 — ja2c08876_si_002.zip [file ja2c08876_si_002.zip › phonon_Dy/mol-10/mode-1-10/5/Cart_disp.xyz]

         240

 C   9.0985849041831415        6.1629827938271395       -9.4089756526297403     
 C   9.6904206319382293        5.9644274528172465       -8.1164063805541709     
 C   9.4756630470598626        7.3270500113134602       -10.150307791125160     
 N   8.1920882855112556        5.2636145323680879       -9.9639386732984807     
 C   10.656253703003786        6.8662898095900635       -7.6516496503777374     
 C   9.3480182951902684        4.7896033329100405       -7.2050817131070133     
 C   10.466844827576580        8.1818360355104414       -9.6500936056040647     
 C   8.8553629860668579        7.6025489723750619       -11.511687282512163     
 Dy   7.1030474428011576        4.5302065992574185       -11.813854751273318     
 H   8.0302730161252054        4.5172794870733801       -9.2828221984084571     
 H   11.103442128842788        6.6981165919924024       -6.6714728948376623     
 C   11.077482445621801        7.9578973625630960       -8.4147211446401453     
 C   7.8651596013067868        4.7355309138314778       -6.7878364164982603     
 C   9.8685126537534114        3.4352891851846188       -7.7352891331445104     
 H   9.9066135853873654        4.9791847998552212       -6.2745587503030533     
 H   10.768609457630754        9.0449737727587927       -10.241479034426028     
 C   9.6984332686729466        6.9623447975514772       -12.634426108786522     
 H   7.8491127448305180        7.1373937706560149       -11.515367156611095     
 C   8.6335270704228719        9.0968653875143666       -11.808467542217148     
 N   6.5194462592611098        5.3100748096077002       -13.836545999105795     
 H   5.5380289133591702        5.5342903815326832       -13.615562401443793     
 N   5.8859791586260766        2.7221940224263044       -12.239000005632553     
 O   9.0629584784178334        3.2609227223992465       -12.256825073935696     
 O   5.1286123734527385        5.5339723092360193       -10.867235807659842     
 H   11.864715443610582        8.6156209204517165       -8.0475671577545054     
 H   7.7027055513862752        3.9407805641979246       -6.0478599593694993     
 H   7.1741477800369724        4.5432106578494897       -7.6201786246793395     
 H   7.5582533320179985        5.6877456445710175       -6.3326414273883307     
 H   10.958760197905329        3.4676986327069175       -7.8602791360793010     
 H   9.4385802422323302        3.1591983855889230       -8.7067910244379014     
 H   9.6374877234912404        2.6243108748530291       -7.0282510510634246     
 H   9.2519741355476786        7.1282370282446683       -13.624497952943488     
 H   9.8214384119221929        5.8791845886103360       -12.491811744382623     
 H   10.708810400119527        7.3975502690093276       -12.629819675775288     
 H   9.5879361798907787        9.6292214446566859       -11.920765599214956     
 H   8.0735105203696858        9.5939228532182828       -11.003837053905611     
 H   8.0848013468290301        9.2171149557946439       -12.754987853467329     
 C   6.9872467554902329        6.2372764386787747       -14.765694750192901     
 C   5.0493783587681964        1.6490399533326927       -11.985749266354397     
 H   5.9156283864508357        2.8746796349827748       -13.255317755500847     
 C   9.0436812491002669        1.9405587887221221       -12.925281528415120     
 C   10.412281272311313        3.4845172896640180       -11.708271857507802     
 C   3.7571153390759608        5.1269282715027016       -11.223242972630912     
 C   5.0039121926874790        6.2519116859845187       -9.5412866988382881     
 C   6.4031542896814511        7.5337070496879637       -14.884577078078525     
 C   8.1032873709200874        5.8980800730214229       -15.587320661482844     
 C   4.4054749531516872       0.94544305492453640       -13.056574522952030     
 C   4.8052728721414848        1.2340083081638809       -10.642118877523458     
 H   8.8019613895237612        2.1089641084270041       -13.983198487594848     
 H   8.2289051463545491        1.3697180332795220       -12.463822520193903     
 C   10.427742181272073        1.3357622043460657       -12.696085784875104     
 C   10.958866917538280        2.0920886257191547       -11.470772218180048     
 H   10.278445401643468        4.1095708660266128       -10.820714156630329     
 H   11.001062255633274        4.0263848346667244       -12.464107087081381     
 H   3.3012966732070601        5.9995474571601015       -11.801121211169106     
 H   3.8506140729740852        4.2081687102122274       -11.896266131211371     
 C   3.0346986284187492        4.8520780400052468       -9.8191788575130659     
 C   4.0280389339904374        5.3580591662583270       -8.7252464057673365     
 H   6.0160510308716981        6.3312504240732457       -9.1348721967224122     
 H   4.5981374367098509        7.2861255657463673       -9.7254361714489477     
 C   6.9897799700439300        8.4651898784124366       -15.745245542133636     
 C   5.1533952917599386        7.8606655236683016       -14.082125178374925     
 C   8.6543347749622868        6.8676232500738346       -16.432857118932990     
 C   8.6272429824540158        4.4720788388440491       -15.543449452054574     
 C   3.6093090730069282      -0.16537436244490916       -12.763950924669661     
 C   4.6143025817948713        1.4216817486785756       -14.488297800044338     
 C   3.9643254172937521       0.14059416636858391       -10.408260620648424     
 C   5.4987750253784915        1.9590451794465624       -9.4992882259545226     
 H   11.086354620124839        1.5228201517409081       -13.553067619809752     
 H   10.380694241003486       0.25280295402163394       -12.529585054154829     
 H   10.558646458508269        1.6631872077764913       -10.541987240721351     
 H   12.055165234216490        2.0674695883619569       -11.415701493371849     
 H   2.8128250351065227        3.7405714252970665       -9.6891204178676862     
 H   2.0853206183347228        5.4348958812394788       -9.7342544832872733     
 H   3.5192016662862278        5.9296787220818379       -7.9032910355465864     
 H   4.5608069808925080        4.4924474698559465       -8.2681486404476274     
 H   6.5675641670591292        9.4629659881680119       -15.801910119881560     
 C   8.1128692678302361        8.1540763770963327       -16.513021550158900     
 C   4.9005364008680043        9.3649198969399201       -13.886891536084084     
 H   5.2904061626173000        7.4284433430257133       -13.073203505290973     
 C   3.9204271040679615        7.1823089600244305       -14.733006306380670     
 H   9.5273508841094205        6.6265932091623378       -17.037734940731653     
 C   10.078602694330481        4.3133527254840622       -16.002454328524436     
 H   8.5779431991857500        4.1503106649071162       -14.494737180493145     
 C   7.6941145640324704        3.5470290140669856       -16.355076998534564     
 H   3.1521120750755598      -0.71871386630269596       -13.580633980799242     
 C   3.3735611713888378      -0.57685190467738190       -11.450291211443625     
 C   3.8519115687608130        2.7387020009505290       -14.770476508281085     
 H   5.6937695258233569        1.6251612648653753       -14.613638728255211     
 C   4.2500181039646083       0.38483097302916125       -15.556394800106725     
 H   3.7523287992863188      -0.15520605736039100       -9.3846665527867046     
 C   4.7976096436871893        1.8053555207664060       -8.1259786833913008     
 H   5.4895743272341342        3.0400259580631728       -9.7589596321780192     
 C   6.9784247147738547        1.4963376671252562       -9.3813009077584173     
 H   8.5680630206125237        8.8962731037918843       -17.164488771863095     
 H   5.7875928796139142        9.8740032506272275       -13.485292014215270     
 H   4.0710595811126522        9.5335996853463545       -13.185585071155133     
 H   4.6307779952207380        9.8612791024278597       -14.832629442149987     
 H   3.7442200029747381        7.6155343705417220       -15.729777367699240     
 H   3.0098463791842480        7.3241557147916465       -14.132847285975769     
 H   4.0650794225132731        6.1010265403608051       -14.881623506717975     
 H   10.411510194896003        3.2732169167608989       -15.870096752462318     
 H   10.762633231143051        4.9655557700160777       -15.440579322457163     
 H   10.194402711826175        4.5517935349767438       -17.068530422300764     
 H   7.7096253266067700        3.8318437224739879       -17.417765451476413     
 H   6.6605767975594077        3.6266908820710269       -15.990598516271580     
 H   8.0029151463463801        2.4915472181781824       -16.287917455559700     
 H   2.7120871411298371       -1.4159016105721196       -11.239344948092265     
 H   2.7708542826271128        2.5500930848250589       -14.830957092481032     
 H   4.1712492071415701        3.1773247713127875       -15.726696967120088     
 H   4.0138880530200911        3.4959633751503327       -13.992990040167768     
 H   3.1768081650207955       0.15632163111857200       -15.546929892170802     
 H   4.8070294235010094      -0.55089220687528007       -15.416364583206436     
 H   4.4880614560494632       0.77728074085622922       -16.553712627471697     
 H   3.7258258506299726        2.0937744107526286       -8.1627830182495895     
 H   5.2878000916111567        2.4309504807141069       -7.3665108424624934     
 H   4.8540500048074744       0.76381126414641487       -7.7510730752337755     
 H   7.0290224773578771       0.41098839094661127       -9.1741458054050753     
 H   7.4904213382079323        2.0137665586247735       -8.5577944295977399     
 H   7.5439991119408925        1.6805108623724001       -10.315762555907158     
 C  -3.7663873297691071       -3.2521634505182830        1.6157302515843768     
 C  -4.3431370979971584       -3.4018521793677814       0.31141058302959668     
 C  -4.0415616472736753       -2.0504471805647211        2.3471585664704055     
 N  -2.9639545129481526       -4.2288337484756156        2.1932460192519523     
 C  -5.1839980291529040       -2.3993119201291568      -0.18810698447161889     
 C  -4.0788598794375206       -4.6034824647613846      -0.59351166642619735     
 C  -4.8817916866452427       -1.0718334590042840        1.7948535502871334     
 C  -3.4987160851344488       -1.8891556095695241        3.7583721904120608     
 Dy  -1.9238692332548277       -4.9825275330809067        4.0552012168255294     
 H  -2.8443657077401987       -4.9887777591347851        1.5183977931332948     
 H  -5.6380249003712049       -2.5355596393999966       -1.1692148857907947     
 C  -5.4689919996146132       -1.2392556270760953       0.53926098694945712     
 C  -2.5992758867265664       -4.7071752479531899       -1.0173480008235025     
 C  -4.6397504803276792       -5.9432619434862275       -6.8382724998342970E-002
 H  -4.6418575609982291       -4.3948814267515459       -1.5173719207912204     
 H  -5.0956674536261177      -0.16678049314847343        2.3645461342677758     
 C  -4.4596165883067469       -2.5444009996424817        4.7754814078580381     
 H  -2.5271783696369443       -2.4217461223711756        3.8052031347773809     
 C  -3.1928855343810105      -0.43896742516945342        4.1695165524950788     
 N  -1.2933581023543734       -4.1309583354266657        6.0438391272458452     
 H -0.34355552956139834       -3.8562654030852799        5.7747873111106189     
 N -0.65489601565632616       -6.7508045516741291        4.4226954386154009     
 O  -3.8811338341313917       -6.2779469967184234        4.3759050039989678     
 O   4.8308061007528623E-002  -3.9445067217762562        3.1787852233046987     
 H  -6.1499369683230922      -0.48987528269486164       0.13540968880834983     
 H  -2.2897470096101835       -3.7972000574400355       -1.5519226763039720     
 H  -1.9115090118228657       -4.8256860580225167      -0.16814920933166239     
 H  -2.4426175294423427       -5.5629576757689740       -1.6891252970591979     
 H  -4.5007665654241995       -6.7371864278098110      -0.81971873946845175     
 H  -4.1656654504535426       -6.2867208876501026       0.86121495851879848     
 H  -5.7196627511604037       -5.8628702602269405       0.12531406726548111     
 H  -4.0557050665203729       -2.5144584400400869        5.7986251144816379     
 H  -4.6762820677441841       -3.5915841376724935        4.5134519836476841     
 H  -5.4225244231684870       -2.0116263239658632        4.7663518175206319     
 H  -4.1074954159157606       0.16852480886084714        4.2118275972178285     
 H  -2.5089069500139547        5.0451445717703547E-002   3.4609654258973981     
 H  -2.7399918500556577      -0.41949175476580147        5.1733713690157677     
 C  -1.7601352208754286       -3.2410960299131735        7.0017220793189825     
 C  0.18504558618149974       -7.8045461530300910        4.1166458552478025     
 H -0.63927601729679784       -6.6059849482616571        5.4396233368049938     
 C  -3.8318317632037302       -7.6169016048128562        5.0057227000149132     
 C  -5.2351815217874096       -6.0701915445605543        3.8367169236657497     
 C   1.4557285988393289       -4.3497879832022299        3.3333869562062679     
 C   4.6435389776493252E-002  -2.7083785038207435        2.3300388989673051     
 C  -1.1824350652762707       -1.9469018024534765        7.1705056640833584     
 C  -2.8699893454208190       -3.6192551212447248        7.8152907239928311     
 C  0.85907081268330843       -8.5305362447227093        5.1543459954779998     
 C  0.40378108981017696       -8.1738306710587914        2.7568189553131535     
 H  -3.6646861215824229       -7.4612026657124879        6.0796967031406624     
 H  -2.9624664940032890       -8.1296079312698755        4.5775877441637665     
 C  -5.1672737158845958       -8.2907705711119455        4.6853188582594196     
 C  -5.7185494421933187       -7.4691454320676884        3.5065525685684769     
 H  -5.1267924255671886       -5.3838878439084104        2.9878339250152131     
 H  -5.8482170917124003       -5.6025048419418857        4.6242349780110432     
 H   1.8172633717784255       -3.9134004124562001        4.3140475139307757     
 H   1.4543287611958278       -5.4800086799648913        3.4027200347152742     
 C   2.2153205966223144       -3.7482200569481647        2.0698014500030744     
 C   1.1293331689776880       -2.9886192978285253        1.2560659631022468     
 H -0.97167073308478058       -2.6124612595139349        1.9405497675870260     
 H  0.29238589139789462       -1.8211612021551387        2.9785540330944262     
 C  -1.7750515398656657       -1.0524406613209352        8.0654816916511667     
 C   6.7680802346539407E-002  -1.5877812527033193        6.3832529311382293     
 C  -3.4164996420502729       -2.6922389363854111        8.7070329714169326     
 C  -3.3856627836276880       -5.0450665713849503        7.7071225822633762     
 C   1.6166929836990866       -9.6540278825267531        4.8154573356483770     
 C  0.72867554903893650       -8.0406364452794037        6.5907494161990021     
 C   1.1895002976711500       -9.2982066592144204        2.4733705312197216     
 C -0.22648880099889501       -7.3552464939298998        1.6400900606899425     
 H  -5.8565808081891690       -8.2250299746377493        5.5379445820060873     
 H  -5.0373855553069289       -9.3519608551152462        4.4309435247448148     
 H  -5.2908054610066308       -7.8161802874252215        2.5542100526290459     
 H  -6.8119434712419231       -7.5326406036340341        3.4368400237129277     
 H   2.6941194233380257       -4.5603030997851182        1.4446143160058478     
 H   3.0138888068462948       -3.0321948920268422        2.3767692622080148     
 H   1.5149537470657808       -2.0519693665992174       0.77337884446255567     
 H  0.72238798450724395       -3.6478564023106919       0.45245182206143680     
 H  -1.3595017796716762       -5.5065272147922013E-002   8.1602528263756664     
 C  -2.8880123858807951       -1.4038639046357255        8.8306025893891427     
 C  0.32978963204477779       -8.1287149901852707E-002   6.2538306290528780     
 H  -7.2290863878218856E-002  -1.9734798992906215        5.3574784903690391     
 C   1.3034128532272575       -2.2934995496070236        6.9965771473470157     
 H  -4.2738819613493435       -2.9669604722176395        9.3181165521950327     
 C  -4.8258413850013886       -5.2353002066644256        8.1856554192735445     
 H  -3.3660595777124409       -5.3121997141146426        6.6404655158841797     
 C  -2.4262543908673080       -6.0082486939536306        8.4391583225162901     
 H   2.0998736961810964       -10.226512253706723        5.6045317067149112     
 C   1.7864333621925526       -10.053237514602960        3.4859763160191979     
 C   1.5132864187127484       -6.7227215948863632        6.8030232218480435     
 H -0.34133801103817590       -7.8302077644485841        6.7724488140350463     
 C   1.1439101696785712       -9.0627916648310887        7.6524071191808787     
 H   1.3533740785404456       -9.5842673187673544        1.4353118765927428     
 C  0.71342394304022883       -7.1467870934033222       0.42398878294120279     
 H -0.42182243938501773       -6.3455556038135938        2.0583967084730657     
 C  -1.5826827352423898       -7.9652526537524748        1.2031208990685023     
 H  -3.3444937756600894      -0.68932399612072470        9.5107688835054436     
 H -0.54855131970973292       0.45144124017918075        5.8656641305572021     
 H   1.1666390957975792       0.10698766936641417        5.5677100761952616     
 H  0.59874389349188184       0.36685684402094215        7.2191376934804508     
 H   1.4842976188232875       -1.9055317303405090        8.0092990421005208     
 H   2.2111948796994434       -2.1236863766059049        6.3992269626377611     
 H   1.1573292441781806       -3.3784926728194966        7.0961015054725660     
 H  -5.1516258486957041       -6.2737599982751497        8.0311045921206752     
 H  -5.5252931940278476       -4.5743890340044997        7.6551518652885582     
 H  -4.9260879887784332       -5.0275212686035635        9.2588967427986173     
 H  -2.4306014625368864       -5.8023158801873294        9.5183783306464509     
 H  -1.4000609013920269       -5.8836140026591481        8.0692430665464290     
 H  -2.7179009296313241       -7.0597511722997446        8.2993474521434152     
 H   2.4222253749684985       -10.902993241048964        3.2428937007629024     
 H   2.5942207444495620       -6.9197869180693186        6.8061586855431306     
 H   1.2534748706633601       -6.2609449920890379        7.7662044945265967     
 H   1.3126164554732815       -5.9844259440266478        6.0162241589294618     
 H   2.2139978784878256       -9.2940834948735684        7.5917465780610787     
 H  0.57930988075760603       -9.9984179727225335        7.5525859962031916     
 H  0.95635382774136080       -8.6587065332981794        8.6568331569686681     
 H   1.6862943723563664       -6.7171534305673148       0.73546369143545265     
 H  0.25977996480847143       -6.4623178399422523      -0.30612738193709355     
 H  0.91862622064978794       -8.0927956564137862      -0.11345951435700391     
 H  -1.4444630465307025       -8.9951237964818400       0.82431909325045294     
 H  -2.0450471475049681       -7.3748498559053539       0.39875007812924501     
 H  -2.2935461338342225       -8.0180481602119862        2.0508999899208984     
         240

 C   9.0961119236739840        6.1631702451107833       -9.4057227976982549     
 C   9.6870350554963185        5.9656039102513843       -8.1126471131614615     
 C   9.4719510600768686        7.3277240906927874       -10.146927116768902     
 N   8.1915393494156934        5.2624561946046837       -9.9612642172885568     
 C   10.650579141063597        6.8691801259905603       -7.6469862226738501     
 C   9.3453786490757551        4.7904951695345384       -7.2014111120066628     
 C   10.460212958572750        8.1847507118899188       -9.6453953324238615     
 C   8.8540114910535141        7.6010227369563088       -11.509622153701555     
 Dy   7.1044992784760996        4.5288400809545477       -11.811936864244652     
 H   8.0298367471839445        4.5161534350197110       -9.2801044993980337     
 H   11.097525487365649        6.7015901891027818       -6.6666315670007794     
 C   11.069787282830710        7.9619301609949416       -8.4093545551331381     
 C   7.8623740012514469        4.7358389373149032       -6.7846926008683477     
 C   9.8665935200057415        3.4362678765953878       -7.7310786803622848     
 H   9.9036623017879979        4.9804568042924604       -6.2707841432629010     
 H   10.760804932944216        9.0485126358658530       -10.236402320714728     
 C   9.6999304528592987        6.9603520357689037       -12.629772812977196     
 H   7.8483864043089921        7.1347120029232149       -11.514810538555540     
 C   8.6309934483867288        9.0945392814486485       -11.808827403131291     
 N   6.5198474923730547        5.3145386434873156       -13.831795679995505     
 H   5.5404692247412113        5.5422003657860488       -13.607753630121604     
 N   5.8864135031447722        2.7218760804599889       -12.237512358080926     
 O   9.0642951165319410        3.2582436845392841       -12.250760154563912     
 O   5.1291419591001013        5.5315728451242183       -10.867163746581850     
 H   11.855036912315054        8.6212608489391300       -8.0412950584417811     
 H   7.6995665740669610        3.9399486143780282       -6.0460978204460245     
 H   7.1717390615201237        4.5450957303570148       -7.6176506183853725     
 H   7.5554157456770987        5.6873196447924670       -6.3281035567289141     
 H   10.956751562805062        3.4692929434015718       -7.8567525420803355     
 H   9.4362689706957141        3.1589119977844766       -8.7020035140910057     
 H   9.6367124481216777        2.6257262794853777       -7.0232335267252530     
 H   9.2548251626452931        7.1235490320924351       -13.620739335366313     
 H   9.8246013310360834        5.8778734260298195       -12.484645962848491     
 H   10.709417900178549        7.3974189584288608       -12.624575886471522     
 H   9.5848330006812397        9.6280701872288521       -11.919705484569210     
 H   8.0686034940162017        9.5917185729923684       -11.006178963900332     
 H   8.0842186404325798        9.2128700374149126       -12.756529652283962     
 C   6.9875986103707213        6.2395142487198356       -14.762754317883257     
 C   5.0498845885947867        1.6489062478410581       -11.983650932916676     
 H   5.9143669572132938        2.8752778292986361       -13.253653563850806     
 C   9.0446626927802534        1.9380975338710160       -12.919615593854363     
 C   10.413547570050747        3.4811008509958170       -11.701921525092411     
 C   3.7569248242721631        5.1234669965475659       -11.217297320569367     
 C   5.0074621384581048        6.2625951289452928       -9.5529694349613727     
 C   6.4039531820073785        7.5358756405285652       -14.884235841249598     
 C   8.1029742476890831        5.8980463639953520       -15.584276364703701     
 C   4.4052610689091027       0.94530197287830964       -13.054066525264428     
 C   4.8063564773494107        1.2341729864756867       -10.639855637297286     
 H   8.8049820679075737        2.1071803548156542       -13.977793181460106     
 H   8.2285445228968221        1.3681097344505460       -12.459721182114208     
 C   10.427590677528471        1.3315994313037622       -12.688545486801349     
 C   10.958719855631365        2.0883260181531971       -11.463390859586045     
 H   10.280068190246295        4.1068876356602821       -10.814788725118813     
 H   11.003071567741610        4.0219119286533882       -12.457900114952311     
 H   3.3026729886717070        5.9848405308070962       -11.805364269985651     
 H   3.8486855198303811        4.1991744451766158       -11.875101849155802     
 C   3.0340436261528119        4.8704935477149842       -9.8160991186374122     
 C   4.0299912105309152        5.3831156795004107       -8.7296466749839698     
 H   6.0199195402281136        6.3431585239745836       -9.1476751587812917     
 H   4.6045839085243587        7.2930227609790492       -9.7485019327764988     
 C   6.9908404618767337        8.4652841984168141       -15.746825442086953     
 C   5.1542070544619421        7.8647764251298868       -14.082635935316178     
 C   8.6540621265691726        6.8654325657401429       -16.431992849806342     
 C   8.6258671100913134        4.4718209939318463       -15.537978166806846     
 C   3.6100676083115815      -0.16602002097266369       -12.760985952936178     
 C   4.6121934129101270        1.4226303590896467       -14.485624626507121     
 C   3.9669058375990645       0.13973807572015473       -10.405469212086002     
 C   5.4979553034145674        1.9609541252042344       -9.4970755492467980     
 H   11.087156847153596        1.5167765375088629       -13.545083034899264     
 H   10.378680809508312       0.24894081955055225       -12.521099905042087     
 H   10.557583242217856        1.6604124609976669       -10.534574716625283     
 H   12.054929075005667        2.0628242869188593       -11.407682332378256     
 H   2.8059938843711967        3.7662481693572127       -9.6733557747293020     
 H   2.0883147440829868        5.4567372573325041       -9.7405606391529105     
 H   3.5242559537969163        5.9635218014427460       -7.9154887876942572     
 H   4.5605437759528824        4.5225799846681491       -8.2644878980252461     
 H   6.5690213085561728        9.4630425553946118       -15.805565091992483     
 C   8.1134363231987230        8.1520266902565162       -16.514354556005955     
 C   4.9006923905846040        9.3692136636229240       -13.892015052689880     
 H   5.2914837021664347        7.4358043441294273       -13.072553440081423     
 C   3.9212264104295631        7.1843073147382093       -14.731019432191635     
 H   9.5263852023639490        6.6225639486042214       -17.036997389725073     
 C   10.076767352663957        4.3110663517548593       -15.997506489998216     
 H   8.5772694774964613        4.1519829579917609       -14.488635278993486     
 C   7.6914173324458472        3.5460544234236364       -16.347085898332836     
 H   3.1522196163017822      -0.71933653756756111       -13.577333311894280     
 C   3.3760306761393957      -0.57806005085851275       -11.447195370261445     
 C   3.8489912397677726        2.7396360427180024       -14.765384473342031     
 H   5.6913966714071886        1.6265784881321064       -14.612076294282451     
 C   4.2470464146363778       0.38660928949770318       -15.554179190796388     
 H   3.7560845530570028      -0.15639179842237144       -9.3816902331973697     
 C   4.7904548253178296        1.8155198858780857       -8.1277808157267355     
 H   5.4938575775174270        3.0403838287450142       -9.7601373126291175     
 C   6.9745175875301619        1.4944359458939935       -9.3710740984604968     
 H   8.5687986326018972        8.8927062280322904       -17.167299544289943     
 H   5.7873773720082182        9.8799308169308659       -13.491913168404507     
 H   4.0710320914920199        9.5395087030290373       -13.191422992487375     
 H   4.6307288683147005        9.8622468903064675       -14.839117270562488     
 H   3.7444562204010015        7.6147037231846362       -15.728739262534280     
 H   3.0108646168200353        7.3275613249020637       -14.130915204296981     
 H   4.0662705688726097        6.1028456724927649       -14.876660613607076     
 H   10.408926442296202        3.2709261129178540       -15.863772655039202     
 H   10.761649596860899        4.9635405506602739       -15.437105243984306     
 H   10.192059738734867        4.5477316703679067       -17.063966135390725     
 H   7.7071170808714315        3.8280957648502882       -17.410361376362591     
 H   6.6580776786064373        3.6280530561924755       -15.982868000163000     
 H   7.9987682793440609        2.4904983110292735       -16.277257906841715     
 H   2.7152483266483451       -1.4175547771085135       -11.235987075312652     
 H   2.7679665613007569        2.5506254247788060       -14.824302590671980     
 H   4.1665626872044923        3.1792417760521481       -15.721662175339082     
 H   4.0119543799340862        3.4961819369478162       -13.987426233539379     
 H   3.1739237088397561       0.15790604792764337       -15.543896612322261     
 H   4.8043085463609589      -0.54911374088651610       -15.415431144186114     
 H   4.4841383382469902       0.77982361682841772       -16.551416983953111     
 H   3.7210466034834742        2.1073474254999969       -8.1715070463771085     
 H   5.2793975450605988        2.4423447438134014       -7.3686080931943687     
 H   4.8404818022921008       0.77607235211409420       -7.7492726229470863     
 H   7.0203519652049833       0.41027332335428068       -9.1601748971748211     
 H   7.4850514710975355        2.0132720150635350       -8.5476215175828525     
 H   7.5439691128938478        1.6731589216237801       -10.303227613851801     
 C  -3.7689654425556518       -3.2518415408023689        1.6124339098401581     
 C  -4.3455570416773002       -3.4026472792543925       0.30815634989811680     
 C  -4.0473884459349909       -2.0513474941164853        2.3442313176768854     
 N  -2.9638528714057450       -4.2265154945868346        2.1894709568493544     
 C  -5.1898610875452587       -2.4029467873426991      -0.19056360204303793     
 C  -4.0784842182356442       -4.6032731309083150      -0.59705952144988750     
 C  -4.8916672005279800       -1.0761296153440698        1.7931397978477768     
 C  -3.5031748200077262       -1.8870458121410481        3.7544116020264577     
 Dy  -1.9232010544520863       -4.9800061838968617        4.0513450865342522     
 H  -2.8427437497481889       -4.9858538650530457        1.5142791796766302     
 H  -5.6433633632276443       -2.5399622215749966       -1.1718146346912550     
 C  -5.4790239993188825       -1.2449439277422905       0.53785926044698429     
 C  -2.5985789987802379       -4.7053010001455302       -1.0199756849573274     
 C  -4.6383778676712950       -5.9436397304819160       -7.2391565713425823E-002
 H  -4.6409013662583174       -4.3950434773639682       -1.5213426567316592     
 H  -5.1083101510098121      -0.17239197275104973        2.3635211240343867     
 C  -4.4617012419814097       -2.5415777554853576        4.7739085496601366     
 H  -2.5308675895800969       -2.4180680413426168        3.8007997737085120     
 C  -3.1994263995019603      -0.43566537313598075        4.1624742105903243     
 N  -1.2935289064716549       -4.1256850907203324        6.0387977047185526     
 H -0.34419190005332850       -3.8501334979010160        5.7690368903800877     
 N -0.65566174435850988       -6.7489620989004226        4.4220679871296316     
 O  -3.8805312091448219       -6.2746953535475027        4.3743593287090192     
 O   4.9661544472152180E-002  -3.9435283666324432        3.1738918897644637     
 H  -6.1628742152319376      -0.49811415540011855       0.13488884750293234     
 H  -2.2890984133446741       -3.7941044698280337       -1.5522547111537734     
 H  -1.9111073253817223       -4.8256283286513915      -0.17088356546507927     
 H  -2.4412358273902255       -5.5593979835405252       -1.6935149496862381     
 H  -4.4963755053979897       -6.7378512393343204      -0.82258352857002925     
 H  -4.1659900649358654       -6.2854280177425972       0.85853442273285852     
 H  -5.7186728823923838       -5.8647386846355936       0.11882545951720706     
 H  -4.0570876127043549       -2.5081201369680826        5.7963880293825563     
 H  -4.6760989367019743       -3.5896985209588688        4.5150011065153004     
 H  -5.4257223377950625       -2.0110607060625698        4.7643807360396000     
 H  -4.1150610769049729       0.16995684532280478        4.2065018370919374     
 H  -2.5185819797482569        5.3839332696818371E-002   3.4513862907875281     
 H  -2.7440289499028747      -0.41352319824251144        5.1648544984299791     
 C  -1.7601337360666571       -3.2360923659325147        6.9970399456680328     
 C  0.18425953890742477       -7.8032346765485858        4.1177824439154120     
 H -0.64064356454695803       -6.6030484900485735        5.4388165468847438     
 C  -3.8324727143935435       -7.6126141711122131        5.0063002715891676     
 C  -5.2342576079180390       -6.0667307934375270        3.8343795727624621     
 C   1.4561738745223625       -4.3496518251521188        3.3323046989609546     
 C   5.0699217762668586E-002  -2.7188086403247063        2.3143402433789402     
 C  -1.1822978148474572       -1.9419692225708027        7.1660204018741904     
 C  -2.8696885412647779       -3.6143642478474884        7.8109585097581897     
 C  0.85755220948414301       -8.5282670026115746        5.1565764242190992     
 C  0.40378309053966810       -8.1740374471658512        2.7584923477224961     
 H  -3.6638625225783015       -7.4557232573068637        6.0797942198886297     
 H  -2.9644033853831249       -8.1272772925263812        4.5781227830855782     
 C  -5.1691346695553664       -8.2847307408563466        4.6882227469514488     
 C  -5.7193145034586523       -7.4656513555993040        3.5074436380300531     
 H  -5.1248978690938287       -5.3825331795179903        2.9841510260394526     
 H  -5.8468333730417807       -5.5965896363697913        4.6205818772854910     
 H   1.8204164666445042       -3.9036969068283902        4.3040546399742370     
 H   1.4523377637460362       -5.4753755992716471        3.4150931250195105     
 C   2.2145467647911983       -3.7676868271007562        2.0649751827429204     
 C   1.1303585072538036       -3.0134955864070991        1.2453807602271345     
 H -0.96742649410054160       -2.6226290259932381        1.9250669603276747     
 H  0.30110370636799988       -1.8283811333373816        2.9523412860647049     
 C  -1.7746503582523825       -1.0476688801948884        8.0612941989186080     
 C   6.7858175264212409E-002  -1.5826704101381532        6.3788931151463180     
 C  -3.4162114669277592       -2.6873398831311408        8.7026845971110856     
 C  -3.3850151032313036       -5.0403047058707031        7.7035468637902076     
 C   1.6161755601791321       -9.6515127056354153        4.8192562776159589     
 C  0.72515973198198969       -8.0381868610204332        6.5926678176090521     
 C   1.1907975350375926       -9.2977970186336982        2.4767011809887354     
 C -0.22759587770395026       -7.3579035059734048        1.6407455019554453     
 H  -5.8579683933447102       -8.2151100607408623        5.5405831759507826     
 H  -5.0414162587865823       -9.3466436568244831        4.4369835373325746     
 H  -5.2919512219312992       -7.8155472148589604        2.5561761058425936     
 H  -6.8127564562098266       -7.5280787797523319        3.4377274229772814     
 H   2.6874034545261245       -4.5866778095208627        1.4505682389355554     
 H   3.0165949425139802       -3.0545290011705002        2.3628187929726141     
 H   1.5186913402574918       -2.0852068684192564       0.75456451808942782     
 H  0.71986571213688177       -3.6774304630101575       0.44996457919836497     
 H  -1.3589307575080924       -5.0391097320525914E-002   8.1562900076118829     
 C  -2.8876571208917556       -1.3990284040739391        8.8263401032746849     
 C  0.33028997452253894       -7.6129902551760081E-002   6.2506984537102346     
 H  -7.2213596014307907E-002  -1.9675032647410904        5.3528208228955867     
 C   1.3033848663308947       -2.2891760525916722        6.9917089174196647     
 H  -4.2736767476518764       -2.9620893621517577        9.3136505272752821     
 C  -4.8252676976063196       -5.2307511356062042        8.1818175818498684     
 H  -3.3648670917318189       -5.3081613474039102        6.6371295271299706     
 C  -2.4256665780689426       -6.0025400838509491        8.4368267381454753     
 H   2.0987726663520418       -10.223190906541387        5.6092204603691656     
 C   1.7875135370629249       -10.051538169777812        3.4903215889782380     
 C   1.5092204959221109       -6.7201901497420451        6.8061018825656410     
 H -0.34509203921126713       -7.8278808421961550        6.7728005358632943     
 C   1.1390467465096425       -9.0602870729245346        7.6549406476568347     
 H   1.3559229045184231       -9.5844276805289859        1.4391049929331057     
 C  0.70729205278321738       -7.1580922050581561       0.42118990721914262     
 H -0.41828647356576681       -6.3464376958179143        2.0551301569344123     
 C  -1.5865891600852704       -7.9646328096448515        1.2108297756550772     
 H  -3.3440686304020848      -0.68456977393968843        9.5066110313901699     
 H -0.54805739066924630       0.45710415078522171        5.8632965585793420     
 H   1.1669946859127003       0.11265460458809345        5.5645447504154983     
 H  0.59950827946228780       0.37113865106989502        7.2163688115964284     
 H   1.4845007515121231       -1.9018121039434834        8.0046150659654955     
 H   2.2111625009344711       -2.1193578593306097        6.3943777930208734     
 H   1.1569219221092717       -3.3741610332335217        7.0906493379689373     
 H  -5.1508943084059187       -6.2692203462413927        8.0269525042496408     
 H  -5.5247458108414556       -4.5698192784792750        7.6513758459791301     
 H  -4.9256057809695113       -5.0232906243933853        9.2551183298386874     
 H  -2.4305750226000420       -5.7955281624979635        9.5158287412191296     
 H  -1.3993349209724255       -5.8779577030611909        8.0673060848941081     
 H  -2.7169182109747578       -7.0542567286597579        8.2979312110412451     
 H   2.4239514839950735       -10.901105964351515        3.2483918797997573     
 H   2.5901685430120840       -6.9170188483558528        6.8105110068859744     
 H   1.2481314997351922       -6.2587184678395857        7.7690332419202672     
 H   1.3093320910446173       -5.9816368457153155        6.0193599686879891     
 H   2.2092465062884341       -9.2913860895748890        7.5958533122880247     
 H  0.57476769288972573       -9.9960308862714076        7.5543717098430321     
 H  0.94995566935429265       -8.6561740992432696        8.6590030549702348     
 H   1.6824612090435480       -6.7317215864889492       0.72660684508868001     
 H  0.25311879882304789       -6.4750700535101400      -0.30989902693023885     
 H  0.90654583385729848       -8.1064562404430962      -0.11231524644915372     
 H  -1.4525875776991672       -8.9958483759427477       0.83605023363293030     
 H  -2.0499250608797199       -7.3760009113950868       0.40583963610278279     
 H  -2.2943544779975116       -8.0119756259013872        2.0605011272398532     
         240

 C   9.0936389431648266        6.1633576963944261       -9.4024699427667677     
 C   9.6836494790544076        5.9667803676855220       -8.1088878457687521     
 C   9.4682390730938764        7.3283981700721146       -10.143546442412644     
 N   8.1909904133201294        5.2612978568412796       -9.9585897612786329     
 C   10.644904579123409        6.8720704423910570       -7.6423227949699637     
 C   9.3427390029612418        4.7913870061590362       -7.1977405109063115     
 C   10.453581089568921        8.1876653882693979       -9.6406970592436583     
 C   8.8526599960401722        7.5994965015375557       -11.507557024890946     
 Dy   7.1059511141510416        4.5274735626516769       -11.810018977215986     
 H   8.0294004782426853        4.5150273829660419       -9.2773868003876103     
 H   11.091608845888510        6.7050637862131621       -6.6617902391638957     
 C   11.062092120039621        7.9659629594267862       -8.4039879656261309     
 C   7.8595884011961079        4.7361469607983295       -6.7815487852384342     
 C   9.8646743862580699        3.4372465680061568       -7.7268682275800593     
 H   9.9007110181886286        4.9817288087296987       -6.2670095362227478     
 H   10.753000408257678        9.0520514989729133       -10.231325607003425     
 C   9.7014276370456507        6.9583592739863294       -12.625119517167869     
 H   7.8476600637874663        7.1320302351904141       -11.514253920499986     
 C   8.6284598263505856        9.0922131753829305       -11.809187264045432     
 N   6.5202487254849988        5.3190024773669302       -13.827045360885215     
 H   5.5429095361232523        5.5501103500394144       -13.599944858799413     
 N   5.8868478476634687        2.7215581384936738       -12.236024710529298     
 O   9.0656317546460503        3.2555646466793218       -12.244695235192127     
 O   5.1296715447474650        5.5291733810124173       -10.867091685503858     
 H   11.845358381019524        8.6269007774265436       -8.0350229591290550     
 H   7.6964275967476476        3.9391166645581324       -6.0443356815225497     
 H   7.1693303430032751        4.5469808028645406       -7.6151226120914055     
 H   7.5525781593361989        5.6868936450139165       -6.3235656860694975     
 H   10.954742927704796        3.4708872540962261       -7.8532259480813709     
 H   9.4339576991590981        3.1586256099800307       -8.6972160037441117     
 H   9.6359371727521168        2.6271416841177264       -7.0182160023870823     
 H   9.2576761897429094        7.1188610359402018       -13.616980717789138     
 H   9.8277642501499738        5.8765622634493022       -12.477480181314361     
 H   10.710025400237573        7.3972876478483949       -12.619332097167758     
 H   9.5817298214717006        9.6269189298010183       -11.918645369923462     
 H   8.0636964676627176        9.5895142927664541       -11.008520873895051     
 H   8.0836359340361277        9.2086251190351796       -12.758071451100596     
 C   6.9879504652512097        6.2417520587608966       -14.759813885573610     
 C   5.0503908184213762        1.6487725423494235       -11.981552599478956     
 H   5.9131055279757518        2.8758760236144973       -13.251989372200763     
 C   9.0456441364602416        1.9356362790199098       -12.913949659293607     
 C   10.414813867790182        3.4776844123276160       -11.695571192677020     
 C   3.7567343094683650        5.1200057215924311       -11.211351668507822     
 C   5.0110120842287307        6.2732785719060669       -9.5646521710844592     
 C   6.4047520743333060        7.5380442313691667       -14.883894604420671     
 C   8.1026611244580788        5.8980126549692811       -15.581232067924558     
 C   4.4050471846665182       0.94516089083208277       -13.051558527576827     
 C   4.8074400825573367        1.2343376647874928       -10.637592397071113     
 H   8.8080027462913861        2.1053966012043039       -13.972387875325364     
 H   8.2281838994390952        1.3665014356215697       -12.455619844034512     
 C   10.427439173784867        1.3274366582614592       -12.681005188727593     
 C   10.958572793724452        2.0845634105872390       -11.456009500992044     
 H   10.281690978849122        4.1042044052939515       -10.808863293607297     
 H   11.005080879849947        4.0174390226400520       -12.451693142823244     
 H   3.3040493041363539        5.9701336044540918       -11.809607328802194     
 H   3.8467569666866770        4.1901801801410041       -11.853937567100234     
 C   3.0333886238868746        4.8889090554247217       -9.8130193797617586     
 C   4.0319434870713939        5.4081721927424944       -8.7340469442006032     
 H   6.0237880495845282        6.3550666238759215       -9.1604781208401711     
 H   4.6110303803388657        7.2999199562117303       -9.7715676941040517     
 C   6.9919009537095365        8.4653785184211934       -15.748405342040272     
 C   5.1550188171639446        7.8688873265914721       -14.083146692257431     
 C   8.6537894781760585        6.8632418814064513       -16.431128580679690     
 C   8.6244912377286127        4.4715631490196444       -15.532506881559117     
 C   3.6108261436162352      -0.16666567950041825       -12.758020981202696     
 C   4.6100842440253835        1.4235789695007179       -14.482951452969903     
 C   3.9694862579043768       0.13888198507172553       -10.402677803523581     
 C   5.4971355814506424        1.9628630709619062       -9.4948628725390716     
 H   11.087959074182354        1.5107329232768174       -13.537098449988777     
 H   10.376667378013138       0.24507868507947056       -12.512614755929347     
 H   10.556520025927442        1.6576377142188423       -10.527162192529216     
 H   12.054692915794842        2.0581789854757613       -11.399663171384663     
 H   2.7991627336358702        3.7919249134173594       -9.6575911315909178     
 H   2.0913088698312503        5.4785786334255304       -9.7468667950185459     
 H   3.5293102413076047        5.9973648808036542       -7.9276865398419281     
 H   4.5602805710132568        4.5527124994803518       -8.2608271556028647     
 H   6.5704784500532165        9.4631191226212117       -15.809220064103405     
 C   8.1140033785672117        8.1499770034166996       -16.515687561853010     
 C   4.9008483803012037        9.3735074303059278       -13.897138569295677     
 H   5.2925612417155703        7.4431653452331421       -13.071903374871875     
 C   3.9220257167911652        7.1863056694519880       -14.729032558002602     
 H   9.5254195206184793        6.6185346880461040       -17.036259838718490     
 C   10.074932010997433        4.3087799780256564       -15.992558651471994     
 H   8.5765957558071744        4.1536552510764047       -14.482533377493830     
 C   7.6887201008592241        3.5450798327802868       -16.339094798131107     
 H   3.1523271575280041      -0.71995920883242637       -13.574032642989318     
 C   3.3785001808899540      -0.57926819703964372       -11.444099529079264     
 C   3.8460709107747317        2.7405700844854759       -14.760292438402978     
 H   5.6890238169910212        1.6279957113988377       -14.610513860309691     
 C   4.2440747253081472       0.38838760596624511       -15.551963581486053     
 H   3.7598403068276869      -0.15757753948435188       -9.3787139136080349     
 C   4.7833000069484708        1.8256842509897655       -8.1295829480621720     
 H   5.4981408278007207        3.0407416994268557       -9.7613149930802177     
 C   6.9706104602864691        1.4925342246627307       -9.3608472891625762     
 H   8.5695342445912708        8.8891393522726965       -17.170110316716787     
 H   5.7871618644025231        9.8858583832345044       -13.498534322593743     
 H   4.0710046018713868        9.5454177207117201       -13.197260913819619     
 H   4.6306797414086640        9.8632146781850736       -14.845605098974989     
 H   3.7446924378272644        7.6138730758275495       -15.727701157369317     
 H   3.0118828544558229        7.3309669350124818       -14.128983122618193     
 H   4.0674617152319463        6.1046648046247247       -14.871697720496178     
 H   10.406342689696402        3.2686353090748090       -15.857448557616086     
 H   10.760665962578747        4.9615253313044700       -15.433631165511448     
 H   10.189716765643558        4.5436698057590688       -17.059401848480690     
 H   7.7046088351360931        3.8243478072265891       -17.402957301248772     
 H   6.6555785596534669        3.6294152303139242       -15.975137484054422     
 H   7.9946214123417425        2.4894494038803643       -16.266598358123730     
 H   2.7184095121668532       -1.4192079436449077       -11.232629202533039     
 H   2.7650788399744011        2.5511577647325532       -14.817648088862928     
 H   4.1618761672674136        3.1811587807915087       -15.716627383558079     
 H   4.0100207068480813        3.4964004987452992       -13.981862426910991     
 H   3.1710392526587161       0.15949046473671480       -15.540863332473721     
 H   4.8015876692209085      -0.54733527489775202       -15.414497705165791     
 H   4.4802152204445171       0.78236649280060622       -16.549121340434528     
 H   3.7162673563369757        2.1209204402473656       -8.1802310745046292     
 H   5.2709949985100408        2.4537390069126959       -7.3707053439262440     
 H   4.8269135997767272       0.78833344008177342       -7.7474721706603979     
 H   7.0116814530520895       0.40955825576195015       -9.1462039889445670     
 H   7.4796816039871388        2.0127774715022961       -8.5374486055679668     
 H   7.5439391138468030        1.6658069808751601       -10.290692671796442     
 C  -3.7715435553421965       -3.2515196310864547        1.6091375680959392     
 C  -4.3479769853574419       -3.4034423791410031       0.30490211676663698     
 C  -4.0532152445963074       -2.0522478076682491        2.3413040688833648     
 N  -2.9637512298633371       -4.2241972406980537        2.1856958944467570     
 C  -5.1957241459376133       -2.4065816545562408      -0.19302021961445701     
 C  -4.0781085570337687       -4.6030637970552464      -0.60060737647357754     
 C  -4.9015427144107182       -1.0804257716838557        1.7914260454084201     
 C  -3.5076335548810040       -1.8849360147125718        3.7504510136408546     
 Dy  -1.9225328756493447       -4.9774848347128167        4.0474889562429759     
 H  -2.8411217917561791       -4.9829299709713064        1.5101605662199653     
 H  -5.6487018260840838       -2.5443648037499971       -1.1744143835917153     
 C  -5.4890559990231518       -1.2506322284084856       0.53645753394451146     
 C  -2.5978821108339094       -4.7034267523378706       -1.0226033690911522     
 C  -4.6370052550149117       -5.9440175174776044       -7.6400406428508663E-002
 H  -4.6399451715184057       -4.3952055279763913       -1.5253133926720983     
 H  -5.1209528483935056      -0.17800345235362608        2.3624961138009981     
 C  -4.4637858956560716       -2.5387545113282339        4.7723356914622341     
 H  -2.5345568095232500       -2.4143899603140579        3.7963964126396430     
 C  -3.2059672646229096      -0.43236332110250808        4.1554318686855707     
 N  -1.2936997105889361       -4.1204118460139991        6.0337562821912609     
 H -0.34482827054525861       -3.8440015927167517        5.7632864696495574     
 N -0.65642747306069360       -6.7471196461267162        4.4214405356438613     
 O  -3.8799285841582525       -6.2714437103765812        4.3728136534190716     
 O   5.1015027936775745E-002  -3.9425500114886307        3.1689985562242291     
 H  -6.1758114621407829      -0.50635302810537541       0.13436800619751485     
 H  -2.2884498170791652       -3.7910088822160319       -1.5525867460035749     
 H  -1.9107056389405792       -4.8255705992802653      -0.17361792159849615     
 H  -2.4398541253381083       -5.5558382913120763       -1.6979046023132782     
 H  -4.4919844453717799       -6.7385160508588298      -0.82544831767160665     
 H  -4.1663146794181882       -6.2841351478350926       0.85585388694691855     
 H  -5.7176830136243630       -5.8666071090442466       0.11233685176893300     
 H  -4.0584701588883361       -2.5017818338960782        5.7941509442834747     
 H  -4.6759158056597654       -3.5878129042452445        4.5165502293829158     
 H  -5.4289202524216380       -2.0104950881592769        4.7624096545585690     
 H  -4.1226267378941843       0.17138888178476241        4.2011760769660462     
 H  -2.5282570094825592        5.7227219675933187E-002   3.4418071556776582     
 H  -2.7480660497500922      -0.40755464171922134        5.1563376278441906     
 C  -1.7601322512578856       -3.2310887019518564        6.9923578120170840     
 C  0.18347349163334978       -7.8019232000670815        4.1189190325830216     
 H -0.64201111179711812       -6.6001120318354909        5.4380097569644938     
 C  -3.8331136655833573       -7.6083267374115708        5.0068778431634220     
 C  -5.2333336940486683       -6.0632700423144987        3.8320422218591750     
 C   1.4566191502053960       -4.3495156671020077        3.3312224417156413     
 C   5.4963045748843933E-002  -2.7292387768286690        2.2986415877905748     
 C  -1.1821605644186437       -1.9370366426881289        7.1615351396650224     
 C  -2.8693877371087368       -3.6094733744502521        7.8066262955235484     
 C  0.85603360628497760       -8.5259977605004380        5.1588068529601996     
 C  0.40378509126915924       -8.1742442232729111        2.7601657401318382     
 H  -3.6630389235741805       -7.4502438489012386        6.0798917366365961     
 H  -2.9663402767629603       -8.1249466537828869        4.5786578220073899     
 C  -5.1709956232261369       -8.2786909106007496        4.6911266356434771     
 C  -5.7200795647239868       -7.4621572791309196        3.5083347074916289     
 H  -5.1230033126204697       -5.3811785151275693        2.9804681270636917     
 H  -5.8454496543711603       -5.5906744307976970        4.6169287765599387     
 H   1.8235695615105829       -3.8939934012005799        4.2940617660176983     
 H   1.4503467662962448       -5.4707425185784029        3.4274662153237467     
 C   2.2137729329600826       -3.7871535972533481        2.0601489154827668     
 C   1.1313838455299192       -3.0383718749856730        1.2346955573520220     
 H -0.96318225511630251       -2.6327967924725413        1.9095841530683233     
 H  0.30982152133810520       -1.8356010645196248        2.9261285390349836     
 C  -1.7742491766390991       -1.0428970990688418        8.0571067061860511     
 C   6.8035548181885411E-002  -1.5775595675729872        6.3745332991544066     
 C  -3.4159232918052456       -2.6824408298768700        8.6983362228052403     
 C  -3.3843674228349192       -5.0355428403564551        7.6999711453170390     
 C   1.6156581366591778       -9.6489975287440775        4.8230552195835399     
 C  0.72164391492504287       -8.0357372767614628        6.5945862190191020     
 C   1.1920947724040349       -9.2973873780529779        2.4800318307577496     
 C -0.22870295440900551       -7.3605605180169098        1.6414009432209482     
 H  -5.8593559785002522       -8.2051901468439752        5.5432217698954780     
 H  -5.0454469622662357       -9.3413264585337217        4.4430235499203334     
 H  -5.2930969828559675       -7.8149141422926993        2.5581421590561413     
 H  -6.8135694411777310       -7.5235169558706305        3.4386148222416351     
 H   2.6806874857142233       -4.6130525192566063        1.4565221618652631     
 H   3.0193010781816652       -3.0768631103141582        2.3488683237372134     
 H   1.5224289334492027       -2.1184443702392954       0.73575019171630007     
 H  0.71734343976651960       -3.7070045237096227       0.44747733633529313     
 H  -1.3583597353445085       -4.5716922493129815E-002   8.1523271888480995     
 C  -2.8873018559027157       -1.3941929035121530        8.8220776171602289     
 C  0.33079031700030004       -7.0972655201667456E-002   6.2475662783675903     
 H  -7.2136328150396944E-002  -1.9615266301915595        5.3481631554221352     
 C   1.3033568794345318       -2.2848525555763213        6.9868406874923137     
 H  -4.2734715339544085       -2.9572182520858759        9.3091845023555297     
 C  -4.8246940102112497       -5.2262020645479836        8.1779797444261906     
 H  -3.3636746057511968       -5.3041229806931787        6.6337935383757616     
 C  -2.4250787652705772       -5.9968314737482675        8.4344951537746606     
 H   2.0976716365229868       -10.219869559376050        5.6139092140234199     
 C   1.7885937119332973       -10.049838824952664        3.4946668619372780     
 C   1.5051545731314735       -6.7176587045977270        6.8091805432832393     
 H -0.34884606738435830       -7.8255539199437258        6.7731522576915424     
 C   1.1341833233407139       -9.0577824810179806        7.6574741761327907     
 H   1.3584717304964009       -9.5845880422906191        1.4428981092734685     
 C  0.70116016252620594       -7.1693973167129901       0.41839103149708251     
 H -0.41475050774651590       -6.3473197878222347        2.0518636053957588     
 C  -1.5904955849281508       -7.9640129655372274        1.2185386522416521     
 H  -3.3436434851440802      -0.67981555175865227        9.5024531792748981     
 H -0.54756346162875968       0.46276706139126267        5.8609289866014818     
 H   1.1673502760278212       0.11832153980977275        5.5613794246357351     
 H  0.60027266543269364       0.37542045811884794        7.2135999297124052     
 H   1.4847038842009588       -1.8980924775464580        7.9999310898304694     
 H   2.2111301221694988       -2.1150293420553146        6.3895286234039848     
 H   1.1565146000403628       -3.3698293936475467        7.0851971704653094     
 H  -5.1501627681161333       -6.2646806942076347        8.0228004163786082     
 H  -5.5241984276550635       -4.5652495229540504        7.6475998266697029     
 H  -4.9251235731605894       -5.0190599801832070        9.2513399168787558     
 H  -2.4305485826631976       -5.7887404448085968        9.5132791517918065     
 H  -1.3986089405528244       -5.8723014034632337        8.0653691032417871     
 H  -2.7159354923181915       -7.0487622850197704        8.2965149699390750     
 H   2.4256775930216485       -10.899218687654068        3.2538900588366122     
 H   2.5861163415746060       -6.9142507786423870        6.8148633282288174     
 H   1.2427881288070242       -6.2564919435901336        7.7718619893139369     
 H   1.3060477266159534       -5.9788477474039832        6.0224957784465154     
 H   2.2044951340890431       -9.2886886842762113        7.5999600465149708     
 H  0.57022550502184544       -9.9936437998202798        7.5561574234828726     
 H  0.94355751096722462       -8.6536416651883616        8.6611729529718016     
 H   1.6786280457307297       -6.7462897424105828       0.71774999874190737     
 H  0.24645763283762429       -6.4878222670780277      -0.31367067192338416     
 H  0.89446544706480913       -8.1201168244724062      -0.11117097854130352     
 H  -1.4607121088676323       -8.9965729554036553       0.84778137401540765     
 H  -2.0548029742544713       -7.3771519668848189       0.41292919407632056     
 H  -2.2951628221608003       -8.0059030915907883        2.0701022645588085     
         240

 C   9.0911659626556691        6.1635451476780689       -9.3992170878352805     
 C   9.6802639026124950        5.9679568251196597       -8.1051285783760445     
 C   9.4645270861108823        7.3290722494514409       -10.140165768056386     
 N   8.1904414772245673        5.2601395190778746       -9.9559153052687090     
 C   10.639230017183220        6.8749607587915538       -7.6376593672660764     
 C   9.3400993568467285        4.7922788427835341       -7.1940699098059611     
 C   10.446949220565093        8.1905800646488753       -9.6359987860634551     
 C   8.8513085010268284        7.5979702661188027       -11.505491896080340     
 Dy   7.1074029498259836        4.5261070443488061       -11.808101090187321     
 H   8.0289642093014244        4.5139013309123737       -9.2746691013771887     
 H   11.085692204411369        6.7085373833235415       -6.6569489113270128     
 C   11.054396957248530        7.9699957578586318       -8.3986213761191237     
 C   7.8568028011407689        4.7364549842817558       -6.7784049696085216     
 C   9.8627552525104001        3.4382252594169258       -7.7226577747978338     
 H   9.8977597345892594        4.9830008131669379       -6.2632349291825955     
 H   10.745195883571142        9.0555903620799736       -10.226248893292125     
 C   9.7029248212320045        6.9563665122037559       -12.620466221358543     
 H   7.8469337232659404        7.1293484674576133       -11.513697302444431     
 C   8.6259262043144407        9.0898870693172125       -11.809547124959575     
 N   6.5206499585969437        5.3234663112465457       -13.822295041774925     
 H   5.5453498475052942        5.5580203342927801       -13.592136087477224     
 N   5.8872821921821652        2.7212401965273587       -12.234537062977671     
 O   9.0669683927601579        3.2528856088193594       -12.238630315820341     
 O   5.1302011303948278        5.5267739169006163       -10.867019624425867     
 H   11.835679849723995        8.6325407059139589       -8.0287508598163306     
 H   7.6932886194283334        3.9382847147382360       -6.0425735425990741     
 H   7.1669216244864264        4.5488658753720657       -7.6125946057974385     
 H   7.5497405729952982        5.6864676452353651       -6.3190278154100810     
 H   10.952734292604530        3.4724815647908800       -7.8496993540824054     
 H   9.4316464276224803        3.1583392221755844       -8.6924284933972160     
 H   9.6351618973825541        2.6285570887500747       -7.0131984780489107     
 H   9.2605272168405257        7.1141730397879686       -13.613222100211964     
 H   9.8309271692638642        5.8752511008687858       -12.470314399780229     
 H   10.710632900296597        7.3971563372679281       -12.614088307863994     
 H   9.5786266422621615        9.6257676723731826       -11.917585255277714     
 H   8.0587894413092336        9.5873100125405397       -11.010862783889770     
 H   8.0830532276396756        9.2043802006554483       -12.759613249917230     
 C   6.9883023201316981        6.2439898688019584       -14.756873453263966     
 C   5.0508970482479665        1.6486388368577889       -11.979454266041238     
 H   5.9118440987382099        2.8764742179303586       -13.250325180550721     
 C   9.0466255801402280        1.9331750241688037       -12.908283724732851     
 C   10.416080165529616        3.4742679736594151       -11.689220860261631     
 C   3.7565437946645668        5.1165444466372962       -11.205406016446275     
 C   5.0145620299993565        6.2839620148668409       -9.5763349072075439     
 C   6.4055509666592334        7.5402128222097691       -14.883553367591746     
 C   8.1023480012270745        5.8979789459432093       -15.578187771145418     
 C   4.4048333004239346       0.94501980878585601       -13.049050529889225     
 C   4.8085236877652626        1.2345023430992987       -10.635329156844939     
 H   8.8110234246751968        2.1036128475929536       -13.966982569190622     
 H   8.2278232759813665        1.3648931367925936       -12.451518505954818     
 C   10.427287670041263        1.3232738852191557       -12.673464890653838     
 C   10.958425731817538        2.0808008030212815       -11.448628142398041     
 H   10.283313767451949        4.1015211749276208       -10.802937862095780     
 H   11.007090191958284        4.0129661166267159       -12.445486170694174     
 H   3.3054256196010008        5.9554266781010865       -11.813850387618739     
 H   3.8448284135429724        4.1811859151053925       -11.832773285044665     
 C   3.0327336216209368        4.9073245631344591       -9.8099396408861050     
 C   4.0338957636118717        5.4332287059845781       -8.7384472134172366     
 H   6.0276565589409437        6.3669747237772594       -9.1732810828990505     
 H   4.6174768521533736        7.3068171514444122       -9.7946334554316046     
 C   6.9929614455423401        8.4654728384255709       -15.749985241993590     
 C   5.1558305798659481        7.8729982280530564       -14.083657449198686     
 C   8.6535168297829443        6.8610511970727597       -16.430264311553042     
 C   8.6231153653659121        4.4713053041074415       -15.527035596311388     
 C   3.6115846789208885      -0.16731133802817277       -12.755056009469213     
 C   4.6079750751406401        1.4245275799117891       -14.480278279432687     
 C   3.9720666782096892       0.13802589442329632       -10.399886394961159     
 C   5.4963158594867174        1.9647720167195781       -9.4926501958313452     
 H   11.088761301211113        1.5046893090447719       -13.529113865078289     
 H   10.374653946517963       0.24121655060838887       -12.504129606816605     
 H   10.555456809637027        1.6548629674400177       -10.519749668433148     
 H   12.054456756584017        2.0535336840326637       -11.391644010391071     
 H   2.7923315829005442        3.8176016574775060       -9.6418264884525335     
 H   2.0943029955795143        5.5004200095185567       -9.7531729508841831     
 H   3.5343645288182932        6.0312079601645623       -7.9398842919895989     
 H   4.5600173660736321        4.5828450142925554       -8.2571664131804834     
 H   6.5719355915502593        9.4631956898478098       -15.812875036214328     
 C   8.1145704339357003        8.1479273165768831       -16.517020567700065     
 C   4.9010043700178034        9.3778011969889317       -13.902262085901473     
 H   5.2936387812647050        7.4505263463368561       -13.071253309662326     
 C   3.9228250231527668        7.1883040241657667       -14.727045683813568     
 H   9.5244538388730078        6.6145054274879875       -17.035522287711906     
 C   10.073096669330909        4.3064936042964534       -15.987610812945771     
 H   8.5759220341178874        4.1553275441610493       -14.476431475994174     
 C   7.6860228692726000        3.5441052421369377       -16.331103697929379     
 H   3.1524346987542260      -0.72058188009729152       -13.570731974084357     
 C   3.3809696856405123      -0.58047634322077457       -11.441003687897082     
 C   3.8431505817816909        2.7415041262529494       -14.755200403463924     
 H   5.6866509625748529        1.6294129346655690       -14.608951426336930     
 C   4.2411030359799167       0.39016592243478709       -15.549747972175716     
 H   3.7635960605983709      -0.15876328054633235       -9.3757375940186982     
 C   4.7761451885791111        1.8358486161014451       -8.1313850803976067     
 H   5.5024240780840143        3.0410995701086967       -9.7624926735313160     
 C   6.9667033330427763        1.4906325034314678       -9.3506204798646557     
 H   8.5702698565806443        8.8855724765131026       -17.172921089143632     
 H   5.7869463567968271        9.8917859495381446       -13.505155476782980     
 H   4.0709771122507545        9.5513267383944012       -13.203098835151863     
 H   4.6306306145026266        9.8641824660636814       -14.852092927387488     
 H   3.7449286552535272        7.6130424284704636       -15.726663052204355     
 H   3.0129010920916106        7.3343725451228989       -14.127051040939403     
 H   4.0686528615912820        6.1064839367566845       -14.866734827385280     
 H   10.403758937096603        3.2663445052317641       -15.851124460192970     
 H   10.759682328296593        4.9595101119486662       -15.430157087038589     
 H   10.187373792552249        4.5396079411502317       -17.054837561570650     
 H   7.7021005894007546        3.8205998496028895       -17.395553226134950     
 H   6.6530794407004965        3.6307774044353729       -15.967406967945843     
 H   7.9904745453394233        2.4884004967314550       -16.255938809405745     
 H   2.7215706976853618       -1.4208611101813016       -11.229271329753425     
 H   2.7621911186480457        2.5516901046863003       -14.810993587053877     
 H   4.1571896473303349        3.1830757855308689       -15.711592591777075     
 H   4.0080870337620773        3.4966190605427827       -13.976298620282602     
 H   3.1681547964776762       0.16107488154578620       -15.537830052625180     
 H   4.7988667920808581      -0.54555680890898806       -15.413564266145469     
 H   4.4762921026420441       0.78490936877279482       -16.546825696915942     
 H   3.7114881091904768        2.1344934549947343       -8.1889551026321499     
 H   5.2625924519594829        2.4651332700119908       -7.3728025946581193     
 H   4.8133453972613527       0.80059452804945264       -7.7456717183737087     
 H   7.0030109408991956       0.40884318816961956       -9.1322330807143146     
 H   7.4743117368767420        2.0122829279410577       -8.5272756935530793     
 H   7.5439091147997583        1.6584550401265401       -10.278157729741086     
 C  -3.7741216681287408       -3.2511977213705405        1.6058412263517203     
 C  -4.3503969290375846       -3.4042374790276142       0.30164788363515715     
 C  -4.0590420432576240       -2.0531481212200129        2.3383768200898447     
 N  -2.9636495883209295       -4.2218789868092728        2.1819208320441592     
 C  -5.2015872043299689       -2.4102165217697831      -0.19547683718587605     
 C  -4.0777328958318924       -4.6028544632021768      -0.60415523149726769     
 C  -4.9114182282934555       -1.0847219280236413        1.7897122929690634     
 C  -3.5120922897542814       -1.8828262172840957        3.7464904252552520     
 Dy  -1.9218646968466033       -4.9749634855287708        4.0436328259516996     
 H  -2.8394998337641693       -4.9800060768895671        1.5060419527633007     
 H  -5.6540402889405232       -2.5487673859249971       -1.1770141324921755     
 C  -5.4990879987274210       -1.2563205290746811       0.53505580744203862     
 C  -2.5971852228875814       -4.7015525045302109       -1.0252310532249771     
 C  -4.6356326423585275       -5.9443953044732938       -8.0409247143591517E-002
 H  -4.6389889767784949       -4.3953675785888136       -1.5292841286125374     
 H  -5.1335955457772000      -0.18361493195620240        2.3614711035676095     
 C  -4.4658705493307345       -2.5359312671711098        4.7707628332643326     
 H  -2.5382460294664027       -2.4107118792854991        3.7919930515707736     
 C  -3.2125081297438589      -0.42906126906903541        4.1483895267808171     
 N  -1.2938705147062173       -4.1151386013076658        6.0287148596639684     
 H -0.34546464103718871       -3.8378696875324878        5.7575360489190262     
 N -0.65719320176287732       -6.7452771933530098        4.4208130841580910     
 O  -3.8793259591716831       -6.2681920672056597        4.3712679781291230     
 O   5.2368511401399309E-002  -3.9415716563448178        3.1641052226839941     
 H  -6.1887487090496283      -0.51459190081063233       0.13384716489209736     
 H  -2.2878012208136558       -3.7879132946040301       -1.5529187808533762     
 H  -1.9103039524994359       -4.8255128699091392      -0.17635227773191303     
 H  -2.4384724232859911       -5.5522785990836274       -1.7022942549403182     
 H  -4.4875933853455692       -6.7391808623833391      -0.82831310677318404     
 H  -4.1666392939005110       -6.2828422779275872       0.85317335116097870     
 H  -5.7166931448563432       -5.8684755334528989       0.10584824402065895     
 H  -4.0598527050723172       -2.4954435308240739        5.7919138591843922     
 H  -4.6757326746175565       -3.5859272875316197        4.5180993522505313     
 H  -5.4321181670482135       -2.0099294702559836        4.7604385730775371     
 H  -4.1301923988833966       0.17282091824672008        4.1958503168401542     
 H  -2.5379320392168618        6.0615106655048011E-002   3.4322280205677882     
 H  -2.7521031495973092      -0.40158608519593131        5.1478207572584029     
 C  -1.7601307664491144       -3.2260850379711976        6.9876756783661351     
 C  0.18268744435927478       -7.8006117235855772        4.1200556212506321     
 H -0.64337865904727820       -6.5971755736224083        5.4372029670442448     
 C  -3.8337546167731706       -7.6040393037109277        5.0074554147376764     
 C  -5.2324097801792977       -6.0598092911914714        3.8297048709558874     
 C   1.4570644258884298       -4.3493795090518956        3.3301401844703280     
 C   5.9226873735019267E-002  -2.7396689133326317        2.2829429322022095     
 C  -1.1820233139898302       -1.9321040628054551        7.1570498774558544     
 C  -2.8690869329526958       -3.6045825010530157        7.8022940812889061     
 C  0.85451500308581219       -8.5237285183893032        5.1610372817012991     
 C  0.40378709199865037       -8.1744509993799728        2.7618391325411804     
 H  -3.6622153245700590       -7.4447644404956144        6.0799892533845634     
 H  -2.9682771681427957       -8.1226160150393945        4.5791928609292016     
 C  -5.1728565768969066       -8.2726510803451525        4.6940305243355063     
 C  -5.7208446259893204       -7.4586632026625352        3.5092257769532051     
 H  -5.1211087561471107       -5.3798238507371492        2.9767852280879312     
 H  -5.8440659357005407       -5.5847592252256026        4.6132756758343865     
 H   1.8267226563766616       -3.8842898955727700        4.2840688920611596     
 H   1.4483557688464535       -5.4661094378851578        3.4398393056279835     
 C   2.2129991011289669       -3.8066203674059400        2.0553226482226132     
 C   1.1324091838060348       -3.0632481635642468        1.2240103544769096     
 H -0.95893801613206353       -2.6429645589518449        1.8941013458089722     
 H  0.31853933630821052       -1.8428209957018677        2.8999157920052623     
 C  -1.7738479950258159       -1.0381253179427949        8.0529192134534924     
 C   6.8212921099558413E-002  -1.5724487250078214        6.3701734831624952     
 C  -3.4156351166827319       -2.6775417766225997        8.6939878484993933     
 C  -3.3837197424385348       -5.0307809748422079        7.6963954268438703     
 C   1.6151407131392235       -9.6464823518527396        4.8268541615511209     
 C  0.71812809786809606       -8.0332876925024923        6.5965046204291520     
 C   1.1933920097704775       -9.2969777374722558        2.4833624805267633     
 C -0.22981003111406076       -7.3632175300604148        1.6420563844864511     
 H  -5.8607435636557934       -8.1952702329470881        5.5458603638401742     
 H  -5.0494776657458900       -9.3360092602429585        4.4490635625080923     
 H  -5.2942427437806368       -7.8142810697264382        2.5601082122696890     
 H  -6.8143824261456345       -7.5189551319889292        3.4395022215059887     
 H   2.6739715169023222       -4.6394272289923508        1.4624760847949707     
 H   3.0220072138493506       -3.0991972194578157        2.3349178545018123     
 H   1.5261665266409135       -2.1516818720593349       0.71693586534317233     
 H  0.71482116739615742       -3.7365785844090880       0.44499009347222129     
 H  -1.3577887131809248       -4.1042747665733716E-002   8.1483643700843160     
 C  -2.8869465909136758       -1.3893574029503666        8.8178151310457711     
 C  0.33129065947806113       -6.5815407851574803E-002   6.2444341030249468     
 H  -7.2059060286485996E-002  -1.9555499956420284        5.3435054879486827     
 C   1.3033288925381690       -2.2805290585609699        6.9819724575649635     
 H  -4.2732663202569414       -2.9523471420199936        9.3047184774357774     
 C  -4.8241203228161806       -5.2216529934897622        8.1741419070025128     
 H  -3.3624821197705748       -5.3000846139824462        6.6304575496215525     
 C  -2.4244909524722118       -5.9911228636455860        8.4321635694038477     
 H   2.0965706066939318       -10.216548212210714        5.6185979676776752     
 C   1.7896738868036697       -10.048139480127517        3.4990121348963181     
 C   1.5010886503408361       -6.7151272594534088        6.8122592040008367     
 H -0.35260009555744953       -7.8232269976912967        6.7735039795197896     
 C   1.1293199001717853       -9.0552778891114247        7.6600077046087467     
 H   1.3610205564743787       -9.5847484040522506        1.4466912256138316     
 C  0.69502827226919450       -7.1807024283678231       0.41559215577502234     
 H -0.41121454192726503       -6.3482018798265551        2.0485970538571059     
 C  -1.5944020097710314       -7.9633931214296041        1.2262475288282271     
 H  -3.3432183398860760      -0.67506132957761600        9.4982953271596262     
 H -0.54706953258827307       0.46842997199730363        5.8585614146236216     
 H   1.1677058661429423       0.12398847503145204        5.5582140988559718     
 H  0.60103705140309960       0.37970226516780081        7.2108310478283828     
 H   1.4849070168897944       -1.8943728511494327        7.9952471136954433     
 H   2.2110977434045269       -2.1107008247800190        6.3846794537870970     
 H   1.1561072779714539       -3.3654977540615723        7.0797450029616806     
 H  -5.1494312278263479       -6.2601410421738777        8.0186483285075738     
 H  -5.5236510444686706       -4.5606797674288249        7.6438238073602749     
 H  -4.9246413653516683       -5.0148293359730287        9.2475615039188241     
 H  -2.4305221427263533       -5.7819527271192301        9.5107295623644834     
 H  -1.3978829601332230       -5.8666451038652756        8.0634321215894644     
 H  -2.7149527736616252       -7.0432678413797829        8.2950987288369031     
 H   2.4274037020482235       -10.897331410956619        3.2593882378734671     
 H   2.5820641401371280       -6.9114827089289204        6.8192156495716612     
 H   1.2374447578788561       -6.2542654193406824        7.7746907367076075     
 H   1.3027633621872892       -5.9760586490926508        6.0256315882050426     
 H   2.1997437618896516       -9.2859912789775318        7.6040667807419169     
 H  0.56568331715396514       -9.9912567133691539        7.5579431371227130     
 H  0.93715935258015659       -8.6511092311334519        8.6633428509733683     
 H   1.6747948824179115       -6.7608578983322172       0.70889315239513473     
 H  0.23979646685220071       -6.5005744806459145      -0.31744231691652952     
 H  0.88238506027231978       -8.1337774085017180      -0.11002671063345333     
 H  -1.4688366400360970       -8.9972975348645630       0.85951251439788501     
 H  -2.0596808876292227       -7.3783030223745509       0.42001875204985828     
 H  -2.2959711663240889       -7.9998305572801893        2.0797034018777634     
         240

 C   9.0886929821465134        6.1637325989617118       -9.3959642329037933     
 C   9.6768783261705842        5.9691332825537975       -8.1013693109833351     
 C   9.4608150991278901        7.3297463288307680       -10.136785093700128     
 N   8.1898925411290033        5.2589811813144705       -9.9532408492587852     
 C   10.633555455243030        6.8778510751920505       -7.6329959395621900     
 C   9.3374597107322153        4.7931706794080320       -7.1903993087056106     
 C   10.440317351561264        8.1934947410283527       -9.6313005128832518     
 C   8.8499570060134864        7.5964440307000505       -11.503426767269731     
 Dy   7.1088547855009256        4.5247405260459344       -11.806183203158655     
 H   8.0285279403601635        4.5127752788587046       -9.2719514023667653     
 H   11.079775562934230        6.7120109804339219       -6.6521075834901300     
 C   11.046701794457441        7.9740285562904765       -8.3932547866121148     
 C   7.8540172010854290        4.7367630077651821       -6.7752611539786081     
 C   9.8608361187627285        3.4392039508276948       -7.7184473220156082     
 H   9.8948084509898919        4.9842728176041771       -6.2594603221424432     
 H   10.737391358884604        9.0591292251870339       -10.221172179580822     
 C   9.7044220054183565        6.9543737504211816       -12.615812925549218     
 H   7.8462073827444136        7.1266666997248125       -11.513140684388876     
 C   8.6233925822782975        9.0875609632514944       -11.809906985873718     
 N   6.5210511917088878        5.3279301451261603       -13.817544722664636     
 H   5.5477901588873353        5.5659303185461466       -13.584327316155033     
 N   5.8877165367008608        2.7209222545610432       -12.233049415426043     
 O   9.0683050308742672        3.2502065709593970       -12.232565396448557     
 O   5.1307307160421907        5.5243744527888152       -10.866947563347875     
 H   11.826001318428466        8.6381806344013725       -8.0224787605036045     
 H   7.6901496421090201        3.9374527649183397       -6.0408114036755993     
 H   7.1645129059695778        4.5507509478795916       -7.6100665995034715     
 H   7.5469029866543984        5.6860416454568146       -6.3144899447506644     
 H   10.950725657504263        3.4740758754855343       -7.8461727600834408     
 H   9.4293351560858643        3.1580528343711380       -8.6876409830503203     
 H   9.6343866220129915        2.6299724933824233       -7.0081809537107391     
 H   9.2633782439381420        7.1094850436357344       -13.609463482634791     
 H   9.8340900883777547        5.8739399382882684       -12.463148618246098     
 H   10.711240400355621        7.3970250266874613       -12.608844518560229     
 H   9.5755234630526225        9.6246164149453488       -11.916525140631967     
 H   8.0538824149557495        9.5851057323146254       -11.013204693884489     
 H   8.0824705212432253        9.2001352822757152       -12.761155048733864     
 C   6.9886541750121864        6.2462276788430193       -14.753933020954321     
 C   5.0514032780745568        1.6485051313661541       -11.977355932603517     
 H   5.9105826695006680        2.8770724122462199       -13.248660988900678     
 C   9.0476070238202144        1.9307137693176977       -12.902617790172096     
 C   10.417346463269050        3.4708515349912146       -11.682870527846241     
 C   3.7563532798607691        5.1130831716821614       -11.199460364384731     
 C   5.0181119757699832        6.2946454578276150       -9.5880176433306303     
 C   6.4063498589851609        7.5423814130503706       -14.883212130762820     
 C   8.1020348779960703        5.8979452369171383       -15.575143474366275     
 C   4.4046194161813501       0.94487872673962914       -13.046542532201624     
 C   4.8096072929731877        1.2346670214111048       -10.633065916618767     
 H   8.8140441030590093        2.1018290939816033       -13.961577263055878     
 H   8.2274626525236396        1.3632848379636175       -12.447417167875122     
 C   10.427136166297659        1.3191111121768524       -12.665924592580083     
 C   10.958278669910623        2.0770381954553239       -11.441246783804038     
 H   10.284936556054776        4.0988379445612901       -10.797012430584264     
 H   11.009099504066619        4.0084932106133797       -12.439279198565105     
 H   3.3068019350656477        5.9407197517480812       -11.818093446435284     
 H   3.8428998603992683        4.1721916500697818       -11.811609002989096     
 C   3.0320786193549996        4.9257400708441965       -9.8068599020104532     
 C   4.0358480401523495        5.4582852192266618       -8.7428474826338700     
 H   6.0315250682973582        6.3788828236785964       -9.1860840449579300     
 H   4.6239233239678805        7.3137143466770942       -9.8176992167591575     
 C   6.9940219373751438        8.4655671584299501       -15.751565141946909     
 C   5.1566423425679506        7.8771091295146416       -14.084168206139939     
 C   8.6532441813898302        6.8588605127390680       -16.429400042426391     
 C   8.6217394930032114        4.4710474591952387       -15.521564311063660     
 C   3.6123432142255423      -0.16795699655592733       -12.752091037735729     
 C   4.6058659062558966        1.4254761903228603       -14.477605105895471     
 C   3.9746470985150015       0.13716980377486712       -10.397094986398738     
 C   5.4954961375227933        1.9666809624772499       -9.4904375191236188     
 H   11.089563528239870        1.4986456948127265       -13.521129280167802     
 H   10.372640515022789       0.23735441613730715       -12.495644457703863     
 H   10.554393593346614        1.6520882206611931       -10.512337144337080     
 H   12.054220597373192        2.0488883825895656       -11.383624849397478     
 H   2.7855004321652181        3.8432784015376527       -9.6260618453141493     
 H   2.0972971213277782        5.5222613856115830       -9.7594791067498186     
 H   3.5394188163289821        6.0650510395254704       -7.9520820441372688     
 H   4.5597541611340064        4.6129775291047581       -8.2535056707581020     
 H   6.5733927330473030        9.4632722570744097       -15.816530008325248     
 C   8.1151374893041890        8.1458776297370665       -16.518353573547120     
 C   4.9011603597344031        9.3820949636719355       -13.907385602507269     
 H   5.2947163208138397        7.4578873474405700       -13.070603244452778     
 C   3.9236243295143689        7.1903023788795455       -14.725058809624535     
 H   9.5234881571275363        6.6104761669298702       -17.034784736705323     
 C   10.071261327664384        4.3042072305672496       -15.982662974419549     
 H   8.5752483124286005        4.1569998372456931       -14.470329574494516     
 C   7.6833256376859769        3.5431306514935885       -16.323112597727651     
 H   3.1525422399804479      -0.72120455136215678       -13.567431305179394     
 C   3.3834391903910701      -0.58168448940190554       -11.437907846714902     
 C   3.8402302527886500        2.7424381680204233       -14.750108368524868     
 H   5.6842781081586855        1.6308301579323001       -14.607388992364170     
 C   4.2381313466516861       0.39194423890332902       -15.547532362865379     
 H   3.7673518143690545      -0.15994902160831279       -9.3727612744293634     
 C   4.7689903702097514        1.8460129812131250       -8.1331872127330413     
 H   5.5067073283673071        3.0414574407905381       -9.7636703539824143     
 C   6.9627962057990835        1.4887307822002049       -9.3403936705667352     
 H   8.5710054685700179        8.8820056007535069       -17.175731861570476     
 H   5.7867308491911311        9.8977135158417830       -13.511776630972216     
 H   4.0709496226301214        9.5572357560770840       -13.208936756484107     
 H   4.6305814875965901        9.8651502539422875       -14.858580755799990     
 H   3.7451648726797906        7.6122117811133769       -15.725624947039393     
 H   3.0139193297273978        7.3377781552333161       -14.125118959260615     
 H   4.0698440079506186        6.1083030688886444       -14.861771934274380     
 H   10.401175184496802        3.2640537013887188       -15.844800362769854     
 H   10.758698694014441        4.9574948925928624       -15.426683008565732     
 H   10.185030819460941        4.5355460765413946       -17.050273274660611     
 H   7.6995923436654161        3.8168518919791903       -17.388149151021132     
 H   6.6505803217475261        3.6321395785568216       -15.959676451837264     
 H   7.9863276783371040        2.4873515895825458       -16.245279260687759     
 H   2.7247318832038698       -1.4225142767176957       -11.225913456973812     
 H   2.7593033973216898        2.5522224446400474       -14.804339085244825     
 H   4.1525031273932562        3.1849927902702295       -15.706557799996069     
 H   4.0061533606760724        3.4968376223402662       -13.970734813654214     
 H   3.1652703402966367       0.16265929835485760       -15.534796772776641     
 H   4.7961459149408077      -0.54377834292022409       -15.412630827125149     
 H   4.4723689848395711       0.78745224474498332       -16.544530053397356     
 H   3.7067088620439783        2.1480664697421030       -8.1976791307596706     
 H   5.2541899054089249        2.4765275331112853       -7.3748998453899945     
 H   4.7997771947459791       0.81285561601713185       -7.7438712660870204     
 H   6.9943404287463018       0.40812812057728903       -9.1182621724840605     
 H   7.4689418697663452        2.0117883843798188       -8.5171027815381919     
 H   7.5438791157527145        1.6511030993779201       -10.265622787685727     
 C  -3.7766997809152856       -3.2508758116546264        1.6025448846075014     
 C  -4.3528168727177263       -3.4050325789142253       0.29839365050367733     
 C  -4.0648688419189396       -2.0540484347717771        2.3354495712963246     
 N  -2.9635479467785220       -4.2195607329204918        2.1781457696415618     
 C  -5.2074502627223236       -2.4138513889833253      -0.19793345475729512     
 C  -4.0773572346300169       -4.6026451293491073      -0.60770308652095784     
 C  -4.9212937421761938       -1.0890180843634272        1.7879985405297067     
 C  -3.5165510246275589       -1.8807164198556194        3.7425298368696489     
 Dy  -1.9211965180438619       -4.9724421363447258        4.0397766956604233     
 H  -2.8378778757721594       -4.9770821828078278        1.5019233393066358     
 H  -5.6593787517969636       -2.5531699680999975       -1.1796138813926358     
 C  -5.5091199984316903       -1.2620088297408762       0.53365408093956579     
 C  -2.5964883349412529       -4.6996782567225512       -1.0278587373588020     
 C  -4.6342600297021432       -5.9447730914689823       -8.4418087858674370E-002
 H  -4.6380327820385832       -4.3955296292012367       -1.5332548645529762     
 H  -5.1462382431608944      -0.18922641155877873        2.3604460933342204     
 C  -4.4679552030053973       -2.5331080230139857        4.7691899750664302     
 H  -2.5419352494095553       -2.4070337982569403        3.7875896905019046     
 C  -3.2190489948648082      -0.42575921703556274        4.1413471848760626     
 N  -1.2940413188234987       -4.1098653566013326        6.0236734371366758     
 H -0.34610101152911882       -3.8317377823482239        5.7517856281884949     
 N -0.65795893046506104       -6.7434347405793034        4.4201856326723208     
 O  -3.8787233341851133       -6.2649404240347391        4.3697223028391745     
 O   5.3721994866022867E-002  -3.9405933012010048        3.1592118891437591     
 H  -6.2016859559584736      -0.52283077351588925       0.13332632358667987     
 H  -2.2871526245481468       -3.7848177069920284       -1.5532508157031777     
 H  -1.9099022660582925       -4.8254551405380139      -0.17908663386532991     
 H  -2.4370907212338739       -5.5487189068551794       -1.7066839075673583     
 H  -4.4832023253193594       -6.7398456739078485      -0.83117789587476143     
 H  -4.1669639083828338       -6.2815494080200818       0.85049281537503874     
 H  -5.7157032760883224       -5.8703439578615519        9.9359636272384894E-002
 H  -4.0612352512562984       -2.4891052277520695        5.7896767740853106     
 H  -4.6755495435753467       -3.5840416708179950        4.5196484751181476     
 H  -5.4353160816747899       -2.0093638523526902        4.7584674915965053     
 H  -4.1377580598726089       0.17425295470867772        4.1905245567142630     
 H  -2.5476070689511641        6.4002993634162841E-002   3.4226488854579182     
 H  -2.7561402494445262      -0.39561752867264122        5.1393038866726144     
 C  -1.7601292816403429       -3.2210813739905388        6.9829935447151854     
 C  0.18190139708519981       -7.7993002471040720        4.1211922099182416     
 H -0.64474620629743840       -6.5942391154093256        5.4363961771239948     
 C  -3.8343955679629840       -7.5997518700102855        5.0080329863119308     
 C  -5.2314858663099271       -6.0563485400684431        3.8273675200525998     
 C   1.4575097015714633       -4.3492433510017845        3.3290579272250147     
 C   6.3490701721194615E-002  -2.7500990498365945        2.2672442766138441     
 C  -1.1818860635610167       -1.9271714829227813        7.1525646152466864     
 C  -2.8687861287966552       -3.5996916276557793        7.7979618670542648     
 C  0.85299639988664677       -8.5214592762781685        5.1632677104423994     
 C  0.40378909272814151       -8.1746577754870327        2.7635125249505230     
 H  -3.6613917255659381       -7.4392850320899901        6.0800867701325298     
 H  -2.9702140595226316       -8.1202853762959002        4.5797278998510134     
 C  -5.1747175305676771       -8.2666112500895554        4.6969344130275354     
 C  -5.7216096872546549       -7.4551691261941508        3.5101168464147814     
 H  -5.1192141996737508       -5.3784691863467282        2.9731023291121703     
 H  -5.8426822170299202       -5.5788440196535083        4.6096225751088342     
 H   1.8298757512427404       -3.8745863899449602        4.2740760181046209     
 H   1.4463647713966621       -5.4614763571919136        3.4522123959322197     
 C   2.2122252692978512       -3.8260871375585319        2.0504963809624592     
 C   1.1334345220821505       -3.0881244521428202        1.2133251516017973     
 H -0.95469377714782455       -2.6531323254311481        1.8786185385496208     
 H  0.32725715127831578       -1.8500409268841109        2.8737030449755410     
 C  -1.7734468134125325       -1.0333535368167481        8.0487317207209337     
 C   6.8390294017231401E-002  -1.5673378824426554        6.3658136671705838     
 C  -3.4153469415602182       -2.6726427233683290        8.6896394741935463     
 C  -3.3830720620421504       -5.0260191093279598        7.6928197083707008     
 C   1.6146232896192692       -9.6439671749614018        4.8306531035187019     
 C  0.71461228081114925       -8.0308381082435218        6.5984230218392019     
 C   1.1946892471369202       -9.2965680968915354        2.4866931302957771     
 C -0.23091710781911601       -7.3658745421039198        1.6427118257519540     
 H  -5.8621311488113355       -8.1853503190501993        5.5484989577848696     
 H  -5.0535083692255434       -9.3306920619521971        4.4551035750958521     
 H  -5.2953885047053051       -7.8136479971601771        2.5620742654832367     
 H  -6.8151954111135380       -7.5143933081072269        3.4403896207703424     
 H   2.6672555480904210       -4.6658019387280945        1.4684300077246781     
 H   3.0247133495170355       -3.1215313286014736        2.3209673852664117     
 H   1.5299041198326244       -2.1849193738793740       0.69812153897004459     
 H  0.71229889502579524       -3.7661526451085536       0.44250285060914946     
 H  -1.3572176910173408       -3.6368572838337616E-002   8.1444015513205326     
 C  -2.8865913259246363       -1.3845219023885804        8.8135526449313133     
 C  0.33179100195582228       -6.0658160501482171E-002   6.2413019276823025     
 H  -7.1981792422575047E-002  -1.9495733610924972        5.3388478204752312     
 C   1.3033009056418061       -2.2762055615456189        6.9771042276376125     
 H  -4.2730611065594744       -2.9474760319541118        9.3002524525160268     
 C  -4.8235466354211116       -5.2171039224315408        8.1703040695788367     
 H  -3.3612896337899527       -5.2960462472717138        6.6271215608673435     
 C  -2.4239031396738464       -5.9854142535429045        8.4298319850330330     
 H   2.0954695768648768       -10.213226865045378        5.6232867213319295     
 C   1.7907540616740421       -10.046440135302369        3.5033574078553582     
 C   1.4970227275501986       -6.7125958143090907        6.8153378647184351     
 H -0.35635412373054076       -7.8209000754388676        6.7738557013480376     
 C   1.1244564770028567       -9.0527732972048707        7.6625412330847027     
 H   1.3635693824523565       -9.5849087658138821        1.4504843419541944     
 C  0.68889638201218306       -7.1920075400226571       0.41279328005296223     
 H -0.40767857610801411       -6.3490839718308747        2.0453305023184525     
 C  -1.5983084346139118       -7.9627732773219808        1.2339564054148018     
 H  -3.3427931946280713      -0.67030710739657984        9.4941374750443543     
 H -0.54657560354778645       0.47409288260334459        5.8561938426457614     
 H   1.1680614562580633       0.12965541025313132        5.5550487730762095     
 H  0.60180143737350544       0.38398407221675374        7.2080621659443604     
 H   1.4851101495786301       -1.8906532247524070        7.9905631375604171     
 H   2.2110653646395546       -2.1063723075047238        6.3798302841702093     
 H   1.1556999559025447       -3.3611661144755973        7.0742928354580528     
 H  -5.1486996875365625       -6.2556013901401197        8.0144962406365394     
 H  -5.5231036612822786       -4.5561100119036002        7.6400477880508468     
 H  -4.9241591575427464       -5.0105986917628504        9.2437830909588943     
 H  -2.4304957027895089       -5.7751650094298634        9.5081799729371603     
 H  -1.3971569797136216       -5.8609888042673184        8.0614951399371435     
 H  -2.7139700550050589       -7.0377733977397954        8.2936824877347330     
 H   2.4291298110747985       -10.895444134259172        3.2648864169103220     
 H   2.5780119386996496       -6.9087146392154546        6.8235679709145050     
 H   1.2321013869506880       -6.2520388950912302        7.7775194841012771     
 H   1.2994789977586252       -5.9732695507813185        6.0287673979635699     
 H   2.1949923896902606       -9.2832938736788542        7.6081735149688630     
 H  0.56114112928608484       -9.9888696269180279        7.5597288507625535     
 H  0.93076119419308856       -8.6485767970785439        8.6655127489749351     
 H   1.6709617191050932       -6.7754260542538516       0.70003630604836209     
 H  0.23313530086677714       -6.5133266942138022      -0.32121396190967483     
 H  0.87030467347983032       -8.1474379925310281      -0.10888244272560313     
 H  -1.4769611712045621       -8.9980221143254706       0.87124365478036236     
 H  -2.0645588010039746       -7.3794540778642830       0.42710831002339600     
 H  -2.2967795104873781       -7.9937580229695895        2.0893045391967187     
         240

 C   9.0862200016373560        6.1639200502453555       -9.3927113779723062     
 C   9.6734927497286733        5.9703097399879352       -8.0976100435906275     
 C   9.4571031121448961        7.3304204082100952       -10.133404419343870     
 N   8.1893436050334412        5.2578228435510663       -9.9505663932488613     
 C   10.627880893302841        6.8807413915925473       -7.6283325118583027     
 C   9.3348200646177002        4.7940625160325299       -7.1867287076052602     
 C   10.433685482557435        8.1964094174078301       -9.6266022397030486     
 C   8.8486055110001427        7.5949177952812974       -11.501361638459123     
 Dy   7.1103066211758676        4.5233740077430635       -11.804265316129989     
 H   8.0280916714189043        4.5116492268050354       -9.2692337033563419     
 H   11.073858921457091        6.7154845775443013       -6.6472662556532471     
 C   11.039006631666350        7.9780613547223220       -8.3878881971051076     
 C   7.8512316010300900        4.7370710312486084       -6.7721173383486954     
 C   9.8589169850150586        3.4401826422384638       -7.7142368692333827     
 H   9.8918571673905227        4.9855448220414162       -6.2556857151022900     
 H   10.729586834198066        9.0626680882940942       -10.216095465869522     
 C   9.7059191896047086        6.9523809886386081       -12.611159629739891     
 H   7.8454810422228878        7.1239849319920117       -11.512584066333321     
 C   8.6208589602421544        9.0852348571857764       -11.810266846787862     
 N   6.5214524248208328        5.3323939790057757       -13.812794403554346     
 H   5.5502304702693763        5.5738403027995123       -13.576518544832844     
 N   5.8881508812195573        2.7206043125947281       -12.231561767874416     
 O   9.0696416689883748        3.2475275330994346       -12.226500477076772     
 O   5.1312603016895544        5.5219749886770142       -10.866875502269883     
 H   11.816322787132936        8.6438205628887879       -8.0162066611908802     
 H   7.6870106647897058        3.9366208150984434       -6.0390492647521246     
 H   7.1621041874527291        4.5526360203871175       -7.6075385932095045     
 H   7.5440654003134986        5.6856156456782641       -6.3099520740912478     
 H   10.948717022403997        3.4756701861801886       -7.8426461660844753     
 H   9.4270238845492482        3.1577664465666921       -8.6828534727034263     
 H   9.6336113466434306        2.6313878980147720       -7.0031634293725684     
 H   9.2662292710357583        7.1047970474835012       -13.605704865057616     
 H   9.8372530074916451        5.8726287757077520       -12.455982836711968     
 H   10.711847900414645        7.3968937161069954       -12.603600729256465     
 H   9.5724202838430834        9.6234651575175150       -11.915465025986219     
 H   8.0489753886022637        9.5829014520887110       -11.015546603879208     
 H   8.0818878148467732        9.1958903638959839       -12.762696847550497     
 C   6.9890060298926748        6.2484654888840812       -14.750992588644676     
 C   5.0519095079011471        1.6483714258745195       -11.975257599165797     
 H   5.9093212402631261        2.8776706065620812       -13.246996797250636     
 C   9.0485884675002008        1.9282525144665914       -12.896951855611340     
 C   10.418612761008484        3.4674350963230136       -11.676520195430850     
 C   3.7561627650569709        5.1096218967270257       -11.193514712323184     
 C   5.0216619215406091        6.3053289007883890       -9.5997003794537150     
 C   6.4071487513110883        7.5445500038909721       -14.882870893933895     
 C   8.1017217547650660        5.8979115278910665       -15.572099177587132     
 C   4.4044055319387656       0.94473764469340238       -13.044034534514022     
 C   4.8106908981811136        1.2348316997229107       -10.630802676392594     
 H   8.8170647814428218        2.1000453403702530       -13.956171956921136     
 H   8.2271020290659127        1.3616765391346415       -12.443315829795427     
 C   10.426984662554055        1.3149483391345491       -12.658384294506327     
 C   10.958131608003709        2.0732755878893658       -11.433865425210037     
 H   10.286559344657602        4.0961547141949604       -10.791086999072748     
 H   11.011108816174955        4.0040203046000435       -12.433072226436035     
 H   3.3081782505302946        5.9260128253950759       -11.822336505251830     
 H   3.8409713072555638        4.1631973850341701       -11.790444720933529     
 C   3.0314236170890618        4.9441555785539339       -9.8037801631347996     
 C   4.0378003166928282        5.4833417324687455       -8.7472477518505034     
 H   6.0353935776537737        6.3907909235799343       -9.1988870070168094     
 H   4.6303697957823884        7.3206115419097753       -9.8407649780867104     
 C   6.9950824292079474        8.4656614784343276       -15.753145041900227     
 C   5.1574541052699541        7.8812200309762259       -14.084678963081194     
 C   8.6529715329967161        6.8566698284053764       -16.428535773299743     
 C   8.6203636206405108        4.4707896142830368       -15.516093025815930     
 C   3.6131017495301960      -0.16860265508368186       -12.749126066002246     
 C   4.6037567373711532        1.4264248007339317       -14.474931932358254     
 C   3.9772275188203139       0.13631371312643795       -10.394303577836316     
 C   5.4946764155588683        1.9685899082349219       -9.4882248424158924     
 H   11.090365755268628        1.4926020805806812       -13.513144695257314     
 H   10.370627083527616       0.23349228166622546       -12.487159308591123     
 H   10.553330377056200        1.6493134738823685       -10.504924620241013     
 H   12.053984438162367        2.0442430811464680       -11.375605688403887     
 H   2.7786692814298921        3.8689551455977993       -9.6102972021757651     
 H   2.1002912470760422        5.5441027617046084       -9.7657852626154558     
 H   3.5444731038396706        6.0988941188863777       -7.9642797962849396     
 H   4.5594909561943808        4.6431100439169608       -8.2498449283357207     
 H   6.5748498745443467        9.4633488243010095       -15.820184980436171     
 C   8.1157045446726759        8.1438279428972500       -16.519686579394175     
 C   4.9013163494510037        9.3863887303549411       -13.912509119113064     
 H   5.2957938603629753        7.4652483485442849       -13.069953179243230     
 C   3.9244236358759705        7.1923007335933233       -14.723071935435502     
 H   9.5225224753820665        6.6064469063717537       -17.034047185698739     
 C   10.069425985997860        4.3019208568380467       -15.977715135893328     
 H   8.5745745907393118        4.1586721303303378       -14.464227672994859     
 C   7.6806284060993528        3.5421560608502389       -16.315121497525922     
 H   3.1526497812066703      -0.72182722262702192       -13.564130636274433     
 C   3.3859086951416284      -0.58289263558303639       -11.434812005532720     
 C   3.8373099237956096        2.7433722097878968       -14.745016333585815     
 H   5.6819052537425172        1.6322473811990315       -14.605826558391410     
 C   4.2351596573234565       0.39372255537187095       -15.545316753555044     
 H   3.7711075681397386      -0.16113476267029325       -9.3697849548400285     
 C   4.7618355518403916        1.8561773463248046       -8.1349893450684760     
 H   5.5109905786506008        3.0418153114723796       -9.7648480344335145     
 C   6.9588890785553907        1.4868290609689421       -9.3301668612688129     
 H   8.5717410805593932        8.8784387249939130       -17.178542633997321     
 H   5.7865153415854351        9.9036410821454215       -13.518397785161453     
 H   4.0709221330094891        9.5631447737597668       -13.214774677816351     
 H   4.6305323606905535        9.8661180418208954       -14.865068584212491     
 H   3.7454010901060535        7.6113811337562911       -15.724586841874430     
 H   3.0149375673631855        7.3411837653437342       -14.123186877581826     
 H   4.0710351543099552        6.1101222010206033       -14.856809041163482     
 H   10.398591431897001        3.2617628975456738       -15.838476265346738     
 H   10.757715059732288        4.9554796732370585       -15.423208930092873     
 H   10.182687846369632        4.5314842119325576       -17.045708987750572     
 H   7.6970840979300776        3.8131039343554907       -17.380745075907310     
 H   6.6480812027945557        3.6335017526782702       -15.951945935728684     
 H   7.9821808113347847        2.4863026824336369       -16.234619711969774     
 H   2.7278930687223779       -1.4241674432540896       -11.222555584194199     
 H   2.7564156759953344        2.5527547845937941       -14.797684583435775     
 H   4.1478166074561775        3.1869097950095902       -15.701523008215066     
 H   4.0042196875900684        3.4970561841377497       -13.965171007025825     
 H   3.1623858841155967       0.16424371516392899       -15.531763492928102     
 H   4.7934250378007572      -0.54199987693146001       -15.411697388104827     
 H   4.4684458670370981       0.78999512071717193       -16.542234409878773     
 H   3.7019296148974798        2.1616394844894713       -8.2064031588871913     
 H   5.2457873588583679        2.4879217962105802       -7.3769970961218698     
 H   4.7862089922306055       0.82511670398481118       -7.7420708138003311     
 H   6.9856699165934080       0.40741305298495845       -9.1042912642538063     
 H   7.4635720026559493        2.0112938408185803       -8.5069298695233044     
 H   7.5438491167056698        1.6437511586293001       -10.253087845630368     
 C  -3.7792778937018303       -3.2505539019387122        1.5992485428632828     
 C  -4.3552368163978681       -3.4058276788008359       0.29513941737219751     
 C  -4.0706956405802561       -2.0549487483235409        2.3325223225028040     
 N  -2.9634463052361144       -4.2172424790317118        2.1743707072389640     
 C  -5.2133133211146783       -2.4174862561968675      -0.20039007232871417     
 C  -4.0769815734281405       -4.6024357954960387      -0.61125094154464799     
 C  -4.9311692560589320       -1.0933142407032130        1.7862847880903501     
 C  -3.5210097595008367       -1.8786066224271432        3.7385692484840458     
 Dy  -1.9205283392411205       -4.9699207871606808        4.0359205653691470     
 H  -2.8362559177801496       -4.9741582887260885        1.4978047258499712     
 H  -5.6647172146534031       -2.5575725502749975       -1.1822136302930961     
 C  -5.5191519981359596       -1.2676971304070714       0.53225235443709284     
 C  -2.5957914469949244       -4.6978040089148925       -1.0304864214926268     
 C  -4.6328874170457590       -5.9451508784646707       -8.8426928573757224E-002
 H  -4.6370765872986714       -4.3956916798136589       -1.5372256004934153     
 H  -5.1588809405445879      -0.19483789116135505        2.3594210831008318     
 C  -4.4700398566800601       -2.5302847788568616        4.7676171168685286     
 H  -2.5456244693527084       -2.4033557172283815        3.7831863294330357     
 C  -3.2255898599857575      -0.42245716500209007        4.1343048429713090     
 N  -1.2942121229407799       -4.1045921118949993        6.0186320146093841     
 H -0.34673738202104892       -3.8256058771639601        5.7460352074579646     
 N -0.65872465916724476       -6.7415922878055969        4.4195581811865514     
 O  -3.8781207091985439       -6.2616887808638175        4.3681766275492260     
 O   5.5075478330646424E-002  -3.9396149460571923        3.1543185556035240     
 H  -6.2146232028673190      -0.53106964622114616       0.13280548228126238     
 H  -2.2865040282826374       -3.7817221193800266       -1.5535828505529792     
 H  -1.9095005796171491       -4.8253974111668878      -0.18182098999874680     
 H  -2.4357090191817568       -5.5451592146267306       -1.7110735601943985     
 H  -4.4788112652931495       -6.7405104854323579      -0.83404268497633882     
 H  -4.1672885228651575       -6.2802565381125763       0.84781227958909888     
 H  -5.7147134073203025       -5.8722123822702050        9.2871028524110832E-002
 H  -4.0626177974402795       -2.4827669246800652        5.7874396889862290     
 H  -4.6753664125331378       -3.5821560541043702        4.5211975979857630     
 H  -5.4385139963013653       -2.0087982344493973        4.7564964101154743     
 H  -4.1453237208618203       0.17568499117063535        4.1851987965883719     
 H  -2.5572820986854663        6.7390880613277665E-002   3.4130697503480487     
 H  -2.7601773492917436      -0.38964897214935112        5.1307870160868259     
 C  -1.7601277968315714       -3.2160777100098801        6.9783114110642366     
 C  0.18111534981112482       -7.7979887706225677        4.1223287985858512     
 H -0.64611375354759848       -6.5913026571962421        5.4355893872037448     
 C  -3.8350365191527978       -7.5954644363096424        5.0086105578861853     
 C  -5.2305619524405573       -6.0528877889454158        3.8250301691493123     
 C   1.4579549772544969       -4.3491071929516734        3.3279756699797010     
 C   6.7754529707369962E-002  -2.7605291863405577        2.2515456210254792     
 C  -1.1817488131322031       -1.9222389030401075        7.1480793530375184     
 C  -2.8684853246406141       -3.5948007542585434        7.7936296528196234     
 C  0.85147779668748136       -8.5191900341670319        5.1654981391834998     
 C  0.40379109345763264       -8.1748645515940925        2.7651859173598652     
 H  -3.6605681265618166       -7.4338056236843659        6.0801842868804972     
 H  -2.9721509509024671       -8.1179547375524059        4.5802629387728251     
 C  -5.1765784842384468       -8.2605714198339584        4.6998383017195646     
 C  -5.7223747485199885       -7.4516750497257664        3.5110079158763576     
 H  -5.1173196432003918       -5.3771145219563081        2.9694194301364099     
 H  -5.8412984983592997       -5.5729288140814139        4.6059694743832820     
 H   1.8330288461088191       -3.8648828843171499        4.2640831441480822     
 H   1.4443737739468707       -5.4568432764986685        3.4645854862364560     
 C   2.2114514374667356       -3.8455539077111234        2.0456701137023057     
 C   1.1344598603582661       -3.1130007407213940        1.2026399487266850     
 H -0.95044953816358546       -2.6633000919104513        1.8631357312902694     
 H  0.33597496624842105       -1.8572608580663539        2.8474902979458196     
 C  -1.7730456317992493       -1.0285817556907013        8.0445442279883750     
 C   6.8567666934904403E-002  -1.5622270398774893        6.3614538511786716     
 C  -3.4150587664377046       -2.6677436701140587        8.6852910998876993     
 C  -3.3824243816457660       -5.0212572438137126        7.6892439898975322     
 C   1.6141058660993146       -9.6414519980700639        4.8344520454862829     
 C  0.71109646375420232       -8.0283885239845532        6.6003414232492519     
 C   1.1959864845033625       -9.2961584563108133        2.4900237800647913     
 C -0.23202418452417128       -7.3685315541474248        1.6433672670174568     
 H  -5.8635187339668766       -8.1754304051533122        5.5511375517295649     
 H  -5.0575390727051968       -9.3253748636614340        4.4611435876836110     
 H  -5.2965342656299734       -7.8130149245939160        2.5640403186967844     
 H  -6.8160083960814424       -7.5098314842255256        3.4412770200346960     
 H   2.6605395792785194       -4.6921766484638390        1.4743839306543858     
 H   3.0274194851847209       -3.1438654377451316        2.3070169160310110     
 H   1.5336417130243354       -2.2181568756994130       0.67930721259691673     
 H  0.70977662265543295       -3.7957267058080193       0.44001560774607762     
 H  -1.3566466688537571       -3.1694398010941517E-002   8.1404387325567491     
 C  -2.8862360609355964       -1.3796864018267940        8.8092901588168573     
 C  0.33229134443358338       -5.5500913151389532E-002   6.2381697523396582     
 H  -7.1904524558664085E-002  -1.9435967265429661        5.3341901530017788     
 C   1.3032729187454433       -2.2718820645302675        6.9722359977102615     
 H  -4.2728558928620073       -2.9426049218882300        9.2957864275962745     
 C  -4.8229729480260417       -5.2125548513733193        8.1664662321551589     
 H  -3.3600971478093307       -5.2920078805609823        6.6237855721131345     
 C  -2.4233153268754810       -5.9797056434402229        8.4275004006622183     
 H   2.0943685470358222       -10.209905517880042        5.6279754749861839     
 C   1.7918342365444144       -10.044740790477221        3.5077026808143987     
 C   1.4929568047595614       -6.7100643691647726        6.8184165254360325     
 H -0.36010815190363199       -7.8185731531864384        6.7742074231762848     
 C   1.1195930538339280       -9.0502687052983166        7.6650747615606587     
 H   1.3661182084303340       -9.5850691275755153        1.4542774582945572     
 C  0.68276449175517162       -7.2033126516774910       0.40999440433090206     
 H -0.40414261028876319       -6.3499660638351951        2.0420639507797991     
 C  -1.6022148594567924       -7.9621534332143566        1.2416652820013767     
 H  -3.3423680493700667      -0.66555288521554357        9.4899796229290825     
 H -0.54608167450729983       0.47975579320938555        5.8538262706679012     
 H   1.1684170463731842       0.13532234547481065        5.5518834472964462     
 H  0.60256582334391140       0.38826587926570666        7.2052932840603381     
 H   1.4853132822674660       -1.8869335983553817        7.9858791614253910     
 H   2.2110329858745823       -2.1020437902294287        6.3749811145533206     
 H   1.1552926338336358       -3.3568344748896224        7.0688406679544240     
 H  -5.1479681472467771       -6.2510617381063627        8.0103441527655068     
 H  -5.5225562780958857       -4.5515402563783747        7.6362717687414188     
 H  -4.9236769497338244       -5.0063680475526731        9.2400046779989626     
 H  -2.4304692628526645       -5.7683772917404976        9.5056303835098390     
 H  -1.3964309992940205       -5.8553325046693612        8.0595581582848226     
 H  -2.7129873363484927       -7.0322789540998087        8.2922662466325612     
 H   2.4308559201013735       -10.893556857561723        3.2703845959471769     
 H   2.5739597372621716       -6.9059465695019888        6.8279202922573479     
 H   1.2267580160225200       -6.2498123708417781        7.7803482314949477     
 H   1.2961946333299610       -5.9704804524699853        6.0319032077220962     
 H   2.1902410174908691       -9.2805964683801765        7.6122802491958090     
 H  0.55659894141820465       -9.9864825404669002        7.5615145644023940     
 H  0.92436303580602053       -8.6460443630236341        8.6676826469765018     
 H   1.6671285557922748       -6.7899942101754860       0.69117945970158945     
 H  0.22647413488135357       -6.5260789077816890      -0.32498560690282019     
 H  0.85822428668734096       -8.1610985765603381      -0.10773817481775294     
 H  -1.4850857023730268       -8.9987466937863783       0.88297479516283972     
 H  -2.0694367143787260       -7.3806051333540159       0.43419786799693377     
 H  -2.2975878546506667       -7.9876854886589905        2.0989056765156739     
         240

 C   9.0837470211281985        6.1641075015289983       -9.3894585230408190     
 C   9.6701071732867607        5.9714861974220730       -8.0938507761979182     
 C   9.4533911251619038        7.3310944875894215       -10.130023744987612     
 N   8.1887946689378772        5.2566645057876613       -9.9478919372389374     
 C   10.622206331362651        6.8836317079930440       -7.6236690841544164     
 C   9.3321804185031869        4.7949543526570277       -7.1830581065049097     
 C   10.427053613553605        8.1993240937873093       -9.6219039665228454     
 C   8.8472540159868007        7.5933915598625443       -11.499296509648515     
 Dy   7.1117584568508097        4.5220074894401927       -11.802347429101323     
 H   8.0276554024776434        4.5105231747513663       -9.2665160043459203     
 H   11.067942279979951        6.7189581746546816       -6.6424249278163634     
 C   11.031311468875259        7.9820941531541667       -8.3825216075981004     
 C   7.8484460009747510        4.7373790547320347       -6.7689735227187819     
 C   9.8569978512673870        3.4411613336492328       -7.7100264164511572     
 H   9.8889058837911552        4.9868168264786545       -6.2519111080621377     
 H   10.721782309511529        9.0662069514011545       -10.211018752158219     
 C   9.7074163737910624        6.9503882268560337       -12.606506333930565     
 H   7.8447547017013619        7.1213031642592108       -11.512027448277767     
 C   8.6183253382060112        9.0829087511200566       -11.810626707702003     
 N   6.5218536579327768        5.3368578128853903       -13.808044084444056     
 H   5.5526707816514183        5.5817502870528779       -13.568709773510655     
 N   5.8885852257382538        2.7202863706284126       -12.230074120322787     
 O   9.0709783071024841        3.2448484952394723       -12.220435557704986     
 O   5.1317898873369172        5.5195755245652132       -10.866803441191889     
 H   11.806644255837407        8.6494604913762014       -8.0099345618781541     
 H   7.6838716874703916        3.9357888652785471       -6.0372871258286498     
 H   7.1596954689358805        4.5545210928946425       -7.6050105869155376     
 H   7.5412278139725988        5.6851896458997127       -6.3054142034318312     
 H   10.946708387303730        3.4772644968748425       -7.8391195720855107     
 H   9.4247126130126304        3.1574800587622458       -8.6780659623565306     
 H   9.6328360712738679        2.6328033026471203       -6.9981459050343968     
 H   9.2690802981333746        7.1001090513312679       -13.601946247480441     
 H   9.8404159266055338        5.8713176131272347       -12.448817055177836     
 H   10.712455400473667        7.3967624055265286       -12.598356939952701     
 H   9.5693171046335443        9.6223139000896811       -11.914404911340471     
 H   8.0440683622487796        9.5806971718627967       -11.017888513873929     
 H   8.0813051084503211        9.1916454455162526       -12.764238646367131     
 C   6.9893578847731632        6.2507032989251421       -14.748052156335032     
 C   5.0524157377277374        1.6482377203828849       -11.973159265728077     
 H   5.9080598110255842        2.8782688008779425       -13.245332605600593     
 C   9.0495699111801873        1.9257912596154854       -12.891285921050583     
 C   10.419879058747920        3.4640186576548126       -11.670169863015461     
 C   3.7559722502531732        5.1061606217718909       -11.187569060261639     
 C   5.0252118673112349        6.3160123437491631       -9.6113831155768015     
 C   6.4079476436370157        7.5467185947315736       -14.882529657104968     
 C   8.1014086315340617        5.8978778188649956       -15.569054880807991     
 C   4.4041916476961811       0.94459656264717551       -13.041526536826421     
 C   4.8117745033890396        1.2349963780347166       -10.628539436166420     
 H   8.8200854598266325        2.0982615867589027       -13.950766650786393     
 H   8.2267414056081858        1.3600682403056654       -12.439214491715731     
 C   10.426833158810453        1.3107855660922458       -12.650843996432572     
 C   10.957984546096796        2.0695129803234082       -11.426484066616034     
 H   10.288182133260429        4.0934714838286297       -10.785161567561230     
 H   11.013118128283292        3.9995473985867074       -12.426865254306966     
 H   3.3095545659949415        5.9113058990420715       -11.826579564068373     
 H   3.8390427541118597        4.1542031199985585       -11.769280438877960     
 C   3.0307686148231245        4.9625710862636723       -9.8007004242591460     
 C   4.0397525932333060        5.5083982457108291       -8.7516480210671368     
 H   6.0392620870101883        6.4026990234812722       -9.2116899690756888     
 H   4.6368162675968954        7.3275087371424572       -9.8638307394142632     
 C   6.9961429210407511        8.4657557984387051       -15.754724941853546     
 C   5.1582658679719566        7.8853309324378111       -14.085189720022447     
 C   8.6526988846036001        6.8544791440716848       -16.427671504173095     
 C   8.6189877482778101        4.4705317693708340       -15.510621740568203     
 C   3.6138602848348493      -0.16924831361143641       -12.746161094268762     
 C   4.6016475684864098        1.4273734111450029       -14.472258758821036     
 C   3.9798079391256262       0.13545762247800874       -10.391512169273897     
 C   5.4938566935949433        1.9704988539925936       -9.4860121657081660     
 H   11.091167982297387        1.4865584663486358       -13.505160110346827     
 H   10.368613652032440       0.22963014719514377       -12.478674159478381     
 H   10.552267160765787        1.6465387271035441       -10.497512096144945     
 H   12.053748278951543        2.0395977797033700       -11.367586527410294     
 H   2.7718381306945656        3.8946318896579459       -9.5945325590373809     
 H   2.1032853728243062        5.5659441377976346       -9.7720914184810912     
 H   3.5495273913503591        6.1327371982472858       -7.9764775484326105     
 H   4.5592277512547552        4.6732425587291635       -8.2461841859133393     
 H   6.5763070160413903        9.4634253915276094       -15.823839952547093     
 C   8.1162716000411645        8.1417782560574334       -16.521019585241230     
 C   4.9014723391676034        9.3906824970379450       -13.917632635718860     
 H   5.2968713999121100        7.4726093496479988       -13.069303114033680     
 C   3.9252229422375726        7.1942990883071021       -14.721085061246468     
 H   9.5215567936365950        6.6024176458136363       -17.033309634692159     
 C   10.067590644331336        4.2996344831088438       -15.972767297367106     
 H   8.5739008690500249        4.1603444234149816       -14.458125771495201     
 C   7.6779311745127297        3.5411814702068898       -16.307130397324194     
 H   3.1527573224328922      -0.72244989389188718       -13.560829967369470     
 C   3.3883781998921862      -0.58410078176416724       -11.431716164350538     
 C   3.8343895948025688        2.7443062515553702       -14.739924298646761     
 H   5.6795323993263498        1.6336646044657626       -14.604264124418648     
 C   4.2321879679952259       0.39550087184041288       -15.543101144244707     
 H   3.7748633219104226      -0.16232050373227369       -9.3668086352506936     
 C   4.7546807334710328        1.8663417114364842       -8.1367914774039107     
 H   5.5152738289338945        3.0421731821542211       -9.7660257148846128     
 C   6.9549819513116979        1.4849273397376792       -9.3199400519708924     
 H   8.5724766925487668        8.8748718492343190       -17.181353406424165     
 H   5.7862998339797400        9.9095686484490599       -13.525018939350689     
 H   4.0708946433888560        9.5690537914424478       -13.220612599148593     
 H   4.6304832337845161        9.8670858296995014       -14.871556412624990     
 H   3.7456373075323168        7.6105504863992053       -15.723548736709468     
 H   3.0159558049989732        7.3445893754541514       -14.121254795903038     
 H   4.0722263006692909        6.1119413331525632       -14.851846148052582     
 H   10.396007679297202        3.2594720937026289       -15.832152167923624     
 H   10.756731425450136        4.9534644538812547       -15.419734851620015     
 H   10.180344873278322        4.5274223473237205       -17.041144700840537     
 H   7.6945758521947392        3.8093559767317915       -17.373341000793488     
 H   6.6455820838415853        3.6348639267997189       -15.944215419620106     
 H   7.9780339443324664        2.4852537752847277       -16.223960163251789     
 H   2.7310542542408860       -1.4258206097904838       -11.219197711414585     
 H   2.7535279546689786        2.5532871245475413       -14.791030081626722     
 H   4.1431300875190988        3.1888267997489508       -15.696488216434060     
 H   4.0022860145040635        3.4972747459352327       -13.959607200397437     
 H   3.1595014279345568       0.16582813197300039       -15.528730213079561     
 H   4.7907041606607068      -0.54022141094269605       -15.410763949084505     
 H   4.4645227492346251       0.79253799668936042       -16.539938766360187     
 H   3.6971503677509809        2.1752124992368400       -8.2151271870147120     
 H   5.2373848123078099        2.4993160593098747       -7.3790943468537451     
 H   4.7726407897152319       0.83737779195249040       -7.7402703615136428     
 H   6.9769994044405141       0.40669798539262791       -9.0903203560235522     
 H   7.4582021355455526        2.0107992972573414       -8.4967569575084188     
 H   7.5438191176586251        1.6363992178806801       -10.240552903575011     
 C  -3.7818560064883751       -3.2502319922227980        1.5959522011190639     
 C  -4.3576567600780107       -3.4066227786874470       0.29188518424071763     
 C  -4.0765224392415726       -2.0558490618753047        2.3295950737092839     
 N  -2.9633446636937064       -4.2149242251429309        2.1705956448363666     
 C  -5.2191763795070329       -2.4211211234104097      -0.20284668990013321     
 C  -4.0766059122262641       -4.6022264616429691      -0.61479879656833814     
 C  -4.9410447699416693       -1.0976103970429989        1.7845710356509934     
 C  -3.5254684943741141       -1.8764968249986671        3.7346086600984427     
 Dy  -1.9198601604383791       -4.9673994379766349        4.0320644350778707     
 H  -2.8346339597881394       -4.9712343946443491        1.4936861123933065     
 H  -5.6700556775098425       -2.5619751324499980       -1.1848133791935562     
 C  -5.5291839978402288       -1.2733854310732666       0.53085062793462001     
 C  -2.5950945590485963       -4.6959297611072328       -1.0331141056264517     
 C  -4.6315148043893757       -5.9455286654603592       -9.2435769288840064E-002
 H  -4.6361203925587597       -4.3958537304260821       -1.5411963364338541     
 H  -5.1715236379282823      -0.20044937076393138        2.3583960728674431     
 C  -4.4721245103547229       -2.5274615346997376        4.7660442586706271     
 H  -2.5493136892958610       -2.3996776361998227        3.7787829683641667     
 C  -3.2321307251067073      -0.41915511296861740        4.1272625010665553     
 N  -1.2943829270580611       -4.0993188671886660        6.0135905920820916     
 H -0.34737375251297908       -3.8194739719796957        5.7402847867274334     
 N -0.65949038786942848       -6.7397498350318905        4.4189307297007812     
 O  -3.8775180842119741       -6.2584371376928969        4.3666309522592774     
 O   5.6428961795269988E-002  -3.9386365909133794        3.1494252220632890     
 H  -6.2275604497761652      -0.53930851892640308       0.13228464097584489     
 H  -2.2858554320171285       -3.7786265317680248       -1.5539148854027804     
 H  -1.9090988931760060       -4.8253396817957617      -0.18455534613216368     
 H  -2.4343273171296396       -5.5415995223982817       -1.7154632128214387     
 H  -4.4744202052669397       -6.7411752969568672      -0.83690747407791632     
 H  -4.1676131373474803       -6.2789636682050718       0.84513174380315892     
 H  -5.7137235385522827       -5.8740808066788581        8.6382420775836785E-002
 H  -4.0640003436242607       -2.4764286216080609        5.7852026038871465     
 H  -4.6751832814909289       -3.5802704373907455        4.5227467208533794     
 H  -5.4417119109279408       -2.0082326165461040        4.7545253286344424     
 H  -4.1528893818510326       0.17711702763259299        4.1798730364624799     
 H  -2.5669571284197685        7.0778767592392489E-002   3.4034906152381788     
 H  -2.7642144491389606      -0.38368041562606103        5.1222701455010373     
 C  -1.7601263120228001       -3.2110740460292213        6.9736292774132878     
 C  0.18032930253704982       -7.7966772941410634        4.1234653872534617     
 H -0.64748130079775856       -6.5883661989831594        5.4347825972834958     
 C  -3.8356774703426111       -7.5911770026089993        5.0091881294604397     
 C  -5.2296380385711867       -6.0494270378223884        3.8226928182460247     
 C   1.4584002529375304       -4.3489710349015613        3.3268934127343877     
 C   7.2018357693545296E-002  -2.7709593228445204        2.2358469654371138     
 C  -1.1816115627033894       -1.9173063231574337        7.1435940908283504     
 C  -2.8681845204845731       -3.5899098808613070        7.7892974385849820     
 C  0.84995919348831606       -8.5169207920558971        5.1677285679245992     
 C  0.40379309418712378       -8.1750713277011542        2.7668593097692074     
 H  -3.6597445275576956       -7.4283262152787417        6.0802818036284636     
 H  -2.9740878422823025       -8.1156240988089134        4.5807979776946368     
 C  -5.1784394379092173       -8.2545315895783613        4.7027421904115938     
 C  -5.7231398097853230       -7.4481809732573820        3.5118989853379339     
 H  -5.1154250867270319       -5.3757598575658871        2.9657365311606489     
 H  -5.8399147796886801       -5.5670136085093205        4.6023163736577306     
 H   1.8361819409748978       -3.8551793786893400        4.2540902701915435     
 H   1.4423827764970794       -5.4522101958054243        3.4769585765406923     
 C   2.2106776056356199       -3.8650206778637153        2.0408438464421521     
 C   1.1354851986343817       -3.1378770292999678        1.1919547458515727     
 H -0.94620529917934648       -2.6734678583897544        1.8476529240309181     
 H  0.34469278121852637       -1.8644807892485971        2.8212775509160983     
 C  -1.7726444501859662       -1.0238099745646547        8.0403567352558163     
 C   6.8745039852577405E-002  -1.5571161973123235        6.3570940351867602     
 C  -3.4147705913151909       -2.6628446168597879        8.6809427255818523     
 C  -3.3817767012493816       -5.0164953782994646        7.6856682714243636     
 C   1.6135884425793603       -9.6389368211787261        4.8382509874538639     
 C  0.70758064669725551       -8.0259389397255827        6.6022598246593018     
 C   1.1972837218698051       -9.2957488157300929        2.4933544298338051     
 C -0.23313126122922653       -7.3711885661909298        1.6440227082829597     
 H  -5.8649063191224187       -8.1655104912564251        5.5537761456742611     
 H  -5.0615697761848502       -9.3200576653706726        4.4671836002713707     
 H  -5.2976800265546418       -7.8123818520276549        2.5660063719103321     
 H  -6.8168213810493459       -7.5052696603438234        3.4421644192990497     
 H   2.6538236104666182       -4.7185513581995826        1.4803378535840934     
 H   3.0301256208524059       -3.1661995468887896        2.2930664467956103     
 H   1.5373793062160463       -2.2513943775194525       0.66049288622378888     
 H  0.70725435028507078       -3.8253007665074845       0.43752836488300578     
 H  -1.3560756466901731       -2.7020223183545418E-002   8.1364759137929656     
 C  -2.8858807959465564       -1.3748509012650079        8.8050276727023995     
 C  0.33279168691134448       -5.0343665801296893E-002   6.2350375769970148     
 H  -7.1827256694753136E-002  -1.9376200919934350        5.3295324855283273     
 C   1.3032449318490804       -2.2675585675149166        6.9673677677829104     
 H  -4.2726506791645402       -2.9377338118223477        9.2913204026765239     
 C  -4.8223992606309727       -5.2080057803150979        8.1626283947314811     
 H  -3.3589046618287082       -5.2879695138502498        6.6204495833589254     
 C  -2.4227275140771156       -5.9739970333375414        8.4251688162914036     
 H   2.0932675172067672       -10.206584170714706        5.6326642286404383     
 C   1.7929144114147868       -10.043041445652072        3.5120479537734388     
 C   1.4888908819689239       -6.7075329240204544        6.8214951861536308     
 H -0.36386218007672322       -7.8162462309340084        6.7745591450045328     
 C   1.1147296306649994       -9.0477641133917626        7.6676082900366147     
 H   1.3686670344083118       -9.5852294893371468        1.4580705746349201     
 C  0.67663260149816018       -7.2146177633323250       0.40719552860884195     
 H -0.40060664446951233       -6.3508481558395156        2.0387973992411461     
 C  -1.6061212842996728       -7.9615335891067334        1.2493741585879516     
 H  -3.3419429041120625      -0.66079866303450729        9.4858217708138106     
 H -0.54558774546681321       0.48541870381542651        5.8514586986900410     
 H   1.1687726364883053       0.14098928069648992        5.5487181215166830     
 H  0.60333020931431725       0.39254768631465953        7.2025244021763157     
 H   1.4855164149563016       -1.8832139719583563        7.9811951852903649     
 H   2.2110006071096104       -2.0977152729541335        6.3701319449364329     
 H   1.1548853117647269       -3.3525028353036475        7.0633885004507961     
 H  -5.1472366069569917       -6.2465220860726047        8.0061920648944724     
 H  -5.5220088949094936       -4.5469705008531500        7.6324957494319907     
 H  -4.9231947419249034       -5.0021374033424948        9.2362262650390328     
 H  -2.4304428229158201       -5.7615895740511309        9.5030807940825159     
 H  -1.3957050188744191       -5.8496762050714040        8.0576211766324999     
 H  -2.7120046176919268       -7.0267845104598212        8.2908500055303911     
 H   2.4325820291279490       -10.891669580864276        3.2758827749840318     
 H   2.5699075358246937       -6.9031784997885222        6.8322726136001917     
 H   1.2214146450943522       -6.2475858465923260        7.7831769788886174     
 H   1.2929102689012970       -5.9676913541586529        6.0350390174806234     
 H   2.1854896452914776       -9.2778990630814970        7.6163869834227551     
 H  0.55205675355032435       -9.9840954540157743        7.5633002780422345     
 H  0.91796487741895239       -8.6435119289687261        8.6698525449780686     
 H   1.6632953924794565       -6.8045623660971204       0.68232261335481681     
 H  0.21981296889592999       -6.5388311213495767      -0.32875725189596550     
 H  0.84614389989485161       -8.1747591605896499      -0.10659390690990274     
 H  -1.4932102335414918       -8.9994712732472877       0.89470593554531708     
 H  -2.0743146277534779       -7.3817561888437480       0.44128742597047149     
 H  -2.2983961988139558       -7.9816129543483907        2.1085068138346288     
         240

 C   9.0812740406190411        6.1642949528126412       -9.3862056681093318     
 C   9.6667215968448499        5.9726626548562107       -8.0900915088052106     
 C   9.4496791381789098        7.3317685669687487       -10.126643070631355     
 N   8.1882457328423150        5.2555061680242572       -9.9452174812290135     
 C   10.616531769422464        6.8865220243935408       -7.6190056564505291     
 C   9.3295407723886736        4.7958461892815265       -7.1793875054045593     
 C   10.420421744549778        8.2022387701667867       -9.6172056933426422     
 C   8.8459025209734570        7.5918653244437913       -11.497231380837906     
 Dy   7.1132102925257517        4.5206409711373219       -11.800429542072658     
 H   8.0272191335363825        4.5093971226976972       -9.2637983053354969     
 H   11.062025638502812        6.7224317717650610       -6.6375835999794806     
 C   11.023616306084170        7.9861269515860123       -8.3771550180910932     
 C   7.8456604009194111        4.7376870782154601       -6.7658297070888693     
 C   9.8550787175197172        3.4421400250600018       -7.7058159636689316     
 H   9.8859546001917860        4.9880888309158937       -6.2481365010219845     
 H   10.713977784824991        9.0697458145082148       -10.205942038446919     
 C   9.7089135579774144        6.9483954650734603       -12.601853038121238     
 H   7.8440283611798360        7.1186213965264100       -11.511470830222212     
 C   8.6157917161698663        9.0805826450543385       -11.810986568616146     
 N   6.5222548910447218        5.3413216467650049       -13.803293765333766     
 H   5.5551110930334593        5.5896602713062435       -13.560901002188464     
 N   5.8890195702569494        2.7199684286620975       -12.228586472771159     
 O   9.0723149452165917        3.2421694573795103       -12.214370638333202     
 O   5.1323194729842800        5.5171760604534121       -10.866731380113897     
 H   11.796965724541879        8.6551004198636150       -8.0036624625654280     
 H   7.6807327101510783        3.9349569154586512       -6.0355249869051750     
 H   7.1572867504190318        4.5564061654021684       -7.6024825806215706     
 H   7.5383902276316981        5.6847636461211621       -6.3008763327724147     
 H   10.944699752203464        3.4788588075694968       -7.8355929780865452     
 H   9.4224013414760144        3.1571936709577999       -8.6732784520096349     
 H   9.6320607959043052        2.6342187072794689       -6.9931283806962261     
 H   9.2719313252309910        7.0954210551790347       -13.598187629903267     
 H   9.8435788457194242        5.8700064505467182       -12.441651273643705     
 H   10.713062900532691        7.3966310949460619       -12.593113150648936     
 H   9.5662139254240053        9.6211626426618455       -11.913344796694723     
 H   8.0391613358952956        9.5784928916368823       -11.020230423868648     
 H   8.0807224020538708        9.1874005271365196       -12.765780445183763     
 C   6.9897097396536516        6.2529411089662030       -14.745111724025387     
 C   5.0529219675543278        1.6481040148912502       -11.971060932290358     
 H   5.9067983817880423        2.8788669951938037       -13.243668413950552     
 C   9.0505513548601737        1.9233300047643793       -12.885619986489827     
 C   10.421145356487354        3.4606022189866117       -11.663819530600071     
 C   3.7557817354493750        5.1026993468167561       -11.181623408200092     
 C   5.0287618130818608        6.3266957867099372       -9.6230658516998862     
 C   6.4087465359629432        7.5488871855721760       -14.882188420276043     
 C   8.1010955083030556        5.8978441098389247       -15.566010584028849     
 C   4.4039777634535975       0.94445548060094864       -13.039018539138819     
 C   4.8128581085969655        1.2351610563465227       -10.626276195940248     
 H   8.8231061382104450        2.0964778331475524       -13.945361344651651     
 H   8.2263807821504571        1.3584599414766891       -12.435113153636037     
 C   10.426681655066849        1.3066227930499426       -12.643303698358817     
 C   10.957837484189881        2.0657503727574507       -11.419102708022033     
 H   10.289804921863254        4.0907882534622990       -10.779236136049715     
 H   11.015127440391629        3.9950744925733712       -12.420658282177897     
 H   3.3109308814595884        5.8965989726890662       -11.830822622884918     
 H   3.8371142009681556        4.1452088549629469       -11.748116156822391     
 C   3.0301136125571873        4.9809865939734097       -9.7976206853834924     
 C   4.0417048697737838        5.5334547589529128       -8.7560482902837702     
 H   6.0431305963666038        6.4146071233826101       -9.2244929311345683     
 H   4.6432627394114032        7.3344059323751392       -9.8868965007418161     
 C   6.9972034128735539        8.4658501184430843       -15.756304841806863     
 C   5.1590776306739601        7.8894418338993964       -14.085700476963702     
 C   8.6524262362104860        6.8522884597379932       -16.426807235046443     
 C   8.6176118759151095        4.4702739244586320       -15.505150455320473     
 C   3.6146188201395031      -0.16989397213919097       -12.743196122535281     
 C   4.5995383996016663        1.4283220215560741       -14.469585585283820     
 C   3.9823883594309386       0.13460153182957954       -10.388720760711475     
 C   5.4930369716310192        1.9724077997502654       -9.4837994890004396     
 H   11.091970209326144        1.4805148521165903       -13.497175525436338     
 H   10.366600220537267       0.22576801272406205       -12.470189010365639     
 H   10.551203944475374        1.6437639803247195       -10.490099572048878     
 H   12.053512119740718        2.0349524782602719       -11.359567366416702     
 H   2.7650069799592396        3.9203086337180926       -9.5787679158989967     
 H   2.1062794985725697        5.5877855138906609       -9.7783975743467284     
 H   3.5545816788610476        6.1665802776081939       -7.9886753005802813     
 H   4.5589645463151305        4.7033750735413662       -8.2425234434909580     
 H   6.5777641575384331        9.4635019587542075       -15.827494924658014     
 C   8.1168386554096532        8.1397285692176169       -16.522352591088286     
 C   4.9016283288842031        9.3949762637209489       -13.922756152324656     
 H   5.2979489394612447        7.4799703507517137       -13.068653048824132     
 C   3.9260222485991747        7.1962974430208808       -14.719098187057435     
 H   9.5205911118911235        6.5983883852555199       -17.032572083685576     
 C   10.065755302664812        4.2973481093796408       -15.967819458840884     
 H   8.5732271473607380        4.1620167164996262       -14.452023869995545     
 C   7.6752339429261056        3.5402068795635406       -16.299139297122466     
 H   3.1528648636591141      -0.72307256515675233       -13.557529298464509     
 C   3.3908477046427445      -0.58530892794529821       -11.428620323168357     
 C   3.8314692658095280        2.7452402933228437       -14.734832263707705     
 H   5.6771595449101815        1.6350818277324939       -14.602701690445889     
 C   4.2292162786669953       0.39727918830895481       -15.540885534934372     
 H   3.7786190756811067      -0.16350624479425413       -9.3638323156613588     
 C   4.7475259151016731        1.8765060765481640       -8.1385936097393454     
 H   5.5195570792171873        3.0425310528360625       -9.7672033953357129     
 C   6.9510748240680060        1.4830256185064163       -9.3097132426729718     
 H   8.5732123045381403        8.8713049734747251       -17.184164178851013     
 H   5.7860843263740440        9.9154962147526984       -13.531640093539925     
 H   4.0708671537682237        9.5749628091251306       -13.226450520480837     
 H   4.6304341068784796        9.8680536175781093       -14.878044241037491     
 H   3.7458735249585797        7.6097198390421186       -15.722510631544507     
 H   3.0169740426347609        7.3479949855645694       -14.119322714224250     
 H   4.0734174470286275        6.1137604652845230       -14.846883254941684     
 H   10.393423926697402        3.2571812898595840       -15.825828070500508     
 H   10.755747791167984        4.9514492345254508       -15.416260773147156     
 H   10.178001900187015        4.5233604827148834       -17.036580413930498     
 H   7.6920676064594007        3.8056080191080919       -17.365936925679669     
 H   6.6430829648886141        3.6362261009211676       -15.936484903511527     
 H   7.9738870773301471        2.4842048681358184       -16.213300614533804     
 H   2.7342154397593941       -1.4274737763268777       -11.215839838634972     
 H   2.7506402333426232        2.5538194645012884       -14.784375579817670     
 H   4.1384435675820210        3.1907438044883114       -15.691453424653057     
 H   4.0003523414180595        3.4974933077327162       -13.954043393769050     
 H   3.1566169717535173       0.16741254878207179       -15.525696933231021     
 H   4.7879832835206564      -0.53844294495393197       -15.409830510064182     
 H   4.4605996314321512       0.79508087266154903       -16.537643122841601     
 H   3.6923711206044825        2.1887855139842083       -8.2238512151422327     
 H   5.2289822657572520        2.5107103224091696       -7.3811915975856204     
 H   4.7590725871998574       0.84963887992016973       -7.7384699092269535     
 H   6.9683288922876203       0.40598291780029733       -9.0763494477932980     
 H   7.4528322684351558        2.0103047536961030       -8.4865840454935313     
 H   7.5437891186115804        1.6290472771320601       -10.228017961519653     
 C  -3.7844341192749198       -3.2499100825068838        1.5926558593748450     
 C  -4.3600767037581525       -3.4074178785740576       0.28863095110923781     
 C  -4.0823492379028892       -2.0567493754270689        2.3266678249157637     
 N  -2.9632430221512989       -4.2126059712541499        2.1668205824337687     
 C  -5.2250394378993885       -2.4247559906239520      -0.20530330747155229     
 C  -4.0762302510243886       -4.6020171277898996      -0.61834665159202828     
 C  -4.9509202838244075       -1.1019065533827845        1.7828572832116367     
 C  -3.5299272292473916       -1.8743870275701908        3.7306480717128396     
 Dy  -1.9191919816356378       -4.9648780887925898        4.0282083047865935     
 H  -2.8330120017961296       -4.9683105005626098        1.4895674989366416     
 H  -5.6753941403662829       -2.5663777146249980       -1.1874131280940166     
 C  -5.5392159975444981       -1.2790737317394618       0.52944890143214718     
 C  -2.5943976711022678       -4.6940555132995732       -1.0357417897602765     
 C  -4.6301421917329915       -5.9459064524560477       -9.6444610003922931E-002
 H  -4.6351641978188489       -4.3960157810385043       -1.5451670723742932     
 H  -5.1841663353119758      -0.20606085036650773        2.3573710626340540     
 C  -4.4742091640293848       -2.5246382905426135        4.7644714004727247     
 H  -2.5530029092390136       -2.3959995551712638        3.7743796072952978     
 C  -3.2386715902276566      -0.41585306093514474        4.1202201591618008     
 N  -1.2945537311753426       -4.0940456224823327        6.0085491695547990     
 H -0.34801012300490919       -3.8133420667954319        5.7345343659969030     
 N -0.66025611657161221       -6.7379073822581841        4.4183032782150109     
 O  -3.8769154592254047       -6.2551854945219754        4.3650852769693289     
 O   5.7782445259893553E-002  -3.9376582357695664        3.1445318885230540     
 H  -6.2404976966850105      -0.54754739163166011       0.13176379967042740     
 H  -2.2852068357516191       -3.7755309441560230       -1.5542469202525819     
 H  -1.9086972067348627       -4.8252819524246364      -0.18728970226558056     
 H  -2.4329456150775224       -5.5380398301698328       -1.7198528654484788     
 H  -4.4700291452407299       -6.7418401084813766      -0.83977226317949372     
 H  -4.1679377518298031       -6.2776707982975664       0.84245120801721896     
 H  -5.7127336697842619       -5.8759492310875112        7.9893813027562724E-002
 H  -4.0653828898082418       -2.4700903185360565        5.7829655187880649     
 H  -4.6750001504487191       -3.5783848206771207        4.5242958437209948     
 H  -5.4449098255545163       -2.0076669986428111        4.7525542471534106     
 H  -4.1604550428402449       0.17854906409455065        4.1745472763365887     
 H  -2.5766321581540708        7.4166654571507312E-002   3.3939114801283088     
 H  -2.7682515489861776      -0.37771185910277100        5.1137532749152488     
 C  -1.7601248272140286       -3.2060703820485630        6.9689471437623380     
 C  0.17954325526297482       -7.7953658176595582        4.1246019759210713     
 H -0.64884884804791876       -6.5854297407700768        5.4339758073632458     
 C  -3.8363184215324244       -7.5868895689083571        5.0097657010346941     
 C  -5.2287141247018161       -6.0459662866993602        3.8203554673427376     
 C   1.4588455286205639       -4.3488348768514502        3.3258111554890744     
 C   7.6282185679720643E-002  -2.7813894593484831        2.2201483098487484     
 C  -1.1814743122745759       -1.9123737432747598        7.1391088286191824     
 C  -2.8678837163285325       -3.5850190074640707        7.7849652243503407     
 C  0.84844059028915064       -8.5146515499447606        5.1699589966656996     
 C  0.40379509491661492       -8.1752781038082141        2.7685327021785500     
 H  -3.6589209285535746       -7.4228468068731166        6.0803793203764309     
 H  -2.9760247336621384       -8.1132934600654192        4.5813330166164485     
 C  -5.1803003915799870       -8.2484917593227642        4.7056460791036221     
 C  -5.7239048710506566       -7.4446868967889968        3.5127900547995101     
 H  -5.1135305302536729       -5.3744051931754671        2.9620536321848885     
 H  -5.8385310610180596       -5.5610984029372261        4.5986632729321784     
 H   1.8393350358409766       -3.8454758730615302        4.2440973962350039     
 H   1.4403917790472880       -5.4475771151121801        3.4893316668449286     
 C   2.2099037738045042       -3.8844874480163067        2.0360175791819981     
 C   1.1365105369104973       -3.1627533178785416        1.1812695429764604     
 H -0.94196106019510739       -2.6836356248690576        1.8321701167715667     
 H  0.35341059618863169       -1.8717007204308400        2.7950648038863770     
 C  -1.7722432685726828       -1.0190381934386079        8.0361692425232594     
 C   6.8922412770250407E-002  -1.5520053547471575        6.3527342191948488     
 C  -3.4144824161926772       -2.6579455636055176        8.6765943512760071     
 C  -3.3811290208529972       -5.0117335127852174        7.6820925529511950     
 C   1.6130710190594060       -9.6364216442873900        4.8420499294214450     
 C  0.70406482964030870       -8.0234893554666122        6.6041782260693518     
 C   1.1985809592362475       -9.2953391751493726        2.4966850796028188     
 C -0.23423833793428178       -7.3738455782344348        1.6446781495484628     
 H  -5.8662939042779598       -8.1555905773595381        5.5564147396189565     
 H  -5.0656004796645036       -9.3147404670799094        4.4732236128591296     
 H  -5.2988257874793101       -7.8117487794613938        2.5679724251238798     
 H  -6.8176343660172503       -7.5007078364621220        3.4430518185634034     
 H   2.6471076416547170       -4.7449260679353271        1.4862917765138011     
 H   3.0328317565200913       -3.1885336560324475        2.2791159775602097     
 H   1.5411168994077573       -2.2846318793394915       0.64167855985066113     
 H  0.70473207791470860       -3.8548748272069497       0.43504112201993395     
 H  -1.3555046245265892       -2.2346048356149312E-002   8.1325130950291822     
 C  -2.8855255309575165       -1.3700154007032217        8.8007651865879417     
 C  0.33329202938910563       -4.5186418451204267E-002   6.2319054016543705     
 H  -7.1749988830842187E-002  -1.9316434574439041        5.3248748180548748     
 C   1.3032169449527176       -2.2632350704995652        6.9624995378555603     
 H  -4.2724454654670732       -2.9328627017564659        9.2868543777567716     
 C  -4.8218255732359028       -5.2034567092568773        8.1587905573078050     
 H  -3.3577121758480861       -5.2839311471395183        6.6171135946047164     
 C  -2.4221397012787502       -5.9682884232348599        8.4228372319205889     
 H   2.0921664873777122       -10.203262823549370        5.6373529822946926     
 C   1.7939945862851594       -10.041342100826924        3.5163932267324789     
 C   1.4848249591782865       -6.7050014788761363        6.8245738468712283     
 H -0.36761620824981439       -7.8139193086815792        6.7749108668327800     
 C   1.1098662074960708       -9.0452595214852085        7.6701418185125707     
 H   1.3712158603862896       -9.5853898510987783        1.4618636909752829     
 C  0.67050071124114874       -7.2259228749871589       0.40439665288678178     
 H -0.39707067865026141       -6.3517302478438360        2.0355308477024927     
 C  -1.6100277091425534       -7.9609137449991092        1.2570830351745266     
 H  -3.3415177588540579      -0.65604444085347113        9.4816639186985370     
 H -0.54509381642632659       0.49108161442146747        5.8490911267121817     
 H   1.1691282266034264       0.14665621591816921        5.5455527957369197     
 H  0.60409459528472320       0.39682949336361245        7.1997555202922934     
 H   1.4857195476451373       -1.8794943455613309        7.9765112091553387     
 H   2.2109682283446381       -2.0933867556788384        6.3652827753195451     
 H   1.1544779896958177       -3.3481711957176730        7.0579363329471683     
 H  -5.1465050666672063       -6.2419824340388477        8.0020399770234398     
 H  -5.5214615117231007       -4.5424007453279245        7.6287197301225635     
 H  -4.9227125341159814       -4.9979067591323165        9.2324478520791011     
 H  -2.4304163829789758       -5.7548018563617642        9.5005312046551929     
 H  -1.3949790384548180       -5.8440199054734459        8.0556841949801790     
 H  -2.7110218990353605       -7.0212900668198337        8.2894337644282192     
 H   2.4343081381545240       -10.889782304166827        3.2813809540208867     
 H   2.5658553343872157       -6.9004104300750564        6.8366249349430346     
 H   1.2160712741661841       -6.2453593223428747        7.7860057262822879     
 H   1.2896259044726328       -5.9649022558473206        6.0381748272391507     
 H   2.1807382730920866       -9.2752016577828194        7.6204937176497012     
 H  0.54751456568244405       -9.9817083675646465        7.5650859916820750     
 H  0.91156671903188435       -8.6409794949138163        8.6720224429796335     
 H   1.6594622291666383       -6.8191305220187548       0.67346576700804428     
 H  0.21315180291050642       -6.5515833349174644      -0.33252889688911080     
 H  0.83406351310236226       -8.1884197446189599      -0.10544963900205255     
 H  -1.5013347647099566       -9.0001958527081953       0.90643707592779443     
 H  -2.0791925411282293       -7.3829072443334800       0.44837698394400927     
 H  -2.2992045429772445       -7.9755404200377917        2.1181079511535841     
         240

 C   9.0788010601098836        6.1644824040962849       -9.3829528131778446     
 C   9.6633360204029390        5.9738391122903476       -8.0863322414125012     
 C   9.4459671511959176        7.3324426463480759       -10.123262396275097     
 N   8.1876967967467529        5.2543478302608531       -9.9425430252190878     
 C   10.610857207482274        6.8894123407940375       -7.6143422287466427     
 C   9.3269011262741603        4.7967380259060244       -7.1757169043042079     
 C   10.413789875545948        8.2051534465462641       -9.6125074201624390     
 C   8.8445510259601150        7.5903390890250382       -11.495166252027300     
 Dy   7.1146621282006945        4.5192744528344511       -11.798511655043992     
 H   8.0267828645951234        4.5082710706440281       -9.2610806063250735     
 H   11.056108997025671        6.7259053688754413       -6.6327422721425977     
 C   11.015921143293079        7.9901597500178569       -8.3717884285840860     
 C   7.8428748008640721        4.7379951016988864       -6.7626858914589558     
 C   9.8531595837720456        3.4431187164707713       -7.7016055108867061     
 H   9.8830033165924167        4.9893608353531329       -6.2443618939818322     
 H   10.706173260138453        9.0732846776152751       -10.200865324735618     
 C   9.7104107421637664        6.9464027032908859       -12.597199742311913     
 H   7.8433020206583102        7.1159396287936092       -11.510914212166657     
 C   8.6132580941337231        9.0782565389886205       -11.811346429530289     
 N   6.5226561241566658        5.3457854806446203       -13.798543446223476     
 H   5.5575514044155012        5.5975702555596092       -13.553092230866275     
 N   5.8894539147756459        2.7196504866957820       -12.227098825219532     
 O   9.0736515833307010        3.2394904195195480       -12.208305718961418     
 O   5.1328490586316438        5.5147765963416111       -10.866659319035906     
 H   11.787287193246350        8.6607403483510303       -7.9973903632527037     
 H   7.6775937328317641        3.9341249656387549       -6.0337628479816994     
 H   7.1548780319021832        4.5582912379096943       -7.5999545743276036     
 H   7.5355526412907983        5.6843376463426107       -6.2963384621129981     
 H   10.942691117103198        3.4804531182641507       -7.8320663840875806     
 H   9.4200900699393983        3.1569072831533536       -8.6684909416627409     
 H   9.6312855205347443        2.6356341119118176       -6.9881108563580545     
 H   9.2747823523286073        7.0907330590268005       -13.594429012326092     
 H   9.8467417648333146        5.8686952879662009       -12.434485492109575     
 H   10.713670400591715        7.3964997843655960       -12.587869361345172     
 H   9.5631107462144662        9.6200113852340117       -11.912284682048975     
 H   8.0342543095418115        9.5762886114109680       -11.022572333863367     
 H   8.0801396956574187        9.1831556087567883       -12.767322244000397     
 C   6.9900615945341400        6.2551789190072649       -14.742171291715742     
 C   5.0534281973809181        1.6479703093996156       -11.968962598852638     
 H   5.9055369525505004        2.8794651895096650       -13.242004222300508     
 C   9.0515327985401601        1.9208687499132731       -12.879954051929071     
 C   10.422411654226789        3.4571857803184107       -11.657469198184680     
 C   3.7555912206455773        5.0992380718616204       -11.175677756138548     
 C   5.0323117588524875        6.3373792296707112       -9.6347485878229726     
 C   6.4095454282888706        7.5510557764127775       -14.881847183447116     
 C   8.1007823850720513        5.8978104008128529       -15.562966287249706     
 C   4.4037638792110130       0.94431439855472188       -13.036510541451218     
 C   4.8139417138048914        1.2353257346583286       -10.624012955714075     
 H   8.8261268165942575        2.0946940795362021       -13.939956038516909     
 H   8.2260201586927302        1.3568516426477131       -12.431011815556340     
 C   10.426530151323245        1.3024600200076393       -12.635763400285063     
 C   10.957690422282967        2.0619877651914926       -11.411721349428030     
 H   10.291427710466081        4.0881050230959683       -10.773310704538197     
 H   11.017136752499965        3.9906015865600351       -12.414451310048829     
 H   3.3123071969242353        5.8818920463360609       -11.835065681701463     
 H   3.8351856478244510        4.1362145899273361       -11.726951874766822     
 C   3.0294586102912495        4.9994021016831471       -9.7945409465078406     
 C   4.0436571463142625        5.5585112721949965       -8.7604485595004018     
 H   6.0469991057230184        6.4265152232839480       -9.2372958931934477     
 H   4.6497092112259111        7.3413031276078202       -9.9099622620693690     
 C   6.9982639047063575        8.4659444384474618       -15.757884741760181     
 C   5.1598893933759626        7.8935527353609807       -14.086211233904955     
 C   8.6521535878173719        6.8500977754043006       -16.425942965919795     
 C   8.6162360035524088        4.4700160795464292       -15.499679170072744     
 C   3.6153773554441564      -0.17053963066694550       -12.740231150801797     
 C   4.5974292307169229        1.4292706319671453       -14.466912411746604     
 C   3.9849687797362510       0.13374544118115034       -10.385929352149054     
 C   5.4922172496670942        1.9743167455079373       -9.4815868122927132     
 H   11.092772436354903        1.4744712378845450       -13.489190940525852     
 H   10.364586789042091       0.22190587825298036       -12.461703861252897     
 H   10.550140728184960        1.6409892335458949       -10.482687047952810     
 H   12.053275960529893        2.0303071768171743       -11.351548205423109     
 H   2.7581758292239136        3.9459853777782392       -9.5630032727606125     
 H   2.1092736243208337        5.6096268899836872       -9.7847037302123638     
 H   3.5596359663717365        6.2004233569691021       -8.0008730527279521     
 H   4.5587013413755049        4.7335075883535689       -8.2388627010685767     
 H   6.5792212990354768        9.4635785259808074       -15.831149896768936     
 C   8.1174057107781419        8.1376788823778003       -16.523685596935341     
 C   4.9017843186008028        9.3992700304039527       -13.927879668930451     
 H   5.2990264790103794        7.4873313518554276       -13.068002983614583     
 C   3.9268215549607763        7.1982957977346596       -14.717111312868402     
 H   9.5196254301456538        6.5943591246974025       -17.031834532678992     
 C   10.063919960998287        4.2950617356504379       -15.962871620314663     
 H   8.5725534256714493        4.1636890095842700       -14.445921968495886     
 C   7.6725367113394825        3.5392322889201910       -16.291148196920737     
 H   3.1529724048853365      -0.72369523642161759       -13.554228629559546     
 C   3.3933172093933028      -0.58651707412642906       -11.425524481986177     
 C   3.8285489368164876        2.7461743350903172       -14.729740228768652     
 H   5.6747866904940132        1.6364990509992252       -14.601139256473127     
 C   4.2262445893387648       0.39905750477749674       -15.538669925624035     
 H   3.7823748294517907      -0.16469198585623460       -9.3608559960720221     
 C   4.7403710967323134        1.8866704416598437       -8.1403957420747801     
 H   5.5238403295004810        3.0428889235179035       -9.7683810757868113     
 C   6.9471676968243132        1.4811238972751535       -9.2994864333750513     
 H   8.5739479165275139        8.8677380977151312       -17.186974951277858     
 H   5.7858688187683480        9.9214237810563386       -13.538261247729162     
 H   4.0708396641475906        9.5808718268078135       -13.232288441813081     
 H   4.6303849799724421        9.8690214054567171       -14.884532069449993     
 H   3.7461097423848426        7.6088891916850327       -15.721472526379545     
 H   3.0179922802705481        7.3514005956749866       -14.117390632545462     
 H   4.0746085933879641        6.1155795974164828       -14.841920361830786     
 H   10.390840174097601        3.2548904860165391       -15.819503973077392     
 H   10.754764156885830        4.9494340151696470       -15.412786694674299     
 H   10.175658927095705        4.5192986181060464       -17.032016127020459     
 H   7.6895593607240631        3.8018600614843927       -17.358532850565847     
 H   6.6405838459356437        3.6375882750426163       -15.928754387402948     
 H   7.9697402103278279        2.4831559609869096       -16.202641065815818     
 H   2.7373766252779022       -1.4291269428632718       -11.212481965855359     
 H   2.7477525120162674        2.5543518044550355       -14.777721078008620     
 H   4.1337570476449423        3.1926608092276720       -15.686418632872053     
 H   3.9984186683320546        3.4977118695301996       -13.948479587140660     
 H   3.1537325155724774       0.16899696559114319       -15.522663653382480     
 H   4.7852624063806060      -0.53666447896516800       -15.408897071043862     
 H   4.4566765136296782       0.79762374863373753       -16.535347479323018     
 H   3.6875918734579836        2.2023585287315770       -8.2325752432697534     
 H   5.2205797192066941        2.5221045855084641       -7.3832888483174957     
 H   4.7455043846844838       0.86189996788784895       -7.7366694569402652     
 H   6.9596583801347265       0.40526785020796674       -9.0623785395630456     
 H   7.4474624013247590        2.0098102101348641       -8.4764111334786438     
 H   7.5437591195645357        1.6216953363834401       -10.215483019464296     
 C  -3.7870122320614645       -3.2495881727909697        1.5893595176306261     
 C  -4.3624966474382942       -3.4082129784606687       0.28537671797775799     
 C  -4.0881760365642048       -2.0576496889788327        2.3237405761222432     
 N  -2.9631413806088913       -4.2102877173653690        2.1630455200311713     
 C  -5.2309024962917432       -2.4283908578374942      -0.20775992504297133     
 C  -4.0758545898225123       -4.6018077939368309      -0.62189450661571843     
 C  -4.9607957977071457       -1.1062027097225704        1.7811435307722800     
 C  -3.5343859641206694       -1.8722772301417148        3.7266874833272365     
 Dy  -1.9185238028328964       -4.9623567396085440        4.0243521744953172     
 H  -2.8313900438041197       -4.9653866064808705        1.4854488854799770     
 H  -5.6807326032227223       -2.5707802967999984       -1.1900128769944769     
 C  -5.5492479972487674       -1.2847620324056572       0.52804717492967435     
 C  -2.5937007831559393       -4.6921812654919135       -1.0383694738941014     
 C  -4.6287695790766072       -5.9462842394517370      -0.10045345071900577     
 H  -4.6342080030789372       -4.3961778316509275       -1.5491378083147322     
 H  -5.1968090326956702      -0.21167232996908403        2.3563460524006654     
 C  -4.4762938177040477       -2.5218150463854894        4.7628985422748231     
 H  -2.5566921291821667       -2.3923214741427050        3.7699762462264284     
 C  -3.2452124553486059      -0.41255100890167207        4.1131778172570472     
 N  -1.2947245352926238       -4.0887723777759994        6.0035077470275073     
 H -0.34864649349683929       -3.8072101616111680        5.7287839452663718     
 N -0.66102184527379593       -6.7360649294844777        4.4176758267292406     
 O  -3.8763128342388353       -6.2519338513510538        4.3635396016793804     
 O   5.9135928724517110E-002  -3.9366798806257539        3.1396385549828194     
 H  -6.2534349435938559      -0.55578626433691702       0.13124295836500990     
 H  -2.2845582394861101       -3.7724353565440212       -1.5545789551023832     
 H  -1.9082955202937193       -4.8252242230535103      -0.19002405839899744     
 H  -2.4315639130254052       -5.5344801379413848       -1.7242425180755188     
 H  -4.4656380852145192       -6.7425049200058860      -0.84263705228107111     
 H  -4.1682623663121259       -6.2763779283900609       0.83977067223127910     
 H  -5.7117438010162420       -5.8778176554961643        7.3405205279288677E-002
 H  -4.0667654359922230       -2.4637520154640522        5.7807284336889824     
 H  -4.6748170194065102       -3.5764992039634960        4.5258449665886102     
 H  -5.4481077401810918       -2.0071013807395177        4.7505831656723787     
 H  -4.1680207038294563       0.17998110055650829        4.1692215162106976     
 H  -2.5863071878883730        7.7554541550622136E-002   3.3843323450184388     
 H  -2.7722886488333951      -0.37174330257948091        5.1052364043294602     
 C  -1.7601233424052574       -3.2010667180679042        6.9642650101113892     
 C  0.17875720798889985       -7.7940543411780538        4.1257385645886817     
 H -0.65021639529807884       -6.5824932825569942        5.4331690174429959     
 C  -3.8369593727222382       -7.5826021352077140        5.0103432726089476     
 C  -5.2277902108324454       -6.0425055355763329        3.8180181164394500     
 C   1.4592908043035975       -4.3486987188013382        3.3247288982437611     
 C   8.0546013665895977E-002  -2.7918195958524459        2.2044496542603831     
 C  -1.1813370618457624       -1.9074411633920860        7.1346235664100153     
 C  -2.8675829121724914       -3.5801281340668343        7.7806330101156984     
 C  0.84692198708998523       -8.5123823078336258        5.1721894254067999     
 C  0.40379709564610605       -8.1754848799152740        2.7702060945878921     
 H  -3.6580973295494532       -7.4173673984674924        6.0804768371243973     
 H  -2.9779616250419738       -8.1109628213219249        4.5818680555382603     
 C  -5.1821613452507576       -8.2424519290671672        4.7085499677956513     
 C  -5.7246699323159911       -7.4411928203206124        3.5136811242610859     
 H  -5.1116359737803130       -5.3730505287850461        2.9583707332091280     
 H  -5.8371473423474391       -5.5551831973651318        4.5950101722066261     
 H   1.8424881307070553       -3.8357723674337199        4.2341045222784652     
 H   1.4384007815974966       -5.4429440344189350        3.5017047571491648     
 C   2.2091299419733885       -3.9039542181688986        2.0311913119218445     
 C   1.1375358751866129       -3.1876296064571150        1.1705843401013480     
 H -0.93771682121086841       -2.6938033913483612        1.8166873095122156     
 H  0.36212841115873695       -1.8789206516130832        2.7688520568566557     
 C  -1.7718420869593996       -1.0142664123125611        8.0319817497907007     
 C   6.9099785687923410E-002  -1.5468945121819915        6.3483744032029374     
 C  -3.4141942410701636       -2.6530465103512468        8.6722459769701601     
 C  -3.3804813404566127       -5.0069716472709693        7.6785168344780264     
 C   1.6125535955394514       -9.6339064673960522        4.8458488713890260     
 C  0.70054901258336189       -8.0210397712076418        6.6060966274794017     
 C   1.1998781966026901       -9.2949295345686505        2.5000157293718330     
 C -0.23534541463933703       -7.3765025902779398        1.6453335908139657     
 H  -5.8676814894335019       -8.1456706634626510        5.5590533335636527     
 H  -5.0696311831441578       -9.3094232687891481        4.4792636254468894     
 H  -5.2999715484039784       -7.8111157068951327        2.5699384783374275     
 H  -6.8184473509851538       -7.4961460125804207        3.4439392178277566     
 H   2.6403916728428158       -4.7713007776710707        1.4922456994435087     
 H   3.0355378921877767       -3.2108677651761055        2.2651655083248090     
 H   1.5448544925994683       -2.3178693811595306       0.62286423347753339     
 H  0.70220980554434642       -3.8844488879064154       0.43255387915686211     
 H  -1.3549336023630054       -1.7671873528753212E-002   8.1285502762654005     
 C  -2.8851702659684770       -1.3651799001414353        8.7965027004734857     
 C  0.33379237186686672       -4.0029171101111628E-002   6.2287732263117270     
 H  -7.1672720966931225E-002  -1.9256668228943730        5.3202171505814233     
 C   1.3031889580563547       -2.2589115734842142        6.9576313079282093     
 H  -4.2722402517696061       -2.9279915916905841        9.2823883528370192     
 C  -4.8212518858408338       -5.1989076381986559        8.1549527198841272     
 H  -3.3565196898674641       -5.2798927804287858        6.6137776058505073     
 C  -2.4215518884803848       -5.9625798131321783        8.4205056475497742     
 H   2.0910654575486576       -10.199941476384033        5.6420417359489470     
 C   1.7950747611555318       -10.039642756001776        3.5207384996915190     
 C   1.4807590363876491       -6.7024700337318173        6.8276525075888266     
 H -0.37137023642290562       -7.8115923864291501        6.7752625886610280     
 C   1.1050027843271424       -9.0427549295786527        7.6726753469885267     
 H   1.3737646863642672       -9.5855502128604115        1.4656568073156457     
 C  0.66436882098413730       -7.2372279866419928       0.40159777716472167     
 H -0.39353471283101055       -6.3526123398481564        2.0322642961638393     
 C  -1.6139341339854338       -7.9602939008914859        1.2647919117611015     
 H  -3.3410926135960537      -0.65129021867243486        9.4775060665832651     
 H -0.54459988738583998       0.49674452502750843        5.8467235547343215     
 H   1.1694838167185475       0.15232315113984851        5.5423874699571565     
 H  0.60485898125512905       0.40111130041256532        7.1969866384082701     
 H   1.4859226803339729       -1.8757747191643053        7.9718272330203126     
 H   2.2109358495796663       -2.0890582384035428        6.3604336057026565     
 H   1.1540706676269088       -3.3438395561316980        7.0524841654435395     
 H  -5.1457735263774209       -6.2374427820050897        7.9978878891524054     
 H  -5.5209141285367087       -4.5378309898026998        7.6249437108131355     
 H  -4.9222303263070604       -4.9936761149221383        9.2286694391191713     
 H  -2.4303899430421314       -5.7480141386723984        9.4979816152278715     
 H  -1.3942530580352166       -5.8383636058754886        8.0537472133278580     
 H  -2.7100391803787942       -7.0157956231798462        8.2880175233260491     
 H   2.4360342471810990       -10.887895027469380        3.2868791330577416     
 H   2.5618031329497373       -6.8976423603615906        6.8409772562858784     
 H   1.2107279032380160       -6.2431327980934226        7.7888344736759576     
 H   1.2863415400439688       -5.9621131575359883        6.0413106369976770     
 H   2.1759869008926951       -9.2725042524841417        7.6246004518766473     
 H  0.54297237781456376       -9.9793212811135206        7.5668717053219146     
 H  0.90516856064481632       -8.6384470608589083        8.6741923409812003     
 H   1.6556290658538200       -6.8336986779403892       0.66460892066127164     
 H  0.20649063692508285       -6.5643355484853512      -0.33630054188225617     
 H  0.82198312630987291       -8.2020803286482717      -0.10430537109420235     
 H  -1.5094592958784214       -9.0009204321691030       0.91816821631027179     
 H  -2.0840704545029807       -7.3840582998232129       0.45546654191754699     
 H  -2.3000128871405336       -7.9694678857271919        2.1277090884725389     
         240

 C   9.0763280796007280        6.1646698553799277       -9.3796999582463574     
 C   9.6599504439610264        5.9750155697244853       -8.0825729740197936     
 C   9.4422551642129235        7.3331167257274030       -10.119881721918839     
 N   8.1871478606511889        5.2531894924974480       -9.9398685692091640     
 C   10.605182645542085        6.8923026571945343       -7.6096788010427554     
 C   9.3242614801596471        4.7976298625305223       -7.1720463032038575     
 C   10.407158006542119        8.2080681229257415       -9.6078091469822358     
 C   8.8431995309467712        7.5888128536062851       -11.493101123216691     
 Dy   7.1161139638756365        4.5179079345315802       -11.796593768015326     
 H   8.0263465956538624        4.5071450185903590       -9.2583629073146501     
 H   11.050192355548532        6.7293789659858207       -6.6279009443057140     
 C   11.008225980501990        7.9941925484497025       -8.3664218390770788     
 C   7.8400892008087331        4.7383031251823127       -6.7595420758290432     
 C   9.8512404500243758        3.4440974078815403       -7.6973950581044805     
 H   9.8800520329930492        4.9906328397903721       -6.2405872869416799     
 H   10.698368735451915        9.0768235407223354       -10.195788611024316     
 C   9.7119079263501185        6.9444099415083125       -12.592546446502586     
 H   7.8425756801367843        7.1132578610608084       -11.510357594111102     
 C   8.6107244720975800        9.0759304329229025       -11.811706290444432     
 N   6.5230573572686108        5.3502493145242349       -13.793793127113187     
 H   5.5599917157975423        5.6054802398129757       -13.545283459544086     
 N   5.8898882592943425        2.7193325447294669       -12.225611177667904     
 O   9.0749882214448085        3.2368113816595856       -12.202240799589632     
 O   5.1333786442790066        5.5123771322298101       -10.866587257957914     
 H   11.777608661950820        8.6663802768384439       -7.9911182639399785     
 H   7.6744547555124507        3.9332930158188586       -6.0320007090582246     
 H   7.1524693133853345        4.5601763104172193       -7.5974265680336366     
 H   7.5327150549498985        5.6839116465640602       -6.2918005914535815     
 H   10.940682482002931        3.4820474289588050       -7.8285397900886151     
 H   9.4177787984027805        3.1566208953489077       -8.6637034313158452     
 H   9.6305102451651816        2.6370495165441659       -6.9830933320198829     
 H   9.2776333794262218        7.0860450628745673       -13.590670394748917     
 H   9.8499046839472051        5.8673841253856844       -12.427319710575443     
 H   10.714277900650739        7.3963684737851292       -12.582625572041408     
 H   9.5600075670049272        9.6188601278061778       -11.911224567403227     
 H   8.0293472831883275        9.5740843311850536       -11.024914243858086     
 H   8.0795569892609667        9.1789106903770552       -12.768864042817031     
 C   6.9904134494146284        6.2574167290483258       -14.739230859406096     
 C   5.0539344272075084        1.6478366039079810       -11.966864265414918     
 H   5.9042755233129585        2.8800633838255263       -13.240340030650467     
 C   9.0525142422201483        1.9184074950621670       -12.874288117368316     
 C   10.423677951966223        3.4537693416502098       -11.651118865769289     
 C   3.7554007058417791        5.0957767969064856       -11.169732104077003     
 C   5.0358617046231133        6.3480626726314853       -9.6464313239460573     
 C   6.4103443206147981        7.5532243672533790       -14.881505946618189     
 C   8.1004692618410470        5.8977766917867820       -15.559921990470565     
 C   4.4035499949684285       0.94417331650849501       -13.034002543763616     
 C   4.8150253190128165        1.2354904129701347       -10.621749715487901     
 H   8.8291474949780682        2.0929103259248523       -13.934550732382167     
 H   8.2256595352350033        1.3552433438187370       -12.426910477476646     
 C   10.426378647579641        1.2982972469653360       -12.628223102211306     
 C   10.957543360376054        2.0582251576255350       -11.404339990834027     
 H   10.293050499068908        4.0854217927296377       -10.767385273026681     
 H   11.019146064608300        3.9861286805466984       -12.408244337919760     
 H   3.3136835123888821        5.8671851199830556       -11.839308740518009     
 H   3.8332570946807469        4.1272203248917245       -11.705787592711253     
 C   3.0288036080253122        5.0178176093928846       -9.7914612076321870     
 C   4.0456094228547403        5.5835677854370802       -8.7648488287170352     
 H   6.0508676150794338        6.4384233231852850       -9.2500988552523271     
 H   4.6561556830404180        7.3482003228405022       -9.9330280233969201     
 C   6.9993243965391612        8.4660387584518411       -15.759464641713500     
 C   5.1607011560779661        7.8976636368225659       -14.086721990846208     
 C   8.6518809394242577        6.8479070910706090       -16.425078696793143     
 C   8.6148601311897082        4.4697582346342264       -15.494207884825016     
 C   3.6161358907488101      -0.17118528919470005       -12.737266179068314     
 C   4.5953200618321786        1.4302192423782165       -14.464239238209386     
 C   3.9875492000415633       0.13288935053272113       -10.383137943586632     
 C   5.4913975277031692        1.9762256912656091       -9.4793741355849885     
 H   11.093574663383661        1.4684276236524996       -13.481206355615363     
 H   10.362573357546918       0.21804374378189867       -12.453218712140156     
 H   10.549077511894547        1.6382144867670703       -10.475274523856742     
 H   12.053039801319068        2.0256618753740763       -11.343529044429518     
 H   2.7513446784885875        3.9716621218383859       -9.5472386296222282     
 H   2.1122677500690976        5.6314682660767135       -9.7910098860780010     
 H   3.5646902538824250        6.2342664363300102       -8.0130708048756230     
 H   4.5584381364358793        4.7636401031657716       -8.2352019586461953     
 H   6.5806784405325205        9.4636550932074073       -15.834804868879859     
 C   8.1179727661466305        8.1356291955379838       -16.525018602782396     
 C   4.9019403083174025        9.4035637970869566       -13.933003185536247     
 H   5.3001040185595150        7.4946923529591416       -13.067352918405035     
 C   3.9276208613223784        7.2002941524484374       -14.715124438679368     
 H   9.5186597484001823        6.5903298641392860       -17.031096981672409     
 C   10.062084619331763        4.2927753619212341       -15.957923781788441     
 H   8.5718797039821624        4.1653613026689147       -14.439820066996230     
 C   7.6698394797528593        3.5382576982768419       -16.283157096719009     
 H   3.1530799461115584      -0.72431790768648274       -13.550927960654585     
 C   3.3957867141438607      -0.58772522030756003       -11.422428640803995     
 C   3.8256286078234467        2.7471083768577911       -14.724648193829598     
 H   5.6724138360778458        1.6379162742659563       -14.599576822500367     
 C   4.2232729000105342       0.40083582124603867       -15.536454316313698     
 H   3.7861305832224748      -0.16587772691821503       -9.3578796764826873     
 C   4.7332162783629537        1.8968348067715235       -8.1421978744102148     
 H   5.5281235797837747        3.0432467941997450       -9.7695587562379096     
 C   6.9432605695806204        1.4792221760438908       -9.2892596240771290     
 H   8.5746835285168874        8.8641712219555373       -17.189785723704702     
 H   5.7856533111626529        9.9273513473599770       -13.544882401918398     
 H   4.0708121745269583        9.5867808444904963       -13.238126363145325     
 H   4.6303358530664056        9.8699891933353232       -14.891019897862494     
 H   3.7463459598111060        7.6080585443279460       -15.720434421214582     
 H   3.0190105179063358        7.3548062057854047       -14.115458550866673     
 H   4.0757997397473007        6.1173987295484427       -14.836957468719886     
 H   10.388256421497802        3.2525996821734942       -15.813179875654276     
 H   10.753780522603678        4.9474187958138431       -15.409312616201440     
 H   10.173315954004396        4.5152367534972084       -17.027451840110420     
 H   7.6870511149887246        3.7981121038606931       -17.351128775452029     
 H   6.6380847269826733        3.6389504491640650       -15.921023871294368     
 H   7.9655933433255095        2.4821070538380003       -16.191981517097833     
 H   2.7405378107964102       -1.4307801093996657       -11.209124093075745     
 H   2.7448647906899120        2.5548841444087826       -14.771066576199567     
 H   4.1290705277078636        3.1945778139670327       -15.681383841091048     
 H   3.9964849952460502        3.4979304313276831       -13.942915780512273     
 H   3.1508480593914374       0.17058138240021459       -15.519630373533941     
 H   4.7825415292405555      -0.53488601297640403       -15.407963632023540     
 H   4.4527533958272052       0.80016662460592602       -16.533051835804432     
 H   3.6828126263114851        2.2159315434789457       -8.2412992713972741     
 H   5.2121771726561361        2.5334988486077585       -7.3853860990493709     
 H   4.7319361821691102       0.87416105585552817       -7.7348690046535760     
 H   6.9509878679818318       0.40455278261563621       -9.0484076313327915     
 H   7.4420925342143631        2.0093156665736256       -8.4662382214637564     
 H   7.5437291205174910        1.6143433956348201       -10.202948077408937     
 C  -3.7895903448480093       -3.2492662630750559        1.5860631758864072     
 C  -4.3649165911184369       -3.4090080783472798       0.28212248484627817     
 C  -4.0940028352255213       -2.0585500025305965        2.3208133273287230     
 N  -2.9630397390664838       -4.2079694634765881        2.1592704576285735     
 C  -5.2367655546840979       -2.4320257250510364      -0.21021654261439038     
 C  -4.0754789286206368       -4.6015984600837614      -0.62544236163940847     
 C  -4.9706713115898831       -1.1104988660623563        1.7794297783329234     
 C  -3.5388446989939468       -1.8701674327132385        3.7227268949416334     
 Dy  -1.9178556240301550       -4.9598353904244989        4.0204960442040409     
 H  -2.8297680858121099       -4.9624627123991312        1.4813302720233121     
 H  -5.6860710660791618       -2.5751828789749984       -1.1926126258949370     
 C  -5.5592799969530367       -1.2904503330718524       0.52664544842720140     
 C  -2.5930038952096113       -4.6903070176842547       -1.0409971580279263     
 C  -4.6273969664202239       -5.9466620264474255      -0.10446229143408862     
 H  -4.6332518083390255       -4.3963398822633497       -1.5531085442551711     
 H  -5.2094517300793637      -0.21728380957166038        2.3553210421672768     
 C  -4.4783784713787105       -2.5189918022283653        4.7613256840769207     
 H  -2.5603813491253193       -2.3886433931141462        3.7655728851575594     
 C  -3.2517533204695552      -0.40924895686819940        4.1061354753522936     
 N  -1.2948953394099050       -4.0834991330696662        5.9984663245002148     
 H -0.34928286398876940       -3.8010782564269041        5.7230335245358406     
 N -0.66178757397597965       -6.7342224767107712        4.4170483752434713     
 O  -3.8757102092522655       -6.2486822081801332        4.3619939263894327     
 O   6.0489412189140668E-002  -3.9357015254819410        3.1347452214425844     
 H  -6.2663721905027012      -0.56402513704217394       0.13072211705959241     
 H  -2.2839096432206007       -3.7693397689320194       -1.5549109899521847     
 H  -1.9078938338525759       -4.8251664936823842      -0.19275841453241432     
 H  -2.4301822109732880       -5.5309204457129360       -1.7286321707025589     
 H  -4.4612470251883094       -6.7431697315303953      -0.84550184138264850     
 H  -4.1685869807944487       -6.2750850584825555       0.83709013644533914     
 H  -5.7107539322482213       -5.8796860799048174        6.6916597531014615E-002
 H  -4.0681479821762050       -2.4574137123920479        5.7784913485899008     
 H  -4.6746338883643013       -3.5746135872498717        4.5273940894562266     
 H  -5.4513056548076673       -2.0065357628362248        4.7486120841913477     
 H  -4.1755863648186686       0.18141313701846593        4.1638957560848056     
 H  -2.5959822176226752        8.0942428529736959E-002   3.3747532099085689     
 H  -2.7763257486806121      -0.36577474605619087        5.0967195337436717     
 C  -1.7601218575964859       -3.1960630540872454        6.9595828764604404     
 C  0.17797116071482486       -7.7927428646965495        4.1268751532562913     
 H -0.65158394254823893       -6.5795568243439115        5.4323622275227468     
 C  -3.8376003239120515       -7.5783147015070709        5.0109208441832020     
 C  -5.2268662969630748       -6.0390447844533046        3.8156807655361624     
 C   1.4597360799866310       -4.3485625607512270        3.3236466409984473     
 C   8.4809841652071324E-002  -2.8022497323564091        2.1887509986720177     
 C  -1.1811998114169489       -1.9025085835094122        7.1301383042008473     
 C  -2.8672821080164503       -3.5752372606695983        7.7763007958810570     
 C  0.84540338389081982       -8.5101130657224910        5.1744198541478994     
 C  0.40379909637559719       -8.1756916560223338        2.7718794869972343     
 H  -3.6572737305453322       -7.4118879900618682        6.0805743538723647     
 H  -2.9798985164218093       -8.1086321825784324        4.5824030944600720     
 C  -5.1840222989215281       -8.2364120988115701        4.7114538564876804     
 C  -5.7254349935813247       -7.4376987438522280        3.5145721937226622     
 H  -5.1097414173069540       -5.3716958643946260        2.9546878342333671     
 H  -5.8357636236768196       -5.5492679917930374        4.5913570714810739     
 H   1.8456412255731340       -3.8260688618059100        4.2241116483219265     
 H   1.4364097841477053       -5.4383109537256908        3.5140778474534011     
 C   2.2083561101422728       -3.9234209883214906        2.0263650446616910     
 C   1.1385612134627285       -3.2125058950356888        1.1598991372262357     
 H -0.93347258222662932       -2.7039711578276644        1.8012045022528642     
 H  0.37084622612884222       -1.8861405827953261        2.7426393098269344     
 C  -1.7714409053461162       -1.0094946311865143        8.0277942570581420     
 C   6.9277158605596412E-002  -1.5417836696168257        6.3440145872110261     
 C  -3.4139060659476499       -2.6481474570969765        8.6678976026643131     
 C  -3.3798336600602283       -5.0022097817567222        7.6749411160048568     
 C   1.6120361720194971       -9.6313912905047143        4.8496478133566079     
 C  0.69703319552641496       -8.0185901869486713        6.6080150288894517     
 C   1.2011754339691327       -9.2945198939879301        2.5033463791408468     
 C -0.23645249134439228       -7.3791596023214447        1.6459890320794686     
 H  -5.8690690745890430       -8.1357507495657622        5.5616919275083481     
 H  -5.0736618866238112       -9.3041060704983849        4.4853036380346483     
 H  -5.3011173093286468       -7.8104826343288707        2.5719045315509752     
 H  -6.8192603359530581       -7.4915841886987184        3.4448266170921102     
 H   2.6336757040309147       -4.7976754874068153        1.4981996223732164     
 H   3.0382440278554617       -3.2332018743197635        2.2512150390894083     
 H   1.5485920857911792       -2.3511068829795700       0.60404990710440565     
 H  0.69968753317398413       -3.9140229486058806       0.43006663629379027     
 H  -1.3543625801994215       -1.2997698701357113E-002   8.1245874575016170     
 C  -2.8848150009794371       -1.3603443995796491        8.7922402143590279     
 C  0.33429271434462782       -3.4871923751018989E-002   6.2256410509690827     
 H  -7.1595453103020276E-002  -1.9196901883448418        5.3155594831079709     
 C   1.3031609711599919       -2.2545880764688628        6.9527630780008582     
 H  -4.2720350380721390       -2.9231204816247018        9.2779223279172687     
 C  -4.8206781984457638       -5.1943585671404344        8.1511148824604494     
 H  -3.3553272038868420       -5.2758544137180543        6.6104416170962983     
 C  -2.4209640756820194       -5.9568712030294968        8.4181740631789594     
 H   2.0899644277196026       -10.196620129218697        5.6467304896032013     
 C   1.7961549360259041       -10.037943411176627        3.5250837726505591     
 C   1.4766931135970116       -6.6999385885874991        6.8307311683064240     
 H -0.37512426459599685       -7.8092654641767210        6.7756143104892761     
 C   1.1001393611582138       -9.0402503376720986        7.6752088754644827     
 H   1.3763135123422450       -9.5857105746220430        1.4694499236560086     
 C  0.65823693072712586       -7.2485330982968268       0.39879890144266150     
 H -0.38999874701175963       -6.3534944318524760        2.0289977446251859     
 C  -1.6178405588283145       -7.9596740567838626        1.2725007883476762     
 H  -3.3406674683380491      -0.64653599649139859        9.4733482144679932     
 H -0.54410595834535336       0.50240743563354939        5.8443559827564613     
 H   1.1698394068336684       0.15799008636152778        5.5392221441773941     
 H  0.60562336722553500       0.40539310746151824        7.1942177565242478     
 H   1.4861258130228088       -1.8720550927672799        7.9671432568852865     
 H   2.2109034708146940       -2.0847297211282476        6.3555844360857687     
 H   1.1536633455579999       -3.3395079165457231        7.0470319979399116     
 H  -5.1450419860876355       -6.2329031299713327        7.9937358012813720     
 H  -5.5203667453503167       -4.5332612342774752        7.6211676915037074     
 H  -4.9217481184981384       -4.9894454707119600        9.2248910261592396     
 H  -2.4303635031052870       -5.7412264209830317        9.4954320258005485     
 H  -1.3935270776156152       -5.8327073062775314        8.0518102316755371     
 H  -2.7090564617222279       -7.0103011795398595        8.2866012822238790     
 H   2.4377603562076740       -10.886007750771931        3.2923773120945965     
 H   2.5577509315122593       -6.8948742906481248        6.8453295776287222     
 H   1.2053845323098480       -6.2409062738439705        7.7916632210696282     
 H   1.2830571756153046       -5.9593240592246559        6.0444464467562042     
 H   2.1712355286933041       -9.2698068471854622        7.6287071861035933     
 H  0.53843018994668346       -9.9769341946623946        7.5686574189617550     
 H  0.89877040225774829       -8.6359146268039986        8.6763622389827670     
 H   1.6517959025410016       -6.8482668338620227       0.65575207431449900     
 H  0.19982947093965930       -6.5770877620532389      -0.34007218687540147     
 H  0.80990273951738345       -8.2157409126775818      -0.10316110318635216     
 H  -1.5175838270468864       -9.0016450116300106       0.92989935669274915     
 H  -2.0889483678777325       -7.3852093553129450       0.46255609989108476     
 H  -2.3008212313038223       -7.9633953514165929        2.1373102257914942     
         240

 C   9.0738550990915705        6.1648573066635706       -9.3764471033148702     
 C   9.6565648675191156        5.9761920271586231       -8.0788137066270842     
 C   9.4385431772299295        7.3337908051067293       -10.116501047562581     
 N   8.1865989245556268        5.2520311547340439       -9.9371941131992401     
 C   10.599508083601895        6.8951929735950310       -7.6050153733388681     
 C   9.3216218340451338        4.7985216991550201       -7.1683757021035071     
 C   10.400526137538291        8.2109827993052207       -9.6031108738020325     
 C   8.8418480359334293        7.5872866181875320       -11.491035994406083     
 Dy   7.1175657995505786        4.5165414162287094       -11.794675880986659     
 H   8.0259103267126033        4.5060189665366899       -9.2556452083042284     
 H   11.044275714071393        6.7328525630962011       -6.6230596164688311     
 C   11.000530817710899        7.9982253468815481       -8.3610552495700716     
 C   7.8373036007533932        4.7386111486657390       -6.7563982601991297     
 C   9.8493213162767042        3.4450760992923093       -7.6931846053222550     
 H   9.8771007493936800        4.9919048442276104       -6.2368126799015267     
 H   10.690564210765379        9.0803624038293975       -10.190711897313015     
 C   9.7134051105364723        6.9424171797257390       -12.587893150693260     
 H   7.8418493396152584        7.1105760933280076       -11.509800976055550     
 C   8.6081908500614368        9.0736043268571844       -11.812066151358573     
 N   6.5234585903805549        5.3547131484038504       -13.789042808002897     
 H   5.5624320271795833        5.6133902240663414       -13.537474688221895     
 N   5.8903226038130381        2.7190146027631514       -12.224123530116277     
 O   9.0763248595589179        3.2341323437996232       -12.196175880217847     
 O   5.1339082299263694        5.5099776681180090       -10.866515196879922     
 H   11.767930130655291        8.6720202053258575       -7.9848461646272533     
 H   7.6713157781931365        3.9324610659989623       -6.0302385701347498     
 H   7.1500605948684859        4.5620613829247452       -7.5948985617396696     
 H   7.5298774686089986        5.6834856467855097       -6.2872627207941649     
 H   10.938673846902665        3.4836417396534594       -7.8250131960896505     
 H   9.4154675268661645        3.1563345075444613       -8.6589159209689495     
 H   9.6297349697956189        2.6384649211765145       -6.9780758076817122     
 H   9.2804844065238381        7.0813570667223340       -13.586911777171743     
 H   9.8530676030610955        5.8660729628051680       -12.420153929041312     
 H   10.714885400709761        7.3962371632046633       -12.577381782737643     
 H   9.5569043877953881        9.6177088703783440       -11.910164452757479     
 H   8.0244402568348434        9.5718800509591393       -11.027256153852806     
 H   8.0789742828645164        9.1746657719973239       -12.770405841633664     
 C   6.9907653042951168        6.2596545390893867       -14.736290427096451     
 C   5.0544406570340987        1.6477028984163464       -11.964765931977198     
 H   5.9030140940754166        2.8806615781413876       -13.238675839000424     
 C   9.0534956859001348        1.9159462402110610       -12.868622182807560     
 C   10.424944249705657        3.4503529029820088       -11.644768533353901     
 C   3.7552101910379814        5.0923155219513507       -11.163786452015456     
 C   5.0394116503937392        6.3587461155922593       -9.6581140600691437     
 C   6.4111432129407255        7.5553929580939805       -14.881164709789264     
 C   8.1001561386100427        5.8977429827607111       -15.556877693691423     
 C   4.4033361107258440       0.94403223446226825       -13.031494546076015     
 C   4.8161089242207424        1.2356550912819406       -10.619486475261729     
 H   8.8321681733618806        2.0911265723135020       -13.929145426247425     
 H   8.2252989117772746        1.3536350449897609       -12.422809139396950     
 C   10.426227143836037        1.2941344739230327       -12.620682804137552     
 C   10.957396298469138        2.0544625500595775       -11.396958632240025     
 H   10.294673287671735        4.0827385623633070       -10.761459841515165     
 H   11.021155376716637        3.9816557745333623       -12.402037365790690     
 H   3.3150598278535290        5.8524781936300512       -11.843551799334552     
 H   3.8313285415370428        4.1182260598561129       -11.684623310655684     
 C   3.0281486057593745        5.0362331171026220       -9.7883814687565334     
 C   4.0475616993952181        5.6086242986791639       -8.7692490979336686     
 H   6.0547361244358493        6.4503314230866229       -9.2629018173112065     
 H   4.6626021548549259        7.3550975180731841       -9.9560937847244730     
 C   7.0003848883719648        8.4661330784562185       -15.761044541666818     
 C   5.1615129187799695        7.9017745382841511       -14.087232747787462     
 C   8.6516082910311436        6.8457164067369174       -16.424214427666495     
 C   8.6134842588270075        4.4695003897220245       -15.488736599577287     
 C   3.6168944260534635      -0.17183094772245458       -12.734301207334831     
 C   4.5932108929474351        1.4311678527892877       -14.461566064672169     
 C   3.9901296203468757       0.13203325988429196       -10.380346535024211     
 C   5.4905778057392451        1.9781346370232811       -9.4771614588772621     
 H   11.094376890412418        1.4623840094204541       -13.473221770704876     
 H   10.360559926051744       0.21418160931081698       -12.444733563027414     
 H   10.548014295604133        1.6354397399882457       -10.467861999760675     
 H   12.052803642108245        2.0210165739309787       -11.335509883435925     
 H   2.7445135277532611        3.9973388658985320       -9.5314739864838440     
 H   2.1152618758173611        5.6533096421697389       -9.7973160419436365     
 H   3.5697445413931135        6.2681095156909183       -8.0252685570232938     
 H   4.5581749314962536        4.7937726179779743       -8.2315412162238140     
 H   6.5821355820295642        9.4637316604340072       -15.838459840990781     
 C   8.1185398215151174        8.1335795086981655       -16.526351608629451     
 C   4.9020962980340022        9.4078575637699604       -13.938126702142043     
 H   5.3011815581086497        7.5020533540628564       -13.066702853195487     
 C   3.9284201676839801        7.2022925071622161       -14.713137564490335     
 H   9.5176940666547107        6.5863006035811686       -17.030359430665829     
 C   10.060249277665239        4.2904889881920312       -15.952975943262219     
 H   8.5712059822928754        4.1670335957535585       -14.433718165496572     
 C   7.6671422481662352        3.5372831076334927       -16.275165996517281     
 H   3.1531874873377803      -0.72494057895134800       -13.547627291749622     
 C   3.3982562188944190      -0.58893336648869088       -11.419332799621813     
 C   3.8227082788304059        2.7480424186252645       -14.719556158890544     
 H   5.6700409816616775        1.6393334975326876       -14.598014388527607     
 C   4.2203012106823037       0.40261413771458066       -15.534238707003363     
 H   3.7898863369931588      -0.16706346798019550       -9.3549033568933524     
 C   4.7260614599935948        1.9069991718832031       -8.1440000067456513     
 H   5.5324068300670675        3.0436046648815864       -9.7707364366890097     
 C   6.9393534423369276        1.4773204548126280       -9.2790328147792085     
 H   8.5754191405062610        8.8606043461959434       -17.192596496131547     
 H   5.7854378035569569        9.9332789136636155       -13.551503556107635     
 H   4.0707846849063252        9.5926898621731773       -13.243964284477567     
 H   4.6302867261603682        9.8709569812139311       -14.897507726274995     
 H   3.7465821772373689        7.6072278969708602       -15.719396316049620     
 H   3.0200287555421235        7.3582118158958219       -14.113526469187883     
 H   4.0769908861066364        6.1192178616804025       -14.831994575608988     
 H   10.385672668898001        3.2503088783304492       -15.806855778231160     
 H   10.752796888321527        4.9454035764580393       -15.405838537728583     
 H   10.170972980913088        4.5111748888883714       -17.022887553200384     
 H   7.6845428692533861        3.7943641462369939       -17.343724700338207     
 H   6.6355856080297029        3.6403126232855136       -15.913293355185790     
 H   7.9614464763231902        2.4810581466890911       -16.181321968379848     
 H   2.7436989963149188       -1.4324332759360598       -11.205766220296134     
 H   2.7419770693635561        2.5554164843625298       -14.764412074390517     
 H   4.1243840077707850        3.1964948187063933       -15.676349049310044     
 H   3.9945513221600457        3.4981489931251661       -13.937351973883883     
 H   3.1479636032103979       0.17216579920928599       -15.516597093685400     
 H   4.7798206521005042      -0.53310754698763996       -15.407030193003218     
 H   4.4488302780247322       0.80270950057811463       -16.530756192285850     
 H   3.6780333791649866        2.2295045582263140       -8.2500232995247949     
 H   5.2037746261055782        2.5448931117070535       -7.3874833497812462     
 H   4.7183679796537366       0.88642214382320739       -7.7330685523668876     
 H   6.9423173558289379       0.40383771502330562       -9.0344367231025373     
 H   7.4367226671039663        2.0088211230123867       -8.4560653094488707     
 H   7.5436991214704472        1.6069914548862001       -10.190413135353580     
 C  -3.7921684576345540       -3.2489443533591418        1.5827668341421886     
 C  -4.3673365347985786       -3.4098031782338905       0.27886825171479834     
 C  -4.0998296338868379       -2.0594503160823607        2.3178860785352029     
 N  -2.9629380975240758       -4.2056512095878071        2.1554953952259761     
 C  -5.2426286130764526       -2.4356605922645782      -0.21267316018580945     
 C  -4.0751032674187604       -4.6013891262306919      -0.62899021666309862     
 C  -4.9805468254726213       -1.1147950224021421        1.7777160258935667     
 C  -3.5433034338672242       -1.8680576352847624        3.7187663065560308     
 Dy  -1.9171874452274134       -4.9573140412404539        4.0166399139127646     
 H  -2.8281461278201001       -4.9595388183173919        1.4772116585666475     
 H  -5.6914095289356013       -2.5795854611499984       -1.1952123747953973     
 C  -5.5693119966573059       -1.2961386337380476       0.52524372192472857     
 C  -2.5923070072632828       -4.6884327698765951       -1.0436248421617511     
 C  -4.6260243537638397       -5.9470398134431139      -0.10847113214917148     
 H  -4.6322956135991147       -4.3965019328757728       -1.5570792801956101     
 H  -5.2220944274630581      -0.22289528917423670        2.3542960319338877     
 C  -4.4804631250533733       -2.5161685580712412        4.7597528258790192     
 H  -2.5640705690684720       -2.3849653120855874        3.7611695240886904     
 C  -3.2582941855905050      -0.40594690483472673        4.0990931334475391     
 N  -1.2950661435271864       -4.0782258883633329        5.9934249019729222     
 H -0.34991923448069950       -3.7949463512426398        5.7172831038053102     
 N -0.66255330267816337       -6.7323800239370648        4.4164209237577010     
 O  -3.8751075842656961       -6.2454305650092117        4.3604482510994842     
 O   6.1842895653764232E-002  -3.9347231703381280        3.1298518879023494     
 H  -6.2793094374115466      -0.57226400974743086       0.13020127575417492     
 H  -2.2832610469550918       -3.7662441813200176       -1.5552430248019862     
 H  -1.9074921474114328       -4.8251087643112589      -0.19549277066583121     
 H  -2.4288005089211708       -5.5273607534844871       -1.7330218233295991     
 H  -4.4568559651620996       -6.7438345430549047      -0.84836663048422589     
 H  -4.1689115952767715       -6.2737921885750509       0.83440960065939918     
 H  -5.7097640634802014       -5.8815545043134696        6.0427989782740554E-002
 H  -4.0695305283601861       -2.4510754093200435        5.7762542634908192     
 H  -4.6744507573220915       -3.5727279705362469        4.5289432123238420     
 H  -5.4545035694342427       -2.0059701449329315        4.7466410027103159     
 H  -4.1831520258078800       0.18284517348042356        4.1585699959589144     
 H  -2.6056572473569775        8.4330315508851783E-002   3.3651740747986989     
 H  -2.7803628485278291      -0.35980618953290078        5.0882026631578841     
 C  -1.7601203727877144       -3.1910593901065867        6.9549007428094907     
 C  0.17718511344074986       -7.7914313882150443        4.1280117419239009     
 H -0.65295148979839912       -6.5766203661308280        5.4315554376024968     
 C  -3.8382412751018649       -7.5740272678064287        5.0114984157574565     
 C  -5.2259423830937042       -6.0355840333302773        3.8133434146328749     
 C   1.4601813556696646       -4.3484264027011159        3.3225643837531340     
 C   8.9073669638246672E-002  -2.8126798688603718        2.1730523430836528     
 C  -1.1810625609881353       -1.8975760036267384        7.1256530419916793     
 C  -2.8669813038604093       -3.5703463872723620        7.7719685816464157     
 C  0.84388478069165440       -8.5078438236113545        5.1766502828889998     
 C  0.40380109710508832       -8.1758984321293955        2.7735528794065769     
 H  -3.6564501315412108       -7.4064085816562439        6.0806718706203311     
 H  -2.9818354078016451       -8.1063015438349382        4.5829381333818837     
 C  -5.1858832525922978       -8.2303722685559730        4.7143577451797096     
 C  -5.7262000548466583       -7.4342046673838436        3.5154632631842384     
 H  -5.1078468608335941       -5.3703412000042059        2.9510049352576067     
 H  -5.8343799050061991       -5.5433527862209431        4.5877039707555216     
 H   1.8487943204392128       -3.8163653561780997        4.2141187743653878     
 H   1.4344187866979139       -5.4336778730324458        3.5264509377576374     
 C   2.2075822783111572       -3.9428877584740820        2.0215387774015370     
 C   1.1395865517388442       -3.2373821836142627        1.1492139343511234     
 H -0.92922834324239034       -2.7141389243069676        1.7857216949935129     
 H  0.37956404109894754       -1.8933605139775693        2.7164265627972131     
 C  -1.7710397237328330       -1.0047228500604677        8.0236067643255833     
 C   6.9454531523269414E-002  -1.5366728270516596        6.3396547712191147     
 C  -3.4136178908251362       -2.6432484038427058        8.6635492283584661     
 C  -3.3791859796638439       -4.9974479162424741        7.6713653975316882     
 C   1.6115187484995428       -9.6288761136133765        4.8534467553241889     
 C  0.69351737846946815       -8.0161406026897009        6.6099334302995016     
 C   1.2024726713355751       -9.2941102534072080        2.5066770289098610     
 C -0.23755956804944753       -7.3818166143649497        1.6466444733449714     
 H  -5.8704566597445842       -8.1258308356688751        5.5643305214530434     
 H  -5.0776925901034646       -9.2987888722076217        4.4913436506224080     
 H  -5.3022630702533160       -7.8098495617626096        2.5738705847645229     
 H  -6.8200733209209616       -7.4870223648170171        3.4457140163564639     
 H   2.6269597352190130       -4.8240501971425589        1.5041535453029240     
 H   3.0409501635231471       -3.2555359834634210        2.2372645698540072     
 H   1.5523296789828900       -2.3843443847996091       0.58523558073127779     
 H  0.69716526080362196       -3.9435970093053463       0.42757939343071838     
 H  -1.3537915580358377       -8.3235238739610071E-003   8.1206246387378336     
 C  -2.8844597359903972       -1.3555088990178628        8.7879777282445701     
 C  0.33479305682238897       -2.9714676400926357E-002   6.2225088756264393     
 H  -7.1518185239109328E-002  -1.9137135537953107        5.3109018156345194     
 C   1.3031329842636290       -2.2502645794535119        6.9478948480735072     
 H  -4.2718298243746720       -2.9182493715588200        9.2734563029975163     
 C  -4.8201045110506948       -5.1898094960822130        8.1472770450367733     
 H  -3.3541347179062200       -5.2718160470073219        6.6071056283420893     
 C  -2.4203762628836540       -5.9511625929268153        8.4158424788081447     
 H   2.0888633978905475       -10.193298782053361        5.6514192432574557     
 C   1.7972351108962765       -10.036244066351479        3.5294290456095991     
 C   1.4726271908063742       -6.6974071434431810        6.8338098290240223     
 H -0.37887829276908802       -7.8069385419242918        6.7759660323175233     
 C   1.0952759379892851       -9.0377457457655446        7.6777424039404387     
 H   1.3788623383202228       -9.5858709363836763        1.4732430399963714     
 C  0.65210504047011442       -7.2598382099516607       0.39600002572060139     
 H -0.38646278119250876       -6.3543765238567964        2.0257311930865329     
 C  -1.6217469836711949       -7.9590542126762385        1.2802096649342511     
 H  -3.3402423230800444      -0.64178177431036243        9.4691903623527214     
 H -0.54361202930486674       0.50807034623959035        5.8419884107786011     
 H   1.1701949969487895       0.16365702158320708        5.5360568183976309     
 H  0.60638775319594085       0.40967491451047111        7.1914488746402254     
 H   1.4863289457116444       -1.8683354663702545        7.9624592807502603     
 H   2.2108710920497217       -2.0804012038529525        6.3507352664688810     
 H   1.1532560234890907       -3.3351762769597482        7.0415798304362829     
 H  -5.1443104457978501       -6.2283634779375747        7.9895837134103376     
 H  -5.5198193621639238       -4.5286914787522496        7.6173916721942794     
 H  -4.9212659106892165       -4.9852148265017817        9.2211126131993097     
 H  -2.4303370631684427       -5.7344387032936650        9.4928824363732254     
 H  -1.3928010971960141       -5.8270510066795742        8.0498732500232144     
 H  -2.7080737430656616       -7.0048067358998720        8.2851850411217072     
 H   2.4394864652342489       -10.884120474074484        3.2978754911314510     
 H   2.5536987300747813       -6.8921062209346591        6.8496818989715651     
 H   1.2000411613816802       -6.2386797495945183        7.7944919684632987     
 H   1.2797728111866407       -5.9565349609133236        6.0475822565147306     
 H   2.1664841564939126       -9.2671094418867845        7.6328139203305394     
 H  0.53388800207880316       -9.9745471082112669        7.5704431326015955     
 H  0.89237224387068026       -8.6333821927490906        8.6785321369843338     
 H   1.6479627392281833       -6.8628349897836571       0.64689522796772636     
 H  0.19316830495423570       -6.5898399756211266      -0.34384383186854678     
 H  0.79782235272489410       -8.2294014967068918      -0.10201683527850196     
 H  -1.5257083582153512       -9.0023695910909183       0.94163049707522650     
 H  -2.0938262812524839       -7.3863604108026770       0.46964565786462248     
 H  -2.3016295754671114       -7.9573228171059931        2.1469113631104491     
         240

 C   9.0713821185824131        6.1650447579472134       -9.3731942483833830     
 C   9.6531792910772047        5.9773684845927608       -8.0750544392343766     
 C   9.4348311902469373        7.3344648844860565       -10.113120373206323     
 N   8.1860499884600628        5.2508728169706398       -9.9345196571893162     
 C   10.593833521661706        6.8980832899955278       -7.6003519456349817     
 C   9.3189821879306205        4.7994135357795180       -7.1647051010031566     
 C   10.393894268534462        8.2138974756846981       -9.5984126006218293     
 C   8.8404965409200855        7.5857603827687790       -11.488970865595475     
 Dy   7.1190176352255206        4.5151748979258386       -11.792757993957995     
 H   8.0254740577713424        4.5048929144830208       -9.2529275092938050     
 H   11.038359072594252        6.7363261602065805       -6.6182182886319483     
 C   10.992835654919810        8.0022581453133927       -8.3556886600630644     
 C   7.8345180006980542        4.7389191721491652       -6.7532544445692171     
 C   9.8474021825290343        3.4460547907030783       -7.6889741525400295     
 H   9.8741494657943125        4.9931768486648496       -6.2330380728613743     
 H   10.682759686078841        9.0839012669364578       -10.185635183601713     
 C   9.7149022947228243        6.9404244179431647       -12.583239854883935     
 H   7.8411229990937326        7.1078943255952067       -11.509244357999995     
 C   8.6056572280252919        9.0712782207914664       -11.812426012272716     
 N   6.5238598234924998        5.3591769822834650       -13.784292488892607     
 H   5.5648723385616252        5.6213002083197070       -13.529665916899706     
 N   5.8907569483317346        2.7186966607968364       -12.222635882564649     
 O   9.0776614976730254        3.2314533059396608       -12.190110960846063     
 O   5.1344378155737322        5.5075782040062080       -10.866443135801930     
 H   11.758251599359761        8.6776601338132728       -7.9785740653145281     
 H   7.6681768008738223        3.9316291161790660       -6.0284764312112751     
 H   7.1476518763516372        4.5639464554322702       -7.5923705554457026     
 H   7.5270398822680979        5.6830596470069583       -6.2827248501347484     
 H   10.936665211802397        3.4852360503481132       -7.8214866020906850     
 H   9.4131562553295485        3.1560481197400154       -8.6541284106220555     
 H   9.6289596944260580        2.6398803258088632       -6.9730582833435406     
 H   9.2833354336214544        7.0766690705700999       -13.583153159594570     
 H   9.8562305221749860        5.8647618002246507       -12.412988147507180     
 H   10.715492900768785        7.3961058526241965       -12.572137993433879     
 H   9.5538012085858490        9.6165576129505084       -11.909104338111732     
 H   8.0195332304813594        9.5696757707332250       -11.029598063847525     
 H   8.0783915764680643        9.1704208536175926       -12.771947640450298     
 C   6.9911171591756052        6.2618923491304486       -14.733349994786806     
 C   5.0549468868606890        1.6475691929247116       -11.962667598539479     
 H   5.9017526648378746        2.8812597724572488       -13.237011647350382     
 C   9.0544771295801212        1.9134849853599547       -12.862956248246803     
 C   10.426210547445091        3.4469364643138078       -11.638418200938510     
 C   3.7550196762341832        5.0888542469962159       -11.157840799953911     
 C   5.0429615961643659        6.3694295585530334       -9.6697967961922284     
 C   6.4119421052666530        7.5575615489345829       -14.880823472960337     
 C   8.0998430153790384        5.8977092737346393       -15.553833396912280     
 C   4.4031222264832603       0.94389115241604138       -13.028986548388414     
 C   4.8171925294286684        1.2358197695937465       -10.617223235035556     
 H   8.8351888517456931        2.0893428187021517       -13.923740120112681     
 H   8.2249382883195477        1.3520267461607849       -12.418707801317256     
 C   10.426075640092433        1.2899717008807294       -12.613142506063797     
 C   10.957249236562225        2.0506999424936194       -11.389577273646022     
 H   10.296296076274562        4.0800553319969763       -10.755534410003648     
 H   11.023164688824973        3.9771828685200261       -12.395830393661621     
 H   3.3164361433181759        5.8377712672770459       -11.847794858151097     
 H   3.8293999883933383        4.1092317948205022       -11.663459028600116     
 C   3.0274936034934372        5.0546486248123603       -9.7853017298808798     
 C   4.0495139759356968        5.6336808119212467       -8.7736493671503020     
 H   6.0586046337922639        6.4622395229879608       -9.2757047793700860     
 H   4.6690486266694329        7.3619947133058652       -9.9791595460520259     
 C   7.0014453802047685        8.4662273984605960       -15.762624441620137     
 C   5.1623246814819721        7.9058854397457354       -14.087743504728715     
 C   8.6513356426380295        6.8435257224032258       -16.423350158539847     
 C   8.6121083864643069        4.4692425448098216       -15.483265314329559     
 C   3.6176529613581172      -0.17247660625020914       -12.731336235601347     
 C   4.5911017240626917        1.4321164632003591       -14.458892891134953     
 C   3.9927100406521880       0.13117716923586276       -10.377555126461790     
 C   5.4897580837753202        1.9800435827809528       -9.4749487821695357     
 H   11.095179117441177        1.4563403951884086       -13.465237185794388     
 H   10.358546494556569       0.21031947483973529       -12.436248413914672     
 H   10.546951079313720        1.6326649932094210       -10.460449475664607     
 H   12.052567482897420        2.0163712724878806       -11.327490722442333     
 H   2.7376823770179350        4.0230156099586791       -9.5157093433454598     
 H   2.1182560015656251        5.6751510182627651       -9.8036221978092737     
 H   3.5747988289038020        6.3019525950518265       -8.0374663091709646     
 H   4.5579117265566289        4.8239051327901770       -8.2278804738014326     
 H   6.5835927235266070        9.4638082276606053       -15.842114813101702     
 C   8.1191068768836061        8.1315298218583489       -16.527684614476506     
 C   4.9022522877506018        9.4121513304529643       -13.943250218747838     
 H   5.3022590976577844        7.5094143551665704       -13.066052787985939     
 C   3.9292194740455821        7.2042908618759949       -14.711150690301301     
 H   9.5167283849092392        6.5822713430230522       -17.029621879659246     
 C   10.058413935998717        4.2882026144628282       -15.948028104735997     
 H   8.5705322606035885        4.1687058888382031       -14.427616263996915     
 C   7.6644450165796121        3.5363085169901436       -16.267174896315556     
 H   3.1532950285640022      -0.72556325021621315       -13.544326622844661     
 C   3.4007257236449773      -0.59014151266982173       -11.416236958439631     
 C   3.8197879498373650        2.7489764603927380       -14.714464123951489     
 H   5.6676681272455101        1.6407507207994187       -14.596451954554846     
 C   4.2173295213540731       0.40439245418312258       -15.532023097693026     
 H   3.7936420907638424      -0.16824920904217594       -9.3519270373040175     
 C   4.7189066416242351        1.9171635369948827       -8.1458021390810860     
 H   5.5366900803503611        3.0439625355634279       -9.7719141171401080     
 C   6.9354463150932348        1.4754187335813651       -9.2688060054812880     
 H   8.5761547524956363        8.8570374704363477       -17.195407268558391     
 H   5.7852222959512609        9.9392064799672539       -13.558124710296871     
 H   4.0707571952856929        9.5985988798558601       -13.249802205809811     
 H   4.6302375992543316        9.8719247690925371       -14.903995554687494     
 H   3.7468183946636322        7.6063972496137744       -15.718358210884658     
 H   3.0210469931779107        7.3616174260062399       -14.111594387509095     
 H   4.0781820324659730        6.1210369938123623       -14.827031682498088     
 H   10.383088916298201        3.2480180744874043       -15.800531680808044     
 H   10.751813254039373        4.9433883571022355       -15.402364459255724     
 H   10.168630007821779        4.5071130242795343       -17.018323266290345     
 H   7.6820346235180477        3.7906161886132943       -17.336320625224385     
 H   6.6330864890767325        3.6416747974069623       -15.905562839077211     
 H   7.9572996093208710        2.4800092395401818       -16.170662419661863     
 H   2.7468601818334268       -1.4340864424724538       -11.202408347516521     
 H   2.7390893480372007        2.5559488243162769       -14.757757572581465     
 H   4.1196974878337063        3.1984118234457539       -15.671314257529039     
 H   3.9926176490740413        3.4983675549226496       -13.931788167255496     
 H   3.1450791470293580       0.17375021601835738       -15.513563813836861     
 H   4.7770997749604538      -0.53132908099887599       -15.406096753982895     
 H   4.4449071602222592       0.80525237655030313       -16.528460548767264     
 H   3.6732541320184877        2.2430775729736827       -8.2587473276523156     
 H   5.1953720795550202        2.5562873748063479       -7.3895806005131224     
 H   4.7047997771383621       0.89868323179088672       -7.7312681000801984     
 H   6.9336468436760441       0.40312264743097509       -9.0204658148722832     
 H   7.4313527999935696        2.0083265794511482       -8.4458923974339832     
 H   7.5436691224234025        1.5996395141375801       -10.177878193298222     
 C  -3.7947465704210988       -3.2486224436432276        1.5794704923979697     
 C  -4.3697564784787204       -3.4105982781205015       0.27561401858331852     
 C  -4.1056564325481535       -2.0603506296341245        2.3149588297416823     
 N  -2.9628364559816682       -4.2033329556990271        2.1517203328233783     
 C  -5.2484916714688081       -2.4392954594781204      -0.21512977775722850     
 C  -4.0747276062168840       -4.6011797923776232      -0.63253807168678877     
 C  -4.9904223393553586       -1.1190911787419278        1.7760022734542100     
 C  -3.5477621687405021       -1.8659478378562862        3.7148057181704277     
 Dy  -1.9165192664246720       -4.9547926920564080        4.0127837836214884     
 H  -2.8265241698280903       -4.9566149242356525        1.4730930451099826     
 H  -5.6967479917920416       -2.5839880433249989       -1.1978121236958577     
 C  -5.5793439963615752       -1.3018269344042428       0.52384199542225574     
 C  -2.5916101193169543       -4.6865585220689354       -1.0462525262955760     
 C  -4.6246517411074555       -5.9474176004388024      -0.11247997286425432     
 H  -4.6313394188592030       -4.3966639834881951       -1.5610500161360492     
 H  -5.2347371248467525      -0.22850676877681303        2.3532710217004991     
 C  -4.4825477787280361       -2.5133453139141171        4.7581799676811176     
 H  -2.5677597890116250       -2.3812872310570286        3.7567661630198215     
 C  -3.2648350507114543      -0.40264485280125406        4.0920507915427855     
 N  -1.2952369476444676       -4.0729526436569996        5.9883834794456305     
 H -0.35055560497262961       -3.7888144460583759        5.7115326830747790     
 N -0.66331903138034709       -6.7305375711633584        4.4157934722719308     
 O  -3.8745049592791263       -6.2421789218382910        4.3589025758095357     
 O   6.3196379118387797E-002  -3.9337448151943151        3.1249585543621143     
 H  -6.2922466843203919      -0.58050288245268777       0.12968043444875743     
 H  -2.2826124506895824       -3.7631485937080158       -1.5555750596517874     
 H  -1.9070904609702894       -4.8250510349401328      -0.19822712679924809     
 H  -2.4274188068690536       -5.5238010612560382       -1.7374114759566393     
 H  -4.4524649051358898       -6.7444993545794141      -0.85123141958580328     
 H  -4.1692362097590943       -6.2724993186675455       0.83172906487345932     
 H  -5.7087741947121815       -5.8834229287221227        5.3939382034466500E-002
 H  -4.0709130745441673       -2.4447371062480392        5.7740171783917367     
 H  -4.6742676262798826       -3.5708423538226222        4.5304923351914583     
 H  -5.4577014840608191       -2.0054045270296386        4.7446699212292840     
 H  -4.1907176867970923       0.18427720994238123        4.1532442358330233     
 H  -2.6153322770912797        8.7718202487966593E-002   3.3555949396888294     
 H  -2.7843999483750466      -0.35383763300961069        5.0796857925720955     
 C  -1.7601188879789431       -3.1860557261259279        6.9502186091585418     
 C  0.17639906616667486       -7.7901199117335400        4.1291483305915113     
 H -0.65431903704855920       -6.5736839079177454        5.4307486476822469     
 C  -3.8388822262916786       -7.5697398341057855        5.0120759873317109     
 C  -5.2250184692243344       -6.0321232822072499        3.8110060637295873     
 C   1.4606266313526981       -4.3482902446510039        3.3214821265078207     
 C   9.3337497624422006E-002  -2.8231100053643345        2.1573536874952874     
 C  -1.1809253105593218       -1.8926434237440648        7.1211677797825113     
 C  -2.8666804997043687       -3.5654555138751256        7.7676363674117743     
 C  0.84236617749248899       -8.5055745815002197        5.1788807116300992     
 C  0.40380309783457946       -8.1761052082364554        2.7752262718159191     
 H  -3.6556265325370898       -7.4009291732506197        6.0807693873682984     
 H  -2.9837722991814806       -8.1039709050914439        4.5834731723036954     
 C  -5.1877442062630683       -8.2243324383003760        4.7172616338717388     
 C  -5.7269651161119928       -7.4307105909154592        3.5163543326458147     
 H  -5.1059523043602351       -5.3689865356137849        2.9473220362818457     
 H  -5.8329961863355795       -5.5374375806488487        4.5840508700299694     
 H   1.8519474153052915       -3.8066618505502898        4.2041259004088491     
 H   1.4324277892481225       -5.4290447923392016        3.5388240280618737     
 C   2.2068084464800415       -3.9623545286266739        2.0167125101413834     
 C   1.1406118900149596       -3.2622584721928360        1.1385287314760111     
 H -0.92498410425815125       -2.7243066907862707        1.7702388877341617     
 H  0.38828185606905286       -1.9005804451598123        2.6902138157674917     
 C  -1.7706385421195499      -0.99995106893442087        8.0194192715930246     
 C   6.9631904440942416E-002  -1.5315619844864936        6.3352949552272033     
 C  -3.4133297157026226       -2.6383493505884354        8.6592008540526191     
 C  -3.3785382992674595       -4.9926860507282269        7.6677896790585196     
 C   1.6110013249795885       -9.6263609367220386        4.8572456972917699     
 C  0.69000156141252134       -8.0136910184307322        6.6118518317095516     
 C   1.2037699087020177       -9.2937006128264876        2.5100076786788748     
 C -0.23866664475450278       -7.3844736264084547        1.6472999146104743     
 H  -5.8718442449001262       -8.1159109217719880        5.5669691153977396     
 H  -5.0817232935831180       -9.2934716739168604        4.4973836632101669     
 H  -5.3034088311779843       -7.8092164891963485        2.5758366379780706     
 H  -6.8208863058888651       -7.4824605409353158        3.4466014156208176     
 H   2.6202437664071119       -4.8504249068783034        1.5101074682326316     
 H   3.0436562991908320       -3.2778700926070790        2.2233141006186066     
 H   1.5560672721746009       -2.4175818866196481       0.56642125435815005     
 H  0.69464298843325978       -3.9731710700048115       0.42509215056764654     
 H  -1.3532205358722538       -3.6493490465649078E-003   8.1166618199740501     
 C  -2.8841044710013573       -1.3506733984560766        8.7837152421301141     
 C  0.33529339930015006       -2.4557429050833725E-002   6.2193767002837950     
 H  -7.1440917375198365E-002  -1.9077369192457796        5.3062441481610669     
 C   1.3031049973672661       -2.2459410824381605        6.9430266181461571     
 H  -4.2716246106772049       -2.9133782614929378        9.2689902780777640     
 C  -4.8195308236556249       -5.1852604250239915        8.1434392076130955     
 H  -3.3529422319255979       -5.2677776802965903        6.6037696395878802     
 C  -2.4197884500852886       -5.9454539828241337        8.4135108944373300     
 H   2.0877623680614925       -10.189977434888025        5.6561079969117101     
 C   1.7983152857666489       -10.034544721526331        3.5337743185686392     
 C   1.4685612680157367       -6.6948756982988629        6.8368884897416198     
 H -0.38263232094217925       -7.8046116196718627        6.7763177541457713     
 C   1.0904125148203565       -9.0352411538589905        7.6802759324163947     
 H   1.3814111642982005       -9.5860312981453077        1.4770361563367342     
 C  0.64597315021310298       -7.2711433216064947       0.39320114999854122     
 H -0.38292681537325785       -6.3552586158611168        2.0224646415478795     
 C  -1.6256534085140755       -7.9584343685686152        1.2879185415208261     
 H  -3.3398171778220402      -0.63702755212932616        9.4650325102374495     
 H -0.54311810026438012       0.51373325684563131        5.8396208388007409     
 H   1.1705505870639106       0.16932395680488638        5.5328914926178676     
 H  0.60715213916634680       0.41395672155942403        7.1886799927562031     
 H   1.4865320784004801       -1.8646158399732289        7.9577753046152342     
 H   2.2108387132847498       -2.0760726865776573        6.3458860968519923     
 H   1.1528487014201818       -3.3308446373737737        7.0361276629326550     
 H  -5.1435789055080647       -6.2238238259038177        7.9854316255393041     
 H  -5.5192719789775317       -4.5241217232270250        7.6136156528848513     
 H  -4.9207837028802954       -4.9809841822916043        9.2173342002393781     
 H  -2.4303106232315983       -5.7276509856042983        9.4903328469459023     
 H  -1.3920751167764127       -5.8213947070816161        8.0479362683708935     
 H  -2.7070910244090953       -6.9993122922598845        8.2837688000195371     
 H   2.4412125742608239       -10.882233197377035        3.3033736701683059     
 H   2.5496465286373029       -6.8893381512211924        6.8540342203144089     
 H   1.1946977904535121       -6.2364532253450671        7.7973207158569684     
 H   1.2764884467579765       -5.9537458626019903        6.0507180662732578     
 H   2.1617327842945211       -9.2644120365881051        7.6369206545574855     
 H  0.52934581421092286       -9.9721600217601409        7.5722288462414360     
 H  0.88597408548361223       -8.6308497586941808        8.6807020349859005     
 H   1.6441295759153651       -6.8774031457052915       0.63803838162095372     
 H  0.18650713896881216       -6.6025921891890134      -0.34761547686169214     
 H  0.78574196593240475       -8.2430620807362036      -0.10087256737065177     
 H  -1.5338328893838162       -9.0030941705518259       0.95336163745770386     
 H  -2.0987041946272353       -7.3875114662924091       0.47673521583816025     
 H  -2.3024379196304001       -7.9512502827953941        2.1565125004294043     
         240

 C   9.0689091380732556        6.1652322092308571       -9.3699413934518958     
 C   9.6497937146352939        5.9785449420268986       -8.0712951718416672     
 C   9.4311192032639433        7.3351389638653837       -10.109739698850065     
 N   8.1855010523645007        5.2497144792072348       -9.9318452011793923     
 C   10.588158959721516        6.9009736063960245       -7.5956885179310945     
 C   9.3163425418161072        4.8003053724040159       -7.1610344999028062     
 C   10.387262399530632        8.2168121520641755       -9.5937143274416261     
 C   8.8391450459067435        7.5842341473500259       -11.486905736784866     
 Dy   7.1204694709004626        4.5138083796229678       -11.790840106929329     
 H   8.0250377888300815        4.5037668624293516       -9.2502098102833816     
 H   11.032442431117113        6.7397997573169608       -6.6133769607950645     
 C   10.985140492128719        8.0062909437452383       -8.3503220705560572     
 C   7.8317324006427151        4.7392271956325907       -6.7501106289393045     
 C   9.8454830487813627        3.4470334821138473       -7.6847636997578039     
 H   9.8711981821949433        4.9944488531020887       -6.2292634658212211     
 H   10.674955161392303        9.0874401300435181       -10.180558469890412     
 C   9.7163994789091763        6.9384316561605912       -12.578586559074608     
 H   7.8403966585722067        7.1052125578624059       -11.508687739944440     
 C   8.6031236059891487        9.0689521147257466       -11.812785873186860     
 N   6.5242610566044439        5.3636408161630804       -13.779542169782317     
 H   5.5673126499436663        5.6292101925730726       -13.521857145577517     
 N   5.8911912928504311        2.7183787188305213       -12.221148235013022     
 O   9.0789981357871348        3.2287742680796985       -12.184046041474279     
 O   5.1349674012210960        5.5051787398944070       -10.866371074723936     
 H   11.748573068064234        8.6833000623006864       -7.9723019660018029     
 H   7.6650378235545089        3.9307971663591696       -6.0267142922878003     
 H   7.1452431578347895        4.5658315279397961       -7.5898425491517356     
 H   7.5242022959271981        5.6826336472284078       -6.2781869794753327     
 H   10.934656576702132        3.4868303610427676       -7.8179600080917204     
 H   9.4108449837929307        3.1557617319355691       -8.6493409002751598     
 H   9.6281844190564954        2.6412957304412115       -6.9680407590053699     
 H   9.2861864607190707        7.0719810744178666       -13.579394542017395     
 H   9.8593934412888764        5.8634506376441342       -12.405822365973050     
 H   10.716100400827809        7.3959745420437297       -12.566894204130115     
 H   9.5506980293763117        9.6154063555226745       -11.908044223465984     
 H   8.0146262041278753        9.5674714905073106       -11.031939973842245     
 H   8.0778088700716122        9.1661759352378596       -12.773489439266932     
 C   6.9914690140560936        6.2641301591715095       -14.730409562477162     
 C   5.0554531166872794        1.6474354874330770       -11.960569265101759     
 H   5.9004912356003327        2.8818579667731101       -13.235347455700339     
 C   9.0554585732601076        1.9110237305088487       -12.857290313686047     
 C   10.427476845184527        3.4435200256456069       -11.632067868523119     
 C   3.7548291614303850        5.0853929720410802       -11.151895147892365     
 C   5.0465115419349917        6.3801130015138074       -9.6814795323153149     
 C   6.4127409975925804        7.5597301397751844       -14.880482236131412     
 C   8.0995298921480341        5.8976755647085684       -15.550789100133137     
 C   4.4029083422406758       0.94375007036981462       -13.026478550700812     
 C   4.8182761346365943        1.2359844479055526       -10.614959994809382     
 H   8.8382095301295038        2.0875590650908014       -13.918334813977939     
 H   8.2245776648618207        1.3504184473318088       -12.414606463237561     
 C   10.425924136348831        1.2858089278384262       -12.605602207990040     
 C   10.957102174655311        2.0469373349276618       -11.382195915052021     
 H   10.297918864877389        4.0773721016306457       -10.749608978492132     
 H   11.025174000933310        3.9727099625066900       -12.389623421532551     
 H   3.3178124587828228        5.8230643409240406       -11.852037916967642     
 H   3.8274714352496342        4.1002375297848905       -11.642294746544549     
 C   3.0268386012274995        5.0730641325220978       -9.7822219910052262     
 C   4.0514662524761746        5.6587373251633304       -8.7780496363669354     
 H   6.0624731431486794        6.4741476228892987       -9.2885077414289654     
 H   4.6754950984839407        7.3688919085385471       -10.002225307379579     
 C   7.0025058720375712        8.4663217184649753       -15.764204341573453     
 C   5.1631364441839755        7.9099963412073206       -14.088254261669970     
 C   8.6510629942449153        6.8413350380695341       -16.422485889413196     
 C   8.6107325141016062        4.4689846998976197       -15.477794029081830     
 C   3.6184114966627710      -0.17312226477796366       -12.728371263867865     
 C   4.5889925551779482        1.4330650736114303       -14.456219717597735     
 C   3.9952904609575004       0.13032107858743355       -10.374763717899370     
 C   5.4889383618113952        1.9819525285386248       -9.4727361054618093     
 H   11.095981344469935        1.4502967809563634       -13.457252600883901     
 H   10.356533063061395       0.20645734036865357       -12.427763264801932     
 H   10.545887863023307        1.6298902464305967       -10.453036951568540     
 H   12.052331323686595        2.0117259710447830       -11.319471561448740     
 H   2.7308512262826090        4.0486923540188258       -9.4999447002070756     
 H   2.1212501273138891        5.6969923943557914       -9.8099283536749091     
 H   3.5798531164144904        6.3357956744127346       -8.0496640613186354     
 H   4.5576485216170033        4.8540376476023797       -8.2242197313790513     
 H   6.5850498650236506        9.4638847948872051       -15.845769785212624     
 C   8.1196739322520948        8.1294801350185324       -16.529017620323561     
 C   4.9024082774672015        9.4164450971359681       -13.948373735353634     
 H   5.3033366372069199        7.5167753562702853       -13.065402722776389     
 C   3.9300187804071838        7.2062892165897736       -14.709163816112268     
 H   9.5157627031637695        6.5782420824649357       -17.028884328652662     
 C   10.056578594332192        4.2859162407336253       -15.943080266209776     
 H   8.5698585389142998        4.1703781819228469       -14.421514362497259     
 C   7.6617477849929880        3.5353339263467940       -16.259183796113827     
 H   3.1534025697902246      -0.72618592148107841       -13.541025953939698     
 C   3.4031952283955351      -0.59134965885095270       -11.413141117257451     
 C   3.8168676208443246        2.7499105021602115       -14.709372089012435     
 H   5.6652952728293418        1.6421679440661501       -14.594889520582086     
 C   4.2143578320258426       0.40617077065166451       -15.529807488382691     
 H   3.7973978445345264      -0.16943495010415641       -9.3489507177146827     
 C   4.7117518232548754        1.9273279021065626       -8.1476042714165207     
 H   5.5409733306336548        3.0443204062452693       -9.7730917975912082     
 C   6.9315391878495420        1.4735170123501022       -9.2585791961833674     
 H   8.5768903644850099        8.8534705946767538       -17.198218040985239     
 H   5.7850067883455658        9.9451340462708924       -13.564745864486108     
 H   4.0707297056650598        9.6045078975385429       -13.255640127142055     
 H   4.6301884723482942        9.8728925569711450       -14.910483383099995     
 H   3.7470546120898951        7.6055666022566877       -15.717320105719697     
 H   3.0220652308136984        7.3650230361166571       -14.109662305830307     
 H   4.0793731788253096        6.1228561259443222       -14.822068789387190     
 H   10.380505163698400        3.2457272706443594       -15.794207583384928     
 H   10.750829619757221        4.9413731377464316       -15.398890380782866     
 H   10.166287034730470        4.5030511596706972       -17.013758979380306     
 H   7.6795263777827092        3.7868682309895951       -17.328916550110566     
 H   6.6305873701237621        3.6430369715284114       -15.897832322968632     
 H   7.9531527423185526        2.4789603323912730       -16.160002870943877     
 H   2.7500213673519349       -1.4357396090088479       -11.199050474736907     
 H   2.7362016267108449        2.5564811642700240       -14.751103070772414     
 H   4.1150109678966285        3.2003288281851145       -15.666279465748035     
 H   3.9906839759880368        3.4985861167201331       -13.926224360627106     
 H   3.1421946908483180       0.17533463282742878       -15.510530533988321     
 H   4.7743788978204034      -0.52955061501011202       -15.405163314962573     
 H   4.4409840424197862       0.80779525252249174       -16.526164905248677     
 H   3.6684748848719893        2.2566505877210514       -8.2674713557798363     
 H   5.1869695330044623        2.5676816379056429       -7.3916778512449977     
 H   4.6912315746229885       0.91094431975856593       -7.7294676477935100     
 H   6.9249763315231503       0.40240757983864450       -9.0064949066420290     
 H   7.4259829328831728        2.0078320358899093       -8.4357194854190958     
 H   7.5436391233763578        1.5922875733889601       -10.165343251242865     
 C  -3.7973246832076435       -3.2483005339273134        1.5761741506537508     
 C  -4.3721764221588622       -3.4113933780071126       0.27235978545183864     
 C  -4.1114832312094700       -2.0612509431858883        2.3120315809481622     
 N  -2.9627348144392607       -4.2010147018102462        2.1479452704207809     
 C  -5.2543547298611628       -2.4429303266916627      -0.21758639532864757     
 C  -4.0743519450150085       -4.6009704585245537      -0.63608592671047892     
 C  -5.0002978532380968       -1.1233873350817136        1.7742885210148533     
 C  -3.5522209036137795       -1.8638380404278099        3.7108451297848246     
 Dy  -1.9158510876219306       -4.9522713428723630        4.0089276533302112     
 H  -2.8249022118360800       -4.9536910301539132        1.4689744316533180     
 H  -5.7020864546484811       -2.5883906254999989       -1.2004118725963180     
 C  -5.5893759960658445       -1.3075152350704380       0.52244026891978290     
 C  -2.5909132313706262       -4.6846842742612758       -1.0488802104294008     
 C  -4.6232791284510721       -5.9477953874344909      -0.11648881357933719     
 H  -4.6303832241192913       -4.3968260341006182       -1.5650207520764881     
 H  -5.2473798222304460      -0.23411824837938935        2.3522460114671104     
 C  -4.4846324324026989       -2.5105220697569930        4.7566071094832152     
 H  -2.5714490089547777       -2.3776091500284697        3.7523628019509525     
 C  -3.2713759158324036      -0.39934280076778139        4.0850084496380319     
 N  -1.2954077517617488       -4.0676793989506663        5.9833420569183380     
 H -0.35119197546455977       -3.7826825408741120        5.7057822623442478     
 N -0.66408476008253081       -6.7286951183896520        4.4151660207861605     
 O  -3.8739023342925569       -6.2389272786673695        4.3573569005195871     
 O   6.4549862583011347E-002  -3.9327664600505026        3.1200652208218793     
 H  -6.3051839312292373      -0.58874175515794469       0.12915959314333994     
 H  -2.2819638544240735       -3.7600530060960140       -1.5559070945015889     
 H  -1.9066887745291461       -4.8249933055690066      -0.20096148293266497     
 H  -2.4260371048169365       -5.5202413690275893       -1.7418011285836794     
 H  -4.4480738451096800       -6.7451641661039234      -0.85409620868738079     
 H  -4.1695608242414171       -6.2712064487600401       0.82904852908751936     
 H  -5.7077843259441607       -5.8852913531307758        4.7450774286192446E-002
 H  -4.0722956207281484       -2.4383988031760349        5.7717800932926551     
 H  -4.6740844952376737       -3.5689567371089974        4.5320414580590738     
 H  -5.4608993986873946       -2.0048389091263452        4.7426988397482530     
 H  -4.1982833477863046       0.18570924640433886        4.1479184757071321     
 H  -2.6250073068255819        9.1106089467081416E-002   3.3460158045789594     
 H  -2.7884370482222636      -0.34786907648632059        5.0711689219863070     
 C  -1.7601174031701716       -3.1810520621452696        6.9455364755075930     
 C  0.17561301889259989       -7.7888084352520357        4.1302849192591209     
 H -0.65568658429871929       -6.5707474497046627        5.4299418577619978     
 C  -3.8395231774814920       -7.5654524004051424        5.0126535589059653     
 C  -5.2240945553549638       -6.0286625310842217        3.8086687128262997     
 C   1.4610719070357316       -4.3481540866008928        3.3203998692625074     
 C   9.7601325610597353E-002  -2.8335401418682973        2.1416550319069221     
 C  -1.1807880601305083       -1.8877108438613910        7.1166825175733432     
 C  -2.8663796955483276       -3.5605646404778892        7.7633041531771330     
 C  0.84084757429332357       -8.5033053393890832        5.1811111403711996     
 C  0.40380509856407060       -8.1763119843435152        2.7768996642252612     
 H  -3.6548029335329684       -7.3954497648449955        6.0808669041162648     
 H  -2.9857091905613160       -8.1016402663479514        4.5840082112255063     
 C  -5.1896051599338380       -8.2182926080447789        4.7201655225637680     
 C  -5.7277301773773264       -7.4272165144470748        3.5172454021073909     
 H  -5.1040577478868761       -5.3676318712233648        2.9436391373060853     
 H  -5.8316124676649590       -5.5315223750767544        4.5803977693044171     
 H   1.8551005101713702       -3.7969583449224800        4.1941330264523105     
 H   1.4304367917983312       -5.4244117116459565        3.5511971183661100     
 C   2.2060346146489258       -3.9818212987792658        2.0118862428812299     
 C   1.1416372282910752       -3.2871347607714099        1.1278435286008988     
 H -0.92073986527391227       -2.7344744572655739        1.7547560804748104     
 H  0.39699967103915812       -1.9078003763420555        2.6640010687377704     
 C  -1.7702373605062665      -0.99517928780837406        8.0152317788604677     
 C   6.9809277358615418E-002  -1.5264511419213278        6.3309351392352919     
 C  -3.4130415405801084       -2.6334502973341651        8.6548524797467721     
 C  -3.3778906188710751       -4.9879241852139788        7.6642139605853510     
 C   1.6104839014596339       -9.6238457598307008        4.8610446392593509     
 C  0.68648574435557452       -8.0112414341717617        6.6137702331196015     
 C   1.2050671460684603       -9.2932909722457655        2.5133383284478885     
 C -0.23977372145955803       -7.3871306384519597        1.6479553558759772     
 H  -5.8732318300556674       -8.1059910078751010        5.5696077093424350     
 H  -5.0857539970627714       -9.2881544756260972        4.5034236757979258     
 H  -5.3045545921026527       -7.8085834166300874        2.5778026911916183     
 H  -6.8216992908567695       -7.4778987170536135        3.4474888148851712     
 H   2.6135277975952107       -4.8767996166140470        1.5160613911623393     
 H   3.0463624348585174       -3.3002042017507369        2.2093636313832059     
 H   1.5598048653663119       -2.4508193884396876       0.54760692798502220     
 H  0.69212071606289760       -4.0027451307042767       0.42260490770457471     
 H  -1.3526495137086700        1.0248257808311914E-003   8.1126990012102667     
 C  -2.8837492060123178       -1.3458378978942902        8.7794527560156563     
 C  0.33579374177791116       -1.9400181700741086E-002   6.2162445249411515     
 H  -7.1363649511287416E-002  -1.9017602846962487        5.3015864806876154     
 C   1.3030770104709033       -2.2416175854228095        6.9381583882188060     
 H  -4.2714193969797378       -2.9085071514270560        9.2645242531580134     
 C  -4.8189571362605559       -5.1807113539657710        8.1396013701894177     
 H  -3.3517497459449759       -5.2637393135858579        6.6004336508336712     
 C  -2.4192006372869233       -5.9397453727214522        8.4111793100665153     
 H   2.0866613382324379       -10.186656087722689        5.6607967505659644     
 C   1.7993954606370213       -10.032845376701182        3.5381195915276793     
 C   1.4644953452250993       -6.6923442531545447        6.8399671504592181     
 H -0.38638634911527048       -7.8022846974194335        6.7766694759740185     
 C   1.0855490916514279       -9.0327365619524365        7.6828094608923507     
 H   1.3839599902761781       -9.5861916599069392        1.4808292726770971     
 C  0.63984125995609153       -7.2824484332613286       0.39040227427648111     
 H -0.37939084955400698       -6.3561407078654373        2.0191980900092261     
 C  -1.6295598333569559       -7.9578145244609910        1.2956274181074010     
 H  -3.3393920325640356      -0.63227332994829000        9.4608746581221759     
 H -0.54262417122389350       0.51939616745167227        5.8372532668228807     
 H   1.1709061771790314       0.17499089202656568        5.5297261668381044     
 H  0.60791652513675265       0.41823852860837696        7.1859111108721807     
 H   1.4867352110893157       -1.8608962135762035        7.9530913284802089     
 H   2.2108063345197775       -2.0717441693023622        6.3410369272351046     
 H   1.1524413793512729       -3.3265129977877987        7.0306754954290263     
 H  -5.1428473652182793       -6.2192841738700597        7.9812795376682706     
 H  -5.5187245957911388       -4.5195519677017995        7.6098396335754233     
 H  -4.9203014950713735       -4.9767535380814261        9.2135557872794465     
 H  -2.4302841832947539       -5.7208632679149325        9.4877832575185810     
 H  -1.3913491363568113       -5.8157384074836589        8.0459992867185726     
 H  -2.7061083057525295       -6.9938178486198970        8.2823525589173652     
 H   2.4429386832873994       -10.880345920679588        3.3088718492051608     
 H   2.5455943271998249       -6.8865700815077266        6.8583865416572518     
 H   1.1893544195253440       -6.2342267010956149        7.8001494632506390     
 H   1.2732040823293125       -5.9509567642906580        6.0538538760317850     
 H   2.1569814120951301       -9.2617146312894274        7.6410273887844316     
 H  0.52480362634304256       -9.9697729353090132        7.5740145598812765     
 H  0.87957592709654409       -8.6283173246392728        8.6828719329874673     
 H   1.6402964126025468       -6.8919713016269259       0.62918153527418108     
 H  0.17984597298338856       -6.6153444027569011      -0.35138712185483745     
 H  0.77366157913991529       -8.2567226647655136       -9.9728299462801567E-002
 H  -1.5419574205522810       -9.0038187500127354       0.96509277784018122     
 H  -2.1035821080019872       -7.3886625217821420       0.48382477381169797     
 H  -2.3032462637936888       -7.9451777484847952        2.1661136377483596     
         240

 C   9.0664361575640999        6.1654196605145000       -9.3666885385204086     
 C   9.6464081381933813        5.9797213994610363       -8.0675359044489596     
 C   9.4274072162809510        7.3358130432447100       -10.106359024493806     
 N   8.1849521162689367        5.2485561414438306       -9.9291707451694684     
 C   10.582484397781329        6.9038639227965213       -7.5910250902272081     
 C   9.3137028957015939        4.8011972090285138       -7.1573638988024548     
 C   10.380630530526805        8.2197268284436529       -9.5890160542614229     
 C   8.8377935508933998        7.5827079119312728       -11.484840607974260     
 Dy   7.1219213065754046        4.5124418613200969       -11.788922219900662     
 H   8.0246015198888223        4.5026408103756825       -9.2474921112729600     
 H   11.026525789639974        6.7432733544273402       -6.6085356329581817     
 C   10.977445329337630        8.0103237421770839       -8.3449554810490501     
 C   7.8289468005873752        4.7395352191160169       -6.7469668133093910     
 C   9.8435639150336929        3.4480121735246163       -7.6805532469755784     
 H   9.8682468985955740        4.9957208575393279       -6.2254888587810688     
 H   10.667150636705765        9.0909789931505784       -10.175481756179110     
 C   9.7178966630955301        6.9364388943780169       -12.573933263265282     
 H   7.8396703180506808        7.1025307901296051       -11.508131121888885     
 C   8.6005899839530056        9.0666260086600285       -11.813145734101003     
 N   6.5246622897163888        5.3681046500426950       -13.774791850672027     
 H   5.5697529613257073        5.6371201768264392       -13.514048374255326     
 N   5.8916256373691267        2.7180607768642058       -12.219660587461394     
 O   9.0803347739012423        3.2260952302197361       -12.177981122102493     
 O   5.1354969868684588        5.5027792757826068       -10.866299013645945     
 H   11.738894536768704        8.6889399907881000       -7.9660298666890768     
 H   7.6618988462351947        3.9299652165392738       -6.0249521533643247     
 H   7.1428344393179408        4.5677166004473220       -7.5873145428577686     
 H   7.5213647095862983        5.6822076474498573       -6.2736491088159161     
 H   10.932647941601866        3.4884246717374219       -7.8144334140927549     
 H   9.4085337122563146        3.1554753441311232       -8.6445533899282658     
 H   9.6274091436869345        2.6427111350735601       -6.9630232346671983     
 H   9.2890374878166870        7.0672930782656334       -13.575635924440220     
 H   9.8625563604027668        5.8621394750636169       -12.398656584438919     
 H   10.716707900886833        7.3958432314632638       -12.561650414826349     
 H   9.5475948501667727        9.6142550980948407       -11.906984108820236     
 H   8.0097191777743912        9.5652672102813963       -11.034281883836965     
 H   8.0772261636751619        9.1619310168581283       -12.775031238083566     
 C   6.9918208689365819        6.2663679692125704       -14.727469130167517     
 C   5.0559593465138697        1.6473017819414424       -11.958470931664039     
 H   5.8992298063627917        2.8824561610889710       -13.233683264050297     
 C   9.0564400169400940        1.9085624756577424       -12.851624379125292     
 C   10.428743142923961        3.4401035869774059       -11.625717536107731     
 C   3.7546386466265873        5.0819316970859454       -11.145949495830820     
 C   5.0500614877056176        6.3907964444745815       -9.6931622684383996     
 C   6.4135398899185079        7.5618987306157859       -14.880140999302485     
 C   8.0992167689170298        5.8976418556824974       -15.547744803353996     
 C   4.4026944579980913       0.94360898832358775       -13.023970553013211     
 C   4.8193597398445203        1.2361491262173585       -10.612696754583210     
 H   8.8412302085133163        2.0857753114794511       -13.912929507843197     
 H   8.2242170414040920        1.3488101485028325       -12.410505125157865     
 C   10.425772632605227        1.2816461547961229       -12.598061909916286     
 C   10.956955112748396        2.0431747273617038       -11.374814556458018     
 H   10.299541653480215        4.0746888712643150       -10.743683546980616     
 H   11.027183313041645        3.9682370564933538       -12.383416449403484     
 H   3.3191887742474702        5.8083574145710353       -11.856280975784188     
 H   3.8255428821059301        4.0912432647492789       -11.621130464488980     
 C   3.0261835989615622        5.0914796402318352       -9.7791422521295743     
 C   4.0534185290166533        5.6837938384054141       -8.7824499055835687     
 H   6.0663416525050939        6.4860557227906357       -9.3013107034878448     
 H   4.6819415702984477        7.3757891037712282       -10.025291068707132     
 C   7.0035663638703749        8.4664160384693528       -15.765784241526772     
 C   5.1639482068859781        7.9141072426689059       -14.088765018611223     
 C   8.6507903458518012        6.8391443537358425       -16.421621620286547     
 C   8.6093566417389056        4.4687268549854169       -15.472322743834100     
 C   3.6191700319674243      -0.17376792330571822       -12.725406292134382     
 C   4.5868833862932048        1.4340136840225015       -14.453546544060519     
 C   3.9978708812628128       0.12946498793900435       -10.371972309336948     
 C   5.4881186398474711        1.9838614742962966       -9.4705234287540829     
 H   11.096783571498692        1.4442531667243179       -13.449268015973413     
 H   10.354519631566221       0.20259520589757188       -12.419278115689190     
 H   10.544824646732893        1.6271154996517720       -10.445624427472472     
 H   12.052095164475769        2.0070806696016850       -11.311452400455147     
 H   2.7240200755472830        4.0743690980789715       -9.4841800570686896     
 H   2.1242442530621530        5.7188337704488177       -9.8162345095405463     
 H   3.5849074039251794        6.3696387537736427       -8.0618618134663063     
 H   4.5573853166773777        4.8841701624145824       -8.2205589889566699     
 H   6.5865070065206943        9.4639613621138050       -15.849424757323547     
 C   8.1202409876205834        8.1274304481787158       -16.530350626170616     
 C   4.9025642671838012        9.4207388638189720       -13.953497251959430     
 H   5.3044141767560546        7.5241363573739992       -13.064752657566840     
 C   3.9308180867687859        7.2082875713035524       -14.707176941923235     
 H   9.5147970214182980        6.5742128219068183       -17.028146777646079     
 C   10.054743252665668        4.2836298670044215       -15.938132427683554     
 H   8.5691848172250129        4.1720504750074916       -14.415412460997601     
 C   7.6590505534063649        3.5343593357034448       -16.251192695912099     
 H   3.1535101110164465      -0.72680859274594356       -13.537725285034737     
 C   3.4056647331460934      -0.59255780503208355       -11.410045276075270     
 C   3.8139472918512838        2.7508445439276854       -14.704280054073381     
 H   5.6629224184131743        1.6435851673328814       -14.593327086609326     
 C   4.2113861426976120       0.40794908712020644       -15.527591879072354     
 H   3.8011535983052105      -0.17062069116613685       -9.3459743981253460     
 C   4.7045970048855157        1.9374922672182422       -8.1494064037519554     
 H   5.5452565809169476        3.0446782769271103       -9.7742694780423065     
 C   6.9276320606058492        1.4716152911188394       -9.2483523868854469     
 H   8.5776259764743834        8.8499037189171599       -17.201028813412083     
 H   5.7847912807398698        9.9510616125745326       -13.571367018675344     
 H   4.0707022160444275        9.6104169152212240       -13.261478048474299     
 H   4.6301393454422577        9.8738603448497511       -14.916971211512497     
 H   3.7472908295161580        7.6047359548996019       -15.716282000554735     
 H   3.0230834684494861        7.3684286462270752       -14.107730224151519     
 H   4.0805643251846453        6.1246752580762820       -14.817105896276292     
 H   10.377921411098601        3.2434364668013145       -15.787883485961812     
 H   10.749845985475069        4.9393579183906278       -15.395416302310007     
 H   10.163944061639162        4.4989892950618602       -17.009194692470267     
 H   7.6770181320473707        3.7831202733658955       -17.321512474996744     
 H   6.6280882511707917        3.6443991456498601       -15.890101806860054     
 H   7.9490058753162334        2.4779114252423637       -16.149343322225896     
 H   2.7531825528704430       -1.4373927755452418       -11.195692601957294     
 H   2.7333139053844895        2.5570135042237712       -14.744448568963362     
 H   4.1103244479595498        3.2022458329244752       -15.661244673967031     
 H   3.9887503029020324        3.4988046785176166       -13.920660553998719     
 H   3.1393102346672785       0.17691904963650018       -15.507497254139780     
 H   4.7716580206803529      -0.52777214902134795       -15.404229875942253     
 H   4.4370609246173132       0.81033812849468023       -16.523869261730095     
 H   3.6636956377254908        2.2702236024684197       -8.2761953839073570     
 H   5.1785669864539043        2.5790759010049373       -7.3937751019768729     
 H   4.6776633721076148       0.92320540772624526       -7.7276671955068208     
 H   6.9163058193702565       0.40169251224631397       -8.9925239984117766     
 H   7.4206130657727760        2.0073374923286709       -8.4255465734042083     
 H   7.5436091243293131        1.5849356326403401       -10.152808309187506     
 C  -3.7999027959941882       -3.2479786242113993        1.5728778089095319     
 C  -4.3745963658390048       -3.4121884778937233       0.26910555232035882     
 C  -4.1173100298707865       -2.0621512567376525        2.3091043321546421     
 N  -2.9626331728968531       -4.1986964479214652        2.1441702080181830     
 C  -5.2602177882535175       -2.4465651939052049      -0.22004301290006661     
 C  -4.0739762838131321       -4.6007611246714841      -0.63963378173416907     
 C  -5.0101733671208351       -1.1276834914214995        1.7725747685754967     
 C  -3.5566796384870574       -1.8617282429993338        3.7068845413992215     
 Dy  -1.9151829088191892       -4.9497499936883180        4.0050715230389349     
 H  -2.8232802538440702       -4.9507671360721739        1.4648558181966531     
 H  -5.7074249175049205       -2.5927932076749993       -1.2030116214967781     
 C  -5.5994079957701137       -1.3132035357366334       0.52103854241731007     
 C  -2.5902163434242977       -4.6828100264536161       -1.0515078945632259     
 C  -4.6219065157946879       -5.9481731744301802      -0.12049765429442003     
 H  -4.6294270293793804       -4.3969880847130405       -1.5689914880169271     
 H  -5.2600225196141404      -0.23972972798196568        2.3512210012337214     
 C  -4.4867170860773609       -2.5076988255998689        4.7550342512853137     
 H  -2.5751382288979308       -2.3739310689999109        3.7479594408820831     
 C  -3.2779167809533529      -0.39604074873430867        4.0779661077332774     
 N  -1.2955785558790303       -4.0624061542443330        5.9783006343910463     
 H -0.35182834595648987       -3.7765506356898482        5.7000318416137175     
 N -0.66485048878471453       -6.7268526656159446        4.4145385693003902     
 O  -3.8732997093059875       -6.2356756354964480        4.3558112252296386     
 O   6.5903346047634911E-002  -3.9317881049066896        3.1151718872816447     
 H  -6.3181211781380826      -0.59698062786320161       0.12863875183792245     
 H  -2.2813152581585641       -3.7569574184840122       -1.5562391293513904     
 H  -1.9062870880880027       -4.8249355761978814      -0.20369583906608185     
 H  -2.4246554027648197       -5.5166816767991413       -1.7461907812107194     
 H  -4.4436827850834693       -6.7458289776284328      -0.85696099778895818     
 H  -4.1698854387237398       -6.2699135788525346       0.82636799330157940     
 H  -5.7067944571761409       -5.8871597775394289        4.0962166537918392E-002
 H  -4.0736781669121296       -2.4320605001040305        5.7695430081935735     
 H  -4.6739013641954639       -3.5670711203953727        4.5335905809266892     
 H  -5.4640973133139701       -2.0042732912230523        4.7407277582672211     
 H  -4.2058490087755160       0.18714128286629650        4.1425927155812401     
 H  -2.6346823365598842        9.4493976446196240E-002   3.3364366694690895     
 H  -2.7924741480694810      -0.34190051996303056        5.0626520514005184     
 C  -1.7601159183614001       -3.1760483981646108        6.9408543418566433     
 C  0.17482697161852490       -7.7874969587705305        4.1314215079267305     
 H -0.65705413154887948       -6.5678109914915801        5.4291350678417478     
 C  -3.8401641286713057       -7.5611649667045002        5.0132311304802197     
 C  -5.2231706414855932       -6.0252017799611943        3.8063313619230126     
 C   1.4615171827187652       -4.3480179285507816        3.3193176120171941     
 C  0.10186515359677270       -2.8439702783722600        2.1259563763185567     
 C  -1.1806508097016948       -1.8827782639787172        7.1121972553641752     
 C  -2.8660788913922866       -3.5556737670806529        7.7589719389424907     
 C  0.83932897109415816       -8.5010360972779484        5.1833415691122999     
 C  0.40380709929356173       -8.1765187604505769        2.7785730566346039     
 H  -3.6539793345288474       -7.3899703564393704        6.0809644208642322     
 H  -2.9876460819411519       -8.0993096276044572        4.5845432501473180     
 C  -5.1914661136046085       -8.2122527777891818        4.7230694112557963     
 C  -5.7284952386426609       -7.4237224379786904        3.5181364715689667     
 H  -5.1021631914135162       -5.3662772068329438        2.9399562383303244     
 H  -5.8302287489943385       -5.5256071695046600        4.5767446685788649     
 H   1.8582536050374490       -3.7872548392946697        4.1841401524957718     
 H   1.4284457943485398       -5.4197786309527123        3.5635702086703462     
 C   2.2052607828178101       -4.0012880689318573        2.0070599756210759     
 C   1.1426625665671908       -3.3120110493499837        1.1171583257257864     
 H -0.91649562628967318       -2.7446422237448775        1.7392732732154590     
 H  0.40571748600926338       -1.9150203075242984        2.6377883217080491     
 C  -1.7698361788929833      -0.99040750668232735        8.0110442861279090     
 C   6.9986650276288420E-002  -1.5213402993561618        6.3265753232433806     
 C  -3.4127533654575948       -2.6285512440798944        8.6505041054409268     
 C  -3.3772429384746907       -4.9831623196997317        7.6606382421121815     
 C   1.6099664779396796       -9.6213305829393629        4.8648435812269319     
 C  0.68296992729862771       -8.0087918499127912        6.6156886345296515     
 C   1.2063643834349027       -9.2928813316650452        2.5166689782169027     
 C -0.24088079816461327       -7.3897876504954647        1.6486107971414801     
 H  -5.8746194152112094       -8.0960710939782139        5.5722463032871303     
 H  -5.0897847005424257       -9.2828372773353358        4.5094636883856856     
 H  -5.3057003530273210       -7.8079503440638263        2.5797687444051660     
 H  -6.8225122758246730       -7.4733368931719122        3.4483762141495249     
 H   2.6068118287833095       -4.9031743263497916        1.5220153140920469     
 H   3.0490685705262024       -3.3225383108943949        2.1954131621478052     
 H   1.5635424585580229       -2.4840568902597266       0.52879260161189445     
 H  0.68959844369253542       -4.0323191914037420       0.42011766484150287     
 H  -1.3520784915450861        5.6990006082272907E-003   8.1087361824464832     
 C  -2.8833939410232778       -1.3410023973325040        8.7751902699012003     
 C  0.33629408425567231       -1.4242934350648447E-002   6.2131123495985072     
 H  -7.1286381647376468E-002  -1.8957836501467176        5.2969288132141630     
 C   1.3030490235745404       -2.2372940884074581        6.9332901582914550     
 H  -4.2712141832822708       -2.9036360413611741        9.2600582282382611     
 C  -4.8183834488654860       -5.1761622829075495        8.1357635327657416     
 H  -3.3505572599643538       -5.2597009468751263        6.5970976620794630     
 C  -2.4186128244885579       -5.9340367626187707        8.4088477256957006     
 H   2.0855603084033829       -10.183334740557353        5.6654855042202188     
 C   1.8004756355073936       -10.031146031876034        3.5424648644867194     
 C   1.4604294224344618       -6.6898128080102266        6.8430458111768155     
 H -0.39014037728836171       -7.7999577751670044        6.7770211978022665     
 C   1.0806856684824993       -9.0302319700458806        7.6853429893683076     
 H   1.3865088162541559       -9.5863520216685725        1.4846223890174599     
 C  0.63370936969908009       -7.2937535449161626       0.38760339855442094     
 H -0.37585488373475606       -6.3570227998697568        2.0159315384705732     
 C  -1.6334662581998365       -7.9571946803533677        1.3033362946939757     
 H  -3.3389668873060310      -0.62751910776725373        9.4567168060069040     
 H -0.54213024218340689       0.52505907805771324        5.8348856948450205     
 H   1.1712617672941525       0.18065782724824497        5.5265608410583411     
 H  0.60868091110715861       0.42252033565732983        7.1831422289881575     
 H   1.4869383437781514       -1.8571765871791781        7.9484073523451828     
 H   2.2107739557548052       -2.0674156520270666        6.3361877576182160     
 H   1.1520340572823637       -3.3221813582018238        7.0252233279253984     
 H  -5.1421158249284948       -6.2147445218363027        7.9771274497972371     
 H  -5.5181772126047468       -4.5149822121765748        7.6060636142659961     
 H  -4.9198192872624515       -4.9725228938712478        9.2097773743195166     
 H  -2.4302577433579096       -5.7140755502255658        9.4852336680912579     
 H  -1.3906231559372102       -5.8100821078857017        8.0440623050662499     
 H  -2.7051255870959632       -6.9883234049799094        8.2809363178151951     
 H   2.4446647923139744       -10.878458643982139        3.3143700282420157     
 H   2.5415421257623469       -6.8838020117942609        6.8627388630000956     
 H   1.1840110485971760       -6.2320001768461628        7.8029782106443086     
 H   1.2699197179006483       -5.9481676659793257        6.0569896857903114     
 H   2.1522300398957386       -9.2590172259907497        7.6451341230113785     
 H  0.52026143847516226       -9.9673858488578873        7.5758002735211170     
 H  0.87317776870947605       -8.6257848905843630        8.6850418309890340     
 H   1.6364632492897284       -6.9065394575485604       0.62032468892740844     
 H  0.17318480699796501       -6.6280966163247887      -0.35515876684798275     
 H  0.76158119234742594       -8.2703832487948237       -9.8584031554951379E-002
 H  -1.5500819517207460       -9.0045433294736430       0.97682391822265857     
 H  -2.1084600213767386       -7.3898135772718740       0.49091433178523575     
 H  -2.3040546079569779       -7.9391052141741953        2.1757147750673145     
         240

 C   9.0639631770549425        6.1656071117981428       -9.3634356835889232     
 C   9.6430225617514704        5.9808978568951741       -8.0637766370562503     
 C   9.4236952292979570        7.3364871226240371       -10.102978350137548     
 N   8.1844031801733745        5.2473978036804265       -9.9264962891595445     
 C   10.576809835841139        6.9067542391970180       -7.5863616625233208     
 C   9.3110632495870806        4.8020890456530116       -7.1536932977021044     
 C   10.373998661522975        8.2226415048231321       -9.5843177810812197     
 C   8.8364420558800578        7.5811816765125197       -11.482775479163651     
 Dy   7.1233731422503466        4.5110753430172261       -11.787004332871996     
 H   8.0241652509475614        4.5015147583220134       -9.2447744122625366     
 H   11.020609148162833        6.7467469515377205       -6.6036943051212988     
 C   10.969750166546540        8.0143565406089277       -8.3395888915420429     
 C   7.8261612005320362        4.7398432425994432       -6.7438229976794783     
 C   9.8416447812860213        3.4489908649353853       -7.6763427941933529     
 H   9.8652956149962066        4.9969928619765662       -6.2217142517409165     
 H   10.659346112019227        9.0945178562576388       -10.170405042467809     
 C   9.7193938472818822        6.9344461325954434       -12.569279967455955     
 H   7.8389439775291549        7.0998490223968052       -11.507574503833331     
 C   8.5980563619168624        9.0642999025943105       -11.813505595015144     
 N   6.5250635228283329        5.3725684839223096       -13.770041531561739     
 H   5.5721932727077492        5.6450301610798048       -13.506239602933137     
 N   5.8920599818878232        2.7177428348978907       -12.218172939909767     
 O   9.0816714120153517        3.2234161923597737       -12.171916202730708     
 O   5.1360265725158216        5.5003798116708058       -10.866226952567953     
 H   11.729216005473175        8.6945799192755153       -7.9597577673763515     
 H   7.6587598689158813        3.9291332667193775       -6.0231900144408499     
 H   7.1404257208010922        4.5696016729548470       -7.5847865365638016     
 H   7.5185271232453985        5.6817816476713059       -6.2691112381564995     
 H   10.930639306501599        3.4900189824320758       -7.8109068200937903     
 H   9.4062224407196986        3.1551889563266768       -8.6397658795813701     
 H   9.6266338683173718        2.6441265397059088       -6.9580057103290276     
 H   9.2918885149143033        7.0626050821134001       -13.571877306863046     
 H   9.8657192795166573        5.8608283124831004       -12.391490802904787     
 H   10.717315400945855        7.3957119208827971       -12.556406625522586     
 H   9.5444916709572336        9.6131038406670068       -11.905923994174488     
 H   8.0048121514209072        9.5630629300554819       -11.036623793831684     
 H   8.0766434572787098        9.1576860984783952       -12.776573036900199     
 C   6.9921727238170703        6.2686057792536323       -14.724528697857872     
 C   5.0564655763404600        1.6471680764498078       -11.956372598226318     
 H   5.8979683771252498        2.8830543554048322       -13.232019072400254     
 C   9.0574214606200805        1.9061012208066364       -12.845958444564536     
 C   10.430009440663396        3.4366871483092050       -11.619367203692340     
 C   3.7544481318227891        5.0784704221308106       -11.140003843769275     
 C   5.0536114334762434        6.4014798874353556       -9.7048450045614860     
 C   6.4143387822444353        7.5640673214563874       -14.879799762473558     
 C   8.0989036456860255        5.8976081466564256       -15.544700506574854     
 C   4.4024805737555068       0.94346790627736088       -13.021462555325609     
 C   4.8204433450524453        1.2363138045291646       -10.610433514357037     
 H   8.8442508868971288        2.0839915578681008       -13.907524201708455     
 H   8.2238564179463651        1.3472018496738565       -12.406403787078171     
 C   10.425621128861623        1.2774833817538196       -12.590521611842531     
 C   10.956808050841483        2.0394121197957462       -11.367433197864017     
 H   10.301164442083042        4.0720056408979843       -10.737758115469099     
 H   11.029192625149982        3.9637641504800176       -12.377209477274414     
 H   3.3205650897121171        5.7936504882180309       -11.860524034600731     
 H   3.8236143289622255        4.0822489997136673       -11.599966182433411     
 C   3.0255285966956249        5.1098951479415726       -9.7760625132539207     
 C   4.0553708055571311        5.7088503516474978       -8.7868501748002021     
 H   6.0702101618615094        6.4979638226919736       -9.3141136655467243     
 H   4.6883880421129556        7.3826862990039102       -10.048356830034685     
 C   7.0046268557031786        8.4665103584737320       -15.767364141480090     
 C   5.1647599695879816        7.9182181441304902       -14.089275775552476     
 C   8.6505176974586870        6.8369536694021509       -16.420757351159896     
 C   8.6079807693762032        4.4684690100732150       -15.466851458586373     
 C   3.6199285672720780      -0.17441358183347277       -12.722441320400899     
 C   4.5847742174084614        1.4349622944335727       -14.450873370523302     
 C   4.0004513015681251       0.12860889729057517       -10.369180900774527     
 C   5.4872989178835461        1.9857704200539683       -9.4683107520463565     
 H   11.097585798527451        1.4382095524922724       -13.441283431062926     
 H   10.352506200071046       0.19873307142649019       -12.410792966576448     
 H   10.543761430442480        1.6243407528729474       -10.438211903376406     
 H   12.051859005264946        2.0024353681585869       -11.303433239461556     
 H   2.7171889248119565        4.1000458421391182       -9.4684154139303054     
 H   2.1272383788104170        5.7406751465418431       -9.8225406654061818     
 H   3.5899616914358679        6.4034818331345509       -8.0740595656139753     
 H   4.5571221117377521        4.9143026772267850       -8.2168982465342886     
 H   6.5879641480177380        9.4640379293404049       -15.853079729434469     
 C   8.1208080429890703        8.1253807613388993       -16.531683632017671     
 C   4.9027202569004009        9.4250326305019758       -13.958620768565225     
 H   5.3054917163051893        7.5314973584777132       -13.064102592357292     
 C   3.9316173931303879        7.2102859260173302       -14.705190067734200     
 H   9.5138313396728265        6.5701835613487019       -17.027409226639499     
 C   10.052907910999144        4.2813434932752186       -15.933184589157332     
 H   8.5685110955357260        4.1737227680921354       -14.409310559497944     
 C   7.6563533218197417        3.5333847450600957       -16.243201595710371     
 H   3.1536176522426684      -0.72743126401080882       -13.534424616129774     
 C   3.4081342378966513      -0.59376595121321452       -11.406949434893088     
 C   3.8110269628582429        2.7517785856951589       -14.699188019134327     
 H   5.6605495639970060        1.6450023905996125       -14.591764652636565     
 C   4.2084144533693815       0.40972740358874837       -15.525376269762019     
 H   3.8049093520758945      -0.17180643222811728       -9.3429980785360112     
 C   4.6974421865161569        1.9476566323299220       -8.1512085360873900     
 H   5.5495398312002413        3.0450361476089518       -9.7754471584934066     
 C   6.9237249333621564        1.4697135698875765       -9.2381255775875246     
 H   8.5783615884637570        8.8463368431575660       -17.203839585838928     
 H   5.7845757731341738        9.9569891788781710       -13.577988172864581     
 H   4.0706747264237944        9.6163259329039068       -13.267315969806541     
 H   4.6300902185362212        9.8748281327283589       -14.923459039924996     
 H   3.7475270469424213        7.6039053075425151       -15.715243895389772     
 H   3.0241017060852737        7.3718342563374923       -14.105798142472731     
 H   4.0817554715439819        6.1264943902082418       -14.812143003165392     
 H   10.375337658498800        3.2411456629582696       -15.781559388538696     
 H   10.748862351192916        4.9373426990348239       -15.391942223837150     
 H   10.161601088547853        4.4949274304530231       -17.004630405560231     
 H   7.6745098863120322        3.7793723157421963       -17.314108399882926     
 H   6.6255891322178213        3.6457613197713088       -15.882371290751474     
 H   7.9448590083139141        2.4768625180934545       -16.138683773507911     
 H   2.7563437383889511       -1.4390459420816359       -11.192334729177681     
 H   2.7304261840581336        2.5575458441775183       -14.737794067154310     
 H   4.1056379280224711        3.2041628376638358       -15.656209882186026     
 H   3.9868166298160279        3.4990232403150996       -13.915096747370331     
 H   3.1364257784862386       0.17850346644557158       -15.504463974291241     
 H   4.7689371435403025      -0.52599368303258398       -15.403296436921931     
 H   4.4331378068148402       0.81288100446686884       -16.521573618211509     
 H   3.6589163905789919        2.2837966172157884       -8.2849194120348759     
 H   5.1701644399033464        2.5904701641042323       -7.3958723527087482     
 H   4.6640951695922412       0.93546649569392448       -7.7258667432201324     
 H   6.9076353072173626       0.40097744465398338       -8.9785530901815225     
 H   7.4152431986623801        2.0068429487674320       -8.4153736613893226     
 H   7.5435791252822684        1.5775836918917201       -10.140273367132147     
 C  -3.8024809087807330       -3.2476567144954851        1.5695814671653132     
 C  -4.3770163095191466       -3.4129835777803343       0.26585131918887900     
 C  -4.1231368285321031       -2.0630515702894163        2.3061770833611215     
 N  -2.9625315313544451       -4.1963781940326843        2.1403951456155856     
 C  -5.2660808466458722       -2.4502000611187471      -0.22249963047148569     
 C  -4.0736006226112567       -4.6005517908184155      -0.64318163675785922     
 C  -5.0200488810035724       -1.1319796477612853        1.7708610161361400     
 C  -3.5611383733603348       -1.8596184455708575        3.7029239530136184     
 Dy  -1.9145147300164478       -4.9472286445042721        4.0012153927476586     
 H  -2.8216582958520604       -4.9478432419904346        1.4607372047399885     
 H  -5.7127633803613600       -2.5971957898499993       -1.2056113703972384     
 C  -5.6094399954743830       -1.3188918364028286       0.51963681591483712     
 C  -2.5895194554779692       -4.6809357786459573       -1.0541355786970508     
 C  -4.6205339031383037       -5.9485509614258687      -0.12450649500950288     
 H  -4.6284708346394687       -4.3971501353254636       -1.5729622239573660     
 H  -5.2726652169978339      -0.24534120758454200        2.3501959910003327     
 C  -4.4888017397520237       -2.5048755814427452        4.7534613930874112     
 H  -2.5788274488410834       -2.3702529879713521        3.7435560798132141     
 C  -3.2844576460743027      -0.39273869670083600        4.0709237658285238     
 N  -1.2957493599963115       -4.0571329095379998        5.9732592118637537     
 H -0.35246471644841998       -3.7704187305055838        5.6942814208831862     
 N -0.66561621748689825       -6.7250102128422382        4.4139111178146209     
 O  -3.8726970843194177       -6.2324239923255274        4.3542655499396901     
 O   6.7256829512258476E-002  -3.9308097497628767        3.1102785537414097     
 H  -6.3310584250469280      -0.60521950056845852       0.12811791053250496     
 H  -2.2806666618930551       -3.7538618308720100       -1.5565711642011917     
 H  -1.9058854016468596       -4.8248778468267552      -0.20643019519949873     
 H  -2.4232737007127025       -5.5131219845706925       -1.7505804338377595     
 H  -4.4392917250572594       -6.7464937891529422      -0.85982578689053557     
 H  -4.1702100532060626       -6.2686207089450301       0.82368745751563954     
 H  -5.7058045884081201       -5.8890282019480820        3.4473558789644337E-002
 H  -4.0750607130961107       -2.4257221970320262        5.7673059230944910     
 H  -4.6737182331532550       -3.5651855036817479        4.5351397037943055     
 H  -5.4672952279405456       -2.0037076733197590        4.7387566767861893     
 H  -4.2134146697647283       0.18857331932825414        4.1372669554553489     
 H  -2.6443573662941864        9.7881863425311064E-002   3.3268575343592195     
 H  -2.7965112479166980      -0.33593196343974047        5.0541351808147299     
 C  -1.7601144335526289       -3.1710447341839521        6.9361722082056945     
 C  0.17404092434444990       -7.7861854822890262        4.1325580965943409     
 H -0.65842167879903957       -6.5648745332784966        5.4283282779214979     
 C  -3.8408050798611191       -7.5568775330038571        5.0138087020544742     
 C  -5.2222467276162226       -6.0217410288381661        3.8039940110197250     
 C   1.4619624584017987       -4.3478817705006696        3.3182353547718804     
 C  0.10612898158294803       -2.8544004148762232        2.1102577207301918     
 C  -1.1805135592728813       -1.8778456840960434        7.1077119931550072     
 C  -2.8657780872362455       -3.5507828936834169        7.7546397247078493     
 C  0.83781036789499275       -8.4987668551668119        5.1855719978533994     
 C  0.40380910002305292       -8.1767255365576368        2.7802464490439460     
 H  -3.6531557355247264       -7.3844909480337462        6.0810619376121986     
 H  -2.9895829733209873       -8.0969789888609629        4.5850782890691297     
 C  -5.1933270672753791       -8.2062129475335830        4.7259732999478254     
 C  -5.7292602999079945       -7.4202283615103060        3.5190275410305429     
 H  -5.1002686349401571       -5.3649225424425238        2.9362733393545639     
 H  -5.8288450303237189       -5.5196919639325657        4.5730915678533126     
 H   1.8614066999035279       -3.7775513336668598        4.1741472785392331     
 H   1.4264547968987482       -5.4151455502594681        3.5759432989745825     
 C   2.2044869509866940       -4.0207548390844492        2.0022337083609223     
 C   1.1436879048433064       -3.3368873379285575        1.1064731228506739     
 H -0.91225138730543420       -2.7548099902241807        1.7237904659561076     
 H  0.41443530097936870       -1.9222402387065416        2.6115755746783278     
 C  -1.7694349972796999      -0.98563572555628054        8.0068567933953503     
 C   7.0164023193961422E-002  -1.5162294567909957        6.3222155072514692     
 C  -3.4124651903350811       -2.6236521908256241        8.6461557311350798     
 C  -3.3765952580783063       -4.9784004541854836        7.6570625236390129     
 C   1.6094490544197253       -9.6188154060480251        4.8686425231945130     
 C  0.67945411024168079       -8.0063422656538208        6.6176070359397015     
 C   1.2076616208013453       -9.2924716910843248        2.5199996279859165     
 C -0.24198787486966852       -7.3924446625389697        1.6492662384069829     
 H  -5.8760070003667506       -8.0861511800813251        5.5748848972318266     
 H  -5.0938154040220791       -9.2775200790445727        4.5155037009734444     
 H  -5.3068461139519894       -7.8073172714975652        2.5817347976187137     
 H  -6.8233252607925774       -7.4687750692902100        3.4492636134138785     
 H   2.6000958599714079       -4.9295490360855352        1.5279692370217546     
 H   3.0517747061938878       -3.3448724200380529        2.1814626929124046     
 H   1.5672800517497338       -2.5172943920797657       0.50997827523876671     
 H  0.68707617132217313       -4.0618932521032081       0.41763042197843103     
 H  -1.3515074693815021        1.0373175435623393E-002   8.1047733636826997     
 C  -2.8830386760342379       -1.3361668967707179        8.7709277837867425     
 C  0.33679442673343341       -9.0856870005558144E-003   6.2099801742558629     
 H  -7.1209113783465505E-002  -1.8898070155971864        5.2922711457407114     
 C   1.3030210366781776       -2.2329705913921072        6.9284219283641040     
 H  -4.2710089695848028       -2.8987649312952919        9.2555922033185105     
 C  -4.8178097614704170       -5.1716132118493281        8.1319256953420638     
 H  -3.3493647739837318       -5.2556625801643939        6.5937616733252540     
 C  -2.4180250116901925       -5.9283281525160891        8.4065161413248859     
 H   2.0844592785743279       -10.180013393392016        5.6701742578744732     
 C   1.8015558103777660       -10.029446687050886        3.5468101374457595     
 C   1.4563634996438244       -6.6872813628659085        6.8461244718944139     
 H -0.39389440546145293       -7.7976308529145753        6.7773729196305146     
 C   1.0758222453135706       -9.0277273781393266        7.6878765178442636     
 H   1.3890576422321337       -9.5865123834302040        1.4884155053578230     
 C  0.62757747944206865       -7.3050586565709965       0.38480452283236083     
 H -0.37231891791550514       -6.3579048918740773        2.0126649869319198     
 C  -1.6373726830427169       -7.9565748362457436        1.3110451712805506     
 H  -3.3385417420480268      -0.62276488558621756        9.4525589538916321     
 H -0.54163631314292027       0.53072198866375420        5.8325181228671603     
 H   1.1716173574092736       0.18632476246992424        5.5233955152785787     
 H  0.60944529707756445       0.42680214270628275        7.1803733471041351     
 H   1.4871414764669872       -1.8534569607821527        7.9437233762101567     
 H   2.2107415769898333       -2.0630871347517714        6.3313385880013282     
 H   1.1516267352134548       -3.3178497186158489        7.0197711604217705     
 H  -5.1413842846387094       -6.2102048698025447        7.9729753619262027     
 H  -5.5176298294183548       -4.5104124566513502        7.6022875949565680     
 H  -4.9193370794535305       -4.9682922496610695        9.2059989613595850     
 H  -2.4302313034210652       -5.7072878325361991        9.4826840786639348     
 H  -1.3898971755176088       -5.8044258082877445        8.0421253234139289     
 H  -2.7041428684393969       -6.9828289613399228        8.2795200767130250     
 H   2.4463909013405494       -10.876571367284692        3.3198682072788706     
 H   2.5374899243248690       -6.8810339420807942        6.8670911843429394     
 H   1.1786676776690082       -6.2297736525967107        7.8058069580379792     
 H   1.2666353534719843       -5.9453785676679933        6.0601254955488386     
 H   2.1474786676963475       -9.2563198206920703        7.6492408572383246     
 H  0.51571925060728196       -9.9649987624067595        7.5775859871609574     
 H  0.86677961032240802       -8.6232524565294550        8.6872117289906008     
 H   1.6326300859769101       -6.9211076134701948       0.61146784258063580     
 H  0.16652364101254141       -6.6408488298926756      -0.35893041184112812     
 H  0.74950080555493659       -8.2840438328241355       -9.7439763647101177E-002
 H  -1.5582064828892108       -9.0052679089345506       0.98855505860513593     
 H  -2.1133379347514905       -7.3909646327616061       0.49800388975877347     
 H  -2.3048629521202666       -7.9330326798635964        2.1853159123862698     
         240

 C   9.0614901965457850        6.1657945630817865       -9.3601828286574360     
 C   9.6396369853095596        5.9820743143293118       -8.0600173696635427     
 C   9.4199832423149648        7.3371612020033643       -10.099597675781290     
 N   8.1838542440778106        5.2462394659170224       -9.9238218331496206     
 C   10.571135273900950        6.9096445555975148       -7.5816982348194344     
 C   9.3084236034725656        4.8029808822775095       -7.1500226966017539     
 C   10.367366792519146        8.2255561812026095       -9.5796195079010165     
 C   8.8350905608667141        7.5796554410937675       -11.480710350353043     
 Dy   7.1248249779252886        4.5097088247143544       -11.785086445843332     
 H   8.0237289820063005        4.5003887062683452       -9.2420567132521132     
 H   11.014692506685694        6.7502205486480999       -6.5988529772844160     
 C   10.962055003755450        8.0183893390407732       -8.3342223020350357     
 C   7.8233756004766972        4.7401512660828695       -6.7406791820495648     
 C   9.8397256475383514        3.4499695563461543       -7.6721323414111273     
 H   9.8623443313968373        4.9982648664138054       -6.2179396447007633     
 H   10.651541587332689        9.0980567193646991       -10.165328328756507     
 C   9.7208910314682342        6.9324533708128691       -12.564626671646630     
 H   7.8382176370076282        7.0971672546640043       -11.507017885777776     
 C   8.5955227398807175        9.0619737965285925       -11.813865455929287     
 N   6.5254647559402779        5.3770323178019250       -13.765291212451450     
 H   5.5746335840897903        5.6529401453331705       -13.498430831610948     
 N   5.8924943264065197        2.7174248929315752       -12.216685292358139     
 O   9.0830080501294592        3.2207371544998113       -12.165851283358924     
 O   5.1365561581631853        5.4979803475590048       -10.866154891489961     
 H   11.719537474177645        8.7002198477629289       -7.9534856680636263     
 H   7.6556208915965671        3.9283013168994811       -6.0214278755173751     
 H   7.1380170022842435        4.5714867454623729       -7.5822585302698347     
 H   7.5156895369044978        5.6813556478927554       -6.2645733674970829     
 H   10.928630671401333        3.4916132931267301       -7.8073802260948248     
 H   9.4039111691830826        3.1549025685222309       -8.6349783692344744     
 H   9.6258585929478091        2.6455419443382575       -6.9529881859908560     
 H   9.2947395420119197        7.0579170859611660       -13.568118689285871     
 H   9.8688821986305477        5.8595171499025831       -12.384325021370657     
 H   10.717922901004879        7.3955806103023303       -12.551162836218822     
 H   9.5413884917476945        9.6119525832391712       -11.904863879528740     
 H   7.9999051250674222        9.5608586498295676       -11.038965703826403     
 H   8.0760607508822577        9.1534411800986639       -12.778114835716833     
 C   6.9925245786975587        6.2708435892946932       -14.721588265548228     
 C   5.0569718061670503        1.6470343709581732       -11.954274264788600     
 H   5.8967069478877079        2.8836525497206935       -13.230354880750212     
 C   9.0584029043000669        1.9036399659555303       -12.840292510003779     
 C   10.431275738402830        3.4332707096410040       -11.613016871276949     
 C   3.7542576170189914        5.0750091471756749       -11.134058191707728     
 C   5.0571613792468701        6.4121633303961296       -9.7165277406845707     
 C   6.4151376745703628        7.5662359122969898       -14.879458525644633     
 C   8.0985905224550212        5.8975744376303547       -15.541656209795711     
 C   4.4022666895129232       0.94332682423113412       -13.018954557638008     
 C   4.8215269502603713        1.2364784828409705       -10.608170274130865     
 H   8.8472715652809413        2.0822078042567504       -13.902118895573713     
 H   8.2234957944886382        1.3455935508448804       -12.402302448998475     
 C   10.425469625118019        1.2733206087115163       -12.582981313768775     
 C   10.956660988934569        2.0356495122297886       -11.360051839270014     
 H   10.302787230685869        4.0693224105316537       -10.731832683957583     
 H   11.031201937258318        3.9592912444666815       -12.371002505145345     
 H   3.3219414051767640        5.7789435618650256       -11.864767093417276     
 H   3.8216857758185214        4.0732547346780565       -11.578801900377842     
 C   3.0248735944296872        5.1283106556513101       -9.7729827743782671     
 C   4.0573230820976089        5.7339068648895815       -8.7912504440168355     
 H   6.0740786712179240        6.5098719225933115       -9.3269166276056037     
 H   4.6948345139274625        7.3895834942365921       -10.071422591362237     
 C   7.0056873475359822        8.4666046784781095       -15.768944041433409     
 C   5.1655717322899841        7.9223290455920754       -14.089786532493731     
 C   8.6502450490655729        6.8347629850684593       -16.419893082033248     
 C   8.6066048970135025        4.4682111651610121       -15.461380173338643     
 C   3.6206871025767313      -0.17505924036122730       -12.719476348667415     
 C   4.5826650485237179        1.4359109048446439       -14.448200196986086     
 C   4.0030317218734375       0.12775280664214597       -10.366389492212106     
 C   5.4864791959196211        1.9876793658116403       -9.4660980753386301     
 H   11.098388025556210        1.4321659382602272       -13.433298846152438     
 H   10.350492768575872       0.19487093695540847       -12.402307817463708     
 H   10.542698214152066        1.6215660060941228       -10.430799379280337     
 H   12.051622846054121        1.9977900667154893       -11.295414078467964     
 H   2.7103577740766305        4.1257225861992648       -9.4526507707919212     
 H   2.1302325045586805        5.7625165226348694       -9.8288468212718190     
 H   3.5950159789465563        6.4373249124954590       -8.0862573177616461     
 H   4.5568589067981273        4.9444351920389886       -8.2132375041119072     
 H   6.5894212895147808        9.4641144965670030       -15.856734701545390     
 C   8.1213750983575590        8.1233310744990828       -16.533016637864726     
 C   4.9028762466170015        9.4293263971849814       -13.963744285171021     
 H   5.3065692558543249        7.5388583595814280       -13.063452527147744     
 C   3.9324166994919896        7.2122842807311089       -14.703203193545168     
 H   9.5128656579273567        6.5661543007905845       -17.026671675632915     
 C   10.051072569332620        4.2790571195460156       -15.928236750631111     
 H   8.5678373738464373        4.1753950611767801       -14.403208657998286     
 C   7.6536560902331177        3.5324101544167461       -16.235210495508642     
 H   3.1537251934688908      -0.72805393527567397       -13.531123947224813     
 C   3.4106037426472096      -0.59497409739434537       -11.403853593710908     
 C   3.8081066338652025        2.7527126274626323       -14.694095984195272     
 H   5.6581767095808386        1.6464196138663438       -14.590202218663805     
 C   4.2054427640411518       0.41150572005729030       -15.523160660451682     
 H   3.8086651058465786      -0.17299217329009775       -9.3400217589466763     
 C   4.6902873681467971        1.9578209974416017       -8.1530106684228247     
 H   5.5538230814835350        3.0453940182907933       -9.7766248389445050     
 C   6.9198178061184636        1.4678118486563136       -9.2278987682896041     
 H   8.5790972004531305        8.8427699673979721       -17.206650358265772     
 H   5.7843602655284778        9.9629167451818095       -13.584609327053817     
 H   4.0706472368031621        9.6222349505865896       -13.273153891138785     
 H   4.6300410916301837        9.8757959206069650       -14.929946868337497     
 H   3.7477632643686842        7.6030746601854293       -15.714205790224810     
 H   3.0251199437210610        7.3752398664479104       -14.103866060793942     
 H   4.0829466179033185        6.1283135223402008       -14.807180110054494     
 H   10.372753905899000        3.2388548591152242       -15.775235291115580     
 H   10.747878716910764        4.9353274796790201       -15.388468145364291     
 H   10.159258115456543        4.4908655658441861       -17.000066118650192     
 H   7.6720016405766938        3.7756243581184967       -17.306704324769104     
 H   6.6230900132648509        3.6471234938927575       -15.874640774642895     
 H   7.9407121413115949        2.4758136109445457       -16.128024224789925     
 H   2.7595049239074592       -1.4406991086180299       -11.188976856398067     
 H   2.7275384627317782        2.5580781841312654       -14.731139565345259     
 H   4.1009514080853924        3.2060798424031960       -15.651175090405022     
 H   3.9848829567300235        3.4992418021125831       -13.909532940741942     
 H   3.1335413223051987       0.18008788325464298       -15.501430694442700     
 H   4.7662162664002521      -0.52421521704382001       -15.402362997901609     
 H   4.4292146890123671       0.81542388043905734       -16.519277974692923     
 H   3.6541371434324934        2.2973696319631571       -8.2936434401623966     
 H   5.1617618933527893        2.6018644272035267       -7.3979696034406235     
 H   4.6505269670768667       0.94772758366160370       -7.7240662909334432     
 H   6.8989647950644688       0.40026237706165285       -8.9645821819512683     
 H   7.4098733315519834        2.0063484052061935       -8.4052007493744352     
 H   7.5435491262352237        1.5702317511431001       -10.127738425076791     
 C  -3.8050590215672777       -3.2473348047795709        1.5662851254210943     
 C  -4.3794362531992883       -3.4137786776669454       0.26259708605739918     
 C  -4.1289636271934187       -2.0639518838411801        2.3032498345676014     
 N  -2.9624298898120376       -4.1940599401439034        2.1366200832129878     
 C  -5.2719439050382277       -2.4538349283322893      -0.22495624804290473     
 C  -4.0732249614093803       -4.6003424569653459      -0.64672949178154937     
 C  -5.0299243948863106       -1.1362758041010710        1.7691472636967833     
 C  -3.5655971082336122       -1.8575086481423815        3.6989633646280153     
 Dy  -1.9138465512137064       -4.9447072953202271        3.9973592624563823     
 H  -2.8200363378600506       -4.9449193479086953        1.4566185912833236     
 H  -5.7181018432178004       -2.6015983720249998       -1.2082111192976988     
 C  -5.6194719951786523       -1.3245801370690238       0.51823508941236429     
 C  -2.5888225675316408       -4.6790615308382977       -1.0567632628308756     
 C  -4.6191612904819195       -5.9489287484215572      -0.12851533572458573     
 H  -4.6275146398995570       -4.3973121859378859       -1.5769329598978050     
 H  -5.2853079143815282      -0.25095268718711833        2.3491709807669441     
 C  -4.4908863934266865       -2.5020523372856212        4.7518885348895097     
 H  -2.5825166687842360       -2.3665749069427933        3.7391527187443452     
 C  -3.2909985111952520      -0.38943664466736333        4.0638814239237702     
 N  -1.2959201641135927       -4.0518596648316665        5.9682177893364612     
 H -0.35310108694035008       -3.7642868253213200        5.6885310001526550     
 N -0.66638194618908198       -6.7231677600685318        4.4132836663288506     
 O  -3.8720944593328483       -6.2291723491546058        4.3527198746497415     
 O   6.8610312976882026E-002  -3.9298313946190642        3.1053852202011747     
 H  -6.3439956719557733      -0.61345837327371544       0.12759706922708747     
 H  -2.2800180656275457       -3.7507662432600082       -1.5569031990509932     
 H  -1.9054837152057162       -4.8248201174556291      -0.20916455133291562     
 H  -2.4218919986605854       -5.5095622923422436       -1.7549700864647997     
 H  -4.4349006650310496       -6.7471586006774515      -0.86269057599211296     
 H  -4.1705346676883863       -6.2673278390375247       0.82100692172969958     
 H  -5.7048147196401002       -5.8908966263567351        2.7984951041370276E-002
 H  -4.0764432592800919       -2.4193838939600218        5.7650688379954094     
 H  -4.6735351021110461       -3.5632998869681232        4.5366888266619210     
 H  -5.4704931425671210       -2.0031420554164661        4.7367855953051583     
 H  -4.2209803307539406       0.19000535579021180        4.1319411953294578     
 H  -2.6540323960284891       0.10126975040442589        3.3172783992493495     
 H  -2.8005483477639150      -0.32996340691645037        5.0456183102289414     
 C  -1.7601129487438574       -3.1660410702032933        6.9314900745547456     
 C  0.17325487707037493       -7.7848740058075219        4.1336946852619505     
 H -0.65978922604919965       -6.5619380750654139        5.4275214880012479     
 C  -3.8414460310509324       -7.5525900993032140        5.0143862736287286     
 C  -5.2213228137468519       -6.0182802777151387        3.8016566601164374     
 C   1.4624077340848325       -4.3477456124505585        3.3171530975265671     
 C  0.11039280956912338       -2.8648305513801859        2.0945590651418264     
 C  -1.1803763088440677       -1.8729131042133695        7.1032267309458392     
 C  -2.8654772830802049       -3.5458920202861806        7.7503075104732080     
 C  0.83629176469582733       -8.4964976130556771        5.1878024265944997     
 C  0.40381110075254406       -8.1769323126646967        2.7819198414532882     
 H  -3.6523321365206050       -7.3790115396281220        6.0811594543601659     
 H  -2.9915198647008228       -8.0946483501174686        4.5856133279909415     
 C  -5.1951880209461487       -8.2001731172779859        4.7288771886398546     
 C  -5.7300253611733289       -7.4167342850419216        3.5199186104921192     
 H  -5.0983740784667972       -5.3635678780521028        2.9325904403788030     
 H  -5.8274613116530984       -5.5137767583604713        4.5694384671277604     
 H   1.8645597947696066       -3.7678478280390499        4.1641544045826944     
 H   1.4244637994489568       -5.4105124695662230        3.5883163892788188     
 C   2.2037131191555783       -4.0402216092370411        1.9974074411007685     
 C   1.1447132431194220       -3.3617636265071309        1.0957879199755616     
 H -0.90800714832119511       -2.7649777567034839        1.7083076586967565     
 H  0.42315311594947402       -1.9294601698887845        2.5853628276486065     
 C  -1.7690338156664167      -0.98086394443023384        8.0026693006627916     
 C   7.0341396111634424E-002  -1.5111186142258297        6.3178556912595569     
 C  -3.4121770152125674       -2.6187531375713533        8.6418073568292328     
 C  -3.3759475776819219       -4.9736385886712364        7.6534868051658442     
 C   1.6089316308997708       -9.6163002291566873        4.8724414651620940     
 C  0.67593829318473397       -8.0038926813948503        6.6195254373497514     
 C   1.2089588581677879       -9.2920620505036027        2.5233302777549302     
 C -0.24309495157472380       -7.3951016745824747        1.6499216796724858     
 H  -5.8773945855222927       -8.0762312661844380        5.5775234911765219     
 H  -5.0978461075017325       -9.2722028807538113        4.5215437135612042     
 H  -5.3079918748766577       -7.8066841989313041        2.5837008508322614     
 H  -6.8241382457604809       -7.4642132454085086        3.4501510126782322     
 H   2.5933798911595067       -4.9559237458212797        1.5339231599514620     
 H   3.0544808418615728       -3.3672065291817108        2.1675122236770039     
 H   1.5710176449414448       -2.5505318938998047       0.49116394886563891     
 H  0.68455389895181096       -4.0914673128026733       0.41514317911535920     
 H  -1.3509364472179184        1.5047350263019496E-002   8.1008105449189163     
 C  -2.8826834110451984       -1.3313313962089315        8.7666652976722848     
 C  0.33729476921119450       -3.9284396504631787E-003   6.2068479989132195     
 H  -7.1131845919554557E-002  -1.8838303810476553        5.2876134782672590     
 C   1.3029930497818147       -2.2286470943767558        6.9235536984367538     
 H  -4.2708037558873357       -2.8938938212294101        9.2511261783987582     
 C  -4.8172360740753470       -5.1670641407911067        8.1280878579183860     
 H  -3.3481722880031093       -5.2516242134536624        6.5904256845710449     
 C  -2.4174371988918271       -5.9226195424134076        8.4041845569540730     
 H   2.0833582487452733       -10.176692046226680        5.6748630115287284     
 C   1.8026359852481384       -10.027747342225737        3.5511554104047995     
 C   1.4522975768531872       -6.6847499177215903        6.8492031326120113     
 H -0.39764843363454411       -7.7953039306621461        6.7777246414587617     
 C   1.0709588221446420       -9.0252227862327725        7.6904100463202196     
 H   1.3916064682101112       -9.5866727451918354        1.4922086216981858     
 C  0.62144558918505721       -7.3163637682258305       0.38200564711030066     
 H -0.36878295209625428       -6.3587869838783977        2.0093984353932663     
 C  -1.6412791078855975       -7.9559549921381203        1.3187540478671256     
 H  -3.3381165967900222      -0.61801066340518129        9.4484011017763603     
 H -0.54114238410243365       0.53638489926979516        5.8301505508893001     
 H   1.1719729475243945       0.19199169769160354        5.5202301894988155     
 H  0.61020968304797041       0.43108394975523562        7.1776044652201128     
 H   1.4873446091558229       -1.8497373343851271        7.9390394000751305     
 H   2.2107091982248610       -2.0587586174764763        6.3264894183844405     
 H   1.1512194131445459       -3.3135180790298744        7.0143189929181418     
 H  -5.1406527443489241       -6.2056652177687877        7.9688232740551692     
 H  -5.5170824462319619       -4.5058427011261246        7.5985115756471400     
 H  -4.9188548716446086       -4.9640616054508913        9.2022205483996551     
 H  -2.4302048634842208       -5.7005001148468333        9.4801344892366135     
 H  -1.3891711950980075       -5.7987695086897864        8.0401883417616080     
 H  -2.7031601497828306       -6.9773345176999353        8.2781038356108532     
 H   2.4481170103671244       -10.874684090587243        3.3253663863157255     
 H   2.5334377228873906       -6.8782658723673284        6.8714435056857823     
 H   1.1733243067408401       -6.2275471283472594        7.8086357054316489     
 H   1.2633509890433201       -5.9425894693566610        6.0632613053073658     
 H   2.1427272954969561       -9.2536224153933926        7.6533475914652707     
 H  0.51117706273940178       -9.9626116759556336        7.5793717008007979     
 H  0.86038145193533999       -8.6207200224745453        8.6893816269921675     
 H   1.6287969226640919       -6.9356757693918292       0.60261099623386316     
 H  0.15986247502711787       -6.6536010434605632      -0.36270205683427342     
 H  0.73742041876244713       -8.2977044168534455       -9.6295495739250989E-002
 H  -1.5663310140576758       -9.0059924883954583        1.0002861989876133     
 H  -2.1182158481262419       -7.3921156882513390       0.50509344773231124     
 H  -2.3056712962835557       -7.9269601455529966        2.1949170497052246     
         240

 C   9.0590172160366276        6.1659820143654294       -9.3569299737259488     
 C   9.6362514088676470        5.9832507717634487       -8.0562581022708333     
 C   9.4162712553319707        7.3378352813826906       -10.096217001425032     
 N   8.1833053079822484        5.2450811281536174       -9.9211473771396950     
 C   10.565460711960760        6.9125348719980115       -7.5770348071155471     
 C   9.3057839573580523        4.8038727189020083       -7.1463520955014035     
 C   10.360734923515318        8.2284708575820869       -9.5749212347208132     
 C   8.8337390658533721        7.5781292056750145       -11.478645221542434     
 Dy   7.1262768136002315        4.5083423064114836       -11.783168558814666     
 H   8.0232927130650413        4.4992626542146761       -9.2393390142416916     
 H   11.008775865208554        6.7536941457584803       -6.5940116494475323     
 C   10.954359840964360        8.0224221374726188       -8.3288557125280285     
 C   7.8205900004213573        4.7404592895662958       -6.7375353664196522     
 C   9.8378065137906798        3.4509482477569238       -7.6679218886289018     
 H   9.8593930477974681        4.9995368708510446       -6.2141650376606110     
 H   10.643737062646151        9.1015955824717594       -10.160251615045206     
 C   9.7223882156545880        6.9304606090302956       -12.559973375837304     
 H   7.8374912964861023        7.0944854869312035       -11.506461267722221     
 C   8.5929891178445743        9.0596476904628744       -11.814225316843430     
 N   6.5258659890522219        5.3814961516815396       -13.760540893341160     
 H   5.5770738954718322        5.6608501295865361       -13.490622060288757     
 N   5.8929286709252153        2.7171069509652601       -12.215197644806512     
 O   9.0843446882435686        3.2180581166398494       -12.159786363987138     
 O   5.1370857438105482        5.4955808834472037       -10.866082830411969     
 H   11.709858942882116        8.7058597762503442       -7.9472135687509011     
 H   7.6524819142772529        3.9274693670795848       -6.0196657365939004     
 H   7.1356082837673949        4.5733718179698988       -7.5797305239758677     
 H   7.5128519505635980        5.6809296481142040       -6.2600354968376664     
 H   10.926622036301067        3.4932076038213840       -7.8038536320958602     
 H   9.4015998976464648        3.1546161807177846       -8.6301908588875804     
 H   9.6250833175782482        2.6469573489706058       -6.9479706616526844     
 H   9.2975905691095360        7.0532290898089327       -13.564360071708697     
 H   9.8720451177444382        5.8582059873220667       -12.377159239836526     
 H   10.718530401063903        7.3954492997218644       -12.545919046915056     
 H   9.5382853125381555        9.6108013258113374       -11.903803764882992     
 H   7.9949980987139382        9.5586543696036532       -11.041307613821122     
 H   8.0754780444858074        9.1491962617189326       -12.779656634533465     
 C   6.9928764335780471        6.2730813993357550       -14.718647833238583     
 C   5.0574780359936407        1.6469006654665386       -11.952175931350880     
 H   5.8954455186501660        2.8842507440365548       -13.228690689100169     
 C   9.0593843479800533        1.9011787111044240       -12.834626575443023     
 C   10.432542036142264        3.4298542709728030       -11.606666538861560     
 C   3.7540671022151932        5.0715478722205400       -11.128112539646184     
 C   5.0607113250174960        6.4228467733569037       -9.7282104768076572     
 C   6.4159365668962902        7.5684045031375913       -14.879117288815706     
 C   8.0982773992240169        5.8975407286042829       -15.538611913016570     
 C   4.4020528052703387       0.94318574218490725       -13.016446559950406     
 C   4.8226105554682972        1.2366431611527764       -10.605907033904691     
 H   8.8502922436647520        2.0804240506454001       -13.896713589438971     
 H   8.2231351710309095        1.3439852520159044       -12.398201110918780     
 C   10.425318121374415        1.2691578356692130       -12.575441015695020     
 C   10.956513927027654        2.0318869046638306       -11.352670480676011     
 H   10.304410019288694        4.0666391801653230       -10.725907252446065     
 H   11.033211249366655        3.9548183384533453       -12.364795533016276     
 H   3.3233177206414108        5.7642366355120203       -11.869010152233821     
 H   3.8197572226748169        4.0642604696424449       -11.557637618322273     
 C   3.0242185921637499        5.1467261633610475       -9.7699030355026135     
 C   4.0592753586380876        5.7589633781316651       -8.7956507132334671     
 H   6.0779471805743395        6.5217800224946494       -9.3397195896644831     
 H   4.7012809857419704        7.3964806894692732       -10.094488352689790     
 C   7.0067478393687859        8.4666989984824870       -15.770523941386728     
 C   5.1663834949919876        7.9264399470536597       -14.090297289434984     
 C   8.6499724006724570        6.8325723007347667       -16.419028812906600     
 C   8.6052290246508019        4.4679533202488093       -15.455908888090914     
 C   3.6214456378813851      -0.17570489888898186       -12.716511376933932     
 C   4.5805558796389745        1.4368595152557151       -14.445527023448868     
 C   4.0056121421787498       0.12689671599371677       -10.363598083649684     
 C   5.4856594739556970        1.9895883115693120       -9.4638853986309037     
 H   11.099190252584966        1.4261223240281817       -13.425314261241951     
 H   10.348479337080697       0.19100880248432678       -12.393822668350966     
 H   10.541634997861653        1.6187912593152982       -10.423386855184269     
 H   12.051386686843296        1.9931447652723915       -11.287394917474371     
 H   2.7035266233413044        4.1513993302594114       -9.4368861276535370     
 H   2.1332266303069445        5.7843578987278956       -9.8351529771374544     
 H   3.6000702664572448        6.4711679918563663       -8.0984550699093170     
 H   4.5565957018585017        4.9745677068511913       -8.2095767616895259     
 H   6.5908784310118245        9.4641910637936029       -15.860389673656313     
 C   8.1219421537260477        8.1212813876592662       -16.534349643711781     
 C   4.9030322363336012        9.4336201638679853       -13.968867801776817     
 H   5.3076467954034596        7.5462193606851420       -13.062802461938196     
 C   3.9332160058535917        7.2142826354448877       -14.701216319356135     
 H   9.5118999761818852        6.5621250402324680       -17.025934124626332     
 C   10.049237227666096        4.2767707458168127       -15.923288912104889     
 H   8.5671636521571504        4.1770673542614238       -14.397106756498630     
 C   7.6509588586464945        3.5314355637733970       -16.227219395306914     
 H   3.1538327346951127      -0.72867660654053923       -13.527823278319850     
 C   3.4130732473977679      -0.59618224357547622       -11.400757752528726     
 C   3.8051863048721617        2.7536466692301058       -14.689003949256218     
 H   5.6558038551646703        1.6478368371330752       -14.588639784691043     
 C   4.2024710747129213       0.41328403652583223       -15.520945051141345     
 H   3.8124208596172626      -0.17417791435207819       -9.3370454393573414     
 C   4.6831325497774374        1.9679853625532813       -8.1548128007582594     
 H   5.5581063317668278        3.0457518889726347       -9.7778025193956033     
 C   6.9159106788747717        1.4659101274250508       -9.2176719589916836     
 H   8.5798328124425041        8.8392030916383781       -17.209461130692617     
 H   5.7841447579227827        9.9688443114854479       -13.591230481243054     
 H   4.0706197471825289        9.6281439682692707       -13.278991812471029     
 H   4.6299919647241472        9.8767637084855728       -14.936434696749998     
 H   3.7479994817949471        7.6022440128283435       -15.713167685059847     
 H   3.0261381813568486        7.3786454765583276       -14.101933979115154     
 H   4.0841377642626542        6.1301326544721606       -14.802217216943596     
 H   10.370170153299201        3.2365640552721793       -15.768911193692466     
 H   10.746895082628610        4.9333122603232162       -15.384994066891434     
 H   10.156915142365236        4.4868037012353490       -16.995501831740153     
 H   7.6694933948413553        3.7718764004947976       -17.299300249655282     
 H   6.6205908943118796        3.6484856680142062       -15.866910258534316     
 H   7.9365652743092765        2.4747647037956364       -16.117364676071940     
 H   2.7626661094259672       -1.4423522751544240       -11.185618983618454     
 H   2.7246507414054224        2.5586105240850125       -14.724485063536207     
 H   4.0962648881483137        3.2079968471425566       -15.646140298624019     
 H   3.9829492836440186        3.4994603639100665       -13.903969134113554     
 H   3.1306568661241592       0.18167230006371438       -15.498397414594161     
 H   4.7634953892602017      -0.52243675105505594       -15.401429558881286     
 H   4.4252915712098932       0.81796675641124583       -16.516982331174340     
 H   3.6493578962859945        2.3109426467105254       -8.3023674682899173     
 H   5.1533593468022314        2.6132586903028212       -7.4000668541724988     
 H   4.6369587645614931       0.95998867162928303       -7.7222658386467549     
 H   6.8902942829115750       0.39954730946932226       -8.9506112737210142     
 H   7.4045034644415866        2.0058538616449546       -8.3950278373595477     
 H   7.5435191271881790        1.5628798103944801       -10.115203483021432     
 C  -3.8076371343538225       -3.2470128950636568        1.5629887836768754     
 C  -4.3818561968794310       -3.4145737775535561       0.25934285292591935     
 C  -4.1347904258547352       -2.0648521973929443        2.3003225857740808     
 N  -2.9623282482696300       -4.1917416862551224        2.1328450208103904     
 C  -5.2778069634305824       -2.4574697955458316      -0.22741286561432378     
 C  -4.0728493002075039       -4.6001331231122773      -0.65027734680523952     
 C  -5.0397999087690488       -1.1405719604408568        1.7674335112574266     
 C  -3.5700558431068901       -1.8553988507139052        3.6950027762424122     
 Dy  -1.9131783724109650       -4.9421859461361812        3.9935031321651056     
 H  -2.8184143798680408       -4.9419954538269559        1.4524999778266590     
 H  -5.7234403060742398       -2.6060009541999998       -1.2108108681981589     
 C  -5.6295039948829215       -1.3302684377352190       0.51683336290989146     
 C  -2.5881256795853127       -4.6771872830306380       -1.0593909469647005     
 C  -4.6177886778255361       -5.9493065354172456      -0.13252417643966857     
 H  -4.6265584451596462       -4.3974742365503090       -1.5809036958382441     
 H  -5.2979506117652226      -0.25656416678969468        2.3481459705335550     
 C  -4.4929710471013493       -2.4992290931284971        4.7503156766916081     
 H  -2.5862058887273891       -2.3628968259142344        3.7347493576754762     
 C  -3.2975393763162013      -0.38613459263389066        4.0568390820190157     
 N  -1.2960909682308741       -4.0465864201253332        5.9631763668091695     
 H -0.35373745743228019       -3.7581549201370561        5.6827805794221247     
 N -0.66714767489126570       -6.7213253072948254        4.4126562148430803     
 O  -3.8714918343462790       -6.2259207059836843        4.3511741993597930     
 O   6.9963796441505591E-002  -3.9288530394752512        3.1004918866609397     
 H  -6.3569329188646195      -0.62169724597897236       0.12707622792166998     
 H  -2.2793694693620368       -3.7476706556480064       -1.5572352339007944     
 H  -1.9050820287645729       -4.8247623880845039      -0.21189890746633250     
 H  -2.4205102966084682       -5.5060026001137947       -1.7593597390918398     
 H  -4.4305096050048398       -6.7478234122019609      -0.86555536509369035     
 H  -4.1708592821707091       -6.2660349691300192       0.81832638594375973     
 H  -5.7038248508720804       -5.8927650507653881        2.1496343293096222E-002
 H  -4.0778258054640730       -2.4130455908880175        5.7628317528963269     
 H  -4.6733519710688363       -3.5614142702544984        4.5382379495295364     
 H  -5.4736910571936965       -2.0025764375131727        4.7348145138241264     
 H  -4.2285459917431520       0.19143739225216944        4.1266154352035658     
 H  -2.6637074257627913       0.10465763738354071        3.3076992641394796     
 H  -2.8045854476111325      -0.32399485039316034        5.0371014396431528     
 C  -1.7601114639350861       -3.1610374062226345        6.9268079409037959     
 C  0.17246882979629993       -7.7835625293260167        4.1348312739295610     
 H -0.66115677329935985       -6.5590016168523313        5.4267146980809988     
 C  -3.8420869822407462       -7.5483026656025718        5.0149638452029821     
 C  -5.2203988998774813       -6.0148195265921114        3.7993193092131499     
 C   1.4628530097678660       -4.3476094544004464        3.3160708402812538     
 C  0.11465663755529873       -2.8752606878841487        2.0788604095534611     
 C  -1.1802390584152540       -1.8679805243306957        7.0987414687366721     
 C  -2.8651764789241638       -3.5410011468889442        7.7459752962385666     
 C  0.83477316149666203       -8.4942283709445423        5.1900328553356001     
 C  0.40381310148203520       -8.1771390887717583        2.7835932338626308     
 H  -3.6515085375164840       -7.3735321312224977        6.0812569711081323     
 H  -2.9934567560806586       -8.0923177113739762        4.5861483669127532     
 C  -5.1970489746169193       -8.1941332870223889        4.7317810773318838     
 C  -5.7307904224386625       -7.4132402085735363        3.5208096799536954     
 H  -5.0964795219934382       -5.3622132136616827        2.9289075414030425     
 H  -5.8260775929824780       -5.5078615527883779        4.5657853664022090     
 H   1.8677128896356854       -3.7581443224112396        4.1541615306261548     
 H   1.4224728019991655       -5.4058793888729788        3.6006894795830551     
 C   2.2029392873244626       -4.0596883793896330        1.9925811738406149     
 C   1.1457385813955376       -3.3866399150857047        1.0851027171004493     
 H -0.90376290933695613       -2.7751455231827871        1.6928248514374051     
 H  0.43187093091957929       -1.9366801010710277        2.5591500806188852     
 C  -1.7686326340531335      -0.97609216330418702        7.9984818079302329     
 C   7.0518769029307427E-002  -1.5060077716606639        6.3134958752676456     
 C  -3.4118888400900538       -2.6138540843170830        8.6374589825233858     
 C  -3.3752998972855375       -4.9688767231569884        7.6499110866926756     
 C   1.6084142073798164       -9.6137850522653512        4.8762404071296750     
 C  0.67242247612778716       -8.0014430971358799        6.6214438387598014     
 C   1.2102560955342303       -9.2916524099228823        2.5266609275239444     
 C -0.24420202827977905       -7.3977586866259797        1.6505771209379887     
 H  -5.8787821706778338       -8.0663113522875509        5.5801620851212181     
 H  -5.1018768109813859       -9.2668856824630481        4.5275837261489631     
 H  -5.3091376358013260       -7.8060511263650429        2.5856669040458091     
 H  -6.8249512307283844       -7.4596514215268073        3.4510384119425854     
 H   2.5866639223476056       -4.9822984555570233        1.5398770828811696     
 H   3.0571869775292582       -3.3895406383253688        2.1535617544416032     
 H   1.5747552381331558       -2.5837693957198442       0.47234962249251111     
 H  0.68203162658144878       -4.1210413735021385       0.41265593625228736     
 H  -1.3503654250543344        1.9721525090415595E-002   8.0968477261551346     
 C  -2.8823281460561585       -1.3264958956471453        8.7624028115578287     
 C  0.33779511168895565        1.2288076996294570E-003   6.2037158235705752     
 H  -7.1054578055643594E-002  -1.8778537464981242        5.2829558107938075     
 C   1.3029650628854519       -2.2243235973614048        6.9186854685094028     
 H  -4.2705985421898687       -2.8890227111635278        9.2466601534790058     
 C  -4.8166623866802780       -5.1625150697328852        8.1242500204947099     
 H  -3.3469798020224872       -5.2475858467429299        6.5870896958168359     
 C  -2.4168493860934617       -5.9169109323107261        8.4018529725832582     
 H   2.0822572189162183       -10.173370699061344        5.6795517651829828     
 C   1.8037161601185110       -10.026047997400589        3.5555006833638396     
 C   1.4482316540625497       -6.6822184725772713        6.8522817933296096     
 H -0.40140246180763534       -7.7929770084097170        6.7780763632870098     
 C   1.0660953989757136       -9.0227181943262185        7.6929435747961756     
 H   1.3941552941880890       -9.5868331069534687        1.4960017380385486     
 C  0.61531369892804577       -7.3276688798806644       0.37920677138824055     
 H -0.36524698627700336       -6.3596690758827181        2.0061318838546129     
 C  -1.6451855327284779       -7.9553351480304970        1.3264629244537005     
 H  -3.3376914515320180      -0.61325644122414502        9.4442432496610884     
 H -0.54064845506194703       0.54204780987583612        5.8277829789114408     
 H   1.1723285376395156       0.19765863291328284        5.5170648637190522     
 H  0.61097406901837625       0.43536575680418854        7.1748355833360904     
 H   1.4875477418446585       -1.8460177079881017        7.9343554239401044     
 H   2.2106768194598891       -2.0544301002011811        6.3216402487675518     
 H   1.1508120910756368       -3.3091864394438995        7.0088668254145139     
 H  -5.1399212040591387       -6.2011255657350297        7.9646711861841357     
 H  -5.5165350630455698       -4.5012729456009000        7.5947355563377119     
 H  -4.9183726638356875       -4.9598309612407130        9.1984421354397234     
 H  -2.4301784235473765       -5.6937123971574666        9.4775848998092904     
 H  -1.3884452146784063       -5.7931132090918291        8.0382513601092853     
 H  -2.7021774311262643       -6.9718400740599478        8.2766875945086831     
 H   2.4498431193936994       -10.872796813889796        3.3308645653525804     
 H   2.5293855214499126       -6.8754978026538627        6.8757958270286261     
 H   1.1679809358126720       -6.2253206040978073        7.8114644528253194     
 H   1.2600666246146561       -5.9398003710453287        6.0663971150658922     
 H   2.1379759232975646       -9.2509250100947149        7.6574543256922167     
 H  0.50663487487152148       -9.9602245895045076        7.5811574144406384     
 H  0.85398329354827196       -8.6181875884196373        8.6915515249937325     
 H   1.6249637593512736       -6.9502439253134636       0.59375414988709052     
 H  0.15320130904169429       -6.6663532570284501      -0.36647370182741879     
 H  0.72534003196995778       -8.3113650008827573       -9.5151227831400786E-002
 H  -1.5744555452261406       -9.0067170678563659        1.0120173393700906     
 H  -2.1230937615009933       -7.3932667437410711       0.51218300570584896     
 H  -2.3064796404468444       -7.9208876112423976        2.2045181870241799     
         240

 C   9.0565442355274701        6.1661694656490722       -9.3536771187944616     
 C   9.6328658324257361        5.9844272291975864       -8.0524988348781257     
 C   9.4125592683489785        7.3385093607620178       -10.092836327068774     
 N   8.1827563718866845        5.2439227903902133       -9.9184729211297711     
 C   10.559786150020571        6.9154251883985083       -7.5723713794116607     
 C   9.3031443112435390        4.8047645555265062       -7.1426814944010530     
 C   10.354103054511489        8.2313855339615642       -9.5702229615406100     
 C   8.8323875708400283        7.5766029702562614       -11.476580092731826     
 Dy   7.1277286492751735        4.5069757881086128       -11.781250671785999     
 H   8.0228564441237804        4.4981366021610070       -9.2366213152312682     
 H   11.002859223731415        6.7571677428688597       -6.5891703216106494     
 C   10.946664678173271        8.0264549359044643       -8.3234891230210213     
 C   7.8178044003660183        4.7407673130497221       -6.7343915507897387     
 C   9.8358873800430100        3.4519269391676928       -7.6637114358466762     
 H   9.8564417641981006        5.0008088752882838       -6.2103904306204578     
 H   10.635932537959615        9.1051344455788197       -10.155174901333904     
 C   9.7238853998409400        6.9284678472477212       -12.555320080027977     
 H   7.8367649559645765        7.0918037191984027       -11.505904649666666     
 C   8.5904554958084312        9.0573215843971564       -11.814585177757573     
 N   6.5262672221641669        5.3859599855611551       -13.755790574230870     
 H   5.5795142068538732        5.6687601138399017       -13.482813288966568     
 N   5.8933630154439118        2.7167890089989446       -12.213709997254885     
 O   9.0856813263576761        3.2153790787798870       -12.153721444615353     
 O   5.1376153294579110        5.4931814193354027       -10.866010769333977     
 H   11.700180411586587        8.7114997047377578       -7.9409414694381759     
 H   7.6493429369579395        3.9266374172596885       -6.0179035976704256     
 H   7.1331995652505462        4.5752568904774238       -7.5772025176819007     
 H   7.5100143642226982        5.6805036483356535       -6.2554976261782498     
 H   10.924613401200800        3.4948019145160383       -7.8003270380968948     
 H   9.3992886261098487        3.1543297929133387       -8.6254033485406847     
 H   9.6243080422086855        2.6483727536029544       -6.9429531373145137     
 H   9.3004415962071505        7.0485410936566995       -13.560601454131524     
 H   9.8752080368583286        5.8568948247415493       -12.369993458302394     
 H   10.719137901122927        7.3953179891413976       -12.540675257611293     
 H   9.5351821333286164        9.6096500683835036       -11.902743650237245     
 H   7.9900910723604541        9.5564500893777389       -11.043649523815841     
 H   8.0748953380893553        9.1449513433391996       -12.781198433350099     
 C   6.9932282884585355        6.2753192093768160       -14.715707400928936     
 C   5.0579842658202310        1.6467669599749037       -11.950077597913159     
 H   5.8941840894126241        2.8848489383524161       -13.227026497450128     
 C   9.0603657916600415        1.8987174562533180       -12.828960640882267     
 C   10.433808333881698        3.4264378323046021       -11.600316206446170     
 C   3.7538765874113955        5.0680865972654052       -11.122166887584637     
 C   5.0642612707881218        6.4335302163176777       -9.7398932129307418     
 C   6.4167354592222177        7.5705730939781928       -14.878776051986781     
 C   8.0979642759930126        5.8975070195782120       -15.535567616237428     
 C   4.4018389210277542       0.94304466013868049       -13.013938562262805     
 C   4.8236941606762231        1.2368078394645825       -10.603643793678518     
 H   8.8533129220485645        2.0786402970340503       -13.891308283304227     
 H   8.2227745475731826        1.3423769531869283       -12.394099772839084     
 C   10.425166617630811        1.2649950626269097       -12.567900717621265     
 C   10.956366865120740        2.0281242970978730       -11.345289122082010     
 H   10.306032807891521        4.0639559497989923       -10.719981820934549     
 H   11.035220561474992        3.9503454324400087       -12.358588560887206     
 H   3.3246940361060577        5.7495297091590150       -11.873253211050367     
 H   3.8178286695311128        4.0552662046068333       -11.536473336266706     
 C   3.0235635898978122        5.1651416710707849       -9.7668232966269599     
 C   4.0612276351785654        5.7840198913737488       -8.8000509824501005     
 H   6.0818156899307541        6.5336881223959873       -9.3525225517233626     
 H   4.7077274575564774        7.4033778847019551       -10.117554114017342     
 C   7.0078083312015895        8.4667933184868662       -15.772103841340046     
 C   5.1671952576939901        7.9305508485152449       -14.090808046376239     
 C   8.6496997522793428        6.8303816164010751       -16.418164543779948     
 C   8.6038531522881012        4.4676954753366074       -15.450437602843186     
 C   3.6222041731860384      -0.17635055741673639       -12.713546405200448     
 C   4.5784467107542302        1.4378081256667865       -14.442853849911652     
 C   4.0081925624840622       0.12604062534528757       -10.360806675087263     
 C   5.4848397519917720        1.9914972573269840       -9.4616727219231791     
 H   11.099992479613725        1.4200787097961363       -13.417329676331462     
 H   10.346465905585523       0.18714666801324509       -12.385337519238224     
 H   10.540571781571240        1.6160165125364736       -10.415974331088202     
 H   12.051150527632471        1.9884994638292934       -11.279375756480778     
 H   2.6966954726059784        4.1770760743195581       -9.4211214845151527     
 H   2.1362207560552084        5.8061992748209219       -9.8414591330030916     
 H   3.6051245539679333        6.5050110712172744       -8.1106528220569878     
 H   4.5563324969188761        5.0047002216633940       -8.2059160192671445     
 H   6.5923355725088681        9.4642676310202027       -15.864044645767235     
 C   8.1225092090945363        8.1192317008194497       -16.535682649558836     
 C   4.9031882260502009        9.4379139305509891       -13.973991318382613     
 H   5.3087243349525943        7.5535803617888568       -13.062152396728647     
 C   3.9340153122151933        7.2162809901586664       -14.699229445167100     
 H   9.5109342944364137        6.5580957796743506       -17.025196573619748     
 C   10.047401885999571        4.2744843720876098       -15.918341073578667     
 H   8.5664899304678634        4.1787396473460685       -14.391004854998972     
 C   7.6482616270598704        3.5304609731300478       -16.219228295105186     
 H   3.1539402759213346      -0.72929927780540438       -13.524522609414889     
 C   3.4155427521483257      -0.59739038975660719       -11.397661911346544     
 C   3.8022659758791209        2.7545807109975793       -14.683911914317164     
 H   5.6534310007485029        1.6492540603998063       -14.587077350718284     
 C   4.1994993853846907       0.41506235299437422       -15.518729441831010     
 H   3.8161766133879462      -0.17536365541405866       -9.3340691197680066     
 C   4.6759777314080777        1.9781497276649611       -8.1566149330936959     
 H   5.5623895820501215        3.0461097596544762       -9.7789801998467034     
 C   6.9120035516310789        1.4640084061937881       -9.2074451496937630     
 H   8.5805684244318794        8.8356362158787825       -17.212271903119461     
 H   5.7839292503170867        9.9747718777890864       -13.597851635432290     
 H   4.0705922575618967        9.6340529859519535       -13.284829733803273     
 H   4.6299428378181098        9.8777314963641789       -14.942922525162500     
 H   3.7482356992212105        7.6014133654712568       -15.712129579894885     
 H   3.0271564189926363        7.3820510866687457       -14.100001897436364     
 H   4.0853289106219908        6.1319517866041204       -14.797254323832696     
 H   10.367586400699400        3.2342732514291344       -15.762587096269350     
 H   10.745911448346458        4.9312970409674124       -15.381519988418574     
 H   10.154572169273926        4.4827418366265110       -16.990937544830114     
 H   7.6669851491060168        3.7681284428710979       -17.291896174541463     
 H   6.6180917753589092        3.6498478421356548       -15.859179742425738     
 H   7.9324184073069572        2.4737157966467271       -16.106705127353955     
 H   2.7658272949444758       -1.4440054416908179       -11.182261110838841     
 H   2.7217630200790670        2.5591428640387597       -14.717830561727157     
 H   4.0915783682112350        3.2099138518819172       -15.641105506843013     
 H   3.9810156105580141        3.4996789257075500       -13.898405327485165     
 H   3.1277724099431192       0.18325671687278577       -15.495364134745619     
 H   4.7607745121201512      -0.52065828506629197       -15.400496119860964     
 H   4.4213684534074202       0.82050963238343444       -16.514686687655754     
 H   3.6445786491394960        2.3245156614578941       -8.3110914964174381     
 H   5.1449568002516735        2.6246529534021161       -7.4021641049043740     
 H   4.6233905620461195       0.97224975959696225       -7.7204653863600656     
 H   6.8816237707586811       0.39883224187699173       -8.9366403654907600     
 H   7.3991335973311898        2.0053593180837161       -8.3848549253446603     
 H   7.5434891281411351        1.5555278696458601       -10.102668540966075     
 C  -3.8102152471403672       -3.2466909853477426        1.5596924419326565     
 C  -4.3842761405595727       -3.4153688774401672       0.25608861979443953     
 C  -4.1406172245160517       -2.0657525109447081        2.2973953369805606     
 N  -2.9622266067272225       -4.1894234323663424        2.1290699584077926     
 C  -5.2836700218229371       -2.4611046627593733      -0.22986948318574285     
 C  -4.0724736390056284       -4.5999237892592078      -0.65382520182892956     
 C  -5.0496754226517861       -1.1448681167806427        1.7657197588180700     
 C  -3.5745145779801675       -1.8532890532854291        3.6910421878568096     
 Dy  -1.9125101936082234       -4.9396645969521362        3.9896470018738293     
 H  -2.8167924218760310       -4.9390715597452166        1.4483813643699941     
 H  -5.7287787689306793       -2.6104035363750002       -1.2134106170986192     
 C  -5.6395359945871908       -1.3359567384014142       0.51543163640741863     
 C  -2.5874287916389842       -4.6753130352229784       -1.0620186310985253     
 C  -4.6164160651691519       -5.9496843224129341      -0.13653301715475144     
 H  -4.6256022504197345       -4.3976362871627313       -1.5848744317786829     
 H  -5.3105933091489161      -0.26217564639227098        2.3471209603001664     
 C  -4.4950557007760121       -2.4964058489713730        4.7487428184937057     
 H  -2.5898951086705417       -2.3592187448856756        3.7303459966066073     
 C  -3.3040802414371506      -0.38283254060041799        4.0497967401142621     
 N  -1.2962617723481553       -4.0413131754189999        5.9581349442818770     
 H -0.35437382792421029       -3.7520230149527922        5.6770301586915934     
 N -0.66791340359344942       -6.7194828545211189        4.4120287633573101     
 O  -3.8708892093597091       -6.2226690628127637        4.3496285240698453     
 O   7.1317279906129155E-002  -3.9278746843314383        3.0955985531207046     
 H  -6.3698701657734649      -0.62993611868422927       0.12655538661625249     
 H  -2.2787208730965274       -3.7445750680360046       -1.5575672687505959     
 H  -1.9046803423234295       -4.8247046587133777      -0.21463326359974938     
 H  -2.4191285945563510       -5.5024429078853458       -1.7637493917188800     
 H  -4.4261185449786300       -6.7484882237264703      -0.86842015419526775     
 H  -4.1711838966530319       -6.2647420992225138       0.81564585015781976     
 H  -5.7028349821040596       -5.8946334751740403        1.5007735544822169E-002
 H  -4.0792083516480551       -2.4067072878160132        5.7605946677972453     
 H  -4.6731688400266274       -3.5595286535408741        4.5397870723971527     
 H  -5.4768889718202729       -2.0020108196098798        4.7328434323430946     
 H  -4.2361116527323643       0.19286942871412707        4.1212896750776746     
 H  -2.6733824554970935       0.10804552436265553        3.2981201290296100     
 H  -2.8086225474583495      -0.31802629386987025        5.0285845690573652     
 C  -1.7601099791263146       -3.1560337422419757        6.9221258072528471     
 C  0.17168278252222494       -7.7822510528445124        4.1359678625971705     
 H -0.66252432054951993       -6.5560651586392487        5.4259079081607489     
 C  -3.8427279334305595       -7.5440152319019287        5.0155414167772365     
 C  -5.2194749860081116       -6.0113587754690831        3.7969819583098623     
 C   1.4632982854508996       -4.3474732963503353        3.3149885830359405     
 C  0.11892046554147406       -2.8856908243881114        2.0631617539650957     
 C  -1.1801018079864405       -1.8630479444480219        7.0942562065275041     
 C  -2.8648756747681228       -3.5361102734917078        7.7416430820039253     
 C  0.83325455829749662       -8.4919591288334058        5.1922632840766996     
 C  0.40381510221152633       -8.1773458648788182        2.7852666262719730     
 H  -3.6506849385123625       -7.3680527228168735        6.0813544878560997     
 H  -2.9953936474604941       -8.0899870726304819        4.5866834058345649     
 C  -5.1989099282876889       -8.1880934567667918        4.7346849660239130     
 C  -5.7315554837039970       -7.4097461321051519        3.5217007494152717     
 H  -5.0945849655200783       -5.3608585492712617        2.9252246424272816     
 H  -5.8246938743118584       -5.5019463472162835        4.5621322656766568     
 H   1.8708659845017641       -3.7484408167834298        4.1441686566696161     
 H   1.4204818045493741       -5.4012463081797337        3.6130625698872914     
 C   2.2021654554933470       -4.0791551495422249        1.9877549065804612     
 C   1.1467639196716533       -3.4115162036642785        1.0744175142253369     
 H -0.89951867035271704       -2.7853132896620902        1.6773420441780538     
 H  0.44058874588968455       -1.9439000322532707        2.5329373335891638     
 C  -1.7682314524398501      -0.97132038217814032        7.9942943151976751     
 C   7.0696141946980429E-002  -1.5008969290954979        6.3091360592757342     
 C  -3.4116006649675401       -2.6089550310628122        8.6331106082175388     
 C  -3.3746522168891531       -4.9641148576427412        7.6463353682195070     
 C   1.6078967838598621       -9.6112698753740133        4.8800393490972569     
 C  0.66890665907084035       -7.9989935128769103        6.6233622401698513     
 C   1.2115533329006729       -9.2912427693421602        2.5299915772929582     
 C -0.24530910498483430       -7.4004156986694847        1.6512325622034916     
 H  -5.8801697558333759       -8.0563914383906639        5.5828006790659135     
 H  -5.1059075144610393       -9.2615684841722867        4.5336237387367229     
 H  -5.3102833967259953       -7.8054180537987818        2.5876329572593568     
 H  -6.8257642156962888       -7.4550895976451050        3.4519258112069391     
 H   2.5799479535357044       -5.0086731652927678        1.5458310058108773     
 H   3.0598931131969431       -3.4118747474690263        2.1396112852062021     
 H   1.5784928313248665       -2.6170068975398832       0.45353529611938331     
 H  0.67950935421108660       -4.1506154342016037       0.41016869338921552     
 H  -1.3497944028907507        2.4395699917811695E-002   8.0928849073913511     
 C  -2.8819728810671186       -1.3216603950853589        8.7581403254433710     
 C  0.33829545416671675        6.3860550497220926E-003   6.2005836482279317     
 H  -7.0977310191732645E-002  -1.8718771119485931        5.2782981433203551     
 C   1.3029370759890890       -2.2200001003460534        6.9138172385820518     
 H  -4.2703933284924016       -2.8841516010976460        9.2421941285592553     
 C  -4.8160886992852081       -5.1579659986746638        8.1204121830710321     
 H  -3.3457873160418652       -5.2435474800321984        6.5837537070626269     
 C  -2.4162615732950963       -5.9112023222080445        8.3995213882124435     
 H   2.0811561890871633       -10.170049351896008        5.6842405188372371     
 C   1.8047963349888834       -10.024348652575441        3.5598459563228797     
 C   1.4441657312719123       -6.6796870274329532        6.8553604540472071     
 H -0.40515648998072656       -7.7906500861572878        6.7784280851152570     
 C   1.0612319758067850       -9.0202136024196644        7.6954771032721316     
 H   1.3967041201660668       -9.5869934687151002        1.4997948543789115     
 C  0.60918180867103433       -7.3389739915354983       0.37640789566618038     
 H -0.36171102045775250       -6.3605511678870386        2.0028653323159600     
 C  -1.6490919575713585       -7.9547153039228728        1.3341718010402754     
 H  -3.3372663062740133      -0.60850221904310886        9.4400853975458165     
 H -0.54015452602146041       0.54771072048187708        5.8254154069335806     
 H   1.1726841277546367       0.20332556813496214        5.5138995379392890     
 H  0.61173845498878221       0.43964756385314141        7.1720667014520680     
 H   1.4877508745334942       -1.8422980815910763        7.9296714478050783     
 H   2.2106444406949168       -2.0501015829258860        6.3167910791506641     
 H   1.1504047690067278       -3.3048547998579245        7.0034146579108851     
 H  -5.1391896637693533       -6.1965859137012727        7.9605190983131022     
 H  -5.5159876798591769       -4.4967031900756744        7.5909595370282839     
 H  -4.9178904560267656       -4.9556003170305356        9.1946637224797936     
 H  -2.4301519836105321       -5.6869246794680999        9.4750353103819673     
 H  -1.3877192342588049       -5.7874569094938719        8.0363143784569644     
 H  -2.7011947124696980       -6.9663456304199602        8.2752713534065112     
 H   2.4515692284202744       -10.870909537192347        3.3363627443894353     
 H   2.5253333200124346       -6.8727297329403969        6.8801481483714690     
 H   1.1626375648845040       -6.2230940798483552        7.8142932002189891     
 H   1.2567822601859919       -5.9370112727339954        6.0695329248244194     
 H   2.1332245510981735       -9.2482276047960355        7.6615610599191628     
 H  0.50209268700364118       -9.9578375030533799        7.5829431280804789     
 H  0.84758513516120382       -8.6156551543647275        8.6937214229952993     
 H   1.6211305960384552       -6.9648120812350971       0.58489730354031788     
 H  0.14654014305627072       -6.6791054705963377      -0.37024534682056409     
 H  0.71325964517746843       -8.3250255849120673       -9.4006959923550598E-002
 H  -1.5825800763946056       -9.0074416473172736        1.0237484797525680     
 H  -2.1279716748757451       -7.3944177992308031       0.51927256367938668     
 H  -2.3072879846101335       -7.9148150769317978        2.2141193243431347     
         240

 C   9.0540712550183144        6.1663569169327150       -9.3504242638629744     
 C   9.6294802559838253        5.9856036866317242       -8.0487395674854163     
 C   9.4088472813659845        7.3391834401413449       -10.089455652712516     
 N   8.1822074357911223        5.2427644526268091       -9.9157984651198472     
 C   10.554111588080383        6.9183155047990050       -7.5677079517077734     
 C   9.3005046651290257        4.8056563921510040       -7.1390108933007017     
 C   10.347471185507660        8.2343002103410434       -9.5655246883604068     
 C   8.8310360758266864        7.5750767348375083       -11.474514963921219     
 Dy   7.1291804849501155        4.5056092698057419       -11.779332784757333     
 H   8.0224201751825195        4.4970105501073379       -9.2339036162208448     
 H   10.996942582254276        6.7606413399792400       -6.5843289937737666     
 C   10.938969515382180        8.0304877343363081       -8.3181225335140141     
 C   7.8150188003106793        4.7410753365331475       -6.7312477351598261     
 C   9.8339682462953384        3.4529056305784618       -7.6595009830644507     
 H   9.8534904805987313        5.0020808797255221       -6.2066158235803055     
 H   10.628128013273077        9.1086733086858800       -10.150098187622604     
 C   9.7253825840272921        6.9264750854651478       -12.550666784218651     
 H   7.8360386154430506        7.0891219514656019       -11.505348031611112     
 C   8.5879218737722880        9.0549954783314366       -11.814945038671715     
 N   6.5266684552761109        5.3904238194407696       -13.751040255120580     
 H   5.5819545182359143        5.6766700980932683       -13.475004517644379     
 N   5.8937973599626083        2.7164710670326295       -12.212222349703257     
 O   9.0870179644717854        3.2127000409199247       -12.147656525243569     
 O   5.1381449151052738        5.4907819552236017       -10.865938708255984     
 H   11.690501880291059        8.7171396332251714       -7.9346693701254507     
 H   7.6462039596386253        3.9258054674397926       -6.0161414587469499     
 H   7.1307908467336976        4.5771419629849497       -7.5746745113879337     
 H   7.5071767778817984        5.6800776485571030       -6.2509597555188332     
 H   10.922604766100534        3.4963962252106926       -7.7968004440979302     
 H   9.3969773545732327        3.1540434051088924       -8.6206158381937890     
 H   9.6235327668391228        2.6497881582353031       -6.9379356129763421     
 H   9.3032926233047668        7.0438530975044662       -13.556842836554349     
 H   9.8783709559722190        5.8555836621610329       -12.362827676768264     
 H   10.719745401181950        7.3951866785609308       -12.535431468307529     
 H   9.5320789541190774        9.6084988109556697       -11.901683535591497     
 H   7.9851840460069692        9.5542458091518245       -11.045991433810562     
 H   8.0743126316929033        9.1407064249594683       -12.782740232166732     
 C   6.9935801433390239        6.2775570194178769       -14.712766968619292     
 C   5.0584904956468213        1.6466332544832691       -11.947979264475439     
 H   5.8929226601750822        2.8854471326682773       -13.225362305800084     
 C   9.0613472353400280        1.8962562014022120       -12.823294706321512     
 C   10.435074631621134        3.4230213936364011       -11.593965874030779     
 C   3.7536860726075973        5.0646253223102704       -11.116221235523092     
 C   5.0678112165587477        6.4442136592784518       -9.7515759490538283     
 C   6.4175343515481451        7.5727416848187943       -14.878434815157854     
 C   8.0976511527620083        5.8974733105521411       -15.532523319458285     
 C   4.4016250367851697       0.94290357809245362       -13.011430564575203     
 C   4.8247777658841482        1.2369725177763884       -10.601380553452346     
 H   8.8563336004323769        2.0768565434227000       -13.885902977169485     
 H   8.2224139241154557        1.3407686543579520       -12.389998434759390     
 C   10.425015113887209        1.2608322895846065       -12.560360419547511     
 C   10.956219803213827        2.0243616895319154       -11.337907763488007     
 H   10.307655596494348        4.0612727194326617       -10.714056389423034     
 H   11.037229873583327        3.9458725264266725       -12.352381588758139     
 H   3.3260703515707046        5.7348227828060105       -11.877496269866910     
 H   3.8159001163874087        4.0462719395712217       -11.515309054211137     
 C   3.0229085876318749        5.1835571787805232       -9.7637435577513081     
 C   4.0631799117190432        5.8090764046158325       -8.8044512516667339     
 H   6.0856841992871695        6.5455962222973243       -9.3653255137822420     
 H   4.7141739293709852        7.4102750799346371       -10.140619875344894     
 C   7.0088688230343923        8.4668876384912437       -15.773683741293363     
 C   5.1680070203959936        7.9346617499768302       -14.091318803317492     
 C   8.6494271038862287        6.8281909320673835       -16.417300274653300     
 C   8.6024772799254006        4.4674376304244046       -15.444966317595457     
 C   3.6229627084906921      -0.17699621594449094       -12.710581433466967     
 C   4.5763375418694867        1.4387567360778577       -14.440180676374435     
 C   4.0107729827893746       0.12518453469685839       -10.358015266524843     
 C   5.4840200300278470        1.9934062030846558       -9.4594600452154527     
 H   11.100794706642484        1.4140350955640908       -13.409345091420976     
 H   10.344452474090350       0.18328453354216340       -12.376852370125482     
 H   10.539508565280826        1.6132417657576492       -10.408561806992134     
 H   12.050914368421648        1.9838541623861956       -11.271356595487187     
 H   2.6898643218706519        4.2027528183797047       -9.4053568413767685     
 H   2.1392148818034720        5.8280406509139473       -9.8477652888687270     
 H   3.6101788414786222        6.5388541505781825       -8.1228505742046586     
 H   4.5560692919792505        5.0348327364755967       -8.2022552768447632     
 H   6.5937927140059118        9.4643441982468026       -15.867699617878158     
 C   8.1230762644630232        8.1171820139796331       -16.537015655405892     
 C   4.9033442157668006        9.4422076972339930       -13.979114834988408     
 H   5.3098018745017290        7.5609413628925708       -13.061502331519097     
 C   3.9348146185767954        7.2182793448724443       -14.697242570978068     
 H   9.5099686126909422        6.5540665191162342       -17.024459022613168     
 C   10.045566544333047        4.2721979983584060       -15.913393235052444     
 H   8.5658162087785765        4.1804119404307123       -14.384902953499315     
 C   7.6455643954732473        3.5294863824866987       -16.211237194903457     
 H   3.1540478171475566      -0.72992194907026964       -13.521221940509927     
 C   3.4180122568988840      -0.59859853593773804       -11.394566070164363     
 C   3.7993456468860800        2.7555147527650532       -14.678819879378111     
 H   5.6510581463323346        1.6506712836665376       -14.585514916745524     
 C   4.1965276960564601       0.41684066946291615       -15.516513832520673     
 H   3.8199323671586303      -0.17654939647603909       -9.3310928001786699     
 C   4.6688229130387189        1.9883140927766407       -8.1584170654291306     
 H   5.5666728323334151        3.0464676303363172       -9.7801578802978018     
 C   6.9080964243873861        1.4621066849625253       -9.1972183403958407     
 H   8.5813040364212529        8.8320693401191885       -17.215082675546309     
 H   5.7837137427113907        9.9806994440927266       -13.604472789621527     
 H   4.0705647679412635        9.6399620036346363       -13.290667655135515     
 H   4.6298937109120732        9.8786992842427868       -14.949410353575001     
 H   3.7484719166474734        7.6005827181141710       -15.711091474729924     
 H   3.0281746566284240        7.3854566967791628       -14.098069815757576     
 H   4.0865200569813274        6.1337709187360803       -14.792291430721798     
 H   10.365002648099599        3.2319824475860894       -15.756262998846234     
 H   10.744927814064306        4.9292818216116085       -15.378045909945717     
 H   10.152229196182617        4.4786799720176740       -16.986373257920079     
 H   7.6644769033706783        3.7643804852473988       -17.284492099427641     
 H   6.6155926564059389        3.6512100162571035       -15.851449226317158     
 H   7.9282715403046380        2.4726668894978179       -16.096045578635970     
 H   2.7689884804629838       -1.4456586082272120       -11.178903238059227     
 H   2.7188752987527112        2.5596752039925068       -14.711176059918104     
 H   4.0868918482741572        3.2118308566212779       -15.636070715062010     
 H   3.9790819374720097        3.4998974875050330       -13.892841520856777     
 H   3.1248879537620793       0.18484113368185717       -15.492330854897080     
 H   4.7580536349801008      -0.51887981907752800       -15.399562680840644     
 H   4.4174453356049472       0.82305250835562294       -16.512391044137168     
 H   3.6397994019929976        2.3380886762052628       -8.3198155245449588     
 H   5.1365542537011155        2.6360472165014106       -7.4042613556362493     
 H   4.6098223595307459       0.98451084756464147       -7.7186649340733773     
 H   6.8729532586057873       0.39811717428466115       -8.9226694572605076     
 H   7.3937637302207939        2.0048647745224772       -8.3746820133297746     
 H   7.5434591290940904        1.5481759288972401       -10.090133598910716     
 C  -3.8127933599269119       -3.2463690756318284        1.5563961001884379     
 C  -4.3866960842397145       -3.4161639773267782       0.25283438666295965     
 C  -4.1464440231773683       -2.0666528244964719        2.2944680881870405     
 N  -2.9621249651848145       -4.1871051784775615        2.1252948960051952     
 C  -5.2895330802152918       -2.4647395299729156      -0.23232610075716190     
 C  -4.0720979778037520       -4.5997144554061382      -0.65737305685261971     
 C  -5.0595509365345244       -1.1491642731204286        1.7640060063787133     
 C  -3.5789733128534449       -1.8511792558569529        3.6870815994712065     
 Dy  -1.9118420148054820       -4.9371432477680912        3.9857908715825530     
 H  -2.8151704638840207       -4.9361476656634773        1.4442627509133295     
 H  -5.7341172317871187       -2.6148061185500002       -1.2160103659990795     
 C  -5.6495679942914601       -1.3416450390676096       0.51402990990494568     
 C  -2.5867319036926557       -4.6734387874153196       -1.0646463152323502     
 C  -4.6150434525127677       -5.9500621094086235      -0.14054185786983428     
 H  -4.6246460556798228       -4.3977983377751544       -1.5888451677191220     
 H  -5.3232360065326105      -0.26778712599484733        2.3460959500667777     
 C  -4.4971403544506741       -2.4935826048142489        4.7471699602958042     
 H  -2.5935843286136944       -2.3555406638571168        3.7259426355377379     
 C  -3.3106211065581004      -0.37953048856694532        4.0427543982095084     
 N  -1.2964325764654365       -4.0360399307126666        5.9530935217545844     
 H -0.35501019841614045       -3.7458911097685279        5.6712797379610622     
 N -0.66867913229563314       -6.7176404017474125        4.4114013118715407     
 O  -3.8702865843731398       -6.2194174196418421        4.3480828487798968     
 O   7.2670763370752720E-002  -3.9268963291876253        3.0907052195804701     
 H  -6.3828074126823102      -0.63817499138948619       0.12603454531083499     
 H  -2.2780722768310184       -3.7414794804240028       -1.5578993036003974     
 H  -1.9042786558822864       -4.8246469293422516      -0.21736761973316626     
 H  -2.4177468925042338       -5.4988832156568979       -1.7681390443459200     
 H  -4.4217274849524193       -6.7491530352509796      -0.87128494329684525     
 H  -4.1715085111353547       -6.2634492293150092       0.81296531437187980     
 H  -5.7018451133360397       -5.8965018995826934        8.5191277965481118E-003
 H  -4.0805908978320362       -2.4003689847440088        5.7583575826981637     
 H  -4.6729857089844185       -3.5576430368272494        4.5413361952647682     
 H  -5.4800868864468484       -2.0014452017065865        4.7308723508620627     
 H  -4.2436773137215766       0.19430146517608471        4.1159639149517835     
 H  -2.6830574852313958       0.11143341134177036        3.2885409939197401     
 H  -2.8126596473055665      -0.31205773734658016        5.0200676984715766     
 C  -1.7601084943175431       -3.1510300782613174        6.9174436736018983     
 C  0.17089673524814994       -7.7809395763630080        4.1371044512647801     
 H -0.66389186779968001       -6.5531287004261651        5.4251011182404989     
 C  -3.8433688846203728       -7.5397277982012856        5.0161189883514909     
 C  -5.2185510721387409       -6.0078980243460558        3.7946446074065752     
 C   1.4637435611339331       -4.3473371383002242        3.3139063257906267     
 C  0.12318429352764941       -2.8961209608920746        2.0474630983767308     
 C  -1.1799645575576270       -1.8581153645653481        7.0897709443183361     
 C  -2.8645748706120817       -3.5312194000944719        7.7373108677692830     
 C  0.83173595509833120       -8.4896898867222710        5.1944937128177999     
 C  0.40381710294101747       -8.1775526409858781        2.7869400186813151     
 H  -3.6498613395082415       -7.3625733144112484        6.0814520046040661     
 H  -2.9973305388403295       -8.0876564338869876        4.5872184447563766     
 C  -5.2007708819584595       -8.1820536265111947        4.7375888547159413     
 C  -5.7323205449693306       -7.4062520556367675        3.5225918188768475     
 H  -5.0926904090467193       -5.3595038848808416        2.9215417434515212     
 H  -5.8233101556412379       -5.4960311416441892        4.5584791649511045     
 H   1.8740190793678428       -3.7387373111556199        4.1341757827130774     
 H   1.4184908070995828       -5.3966132274864895        3.6254356601915276     
 C   2.2013916236622313       -4.0986219196948159        1.9829286393203074     
 C   1.1477892579477689       -3.4363924922428524        1.0637323113502246     
 H -0.89527443136847806       -2.7954810561413939        1.6618592369187024     
 H  0.44930656085978987       -1.9511199634355139        2.5067245865594425     
 C  -1.7678302708265670      -0.96654860105209350        7.9901068224651164     
 C   7.0873514864653431E-002  -1.4957860865303318        6.3047762432838228     
 C  -3.4113124898450264       -2.6040559778085419        8.6287622339116936     
 C  -3.3740045364927687       -4.9593529921284931        7.6427596497463375     
 C   1.6073793603399078       -9.6087546984826755        4.8838382910648379     
 C  0.66539084201389342       -7.9965439286179398        6.6252806415799013     
 C   1.2128505702671155       -9.2908331287614399        2.5333222270619720     
 C -0.24641618168988955       -7.4030727107129897        1.6518880034689944     
 H  -5.8815573409889170       -8.0464715244937750        5.5854392730106088     
 H  -5.1099382179406936       -9.2562512858815236        4.5396637513244817     
 H  -5.3114291576506636       -7.8047849812325207        2.5895990104729045     
 H  -6.8265772006641923       -7.4505277737634037        3.4528132104712927     
 H   2.5732319847238028       -5.0350478750285115        1.5517849287405849     
 H   3.0625992488646285       -3.4342088566126843        2.1256608159708015     
 H   1.5822304245165775       -2.6502443993599223       0.43472096974625551     
 H  0.67698708184072431       -4.1801894949010698       0.40768145052614368     
 H  -1.3492233807271667        2.9069874745207797E-002   8.0889220886275677     
 C  -2.8816176160780786       -1.3168248945235728        8.7538778393289132     
 C  0.33879579664447784        1.1543302399814728E-002   6.1974514728852874     
 H  -7.0900042327821697E-002  -1.8659004773990622        5.2736404758469035     
 C   1.3029090890927262       -2.2156766033307025        6.9089490086547007     
 H  -4.2701881147949345       -2.8792804910317642        9.2377281036395029     
 C  -4.8155150118901391       -5.1534169276164432        8.1165743456473542     
 H  -3.3445948300612431       -5.2395091133214660        6.5804177183084178     
 C  -2.4156737604967309       -5.9054937121053630        8.3971898038416288     
 H   2.0800551592581082       -10.166728004730672        5.6889292724914915     
 C   1.8058765098592557       -10.022649307750292        3.5641912292819198     
 C   1.4400998084812748       -6.6771555822886350        6.8584391147648054     
 H -0.40891051815381774       -7.7883231639048587        6.7787798069435050     
 C   1.0563685526378563       -9.0177090105131086        7.6980106317480876     
 H   1.3992529461440446       -9.5871538304767316        1.5035879707192743     
 C  0.60304991841402289       -7.3502791031903323       0.37360901994412027     
 H -0.35817505463850158       -6.3614332598913581        1.9995987807773066     
 C  -1.6529983824142389       -7.9540954598152496        1.3418806776268501     
 H  -3.3368411610160087      -0.60374799686207259        9.4359275454305429     
 H -0.53966059698097379       0.55337363108791804        5.8230478349557204     
 H   1.1730397178697578       0.20899250335664141        5.5107342121595266     
 H  0.61250284095918806       0.44392937090209433        7.1692978195680448     
 H   1.4879540072223301       -1.8385784551940509        7.9249874716700521     
 H   2.2106120619299445       -2.0457730656505904        6.3119419095337763     
 H   1.1499974469378189       -3.3005231602719496        6.9979624904072573     
 H  -5.1384581234795679       -6.1920462616675147        7.9563670104420678     
 H  -5.5154402966727849       -4.4921334345504498        7.5871835177188567     
 H  -4.9174082482178436       -4.9513696728203573        9.1908853095198619     
 H  -2.4301255436736877       -5.6801369617787332        9.4724857209546443     
 H  -1.3869932538392036       -5.7818006098959147        8.0343773968046435     
 H  -2.7002119938131321       -6.9608511867799736        8.2738551123043411     
 H   2.4532953374468498       -10.869022260494900        3.3418609234262902     
 H   2.5212811185749566       -6.8699616632269311        6.8845004697143128     
 H   1.1572941939563361       -6.2208675555989030        7.8171219476126597     
 H   1.2534978957573280       -5.9342221744226631        6.0726687345829466     
 H   2.1284731788987821       -9.2455301994973578        7.6656677941461089     
 H  0.49755049913576088       -9.9554504166022539        7.5847288417203194     
 H  0.84118697677413579       -8.6131227203098195        8.6958913209968660     
 H   1.6172974327256369       -6.9793802371567315       0.57604045719354524     
 H  0.13987897707084715       -6.6918576841642254      -0.37401699181370940     
 H  0.70117925838497908       -8.3386861689413774       -9.2862692015700396E-002
 H  -1.5907046075630704       -9.0081662267781830        1.0354796201350454     
 H  -2.1328495882504965       -7.3955688547205352       0.52636212165292451     
 H  -2.3080963287734222       -7.9087425426211988        2.2237204616620900     
         240

 C   9.0515982745091570        6.1665443682163588       -9.3471714089314872     
 C   9.6260946795419127        5.9867801440658619       -8.0449803000927087     
 C   9.4051352943829922        7.3398575195206712       -10.086074978356258     
 N   8.1816584996955584        5.2416061148634041       -9.9131240091099233     
 C   10.548437026140194        6.9212058211995018       -7.5630445240038870     
 C   9.2978650190145125        4.8065482287755019       -7.1353402922003513     
 C   10.340839316503832        8.2372148867205208       -9.5608264151802036     
 C   8.8296845808133426        7.5735504994187552       -11.472449835110611     
 Dy   7.1306323206250575        4.5042427515028711       -11.777414897728669     
 H   8.0219839062412603        4.4958844980536687       -9.2311859172104231     
 H   10.991025940777135        6.7641149370896194       -6.5794876659368828     
 C   10.931274352591091        8.0345205327681537       -8.3127559440070069     
 C   7.8122332002553394        4.7413833600165738       -6.7281039195299126     
 C   9.8320491125476686        3.4538843219892308       -7.6552905302822252     
 H   9.8505391969993639        5.0033528841627612       -6.2028412165401523     
 H   10.620323488586539        9.1122121717929403       -10.145021473911301     
 C   9.7268797682136459        6.9244823236825734       -12.546013488409326     
 H   7.8353122749215247        7.0864401837328010       -11.504791413555557     
 C   8.5853882517361431        9.0526693722657186       -11.815304899585858     
 N   6.5270696883880559        5.3948876533203851       -13.746289936010291     
 H   5.5843948296179562        5.6845800823466339       -13.467195746322188     
 N   5.8942317044813040        2.7161531250663140       -12.210734702151630     
 O   9.0883546025858930        3.2100210030599623       -12.141591605871783     
 O   5.1386745007526375        5.4883824911118007       -10.865866647177992     
 H   11.680823348995530        8.7227795617125867       -7.9283972708127255     
 H   7.6430649823193120        3.9249735176198963       -6.0143793198234752     
 H   7.1283821282168489        4.5790270354924747       -7.5721465050939667     
 H   7.5043391915408977        5.6796516487785516       -6.2464218848594166     
 H   10.920596131000266        3.4979905359053465       -7.7932738500989647     
 H   9.3946660830366149        3.1537570173044465       -8.6158283278468950     
 H   9.6227574914695619        2.6512035628676514       -6.9329180886381714     
 H   9.3061436504023831        7.0391651013522321       -13.553084218977174     
 H   9.8815338750861095        5.8542724995805155       -12.355661895234132     
 H   10.720352901240974        7.3950553679804649       -12.530187679003763     
 H   9.5289757749095383        9.6073475535278341       -11.900623420945749     
 H   7.9802770196534851        9.5520415289259102       -11.048333343805281     
 H   8.0737299252964529        9.1364615065797352       -12.784282030983366     
 C   6.9939319982195123        6.2797948294589387       -14.709826536309647     
 C   5.0589967254734116        1.6464995489916345       -11.945880931037721     
 H   5.8916612309375402        2.8860453269841386       -13.223698114150043     
 C   9.0623286790200144        1.8937949465511057       -12.817628771760756     
 C   10.436340929360568        3.4196049549682002       -11.587615541615390     
 C   3.7534955578037996        5.0611640473551347       -11.110275583461545     
 C   5.0713611623293744        6.4548971022392259       -9.7632586851769130     
 C   6.4183332438740726        7.5749102756593967       -14.878093578328929     
 C   8.0973380295310040        5.8974396015260693       -15.529479022679144     
 C   4.4014111525425861       0.94276249604622686       -13.008922566887602     
 C   4.8258613710920741        1.2371371960881945       -10.599117313226172     
 H   8.8593542788161876        2.0750727898113497       -13.880497671034743     
 H   8.2220533006577270        1.3391603555289759       -12.385897096679694     
 C   10.424863610143605        1.2566695165423032       -12.552820121473754     
 C   10.956072741306912        2.0205990819659574       -11.330526404894005     
 H   10.309278385097175        4.0585894890663310       -10.708130957911516     
 H   11.039239185691663        3.9413996204133364       -12.346174616629069     
 H   3.3274466670353515        5.7201158564530052       -11.881739328683455     
 H   3.8139715632437041        4.0372776745356109       -11.494144772155568     
 C   3.0222535853659371        5.2019726864902607       -9.7606638188756545     
 C   4.0651321882595219        5.8341329178579162       -8.8088515208833673     
 H   6.0895527086435841        6.5575043221986622       -9.3781284758411214     
 H   4.7206204011854922        7.4171722751673181       -10.163685636672447     
 C   7.0099293148671959        8.4669819584956230       -15.775263641246681     
 C   5.1688187830979961        7.9387726514384145       -14.091829560258747     
 C   8.6491544554931146        6.8260002477336919       -16.416436005526649     
 C   8.6011014075626999        4.4671797855122026       -15.439495032347729     
 C   3.6237212437953454      -0.17764187447224547       -12.707616461733483     
 C   4.5742283729847433        1.4397053464889289       -14.437507502837217     
 C   4.0133534030946869       0.12432844404842919       -10.355223857962422     
 C   5.4832003080639229        1.9953151488423277       -9.4572473685077263     
 H   11.101596933671241        1.4079914813320455       -13.401360506510487     
 H   10.342439042595174       0.17942239907108168       -12.368367221012742     
 H   10.538445348990413        1.6104670189788246       -10.401149282896068     
 H   12.050678209210822        1.9792088609430978       -11.263337434493595     
 H   2.6830331711353259        4.2284295624398514       -9.3895921982383843     
 H   2.1422090075517359        5.8498820270069736       -9.8540714447343642     
 H   3.6152331289893107        6.5726972299390907       -8.1350483263523294     
 H   4.5558060870396258        5.0649652512877994       -8.1985945344223818     
 H   6.5952498555029546        9.4644207654734007       -15.871354589989078     
 C   8.1236433198315119        8.1151323271398166       -16.538348661252947     
 C   4.9035002054834003        9.4465014639169969       -13.984238351594204     
 H   5.3108794140508646        7.5683023639962856       -13.060852266309549     
 C   3.9356139249383970        7.2202776995862230       -14.695255696789033     
 H   9.5090029309454724        6.5500372585581168       -17.023721471606585     
 C   10.043731202666523        4.2699116246292030       -15.908445396526224     
 H   8.5651424870892878        4.1820842335153570       -14.378801051999657     
 C   7.6428671638866232        3.5285117918433491       -16.203246094701729     
 H   3.1541553583737789      -0.73054462033513479       -13.517921271604965     
 C   3.4204817616494418      -0.59980668211886901       -11.391470228982183     
 C   3.7964253178930396        2.7564487945325267       -14.673727844439055     
 H   5.6486852919161672        1.6520885069332687       -14.583952482772762     
 C   4.1935560067282296       0.41861898593145808       -15.514298223210337     
 H   3.8236881209293143      -0.17773513753801956       -9.3281164805893351     
 C   4.6616680946693592        1.9984784578883206       -8.1602191977645653     
 H   5.5709560826167079        3.0468255010181586       -9.7813355607489019     
 C   6.9041892971436933        1.4602049637312624       -9.1869915310979202     
 H   8.5820396484106265        8.8285024643595946       -17.217893447973154     
 H   5.7834982351056956        9.9866270103963650       -13.611093943810763     
 H   4.0705372783206313        9.6458710213173173       -13.296505576467759     
 H   4.6298445840060358        9.8796670721213928       -14.955898181987500     
 H   3.7487081340737367        7.5997520707570843       -15.710053369564962     
 H   3.0291928942642112        7.3888623068895809       -14.096137734078788     
 H   4.0877112033406631        6.1355900508680401       -14.787328537610898     
 H   10.362418895499800        3.2296916437430445       -15.749938901423118     
 H   10.743944179782153        4.9272666022558047       -15.374571831472858     
 H   10.149886223091309        4.4746181074088369       -16.981808971010039     
 H   7.6619686576353399        3.7606325276236992       -17.277088024313823     
 H   6.6130935374529685        3.6525721903785522       -15.843718710208579     
 H   7.9241246733023196        2.4716179823489091       -16.085386029917984     
 H   2.7721496659814919       -1.4473117747636060       -11.175545365279614     
 H   2.7159875774263558        2.5602075439462539       -14.704521558109054     
 H   4.0822053283370785        3.2137478613606385       -15.631035923281004     
 H   3.9771482643860052        3.5001160493025165       -13.887277714228388     
 H   3.1220034975810398       0.18642555049092857       -15.489297575048539     
 H   4.7553327578400504      -0.51710135308876393       -15.398629241820322     
 H   4.4135222178024742       0.82559538432781154       -16.510095400618585     
 H   3.6350201548464987        2.3516616909526311       -8.3285395526724795     
 H   5.1281517071505576        2.6474414796007055       -7.4063586063681246     
 H   4.5962541570153714       0.99677193553232080       -7.7168644817866880     
 H   6.8642827464528935       0.39740210669233061       -8.9086985490302535     
 H   7.3883938631103971        2.0043702309612388       -8.3645091013148871     
 H   7.5434291300470457        1.5408239881486201       -10.077598656855359     
 C  -3.8153714727134567       -3.2460471659159142        1.5530997584442190     
 C  -4.3891160279198571       -3.4169590772133889       0.24958015353147983     
 C  -4.1522708218386839       -2.0675531380482361        2.2915408393935199     
 N  -2.9620233236424069       -4.1847869245887805        2.1215198336025973     
 C  -5.2953961386076474       -2.4683743971864578      -0.23478271832858097     
 C  -4.0717223166018766       -4.5995051215530696      -0.66092091187630986     
 C  -5.0694264504172617       -1.1534604294602142        1.7622922539393566     
 C  -3.5834320477267227       -1.8490694584284768        3.6831210110856034     
 Dy  -1.9111738360027406       -4.9346218985840453        3.9819347412912762     
 H  -2.8135485058920109       -4.9332237715817380        1.4401441374566646     
 H  -5.7394556946435591       -2.6192087007250007       -1.2186101148995396     
 C  -5.6595999939957293       -1.3473333397338048       0.51262818340247285     
 C  -2.5860350157463277       -4.6715645396076599       -1.0672739993661751     
 C  -4.6136708398563844       -5.9504398964043119      -0.14455069858491715     
 H  -4.6236898609399120       -4.3979603883875766       -1.5928159036595608     
 H  -5.3358787039163040      -0.27339860559742363        2.3450709398333887     
 C  -4.4992250081253369       -2.4907593606571248        4.7455971020979018     
 H  -2.5972735485568474       -2.3518625828285580        3.7215392744688689     
 C  -3.3171619716790497      -0.37622843653347265        4.0357120563047539     
 N  -1.2966033805827180       -4.0307666860063334        5.9480520992272927     
 H -0.35564656890807056       -3.7397592045842640        5.6655293172305319     
 N -0.66944486099781686       -6.7157979489737061        4.4107738603857705     
 O  -3.8696839593865699       -6.2161657764709215        4.3465371734899483     
 O   7.4024246835376270E-002  -3.9259179740438128        3.0858118860402350     
 H  -6.3957446595911556      -0.64641386409474311       0.12551370400541750     
 H  -2.2774236805655090       -3.7383838928120010       -1.5582313384501987     
 H  -1.9038769694411430       -4.8245891999711263      -0.22010197586658314     
 H  -2.4163651904521166       -5.4953235234284490       -1.7725286969729601     
 H  -4.4173364249262095       -6.7498178467754890      -0.87414973239842264     
 H  -4.1718331256176775       -6.2621563594075038       0.81028477858593995     
 H  -5.7008552445680190       -5.8983703239913465        2.0305200482740558E-003
 H  -4.0819734440160174       -2.3940306816720045        5.7561204975990812     
 H  -4.6728025779422087       -3.5557574201136246        4.5428853181323845     
 H  -5.4832848010734239       -2.0008795838032936        4.7289012693810317     
 H  -4.2512429747107880       0.19573350163804237        4.1106381548258915     
 H  -2.6927325149656980       0.11482129832088518        3.2789618588098701     
 H  -2.8166967471527840      -0.30608918082329012        5.0115508278857881     
 C  -1.7601070095087719       -3.1460264142806587        6.9127615399509486     
 C  0.17011068797407497       -7.7796280998815028        4.1382410399323906     
 H -0.66525941504984021       -6.5501922422130825        5.4242943283202498     
 C  -3.8440098358101866       -7.5354403645006434        5.0166965599257454     
 C  -5.2176271582693703       -6.0044372732230276        3.7923072565032876     
 C   1.4641888368169667       -4.3472009802501121        3.3128240685453134     
 C  0.12744812151382476       -2.9065510973960373        2.0317644427883654     
 C  -1.1798273071288135       -1.8531827846826743        7.0852856821091681     
 C  -2.8642740664560411       -3.5263285266972355        7.7329786535346416     
 C  0.83021735189916579       -8.4874206446111344        5.1967241415588994     
 C  0.40381910367050861       -8.1777594170929397        2.7886134110906577     
 H  -3.6490377405041201       -7.3570939060056242        6.0815495213520334     
 H  -2.9992674302201654       -8.0853257951434951        4.5877534836781884     
 C  -5.2026318356292292       -8.1760137962555977        4.7404927434079704     
 C  -5.7330856062346651       -7.4027579791683831        3.5234828883384237     
 H  -5.0907958525733594       -5.3581492204904206        2.9178588444757603     
 H  -5.8219264369706183       -5.4901159360720948        4.5548260642255523     
 H   1.8771721742339216       -3.7290338055278096        4.1241829087565387     
 H   1.4164998096497914       -5.3919801467932444        3.6378087504957639     
 C   2.2006177918311156       -4.1180886898474078        1.9781023720601538     
 C   1.1488145962238845       -3.4612687808214258        1.0530471084751123     
 H -0.89103019238423897       -2.8056488226206970        1.6463764296593513     
 H  0.45802437582989519       -1.9583398946177568        2.4805118395297212     
 C  -1.7674290892132836      -0.96177681992604680        7.9859193297325586     
 C   7.1050887782326433E-002  -1.4906752439651660        6.3004164272919114     
 C  -3.4110243147225128       -2.5991569245542712        8.6244138596058466     
 C  -3.3733568560963842       -4.9545911266142459        7.6391839312731689     
 C   1.6068619368199533       -9.6062395215913376        4.8876372330324189     
 C  0.66187502495694661       -7.9940943443589703        6.6271990429899512     
 C   1.2141478076335579       -9.2904234881807177        2.5366528768309862     
 C -0.24752325839494480       -7.4057297227564947        1.6525434447344973     
 H  -5.8829449261444591       -8.0365516105968879        5.5880778669553051     
 H  -5.1139689214203470       -9.2509340875907622        4.5457037639122415     
 H  -5.3125749185753319       -7.8041519086662596        2.5915650636864522     
 H  -6.8273901856320967       -7.4459659498817015        3.4537006097356464     
 H   2.5665160159119016       -5.0614225847642560        1.5577388516702926     
 H   3.0653053845323135       -3.4565429657563422        2.1117103467354008     
 H   1.5859680177082884       -2.6834819011799618       0.41590664337312777     
 H  0.67446480947036214       -4.2097635556005351       0.40519420766307185     
 H  -1.3486523585635830        3.3744049572603900E-002   8.0849592698637842     
 C  -2.8812623510890392       -1.3119893939617864        8.7496153532144572     
 C  0.33929613912223899        1.6700549749907364E-002   6.1943192975426440     
 H  -7.0822774463910734E-002  -1.8599238428495311        5.2689828083734511     
 C   1.3028811021963633       -2.2113531063153511        6.9040807787273506     
 H  -4.2699829010974675       -2.8744093809658819        9.2332620787197524     
 C  -4.8149413244950692       -5.1488678565582218        8.1127365082236782     
 H  -3.3434023440806211       -5.2354707466107344        6.5770817295542088     
 C  -2.4150859476983655       -5.8997851020026815        8.3948582194708141     
 H   2.0789541294290537       -10.163406657565336        5.6936180261457459     
 C   1.8069566847296281       -10.020949962925144        3.5685365022409599     
 C   1.4360338856906374       -6.6746241371443169        6.8615177754824028     
 H -0.41266454632690897       -7.7859962416524295        6.7791315287717522     
 C   1.0515051294689277       -9.0152044186065545        7.7005441602240436     
 H   1.4018017721220222       -9.5873141922383649        1.5073810870596371     
 C  0.59691802815701145       -7.3615842148451662       0.37081014422206010     
 H -0.35463908881925071       -6.3623153518956785        1.9963322292386532     
 C  -1.6569048072571195       -7.9534756157076254        1.3495895542134251     
 H  -3.3364160157580045      -0.59899377468103643        9.4317696933152710     
 H -0.53916666794048718       0.55903654169395900        5.8206802629778602     
 H   1.1733953079848787       0.21465943857832070        5.5075688863797634     
 H  0.61326722692959401       0.44821117795104720        7.1665289376840224     
 H   1.4881571399111657       -1.8348588287970253        7.9203034955350260     
 H   2.2105796831649727       -2.0414445483752952        6.3070927399168877     
 H   1.1495901248689098       -3.2961915206859751        6.9925103229036285     
 H  -5.1377265831897825       -6.1875066096337576        7.9522149225710344     
 H  -5.5148929134863920       -4.4875636790252242        7.5834074984094286     
 H  -4.9169260404089226       -4.9471390286101791        9.1871068965599321     
 H  -2.4300991037368433       -5.6733492440893674        9.4699361315273229     
 H  -1.3862672734196024       -5.7761443102979566        8.0324404151523208     
 H  -2.6992292751565659       -6.9553567431399861        8.2724388712021693     
 H   2.4550214464734248       -10.867134983797451        3.3473591024631451     
 H   2.5172289171374782       -6.8671935935134645        6.8888527910571558     
 H   1.1519508230281681       -6.2186410313494518        7.8199506950063293     
 H   1.2502135313286638       -5.9314330761113307        6.0758045443414730     
 H   2.1237218066993910       -9.2428327941986783        7.6697745283730550     
 H  0.49300831126788058       -9.9530633301511262        7.5865145553601598     
 H  0.83478881838706775       -8.6105902862549097        8.6980612189984328     
 H   1.6134642694128187       -6.9939483930783659       0.56718361084677260     
 H  0.13321781108542358       -6.7046098977321122      -0.37778863680685476     
 H  0.68909887159248961       -8.3523467529706892       -9.1718424107850208E-002
 H  -1.5988291387315354       -9.0088908062390907        1.0472107605175227     
 H  -2.1377275016252484       -7.3967199102102681       0.53345167962646223     
 H  -2.3089046729367113       -7.9026700083105990        2.2333215989810449     
         240

 C   9.0491252939999995        6.1667318195000016       -9.3439185540000000     
 C   9.6227091031000018        5.9879566014999996       -8.0412210326999993     
 C   9.4014233073999982        7.3405315988999984       -10.082694304000000     
 N   8.1811095635999962        5.2404477771000000       -9.9104495530999994     
 C   10.542762464200004        6.9240961375999985       -7.5583810962999998     
 C   9.2952253728999992        4.8074400653999998       -7.1316696911000008     
 C   10.334207447500003        8.2401295630999982       -9.5561281420000004     
 C   8.8283330858000006        7.5720242640000022       -11.470384706300003     
 Dy   7.1320841562999995        4.5028762332000003       -11.775497010700002     
 H   8.0215476372999994        4.4947584459999996       -9.2284682181999997     
 H   10.985109299299996        6.7675885341999997       -6.5746463381000000     
 C   10.923579189800000        8.0385533311999993       -8.3073893544999997     
 C   7.8094476002000004        4.7416913835000001       -6.7249601039000000     
 C   9.8301299787999969        3.4548630133999998       -7.6510800774999996     
 H   9.8475879133999946        5.0046248886000004       -6.1990666095000000     
 H   10.612518963900001        9.1157510349000006       -10.139944760200001     
 C   9.7283769523999979        6.9224895619000000       -12.541360192599999     
 H   7.8345859343999988        7.0837584160000002       -11.504234795500002     
 C   8.5828546296999999        9.0503432662000005       -11.815664760500001     
 N   6.5274709215000000        5.3993514871999997       -13.741539616900001     
 H   5.5868351409999972        5.6924900665999996       -13.459386974999999     
 N   5.8946660490000005        2.7158351830999989       -12.209247054600002     
 O   9.0896912407000023        3.2073419651999999       -12.135526686499999     
 O   5.1392040864000004        5.4859830269999996       -10.865794586100000     
 H   11.671144817700000        8.7284194902000003       -7.9221251715000003     
 H   7.6399260049999977        3.9241415678000000       -6.0126171809000004     
 H   7.1259734097000003        4.5809121080000006       -7.5696184987999997     
 H   7.5015016051999979        5.6792256490000010       -6.2418840142000001     
 H   10.918587495900001        3.4995848466000008       -7.7897472561000001     
 H   9.3923548114999988        3.1534706295000001       -8.6110408174999993     
 H   9.6219822160999993        2.6526189675000000       -6.9279005642999998     
 H   9.3089946774999994        7.0344771051999988       -13.549325601400000     
 H   9.8846967941999999        5.8529613369999991       -12.348496113700001     
 H   10.720960401299997        7.3949240573999981       -12.524943889699999     
 H   9.5258725956999992        9.6061962961000003       -11.899563306300001     
 H   7.9753699933000011        9.5498372486999958       -11.050675253800000     
 H   8.0731472189000009        9.1322165882000039       -12.785823829800000     
 C   6.9942838531000007        6.2820326394999997       -14.706886104000002     
 C   5.0595029553000019        1.6463658434999999       -11.943782597600000     
 H   5.8903998016999983        2.8866435212999999       -13.222033922500000     
 C   9.0633101227000008        1.8913336916999997       -12.811962837199999     
 C   10.437607227100003        3.4161885162999992       -11.581265209200000     
 C   3.7533050430000015        5.0577027723999999       -11.104329931400001     
 C   5.0749111081000002        6.4655805451999999       -9.7749414212999994     
 C   6.4191321362000000        7.5770788664999982       -14.877752341500003     
 C   8.0970249062999997        5.8974058924999984       -15.526434725900002     
 C   4.4011972683000016       0.94262141399999999       -13.006414569200000     
 C   4.8269449763000001        1.2373018744000004       -10.596854072999999     
 H   8.8623749572000001        2.0732890361999994       -13.875092364900000     
 H   8.2216926772000001        1.3375520566999999       -12.381795758599999     
 C   10.424712106400001        1.2525067434999999       -12.545279823400000     
 C   10.955925679399998        2.0168364743999998       -11.323145046300002     
 H   10.310901173700001        4.0559062587000003       -10.702205526400000     
 H   11.041248497800000        3.9369267144000002       -12.339967644500000     
 H   3.3288229824999984        5.7054089300999999       -11.885982387500000     
 H   3.8120430101000000        4.0282834094999993       -11.472980490099999     
 C   3.0215985830999998        5.2203881941999981       -9.7575840800000009     
 C   4.0670844647999997        5.8591894310999999       -8.8132517901000007     
 H   6.0934212179999996        6.5694124221000001       -9.3909314379000008     
 H   4.7270668730000001        7.4240694704000001       -10.186751398000000     
 C   7.0109898066999996        8.4670762785000004       -15.776843541200000     
 C   5.1696305457999996        7.9428835528999997       -14.092340317200000     
 C   8.6488818071000004        6.8238095634000002       -16.415571736400000     
 C   8.5997255351999993        4.4669219405999998       -15.434023747099999     
 C   3.6244797790999992      -0.17828753300000003       -12.704651490000000     
 C   4.5721192040999998        1.4406539569000001       -14.434834329300001     
 C   4.0159338233999993       0.12347235339999998       -10.352432449400000     
 C   5.4823805860999979        1.9972240945999995       -9.4550346917999999     
 H   11.102399160699999        1.4019478671000001       -13.393375921600001     
 H   10.340425611100001       0.17556026459999999       -12.359882071900000     
 H   10.537382132699999        1.6076922722000000       -10.393736758799999     
 H   12.050442049999997        1.9745635595000000       -11.255318273500002     
 H   2.6762020203999999        4.2541063064999980       -9.3738275551000001     
 H   2.1452031332999999        5.8717234030999998       -9.8603776005999997     
 H   3.6202874164999992        6.6065403092999988       -8.1472460785000003     
 H   4.5555428821000001        5.0950977661000021       -8.1949337920000005     
 H   6.5967069969999983        9.4644973327000006       -15.875009562100001     
 C   8.1242103752000006        8.1130826403000000       -16.539681667100002     
 C   4.9036561952000000        9.4507952306000007       -13.989361868200000     
 H   5.3119569535999993        7.5756633650999996       -13.060202201100001     
 C   3.9364132312999991        7.2222760543000017       -14.693268822600000     
 H   9.5080372492000009        6.5460079980000003       -17.022983920600002     
 C   10.041895860999999        4.2676252509000001       -15.903497558000002     
 H   8.5644687654000009        4.1837565266000007       -14.372699150500001     
 C   7.6401699323000001        3.5275372011999999       -16.195254994500001     
 H   3.1542628996000008      -0.73116729160000005       -13.514620602700003     
 C   3.4229512664000001      -0.60101482829999986       -11.388374387800001     
 C   3.7935049888999988        2.7573828363000001       -14.668635809500001     
 H   5.6463124374999989        1.6535057302000000       -14.582390048800002     
 C   4.1905843173999990       0.42039730240000001       -15.512082613900001     
 H   3.8274438746999984      -0.17892087860000000       -9.3251401610000002     
 C   4.6545132762999994        2.0086428230000002       -8.1620213301000000     
 H   5.5752393329000016        3.0471833717000001       -9.7825132412000002     
 C   6.9002821699000005        1.4583032424999995       -9.1767647217999997     
 H   8.5827752604000001        8.8249355886000007       -17.220704220399998     
 H   5.7832827274999996        9.9925545767000035       -13.617715098000000     
 H   4.0705097886999981        9.6517800390000001       -13.302343497800003     
 H   4.6297954570999993        9.8806348600000007       -14.962386010400001     
 H   3.7489443514999996        7.5989214233999984       -15.709015264400000     
 H   3.0302111318999989        7.3922679169999981       -14.094205652399999     
 H   4.0889023496999997        6.1374091829999999       -14.782365644500000     
 H   10.359835142900000        3.2274008398999996       -15.743614804000002     
 H   10.742960545500001        4.9252513829000009       -15.371097753000001     
 H   10.147543250000000        4.4705562427999999       -16.977244684100000     
 H   7.6594604119000014        3.7568845700000000       -17.269683949200001     
 H   6.6105944184999981        3.6539343645000009       -15.835988194100000     
 H   7.9199778063000004        2.4705690751999998       -16.074726481199999     
 H   2.7753108515000000       -1.4489649413000001       -11.172187492500001     
 H   2.7130998560999999        2.5607398839000011       -14.697867056300002     
 H   4.0775188083999998        3.2156648660999991       -15.626001131500001     
 H   3.9752145913000008        3.5003346111000000       -13.881713907600000     
 H   3.1191190413999998       0.18800996729999997       -15.486264295200000     
 H   4.7526118807000000      -0.51532288709999996       -15.397695802799999     
 H   4.4095991000000012       0.82813826030000004       -16.507799757099999     
 H   3.6302409077000002        2.3652347056999998       -8.3372635808000002     
 H   5.1197491605999996        2.6588357427000000       -7.4084558570999999     
 H   4.5826859544999978        1.0090330235000000       -7.7150640294999997     
 H   6.8556122342999997       0.39668703910000003       -8.8947276407999993     
 H   7.3830239960000004        2.0038756873999999       -8.3543361892999997     
 H   7.5433991310000010        1.5334720474000001       -10.065063714800001     
 C  -3.8179495855000014       -3.2457252562000001        1.5498034167000001     
 C  -4.3915359715999989       -3.4177541771000000       0.24632592040000001     
 C  -4.1580976205000004       -2.0684534515999999        2.2886135905999998     
 N  -2.9619216820999994       -4.1824686706999996        2.1177447711999999     
 C  -5.3012591970000020       -2.4720092644000000      -0.23723933590000001     
 C  -4.0713466554000002       -4.5992957877000000      -0.66446876690000001     
 C  -5.0793019642999999       -1.1577565858000001        1.7605785014999999     
 C  -3.5878907826000002       -1.8469596610000005        3.6791604227000003     
 Dy  -1.9105056571999992       -4.9321005494000003        3.9780786109999999     
 H  -2.8119265479000011       -4.9302998774999987        1.4360255239999999     
 H  -5.7447941574999986       -2.6236112829000007       -1.2212098638000000     
 C  -5.6696319936999986       -1.3530216403999999       0.51122645690000001     
 C  -2.5853381277999992       -4.6696902918000003       -1.0699016834999999     
 C  -4.6122982272000002       -5.9508176834000004      -0.14855953929999999
[truncated: 1,175,947 more chars]
