# Supplementary material for: Unraveling the Contributions to Spin–Lattice Relaxation in Kramers Single-Molecule Magnets
Source: J Am Chem Soc. 2022 Dec 9;144(50):22965–75. doi: 10.1021/jacs.2c08876 (PMC9782788; doi:10.1021/jacs.2c08876)
Supplement: Supplementary file 2 — ja2c08876_si_002.zip [file ja2c08876_si_002.zip › phonon_Dy/mol-10/mode-1-10/6/Cart_disp.xyz]

         240

 C   9.0236873782630553        6.2477552829714504       -9.4360228005704787     
 C   9.6083306770201649        6.0905161321182302       -8.1348650441406818     
 C   9.3983469760942047        7.3922364550475619       -10.211558072570094     
 N   8.1250111209970264        5.3285071969361519       -9.9669008422847334     
 C   10.552010305925760        7.0211261158903850       -7.6865947965225763     
 C   9.2846256376878493        4.9335830559486142       -7.1926128535088338     
 C   10.352061108431696        8.2889118511424424       -9.7161828388155982     
 C   8.8260458885752477        7.5945440966651487       -11.604925544819103     
 Dy   7.0754849919922016        4.5411777725305376       -11.815579826707570     
 H   7.9448688131792977        4.6123312064096149       -9.2574658257549771     
 H   11.003552969104433        6.8775960838121435       -6.7052325157778521     
 C   10.946768072156393        8.1099229200570981       -8.4662103840391669     
 C   7.8078678326555000        4.8797425517771984       -6.7511958985175200     
 C   9.7992229720446034        3.5674835752836169       -7.6978646334821974     
 H   9.8582539905361308        5.1453941764360076       -6.2755780067233902     
 H   10.642330628737303        9.1439652985900182       -10.325429544347633     
 C   9.7249841967062540        6.9191833578720612       -12.661323303885025     
 H   7.8313349913802961        7.1075727040086791       -11.627848487920476     
 C   8.5810337416475235        9.0657422713003921       -11.979971447293300     
 N   6.5252227996618979        5.2996383561941904       -13.860303664375373     
 H   5.5732829061199771        5.6090395632886221       -13.631854245258882     
 N   5.8197972367032600        2.7518395485510045       -12.179393664790080     
 O   9.0133609169760245        3.1916630426601373       -12.111189465812412     
 O   5.0919499199104621        5.6084231932969519       -10.980727607942422     
 H   11.710607124623158        8.7962733619409335       -8.1058951599562246     
 H   7.6623570969239267        4.0880241819343413       -6.0035603396814317     
 H   7.1058114594350963        4.6786822434709503       -7.5735015480116781     
 H   7.5008411976486702        5.8328730387391268       -6.2970773449477511     
 H   10.883010713140013        3.6085321245075974       -7.8734781047644296     
 H   9.3285929382690682        3.2483702492696223       -8.6370210379142165     
 H   9.6128006581478562        2.7806960035620238       -6.9509719947142310     
 H   9.3100941877935366        7.0168167025076800       -13.672598074956353     
 H   9.8699019053724069        5.8509367750896786       -12.450402674616855     
 H   10.722154125178545        7.3821951263377743       -12.649607972973863     
 H   9.5217151665703188        9.6272034951562855       -12.049132172997165     
 H   7.9508841373934205        9.5732149239231035       -11.238419953640676     
 H   8.0946940965181842        9.1285630348934816       -12.963788427572792     
 C   7.0491009537707292        6.1516516715230347       -14.828981365605593     
 C   4.9986615603993787        1.6758182153552623       -11.895353682575047     
 H   5.8209280644869734        2.8969655189528227       -13.196833959564904     
 C   8.9732534278279168        1.8428326551864251       -12.724419357302688     
 C   10.365543813315277        3.4165477139817404       -11.571826157478871     
 C   3.7079311193548676        5.1695701604532518       -11.211969296082470     
 C   5.0212634105827822        6.5495567644275337       -9.8541915211559772     
 C   6.5337311563457909        7.4695163605483339       -15.023092842823168     
 C   8.1532641041474996        5.7107958151989289       -15.618410994616758     
 C   4.3432381228982031       0.95327344844881590       -12.946754664208422     
 C   4.7783197839221963        1.2788776800600172       -10.542343280285012     
 H   8.7532003058473293        1.9745238338162037       -13.792387071966221     
 H   8.1390911682634943        1.3082127978418276       -12.254613363576667     
 C   10.338425663601120        1.2155066242167039       -12.450801522309394     
 C   10.882302490261367        2.0257184651298066       -11.262737570735288     
 H   10.246936092599244        4.0902059378880633       -10.716433553942366     
 H   10.967031512925931        3.9058790277737612       -12.353726088851786     
 H   3.2496839196150904        5.8670486586220312       -11.933938795351709     
 H   3.7774541669299482        4.1666704124118121       -11.653002985686465     
 C   3.0127675327964289        5.2204376891912005       -9.8326319099777351     
 C   4.0515535834343179        5.8786875863569721       -8.8920696431662449     
 H   6.0438478681951615        6.6706113082526635       -9.4857335205887772     
 H   4.6366185017610473        7.5114156058936130       -10.227321832837715     
 C   7.1842718828227339        8.3268998938292462       -15.916654267449708     
 C   5.2824998367936171        7.8841161073696000       -14.264166001498754     
 C   8.7636796453119263        6.6042353628079544       -16.506006020837841     
 C   8.5950916803984576        4.2614988908258802       -15.489451440228835     
 C   3.5761133207622766      -0.16994832218593001       -12.627714860179740     
 C   4.5024606003025820        1.4343443908832909       -14.382886695658195     
 C   3.9815778368352328       0.15837339937952818       -10.280761010211664     
 C   5.4286053407706465        2.0620742466587676       -9.4133609403311969     
 H   11.006162373105308        1.3353536802434967       -13.312391003631134     
 H   10.257736348697300       0.14507128063300329       -12.225749778985103     
 H   10.470009937546616        1.6537516892551962       -10.314069154953390     
 H   11.977540796011796        1.9847530716843838       -11.202628747341365     
 H   2.7458639554047095        4.2115065120095299       -9.4850927078413427     
 H   2.0914720647793437        5.8205506806782576       -9.8750854604230085     
 H   3.5881682531402963        6.5914505893855111       -8.1985841312527246     
 H   4.5797425864450299        5.1185526999487019       -8.3003562231872401     
 H   6.8181573219255522        9.3429477700840220       -16.033186121122995     
 C   8.2977870628667230        7.9155318313716911       -16.654370825361724     
 C   5.0732894420599681        9.4001064117734998       -14.152097044289148     
 H   5.3869502385717976        7.5028305327002069       -13.232344870432447     
 C   4.0354775679696262        7.2155842616490764       -14.899020840676531     
 H   9.6231293391031834        6.2816867523879569       -17.092529279081301     
 C   10.037376393945095        3.9972405756077327       -15.930298634695635     
 H   8.5298289828484535        4.0040943393014441       -14.422852663577730     
 C   7.6066511914690240        3.3450493606513123       -16.242544103841624     
 H   3.1060214870719234      -0.73561361373243817       -13.428812298677318     
 C   3.3869706714689136      -0.58047434056689506       -11.305950895376535     
 C   3.7071012128301724        2.7374573515827820       -14.633663109178853     
 H   5.5733999869585187        1.6572992299293734       -14.540012888719756     
 C   4.1236665392953871       0.39656088432983788       -15.444209099202626     
 H   3.8064656549266216      -0.14055685723004785       -9.2495945276294229     
 C   4.6233500163145163        2.0475091040377418       -8.1062988684840320     
 H   5.4841861594202239        3.1138125430255585       -9.7472331877034240     
 C   6.8666386514350242        1.5681352206567423       -9.1501251553269238     
 H   8.7988465205359105        8.6022552875041143       -17.333446771370806     
 H   5.9614461974704023        9.9016782983537865       -13.742412559378939     
 H   4.2256516184136643        9.6243593817150614       -13.489459731825313     
 H   4.8470123126532796        9.8538273109156727       -15.127028642237768     
 H   3.8831729394257986        7.6111197894299547       -15.914170715104966     
 H   3.1228180886171675        7.4092853061395099       -14.316507978569692     
 H   4.1501833351329589        6.1262509938214613       -14.997893375674556     
 H   10.307725009965639        2.9439364500428242       -15.763109511933903     
 H   10.754996112649977        4.6272115716754589       -15.385651405313947     
 H   10.173423335161800        4.1954553647293178       -17.001670664143848     
 H   7.6563120126860387        3.5401417308672971       -17.323357676487952     
 H   6.5765897357799306        3.5303189758791649       -15.905230961365776     
 H   7.8350316295409037        2.2789827526826651       -16.083782812739241     
 H   2.7472339464952515       -1.4308520580639890       -11.076382423314174     
 H   2.6280107586196220        2.5302634081143394       -14.626337797101531     
 H   3.9610352719097404        3.1685377980270801       -15.613403482245511     
 H   3.9049271369996488        3.5061444165571265       -13.875170456264637     
 H   3.0537700275643065       0.15822813905353303       -15.409628687710482     
 H   4.6916962527608987      -0.53418342309116196       -15.319933608187849     
 H   4.3348764566132907       0.79285303321069101       -16.446408803322470     
 H   3.5821573765983077        2.3652425566266637       -8.2614347265905632     
 H   5.0790826518625103        2.7166109918480172       -7.3642095447124341     
 H   4.5982616572149269        1.0470179821195205       -7.6531581469928902     
 H   6.8554811799148947       0.50717689427308754       -8.8604222854586343     
 H   7.3410557070919937        2.1322004532411691       -8.3353032633614834     
 H   7.4993267662925671        1.6577318937886050       -10.044382365827829     
 C  -3.8061735502683356       -3.1974575586707590        1.6516259979731713     
 C  -4.3975628945915028       -3.3578648148967809       0.35393911318061072     
 C  -4.1705070454041051       -2.0465894688932442        2.4211285609612609     
 N  -2.9141110966962174       -4.1228690931801717        2.1861229201423815     
 C  -5.3486303594313940       -2.4313968599686731       -9.0570029037656291E-002
 C  -4.0715877674212484       -4.5145944624950891      -0.58736462670894729     
 C  -5.1393722607268222       -1.1593349452026063        1.9348336749088428     
 C  -3.5748086715198601       -1.8274089277240533        3.8023173918818758     
 Dy  -1.8301759633727708       -4.8982061567495627        4.0197620231631124     
 H  -2.7696416742301175       -4.8607157573765365        1.4917289235855626     
 H  -5.8018501398089244       -2.5753642386974960       -1.0713474557366522     
 C  -5.7481279097989093       -1.3459001282292868       0.69266188616165270     
 C  -2.5917423142153910       -4.5713250955886586       -1.0161197845658023     
 C  -4.5971248515830352       -5.8788134482875121       -8.8190356078752613E-002
 H  -4.6366915015167827       -4.2992924134975823       -1.5086182170760216     
 H  -5.4287405604416135      -0.30395176322962358        2.5445565257195542     
 C  -4.4661547941069548       -2.4740206008399426        4.8820138952379200     
 H  -2.5834616481092056       -2.3221718519462078        3.8183423126764469     
 C  -3.3112319283588998      -0.35179276113579816        4.1479045609271861     
 N  -1.2737477098999488       -4.1332568852581151        6.0716114792589249     
 H -0.30365618422901541       -3.8684028610520067        5.8565677094154509     
 N -0.58698667718944508       -6.6916430149359512        4.3859624887343927     
 O  -3.7739489852448243       -6.2097638965658781        4.3837193312111467     
 O  0.13448020176483869       -3.8114736031865002        3.1569804179913579     
 H  -6.5216422111680714      -0.66567610575167302       0.33877629199787163     
 H  -2.2813960687564365       -3.6173864546570211       -1.4667853451910213     
 H  -1.8976351738045247       -4.7728213643451882      -0.18746592734817064     
 H  -2.4392557799972101       -5.3622121222719796       -1.7636071942825979     
 H  -4.4017357260186003       -6.6668923960867836      -0.83064662271052936     
 H  -4.1431840974247569       -6.1985684614352712       0.85838082780560454     
 H  -5.6825310713251760       -5.8341808054684572        7.1446727586378475E-002
 H  -4.0392208796655469       -2.3587779545606438        5.8861331023836057     
 H  -4.6210448690057895       -3.5450666376261073        4.6954757640102418     
 H  -5.4595638300828568       -2.0029619982062412        4.8707993076515397     
 H  -4.2460812335162927       0.21801367249772646        4.2289232750549894     
 H  -2.6945236932239469       0.13855261280566628        3.3845138350868931     
 H  -2.8035880666005637      -0.27703909587085096        5.1196221143378811     
 C  -1.7722576574222992       -3.2458788897797914        7.0215519695042392     
 C  0.25188864687283108       -7.7558006308017715        4.1072826145376951     
 H -0.60802816892639189       -6.5562927112435032        5.4053467302051290     
 C  -3.7417394391119867       -7.5560359630802010        4.9999752624233720     
 C  -5.1258942154360527       -5.9762090282766733        3.8466520044224599     
 C   1.5154622146568115       -4.2233490422434681        3.4518441148794654     
 C  0.22785424499980828       -2.9815477167446867        1.9225712715177921     
 C  -1.2189492559766575       -1.9418196974284456        7.1942004355436255     
 C  -2.8881153771790768       -3.6380440802006335        7.8190128312397373     
 C  0.90953720509092217       -8.4693946888822325        5.1621706003759895     
 C  0.48496323029164390       -8.1476176892326393        2.7550144481124681     
 H  -3.5193162324062017       -7.4238121557045265        6.0677511627467409     
 H  -2.9119537076017714       -8.0967055742399108        4.5290267972298528     
 C  -5.1115507251178816       -8.1735579468790629        4.7281719723552253     
 C  -5.6506864512025192       -7.3634676132608927        3.5390210490556440     
 H  -5.0031592006540944       -5.3044790037415632        2.9911011196927539     
 H  -5.7224352187150638       -5.4826300449091017        4.6293913325342748     
 H   1.9710075792570236       -3.4166165827616943        4.0933518873534034     
 H   1.4413917033162851       -5.1850156338540030        4.0287742882113573     
 C   2.2195934119197340       -4.3530302045665907        2.0441801589346507     
 C   1.2025044112573731       -3.7668106442817280        1.0273240750507620     
 H -0.79077067601260065       -2.8864484463589344        1.5367806197298710     
 H  0.62112286068842104       -1.9765912062363993        2.1985070559280220     
 C  -1.8412253534149092       -1.0516579748852208        8.0742147113623659     
 C   4.0948729626547692E-002  -1.5695932572948592        6.4288119801494474     
 C  -3.4734321872968481       -2.7110890944079968        8.6877433151907137     
 C  -3.3685181106551525       -5.0760892821848547        7.7228205801941723     
 C   1.6911272222733498       -9.5837362427288824        4.8463593835974921     
 C  0.73512208480157537       -7.9954229865851358        6.5992348952679647     
 C   1.3031429015076093       -9.2526272545933548        2.4973449998991115     
 C -0.18124005415399297       -7.3762694964483746        1.6275936998223159     
 H  -5.7784439378497616       -8.0450729913871584        5.5886647109849283     
 H  -5.0401775208134305       -9.2449393569857410        4.5064644370951088     
 H  -5.2411048216154805       -7.7397411729243011        2.5912714942003490     
 H  -6.7461163577537508       -7.3980430218627307        3.4792171419153664     
 H   2.4502091293103030       -5.4271578953147870        1.8077248618547856     
 H   3.1645026136198848       -3.7656620464530817        2.0093575171163844     
 H   1.6893364463010991       -3.1210532536709534       0.26652917586862995     
 H  0.67167703983173210       -4.5825628501102447       0.50131766767681218     
 H  -1.4417430458515210       -4.7772756061817516E-002   8.1748987036555825     
 C  -2.9680749206039301       -1.4136888126149090        8.8146481101214782     
 C  0.27410807581973362       -5.9288757284084469E-002   6.2828981226927594     
 H  -6.8082860886274521E-002  -1.9734338147002752        5.4060116979747539     
 C   1.2734930849260158       -2.2450020018197456        7.0845943987121904     
 H  -4.3443384291718301       -2.9955177314905894        9.2757050867057842     
 C  -4.8111550668187917       -5.2955814650350188        8.1820770154655502     
 H  -3.3190809911997583       -5.3573316897000103        6.6625734885781922     
 C  -2.3967651161019106       -5.9984233514093344        8.4897101341928245     
 H   2.1593672851705250       -10.147511709638799        5.6495292602864051     
 C   1.8968453083026826       -9.9873491732924364        3.5257610684811169     
 C   1.5002334684186456       -6.6761151385860247        6.8598740275763115     
 H -0.34109858988441927       -7.7970063886630081        6.7552126571831241     
 C   1.1372400545503736       -9.0284404035712953        7.6569765584635388     
 H   1.4945119147520642       -9.5446603890915291        1.4677433107818374     
 C  0.56852068181674520       -7.4631723711626243       0.28233487417531761     
 H -0.18865965703503162       -6.3101618520926772        1.9344678116440295     
 C  -1.6495864132968063       -7.8333379043614908        1.4364246642786498     
 H  -3.4504451629370414      -0.70147192498129607        9.4800165227499882     
 H -0.60866708665616964       0.44845895313247308        5.8693432780180190     
 H   1.1203214548128559       0.13857867547685365        5.6106482578861696     
 H  0.51246308481425196       0.41197970432021902        7.2476632841200699     
 H   1.4224348448071942       -1.8373126138860032        8.0958366794029839     
 H   2.1937567885536851       -2.0720323924248176        6.5076281011877430     
 H   1.1436883113544603       -3.3311939230979641        7.1979081386438191     
 H  -5.1094728784721584       -6.3431651270662268        8.0313251934620169     
 H  -5.5184091380722418       -4.6556774962079572        7.6355309230231674     
 H  -4.9311427559527230       -5.0801469423093035        9.2520327147212313     
 H  -2.4266928596405029       -5.7720616354349312        9.5642844107528191     
 H  -1.3678644764324341       -5.8527543109887512        8.1350919819707208     
 H  -2.6570772499285993       -7.0597262866261579        8.3645528970161429     
 H   2.5461436140142939       -10.830853865587240        3.2988168077176230     
 H   2.5836948507800490       -6.8587507754190247        6.8590892560310595     
 H   1.2293961338192891       -6.2549173326314147        7.8390672526819793     
 H   1.2907238087135053       -5.9078228531184944        6.1042412755900815     
 H   2.2130696645857428       -9.2401900438373694        7.6208924837822929     
 H  0.59179569491096773       -9.9725894160137898        7.5296916496621202     
 H  0.91677896304462614       -8.6405985989950551        8.6602642013025974     
 H   1.6331466933024186       -7.1764033661709039       0.37622921165012302     
 H  0.10288918016910109       -6.8022345805655631      -0.46087874701816245     
 H  0.53518100476447716       -8.4831147554574198      -0.14172251865456612     
 H  -1.6824947742672209       -8.9028196481957558        1.1678735066200161     
 H  -2.1398652735663024       -7.2730384977429594       0.62862456477798645     
 H  -2.2449757884139694       -7.7059429758761988        2.3560949368032436     
         240

 C   9.0249592740499018        6.2437041097978776       -9.4314175882419544     
 C   9.6090495983241571        6.0853881555873190       -8.1301828435686474     
 C   9.3985007926594939        7.3896512122401834       -10.205114884141588     
 N   8.1278160431271758        5.3241042259443443       -9.9640782778254966     
 C   10.551547913839471        7.0162746169758661       -7.6801841115114478     
 C   9.2851556244484570        4.9272759064211842       -7.1895656953883922     
 C   10.351168425385113        8.2864727367403201       -9.7081801039748186     
 C   8.8261602484364854        7.5934181050318914       -11.598198502893148     
 Dy   7.0783149502075915        4.5392626955640107       -11.813575685907191     
 H   7.9487027543853328        4.6064525683891340       -9.2560159453772286     
 H   11.002630785614212        6.8720957063315362       -6.6987032068939589     
 C   10.945608628038574        8.1063544406142434       -8.4582693325622085     
 C   7.8079468210327247        4.8728399933633391       -6.7498841087866435     
 C   9.8007683223823729        3.5618525471894360       -7.6955254056830871     
 H   9.8577206866793237        5.1383557120442074       -6.2717524368622204     
 H   10.640840045495437        9.1425545854055184       -10.316155305140251     
 C   9.7251538344909410        6.9193486680734582       -12.655325148320774     
 H   7.8314975385312815        7.1063819896082450       -11.621667803299452     
 C   8.5811247860501467        9.0649723210453725       -11.971756112953635     
 N   6.5253352057538034        5.3046240127444806       -13.854365462001605     
 H   5.5739605178639779        5.6132120884541905       -13.623230881745938     
 N   5.8235406773180971        2.7500393302784545       -12.180886334280576     
 O   9.0171774331622245        3.1924469887871307       -12.112406326846791     
 O   5.0943126282349391        5.6023011849821049       -10.974980956850301     
 H   11.708634009276999        8.7928806683538863       -8.0967066605334139     
 H   7.6612355423277299        4.0798300512276242       -6.0040131817423603     
 H   7.1068195569483414        4.6737937366974025       -7.5733073955510939     
 H   7.5008742180262367        5.8251906692521702       -6.2943176784103638     
 H   10.884789552278013        3.6030847606122176       -7.8692915623312087     
 H   9.3317810319306158        3.2436252682811411       -8.6357220268935055     
 H   9.6132597360454621        2.7742921517589227       -6.9498184231935189     
 H   9.3100392122788609        7.0176997226422957       -13.666434451278535     
 H   9.8706416498137859        5.8510380031851952       -12.445307346571013     
 H   10.722094438984618        7.3828315728908862       -12.643374768810169     
 H   9.5219230380268023        9.6261531352034719       -12.041653729662308     
 H   7.9521084301887495        9.5720460401619487       -11.229032718648641     
 H   8.0936167526372760        9.1287457125588070       -12.954890197684152     
 C   7.0463600987371926        6.1581707199218823       -14.822876602525314     
 C   5.0017036301444104        1.6743455967624992       -11.897775128326295     
 H   5.8244016513476247        2.8964494190701817       -13.198093957711658     
 C   8.9777562625715213        1.8452577070121039       -12.728796531297554     
 C   10.369146984004512        3.4165297540976534       -11.572298110064926     
 C   3.7101998155371243        5.1639767910505885       -11.206587327848347     
 C   5.0239457954586433        6.5453579534661568       -9.8502290161631780     
 C   6.5280012053385015        7.4748944858459172       -15.015825817757010     
 C   8.1504521442551248        5.7201263190639828       -15.613812181180920     
 C   4.3461360801682929       0.95274084672637505       -12.949737659458002     
 C   4.7807510435410858        1.2767988897770164       -10.545068819920761     
 H   8.7586590384149634        1.9794620939353935       -13.796522336612909     
 H   8.1432212437103200        1.3096797607847364       -12.260972483327834     
 C   10.342739985741064        1.2173566301808687       -12.455525437363924     
 C   10.885983649718298        2.0252743655933161       -11.265757944513524     
 H   10.250134346654281        4.0884909539286598       -10.715722152565249     
 H   10.970742362169634        3.9074314121050731       -12.353038166634198     
 H   3.2536408727593358        5.8589666721959297       -11.931540974959125     
 H   3.7791836090884510        4.1597510622662215       -11.644001860907142     
 C   3.0132090853116078        5.2204352144416406       -9.8288795184788480     
 C   4.0523301275026018        5.8777126785941229       -8.8881287505129336     
 H   6.0463265356854032        6.6655513639450303       -9.4809934164543392     
 H   4.6411409203229947        7.5070482991189325       -10.225293311095831     
 C   7.1756077790165973        8.3339087130627831       -15.909663731137222     
 C   5.2768563722439366        7.8870544796461202       -14.255574717283817     
 C   8.7579397534013292        6.6152140728375564       -16.501484306615950     
 C   8.5953233731385357        4.2717700433145858       -15.486680055572394     
 C   3.5785316436791628      -0.17036528272663348       -12.631561691670754     
 C   4.5059435304924529        1.4346598691841264       -14.385484077340285     
 C   3.9832956361634713       0.15662834708055179       -10.284344582171082     
 C   5.4312941030371142        2.0588317390558291       -9.4154446279046375     
 H   11.010974212485044        1.3386833895863217       -13.316440249529577     
 H   10.261870811817435       0.14659572983135313       -12.232456393630848     
 H   10.473378547304284        1.6514487184024365       -10.318052535145720     
 H   11.981185858711207        1.9842435960751645       -11.205263223649297     
 H   2.7423808586544745        4.2136365017340536       -9.4795294502042751     
 H   2.0941586182053764        5.8231093167993446       -9.8743500674318589     
 H   3.5897742113082813        6.5922050753812353       -8.1960172286150890     
 H   4.5785326012277787        5.1173799532562665       -8.2950851016278779     
 H   6.8070848056792750        9.3490252482148204       -16.025277293171847     
 C   8.2891082284833875        7.9254093718181062       -16.648636367448638     
 C   5.0648077797169702        9.4026408527148249       -14.143960285484690     
 H   5.3832005743232081        7.5064721743201961       -13.223737736965825     
 C   4.0305243511361448        7.2159188512816232       -14.888733239772705     
 H   9.6173747346080241        6.2949028146685588       -17.089052011157236     
 C   10.037602367297842        4.0107598093723462       -15.928958580860852     
 H   8.5315609719760310        4.0130774486663716       -14.420344987923844     
 C   7.6083271285105729        3.3541737526787467       -16.240179648374543     
 H   3.1084335576983269      -0.73539129762581623       -13.433102713878451     
 C   3.3887697012154683      -0.58150136495355031       -11.310072069997707     
 C   3.7114214016336637        2.7384536258186429       -14.635411744194910     
 H   5.5770456094855927        1.6571095549429047       -14.542131746723769     
 C   4.1270124282006178       0.39775270523334594       -15.447602774937495     
 H   3.8075145659152900      -0.14247505829854545       -9.2533718092979527     
 C   4.6249081793137901        2.0455657899858548       -8.1090849915648295     
 H   5.4887388180942125        3.1104810844592805       -9.7489971903782529     
 C   6.8683208273582732        1.5626436217489050       -9.1514571336505774     
 H   8.7880429575291164        8.6133893025589074       -17.327809643822263     
 H   5.9525380239718819        9.9062221122710969       -13.736177686309993     
 H   4.2178945269279806        9.6257304145793086       -13.480103920124048     
 H   4.8361514698756158        9.8551676883698907       -15.118796510645879     
 H   3.8764615100295088        7.6105098711284569       -15.903912942569718     
 H   3.1181877407813090        7.4084344366825343       -14.305392862261208     
 H   4.1471192858613106        6.1268089032803879       -14.987116989115828     
 H   10.310330516612357        2.9581096695356828       -15.762134776537208     
 H   10.754394334292478        4.6421135622366867       -15.384923722698250     
 H   10.172129330903710        4.2092104086328517       -17.000449365141655     
 H   7.6564694326467375        3.5509788728239324       -17.320673990123552     
 H   6.5782899699159341        3.5364997453102069       -15.901768823002486     
 H   7.8392789383788584        2.2885620688085320       -16.083329996162281     
 H   2.7486377917454887       -1.4317577022257895       -11.081172676773466     
 H   2.6322652134936408        2.5317872319036225       -14.629914260061454     
 H   3.9668594487342537        3.1708941514307263       -15.614033364708236     
 H   3.9084415097146663        3.5058539262842703       -13.875497628831404     
 H   3.0570374782560914       0.15971723046585637       -15.413460468084958     
 H   4.6947420341578541      -0.53324039629160391       -15.323821717918458     
 H   4.3386125887826257       0.79461729456515651       -16.449478351011344     
 H   3.5845615531533923        2.3652421640803305       -8.2652261693010338     
 H   5.0811159772993850        2.7137222293906165       -7.3664218603318128     
 H   4.5974828720791807        1.0451187341885446       -7.6562534411182455     
 H   6.8554877326341499       0.50165240151443324       -8.8621375532257023     
 H   7.3431541215373946        2.1257842149491104       -8.3362549096584093     
 H   7.5015303845279382        1.6515189014691747       -10.045416433276438     
 C  -3.8067623520299185       -3.1998709435472210        1.6465348689095127     
 C  -4.3972615484419277       -3.3608592830069419       0.34855845354158022     
 C  -4.1698865741589000       -2.0476826680285822        2.4145028124431978     
 N  -2.9165016259664065       -4.1258490720561625        2.1827040126952628     
 C  -5.3462618013098240       -2.4334274801902396       -9.7903494380773476E-002
 C  -4.0715757118201861       -4.5188295287553339      -0.59121983371849995     
 C  -5.1363687459054814       -1.1592560272324761        1.9261209162384008     
 C  -3.5754627770738674       -1.8283864643878507        3.7961595434227817     
 Dy  -1.8341924480641323       -4.8999008763820848        4.0176778525549572     
 H  -2.7717559179136115       -4.8641949633827091        1.4889437536062844     
 H  -5.7989973406934778       -2.5777765909076211       -1.0788405761398197     
 C  -5.7442031139939633       -1.3462562038378225       0.68359011469857001     
 C  -2.5914221048946215       -4.5762433553992254       -1.0188088795125121     
 C  -4.5978835203638830       -5.8824136600431363       -9.1208815239814972E-002
 H  -4.6359936097509431       -4.3042339147727029       -1.5130266382022204     
 H  -5.4247296024845326      -0.30270467932814243        2.5345309959135762     
 C  -4.4679125374916069       -2.4747163766229456        4.8751144126710235     
 H  -2.5843367041287451       -2.3234724844388972        3.8132819927126245     
 C  -3.3118554737809545      -0.35284944230400828        4.1419428186008274     
 N  -1.2748990336399513       -4.1278687130602094        6.0651814391309786     
 H -0.30628752198756465       -3.8616640829694067        5.8467282687696791     
 N -0.59114787281497283       -6.6927586389991536        4.3871716847426736     
 O  -3.7787056027025829       -6.2099214084025842        4.3817829395605896     
 O  0.13152507819159676       -3.8171469039721750        3.1531773247167902     
 H  -6.5159941959346677      -0.66512493730408939       0.32808712053297806     
 H  -2.2811650195336148       -3.6232815471841699       -1.4713742465964703     
 H  -1.8979271792642984       -4.7754068696579290      -0.18923444758076208     
 H  -2.4380421654173494       -5.3686897077183806       -1.7642727520484680     
 H  -4.4022962079626708       -6.6710719091974440      -0.83296501765000297     
 H  -4.1446327795585187       -6.2016832128385078       0.85584199855532428     
 H  -5.6833977865489169       -5.8374837026150344        6.7651486822059556E-002
 H  -4.0414276351922691       -2.3602236757626116        5.8795206178894253     
 H  -4.6236235979005000       -3.5455068959148019        4.6879236978597296     
 H  -5.4609097743637136       -2.0028295965909293        4.8636058516639622     
 H  -4.2467176036254779       0.21697126577784015        4.2227427310372398     
 H  -2.6949178857977496       0.13753544143038296        3.3787572795175485     
 H  -2.8044453556205355      -0.27819317229230839        5.1137927064859872     
 C  -1.7716500507861841       -3.2406360828058021        7.0158783413440275     
 C  0.24776044656418950       -7.7569264304316823        4.1088873652408102     
 H -0.61095810859507227       -6.5558408648813282        5.4062537706148728     
 C  -3.7468850065063877       -7.5547918114661909        5.0008402058772035     
 C  -5.1304346668842502       -5.9774474029678393        3.8438178994813370     
 C   1.5129208095489710       -4.2295348312412946        3.4448389997004920     
 C  0.22304713022481787       -2.9783193926024523        1.9272459973019025     
 C  -1.2169862960128246       -1.9371412227970235        7.1885304347614447     
 C  -2.8869082714351229       -3.6322137588556016        7.8144945116427511     
 C  0.90549528227137599       -8.4701825245631195        5.1640097988721907     
 C  0.48090612399706167       -8.1491351144310062        2.7567780658818446     
 H  -3.5257611278608914       -7.4202022727993002        6.0684459565144033     
 H  -2.9164162383016832       -8.0960200533479156        4.5319898834983601     
 C  -5.1161978283269880       -8.1733787478351090        4.7289332053424644     
 C  -5.6548446620173927       -7.3652574277328480        3.5382886944928615     
 H  -5.0074463054263898       -5.3070947813594849        2.9872548609831160     
 H  -5.7273405936943105       -5.4827085791886470        4.6254804140825616     
 H   1.9664734637491725       -3.4317522686186095        4.0943937947257334     
 H   1.4400475587604709       -5.1951322054663027        4.0098446658407898     
 C   2.2186059393237474       -4.3422564673382613        2.0406349562279185     
 C   1.1998711874195045       -3.7527773655376415        1.0280759665782240     
 H -0.79557143988197054       -2.8829168534959875        1.5414862698633776     
 H  0.61340382719400011       -1.9760396372145792        2.2112966577566211     
 C  -1.8375154811241639       -1.0469253280809598        8.0695905676442479     
 C   4.2462706180220286E-002  -1.5653918145001162        6.4221742117069756     
 C  -3.4702973849120058       -2.7052475332525967        8.6843594236961792     
 C  -3.3687276639073951       -5.0697762811306122        7.7184599618244629     
 C   1.6868880868246823       -9.5847356478274381        4.8486132231676180     
 C  0.73128394095649663       -7.9952340752608793        6.6007290227245665     
 C   1.2987580086822288       -9.2544965842436877        2.4994769262341561     
 C -0.18460956820129332       -7.3778753583659560        1.6288739591312003     
 H  -5.7837383665222735       -8.0441509266528008        5.5887672984806818     
 H  -5.0440686260177587       -9.2449732336014545        4.5087284040653541     
 H  -5.2447356145097066       -7.7429300560830860        2.5913844753353317     
 H  -6.7502206983960633       -7.4002110770695948        3.4779856852695978     
 H   2.4556886751997875       -5.4101898652740470        1.7955232574920463     
 H   3.1596780589488906       -3.7513227978754276        2.0137776351355652     
 H   1.6843549045310440       -3.1008365611374060       0.27305733292519846     
 H  0.67169031469514551       -4.5654015884197321       0.49638713253297151     
 H  -1.4370599603789449       -4.3463207038726644E-002   8.1702035910278035     
 C  -2.9637165288787335       -1.4083620666541634        8.8111833479704043     
 C  0.27739249610874700       -5.5231429564880245E-002   6.2783125726681215     
 H  -6.8215993171960781E-002  -1.9674594843802613        5.3989273701210161     
 C   1.2749610864447150       -2.2431033821937585        7.0753253062165804     
 H  -4.3406103920832386       -2.9892187584610599        9.2733596350604959     
 C  -4.8113156953328522       -5.2880183310582680        8.1784180982322727     
 H  -3.3202374345447705       -5.3510367242100099        6.6581321011892820     
 C  -2.3976517670418152       -5.9932060084338676        8.4848509592381838     
 H   2.1552915758919986       -10.148140389676859        5.6519681362620853     
 C   1.8924048858675486       -9.9889442455328155        3.5281171038170611     
 C   1.4968201931427132       -6.6759140162567236        6.8601101480074957     
 H -0.34486458911519835       -7.7963395351998575        6.7564261868539681     
 C   1.1327101371378550       -9.0276533747277306        7.6592816149753622     
 H   1.4900038489194609       -9.5468010973369530        1.4699148554127455     
 C  0.56963395462090793       -7.4586582189294939       0.28661869389155170     
 H -0.19678183033328003       -6.3128136316830439        1.9373977049468281     
 C  -1.6501476542369660       -7.8393137977234160        1.4324683526047173     
 H  -3.4447224483151895      -0.69611030635723126        9.4773962886724892     
 H -0.60516736926836112       0.45427097809084943        5.8667917486671177     
 H   1.1229929269772132       0.14266606039301100        5.6053360230218612     
 H  0.51754151121853942       0.41400536835420809        7.2434681227040665     
 H   1.4257311161968347       -1.8370039433117029        8.0868258214028348     
 H   2.1945963143460010       -2.0702865743585765        6.4973588746433562     
 H   1.1439630359267374       -3.3292272209980656        7.1873656394816283     
 H  -5.1108489866935507       -6.3351552185929156        8.0271620755239148     
 H  -5.5182059576836293       -4.6470433175725594        7.6327359508270094     
 H  -4.9304078097850876       -5.0732850144138384        9.2485975031651702     
 H  -2.4268618498484775       -5.7667866299831845        9.5594395173201772     
 H  -1.3687483172608126       -5.8486409959743142        8.1298625545471843     
 H  -2.6591357152571691       -7.0542330872698500        8.3598763836703363     
 H   2.5416738110885788       -10.832573557662878        3.3015188314067418     
 H   2.5801689440260467       -6.8590345128380736        6.8607950488495062     
 H   1.2252566997333247       -6.2529921913548439        7.8382528621678800     
 H   1.2885340766228301       -5.9088639093525694        6.1029762295155772     
 H   2.2083647030814557       -9.2401873110905015        7.6235419227231782     
 H  0.58662921633541931       -9.9714937573981004        7.5326220806290136     
 H  0.91235954789239482       -8.6389715616553016        8.6622625470874670     
 H   1.6319709139422975       -7.1680090253123590       0.38533408929261681     
 H  0.10407255341564603       -6.7979909571022850      -0.45691282375725428     
 H  0.54227287876625330       -8.4772593845345483      -0.13916510053183781     
 H  -1.6787177190488600       -8.9081594350709672        1.1624269263340152     
 H  -2.1400022806379870       -7.2792801211408120       0.62422039841908716     
 H  -2.2482126498482708       -7.7154757007823882        2.3504363267780812     
         240

 C   9.0262311698367483        6.2396529366243056       -9.4268123759134301     
 C   9.6097685196281493        6.0802601790564079       -8.1255006429966130     
 C   9.3986546092247831        7.3870659694328049       -10.198671695713085     
 N   8.1306209652573234        5.3197012549525367       -9.9612557133662598     
 C   10.551085521753183        7.0114231180613462       -7.6737734265003184     
 C   9.2856856112090647        4.9209687568937532       -7.1865185372679505     
 C   10.350275742338528        8.2840336223381978       -9.7001773691340389     
 C   8.8262746082977230        7.5922921133986341       -11.591471460967194     
 Dy   7.0811449084229814        4.5373476185974839       -11.811571545106812     
 H   7.9525366955913679        4.6005739303686539       -9.2545660649994783     
 H   11.001708602123990        6.8665953288509289       -6.6921738980100667     
 C   10.944449183920755        8.1027859611713868       -8.4503282810852500     
 C   7.8080258094099504        4.8659374349494788       -6.7485723190557678     
 C   9.8023136727201425        3.5562215190952551       -7.6931861778839776     
 H   9.8571873828225165        5.1313172476524072       -6.2679268670010506     
 H   10.639349462253573        9.1411438722210168       -10.306881065932870     
 C   9.7253234722756279        6.9195139782748551       -12.649326992756523     
 H   7.8316600856822669        7.1051912752078108       -11.615487118678427     
 C   8.5812158304527699        9.0642023707903530       -11.963540778613970     
 N   6.5254476118457081        5.3096096692947716       -13.848427259627835     
 H   5.5746381296079797        5.6173846136197598       -13.614607518232994     
 N   5.8272841179329342        2.7482391120059040       -12.182379003771073     
 O   9.0209939493484228        3.1932309349141237       -12.113623187881171     
 O   5.0966753365594162        5.5961791766672571       -10.969234305758180     
 H   11.706660893930842        8.7894879747668391       -8.0875181611106015     
 H   7.6601139877315338        4.0716359205209072       -6.0044660238032881     
 H   7.1078276544615866        4.6689052299238547       -7.5731132430905097     
 H   7.5009072384038031        5.8175082997652146       -6.2915580118729757     
 H   10.886568391416013        3.5976373967168378       -7.8651050198979870     
 H   9.3349691255921616        3.2388802872926603       -8.6344230158727946     
 H   9.6137188139430698        2.7678882999558212       -6.9486648516728078     
 H   9.3099842367641834        7.0185827427769114       -13.660270827600717     
 H   9.8713813942551649        5.8511392312807109       -12.440212018525170     
 H   10.722034752790689        7.3834680194439972       -12.637141564646475     
 H   9.5221309094832858        9.6251027752506566       -12.034175286327448     
 H   7.9533327229840785        9.5708771564007940       -11.219645483656608     
 H   8.0925394087563660        9.1289283902241323       -12.945991967795512     
 C   7.0436192437036569        6.1646897683207307       -14.816771839445034     
 C   5.0047456998894413        1.6728729781697362       -11.900196574077542     
 H   5.8278752382082759        2.8959333191875407       -13.199353955858413     
 C   8.9822590973151257        1.8476827588377827       -12.733173705292419     
 C   10.372750154693749        3.4165117942135663       -11.572770062650983     
 C   3.7124685117193810        5.1583834216479261       -11.201205359614223     
 C   5.0266281803345043        6.5411591425047799       -9.8462665111703789     
 C   6.5222712543312120        7.4802726111435005       -15.008558792690851     
 C   8.1476401843627499        5.7294568229290359       -15.609213367745083     
 C   4.3490340374383827       0.95220824500393431       -12.952720654707580     
 C   4.7831823031599763        1.2747200994940155       -10.547794359556510     
 H   8.7641177709825975        1.9844003540545831       -13.800657601259600     
 H   8.1473513191571456        1.3111467237276448       -12.267331603079001     
 C   10.347054307881008        1.2192066361450333       -12.460249352418455     
 C   10.889664809175230        2.0248302660568260       -11.268778318291760     
 H   10.253332600709319        4.0867759699692563       -10.715010751188130     
 H   10.974453211413339        3.9089837964363849       -12.352350244416607     
 H   3.2575978259035812        5.8508846857698282       -11.929143154566539     
 H   3.7809130512469533        4.1528317121206308       -11.635000736127818     
 C   3.0136506378267862        5.2204327396920807       -9.8251271269799627     
 C   4.0531066715708857        5.8767377708312747       -8.8841878578596205     
 H   6.0488052031756450        6.6604914196373972       -9.4762533123198995     
 H   4.6456633388849431        7.5026809923442519       -10.223264789353944     
 C   7.1669436752104598        8.3409175322963218       -15.902673194824736     
 C   5.2712129076942560        7.8899928519226403       -14.246983433068879     
 C   8.7521998614907339        6.6261927828671592       -16.496962592394059     
 C   8.5955550658786120        4.2820411958032922       -15.483908670915952     
 C   3.5809499665960489      -0.17078224326733699       -12.635408523161766     
 C   4.5094264606823238        1.4349753474849618       -14.388081459022375     
 C   3.9850134354917097       0.15488329478157536       -10.287928154130498     
 C   5.4339828653035820        2.0555892314528910       -9.4175283154780782     
 H   11.015786051864778        1.3420130989291470       -13.320489495428021     
 H   10.266005274937571       0.14812017902970298       -12.239163008276593     
 H   10.476747157061954        1.6491457475496765       -10.322035915338050     
 H   11.984830921410616        1.9837341204659453       -11.207897699957229     
 H   2.7388977619042389        4.2157664914585773       -9.4739661925672074     
 H   2.0968451716314092        5.8256679529204316       -9.8736146744407076     
 H   3.5913801694762664        6.5929595613769596       -8.1934503259774534     
 H   4.5773226160105267        5.1162072065638320       -8.2898139800685158     
 H   6.7960122894329968        9.3551027263456206       -16.017368465220695     
 C   8.2804293941000502        7.9352869122645213       -16.642901909535549     
 C   5.0563261173739713        9.4051752936561499       -14.135823526680232     
 H   5.3794509100746177        7.5101138159401861       -13.215130603499203     
 C   4.0255711343026634        7.2162534409141692       -14.878445638868879     
 H   9.6116201301128648        6.3081188769491616       -17.085574743233170     
 C   10.037828340650586        4.0242790431369597       -15.927618527026072     
 H   8.5332929611036086        4.0220605580312991       -14.417837312269958     
 C   7.6100030655521218        3.3632981447061812       -16.237815192907462     
 H   3.1108456283247308      -0.73516898151919430       -13.437393129079586     
 C   3.3905687309620225      -0.58252838934020557       -11.314193244618881     
 C   3.7157415904371551        2.7394499000545038       -14.637160379210968     
 H   5.5806912320126667        1.6569198799564360       -14.544250604727782     
 C   4.1303583171058484       0.39894452613685405       -15.450996450672363     
 H   3.8085634769039589      -0.14439325936704306       -9.2571490909664806     
 C   4.6264663423130639        2.0436224759339674       -8.1118711146456288     
 H   5.4932914767682011        3.1071496258930029       -9.7507611930530818     
 C   6.8700030032815214        1.5571520228410680       -9.1527891119742311     
 H   8.7772393945223204        8.6245233176137024       -17.322172516273724     
 H   5.9436298504733616        9.9107659261884073       -13.729942813241045     
 H   4.2101374354422978        9.6271014474435557       -13.470748108422782     
 H   4.8252906270979521        9.8565080658241069       -15.110564379053990     
 H   3.8697500806332186        7.6098999528269591       -15.893655170034469     
 H   3.1135573929454505        7.4075835672255588       -14.294277745952723     
 H   4.1440552365896632        6.1273668127393153       -14.976340602557102     
 H   10.312936023259075        2.9722828890285418       -15.761160041140513     
 H   10.753792555934979        4.6570155527979136       -15.384196040082552     
 H   10.170835326645619        4.2229654525363864       -16.999228066139462     
 H   7.6566268526074355        3.5618160147805678       -17.317990303759156     
 H   6.5799902040519367        3.5426805147412486       -15.898306684639198     
 H   7.8435262472168130        2.2981413849343988       -16.082877179585317     
 H   2.7500416369957263       -1.4326633463875900       -11.085962930232757     
 H   2.6365196683676597        2.5333110556929057       -14.633490723021378     
 H   3.9726836255587665        3.1732505048343720       -15.614663247170959     
 H   3.9119558824296843        3.5055634360114141       -13.875824801398172     
 H   3.0603049289478759       0.16120632187817974       -15.417292248459434     
 H   4.6977878155548085      -0.53229736949204576       -15.327709827649064     
 H   4.3423487209519616       0.79638155591962190       -16.452547898700221     
 H   3.5869657297084769        2.3652417715339973       -8.2690176120115062     
 H   5.0831493027362598        2.7108334669332157       -7.3686341759511906     
 H   4.5967040869434346        1.0432194862575686       -7.6593487352436016     
 H   6.8554942853534051       0.49612790875577883       -8.8638528209927703     
 H   7.3452525359827945        2.1193679766570521       -8.3372065559553352     
 H   7.5037340027633102        1.6453059091497444       -10.046450500725047     
 C  -3.8073511537915019       -3.2022843284236830        1.6414437398458543     
 C  -4.3969602022923526       -3.3638537511171029       0.34317779390254965     
 C  -4.1692661029136948       -2.0487758671639198        2.4078770639251350     
 N  -2.9188921552365956       -4.1288290509321541        2.1792851052481437     
 C  -5.3438932431882540       -2.4354581004118061      -0.10523695972389066     
 C  -4.0715636562191238       -4.5230645950155797      -0.59507504072805251     
 C  -5.1333652310841398       -1.1591771092623457        1.9174081575679585     
 C  -3.5761168826278742       -1.8293640010516479        3.7900016949636881     
 Dy  -1.8382089327554938       -4.9015955960146069        4.0155936819468012     
 H  -2.7738701615971060       -4.8676741693888825        1.4861585836270064     
 H  -5.7961445415780313       -2.5801889431177463       -1.0863336965429871     
 C  -5.7402783181890182       -1.3466122794463582       0.67451834323548743     
 C  -2.5911018955738516       -4.5811616152097923       -1.0214979744592221     
 C  -4.5986421891447318       -5.8860138717987613       -9.4227274400877345E-002
 H  -4.6352957179851044       -4.3091754160478244       -1.5174350593284194     
 H  -5.4207186445274518      -0.30145759542666123        2.5245054661075987     
 C  -4.4696702808762598       -2.4754121524059487        4.8682149301041280     
 H  -2.5852117601482849       -2.3247731169315871        3.8082216727488021     
 C  -3.3124790192030096      -0.35390612347221839        4.1359810762744678     
 N  -1.2760503573799538       -4.1224805408623038        6.0587513990030324     
 H -0.30891885974611394       -3.8549253048868062        5.8368888281239064     
 N -0.59530906844050058       -6.6938742630623560        4.3883808807509537     
 O  -3.7834622201603421       -6.2100789202392903        4.3798465479100326     
 O  0.12856995461835480       -3.8228202047578499        3.1493742314422222     
 H  -6.5103461807012639      -0.66457376885650576       0.31739794906808444     
 H  -2.2809339703107931       -3.6291766397113188       -1.4759631480019191     
 H  -1.8982191847240721       -4.7779923749706699      -0.19100296781335357     
 H  -2.4368285508374892       -5.3751672931647816       -1.7649383098143381     
 H  -4.4028566899067405       -6.6752514223081052      -0.83528341258947647     
 H  -4.1460814616922814       -6.2047979642417443       0.85330316930504402     
 H  -5.6842645017726579       -5.8407865997616115        6.3856246057740623E-002
 H  -4.0436343907189922       -2.3616693969645794        5.8729081333952449     
 H  -4.6262023267952106       -3.5459471542034966        4.6803716317092174     
 H  -5.4622557186445713       -2.0026971949756169        4.8564123956763856     
 H  -4.2473539737346631       0.21592885905795381        4.2165621870194903     
 H  -2.6953120783715523       0.13651827005509964        3.3730007239482038     
 H  -2.8053026446405074      -0.27934724871376582        5.1079632986340933     
 C  -1.7710424441500692       -3.2353932758318122        7.0102047131838159     
 C  0.24363224625554797       -7.7580522300615939        4.1104921159439254     
 H -0.61388804826375276       -6.5553890185191532        5.4071608110246165     
 C  -3.7520305739007882       -7.5535476598521809        5.0017051493310349     
 C  -5.1349751183324477       -5.9786857776590061        3.8409837945402137     
 C   1.5103794044411305       -4.2357206202391220        3.4378338845215186     
 C  0.21824001544982746       -2.9750910684602179        1.9319207230860127     
 C  -1.2150233360489917       -1.9324627481656012        7.1828604339792630     
 C  -2.8857011656911693       -3.6263834375105701        7.8099761920457640     
 C  0.90145335945182992       -8.4709703602440083        5.1658489973683910     
 C  0.47684901770247945       -8.1506525396293750        2.7585416836512215     
 H  -3.5322060233155814       -7.4165923898940740        6.0691407502820667     
 H  -2.9208787690015945       -8.0953345324559205        4.5349529697668673     
 C  -5.1208449315360935       -8.1731995487911568        4.7296944383297035     
 C  -5.6590028728322670       -7.3670472422048032        3.5375563399300796     
 H  -5.0117334101986852       -5.3097105589774074        2.9834086022734785     
 H  -5.7322459686735572       -5.4827871134681914        4.6215694956308475     
 H   1.9619393482413214       -3.4468879544755247        4.0954357020980634     
 H   1.4387034142046566       -5.2052487770786025        3.9909150434702219     
 C   2.2176184667277608       -4.3314827301099319        2.0370897535211858     
 C   1.1972379635816359       -3.7387440867935551        1.0288278581056858     
 H -0.80037220375134055       -2.8793852606330410        1.5461919199968839     
 H  0.60568479369957906       -1.9754880681927593        2.2240862595852198     
 C  -1.8338056088334183       -1.0421926812766988        8.0649664239261281     
 C   4.3976682733892866E-002  -1.5611903717053732        6.4155364432645028     
 C  -3.4671625825271630       -2.6994059720971970        8.6809755322016429     
 C  -3.3689372171596372       -5.0634632800763688        7.7140993434547545     
 C   1.6826489513760146       -9.5857350529259939        4.8508670627377430     
 C  0.72744579711141788       -7.9950451639366227        6.6022231501811683     
 C   1.2943731158568483       -9.2563659138940189        2.5016088525692006     
 C -0.18797908224859367       -7.3794812202835365        1.6301542184400843     
 H  -5.7890327951947853       -8.0432288619184433        5.5888698859764361     
 H  -5.0479597312220879       -9.2450071102171663        4.5109923710355986     
 H  -5.2483664074039318       -7.7461189392418710        2.5914974564703144     
 H  -6.7543250390383758       -7.4023791322764581        3.4767542286238298     
 H   2.4611682210892725       -5.3932218352333079        1.7833216531293070     
 H   3.1548535042778960       -3.7369835492977734        2.0181977531547459     
 H   1.6793733627609890       -3.0806198686038582       0.27958548998176697     
 H  0.67170358955855891       -4.5482403267292204       0.49145659738913094     
 H  -1.4323768749063688       -3.9153658015635757E-002   8.1655084784000245     
 C  -2.9593581371535369       -1.4030353206934181        8.8077185858193303     
 C  0.28067691639776027       -5.1174101845676022E-002   6.2737270226434836     
 H  -6.8349125457647042E-002  -1.9614851540602476        5.3918430422672783     
 C   1.2764290879634144       -2.2412047625677713        7.0660562137209713     
 H  -4.3368823549946471       -2.9829197854315304        9.2710141834152058     
 C  -4.8114763238469127       -5.2804551970815172        8.1747591809989952     
 H  -3.3213938778897827       -5.3447417587200095        6.6536907138003727     
 C  -2.3985384179817197       -5.9879886654584009        8.4799917842835431     
 H   2.1512158666134722       -10.148769069714920        5.6544070122377645     
 C   1.8879644634324144       -9.9905393177731927        3.5304731391530053     
 C   1.4934069178667810       -6.6757128939274226        6.8603462684386800     
 H -0.34863058834597738       -7.7956726817367077        6.7576397165248121     
 C   1.1281802197253361       -9.0268663458841658        7.6615866714871848     
 H   1.4854957830868578       -9.5489418055823769        1.4720864000436535     
 C  0.57074722742507067       -7.4541440666963625       0.29090251360778585     
 H -0.20490400363152844       -6.3154654112734097        1.9403275982496266     
 C  -1.6507088951771256       -7.8452896910853420        1.4285120409307848     
 H  -3.4389997336933371      -0.69074868773316644        9.4747760545949902     
 H -0.60166765188055271       0.46008300304922578        5.8642402193162173     
 H   1.1256643991415702       0.14675344530916828        5.6000237881575528     
 H  0.52261993762282677       0.41603103238819716        7.2392729612880631     
 H   1.4290273875864750       -1.8366952727374029        8.0778149634026857     
 H   2.1954358401383165       -2.0685407562923355        6.4870896480989693     
 H   1.1442377604990144       -3.3272605188981674        7.1768231403194367     
 H  -5.1122250949149421       -6.3271453101196045        8.0229989575858145     
 H  -5.5180027772950178       -4.6384091389371616        7.6299409786308505     
 H  -4.9296728636174514       -5.0664230865183733        9.2451622916091072     
 H  -2.4270308400564522       -5.7615116245314377        9.5545946238875370     
 H  -1.3696321580891908       -5.8445276809598763        8.1246331271236478     
 H  -2.6611941805857393       -7.0487398879135421        8.3551998703245278     
 H   2.5372040081628642       -10.834293249738517        3.3042208550958607     
 H   2.5766430372720439       -6.8593182502571226        6.8625008416679529     
 H   1.2211172656473603       -6.2510670500782730        7.8374384716537815     
 H   1.2863443445321547       -5.9099049655866445        6.1017111834410729     
 H   2.2036597415771682       -9.2401845783436336        7.6261913616640635     
 H  0.58146273775987101       -9.9703980987824110        7.5355525115959079     
 H  0.90794013274016350       -8.6373445243155498        8.6642608928723366     
 H   1.6307951345821767       -7.1596146844538140       0.39443896693511071     
 H  0.10525592666219098       -6.7937473336390068      -0.45294690049634617     
 H  0.54936475276802943       -8.4714040136116768      -0.13660768240910950     
 H  -1.6749406638304989       -8.9134992219461804        1.1569803460480146     
 H  -2.1401392877096721       -7.2855217445386637       0.61981623206018788     
 H  -2.2514495112825723       -7.7250084256885785        2.3447777167529193     
         240

 C   9.0275030656235966        6.2356017634507328       -9.4222071635849058     
 C   9.6104874409321415        6.0751322025254959       -8.1208184424245804     
 C   9.3988084257900724        7.3844807266254273       -10.192228507284579     
 N   8.1334258873874727        5.3152982839607290       -9.9584331489070230     
 C   10.550623129666896        7.0065716191468272       -7.6673627414891898     
 C   9.2862155979696723        4.9146616073663223       -7.1834713791475089     
 C   10.349383059291943        8.2815945079360755       -9.6921746342932575     
 C   8.8263889681589607        7.5911661217653768       -11.584744419041238     
 Dy   7.0839748666383713        4.5354325416309571       -11.809567404306433     
 H   7.9563706367974030        4.5946952923481730       -9.2531161846217298     
 H   11.000786418633767        6.8610949513703217       -6.6856445891261735     
 C   10.943289739802934        8.0992174817285321       -8.4423872296082916     
 C   7.8081047977871751        4.8590348765356186       -6.7472605293248913     
 C   9.8038590230579121        3.5505904910010742       -7.6908469500848673     
 H   9.8566540789657093        5.1242787832606069       -6.2641012971398817     
 H   10.637858879011707        9.1397331590365170       -10.297606826725488     
 C   9.7254931100603148        6.9196792884762521       -12.643328837192271     
 H   7.8318226328332514        7.1040005608073775       -11.609306434057403     
 C   8.5813068748553949        9.0634324205353334       -11.955325444274306     
 N   6.5255600179376136        5.3145953258450618       -13.842489057254067     
 H   5.5753157413519805        5.6215571387853283       -13.605984154720050     
 N   5.8310275585477713        2.7464388937333539       -12.183871673261569     
 O   9.0248104655346211        3.1940148810411166       -12.114840048915550     
 O   5.0990380448838923        5.5900571683524092       -10.963487654666057     
 H   11.704687778584683        8.7860952811797937       -8.0783296616877909     
 H   7.6589924331353370        4.0634417898141901       -6.0049188658642167     
 H   7.1088357519748318        4.6640167231503078       -7.5729190906299264     
 H   7.5009402587813687        5.8098259302782580       -6.2887983453355885     
 H   10.888347230554011        3.5921900328214580       -7.8609184774647654     
 H   9.3381572192537075        3.2341353063041791       -8.6331240048520836     
 H   9.6141778918406775        2.7614844481527201       -6.9475112801520957     
 H   9.3099292612495059        7.0194657629115271       -13.654107203922900     
 H   9.8721211386965457        5.8512404593762266       -12.435116690479328     
 H   10.721975066596762        7.3841044659971082       -12.630908360482783     
 H   9.5223387809397710        9.6240524152978431       -12.026696842992591     
 H   7.9545570157794074        9.5697082726396374       -11.210258248664575     
 H   8.0914620648754561        9.1291110678894594       -12.937093737906874     
 C   7.0408783886701203        6.1712088167195791       -14.810667076364755     
 C   5.0077877696344721        1.6714003595769731       -11.902618019828790     
 H   5.8313488250689272        2.8954172193048993       -13.200613954005167     
 C   8.9867619320587302        1.8501078106634612       -12.737550879287285     
 C   10.376353325382984        3.4164938343294793       -11.573242015237039     
 C   3.7147372079016376        5.1527900522452637       -11.195823391380101     
 C   5.0293105652103653        6.5369603315434039       -9.8423040061775797     
 C   6.5165413033239226        7.4856507364410829       -15.001291767624693     
 C   8.1448282244703751        5.7387873267940899       -15.604614554309245     
 C   4.3519319947084734       0.95167564328149346       -12.955703649957160     
 C   4.7856135627788667        1.2726413092110147       -10.550519899192260     
 H   8.7695765035502298        1.9893386141737730       -13.804792865906288     
 H   8.1514813946039695        1.3126136866705536       -12.273690722830166     
 C   10.351368630020952        1.2210566421091982       -12.464973267472985     
 C   10.893345968632163        2.0243861665203355       -11.271798692069996     
 H   10.256530854764357        4.0850609860098537       -10.714299349811011     
 H   10.978164060657042        3.9105361807676968       -12.351662322199019     
 H   3.2615547790478265        5.8428026993437268       -11.926745334173953     
 H   3.7826424934054561        4.1459123619750402       -11.625999611348496     
 C   3.0140921903419646        5.2204302649425207       -9.8213747354810756     
 C   4.0538832156391695        5.8757628630684255       -8.8802469652063092     
 H   6.0512838706658867        6.6554314753297641       -9.4715132081854616     
 H   4.6501857574468906        7.4983136855695713       -10.221236267612058     
 C   7.1582795714043232        8.3479263515298587       -15.895682658512252     
 C   5.2655694431445745        7.8929312241991596       -14.238392148853942     
 C   8.7464599695801368        6.6371714928967611       -16.492440878172165     
 C   8.5957867586186900        4.2923123482919978       -15.481137286259511     
 C   3.5833682895129351      -0.17119920380804049       -12.639255354652779     
 C   4.5129093908721947        1.4352908257857973       -14.390678840704465     
 C   3.9867312348199477       0.15313824248259894       -10.291511726089915     
 C   5.4366716275700497        2.0523467238499524       -9.4196120030515171     
 H   11.020597891244512        1.3453428082719721       -13.324538741326464     
 H   10.270139738057706       0.14964462822805280       -12.245869622922337     
 H   10.480115766819623        1.6468427766969167       -10.326019295530381     
 H   11.988475984110027        1.9832246448567261       -11.210532176265160     
 H   2.7354146651540034        4.2178964811831001       -9.4684029349301415     
 H   2.0995317250574419        5.8282265890415186       -9.8728792814495581     
 H   3.5929861276442518        6.5937140473726839       -8.1908834233398160     
 H   4.5761126307932756        5.1150344598713966       -8.2845428585091554     
 H   6.7849397731867196        9.3611802044764190       -16.009459637269547     
 C   8.2717505597167147        7.9451644527109373       -16.637167451622464     
 C   5.0478444550309725        9.4077097345974749       -14.127686767875776     
 H   5.3757012458260283        7.5137554575601753       -13.206523470032581     
 C   4.0206179174691821        7.2165880305467152       -14.868158037965051     
 H   9.6058655256177055        6.3213349392297635       -17.082097475309105     
 C   10.038054314003331        4.0377982769015732       -15.926278473191291     
 H   8.5350249502311861        4.0310436673962275       -14.415329636616072     
 C   7.6116790025936707        3.3724225367336156       -16.235450737440381     
 H   3.1132576989511347      -0.73494666541257248       -13.441683544280719     
 C   3.3923677607085767      -0.58355541372686082       -11.318314419240055     
 C   3.7200617792406465        2.7404461742903647       -14.638909014227025     
 H   5.5843368545397407        1.6567302049699675       -14.546369462731795     
 C   4.1337042060110791       0.40013634704036216       -15.454390126407233     
 H   3.8096123878926278      -0.14631146043554066       -9.2609263726350104     
 C   4.6280245053123386        2.0416791618820804       -8.1146572377264263     
 H   5.4978441354421905        3.1038181673267249       -9.7525251957279107     
 C   6.8716851792047704        1.5516604239332308       -9.1541210902978847     
 H   8.7664358315155244        8.6356573326684973       -17.316535388725182     
 H   5.9347216769748421        9.9153097401057178       -13.723707940172099     
 H   4.2023803439566141        9.6284724803078028       -13.461392296721517     
 H   4.8144297843202875        9.8578484432783231       -15.102332247462103     
 H   3.8630386512369288        7.6092900345254613       -15.883397397499222     
 H   3.1089270451095921        7.4067326977685832       -14.283162629644238     
 H   4.1409911873180150        6.1279247221982418       -14.965564215998373     
 H   10.315541529905794        2.9864561085214003       -15.760185305743818     
 H   10.753190777577480        4.6719175433591404       -15.383468357466855     
 H   10.169541322387531        4.2367204964399203       -16.998006767137269     
 H   7.6567842725681334        3.5726531567372026       -17.315306617394757     
 H   6.5816904381879402        3.5488612841722906       -15.894844546275909     
 H   7.8477735560547677        2.3077207010602656       -16.082424363008354     
 H   2.7514454822459640       -1.4335689905493905       -11.090753183692048     
 H   2.6407741232416786        2.5348348794821884       -14.637067185981302     
 H   3.9785078023832794        3.1756068582380181       -15.615293129633685     
 H   3.9154702551447018        3.5052729457385579       -13.876151973964941     
 H   3.0635723796396608       0.16269541329050308       -15.421124028833910     
 H   4.7008335969517638      -0.53135434269248771       -15.331597937379671     
 H   4.3460848531212966       0.79814581727408740       -16.455617446389098     
 H   3.5893699062635616        2.3652413789876641       -8.2728090547219786     
 H   5.0851826281731336        2.7079447044758149       -7.3708464915705694     
 H   4.5959253018076875        1.0413202383265925       -7.6624440293689569     
 H   6.8555008380726603       0.49060341599712443       -8.8655680887598383     
 H   7.3473509504281953        2.1129517383649938       -8.3381582022522611     
 H   7.5059376209986821        1.6390929168303141       -10.047484568173655     
 C  -3.8079399555530853       -3.2046977133001451        1.6363526107821957     
 C  -4.3966588561427766       -3.3668482192272640       0.33779713426351909     
 C  -4.1686456316684897       -2.0498690662992578        2.4012513154070718     
 N  -2.9212826845067843       -4.1318090298081458        2.1758661978010245     
 C  -5.3415246850666849       -2.4374887206333722      -0.11257042506700785     
 C  -4.0715516006180605       -4.5272996612758254      -0.59893024773760517     
 C  -5.1303617162627990       -1.1590981912922154        1.9086953988975164     
 C  -3.5767709881818810       -1.8303415377154453        3.7838438465045945     
 Dy  -1.8422254174468551       -4.9032903156471281        4.0135095113386461     
 H  -2.7759844052806000       -4.8711533753950560        1.4833734136477281     
 H  -5.7932917424625856       -2.5826012953278719       -1.0938268169461545     
 C  -5.7363535223840723       -1.3469683550548939       0.66544657177240474     
 C  -2.5907816862530821       -4.5860798750203600       -1.0241870694059318     
 C  -4.5994008579255796       -5.8896140835543855       -9.7245733561939718E-002
 H  -4.6345978262192649       -4.3141169173229450       -1.5218434804546184     
 H  -5.4167076865703709      -0.30021051152518008        2.5144799363016208     
 C  -4.4714280242609119       -2.4761079281889513        4.8613154475372315     
 H  -2.5860868161678248       -2.3260737494242765        3.8031613527849797     
 C  -3.3131025646250647      -0.35496280464042845        4.1300193339481082     
 N  -1.2772016811199562       -4.1170923686643981        6.0523213588750862     
 H -0.31155019750466317       -3.8481865268042057        5.8270493874781337     
 N -0.59947026406602844       -6.6949898871255584        4.3895900767592337     
 O  -3.7882188376181007       -6.2102364320759964        4.3779101562594747     
 O  0.12561483104511287       -3.8284935055435252        3.1455711381676541     
 H  -6.5046981654678611      -0.66402260040892203       0.30670877760319087     
 H  -2.2807029210879710       -3.6350717322384676       -1.4805520494073681     
 H  -1.8985111901838458       -4.7805778802834107      -0.19277148804594504     
 H  -2.4356149362576285       -5.3816448786111826       -1.7656038675802082     
 H  -4.4034171718508102       -6.6794309354187655      -0.83760180752894997     
 H  -4.1475301438260432       -6.2079127156449809       0.85076434005476387     
 H  -5.6851312169963997       -5.8440894969081887        6.0061005293421704E-002
 H  -4.0458411462457144       -2.3631151181665473        5.8662956489010645     
 H  -4.6287810556899212       -3.5463874124921912        4.6728195655587053     
 H  -5.4636016629254280       -2.0025647933603050        4.8492189396888090     
 H  -4.2479903438438491       0.21488645233806750        4.2103816430017407     
 H  -2.6957062709453550       0.13550109867981633        3.3672441683788592     
 H  -2.8061599336604792      -0.28050132513522330        5.1021338907821985     
 C  -1.7704348375139543       -3.2301504688578229        7.0045310850236033     
 C  0.23950404594690639       -7.7591780296915056        4.1120968666470405     
 H -0.61681798793243314       -6.5549371721569782        5.4080678514343594     
 C  -3.7571761412951887       -7.5523035082381709        5.0025700927848655     
 C  -5.1395155697806443       -5.9799241523501721        3.8381496895990908     
 C   1.5078379993332898       -4.2419064092369485        3.4308287693425457     
 C  0.21343290067483706       -2.9718627443179835        1.9365954488701231     
 C  -1.2130603760851588       -1.9277842735341790        7.1771904331970822     
 C  -2.8844940599472153       -3.6205531161655382        7.8054578724487769     
 C  0.89741143663228384       -8.4717581959248971        5.1676881958645913     
 C  0.47279191140789728       -8.1521699648277437        2.7603053014205980     
 H  -3.5386509187702710       -7.4129825069888469        6.0698355440497291     
 H  -2.9253412997015058       -8.0946490115639254        4.5379160560353746     
 C  -5.1254920347452000       -8.1730203497472029        4.7304556713169417     
 C  -5.6631610836471413       -7.3688370566767585        3.5368239853672971     
 H  -5.0160205149709798       -5.3123263365953290        2.9795623435638405     
 H  -5.7371513436528039       -5.4828656477477367        4.6176585771791334     
 H   1.9574052327334701       -3.4620236403324398        4.0964776094703934     
 H   1.4373592696488424       -5.2153653486909022        3.9719854210996539     
 C   2.2166309941317741       -4.3207089928816025        2.0335445508144532     
 C   1.1946047397437671       -3.7247108080494691        1.0295797496331476     
 H -0.80517296762071056       -2.8758536677700941        1.5508975701303904     
 H  0.59796576020515801       -1.9749364991709393        2.2368758614138189     
 C  -1.8300957365426729       -1.0374600344724378        8.0603422802080100     
 C   4.5490659287565460E-002  -1.5569889289106302        6.4088986748220309     
 C  -3.4640277801423207       -2.6935644109417973        8.6775916407071065     
 C  -3.3691467704118798       -5.0571502790221263        7.7097387250850460     
 C   1.6784098159273471       -9.5867344580245497        4.8531209023078681     
 C  0.72360765326633913       -7.9948562526123661        6.6037172776377702     
 C   1.2899882230314679       -9.2582352435443518        2.5037407789042447     
 C -0.19134859629589401       -7.3810870822011179        1.6314344777489687     
 H  -5.7943272238672971       -8.0423067971840858        5.5889724734721895     
 H  -5.0518508364264161       -9.2450409868328798        4.5132563380058430     
 H  -5.2519972002981579       -7.7493078224006560        2.5916104376052966     
 H  -6.7584293796806882       -7.4045471874833213        3.4755227719780613     
 H   2.4666477669787574       -5.3762538051925688        1.7711200487665677     
 H   3.1500289496069018       -3.7226443007201193        2.0226178711739267     
 H   1.6743918209909341       -3.0604031760703108       0.28611364703833542     
 H  0.67171686442197232       -4.5310790650387078       0.48652606224529032     
 H  -1.4276937894337927       -3.4844108992544885E-002   8.1608133657722455     
 C  -2.9549997454283403       -1.3977085747326725        8.8042538236682564     
 C  0.28396133668677359       -4.7116774126471798E-002   6.2691414726188457     
 H  -6.8482257743333316E-002  -1.9555108237402339        5.3847587144135414     
 C   1.2778970894821136       -2.2393061429417838        7.0567871212253612     
 H  -4.3331543179060557       -2.9766208124020008        9.2686687317699175     
 C  -4.8116369523609732       -5.2728920631047664        8.1711002637657177     
 H  -3.3225503212347944       -5.3384467932300090        6.6492493264114634     
 C  -2.3994250689216243       -5.9827713224829342        8.4751326093289006     
 H   2.1471401573349462       -10.149397749752978        5.6568458882134447     
 C   1.8835240409972804       -9.9921343900135717        3.5328291744889495     
 C   1.4899936425908487       -6.6755117715981207        6.8605823888698652     
 H -0.35239658757675640       -7.7950058282735570        6.7588532461956561     
 C   1.1236503023128175       -9.0260793170406011        7.6638917279990082     
 H   1.4809877172542545       -9.5510825138277990        1.4742579446745618     
 C  0.57186050022923340       -7.4496299144632312       0.29518633332401994     
 H -0.21302617692977685       -6.3181171908637754        1.9432574915524252     
 C  -1.6512701361172855       -7.8512655844472672        1.4245557292568523     
 H  -3.4332770190714852      -0.68538706910910163        9.4721558205174894     
 H -0.59816793449274430       0.46589502800760213        5.8616886899653160     
 H   1.1283358713059275       0.15084083022532563        5.5947115532932443     
 H  0.52769836402711412       0.41805669642218618        7.2350777998720588     
 H   1.4323236589761152       -1.8363866021631026        8.0688041054025366     
 H   2.1962753659306324       -2.0667949382260948        6.4768204215545815     
 H   1.1445124850712913       -3.3252938167982693        7.1662806411572459     
 H  -5.1136012031363345       -6.3191354016462924        8.0188358396477142     
 H  -5.5177995969064053       -4.6297749603017637        7.6271460064346925     
 H  -4.9289379174498151       -5.0595611586229081        9.2417270800530460     
 H  -2.4271998302644273       -5.7562366190796910        9.5497497304548951     
 H  -1.3705159989175693       -5.8404143659454384        8.1194036997001131     
 H  -2.6632526459143095       -7.0432466885572342        8.3505233569787212     
 H   2.5327342052371495       -10.836012941814154        3.3069228787849796     
 H   2.5731171305180416       -6.8596019876761707        6.8642066344863997     
 H   1.2169778315613957       -6.2491419088017022        7.8366240811396821     
 H   1.2841546124414795       -5.9109460218207204        6.1004461373665695     
 H   2.1989547800728810       -9.2401818455967639        7.6288408006049488     
 H  0.57629625918432259       -9.9693024401667216        7.5384829425628022     
 H  0.90352071758793218       -8.6357174869757962        8.6662592386572079     
 H   1.6296193552220557       -7.1512203435952681       0.40354384457760450     
 H  0.10643929990873592       -6.7895037101757287      -0.44898097723543806     
 H  0.55645662676980556       -8.4655486426888054      -0.13405026428638120     
 H  -1.6711636086121380       -8.9188390088213918        1.1515337657620137     
 H  -2.1402762947813567       -7.2917633679365155       0.61541206570128848     
 H  -2.2546863727168738       -7.7345411505947688        2.3391191067277570     
         240

 C   9.0287749614104431        6.2315505902771600       -9.4176019512563816     
 C   9.6112063622361319        6.0700042259945848       -8.1161362418525460     
 C   9.3989622423553634        7.3818954838180488       -10.185785318856075     
 N   8.1362308095176203        5.3108953129689214       -9.9556105844477862     
 C   10.550160737580608        7.0017201202323083       -7.6609520564780613     
 C   9.2867455847302800        4.9083544578388913       -7.1804242210270672     
 C   10.348490376245358        8.2791553935339532       -9.6841718994524779     
 C   8.8265033280201983        7.5900401301321194       -11.578017377115284     
 Dy   7.0868048248537612        4.5335174646644303       -11.807563263506056     
 H   7.9602045780034381        4.5888166543276920       -9.2516663042439813     
 H   10.999864235143546        6.8555945738897144       -6.6791152802422813     
 C   10.942130295685114        8.0956490022856773       -8.4344461781313331     
 C   7.8081837861643999        4.8521323181217593       -6.7459487395940156     
 C   9.8054043733956817        3.5449594629068932       -7.6885077222857579     
 H   9.8561207751089039        5.1172403188688067       -6.2602757272787120     
 H   10.636368295769842        9.1383224458520154       -10.288332587518106     
 C   9.7256627478450017        6.9198445986776491       -12.637330681628020     
 H   7.8319851799842368        7.1028098464069434       -11.603125749436380     
 C   8.5813979192580181        9.0626624702803138       -11.947110109934641     
 N   6.5256724240295183        5.3195809823953519       -13.836550854880299     
 H   5.5759933530959813        5.6257296639508976       -13.597360791207107     
 N   5.8347709991626084        2.7446386754608034       -12.185364342752065     
 O   9.0286269817208211        3.1947988271681100       -12.116056909949929     
 O   5.1014007532083694        5.5839351600375622       -10.957741003573936     
 H   11.702714663238526        8.7827025875927465       -8.0691411622649802     
 H   7.6578708785391409        4.0552476591074731       -6.0053717079251454     
 H   7.1098438494880769        4.6591282163767600       -7.5727249381693422     
 H   7.5009732791589352        5.8021435607913014       -6.2860386787982012     
 H   10.890126069692011        3.5867426689260782       -7.8567319350315437     
 H   9.3413453129152551        3.2293903253156979       -8.6318249938313727     
 H   9.6146369697382852        2.7550805963496190       -6.9463577086313846     
 H   9.3098742857348302        7.0203487830461437       -13.647943580245082     
 H   9.8728608831379248        5.8513416874717432       -12.430021362433484     
 H   10.721915380402836        7.3847409125502192       -12.624675156319089     
 H   9.5225466523962545        9.6230020553450295       -12.019218399657733     
 H   7.9557813085747364        9.5685393888784827       -11.200871013672540     
 H   8.0903847209945479        9.1292937455547847       -12.928195508018234     
 C   7.0381375336365837        6.1777278651184275       -14.804562313284475     
 C   5.0108298393795039        1.6699277409842099       -11.905039465580037     
 H   5.8348224119295784        2.8949011194222583       -13.201873952151923     
 C   8.9912647668023347        1.8525328624891400       -12.741928053282150     
 C   10.379956496072221        3.4164758744453922       -11.573713967823096     
 C   3.7170059040838943        5.1471966828426012       -11.190441423145977     
 C   5.0319929500862255        6.5327615205820271       -9.8383415011847806     
 C   6.5108113523166331        7.4910288617386662       -14.994024742558535     
 C   8.1420162645780003        5.7481178306591429       -15.600015740873406     
 C   4.3548299519785632       0.95114304155905272       -12.958686645206738     
 C   4.7880448223977563        1.2705625189280139       -10.553245438828009     
 H   8.7750352361178638        1.9942768742929629       -13.808928130552976     
 H   8.1556114700507951        1.3140806496134620       -12.280049842581333     
 C   10.355682952160896        1.2229066480733630       -12.469697182527515     
 C   10.897027128089094        2.0239420669838450       -11.274819065848231     
 H   10.259729108819396        4.0833460020504502       -10.713587948433894     
 H   10.981874909900744        3.9120885650990092       -12.350974399981428     
 H   3.2655117321920719        5.8347207129176253       -11.924347513781369     
 H   3.7843719355639585        4.1389930118294496       -11.616998486569171     
 C   3.0145337428571430        5.2204277901929608       -9.8176223439821886     
 C   4.0546597597074543        5.8747879553055773       -8.8763060725529961     
 H   6.0537625381561293        6.6503715310221310       -9.4667731040510219     
 H   4.6547081760088380        7.4939463787948908       -10.219207745870174     
 C   7.1496154675981867        8.3549351707633974       -15.888692122199766     
 C   5.2599259785948940        7.8958695964756798       -14.229800864639003     
 C   8.7407200776695397        6.6481502029263631       -16.487919163950274     
 C   8.5960184513587663        4.3025835007807043       -15.478365901603070     
 C   3.5857866124298212      -0.17161616434874399       -12.643102186143793     
 C   4.5163923210620656        1.4356063040866329       -14.393276222386556     
 C   3.9884490341481862       0.15139319018362254       -10.295095298049333     
 C   5.4393603898365166        2.0491042162470139       -9.4216956906249578     
 H   11.025409730624247        1.3486725176147973       -13.328587987224907     
 H   10.274274201177841       0.15116907742640262       -12.252576237568082     
 H   10.483484376577293        1.6445398058441569       -10.330002675722712     
 H   11.992121046809437        1.9827151692475069       -11.213166652573092     
 H   2.7319315684037679        4.2200264709076238       -9.4628396772930738     
 H   2.1022182784834746        5.8307852251626056       -9.8721438884584067     
 H   3.5945920858122369        6.5944685333684090       -8.1883165207021804     
 H   4.5749026455760236        5.1138617131789621       -8.2792717369497932     
 H   6.7738672569404415        9.3672576826072174       -16.001550809318395     
 C   8.2630717253333792        7.9550419931573524       -16.631432993709378     
 C   5.0393627926879745        9.4102441755388000       -14.119550009071318     
 H   5.3719515815774379        7.5173970991801653       -13.197916336565958     
 C   4.0156647006357007        7.2169226201792620       -14.857870437061225     
 H   9.6001109211225462        6.3345510015103654       -17.078620207385040     
 C   10.038280287356077        4.0513175106661867       -15.924938419356508     
 H   8.5367569393587637        4.0400267767611551       -14.412821960962184     
 C   7.6133549396352196        3.3815469287610500       -16.233086281973300     
 H   3.1156697695775386      -0.73472434930595054       -13.445973959481854     
 C   3.3941667904551309      -0.58458243811351607       -11.322435593861227     
 C   3.7243819680441379        2.7414424485262257       -14.640657649243082     
 H   5.5879824770668147        1.6565405299834988       -14.548488320735807     
 C   4.1370500949163098       0.40132816794387027       -15.457783802142101     
 H   3.8106612988812967      -0.14822966150403830       -9.2647036543035384     
 C   4.6295826683116124        2.0397358478301935       -8.1174433608072256     
 H   5.5023967941161791        3.1004867087604469       -9.7542891984027396     
 C   6.8733673551280194        1.5461688250253938       -9.1554530686215383     
 H   8.7556322685087284        8.6467913477232905       -17.310898261176643     
 H   5.9258135034763217        9.9198535540230299       -13.717473067103152     
 H   4.1946232524709313        9.6298435131720499       -13.452036485020251     
 H   4.8035689415426237        9.8591888207325393       -15.094100115870214     
 H   3.8563272218406390        7.6086801162239635       -15.873139624963972     
 H   3.1042966972737336        7.4058818283116077       -14.272047513335753     
 H   4.1379271380463667        6.1284826316571692       -14.954787829439645     
 H   10.318147036552510        3.0006293280142593       -15.759210570347122     
 H   10.752588999219981        4.6868195339203673       -15.382740674851158     
 H   10.168247318129440        4.2504755403434542       -16.996785468135080     
 H   7.6569416925288314        3.5834902986938379       -17.312622931030361     
 H   6.5833906723239437        3.5550420536033323       -15.891382407912621     
 H   7.8520208648927223        2.3173000171861320       -16.081971546431394     
 H   2.7528493274962011       -1.4344746347111912       -11.095543437151340     
 H   2.6450285781156975        2.5363587032714716       -14.640643648941225     
 H   3.9843319792077923        3.1779632116416638       -15.615923012096410     
 H   3.9189846278597193        3.5049824554657012       -13.876479146531709     
 H   3.0668398303314452       0.16418450470282642       -15.424955809208386     
 H   4.7038793783487192      -0.53041131589292956       -15.335486047110280     
 H   4.3498209852906324       0.79991007862855279       -16.458686994077976     
 H   3.5917740828186462        2.3652409864413309       -8.2766004974324510     
 H   5.0872159536100083        2.7050559420184137       -7.3730588071899472     
 H   4.5951465166719414        1.0394209903956164       -7.6655393234943121     
 H   6.8555073907919155       0.48507892323847007       -8.8672833565269080     
 H   7.3494493648735952        2.1065355000729351       -8.3391098485491870     
 H   7.5081412392340541        1.6328799245108838       -10.048518635622264     
 C  -3.8085287573146687       -3.2071110981766071        1.6312614817185371     
 C  -4.3963575099932015       -3.3698426873374245       0.33241647462448859     
 C  -4.1680251604232845       -2.0509622654345954        2.3946255668890086     
 N  -2.9236732137769734       -4.1347890086841366        2.1724472903539054     
 C  -5.3391561269451149       -2.4395193408549387      -0.11990389041012503     
 C  -4.0715395450169982       -4.5315347275360711      -0.60278545474715783     
 C  -5.1273582014414574       -1.1590192733220850        1.8999826402270743     
 C  -3.5774250937358882       -1.8313190743792427        3.7776859980455004     
 Dy  -1.8462419021382166       -4.9049850352796502        4.0114253407304901     
 H  -2.7780986489640940       -4.8746325814012286        1.4805882436684501     
 H  -5.7904389433471390       -2.5850136475379970       -1.1013199373493219     
 C  -5.7324287265791272       -1.3473244306634296       0.65637480030932216     
 C  -2.5904614769323127       -4.5909981348309268       -1.0268761643526418     
 C  -4.6001595267064284       -5.8932142953100097      -0.10026419272300208     
 H  -4.6338999344534262       -4.3190584185980656       -1.5262519015808171     
 H  -5.4126967286132901      -0.29896342762369887        2.5044544064956433     
 C  -4.4731857676455640       -2.4768037039719544        4.8544159649703360     
 H  -2.5869618721873646       -2.3273743819169659        3.7981010328211577     
 C  -3.3137261100471194      -0.35601948580863857        4.1240575916217495     
 N  -1.2783530048599587       -4.1117041964664924        6.0458913187471399     
 H -0.31418153526321246       -3.8414477487216057        5.8172099468323610     
 N -0.60363145969155618       -6.6961055111887609        4.3907992727675147     
 O  -3.7929754550758594       -6.2103939439127025        4.3759737646089176     
 O  0.12265970747187091       -3.8341668063292000        3.1417680448930865     
 H  -6.4990501502344573      -0.66347143196133840       0.29601960613829731     
 H  -2.2804718718651493       -3.6409668247656168       -1.4851409508128171     
 H  -1.8988031956436195       -4.7831633855961506      -0.19454000827853651     
 H  -2.4344013216777678       -5.3881224640575844       -1.7662694253460782     
 H  -4.4039776537948807       -6.6836104485294268      -0.83992020246842358     
 H  -4.1489788259598051       -6.2110274670482166       0.84822551080448361     
 H  -5.6859979322201406       -5.8473923940547659        5.6265764529102778E-002
 H  -4.0480479017724367       -2.3645608393685151        5.8596831644068841     
 H  -4.6313597845846317       -3.5468276707808859        4.6652674994081940     
 H  -5.4649476072062848       -2.0024323917449931        4.8420254837012315     
 H  -4.2486267139530343       0.21384404561818118        4.2042010989839911     
 H  -2.6961004635191577       0.13448392730453301        3.3614876128095146     
 H  -2.8070172226804511      -0.28165540155668073        5.0963044829303046     
 C  -1.7698272308778393       -3.2249076618838330        6.9988574568633917     
 C  0.23537584563826486       -7.7603038293214164        4.1137016173501557     
 H -0.61974792760111352       -6.5544853257948024        5.4089748918441032     
 C  -3.7623217086895897       -7.5510593566241608        5.0034350362386970     
 C  -5.1440560212288418       -5.9811625270413389        3.8353155846579678     
 C   1.5052965942254493       -4.2480921982347750        3.4238236541635723     
 C  0.20862578589984665       -2.9686344201757495        1.9412701746542336     
 C  -1.2110974161213259       -1.9231057989027567        7.1715204324149004     
 C  -2.8832869542032613       -3.6147227948205067        7.8009395528517897     
 C  0.89336951381273777       -8.4725460316057859        5.1695273943607916     
 C  0.46873480511331506       -8.1536873900261106        2.7620689191899745     
 H  -3.5450958142249611       -7.4093726240836206        6.0705303378173925     
 H  -2.9298038304014176       -8.0939634906719302        4.5408791423038819     
 C  -5.1301391379543055       -8.1728411507032508        4.7312169043041807     
 C  -5.6673192944620148       -7.3706268711487137        3.5360916308045152     
 H  -5.0203076197432752       -5.3149421142132507        2.9757160848542030     
 H  -5.7420567186320506       -5.4829441820272811        4.6137476587274202     
 H   1.9528711172256190       -3.4771593261893554        4.0975195168427225     
 H   1.4360151250930282       -5.2254819203032019        3.9530557987290860     
 C   2.2156435215357870       -4.3099352556532731        2.0299993481077205     
 C   1.1919715159058986       -3.7106775293053822        1.0303316411606096     
 H -0.80997373149008045       -2.8723220749071476        1.5556032202638967     
 H  0.59024672671073697       -1.9743849301491194        2.2496654632424176     
 C  -1.8263858642519275       -1.0327273876681766        8.0557181364898920     
 C   4.7004635841238041E-002  -1.5527874861158872        6.4022609063795581     
 C  -3.4608929777574784       -2.6877228497863976        8.6742077492125720     
 C  -3.3693563236641220       -5.0508372779678830        7.7053781067153375     
 C   1.6741706804786796       -9.5877338631231055        4.8553747418779940     
 C  0.71976950942126028       -7.9946673412881086        6.6052114050943720     
 C   1.2856033302060874       -9.2601045731946829        2.5058727052392893     
 C -0.19471811034319436       -7.3826929441186993        1.6327147370578527     
 H  -5.7996216525398090       -8.0413847324497265        5.5890750609679429     
 H  -5.0557419416307443       -9.2450748634485915        4.5155203049760875     
 H  -5.2556279931923839       -7.7524967055594409        2.5917234187402793     
 H  -6.7625337203230007       -7.4067152426901846        3.4742913153322932     
 H   2.4721273128682424       -5.3592857751518297        1.7589184444038284     
 H   3.1452043949359076       -3.7083050521424652        2.0270379891931074     
 H   1.6694102792208791       -3.0401864835367629       0.29264180409490392     
 H  0.67173013928538572       -4.5139178033481961       0.48159552710144971     
 H  -1.4230107039612165       -3.0534559969454013E-002   8.1561182531444665     
 C  -2.9506413537031437       -1.3923818287719272        8.8007890615171824     
 C  0.28724575697578691       -4.3059446407267575E-002   6.2645559225942078     
 H  -6.8615390029019577E-002  -1.9495364934202202        5.3776743865598036     
 C   1.2793650910008127       -2.2374075233157966        7.0475180287297521     
 H  -4.3294262808174642       -2.9703218393724713        9.2663232801246274     
 C  -4.8117975808750337       -5.2653289291280156        8.1674413465324402     
 H  -3.3237067645798066       -5.3321518277400086        6.6448079390225532     
 C  -2.4003117198615285       -5.9775539795074675        8.4702734343742598     
 H   2.1430644480564198       -10.150026429791039        5.6592847641891240     
 C   1.8790836185621462       -9.9937294622539490        3.5351852098248937     
 C   1.4865803673149165       -6.6753106492688197        6.8608185093010494     
 H -0.35616258680753543       -7.7943389748104064        6.7600667758664992     
 C   1.1191203849002989       -9.0252922881970363        7.6661967845108316     
 H   1.4764796514216514       -9.5532232220732229        1.4764294893054699     
 C  0.57297377303339614       -7.4451157622300999       0.29947015304025409     
 H -0.22114835022802526       -6.3207689704541421        1.9461873848552236     
 C  -1.6518313770574451       -7.8572414778091924        1.4205994175829197     
 H  -3.4275543044496333      -0.68002545048503693        9.4695355864399904     
 H -0.59466821710493578       0.47170705296597848        5.8591371606144156     
 H   1.1310073434702848       0.15492821514148292        5.5893993184289359     
 H  0.53277679043140158       0.42008236045617525        7.2308826384560554     
 H   1.4356199303657557       -1.8360779315888025        8.0597932474023875     
 H   2.1971148917229484       -2.0650491201598538        6.4665511950101946     
 H   1.1447872096435685       -3.3233271146983712        7.1557381419950552     
 H  -5.1149773113577259       -6.3111254931729812        8.0146727217096139     
 H  -5.5175964165177929       -4.6211407816663659        7.6243510342385346     
 H  -4.9282029712821789       -5.0526992307274430        9.2382918684969848     
 H  -2.4273688204724020       -5.7509616136279451        9.5449048370222549     
 H  -1.3713998397459475       -5.8363010509310014        8.1141742722765766     
 H  -2.6653111112428793       -7.0377534892009264        8.3458468436329145     
 H   2.5282644023114349       -10.837732633889793        3.3096249024740985     
 H   2.5695912237640393       -6.8598857250952197        6.8659124273048473     
 H   1.2128383974754313       -6.2472167675251313        7.8358096906255836     
 H   1.2819648803508044       -5.9119870780547954        6.0991810912920652     
 H   2.1942498185685939       -9.2401791128498960        7.6314902395458342     
 H  0.57112978060877428       -9.9682067815510322        7.5414133735296964     
 H  0.89910130243570086       -8.6340904496360444        8.6682575844420775     
 H   1.6284435758619349       -7.1428260027367232       0.41264872222009841     
 H  0.10762267315528087       -6.7852600867124506      -0.44501505397452995     
 H  0.56354850077158170       -8.4596932717659357      -0.13149284616365289     
 H  -1.6673865533937768       -8.9241787956966050        1.1460871854760128     
 H  -2.1404133018530418       -7.2980049913343681       0.61100789934238919     
 H  -2.2579232341511752       -7.7440738755009590        2.3334604967025947     
         240

 C   9.0300468571972914        6.2274994171035880       -9.4129967389278590     
 C   9.6119252835401241        6.0648762494636728       -8.1114540412805116     
 C   9.3991160589206526        7.3793102410106703       -10.179342130427571     
 N   8.1390357316477697        5.3064923419771137       -9.9527880199885495     
 C   10.549698345494321        6.9968686213177884       -7.6545413714669319     
 C   9.2872755714908877        4.9020473083114604       -7.1773770629066256     
 C   10.347597693198773        8.2767162791318309       -9.6761691646116983     
 C   8.8266176878814360        7.5889141384988621       -11.571290335189328     
 Dy   7.0896347830691511        4.5316023876979035       -11.805559122705677     
 H   7.9640385192094731        4.5829380163072111       -9.2502164238662328     
 H   10.998942051653325        6.8500941964091071       -6.6725859713583890     
 C   10.940970851567295        8.0920805228428225       -8.4265051266543747     
 C   7.8082627745416255        4.8452297597078990       -6.7446369498631400     
 C   9.8069497237334531        3.5393284348127123       -7.6861684944866475     
 H   9.8555874712520968        5.1102018544770056       -6.2564501574175422     
 H   10.634877712527977        9.1369117326675138       -10.279058348310725     
 C   9.7258323856296904        6.9200099088790461       -12.631332526063769     
 H   7.8321477271352222        7.1016191320065092       -11.596945064815356     
 C   8.5814889636606413        9.0618925200252942       -11.938894775594976     
 N   6.5257848301214239        5.3245666389456430       -13.830612652506529     
 H   5.5766709648399821        5.6299021891164660       -13.588737427694163     
 N   5.8385144397774447        2.7428384571882534       -12.186857012242561     
 O   9.0324434979070194        3.1955827732951030       -12.117273770984308     
 O   5.1037634615328464        5.5778131517227143       -10.951994352481815     
 H   11.700741547892367        8.7793098940056993       -8.0599526628421678     
 H   7.6567493239429441        4.0470535284007561       -6.0058245499860741     
 H   7.1108519470013221        4.6542397096032122       -7.5725307857087580     
 H   7.5010062995365017        5.7944611913043458       -6.2832790122608131     
 H   10.891904908830011        3.5812953050306984       -7.8525453925983220     
 H   9.3445334065768009        3.2246453443272167       -8.6305259828106617     
 H   9.6150960476358911        2.7486767445465179       -6.9452041371106725     
 H   9.3098193102201527        7.0212318031807595       -13.641779956567264     
 H   9.8736006275793038        5.8514429155672589       -12.424926034387642     
 H   10.721855694208909        7.3853773591033303       -12.618441952155397     
 H   9.5227545238527380        9.6219516953922142       -12.011739956322874     
 H   7.9570056013700654        9.5673705051173261       -11.191483778680507     
 H   8.0893073771136379        9.1294764232201118       -12.919297278129594     
 C   7.0353966786030471        6.1842469135172760       -14.798457550204196     
 C   5.0138719091245347        1.6684551223914468       -11.907460911331286     
 H   5.8382959987902296        2.8943850195396172       -13.203133950298676     
 C   8.9957676015459374        1.8549579143148187       -12.746305227277016     
 C   10.383559666761458        3.4164579145613052       -11.574185920409153     
 C   3.7192746002661510        5.1416033134399388       -11.185059454911853     
 C   5.0346753349620865        6.5285627096206502       -9.8343789961919832     
 C   6.5050814013093436        7.4964069870362495       -14.986757717492376     
 C   8.1392043046856255        5.7574483345241969       -15.595416927437569     
 C   4.3577279092486529       0.95061043983661186       -12.961669640456318     
 C   4.7904760820166468        1.2684837286450130       -10.555970978463758     
 H   8.7804939686854979        1.9992151344121525       -13.813063395199666     
 H   8.1597415454976208        1.3155476125563708       -12.286408962332500     
 C   10.359997274300840        1.2247566540375279       -12.474421097582045     
 C   10.900708287546026        2.0234979674473550       -11.277839439626467     
 H   10.262927362874434        4.0816310180910476       -10.712876547056775     
 H   10.985585759144449        3.9136409494303210       -12.350286477763840     
 H   3.2694686853363173        5.8266387264915238       -11.921949693388783     
 H   3.7861013777224612        4.1320736616838589       -11.607997361789849     
 C   3.0149752953723219        5.2204253154433999       -9.8138699524833015     
 C   4.0554363037757382        5.8738130475427290       -8.8723651798996848     
 H   6.0562412056463710        6.6453115867144978       -9.4620329999165840     
 H   4.6592305945707855        7.4895790720202102       -10.217179224128287     
 C   7.1409513637920501        8.3619439899969343       -15.881701585887281     
 C   5.2542825140452125        7.8988079687521999       -14.221209580424066     
 C   8.7349801857589444        6.6591289129559659       -16.483397449728383     
 C   8.5962501440988444        4.3128546532694099       -15.475594516946627     
 C   3.5882049353467074      -0.17203312488944750       -12.646949017634805     
 C   4.5198752512519365        1.4359217823874684       -14.395873604068646     
 C   3.9901668334764246       0.14964813788464615       -10.298678870008748     
 C   5.4420491521029843        2.0458617086440758       -9.4237793781983985     
 H   11.030221570003981        1.3520022269576224       -13.332637233123350     
 H   10.278408664297976       0.15269352662475247       -12.259282852213827     
 H   10.486852986334961        1.6422368349913972       -10.333986055915043     
 H   11.995766109508846        1.9822056936382877       -11.215801128881024     
 H   2.7284484716535324        4.2221564606321476       -9.4572764196560062     
 H   2.1049048319095074        5.8333438612836925       -9.8714084954672572     
 H   3.5961980439802219        6.5952230193641332       -8.1857496180645448     
 H   4.5736926603587724        5.1126889664865267       -8.2740006153904311     
 H   6.7627947406941642        9.3733351607380158       -15.993641981367247     
 C   8.2543928909500419        7.9649195336037684       -16.625698535796293     
 C   5.0308811303449765        9.4127786164801250       -14.111413250266860     
 H   5.3682019173288484        7.5210387408001544       -13.189309203099336     
 C   4.0107114838022193        7.2172572098118080       -14.847582836157398     
 H   9.5943563166273869        6.3477670637909682       -17.075142939460974     
 C   10.038506260708822        4.0648367444307993       -15.923598365521727     
 H   8.5384889284863412        4.0490098861260835       -14.410314285308297     
 C   7.6150308766767685        3.3906713207884840       -16.230721826506219     
 H   3.1180818402039425      -0.73450203319932861       -13.450264374682989     
 C   3.3959658202016856      -0.58560946250017132       -11.326556768482401     
 C   3.7287021568476288        2.7424387227620866       -14.642406284259140     
 H   5.5916280995938887        1.6563508549970301       -14.550607178739819     
 C   4.1403959838215405       0.40251998884737838       -15.461177477876969     
 H   3.8117102098699656      -0.15014786257253590       -9.2684809359720681     
 C   4.6311408313108871        2.0377925337783065       -8.1202294838880231     
 H   5.5069494527901686        3.0971552501941688       -9.7560532010775685     
 C   6.8750495310512685        1.5406772261175565       -9.1567850469451919     
 H   8.7448287055019343        8.6579253627780854       -17.305261133628104     
 H   5.9169053299778014        9.9243973679403403       -13.711238194034205     
 H   4.1868661609852476        9.6312145460362970       -13.442680673318986     
 H   4.7927080987649600        9.8605291981867556       -15.085867984278325     
 H   3.8496157924443488        7.6080701979224656       -15.862881852428725     
 H   3.0996663494378751        7.4050309588546321       -14.260932397027268     
 H   4.1348630887747193        6.1290405411160958       -14.944011442880917     
 H   10.320752543199228        3.0148025475071178       -15.758235834950428     
 H   10.751987220862482        4.7017215244815951       -15.382012992235460     
 H   10.166953313871350        4.2642305842469881       -16.995564169132887     
 H   7.6570991124895293        3.5943274406504728       -17.309939244665962     
 H   6.5850909064599472        3.5612228230343739       -15.887920269549332     
 H   7.8562681737306779        2.3268793333119988       -16.081518729854430     
 H   2.7542531727464388       -1.4353802788729917       -11.100333690610631     
 H   2.6492830329897163        2.5378825270607548       -14.644220111901149     
 H   3.9901561560323056        3.1803195650453100       -15.616552894559133     
 H   3.9224990005747369        3.5046919651928450       -13.876806319098478     
 H   3.0701072810232297       0.16567359611514976       -15.428787589582862     
 H   4.7069251597456745      -0.52946828909337151       -15.339374156840886     
 H   4.3535571174599683       0.80167433998301829       -16.461756541766849     
 H   3.5941782593737308        2.3652405938949976       -8.2803919401429216     
 H   5.0892492790468831        2.7021671795610129       -7.3752711228093260     
 H   4.5943677315361953        1.0375217424646404       -7.6686346176196674     
 H   6.8555139435111707       0.47955443047981566       -8.8689986242939760     
 H   7.3515477793189961        2.1001192617808768       -8.3400614948461129     
 H   7.5103448574694252        1.6266669321914538       -10.049552703070873     
 C  -3.8091175590762520       -3.2095244830530691        1.6261703526548785     
 C  -4.3960561638436264       -3.3728371554475856       0.32703581498545803     
 C  -4.1674046891780794       -2.0520554645699334        2.3879998183709454     
 N  -2.9260637430471625       -4.1377689875601282        2.1690283829067862     
 C  -5.3367875688235458       -2.4415499610765048      -0.12723735575324222     
 C  -4.0715274894159359       -4.5357697937963168      -0.60664066175671050     
 C  -5.1243546866201166       -1.1589403553519548        1.8912698815566320     
 C  -3.5780791992898950       -1.8322966110430401        3.7715281495864068     
 Dy  -1.8502583868295779       -4.9066797549121723        4.0093411701223349     
 H  -2.7802128926475884       -4.8781117874074020        1.4778030736891719     
 H  -5.7875861442316925       -2.5874259997481222       -1.1088130577524893     
 C  -5.7285039307741812       -1.3476805062719652       0.64730302884623947     
 C  -2.5901412676115432       -4.5959163946414936       -1.0295652592993516     
 C  -4.6009181954872762       -5.8968145070656339      -0.10328265188406445     
 H  -4.6332020426875866       -4.3239999198731871       -1.5306603227070161     
 H  -5.4086857706562093      -0.29771634372221772        2.4944288766896654     
 C  -4.4749435110302160       -2.4774994797549570        4.8475164824034396     
 H  -2.5878369282069040       -2.3286750144096557        3.7930407128573354     
 C  -3.3143496554691745      -0.35707616697684863        4.1180958492953899     
 N  -1.2795043285999614       -4.1063160242685868        6.0394612786191937     
 H -0.31681287302176170       -3.8347089706390052        5.8073705061865883     
 N -0.60779265531708393       -6.6972211352519633        4.3920084687757948     
 O  -3.7977320725336186       -6.2105514557494086        4.3740373729583597     
 O  0.11970458389862898       -3.8398401071148749        3.1379649516185184     
 H  -6.4934021350010536      -0.66292026351375477       0.28533043467340369     
 H  -2.2802408226423276       -3.6468619172927657       -1.4897298522182660     
 H  -1.8990952011033935       -4.7857488909088914      -0.19630852851112798     
 H  -2.4331877070979075       -5.3946000495039854       -1.7669349831119485     
 H  -4.4045381357389504       -6.6877899616400871      -0.84223859740789708     
 H  -4.1504275080935678       -6.2141422184514532       0.84568668155420335     
 H  -5.6868646474438815       -5.8506952912013430        5.2470523764783852E-002
 H  -4.0502546572991598       -2.3660065605704830        5.8530706799127037     
 H  -4.6339385134793414       -3.5472679290695805        4.6577154332576818     
 H  -5.4662935514871425       -2.0022999901296812        4.8348320277136549     
 H  -4.2492630840622194       0.21280163889829484        4.1980205549662415     
 H  -2.6964946560929604       0.13346675592924970        3.3557310572401700     
 H  -2.8078745117004229      -0.28280947797813821        5.0904750750784107     
 C  -1.7692196242417244       -3.2196648549098437        6.9931838287031800     
 C  0.23124764532962327       -7.7614296289513280        4.1153063680532709     
 H -0.62267786726979402       -6.5540334794326274        5.4098819322538469     
 C  -3.7674672760839902       -7.5498152050101508        5.0042999796925285     
 C  -5.1485964726770392       -5.9824009017325048        3.8324814797168449     
 C   1.5027551891176087       -4.2542779872326015        3.4168185389845989     
 C  0.20381867112485624       -2.9654060960335151        1.9459449004383440     
 C  -1.2091344561574933       -1.9184273242713343        7.1658504316327196     
 C  -2.8820798484593078       -3.6088924734754748        7.7964212332548035     
 C  0.88932759099319170       -8.4733338672866729        5.1713665928569927     
 C  0.46467769881873283       -8.1552048152244794        2.7638325369593510     
 H  -3.5515407096796507       -7.4057627411783944        6.0712251315850558     
 H  -2.9342663611013289       -8.0932779697799333        4.5438422285723892     
 C  -5.1347862411634111       -8.1726619516592969        4.7319781372914189     
 C  -5.6714775052768891       -7.3724166856206690        3.5353592762417327     
 H  -5.0245947245155707       -5.3175578918311723        2.9718698261445655     
 H  -5.7469620936112973       -5.4830227163068264        4.6098367402757061     
 H   1.9483370017177679       -3.4922950120462706        4.0985614242150525     
 H   1.4346709805372138       -5.2355984919155016        3.9341261763585180     
 C   2.2146560489398004       -4.2991615184249437        2.0264541454009883     
 C   1.1893382920680300       -3.6966442505612962        1.0310835326880714     
 H -0.81477449535945046       -2.8687904820442007        1.5603088703974033     
 H  0.58252769321631592       -1.9738333611272993        2.2624550650710167     
 C  -1.8226759919611821       -1.0279947408639156        8.0510939927717740     
 C   4.8518612394910635E-002  -1.5485860433211445        6.3956231379370854     
 C  -3.4577581753726356       -2.6818812886309975        8.6708238577180357     
 C  -3.3695658769163646       -5.0445242769136405        7.7010174883456290     
 C   1.6699315450300121       -9.5887332682216631        4.8576285814481190     
 C  0.71593136557618153       -7.9944784299638521        6.6067055325509738     
 C   1.2812184373807070       -9.2619739028450159        2.5080046315743338     
 C -0.19808762439049471       -7.3842988060362806        1.6339949963667371     
 H  -5.8049160812123208       -8.0404626677153690        5.5891776484636964     
 H  -5.0596330468350725       -9.2451087400643051        4.5177842719463319     
 H  -5.2592587860866100       -7.7556855887182250        2.5918363998752620     
 H  -6.7666380609653132       -7.4088832978970478        3.4730598586865247     
 H   2.4776068587577273       -5.3423177451110897        1.7467168400410893     
 H   3.1403798402649135       -3.6939658035648111        2.0314581072122881     
 H   1.6644287374508242       -3.0199697910032155       0.29916996115147243     
 H  0.67174341414879901       -4.4967565416576836       0.47666499195760914     
 H  -1.4183276184886404       -2.6225010946363141E-002   8.1514231405166875     
 C  -2.9462829619779471       -1.3870550828111816        8.7973242993661085     
 C  0.29053017726480024       -3.9002118688063352E-002   6.2599703725695699     
 H  -6.8748522314705837E-002  -1.9435621631002062        5.3705900587060658     
 C   1.2808330925195119       -2.2355089036898095        7.0382489362341421     
 H  -4.3256982437288727       -2.9640228663429418        9.2639778284793390     
 C  -4.8119582093890934       -5.2577657951512640        8.1637824292991628     
 H  -3.3248632079248188       -5.3258568622500082        6.6403665516336439     
 C  -2.4011983708014331       -5.9723366365320008        8.4654142594196191     
 H   2.1389887387778934       -10.150655109829099        5.6617236401648041     
 C   1.8746431961270122       -9.9953245344943262        3.5375412451608379     
 C   1.4831670920389841       -6.6751095269395186        6.8610546297322337     
 H -0.35992858603831451       -7.7936721213472557        6.7612803055373432     
 C   1.1145904674877800       -9.0245052593534716        7.6685018410226542     
 H   1.4719715855890481       -9.5553639303186468        1.4786010339363780     
 C  0.57408704583755887       -7.4406016099969685       0.30375397275648819     
 H -0.22927052352627367       -6.3234207500445079        1.9491172781580222     
 C  -1.6523926179976047       -7.8632173711711184        1.4166431059089872     
 H  -3.4218315898277809      -0.67466383186097212        9.4669153523624914     
 H -0.59116849971712737       0.47751907792435483        5.8565856312635143     
 H   1.1336788156346418       0.15901560005764026        5.5840870835646275     
 H  0.53785521683568893       0.42210802449016432        7.2266874770400520     
 H   1.4389162017553960       -1.8357692610145022        8.0507823894022383     
 H   2.1979544175152639       -2.0633033020936131        6.4562819684658077     
 H   1.1450619342158455       -3.3213604125984730        7.1451956428328645     
 H  -5.1163534195791183       -6.3031155846996700        8.0105096037715118     
 H  -5.5173932361291813       -4.6125066030309680        7.6215560620423757     
 H  -4.9274680251145426       -5.0458373028319778        9.2348566569409236     
 H  -2.4275378106803767       -5.7456866081761984        9.5400599435896130     
 H  -1.3722836805743259       -5.8321877359165635        8.1089448448530401     
 H  -2.6673695765714491       -7.0322602898446185        8.3411703302871061     
 H   2.5237945993857203       -10.839452325965430        3.3123269261632173     
 H   2.5660653170100369       -6.8601694625142686        6.8676182201232940     
 H   1.2086989633894669       -6.2452916262485605        7.8349953001114843     
 H   1.2797751482601289       -5.9130281342888704        6.0979160452175609     
 H   2.1895448570643068       -9.2401763801030281        7.6341396784867195     
 H  0.56596330203322587       -9.9671111229353428        7.5443438044965898     
 H  0.89468188728346953       -8.6324634122962909        8.6702559302269471     
 H   1.6272677965018139       -7.1344316618781782       0.42175359986259220     
 H  0.10880604640182581       -6.7810164632491725      -0.44104913071362184     
 H  0.57064037477335794       -8.4538379008430642      -0.12893542804092459     
 H  -1.6636094981754157       -8.9295185825718164        1.1406406051900122     
 H  -2.1405503089247264       -7.3042466147322198       0.60660373298348991     
 H  -2.2611600955854771       -7.7536066004071493        2.3278018866774328     
         240

 C   9.0313187529841379        6.2234482439300152       -9.4083915265993348     
 C   9.6126442048441163        6.0597482729327616       -8.1067718407084772     
 C   9.3992698754859418        7.3767249982032927       -10.172898941999065     
 N   8.1418406537779173        5.3020893709853061       -9.9499654555293127     
 C   10.549235953408033        6.9920171224032694       -7.6481306864558034     
 C   9.2878055582514936        4.8957401587840303       -7.1743299047861839     
 C   10.346705010152188        8.2742771647297086       -9.6681664297709187     
 C   8.8267320477426736        7.5877881468656048       -11.564563293263372     
 Dy   7.0924647412845410        4.5296873107313766       -11.803554981905299     
 H   7.9678724604155082        4.5770593782867302       -9.2487665434884843     
 H   10.998019868163102        6.8445938189284998       -6.6660566624744959     
 C   10.939811407449476        8.0885120433999678       -8.4185640751774162     
 C   7.8083417629188503        4.8383272012940388       -6.7433251601322635     
 C   9.8084950740712227        3.5336974067185318       -7.6838292666875381     
 H   9.8550541673952896        5.1031633900852054       -6.2526245875563733     
 H   10.633387129286112        9.1355010194830140       -10.269784109103343     
 C   9.7260020234143774        6.9201752190804431       -12.625334370499518     
 H   7.8323102742862067        7.1004284176060750       -11.590764380194333     
 C   8.5815800080632663        9.0611225697702746       -11.930679441255311     
 N   6.5258972362133285        5.3295522954959331       -13.824674450132761     
 H   5.5773485765839830        5.6340747142820353       -13.580114064181219     
 N   5.8422578803922818        2.7410382389157029       -12.188349681733056     
 O   9.0362600140932177        3.1963667194220964       -12.118490632018688     
 O   5.1061261698573235        5.5716911434078664       -10.946247701389694     
 H   11.698768432546210        8.7759172004186539       -8.0507641634193572     
 H   7.6556277693467480        4.0388593976940390       -6.0062773920470018     
 H   7.1118600445145672        4.6493512028296653       -7.5723366332481747     
 H   7.5010393199140681        5.7867788218173892       -6.2805193457234259     
 H   10.893683747968010        3.5758479411353186       -7.8483588501651012     
 H   9.3477215002383485        3.2199003633387355       -8.6292269717899508     
 H   9.6155551255334988        2.7422728927434168       -6.9440505655899614     
 H   9.3097643347054753        7.0221148233153752       -13.635616332889446     
 H   9.8743403720206846        5.8515441436627746       -12.419830706341800     
 H   10.721796008014980        7.3860138056564413       -12.612208747991703     
 H   9.5229623953092233        9.6209013354394006       -12.004261512988016     
 H   7.9582298941653944        9.5662016213561714       -11.182096543688473     
 H   8.0882300332327297        9.1296591008854371       -12.910399048240954     
 C   7.0326558235695105        6.1907659619161244       -14.792352787123916     
 C   5.0169139788695656        1.6669825037986836       -11.909882357082534     
 H   5.8417695856508809        2.8938689196569758       -13.204393948445432     
 C   9.0002704362895418        1.8573829661404975       -12.750682401271881     
 C   10.387162837450694        3.4164399546772182       -11.574657872995209     
 C   3.7215432964484076        5.1360099440372755       -11.179677486677729     
 C   5.0373577198379476        6.5243638986592734       -9.8304164911991840     
 C   6.4993514503020542        7.5017851123338328       -14.979490692426218     
 C   8.1363923447932507        5.7667788383892500       -15.590818114001731     
 C   4.3606258665187427       0.95007783811417112       -12.964652635705896     
 C   4.7929073416355372        1.2664049383620122       -10.558696518099508     
 H   8.7859527012531302        2.0041533945313423       -13.817198659846355     
 H   8.1638716209444464        1.3170145754992792       -12.292768082083667     
 C   10.364311596440785        1.2266066600016927       -12.479145012636575     
 C   10.904389447002957        2.0230538679108645       -11.280859813404703     
 H   10.266125616929472        4.0799160341316441       -10.712165145679657     
 H   10.989296608388152        3.9151933337616329       -12.349598555546251     
 H   3.2734256384805627        5.8185567400654223       -11.919551872996196     
 H   3.7878308198809636        4.1251543115382683       -11.598996237010525     
 C   3.0154168478875003        5.2204228406938400       -9.8101175609844145     
 C   4.0562128478440220        5.8728381397798799       -8.8684242872463717     
 H   6.0587198731366128        6.6402516424068647       -9.4572928957821443     
 H   4.6637530131327329        7.4852117652455297       -10.215150702386401     
 C   7.1322872599859135        8.3689528092304712       -15.874711049574795     
 C   5.2486390494955319        7.9017463410287201       -14.212618296209127     
 C   8.7292402938483473        6.6701076229855678       -16.478875735506488     
 C   8.5964818368389206        4.3231258057581163       -15.472823132290186     
 C   3.5906232582635935      -0.17245008543015100       -12.650795849125819     
 C   4.5233581814418073        1.4362372606883038       -14.398470985750738     
 C   3.9918846328046627       0.14790308558566972       -10.302262441968166     
 C   5.4447379143694521        2.0426192010411373       -9.4258630657718374     
 H   11.035033409383717        1.3553319363004477       -13.336686479021793     
 H   10.282543127418110       0.15421797582310232       -12.265989466859573     
 H   10.490221596092631        1.6399338641386374       -10.337969436107372     
 H   11.999411172208257        1.9816962180290685       -11.218435605188956     
 H   2.7249653749032969        4.2242864503566704       -9.4517131620189403     
 H   2.1075913853355406        5.8359024974047804       -9.8706731024761059     
 H   3.5978040021482069        6.5959775053598575       -8.1831827154269074     
 H   4.5724826751415213        5.1115162197940922       -8.2687294938310689     
 H   6.7517222244478861        9.3794126388688159       -15.985733153416097     
 C   8.2457140565667064        7.9747970740501835       -16.619964077883207     
 C   5.0223994680019777        9.4153130574214501       -14.103276491462402     
 H   5.3644522530802581        7.5246803824201445       -13.180702069632714     
 C   4.0057582669687379        7.2175917994443539       -14.837295235253572     
 H   9.5886017121322276        6.3609831260715701       -17.071665671536909     
 C   10.038732234061566        4.0783559781954128       -15.922258311686944     
 H   8.5402209176139188        4.0579929954910110       -14.407806609654411     
 C   7.6167068137183165        3.3997957128159184       -16.228357371039138     
 H   3.1204939108303464      -0.73427971709270667       -13.454554789884122     
 C   3.3977648499482398      -0.58663648688682646       -11.330677943103574     
 C   3.7330223456511202        2.7434349969979475       -14.644154919275197     
 H   5.5952737221209627        1.6561611800105613       -14.552726036743831     
 C   4.1437418727267712       0.40371180975088650       -15.464571153611839     
 H   3.8127591208586344      -0.15206606364103351       -9.2722582176405961     
 C   4.6326989943101609        2.0358492197264191       -8.1230156069688224     
 H   5.5115021114641571        3.0938237916278912       -9.7578172037523974     
 C   6.8767317069745166        1.5351856272097195       -9.1581170252688455     
 H   8.7340251424951383        8.6690593778328804       -17.299624006079561     
 H   5.9079971564792810        9.9289411818576507       -13.705003320965258     
 H   4.1791090694995647        9.6325855789005423       -13.433324861617720     
 H   4.7818472559872953        9.8618695756409718       -15.077635852686438     
 H   3.8429043630480590        7.6074602796209678       -15.852624079893477     
 H   3.0950360016020166        7.4041800893976566       -14.249817280718785     
 H   4.1317990395030710        6.1295984505750232       -14.933235056322189     
 H   10.323358049845947        3.0289757669999768       -15.757261099553732     
 H   10.751385442504985        4.7166235150428220       -15.381285309619763     
 H   10.165659309613259        4.2779856281505229       -16.994342870130694     
 H   7.6572565324502273        3.6051645826071081       -17.307255558301566     
 H   6.5867911405959507        3.5674035924654159       -15.884458131186044     
 H   7.8605154825686325        2.3364586494378656       -16.081065913277467     
 H   2.7556570179966760       -1.4362859230347922       -11.105123944069922     
 H   2.6535374878637352        2.5394063508500380       -14.647796574861072     
 H   3.9959803328568184        3.1826759184489557       -15.617182777021858     
 H   3.9260133732897544        3.5044014749199888       -13.877133491665246     
 H   3.0733747317150146       0.16716268752747312       -15.432619369957338     
 H   4.7099709411426289      -0.52852526229381336       -15.343262266571495     
 H   4.3572932496293033       0.80343860133748368       -16.464826089455727     
 H   3.5965824359288154        2.3652402013486649       -8.2841833828533940     
 H   5.0912826044837569        2.6992784171036122       -7.3774834384287038     
 H   4.5935889464004482        1.0356224945336643       -7.6717299117450235     
 H   6.8555204962304259       0.47402993772116131       -8.8707138920610440     
 H   7.3536461937643960        2.0937030234888181       -8.3410131411430388     
 H   7.5125484757047971        1.6204539398720235       -10.050586770519482     
 C  -3.8097063608378354       -3.2119378679295312        1.6210792235912199     
 C  -4.3957548176940513       -3.3758316235577466       0.32165515534642752     
 C  -4.1667842179328733       -2.0531486637052709        2.3813740698528827     
 N  -2.9284542723173517       -4.1407489664361199        2.1656094754596671     
 C  -5.3344190107019758       -2.4435805812980713      -0.13457082109635940     
 C  -4.0715154338148736       -4.5400048600565626      -0.61049586876626305     
 C  -5.1213511717987759       -1.1588614373818245        1.8825571228861899     
 C  -3.5787333048439023       -1.8332741477068375        3.7653703011273132     
 Dy  -1.8542748715209394       -4.9083744745446944        4.0072569995141789     
 H  -2.7823271363310824       -4.8815909934135755        1.4750179037098938     
 H  -5.7847333451162468       -2.5898383519582473       -1.1163061781556567     
 C  -5.7245791349692361       -1.3480365818805009       0.63823125738315689     
 C  -2.5898210582907732       -4.6008346544520613       -1.0322543542460616     
 C  -4.6016768642681249       -5.9004147188212590      -0.10630111104512682     
 H  -4.6325041509217479       -4.3289414211483077       -1.5350687438332151     
 H  -5.4046748126991284      -0.29646925982073652        2.4844033468836879     
 C  -4.4767012544148681       -2.4781952555379601        4.8406169998365440     
 H  -2.5887119842264439       -2.3299756469023452        3.7879803928935130     
 C  -3.3149732008912296      -0.35813284814505875        4.1121341069690303     
 N  -1.2806556523399639       -4.1009278520706802        6.0330312384912474     
 H -0.31944421078031099       -3.8279701925564047        5.7975310655408165     
 N -0.61195385094261168       -6.6983367593151657        4.3932176647840748     
 O  -3.8024886899913772       -6.2107089675861147        4.3721009813078027     
 O  0.11674946032538702       -3.8455134079005502        3.1341618583439508     
 H  -6.4877541197676507      -0.66236909506617114       0.27464126320851012     
 H  -2.2800097734195055       -3.6527570098199145       -1.4943187536237150     
 H  -1.8993872065631672       -4.7883343962216323      -0.19807704874371945     
 H  -2.4319740925180469       -5.4010776349503864       -1.7676005408778186     
 H  -4.4050986176830200       -6.6919694747507483      -0.84455699234737058     
 H  -4.1518761902273296       -6.2172569698546898       0.84314785230392320     
 H  -5.6877313626676225       -5.8539981883479202        4.8675283000464933E-002
 H  -4.0524614128258820       -2.3674522817724508        5.8464581954185233     
 H  -4.6365172423740519       -3.5477081873582752        4.6501633671071696     
 H  -5.4676394957679992       -2.0021675885143688        4.8276385717260775     
 H  -4.2498994541714046       0.21175923217840853        4.1918400109484928     
 H  -2.6968888486667630       0.13244958455396638        3.3499745016708253     
 H  -2.8087318007203947      -0.28396355439959564        5.0846456672265168     
 C  -1.7686120176056095       -3.2144220479358543        6.9875102005429675     
 C  0.22711944502098175       -7.7625554285812397        4.1169111187563860     
 H -0.62560780693847440       -6.5535816330704524        5.4107889726635907     
 C  -3.7726128434783908       -7.5485710533961408        5.0051649231463600     
 C  -5.1531369241252367       -5.9836392764236717        3.8296473747757220     
 C   1.5002137840097682       -4.2604637762304280        3.4098134238056259     
 C  0.19901155634986584       -2.9621777718912807        1.9506196262224544     
 C  -1.2071714961936604       -1.9137488496399122        7.1601804308505379     
 C  -2.8808727427153538       -3.6030621521304433        7.7919029136578164     
 C  0.88528566817364562       -8.4741217029675617        5.1732057913531930     
 C  0.46062059252415066       -8.1567222404228481        2.7655961547287276     
 H  -3.5579856051343408       -7.4021528582731682        6.0719199253527183     
 H  -2.9387288918012402       -8.0925924488879382        4.5468053148408965     
 C  -5.1394333443725175       -8.1724827526153430        4.7327393702786580     
 C  -5.6756357160917625       -7.3742065000926242        3.5346269216789508     
 H  -5.0288818292878661       -5.3201736694490949        2.9680235674349276     
 H  -5.7518674685905440       -5.4831012505863717        4.6059258218239920     
 H   1.9438028862099168       -3.5074306979031857        4.0996033315873825     
 H   1.4333268359813995       -5.2457150635278023        3.9151965539879501     
 C   2.2136685763438138       -4.2883877811966133        2.0229089426942557     
 C   1.1867050682301612       -3.6826109718172098        1.0318354242155334     
 H -0.81957525922882046       -2.8652588891812543        1.5650145205309096     
 H  0.57480865972189488       -1.9732817921054795        2.2752446668996154     
 C  -1.8189661196704365       -1.0232620940596546        8.0464698490536559     
 C   5.0032588948583215E-002  -1.5443846005264015        6.3889853694946135     
 C  -3.4546233729877933       -2.6760397274755978        8.6674399662234993     
 C  -3.3697754301686067       -5.0382112758593980        7.6966568699759206     
 C   1.6656924095813446       -9.5897326733202188        4.8598824210182450     
 C  0.71209322173110279       -7.9942895186395955        6.6081996600075756     
 C   1.2768335445553267       -9.2638432324953470        2.5101365579093780     
 C -0.20145713843779509       -7.3859046679538620        1.6352752556756212     
 H  -5.8102105098848327       -8.0395406029810115        5.5892802359594498     
 H  -5.0635241520394016       -9.2451426166800186        4.5200482389165764     
 H  -5.2628895789808361       -7.7588744718770100        2.5919493810102443     
 H  -6.7707424016076256       -7.4110513531039119        3.4718284020407566     
 H   2.4830864046472119       -5.3253497150703506        1.7345152356783500     
 H   3.1355552855939193       -3.6796265549871570        2.0358782252314689     
 H   1.6594471956807690       -2.9997530984696676       0.30569811820804094     
 H  0.67175668901221242       -4.4795952799671710       0.47173445681376852     
 H  -1.4136445330160643       -2.1915461923272261E-002   8.1467280278889067     
 C  -2.9419245702527510       -1.3817283368504363        8.7938595372150345     
 C  0.29381459755381356       -3.4944790968859128E-002   6.2553848225449311     
 H  -6.8881654600392098E-002  -1.9375878327801925        5.3635057308523280     
 C   1.2823010940382111       -2.2336102840638219        7.0289798437385329     
 H  -4.3219702066402812       -2.9577238933134127        9.2616323768340489     
 C  -4.8121188379031539       -5.2502026611745132        8.1601235120658853     
 H  -3.3260196512698306       -5.3195618967600078        6.6359251642447346     
 C  -2.4020850217413376       -5.9671192935565340        8.4605550844649766     
 H   2.1349130294993670       -10.151283789867160        5.6641625161404834     
 C   1.8702027736918780       -9.9969196067347053        3.5398972804967821     
 C   1.4797538167630520       -6.6749084046102167        6.8612907501634179     
 H -0.36369458526909354       -7.7930052678841060        6.7624938352081871     
 C   1.1100605500752614       -9.0237182305099068        7.6708068975344776     
 H   1.4674635197564450       -9.5575046385640690        1.4807725785672861     
 C  0.57520031864172161       -7.4360874577638372       0.30803779247272234     
 H -0.23739269682452208       -6.3260725296348737        1.9520471714608207     
 C  -1.6529538589377644       -7.8691932645330436        1.4126867942350549     
 H  -3.4161088752059290      -0.66930221323690731        9.4642951182849924     
 H -0.58766878232931896       0.48333110288273118        5.8540341019126130     
 H   1.1363502877989990       0.16310298497379755        5.5787748487003190     
 H  0.54293364323997628       0.42413368852415334        7.2224923156240486     
 H   1.4422124731450363       -1.8354605904402022        8.0417715314020892     
 H   2.1987939433075798       -2.0615574840273720        6.4460127419214199     
 H   1.1453366587881224       -3.3193937104985749        7.1346531436706737     
 H  -5.1177295278005097       -6.2951056762263589        8.0063464858334115     
 H  -5.5171900557405689       -4.6038724243955702        7.6187610898462177     
 H  -4.9267330789469064       -5.0389753749365127        9.2314214453848624     
 H  -2.4277068008883518       -5.7404116027244516        9.5352150501569728     
 H  -1.3731675214027041       -5.8280744209021256        8.1037154174295036     
 H  -2.6694280419000194       -7.0267670904883106        8.3364938169412994     
 H   2.5193247964600056       -10.841172018041069        3.3150289498523362     
 H   2.5625394102560342       -6.8604531999333167        6.8693240129417408     
 H   1.2045595293035025       -6.2433664849719896        7.8341809095973858     
 H   1.2775854161694538       -5.9140691905229454        6.0966509991430566     
 H   2.1848398955600197       -9.2401736473561584        7.6367891174276048     
 H  0.56079682345767745       -9.9660154643196535        7.5472742354634841     
 H  0.89026247213123821       -8.6308363749565391        8.6722542760118166     
 H   1.6260920171416930       -7.1260373210196333       0.43085847750508610     
 H  0.10998941964837076       -6.7767728397858944      -0.43708320745271373     
 H  0.57773224877513407       -8.4479825299201927      -0.12637800991819628     
 H  -1.6598324429570548       -8.9348583694470278        1.1351940249040113     
 H  -2.1406873159964115       -7.3104882381300715       0.60219956662459051     
 H  -2.2643969570197786       -7.7631393253133387        2.3221432766522705     
         240

 C   9.0325906487709862        6.2193970707564432       -9.4037863142708105     
 C   9.6133631261481085        6.0546202964018496       -8.1020896401364428     
 C   9.3994236920512311        7.3741397553959143       -10.166455753570562     
 N   8.1446455759080667        5.2976863999934984       -9.9471428910700759     
 C   10.548773561321745        6.9871656234887496       -7.6417200014446749     
 C   9.2883355450121012        4.8894330092565994       -7.1712827466657423     
 C   10.345812327105604        8.2718380503275863       -9.6601636949301390     
 C   8.8268464076039113        7.5866621552323474       -11.557836251337418     
 Dy   7.0952946994999309        4.5277722337648498       -11.801550841104921     
 H   7.9717064016215433        4.5711807402662501       -9.2473166631107340     
 H   10.997097684672880        6.8390934414478926       -6.6595273535906037     
 C   10.938651963331656        8.0849435639571130       -8.4106230237004578     
 C   7.8084207512960750        4.8314246428801795       -6.7420133704013878     
 C   9.8100404244089923        3.5280663786243509       -7.6814900388884277     
 H   9.8545208635384824        5.0961249256934051       -6.2487990176952035     
 H   10.631896546044247        9.1340903062985124       -10.260509869895962     
 C   9.7261716611990643        6.9203405292818401       -12.619336214935267     
 H   7.8324728214371921        7.0992377032056417       -11.584583695573309     
 C   8.5816710524658895        9.0603526195152551       -11.922464106915646     
 N   6.5260096423052341        5.3345379520462242       -13.818736247758993     
 H   5.5780261883279847        5.6382472394476038       -13.571490700668274     
 N   5.8460013210071189        2.7392380206431528       -12.189842351223554     
 O   9.0400765302794177        3.1971506655490893       -12.119707493053069     
 O   5.1084888781818005        5.5655691350930185       -10.940501050297573     
 H   11.696795317200053        8.7725245068316067       -8.0415756639965466     
 H   7.6545062147505512        4.0306652669873220       -6.0067302341079305     
 H   7.1128681420278124        4.6444626960561175       -7.5721424807875906     
 H   7.5010723402916346        5.7790964523304327       -6.2777596791860386     
 H   10.895462587106008        3.5704005772399388       -7.8441723077318795     
 H   9.3509095938998943        3.2151553823502548       -8.6279279607692398     
 H   9.6160142034311065        2.7358690409403152       -6.9428969940692502     
 H   9.3097093591907996        7.0229978434499909       -13.629452709211630     
 H   9.8750801164620636        5.8516453717582912       -12.414735378295957     
 H   10.721736321821053        7.3866502522095532       -12.605975543828011     
 H   9.5231702667657068        9.6198509754865853       -11.996783069653159     
 H   7.9594541869607234        9.5650327375950166       -11.172709308696438     
 H   8.0871526893518197        9.1298417785507642       -12.901500818352314     
 C   7.0299149685359748        6.1972850103149719       -14.786248024043637     
 C   5.0199560486145973        1.6655098852059205       -11.912303802833781     
 H   5.8452431725115321        2.8933528197743348       -13.205653946592188     
 C   9.0047732710331463        1.8598080179661762       -12.755059575266747     
 C   10.390766008139931        3.4164219947931311       -11.575129825581266     
 C   3.7238119926306643        5.1304165746346131       -11.174295518443605     
 C   5.0400401047138086        6.5201650876978965       -9.8264539862063849     
 C   6.4936214992947647        7.5071632376314161       -14.972223667360060     
 C   8.1335803849008741        5.7761093422543031       -15.586219300565894     
 C   4.3635238237888325       0.94954523639173027       -12.967635630955474     
 C   4.7953386012544277        1.2643261480790113       -10.561422057735257     
 H   8.7914114338207643        2.0090916546505322       -13.821333924493043     
 H   8.1680016963912720        1.3184815384421880       -12.299127201834834     
 C   10.368625918580729        1.2284566659658573       -12.483868927691105     
 C   10.908070606459889        2.0226097683743745       -11.283880187182938     
 H   10.269323870984509        4.0782010501722414       -10.711453744302538     
 H   10.993007457631855        3.9167457180929448       -12.348910633328661     
 H   3.2773825916248081        5.8104747536393209       -11.917154052603612     
 H   3.7895602620394664        4.1182349613926776       -11.589995112231202     
 C   3.0158584004026787        5.2204203659442801       -9.8063651694855292     
 C   4.0569893919123059        5.8718632320170316       -8.8644833945930603     
 H   6.0611985406268545        6.6351916980992316       -9.4525527916477063     
 H   4.6682754316946813        7.4808444584708491       -10.213122180644515     
 C   7.1236231561797769        8.3759616284640099       -15.867720513262309     
 C   5.2429955849458514        7.9046847133052403       -14.204027011994190     
 C   8.7235004019377520        6.6810863330151706       -16.474354021284597     
 C   8.5967135295789969        4.3333969582468219       -15.470051747633743     
 C   3.5930415811804797      -0.17286704597085450       -12.654642680616831     
 C   4.5268411116316782        1.4365527389891393       -14.401068367432828     
 C   3.9936024321329011       0.14615803328669330       -10.305846013927582     
 C   5.4474266766359198        2.0393766934381987       -9.4279467533452781     
 H   11.039845248763450        1.3586616456432727       -13.340735724920236     
 H   10.286677590538245       0.15574242502145214       -12.272696081505316     
 H   10.493590205850300        1.6376308932858774       -10.341952816299703     
 H   12.003056234907667        1.9811867424198493       -11.221070081496888     
 H   2.7214822781530614        4.2264164400811941       -9.4461499043818726     
 H   2.1102779387615733        5.8384611335258674       -9.8699377094849563     
 H   3.5994099603161924        6.5967319913555817       -8.1806158127892719     
 H   4.5712726899242693        5.1103434731016568       -8.2634583722717068     
 H   6.7406497082016088        9.3854901169996143       -15.977824325464947     
 C   8.2370352221833709        7.9846746144965994       -16.614229619970121     
 C   5.0139178056589788        9.4178474983627751       -14.095139732657946     
 H   5.3607025888316686        7.5283220240401345       -13.172094936166092     
 C   4.0008050501352566        7.2179263890769008       -14.827007634349746     
 H   9.5828471076370700        6.3741991883521720       -17.068188403612844     
 C   10.038958207414312        4.0918752119600263       -15.920918257852163     
 H   8.5419529067414945        4.0669761048559385       -14.405298934000525     
 C   7.6183827507598654        3.4089201048433528       -16.225992915572057     
 H   3.1229059814567504      -0.73405740098608485       -13.458845205085257     
 C   3.3995638796947940      -0.58766351127348171       -11.334799117724748     
 C   3.7373425344546116        2.7444312712338084       -14.645903554291255     
 H   5.5989193446480368        1.6559715050240926       -14.554844894747843     
 C   4.1470877616320010       0.40490363065439461       -15.467964829346707     
 H   3.8138080318473033      -0.15398426470953111       -9.2760354993091259     
 C   4.6342571573094355        2.0339059056745321       -8.1258017300496199     
 H   5.5160547701381457        3.0904923330616132       -9.7595812064272263     
 C   6.8784138828977657        1.5296940283018823       -9.1594490035925009     
 H   8.7232215794883423        8.6801933928876736       -17.293986878531022     
 H   5.8990889829807616        9.9334849957749611       -13.698768447896311     
 H   4.1713519780138810        9.6339566117647895       -13.423969049916455     
 H   4.7709864132096316        9.8632099530951880       -15.069403721094549     
 H   3.8361929336517688        7.6068503613194700       -15.842366307358228     
 H   3.0904056537661582        7.4033292199406810       -14.238702164410300     
 H   4.1287349902314228        6.1301563600339497       -14.922458669763461     
 H   10.325963556492665        3.0431489864928354       -15.756286364157038     
 H   10.750783664147486        4.7315255056040488       -15.380557627004066     
 H   10.164365305355171        4.2917406720540567       -16.993121571128501     
 H   7.6574139524109262        3.6160017245637430       -17.304571871937167     
 H   6.5884913747319542        3.5735843618964576       -15.880995992822754     
 H   7.8647627914065872        2.3460379655637325       -16.080613096700507     
 H   2.7570608632469136       -1.4371915671965927       -11.109914197529214     
 H   2.6577919427377545        2.5409301746393211       -14.651373037820996     
 H   4.0018045096813317        3.1850322718526018       -15.617812659484581     
 H   3.9295277460047719        3.5041109846471321       -13.877460664232014     
 H   3.0766421824067991       0.16865177893979647       -15.436451150331813     
 H   4.7130167225395843      -0.52758223549425531       -15.347150376302102     
 H   4.3610293817986392       0.80520286269194918       -16.467895637144604     
 H   3.5989866124839001        2.3652398088023316       -8.2879748255638663     
 H   5.0933159299206316        2.6963896546462114       -7.3796957540480825     
 H   4.5928101612647021        1.0337232466026884       -7.6748252058703788     
 H   6.8555270489496811       0.46850544496250690       -8.8724291598281120     
 H   7.3557446082097959        2.0872867851967598       -8.3419647874399647     
 H   7.5147520939401691        1.6142409475525932       -10.051620837968089     
 C  -3.8102951625994184       -3.2143512528059932        1.6159880945275615     
 C  -4.3954534715444762       -3.3788260916679076       0.31627449570739696     
 C  -4.1661637466876682       -2.0542418628406089        2.3747483213348195     
 N  -2.9308448015875408       -4.1437289453121116        2.1621905680125479     
 C  -5.3320504525804067       -2.4456112015196374      -0.14190428643947658     
 C  -4.0715033782138113       -4.5442399263168074      -0.61435107577581571     
 C  -5.1183476569774342       -1.1587825194116941        1.8738443642157478     
 C  -3.5793874103979091       -1.8342516843706347        3.7592124526682191     
 Dy  -1.8582913562123009       -4.9100691941772157        4.0051728289060229     
 H  -2.7844413800145769       -4.8850701994197481        1.4722327337306156     
 H  -5.7818805460008003       -2.5922507041683724       -1.1237992985588241     
 C  -5.7206543391642901       -1.3483926574890364       0.62915948592007420     
 C  -2.5895008489700038       -4.6057529142626281       -1.0349434491927714     
 C  -4.6024355330489728       -5.9040149305768832      -0.10931957020618918     
 H  -4.6318062591559084       -4.3338829224234283       -1.5394771649594139     
 H  -5.4006638547420476      -0.29522217591925531        2.4743778170777100     
 C  -4.4784589977995211       -2.4788910313209631        4.8337175172696476     
 H  -2.5895870402459837       -2.3312762793950346        3.7829200729296906     
 C  -3.3155967463132843      -0.35918952931326881        4.1061723646426715     
 N  -1.2818069760799664       -4.0955396798727746        6.0266011983633012     
 H -0.32207554853886022       -3.8212314144738047        5.7876916248950439     
 N -0.61611504656813953       -6.6994523833783681        4.3944268607923558     
 O  -3.8072453074491359       -6.2108664794228208        4.3701645896572456     
 O  0.11379433675214509       -3.8511867086862250        3.1303587650693827     
 H  -6.4821061045342470      -0.66181792661858752       0.26395209174361656     
 H  -2.2797787241966838       -3.6586521023470633       -1.4989076550291638     
 H  -1.8996792120229409       -4.7909199015343731      -0.19984556897631092     
 H  -2.4307604779381862       -5.4075552203967874       -1.7682660986436887     
 H  -4.4056590996270906       -6.6961489878614087      -0.84687538728684408     
 H  -4.1533248723610923       -6.2203717212579264       0.84060902305364293     
 H  -5.6885980778913643       -5.8573010854944974        4.4880042236146007E-002
 H  -4.0546681683526051       -2.3688980029744187        5.8398457109243429     
 H  -4.6390959712687625       -3.5481484456469699        4.6426113009566574     
 H  -5.4689854400488569       -2.0020351868990569        4.8204451157385009     
 H  -4.2505358242805906       0.21071682545852222        4.1856594669307432     
 H  -2.6972830412405657       0.13143241317868309        3.3442179461014807     
 H  -2.8095890897403666      -0.28511763082105313        5.0788162593746229     
 C  -1.7680044109694946       -3.2091792409618645        6.9818365723827558     
 C  0.22299124471234016       -7.7636812282111505        4.1185158694595021     
 H -0.62853774660715478       -6.5531297867082774        5.4116960130733336     
 C  -3.7777584108727913       -7.5473269017821307        5.0060298666001914     
 C  -5.1576773755734342       -5.9848776511148376        3.8268132698345987     
 C   1.4976723789019275       -4.2666495652282546        3.4028083086266525     
 C  0.19420444157487540       -2.9589494477490463        1.9552943520065649     
 C  -1.2052085362298275       -1.9090703750084899        7.1545104300683571     
 C  -2.8796656369713998       -3.5972318307854114        7.7873845940608293     
 C  0.88124374535409955       -8.4749095386484505        5.1750449898493933     
 C  0.45656348622956844       -8.1582396656212151        2.7673597724981045     
 H  -3.5644305005890309       -7.3985429753679419        6.0726147191203816     
 H  -2.9431914225011520       -8.0919069279959430        4.5497684011094046     
 C  -5.1440804475816231       -8.1723035535713908        4.7335006032658962     
 C  -5.6797939269066369       -7.3759963145645795        3.5338945671161683     
 H  -5.0331689340601615       -5.3227894470670165        2.9641773087252901     
 H  -5.7567728435697907       -5.4831797848659161        4.6020149033722788     
 H   1.9392687707020655       -3.5225663837601009        4.1006452389597126     
 H   1.4319826914255853       -5.2558316351401020        3.8962669316173826     
 C   2.2126811037478271       -4.2776140439682839        2.0193637399875231     
 C   1.1840718443922926       -3.6685776930731233        1.0325873157429952     
 H -0.82437602309819036       -2.8617272963183074        1.5697201706644162     
 H  0.56708962622747383       -1.9727302230836594        2.2880342687282145     
 C  -1.8152562473796912       -1.0185294472553936        8.0418457053355379     
 C   5.1546565502255809E-002  -1.5401831577316585        6.3823476010521407     
 C  -3.4514885706029510       -2.6701981663201981        8.6640560747289648     
 C  -3.3699849834208493       -5.0318982748051546        7.6922962516062121     
 C   1.6614532741326768       -9.5907320784187746        4.8621362605883700     
 C  0.70825507788602393       -7.9941006073153389        6.6096937874641775     
 C   1.2724486517299463       -9.2657125621456800        2.5122684842444225     
 C -0.20482665248509543       -7.3875105298714434        1.6365555149845055     
 H  -5.8155049385573454       -8.0386185382466540        5.5893828234552032     
 H  -5.0674152572437299       -9.2451764932957303        4.5223122058868208     
 H  -5.2665203718750622       -7.7620633550357949        2.5920623621452270     
 H  -6.7748467422499381       -7.4132194083107752        3.4705969453949881     
 H   2.4885659505366968       -5.3083816850296115        1.7223136313156107     
 H   3.1307307309229246       -3.6652873064095033        2.0402983432506496     
 H   1.6544656539107141       -2.9795364059361202       0.31222627526460944     
 H  0.67176996387562582       -4.4624340182766593       0.46680392166992790     
 H  -1.4089614475434884       -1.7605912900181382E-002   8.1420329152611277     
 C  -2.9375661785275544       -1.3764015908896909        8.7903947750639606     
 C  0.29709901784282688       -3.0887463249654905E-002   6.2507992725202932     
 H  -6.9014786886078358E-002  -1.9316135024601788        5.3564214029985902     
 C   1.2837690955569105       -2.2317116644378348        7.0197107512429238     
 H  -4.3182421695516897       -2.9514249202838831        9.2592869251887606     
 C  -4.8122794664172144       -5.2426395271977624        8.1564645948326078     
 H  -3.3271760946148428       -5.3132669312700074        6.6314837768558244     
 C  -2.4029716726812418       -5.9619019505810673        8.4556959095103359     
 H   2.1308373202208406       -10.151912469905220        5.6666013921161635     
 C   1.8657623512567438       -9.9985146789750825        3.5422533158327258     
 C   1.4763405414871196       -6.6747072822809157        6.8615268705946031     
 H -0.36746058449987262       -7.7923384144209553        6.7637073648790311     
 C   1.1055306326627425       -9.0229312016663421        7.6731119540463002     
 H   1.4629554539238416       -9.5596453468094928        1.4829441231981944     
 C  0.57631359144588434       -7.4315733055307058       0.31232161218895643     
 H -0.24551487012277048       -6.3287243092252403        1.9549770647636193     
 C  -1.6535150998779240       -7.8751691578949696        1.4087304825611224     
 H  -3.4103861605840766      -0.66394059461284249        9.4616748842074916     
 H -0.58416906494151044       0.48914312784110747        5.8514825725617126     
 H   1.1390217599633563       0.16719036988995489        5.5734626138360106     
 H  0.54801206964426374       0.42615935255814241        7.2182971542080452     
 H   1.4455087445346768       -1.8351519198659021        8.0327606734019401     
 H   2.1996334690998953       -2.0598116659611314        6.4357435153770330     
 H   1.1456113833603996       -3.3174270083986768        7.1241106445084830     
 H  -5.1191056360219021       -6.2870957677530477        8.0021833678953112     
 H  -5.5169868753519573       -4.5952382457601715        7.6159661176500588     
 H  -4.9259981327792701       -5.0321134470410476        9.2279862338287995     
 H  -2.4278757910963265       -5.7351365972727057        9.5303701567243326     
 H  -1.3740513622310826       -5.8239611058876886        8.0984859900059689     
 H  -2.6714865072285896       -7.0212738911320018        8.3318173035954928     
 H   2.5148549935342910       -10.842891710116707        3.3177309735414551     
 H   2.5590135035020318       -6.8607369373523657        6.8710298057601884     
 H   1.2004200952175379       -6.2414413436954197        7.8333665190832864     
 H   1.2753956840787783       -5.9151102467570205        6.0953859530685532     
 H   2.1801349340557326       -9.2401709146092905        7.6394385563684910     
 H  0.55563034488212915       -9.9649198057039623        7.5502046664303784     
 H  0.88584305697900689       -8.6292093376167855        8.6742526217966880     
 H   1.6249162377815722       -7.1176429801610874       0.43996335514757989     
 H  0.11117279289491570       -6.7725292163226163      -0.43311728419180562     
 H  0.58482412277691020       -8.4421271589973230      -0.12382059179546798     
 H  -1.6560553877386937       -8.9401981563222410        1.1297474446180105     
 H  -2.1408243230680966       -7.3167298615279242       0.59779540026569122     
 H  -2.2676338184540801       -7.7726720502195290        2.3164846666271082     
         240

 C   9.0338625445578327        6.2153458975828704       -9.3991811019422862     
 C   9.6140820474520989        6.0494923198709385       -8.0974074395644084     
 C   9.3995775086165221        7.3715545125885367       -10.160012565142056     
 N   8.1474504980382143        5.2932834290016908       -9.9443203266108391     
 C   10.548311169235458        6.9823141245742306       -7.6353093164335455     
 C   9.2888655317727089        4.8831258597291685       -7.1682355885453006     
 C   10.344919644059019        8.2693989359254640       -9.6521609600893594     
 C   8.8269607674651489        7.5855361635990901       -11.551109209411463     
 Dy   7.0981246577153208        4.5258571567983230       -11.799546700304543     
 H   7.9755403428275784        4.5653021022457692       -9.2458667827329855     
 H   10.996175501182659        6.8335930639672862       -6.6529980447067114     
 C   10.937492519213835        8.0813750845142582       -8.4026819722234993     
 C   7.8084997396732998        4.8245220844663192       -6.7407015806705122     
 C   9.8115857747467619        3.5224353505301700       -7.6791508110893183     
 H   9.8539875596816771        5.0890864613016049       -6.2449734478340337     
 H   10.630405962802381        9.1326795931140108       -10.251235630688580     
 C   9.7263412989837512        6.9205058394832371       -12.613338059371015     
 H   7.8326353685881775        7.0980469888052076       -11.578403010952286     
 C   8.5817620968685144        9.0595826692602355       -11.914248772575981     
 N   6.5261220483971387        5.3395236085965143       -13.812798045385223     
 H   5.5787038000719855        5.6424197646131731       -13.562867337155330     
 N   5.8497447616219560        2.7374378023706023       -12.191335020714050     
 O   9.0438930464656160        3.1979346116760823       -12.120924354087448     
 O   5.1108515865062776        5.5594471267781715       -10.934754399205453     
 H   11.694822201853894        8.7691318132445595       -8.0323871645737341     
 H   7.6533846601543551        4.0224711362806049       -6.0071830761688592     
 H   7.1138762395410575        4.6395741892825706       -7.5719483283270064     
 H   7.5011053606692011        5.7714140828434761       -6.2750000126486505     
 H   10.897241426244008        3.5649532133445589       -7.8399857652986578     
 H   9.3540976875614401        3.2104104013617736       -8.6266289497485289     
 H   9.6164732813287124        2.7294651891372141       -6.9417434225485382     
 H   9.3096543836761221        7.0238808635846075       -13.623289085533813     
 H   9.8758198609034444        5.8517465998538070       -12.409640050250115     
 H   10.721676635627126        7.3872866987626642       -12.599742339664317     
 H   9.5233781382221903        9.6188006155337717       -11.989304626318299     
 H   7.9606784797560524        9.5638638538338601       -11.163322073704405     
 H   8.0860753454709116        9.1300244562160895       -12.892602588463676     
 C   7.0271741135024381        6.2038040587138203       -14.780143260963357     
 C   5.0229981183596282        1.6640372666131573       -11.914725248585029     
 H   5.8487167593721834        2.8928367198916938       -13.206913944738941     
 C   9.0092761057767508        1.8622330697918550       -12.759436749261612     
 C   10.394369178829168        3.4164040349090441       -11.575601778167321     
 C   3.7260806888129210        5.1248232052319507       -11.168913550209483     
 C   5.0427224895896696        6.5159662767365205       -9.8224914812135857     
 C   6.4878915482874744        7.5125413629289994       -14.964956642293902     
 C   8.1307684250084993        5.7854398461193570       -15.581620487130056     
 C   4.3664217810589223       0.94901263466928953       -12.970618626205054     
 C   4.7977698608733172        1.2622473577960105       -10.564147597371006     
 H   8.7968701663883984        2.0140299147697220       -13.825469189139733     
 H   8.1721317718380959        1.3199485013850965       -12.305486321585999     
 C   10.372940240720673        1.2303066719300222       -12.488592842745636     
 C   10.911751765916820        2.0221656688378840       -11.286900560961174     
 H   10.272522125039547        4.0764860662128379       -10.710742342925419     
 H   10.996718306875559        3.9182981024242567       -12.348222711111072     
 H   3.2813395447690534        5.8023927672132185       -11.914756232211026     
 H   3.7912897041979687        4.1113156112470870       -11.580993987451880     
 C   3.0162999529178576        5.2204178911947201       -9.8026127779866421     
 C   4.0577659359805907        5.8708883242541834       -8.8605425019397472     
 H   6.0636772081170962        6.6301317537915985       -9.4478126875132666     
 H   4.6727978502566287        7.4764771516961677       -10.211093658902630     
 C   7.1149590523736403        8.3829704476975468       -15.860729976949825     
 C   5.2373521203961699        7.9076230855817595       -14.195435727779252     
 C   8.7177605100271549        6.6920650430447726       -16.469832307062706     
 C   8.5969452223190750        4.3436681107355275       -15.467280362977302     
 C   3.5954599040973658      -0.17328400651155801       -12.658489512107844     
 C   4.5303240418215491        1.4368682172899747       -14.403665749114918     
 C   3.9953202314611396       0.14441298098771690       -10.309429585886999     
 C   5.4501154389023876        2.0361341858352602       -9.4300304409187188     
 H   11.044657088143184        1.3619913549860980       -13.344784970818681     
 H   10.290812053658380       0.15726687421980198       -12.279402696151061     
 H   10.496958815607968        1.6353279224331176       -10.345936196492033     
 H   12.006701297607076        1.9806772668106303       -11.223704557804819     
 H   2.7179991814028259        4.2285464298057169       -9.4405866467448050     
 H   2.1129644921876061        5.8410197696469544       -9.8692023164938050     
 H   3.6010159184841775        6.5974864773513060       -8.1780489101516345     
 H   4.5700627047070181        5.1091707264092214       -8.2581872507123446     
 H   6.7295771919553307        9.3915675951304127       -15.969915497513798     
 C   8.2283563878000336        7.9945521549430145       -16.608495162057036     
 C   5.0054361433159809        9.4203819393041002       -14.087002973853489     
 H   5.3569529245830783        7.5319636656601237       -13.163487802699469     
 C   3.9958518333017752        7.2182609787094467       -14.816720033445918     
 H   9.5770925031419107        6.3874152506327739       -17.064711135688782     
 C   10.039184180767057        4.1053944457246399       -15.919578204017382     
 H   8.5436848958690721        4.0759592142208669       -14.402791258346639     
 C   7.6200586878014143        3.4180444968707873       -16.223628460104976     
 H   3.1253180520831543      -0.73383508487946292       -13.463135620286392     
 C   3.4013629094413482      -0.58869053566013696       -11.338920292345922     
 C   3.7416627232581030        2.7454275454696693       -14.647652189307312     
 H   5.6025649671751108        1.6557818300376241       -14.556963752751855     
 C   4.1504336505372317       0.40609545155790272       -15.471358505081575     
 H   3.8148569428359722      -0.15590246577802871       -9.2798127809776538     
 C   4.6358153203087094        2.0319625916226451       -8.1285878531304192     
 H   5.5206074288121352        3.0871608744953352       -9.7613452091020552     
 C   6.8800960588210147        1.5242024293940453       -9.1607809819161545     
 H   8.7124180164815463        8.6913274079424685       -17.288349750982483     
 H   5.8901808094822412        9.9380288096922733       -13.692533574827364     
 H   4.1635948865281982        9.6353276446290366       -13.414613238215189     
 H   4.7601255704319678        9.8645503305494042       -15.061171589502662     
 H   3.8294815042554791        7.6062404430179722       -15.832108534822980     
 H   3.0857753059303001        7.4024783504837055       -14.227587048101816     
 H   4.1256709409597754        6.1307142694928771       -14.911682283204733     
 H   10.328569063139383        3.0573222059856944       -15.755311628760342     
 H   10.750181885789987        4.7464274961652757       -15.379829944388367     
 H   10.163071301097080        4.3054957159575906       -16.991900272126308     
 H   7.6575713723716241        3.6268388665203783       -17.301888185572771     
 H   6.5901916088679577        3.5797651313274992       -15.877533854459466     
 H   7.8690101002445418        2.3556172816895993       -16.080160280123543     
 H   2.7584647084971508       -1.4380972113583934       -11.114704450988505     
 H   2.6620463976117734        2.5424539984286039       -14.654949500780919     
 H   4.0076286865058446        3.1873886252562480       -15.618442541947307     
 H   3.9330421187197895        3.5038204943742759       -13.877787836798783     
 H   3.0799096330985840       0.17014087035211981       -15.440282930706289     
 H   4.7160625039365396      -0.52663920869469716       -15.351038486032710     
 H   4.3647655139679751       0.80696712404641469       -16.470965184833481     
 H   3.6013907890389847        2.3652394162559984       -8.2917662682743369     
 H   5.0953492553575064        2.6935008921888106       -7.3819080696674604     
 H   4.5920313761289551        1.0318239986717124       -7.6779204999957340     
 H   6.8555336016689363       0.46298095220385255       -8.8741444275951800     
 H   7.3578430226551967        2.0808705469047015       -8.3429164337368906     
 H   7.5169557121755401        1.6080279552331629       -10.052654905416698     
 C  -3.8108839643610017       -3.2167646376824552        1.6108969654639029     
 C  -4.3951521253949011       -3.3818205597780686       0.31089383606836640     
 C  -4.1655432754424631       -2.0553350619759465        2.3681225728167563     
 N  -2.9332353308577299       -4.1467089241881023        2.1587716605654288     
 C  -5.3296818944588367       -2.4476418217412039      -0.14923775178259377     
 C  -4.0714913226127489       -4.5484749925770531      -0.61820628278536838     
 C  -5.1153441421560935       -1.1587036014415639        1.8651316055453058     
 C  -3.5800415159519163       -1.8352292210344321        3.7530546042091255     
 Dy  -1.8623078409036622       -4.9117639138097378        4.0030886582978678     
 H  -2.7865556236980709       -4.8885494054259215        1.4694475637513376     
 H  -5.7790277468853537       -2.5946630563784980       -1.1312924189619915     
 C  -5.7167295433593450       -1.3487487330975720       0.62008771445699162     
 C  -2.5891806396492343       -4.6106711740731949       -1.0376325441394814     
 C  -4.6031942018298215       -5.9076151423325074      -0.11233802936725157     
 H  -4.6311083673900697       -4.3388244236985498       -1.5438855860856129     
 H  -5.3966528967849676      -0.29397509201777416        2.4643522872717325     
 C  -4.4802167411841731       -2.4795868071039657        4.8268180347027521     
 H  -2.5904620962655232       -2.3325769118877244        3.7778597529658682     
 C  -3.3162202917353394      -0.36024621048147892        4.1002106223163119     
 N  -1.2829582998199689       -4.0901515076748689        6.0201711582353550     
 H -0.32470688629740951       -3.8144926363912042        5.7778521842492712     
 N -0.62027624219366728       -6.7005680074415706        4.3956360568006358     
 O  -3.8120019249068946       -6.2110239912595269        4.3682281980066877     
 O  0.11083921317890315       -3.8568600094718999        3.1265556717948146     
 H  -6.4764580893008432      -0.66126675817100378       0.25326292027872299     
 H  -2.2795476749738621       -3.6645471948742125       -1.5034965564346128     
 H  -1.8999712174827146       -4.7935054068471130      -0.20161408920890239     
 H  -2.4295468633583259       -5.4140328058431884       -1.7689316564095587     
 H  -4.4062195815711602       -6.7003285009720699      -0.84919378222631769     
 H  -4.1547735544948541       -6.2234864726611621       0.83807019380336267     
 H  -5.6894647931151052       -5.8606039826410736        4.1084801471827082E-002
 H  -4.0568749238793274       -2.3703437241763865        5.8332332264301634     
 H  -4.6416747001634731       -3.5485887039356645        4.6350592348061452     
 H  -5.4703313843297137       -2.0019027852837450        4.8132516597509234     
 H  -4.2511721943897758       0.20967441873863588        4.1794789229129936     
 H  -2.6976772338143684       0.13041524180339978        3.3384613905321361     
 H  -2.8104463787603384      -0.28627170724251055        5.0729868515227281     
 C  -1.7673968043333796       -3.2039364339878751        6.9761629442225432     
 C  0.21886304440369864       -7.7648070278410621        4.1201206201626173     
 H -0.63146768627583527       -6.5526779403461024        5.4126030534830774     
 C  -3.7829039782671923       -7.5460827501681207        5.0068948100540229     
 C  -5.1622178270216317       -5.9861160258060044        3.8239791648934758     
 C   1.4951309737940870       -4.2728353542260811        3.3958031934476791     
 C  0.18939732679988500       -2.9557211236068119        1.9599690777906753     
 C  -1.2032455762659946       -1.9043919003770675        7.1488404292861754     
 C  -2.8784585312274462       -3.5914015094403799        7.7828662744638430     
 C  0.87720182253455348       -8.4756973743293393        5.1768841883455936     
 C  0.45250637993498621       -8.1597570908195838        2.7691233902674810     
 H  -3.5708753960437205       -7.3949330924627157        6.0733095128880441     
 H  -2.9476539532010633       -8.0912214071039479        4.5527314873779119     
 C  -5.1487275507907286       -8.1721243545274369        4.7342618362531352     
 C  -5.6839521377215112       -7.3777861290365347        3.5331622125533864     
 H  -5.0374560388324570       -5.3254052246849382        2.9603310500156521     
 H  -5.7616782185490374       -5.4832583191454614        4.5981039849205647     
 H   1.9347346551942144       -3.5377020696170165        4.1016871463320426     
 H   1.4306385468697711       -5.2659482067524017        3.8773373092468146     
 C   2.2116936311518405       -4.2668403067399545        2.0158185372807904     
 C   1.1814386205544238       -3.6545444143290369        1.0333392072704572     
 H -0.82917678696756036       -2.8581957034553609        1.5744258207979227     
 H  0.55937059273305278       -1.9721786540618396        2.3008238705568131     
 C  -1.8115463750889458       -1.0137968004511326        8.0372215616174199     
 C   5.3060542055928389E-002  -1.5359817149369155        6.3757098326096688     
 C  -3.4483537682181087       -2.6643566051647984        8.6606721832344284     
 C  -3.3701945366730914       -5.0255852737509121        7.6879356332365036     
 C   1.6572141386840094       -9.5917314835173304        4.8643901001584950     
 C  0.70441693404094519       -7.9939116959910814        6.6111879149207793     
 C   1.2680637589045658       -9.2675818917960129        2.5144004105794671     
 C -0.20819616653239578       -7.3891163917890248        1.6378357742933896     
 H  -5.8207993672298572       -8.0376964735122964        5.5894854109509575     
 H  -5.0713063624480581       -9.2452103699114438        4.5245761728570653     
 H  -5.2701511647692882       -7.7652522381945799        2.5921753432802093     
 H  -6.7789510828922506       -7.4153874635176384        3.4693654887492196     
 H   2.4940454964261818       -5.2914136549888715        1.7101120269528713     
 H   3.1259061762519305       -3.6509480578318492        2.0447184612698308     
 H   1.6494841121406592       -2.9593197134025724       0.31875443232117795     
 H  0.67178323873903922       -4.4452727565861467       0.46187338652608728     
 H  -1.4042783620709123       -1.3296363877090510E-002   8.1373378026333487     
 C  -2.9332077868023578       -1.3710748449289454        8.7869300129128867     
 C  0.30038343813184021       -2.6830135530450681E-002   6.2462137224956553     
 H  -6.9147919171764632E-002  -1.9256391721401651        5.3493370751448523     
 C   1.2852370970756097       -2.2298130448118476        7.0104416587473137     
 H  -4.3145141324630982       -2.9451259472543536        9.2569414735434705     
 C  -4.8124400949312749       -5.2350763932210116        8.1528056775993303     
 H  -3.3283325379598545       -5.3069719657800070        6.6270423894669150     
 C  -2.4038583236211464       -5.9566846076056006        8.4508367345556952     
 H   2.1267616109423146       -10.152541149943278        5.6690402680918437     
 C   1.8613219288216099       -10.000109751215460        3.5446093511686700     
 C   1.4729272662111872       -6.6745061599516147        6.8617629910257874     
 H -0.37122658373065165       -7.7916715609578047        6.7649208945498742     
 C   1.1010007152502239       -9.0221441728227774        7.6754170105581236     
 H   1.4584473880912385       -9.5617860550549167        1.4851156678291024     
 C  0.57742686425004708       -7.4270591532975745       0.31660543190519053     
 H -0.25363704342101889       -6.3313760888156061        1.9579069580664177     
 C  -1.6540763408180839       -7.8811450512568948        1.4047741708871899     
 H  -3.4046634459622247      -0.65857897598877768        9.4590546501299926     
 H -0.58066934755370203       0.49495515279948382        5.8489310432108113     
 H   1.1416932321277136       0.17127775480611218        5.5681503789717022     
 H  0.55309049604855109       0.42818501659213148        7.2141019927920418     
 H   1.4488050159243171       -1.8348432492916018        8.0237498154017910     
 H   2.2004729948922113       -2.0580658478948903        6.4254742888326462     
 H   1.1458861079326765       -3.3154603062987786        7.1135681453462913     
 H  -5.1204817442432944       -6.2790858592797356        7.9980202499572099     
 H  -5.5167836949633449       -4.5866040671247736        7.6131711454539008     
 H  -4.9252631866116339       -5.0252515191455824        9.2245510222727383     
 H  -2.4280447813043011       -5.7298615918209590        9.5255252632916907     
 H  -1.3749352030594610       -5.8198477908732507        8.0932565625824324     
 H  -2.6735449725571594       -7.0157806917756940        8.3271407902496843     
 H   2.5103851906085763       -10.844611402192346        3.3204329972305739     
 H   2.5554875967480295       -6.8610206747714146        6.8727355985786351     
 H   1.1962806611315735       -6.2395162024188489        7.8325521285691870     
 H   1.2732059519881032       -5.9161513029910964        6.0941209069940490     
 H   2.1754299725514454       -9.2401681818624226        7.6420879953093763     
 H  0.55046386630658073       -9.9638241470882729        7.5531350973972717     
 H  0.88142364182677557       -8.6275823002770338        8.6762509675815576     
 H   1.6237404584214512       -7.1092486393025425       0.44906823279007380     
 H  0.11235616614146066       -6.7682855928593382      -0.42915136093089745     
 H  0.59191599677868634       -8.4362717880744515      -0.12126317367273967     
 H  -1.6522783325203327       -8.9455379431974524        1.1243008643320098     
 H  -2.1409613301397812       -7.3229714849257759       0.59339123390679183     
 H  -2.2708706798883815       -7.7822047751257193        2.3108260566019463     
         240

 C   9.0351344403446792        6.2112947244092984       -9.3945758896137637     
 C   9.6148009687560911        6.0443643433400265       -8.0927252389923741     
 C   9.3997313251818113        7.3689692697811582       -10.153569376713552     
 N   8.1502554201683637        5.2888804580098832       -9.9414977621516023     
 C   10.547848777149170        6.9774626256597108       -7.6288986314224170     
 C   9.2893955185333166        4.8768187102017375       -7.1651884304248590     
 C   10.344026961012435        8.2669598215233435       -9.6441582252485798     
 C   8.8270751273263865        7.5844101719658328       -11.544382167485509     
 Dy   7.1009546159307106        4.5239420798317962       -11.797542559504164     
 H   7.9793742840336135        4.5594234642252882       -9.2444169023552369     
 H   10.995253317692436        6.8280926864866789       -6.6464687358228183     
 C   10.936333075096016        8.0778066050714035       -8.3947409207465427     
 C   7.8085787280505254        4.8176195260524590       -6.7393897909396356     
 C   9.8131311250845314        3.5168043224359891       -7.6768115832902080     
 H   9.8534542558248699        5.0820479969098047       -6.2411478779728640     
 H   10.628915379560517        9.1312688799295110       -10.241961391481198     
 C   9.7265109367684381        6.9206711496846340       -12.607339903806762     
 H   7.8327979157391621        7.0968562744047734       -11.572222326331262     
 C   8.5818531412711376        9.0588127190052159       -11.906033438236316     
 N   6.5262344544890443        5.3445092651468045       -13.806859843011456     
 H   5.5793814118159863        5.6465922897787415       -13.554243973642386     
 N   5.8534882022367931        2.7356375840980522       -12.192827690204545     
 O   9.0477095626518143        3.1987185578030757       -12.122141215121827     
 O   5.1132142948307546        5.5533251184633237       -10.929007748113332     
 H   11.692849086507737        8.7657391196575141       -8.0231986651509235     
 H   7.6522631055581583        4.0142770055738879       -6.0076359182297878     
 H   7.1148843370543027        4.6346856825090228       -7.5717541758664231     
 H   7.5011383810467676        5.7637317133565205       -6.2722403461112632     
 H   10.899020265382008        3.5595058494491787       -7.8357992228654361     
 H   9.3572857812229877        3.2056654203732924       -8.6253299387278179     
 H   9.6169323592263201        2.7230613373341130       -6.9405898510278270     
 H   9.3095994081614446        7.0247638837192232       -13.617125461855995     
 H   9.8765596053448235        5.8518478279493227       -12.404544722204271     
 H   10.721616949433198        7.3879231453157752       -12.593509135500623     
 H   9.5235860096786755        9.6177502555809564       -11.981826182983442     
 H   7.9619027725513813        9.5626949700727053       -11.153934838712372     
 H   8.0849980015900016        9.1302071338814166       -12.883704358575036     
 C   7.0244332584689015        6.2103231071126688       -14.774038497883078     
 C   5.0260401881046590        1.6625646480203944       -11.917146694336276     
 H   5.8521903462328346        2.8923206200090523       -13.208173942885697     
 C   9.0137789405203552        1.8646581216175337       -12.763813923256478     
 C   10.397972349518403        3.4163860750249571       -11.576073730753379     
 C   3.7283493849951781        5.1192298358292883       -11.163531581975359     
 C   5.0454048744655307        6.5117674657751436       -9.8185289762207866     
 C   6.4821615972801849        7.5179194882265827       -14.957689617227743     
 C   8.1279564651161245        5.7947703499844101       -15.577021673694217     
 C   4.3693197383290121       0.94848003294684868       -12.973601621454632     
 C   4.8002011204922077        1.2601685675130097       -10.566873137006755     
 H   8.8023288989560307        2.0189681748889119       -13.829604453786422     
 H   8.1762618472849216        1.3214154643280052       -12.311845441337166     
 C   10.377254562860617        1.2321566778941870       -12.493316757800166     
 C   10.915432925373752        2.0217215693013935       -11.289920934739410     
 H   10.275720379094585        4.0747710822534344       -10.710030941548302     
 H   11.000429156119262        3.9198504867555686       -12.347534788893482     
 H   3.2852964979132988        5.7943107807871170       -11.912358411818440     
 H   3.7930191463564715        4.1043962611014964       -11.571992862672555     
 C   3.0167415054330360        5.2204154164451593       -9.7988603864877550     
 C   4.0585424800488745        5.8699134164913342       -8.8566016092864359     
 H   6.0661558756073388        6.6250718094839653       -9.4430725833788287     
 H   4.6773202688185762        7.4721098449214871       -10.209065137160744     
 C   7.1062949485675029        8.3899792669310855       -15.853739440637339     
 C   5.2317086558464894        7.9105614578582797       -14.186844443564315     
 C   8.7120206181165596        6.7030437530743754       -16.465310592840815     
 C   8.5971769150591513        4.3539392632242340       -15.464508978320859     
 C   3.5978782270142520      -0.17370096705226151       -12.662336343598858     
 C   4.5338069720114200        1.4371836955908102       -14.406263130797008     
 C   3.9970380307893780       0.14266792868874051       -10.313013157846417     
 C   5.4528042011688544        2.0328916782323221       -9.4321141284921577     
 H   11.049468927522920        1.3653210643289231       -13.348834216717124     
 H   10.294946516778516       0.15879132341815180       -12.286109310796807     
 H   10.500327425365638        1.6330249515803579       -10.349919576684364     
 H   12.010346360306487        1.9801677912014111       -11.226339034112751     
 H   2.7145160846525904        4.2306764195302407       -9.4350233891077373     
 H   2.1156510456136388        5.8435784057680413       -9.8684669235026554     
 H   3.6026218766521625        6.5982409633470303       -8.1754820075139989     
 H   4.5688527194897661        5.1079979797167869       -8.2529161291529824     
 H   6.7185046757090534        9.3976450732612129       -15.962006669562648     
 C   8.2196775534166981        8.0044296953894296       -16.602760704143950     
 C   4.9969544809729829        9.4229163802454252       -14.078866215049031     
 H   5.3532032603344888        7.5356053072801137       -13.154880669232847     
 C   3.9908986164682938        7.2185955683419927       -14.806432432542092     
 H   9.5713378986467514        6.4006313129133767       -17.061233867764717     
 C   10.039410154119802        4.1189136794892534       -15.918238150182599     
 H   8.5454168849966496        4.0849423235857945       -14.400283582692753     
 C   7.6217346248429632        3.4271688888982217       -16.221264004637895     
 H   3.1277301227095582      -0.73361276877284098       -13.467426035487525     
 C   3.4031619391879024      -0.58971756004679221       -11.343041466967094     
 C   3.7459829120615944        2.7464238197055302       -14.649400824323369     
 H   5.6062105897021848        1.6555921550511554       -14.559082610755867     
 C   4.1537795394424624       0.40728727246141083       -15.474752180816445     
 H   3.8159058538246411      -0.15782066684652632       -9.2835900626461836     
 C   4.6373734833079832        2.0300192775707582       -8.1313739762112167     
 H   5.5251600874861238        3.0838294159290571       -9.7631092117768841     
 C   6.8817782347442638        1.5187108304862080       -9.1621129602398081     
 H   8.7016144534747504        8.7024614229972634       -17.282712623433941     
 H   5.8812726359837209        9.9425726236095837       -13.686298701758417     
 H   4.1558377950425145        9.6366986774932837       -13.405257426513923     
 H   4.7492647276543032        9.8658907080036204       -15.052939457910773     
 H   3.8227700748591893        7.6056305247164744       -15.821850762287731     
 H   3.0811449580944417        7.4016274810267300       -14.216471931793331     
 H   4.1226068916881271        6.1312721789518037       -14.900905896646007     
 H   10.331174569786102        3.0714954254785529       -15.754336893363647     
 H   10.749580107432488        4.7613294867265026       -15.379102261772671     
 H   10.161777296838990        4.3192507598611245       -16.990678973124115     
 H   7.6577287923323221        3.6376760084770137       -17.299204499208372     
 H   6.5918918430039604        3.5859459007585412       -15.874071716096177     
 H   7.8732574090824974        2.3651965978154657       -16.079707463546583     
 H   2.7598685537473884       -1.4390028555201939       -11.119494704447796     
 H   2.6663008524857923        2.5439778222178870       -14.658525963740843     
 H   4.0134528633303574        3.1897449786598937       -15.619072424410032     
 H   3.9365564914348075        3.5035300041014197       -13.878115009365549     
 H   3.0831770837903685       0.17162996176444315       -15.444114711080765     
 H   4.7191082853334940      -0.52569618189513911       -15.354926595763317     
 H   4.3685016461373101       0.80873138540088008       -16.474034732522359     
 H   3.6037949655940693        2.3652390237096652       -8.2955577109848093     
 H   5.0973825807943802        2.6906121297314094       -7.3841203852868391     
 H   4.5912525909932089        1.0299247507407363       -7.6810157941210893     
 H   6.8555401543881915       0.45745645944519819       -8.8758596953622479     
 H   7.3599414371005967        2.0744543086126428       -8.3438680800338147     
 H   7.5191593304109121        1.6018149629137328       -10.053688972865308     
 C  -3.8114727661225851       -3.2191780225589177        1.6058058364002443     
 C  -4.3948507792453260       -3.3848150278882296       0.30551317642933590     
 C  -4.1649228041972579       -2.0564282611112845        2.3614968242986936     
 N  -2.9356258601279190       -4.1496889030640940        2.1553527531183101     
 C  -5.3273133363372676       -2.4496724419627705      -0.15657121712571098     
 C  -4.0714792670116866       -4.5527100588372988      -0.62206148979492104     
 C  -5.1123406273347518       -1.1586246834714335        1.8564188468748635     
 C  -3.5806956215059231       -1.8362067576982295        3.7468967557500319     
 Dy  -1.8663243255950237       -4.9134586334422599        4.0010044876897117     
 H  -2.7886698673815649       -4.8920286114320941        1.4666623937720593     
 H  -5.7761749477699080       -2.5970754085886232       -1.1387855393651587     
 C  -5.7128047475543990       -1.3491048087061077       0.61101594299390893     
 C  -2.5888604303284648       -4.6155894338837626       -1.0403216390861911     
 C  -4.6039528706106694       -5.9112153540881316      -0.11535648852831393     
 H  -4.6304104756242301       -4.3437659249736704       -1.5482940072118119     
 H  -5.3926419388278868      -0.29272800811629296        2.4543267574657546     
 C  -4.4819744845688252       -2.4802825828869688        4.8199185521358556     
 H  -2.5913371522850630       -2.3338775443804138        3.7727994330020458     
 C  -3.3168438371573945      -0.36130289164968898        4.0942488799899523     
 N  -1.2841096235599714       -4.0847633354769632        6.0137411181074087     
 H -0.32733822405595875       -3.8077538583086037        5.7680127436034985     
 N -0.62443743781919503       -6.7016836315047730        4.3968452528089159     
 O  -3.8167585423646537       -6.2111815030962330        4.3662918063561307     
 O  0.10788408960566120       -3.8625333102575752        3.1227525785202470     
 H  -6.4708100740674395      -0.66071558972342015       0.24257374881382937     
 H  -2.2793166257510400       -3.6704422874013614       -1.5080854578400618     
 H  -1.9002632229424885       -4.7960909121598538      -0.20338260944149386     
 H  -2.4283332487784652       -5.4205103912895893       -1.7695972141754290     
 H  -4.4067800635152299       -6.7045080140827302      -0.85151217716579120     
 H  -4.1562222366286159       -6.2266012240643986       0.83553136455308252     
 H  -5.6903315083388462       -5.8639068797876508        3.7289560707508163E-002
 H  -4.0590816794060496       -2.3717894453783543        5.8266207419359830     
 H  -4.6442534290581836       -3.5490289622243592        4.6275071686556331     
 H  -5.4716773286105704       -2.0017703836684326        4.8060582037633468     
 H  -4.2518085644989609       0.20863201201874956        4.1732983788952440     
 H  -2.6980714263881711       0.12939807042811646        3.3327048349627915     
 H  -2.8113036677803103      -0.28742578366396804        5.0671574436708342     
 C  -1.7667891976972647       -3.1986936270138853        6.9704893160623316     
 C  0.21473484409505708       -7.7659328274709738        4.1217253708657324     
 H -0.63439762594451565       -6.5522260939839265        5.4135100938928211     
 C  -3.7880495456615928       -7.5448385985541107        5.0077597535078544     
 C  -5.1667582784698292       -5.9873544004971704        3.8211450599523529     
 C   1.4925895686862465       -4.2790211432239076        3.3887980782687057     
 C  0.18459021202489459       -2.9524927994645775        1.9646438035747857     
 C  -1.2012826163021617       -1.8997134257456454        7.1431704285039945     
 C  -2.8772514254834922       -3.5855711880953480        7.7783479548668559     
 C  0.87315989971500729       -8.4764852100102281        5.1787233868417948     
 C  0.44844927364040399       -8.1612745160179507        2.7708870080368575     
 H  -3.5773202914984106       -7.3913232095574894        6.0740043066557075     
 H  -2.9521164839009746       -8.0905358862119510        4.5556945736464192     
 C  -5.1533746539998351       -8.1719451554834848        4.7350230692403743     
 C  -5.6881103485363846       -7.3795759435084900        3.5324298579906039     
 H  -5.0417431436047524       -5.3280210023028598        2.9564847913060146     
 H  -5.7665835935282841       -5.4833368534250058        4.5941930664688515     
 H   1.9302005396863633       -3.5528377554739317        4.1027290537043717     
 H   1.4292944023139569       -5.2760647783647014        3.8584076868762467     
 C   2.2107061585558538       -4.2560665695116251        2.0122733345740578     
 C   1.1788053967165553       -3.6405111355849504        1.0340910987979191     
 H -0.83397755083693037       -2.8546641105924140        1.5791314709314290     
 H  0.55165155923863174       -1.9716270850400195        2.3136134723854123     
 C  -1.8078365027982002       -1.0090641536468714        8.0325974178993018     
 C   5.4574518609600983E-002  -1.5317802721421725        6.3690720641671961     
 C  -3.4452189658332659       -2.6585150440093988        8.6572882917398921     
 C  -3.3704040899253340       -5.0192722726966688        7.6835750148667943     
 C   1.6529750032353419       -9.5927308886158862        4.8666439397286210     
 C  0.70057879019586644       -7.9937227846668248        6.6126820423773811     
 C   1.2636788660791853       -9.2694512214463440        2.5165323369145112     
 C -0.21156568057969616       -7.3907222537066053        1.6391160336022739     
 H  -5.8260937959023691       -8.0367744087779371        5.5895879984467109     
 H  -5.0751974676523872       -9.2452442465271574        4.5268401398273106     
 H  -5.2737819576635143       -7.7684411213533648        2.5922883244151920     
 H  -6.7830554235345630       -7.4175555187245017        3.4681340321034515     
 H   2.4995250423156667       -5.2744456249481324        1.6979104225901320     
 H   3.1210816215809363       -3.6366088092541951        2.0491385792890116     
 H   1.6445025703706042       -2.9391030208690250       0.32528258937774646     
 H  0.67179651360245263       -4.4281114948956350       0.45694285138224666     
 H  -1.3995952765983362       -8.9868148539996376E-003   8.1326426900055697     
 C  -2.9288493950771612       -1.3657480989682000        8.7834652507618127     
 C  0.30366785842085353       -2.2772807811246458E-002   6.2416281724710174     
 H  -6.9281051457450893E-002  -1.9196648418201514        5.3422527472911145     
 C   1.2867050985943089       -2.2279144251858600        7.0011725662517046     
 H  -4.3107860953745067       -2.9388269742248241        9.2545960218981822     
 C  -4.8126007234453354       -5.2275132592442608        8.1491467603660528     
 H  -3.3294889813048667       -5.3006770002900065        6.6226010020780057     
 C  -2.4047449745610510       -5.9514672646301339        8.4459775596010527     
 H   2.1226859016637882       -10.153169829981339        5.6714791440675230     
 C   1.8568815063864756       -10.001704823455839        3.5469653865046142     
 C   1.4695139909352550       -6.6743050376223128        6.8619991114569716     
 H -0.37499258296143068       -7.7910047074946549        6.7661344242207182     
 C   1.0964707978377051       -9.0213571439792126        7.6777220670699462     
 H   1.4539393222586352       -9.5639267633003389        1.4872872124600105     
 C  0.57854013705420981       -7.4225450010644440       0.32088925162142468     
 H -0.26175921671926727       -6.3340278684059719        1.9608368513692163     
 C  -1.6546375817582435       -7.8871209446188209        1.4008178592132574     
 H  -3.3989407313403728      -0.65321735736471287        9.4564344160524936     
 H -0.57716963016589351       0.50076717775786017        5.8463795138599108     
 H   1.1443647042920706       0.17536513972226953        5.5628381441073937     
 H  0.55816892245283856       0.43021068062612050        7.2099068313760384     
 H   1.4521012873139574       -1.8345345787173017        8.0147389574016419     
 H   2.2013125206845272       -2.0563200298286497        6.4152050622882584     
 H   1.1461608325049535       -3.3134936041988801        7.1030256461841006     
 H  -5.1218578524646858       -6.2710759508064244        7.9938571320191096     
 H  -5.5165805145747324       -4.5779698884893758        7.6103761732577428     
 H  -4.9245282404439985       -5.0183895912501173        9.2211158107166771     
 H  -2.4282137715122758       -5.7245865863692122        9.5206803698590505     
 H  -1.3758190438878393       -5.8157344758588128        8.0880271351588959     
 H  -2.6756034378857292       -7.0102874924193861        8.3224642769038777     
 H   2.5059153876828613       -10.846331094267983        3.3231350209196928     
 H   2.5519616899940272       -6.8613044121904627        6.8744413913970819     
 H   1.1921412270456091       -6.2375910611422780        7.8317377380550885     
 H   1.2710162198974280       -5.9171923592251714        6.0928558609195447     
 H   2.1707250110471583       -9.2401654491155529        7.6447374342502616     
 H  0.54529738773103242       -9.9627284884725835        7.5560655283641660     
 H  0.87700422667454425       -8.6259552629372802        8.6782493133664271     
 H   1.6225646790613304       -7.1008542984439975       0.45817311043256764     
 H  0.11353953938800559       -6.7640419693960601      -0.42518543766998934     
 H  0.59900787078046258       -8.4304164171515801      -0.11870575555001137     
 H  -1.6485012773019716       -8.9508777300726656        1.1188542840460090     
 H  -2.1410983372114663       -7.3292131083236276       0.58898706754789254     
 H  -2.2741075413226830       -7.7917375000319096        2.3051674465767840     
         240

 C   9.0364063361315274        6.2072435512357256       -9.3899706772852394     
 C   9.6155198900600833        6.0392363668091154       -8.0880430384203414     
 C   9.3998851417471005        7.3663840269737797       -10.147126188285046     
 N   8.1530603422985113        5.2844774870180755       -9.9386751976923655     
 C   10.547386385062882        6.9726111267451918       -7.6224879464112885     
 C   9.2899255052939242        4.8705115606743075       -7.1621412723044173     
 C   10.343134277965850        8.2645207071212212       -9.6361554904077984     
 C   8.8271894871876242        7.5832841803325755       -11.537655125559553     
 Dy   7.1037845741461005        4.5220270028652694       -11.795538418703785     
 H   7.9832082252396486        4.5535448262048073       -9.2429670219774884     
 H   10.994331134202215        6.8225923090060716       -6.6399394269389260     
 C   10.935173630978197        8.0742381256285487       -8.3867998692695842     
 C   7.8086577164277502        4.8107169676385997       -6.7380780012087600     
 C   9.8146764754223010        3.5111732943418081       -7.6744723554910985     
 H   9.8529209519680627        5.0750095325180045       -6.2373223081116951     
 H   10.627424796318651        9.1298581667450094       -10.232687152273817     
 C   9.7266805745531251        6.9208364598860310       -12.601341748242511     
 H   7.8329604628901475        7.0956655600043392       -11.566041641710239     
 C   8.5819441856737608        9.0580427687501963       -11.897818103896650     
 N   6.5263468605809489        5.3494949216970955       -13.800921640637686     
 H   5.5800590235599872        5.6507648149443108       -13.545620610129442     
 N   5.8572316428516302        2.7338373658255017       -12.194320359695041     
 O   9.0515260788380143        3.1995025039300686       -12.123358076156206     
 O   5.1155770031552308        5.5472031101484758       -10.923261097021211     
 H   11.690875971161578        8.7623464260704669       -8.0140101657281129     
 H   7.6511415509619622        4.0060828748671709       -6.0080887602907156     
 H   7.1158924345675478        4.6297971757354750       -7.5715600234058389     
 H   7.5011714014243340        5.7560493438695639       -6.2694806795738760     
 H   10.900799104520008        3.5540584855537989       -7.8316126804322153     
 H   9.3604738748845335        3.2009204393848112       -8.6240309277071070     
 H   9.6173914371239277        2.7166574855310119       -6.9394362795071149     
 H   9.3095444326467689        7.0256469038538389       -13.610961838178177     
 H   9.8772993497862025        5.8519490560448393       -12.399449394158429     
 H   10.721557263239271        7.3885595918688862       -12.587275931336931     
 H   9.5237938811351590        9.6166998956281429       -11.974347739648582     
 H   7.9631270653467103        9.5615260863115505       -11.144547603720337     
 H   8.0839206577090934        9.1303898115467419       -12.874806128686396     
 C   7.0216924034353649        6.2168421555115172       -14.767933734802797     
 C   5.0290822578496908        1.6610920294276312       -11.919568140087524     
 H   5.8556639330934859        2.8918045201264113       -13.209433941032451     
 C   9.0182817752639597        1.8670831734432123       -12.768191097251343     
 C   10.401575520207640        3.4163681151408700       -11.576545683339434     
 C   3.7306180811774348        5.1136364664266258       -11.158149613741235     
 C   5.0480872593413908        6.5075686548137668       -9.8145664712279874     
 C   6.4764316462728955        7.5232976135241660       -14.950422592161585     
 C   8.1251445052237496        5.8041008538494641       -15.572422860258380     
 C   4.3722176955991028       0.94794743122440794       -12.976584616704212     
 C   4.8026323801110982        1.2580897772300088       -10.569598676642505     
 H   8.8077876315236647        2.0239064350081017       -13.833739718433110     
 H   8.1803919227317472        1.3228824272709137       -12.318204561088333     
 C   10.381568885000561        1.2340066838583519       -12.498040672854696     
 C   10.919114084830683        2.0212774697649034       -11.292941308517646     
 H   10.278918633149623        4.0730560982940318       -10.709319540171183     
 H   11.004140005362965        3.9214028710868805       -12.346846866675893     
 H   3.2892534510575442        5.7862287943610156       -11.909960591425856     
 H   3.7947485885149739        4.0974769109559057       -11.562991737893233     
 C   3.0171830579482144        5.2204129416955993       -9.7951079949888680     
 C   4.0593190241171584        5.8689385087284860       -8.8526607166331228     
 H   6.0686345430975805        6.6200118651763322       -9.4383324792443890     
 H   4.6818426873805237        7.4677425381468066       -10.207036615418858     
 C   7.0976308447613663        8.3969880861646224       -15.846748904324853     
 C   5.2260651912968088        7.9134998301347999       -14.178253159349378     
 C   8.7062807262059625        6.7140224631039773       -16.460788878618921     
 C   8.5974086077992293        4.3642104157129396       -15.461737593664418     
 C   3.6002965499311381      -0.17411792759296502       -12.666183175089870     
 C   4.5372899022012909        1.4374991738916456       -14.408860512479098     
 C   3.9987558301176160       0.14092287638976408       -10.316596729805832     
 C   5.4554929634353222        2.0296491706293835       -9.4341978160655984     
 H   11.054280766902654        1.3686507736717484       -13.352883462615567     
 H   10.299080979898651       0.16031577261650165       -12.292815925442552     
 H   10.503696035123307        1.6307219807275981       -10.353902956876695     
 H   12.013991423005896        1.9796583155921919       -11.228973510420683     
 H   2.7110329879023549        4.2328064092547644       -9.4294601314706714     
 H   2.1183375990396716        5.8461370418891283       -9.8677315305115041     
 H   3.6042278348201475        6.5989954493427554       -8.1729151048763633     
 H   4.5676427342725150        5.1068252330243515       -8.2476450075936203     
 H   6.7074321594627753        9.4037225513920113       -15.954097841611498     
 C   8.2109987190333626        8.0143072358358456       -16.597026246230861     
 C   4.9884728186299840        9.4254508211867503       -14.070729456244573     
 H   5.3494535960858984        7.5392469489001028       -13.146273535766225     
 C   3.9859453996348124        7.2189301579745395       -14.796144831638266     
 H   9.5655832941515921        6.4138473751939786       -17.057756599840651     
 C   10.039636127472548        4.1324329132538669       -15.916898096347818     
 H   8.5471488741242272        4.0939254329507220       -14.397775907038866     
 C   7.6234105618845120        3.4362932809256561       -16.218899549170814     
 H   3.1301421933359621      -0.73339045266621905       -13.471716450688660     
 C   3.4049609689344571      -0.59074458443344746       -11.347162641588268     
 C   3.7503031008650858        2.7474200939413911       -14.651149459339427     
 H   5.6098562122292588        1.6554024800646867       -14.561201468759879     
 C   4.1571254283476931       0.40847909336491894       -15.478145856551313     
 H   3.8169547648133100      -0.15973886791502392       -9.2873673443147116     
 C   4.6389316463072579        2.0280759635188708       -8.1341600992920160     
 H   5.5297127461601123        3.0804979573627795       -9.7648732144517112     
 C   6.8834604106675119        1.5132192315783710       -9.1634449385634618     
 H   8.6908108904679562        8.7135954380520566       -17.277075495885402     
 H   5.8723644624852005        9.9471164375268941       -13.680063828689470     
 H   4.1480807035568308        9.6380697103575308       -13.395901614812658     
 H   4.7384038848766394        9.8672310854578367       -15.044707326318884     
 H   3.8160586454628991        7.6050206064149766       -15.811592989752484     
 H   3.0765146102585832        7.4007766115697544       -14.205356815484846     
 H   4.1195428424164788        6.1318300884107311       -14.890129510087279     
 H   10.333780076432820        3.0856686449714119       -15.753362157966952     
 H   10.748978329074989        4.7762314772877303       -15.378374579156974     
 H   10.160483292580899        4.3330058037646593       -16.989457674121926     
 H   7.6578862122930200        3.6485131504336485       -17.296520812843976     
 H   6.5935920771399639        3.5921266701895829       -15.870609577732887     
 H   7.8775047179204520        2.3747759139413325       -16.079254646969620     
 H   2.7612723989976256       -1.4399084996819944       -11.124284957907088     
 H   2.6705553073598112        2.5455016460071702       -14.662102426700766     
 H   4.0192770401548703        3.1921013320635399       -15.619702306872755     
 H   3.9400708641498250        3.5032395138285635       -13.878442181932318     
 H   3.0864445344821534       0.17311905317676651       -15.447946491455241     
 H   4.7221540667304494      -0.52475315509558096       -15.358814705493925     
 H   4.3722377783066460       0.81049564675534558       -16.477104280211233     
 H   3.6061991421491539        2.3652386311633320       -8.2993491536952817     
 H   5.0994159062312550        2.6877233672740086       -7.3863327009062170     
 H   4.5904738058574628        1.0280255028097602       -7.6841110882464454     
 H   6.8555467071074467       0.45193196668654378       -8.8775749631293159     
 H   7.3620398515459975        2.0680380703205845       -8.3448197263307407     
 H   7.5213629486462841        1.5956019705943025       -10.054723040313915     
 C  -3.8120615678841685       -3.2215914074353798        1.6007147073365857     
 C  -4.3945494330957509       -3.3878094959983907       0.30013251679030539     
 C  -4.1643023329520528       -2.0575214602466221        2.3548710757806304     
 N  -2.9380163893981082       -4.1526688819400857        2.1519338456711909     
 C  -5.3249447782156976       -2.4517030621843365      -0.16390468246882817     
 C  -4.0714672114106243       -4.5569451250975446      -0.62591669680447359     
 C  -5.1093371125134110       -1.1585457655013032        1.8477060882044214     
 C  -3.5813497270599304       -1.8371842943620269        3.7407389072909378     
 Dy  -1.8703408102863850       -4.9151533530747820        3.9989203170815562     
 H  -2.7907841110650593       -4.8955078174382676        1.4638772237927813     
 H  -5.7733221486544615       -2.5994877607987483       -1.1462786597683261     
 C  -5.7088799517494540       -1.3494608843146434       0.60194417153082636     
 C  -2.5885402210076949       -4.6205076936943295       -1.0430107340329011     
 C  -4.6047115393915172       -5.9148155658437567      -0.11837494768937630     
 H  -4.6297125838583915       -4.3487074262487910       -1.5527024283380106     
 H  -5.3886309808708059      -0.29148092421481181        2.4443012276597771     
 C  -4.4837322279534773       -2.4809783586699719        4.8130190695689601     
 H  -2.5922122083046029       -2.3351781768731033        3.7677391130382234     
 C  -3.3174673825794492      -0.36235957281789910        4.0882871376635936     
 N  -1.2852609472999739       -4.0793751632790576        6.0073110779794625     
 H -0.32996956181450804       -3.8010150802260037        5.7581733029577258     
 N -0.62859863344472278       -6.7027992555679754        4.3980544488171969     
 O  -3.8215151598224124       -6.2113390149329391        4.3643554147055736     
 O  0.10492896603241926       -3.8682066110432500        3.1189494852456789     
 H  -6.4651620588340357      -0.66016442127583652       0.23188457734893581     
 H  -2.2790855765282183       -3.6763373799285102       -1.5126743592455107     
 H  -1.9005552284022622       -4.7986764174725947      -0.20515112967408533     
 H  -2.4271196341986050       -5.4269879767359903       -1.7702627719412991     
 H  -4.4073405454593004       -6.7086875271933906      -0.85383057210526470     
 H  -4.1576709187623786       -6.2297159754676352       0.83299253530280226     
 H  -5.6911982235625871       -5.8672097769342280        3.3494319943189237E-002
 H  -4.0612884349327727       -2.3732351665803222        5.8200082574418026     
 H  -4.6468321579528942       -3.5494692205130538        4.6199551025051209     
 H  -5.4730232728914281       -2.0016379820531207        4.7988647477757693     
 H  -4.2524449346081461       0.20758960529886322        4.1671178348774944     
 H  -2.6984656189619738       0.12838089905283315        3.3269482793934468     
 H  -2.8121609568002821      -0.28857986008542547        5.0613280358189403     
 C  -1.7661815910611498       -3.1934508200398959        6.9648156879021199     
 C  0.21060664378641553       -7.7670586271008846        4.1233301215688476     
 H -0.63732756561319603       -6.5517742476217515        5.4144171343025649     
 C  -3.7931951130559933       -7.5435944469401006        5.0086246969616859     
 C  -5.1712987299180257       -5.9885927751883363        3.8183109550112300     
 C   1.4900481635784060       -4.2852069322217350        3.3817929630897328     
 C  0.17978309724990418       -2.9492644753223431        1.9693185293588960     
 C  -1.1993196563383288       -1.8950349511142230        7.1375004277218128     
 C  -2.8760443197395382       -3.5797408667503161        7.7738296352698688     
 C  0.86911797689546122       -8.4772730456911152        5.1805625853379951     
 C  0.44439216734582182       -8.1627919412163195        2.7726506258062340     
 H  -3.5837651869531002       -7.3877133266522632        6.0746991004233699     
 H  -2.9565790146008863       -8.0898503653199558        4.5586576599149264     
 C  -5.1580217572089406       -8.1717659564395309        4.7357843022276125     
 C  -5.6922685593512590       -7.3813657579804453        3.5316975034278220     
 H  -5.0460302483770469       -5.3306367799207823        2.9526385325963767     
 H  -5.7714889685075308       -5.4834153877045511        4.5902821480171374     
 H   1.9256664241785120       -3.5679734413308468        4.1037709610767017     
 H   1.4279502577581427       -5.2861813499770012        3.8394780645056787     
 C   2.2097186859598672       -4.2452928322832957        2.0087281318673256     
 C   1.1761721728786867       -3.6264778568408640        1.0348429903253811     
 H -0.83877831470630027       -2.8511325177294671        1.5838371210649356     
 H  0.54393252574421080       -1.9710755160181996        2.3264030742140109     
 C  -1.8041266305074548       -1.0043315068426104        8.0279732741811820     
 C   5.6088495163273563E-002  -1.5275788293474295        6.3624342957247242     
 C  -3.4420841634484236       -2.6526734828539986        8.6539044002453576     
 C  -3.3706136431775762       -5.0129592716424263        7.6792143964970858     
 C   1.6487358677866744       -9.5937302937144420        4.8688977792987460     
 C  0.69674064635078758       -7.9935338733425683        6.6141761698339829     
 C   1.2592939732538049       -9.2713205510966770        2.5186642632495557     
 C -0.21493519462699651       -7.3923281156241867        1.6403962929111580     
 H  -5.8313882245748809       -8.0358523440435796        5.5896905859424644     
 H  -5.0790885728567154       -9.2452781231428691        4.5291041067975550     
 H  -5.2774127505577404       -7.7716300045121498        2.5924013055501747     
 H  -6.7871597641768755       -7.4197235739313658        3.4669025754576830     
 H   2.5050045882051517       -5.2574775949073933        1.6857088182273929     
 H   3.1162570669099416       -3.6222695606765409        2.0535586973081923     
 H   1.6395210286005493       -2.9188863283354771       0.33181074643431496     
 H  0.67180978846586603       -4.4109502332051225       0.45201231623840610     
 H  -1.3949121911257600       -4.6772658309087584E-003   8.1279475773777907     
 C  -2.9244910033519647       -1.3604213530074545        8.7800004886107388     
 C  0.30695227870986685       -1.8715480092042235E-002   6.2370426224463795     
 H  -6.9414183743137153E-002  -1.9136905115001375        5.3351684194373767     
 C   1.2881731001130081       -2.2260158055598729        6.9919034737560946     
 H  -4.3070580582859153       -2.9325280011952946        9.2522505702528921     
 C  -4.8127613519593959       -5.2199501252675100        8.1454878431327753     
 H  -3.3306454246498789       -5.2943820348000061        6.6181596146890955     
 C  -2.4056316255009556       -5.9462499216546671        8.4411183846464120     
 H   2.1186101923852618       -10.153798510019399        5.6739180200432031     
 C   1.8524410839513417       -10.003299895696216        3.5493214218405584     
 C   1.4661007156593227       -6.6741039152930117        6.8622352318881559     
 H -0.37875858219220970       -7.7903378540315042        6.7673479538915622     
 C   1.0919408804251864       -9.0205701151356479        7.6800271235817696     
 H   1.4494312564260321       -9.5660674715457628        1.4894587570909186     
 C  0.57965340985837266       -7.4180308488313127       0.32517307133765883     
 H -0.26988139001751571       -6.3366796479963385        1.9637667446720148     
 C  -1.6551988226984031       -7.8930968379807460        1.3968615475393249     
 H  -3.3932180167185204      -0.64785573874064806        9.4538141819749946     
 H -0.57366991277808510       0.50657920271623658        5.8438279845090095     
 H   1.1470361764564279       0.17945252463842684        5.5575259092430853     
 H  0.56324734885712591       0.43223634466010957        7.2057116699600350     
 H   1.4553975587035979       -1.8342259081430015        8.0057280994014928     
 H   2.2021520464768427       -2.0545742117624086        6.4049358357438715     
 H   1.1464355570772307       -3.3115269020989819        7.0924831470219099     
 H  -5.1232339606860782       -6.2630660423331133        7.9896940140810084     
 H  -5.5163773341861209       -4.5693357098539780        7.6075812010615840     
 H  -4.9237932942763623       -5.0115276633546522        9.2176805991606159     
 H  -2.4283827617202509       -5.7193115809174655        9.5158354764264086     
 H  -1.3767028847162177       -5.8116211608443757        8.0827977077353594     
 H  -2.6776619032142994       -7.0047942930630782        8.3177877635580710     
 H   2.5014455847571466       -10.848050786343622        3.3258370446088117     
 H   2.5484357832400244       -6.8615881496095117        6.8761471842155295     
 H   1.1880017929596447       -6.2356659198657072        7.8309233475409892     
 H   1.2688264878067526       -5.9182334154592464        6.0915908148450404     
 H   2.1660200495428712       -9.2401627163686850        7.6473868731911470     
 H  0.54013090915548401       -9.9616328298568941        7.5589959593310603     
 H  0.87258481152231293       -8.6243282255975284        8.6802476591512985     
 H   1.6213888997012094       -7.0924599575854526       0.46727798807506149     
 H  0.11472291263455055       -6.7597983459327819      -0.42121951440908123     
 H  0.60609974478223871       -8.4245610462287086      -0.11614833742728306     
 H  -1.6447242220836107       -8.9562175169478770        1.1134077037600081     
 H  -2.1412353442831509       -7.3354547317214802       0.58458290118899325     
 H  -2.2773444027569845       -7.8012702249380990        2.2995088365516216     
         240

 C   9.0376782319183739        6.2031923780621536       -9.3853654649567151     
 C   9.6162388113640755        6.0341083902782033       -8.0833608378483071     
 C   9.4000389583123916        7.3637987841664021       -10.140682999856542     
 N   8.1558652644286607        5.2800745160262679       -9.9358526332331287     
 C   10.546923992976595        6.9677596278306728       -7.6160772614001591     
 C   9.2904554920545319        4.8642044111468765       -7.1590941141839757     
 C   10.342241594919265        8.2620815927190989       -9.6281527555670188     
 C   8.8273038470488618        7.5821581886993181       -11.530928083633597     
 Dy   7.1066145323614904        4.5201119258987426       -11.793534277903408     
 H   7.9870421664456837        4.5476661881843263       -9.2415171415997399     
 H   10.993408950711993        6.8170919315254643       -6.6334101180550329     
 C   10.934014186860377        8.0706696461856939       -8.3788588177926258     
 C   7.8087367048049749        4.8038144092247395       -6.7367662114778835     
 C   9.8162218257600706        3.5055422662476272       -7.6721331276919882     
 H   9.8523876481112556        5.0679710681262033       -6.2334967382505253     
 H   10.625934213076787        9.1284474535605096       -10.223412913066435     
 C   9.7268502123378138        6.9210017700874280       -12.595343592678260     
 H   7.8331230100411329        7.0944748456039060       -11.559860957089215     
 C   8.5820352300763858        9.0572728184951767       -11.889602769556985     
 N   6.5264592666728545        5.3544805782473857       -13.794983438263918     
 H   5.5807366353039880        5.6549373401098793       -13.536997246616497     
 N   5.8609750834664673        2.7320371475529517       -12.195813029185537     
 O   9.0553425950242126        3.2002864500570620       -12.124574937190586     
 O   5.1179397114797078        5.5410811018336279       -10.917514445929090     
 H   11.688902855815421        8.7589537324834197       -8.0048216663053005     
 H   7.6500199963657654        3.9978887441604534       -6.0085416023516443     
 H   7.1169005320807930        4.6249086689619281       -7.5713658709452547     
 H   7.5012044218019005        5.7483669743826074       -6.2667210130364879     
 H   10.902577943658006        3.5486111216584191       -7.8274261379989936     
 H   9.3636619685460811        3.1961754583963300       -8.6227319166863960     
 H   9.6178505150215354        2.7102536337279108       -6.9382827079864038     
 H   9.3094894571320914        7.0265299239884556       -13.604798214500359     
 H   9.8780390942275833        5.8520502841403550       -12.394354066112585     
 H   10.721497577045344        7.3891960384219972       -12.581042727173237     
 H   9.5240017525916425        9.6156495356753293       -11.966869296313725     
 H   7.9643513581420393        9.5603572025503940       -11.135160368728304     
 H   8.0828433138281834        9.1305724892120690       -12.865907898797756     
 C   7.0189515484018283        6.2233612039103656       -14.761828971722519     
 C   5.0321243275947216        1.6596194108348681       -11.921989585838771     
 H   5.8591375199541371        2.8912884202437703       -13.210693939179206     
 C   9.0227846100075624        1.8695082252688910       -12.772568271246209     
 C   10.405178690896875        3.4163501552567830       -11.577017635925491     
 C   3.7328867773596914        5.1080430970239634       -11.152767645507112     
 C   5.0507696442172518        6.5033698438523899       -9.8106039662351900     
 C   6.4707016952656060        7.5286757388217493       -14.943155567095427     
 C   8.1223325453313748        5.8134313577145171       -15.567824046822542     
 C   4.3751156528691926       0.94741482950196709       -12.979567611953790     
 C   4.8050636397299886        1.2560109869470080       -10.572324216278254     
 H   8.8132463640912988        2.0288446951272912       -13.837874983079800     
 H   8.1845219981785728        1.3243493902138224       -12.324563680839500     
 C   10.385883207140505        1.2358566898225167       -12.502764587909226     
 C   10.922795244287615        2.0208333702284129       -11.295961682295880     
 H   10.282116887204660        4.0713411143346283       -10.708608138794066     
 H   11.007850854606669        3.9229552554181928       -12.346158944458304     
 H   3.2932104042017896        5.7781468079349141       -11.907562771033270     
 H   3.7964780306734767        4.0905575608103151       -11.553990613113909     
 C   3.0176246104633928        5.2204104669460394       -9.7913556034899809     
 C   4.0600955681854431        5.8679636009656369       -8.8487198239798115     
 H   6.0711132105878223        6.6149519208686982       -9.4335923751099511     
 H   4.6863651059424711        7.4633752313721260       -10.205008093676971     
 C   7.0889667409552297        8.4039969053981611       -15.839758368012369     
 C   5.2204217267471273        7.9164382024113200       -14.169661875134439     
 C   8.7005408342953672        6.7250011731335793       -16.456267164397030     
 C   8.5976403005393056        4.3744815682016460       -15.458966209007976     
 C   3.6027148728480243      -0.17453488813366852       -12.670030006580884     
 C   4.5407728323911618        1.4378146521924811       -14.411457894161188     
 C   4.0004736294458541       0.13917782409078766       -10.320180301765250     
 C   5.4581817257017899        2.0264066630264450       -9.4362815036390391     
 H   11.059092606282388        1.3719804830145734       -13.356932708514011     
 H   10.303215443018786       0.16184022181485147       -12.299522540088295     
 H   10.507064644880977        1.6284190098748383       -10.357886337069026     
 H   12.017636485705307        1.9791488399829726       -11.231607986728616     
 H   2.7075498911521194        4.2349363989792872       -9.4238968738336037     
 H   2.1210241524657043        5.8486956780102153       -9.8669961375203545     
 H   3.6058337929881330        6.5997499353384796       -8.1703482022387259     
 H   4.5664327490552639        5.1056524863319170       -8.2423738860342581     
 H   6.6963596432164980        9.4098000295228097       -15.946189013660348     
 C   8.2023198846500254        8.0241847762822616       -16.591291788317776     
 C   4.9799911562869852        9.4279852621280753       -14.062592697440117     
 H   5.3457039318373090        7.5428885905200929       -13.137666402299601     
 C   3.9809921828013310        7.2192647476070855       -14.785857230734440     
 H   9.5598286896564328        6.4270634374745805       -17.054279331916586     
 C   10.039862100825292        4.1459521470184795       -15.915558042513036     
 H   8.5488808632518047        4.1029085423156504       -14.395268231384978     
 C   7.6250864989260609        3.4454176729530905       -16.216535093703733     
 H   3.1325542639623660      -0.73316813655959723       -13.476006865889794     
 C   3.4067599986810113      -0.59177160882010271       -11.351283816209442     
 C   3.7546232896685767        2.7484163681772520       -14.652898094355484     
 H   5.6135018347563328        1.6552128050782180       -14.563320326763892     
 C   4.1604713172529237       0.40967091426842706       -15.481539532286183     
 H   3.8180036758019789      -0.16165706898352153       -9.2911446259832413     
 C   4.6404898093065317        2.0261326494669838       -8.1369462223728135     
 H   5.5342654048341018        3.0771664987965015       -9.7666372171265401     
 C   6.8851425865907609        1.5077276326705338       -9.1647769168871154     
 H   8.6800073274611602        8.7247294531068516       -17.271438368336860     
 H   5.8634562889866810        9.9516602514442063       -13.673828955620523     
 H   4.1403236120711480        9.6394407432217779       -13.386545803111392     
 H   4.7275430420989757        9.8685714629120529       -15.036475194726997     
 H   3.8093472160666093        7.6044106881134788       -15.801335217217234     
 H   3.0718842624227247        7.3999257421127780       -14.194241699176361     
 H   4.1164787931448314        6.1323879978696576       -14.879353123528551     
 H   10.336385583079537        3.0998418644642705       -15.752387422570257     
 H   10.748376550717490        4.7911334678489572       -15.377646896541277     
 H   10.159189288322811        4.3467608476681932       -16.988236375119733     
 H   7.6580436322537180        3.6593502923902839       -17.293837126479577     
 H   6.5952923112759674        3.5983074396206249       -15.867147439369599     
 H   7.8817520267584067        2.3843552300671993       -16.078801830392656     
 H   2.7626762442478632       -1.4408141438437951       -11.129075211366379     
 H   2.6748097622338300        2.5470254697964534       -14.665678889660690     
 H   4.0251012169793832        3.1944576854671856       -15.620332189335480     
 H   3.9435852368648425        3.5029490235557068       -13.878769354499086     
 H   3.0897119851739379       0.17460814458908985       -15.451778271829717     
 H   4.7251998481274047      -0.52381012829602291       -15.362702815224532     
 H   4.3759739104759809       0.81225990810981097       -16.480173827900110     
 H   3.6086033187042386        2.3652382386169988       -8.3031405964057541     
 H   5.1014492316681297        2.6848346048166079       -7.3885450165255957     
 H   4.5896950207217158        1.0261262548787842       -7.6872063823718007     
 H   6.8555532598267028       0.44640747392788943       -8.8792902308963857     
 H   7.3641382659913974        2.0616218320285262       -8.3457713726276666     
 H   7.5235665668816560        1.5893889782748722       -10.055757107762524     
 C  -3.8126503696457519       -3.2240047923118418        1.5956235782729271     
 C  -4.3942480869461757       -3.3908039641085512       0.29475185715127483     
 C  -4.1636818617068476       -2.0586146593819601        2.3482453272625672     
 N  -2.9404069186682973       -4.1556488608160764        2.1485149382240718     
 C  -5.3225762200941285       -2.4537336824059031      -0.17123814781194535     
 C  -4.0714551558095620       -4.5611801913577903      -0.62977190381402626     
 C  -5.1063335976920703       -1.1584668475311728        1.8389933295339793     
 C  -3.5820038326139372       -1.8381618310258243        3.7345810588318442     
 Dy  -1.8743572949777465       -4.9168480727073032        3.9968361464734006     
 H  -2.7928983547485533       -4.8989870234444410        1.4610920538135030     
 H  -5.7704693495390149       -2.6019001130088735       -1.1537717801714935     
 C  -5.7049551559445080       -1.3498169599231791       0.59287240006774367     
 C  -2.5882200116869254       -4.6254259535048963       -1.0456998289796109     
 C  -4.6054702081723660       -5.9184157775993809      -0.12139340685043867     
 H  -4.6290146920925519       -4.3536489275239116       -1.5571108494642096     
 H  -5.3846200229137251      -0.29023384031333060        2.4342756978537992     
 C  -4.4854899713381293       -2.4816741344529745        4.8061195870020637     
 H  -2.5930872643241427       -2.3364788093657931        3.7626787930744010     
 C  -3.3180909280015043      -0.36341625398610916        4.0823253953372340     
 N  -1.2864122710399766       -4.0739869910811519        6.0008810378515163     
 H -0.33260089957305727       -3.7942763021434032        5.7483338623119531     
 N -0.63275982907025063       -6.7039148796311778        4.3992636448254769     
 O  -3.8262717772801711       -6.2114965267696451        4.3624190230550157     
 O  0.10197384245917732       -3.8738799118289249        3.1151463919711109     
 H  -6.4595140436006329      -0.65961325282825289       0.22119540588404224     
 H  -2.2788545273053966       -3.6822324724556590       -1.5172632606509597     
 H  -1.9008472338620359       -4.8012619227853346      -0.20691964990667680     
 H  -2.4259060196187443       -5.4334655621823913       -1.7709283297071692     
 H  -4.4079010274033701       -6.7128670403040518      -0.85614896704473820     
 H  -4.1591196008961404       -6.2328307268708709       0.83045370605252200     
 H  -5.6920649387863289       -5.8705126740808051        2.9699079178870311E-002
 H  -4.0634951904594949       -2.3746808877822900        5.8133957729476222     
 H  -4.6494108868476047       -3.5499094788017485        4.6124030363546087     
 H  -5.4743692171722849       -2.0015055804378088        4.7916712917881927     
 H  -4.2530813047173321       0.20654719857897691        4.1609372908597448     
 H  -2.6988598115357765       0.12736372767754983        3.3211917238241022     
 H  -2.8130182458202539      -0.28973393650688295        5.0554986279670464     
 C  -1.7655739844250349       -3.1882080130659061        6.9591420597419074     
 C  0.20647844347777397       -7.7681844267307962        4.1249348722719628     
 H -0.64025750528187653       -6.5513224012595765        5.4153241747123078     
 C  -3.7983406804503939       -7.5423502953260906        5.0094896404155174     
 C  -5.1758391813662232       -5.9898311498795032        3.8154768500701071     
 C   1.4875067584705652       -4.2913927212195615        3.3747878479107594     
 C  0.17497598247491378       -2.9460361511801092        1.9739932551430064     
 C  -1.1973566963744959       -1.8903564764828009        7.1318304269396320     
 C  -2.8748372139955847       -3.5739105454052846        7.7693113156728817     
 C  0.86507605407591515       -8.4780608813720040        5.1824017838341954     
 C  0.44033506105123960       -8.1643093664146882        2.7744142435756105     
 H  -3.5902100824077903       -7.3841034437470370        6.0753938941910333     
 H  -2.9610415453007977       -8.0891648444279607        4.5616207461834337     
 C  -5.1626688604180471       -8.1715867573955787        4.7365455352148516     
 C  -5.6964267701661324       -7.3831555724524014        3.5309651488650395     
 H  -5.0503173531493424       -5.3332525575387040        2.9487922738867391     
 H  -5.7763943434867775       -5.4834939219840964        4.5863712295654233     
 H   1.9211323086706609       -3.5831091271877620        4.1048128684490317     
 H   1.4266061132023282       -5.2962979215893009        3.8205484421351108     
 C   2.2087312133638801       -4.2345190950549663        2.0051829291605929     
 C   1.1735389490408179       -3.6124445780967775        1.0355948818528429     
 H -0.84357907857567027       -2.8476009248665206        1.5885427711984419     
 H  0.53621349224978976       -1.9705239469963796        2.3391926760426101     
 C  -1.8004167582167094      -0.99959886003834941        8.0233491304630640     
 C   5.7602471716946151E-002  -1.5233773865526867        6.3557965272822514     
 C  -3.4389493610635813       -2.6468319216985989        8.6505205087508212     
 C  -3.3708231964298188       -5.0066462705881838        7.6748537781273773     
 C   1.6444967323380069       -9.5947296988129978        4.8711516188688719     
 C  0.69290250250570884       -7.9933449620183108        6.6156702972905848     
 C   1.2549090804284244       -9.2731898807470081        2.5207961895846003     
 C -0.21830470867429685       -7.3939339775417681        1.6416765522200423     
 H  -5.8366826532473928       -8.0349302793092221        5.5897931734382178     
 H  -5.0829796780610437       -9.2453119997585826        4.5313680737677995     
 H  -5.2810435434519665       -7.7748188876709348        2.5925142866851569     
 H  -6.7912641048191880       -7.4218916291382291        3.4656711188119149     
 H   2.5104841340946367       -5.2405095648666542        1.6735072138646536     
 H   3.1114325122389475       -3.6079303120988868        2.0579788153273730     
 H   1.6345394868304943       -2.8986696358019297       0.33833890349088347     
 H  0.67182306332927944       -4.3937889715146099       0.44708178109456548     
 H  -1.3902291056531839       -3.6771680781787913E-004   8.1232524647500117     
 C  -2.9201326116267681       -1.3550946070467091        8.7765357264596648     
 C  0.31023669899888018       -1.4658152372838011E-002   6.2324570724217416     
 H  -6.9547316028823414E-002  -1.9077161811801238        5.3280840915836389     
 C   1.2896411016317073       -2.2241171859338857        6.9826343812604854     
 H  -4.3033300211973238       -2.9262290281657650        9.2499051186076038     
 C  -4.8129219804734564       -5.2123869912907583        8.1418289258994978     
 H  -3.3318018679948906       -5.2880870693100057        6.6137182273001862     
 C  -2.4065182764408597       -5.9410325786792004        8.4362592096917712     
 H   2.1145344831067354       -10.154427190057460        5.6763568960188824     
 C   1.8480006615162075       -10.004894967936595        3.5516774571765026     
 C   1.4626874403833905       -6.6739027929637107        6.8624713523193410     
 H -0.38252458142298879       -7.7896710005683536        6.7685614835624062     
 C   1.0874109630126676       -9.0197830862920831        7.6823321800935922     
 H   1.4449231905934288       -9.5682081797911867        1.4916303017218269     
 C  0.58076668266253539       -7.4135166965981814       0.32945689105389292     
 H -0.27800356331576415       -6.3393314275867043        1.9666966379748132     
 C  -1.6557600636385628       -7.8990727313426721        1.3929052358653924     
 H  -3.3874953020966685      -0.64249412011658336        9.4511939478974938     
 H -0.57017019539027669       0.51239122767461287        5.8412764551581082     
 H   1.1497076486207851       0.18353990955458416        5.5522136743787769     
 H  0.56832577526141326       0.43426200869409864        7.2015165085440316     
 H   1.4586938300932382       -1.8339172375687014        7.9967172414013428     
 H   2.2029915722691586       -2.0528283936961680        6.3946666091994846     
 H   1.1467102816495076       -3.3095601999990838        7.0819406478597191     
 H  -5.1246100689074696       -6.2550561338598021        7.9855308961429081     
 H  -5.5161741537975084       -4.5607015312185801        7.6047862288654260     
 H  -4.9230583481087260       -5.0046657354591870        9.2142453876045547     
 H  -2.4285517519282256       -5.7140365754657196        9.5109905829937684     
 H  -1.3775867255445959       -5.8075078458299378        8.0775682803118247     
 H  -2.6797203685428697       -6.9993010937067703        8.3131112502122644     
 H   2.4969757818314320       -10.849770478419259        3.3285390682979306     
 H   2.5449098764860221       -6.8618718870285607        6.8778529770339762     
 H   1.1838623588736801       -6.2337407785891363        7.8301089570268907     
 H   1.2666367557160774       -5.9192744716933214        6.0903257687705370     
 H   2.1613150880385841       -9.2401599836218171        7.6500363121320323     
 H  0.53496443057993559       -9.9605371712412047        7.5619263902979545     
 H  0.86816539637008161       -8.6227011882577749        8.6822460049361680     
 H   1.6202131203410886       -7.0840656167269067       0.47638286571755534     
 H  0.11590628588109549       -6.7555547224695029      -0.41725359114817312     
 H  0.61319161878401485       -8.4187056753058389      -0.11359091930455475     
 H  -1.6409471668652496       -8.9615573038230885        1.1079611234740072     
 H  -2.1413723513548359       -7.3416963551193319       0.58017873483009386     
 H  -2.2805812641912864       -7.8108029498442892        2.2938502265264598     
         240

 C   9.0389501277052222        6.1991412048885808       -9.3807602526281908     
 C   9.6169577326680677        6.0289804137472922       -8.0786786372762727     
 C   9.4001927748776808        7.3612135413590236       -10.134239811428037     
 N   8.1586701865588083        5.2756715450344611       -9.9330300687738937     
 C   10.546461600890307        6.9629081289161530       -7.6096665763890305     
 C   9.2909854788151396        4.8578972616194456       -7.1560469560635340     
 C   10.341348911872680        8.2596424783169766       -9.6201500207262391     
 C   8.8274182069100995        7.5810321970660608       -11.524201041707643     
 Dy   7.1094444905768803        4.5181968489322148       -11.791530137103029     
 H   7.9908761076517187        4.5417875501638454       -9.2400672612219896     
 H   10.992486767221770        6.8115915540448571       -6.6268808091711406     
 C   10.932854742742558        8.0671011667428392       -8.3709177663156673     
 C   7.8088156931822006        4.7969118508108792       -6.7354544217470078     
 C   9.8177671760978402        3.4999112381534467       -7.6697938998928787     
 H   9.8518543442544484        5.0609326037344031       -6.2296711683893555     
 H   10.624443629834921        9.1270367403760080       -10.214138673859054     
 C   9.7270198501225007        6.9211670802888250       -12.589345437114009     
 H   7.8332855571921174        7.0932841312034718       -11.553680272468192     
 C   8.5821262744790090        9.0565028682401572       -11.881387435217320     
 N   6.5265716727647591        5.3594662347976758       -13.789045235890150     
 H   5.5814142470479888        5.6591098652754486       -13.528373883103553     
 N   5.8647185240813045        2.7302369292804012       -12.197305698676033     
 O   9.0591591112104108        3.2010703961840550       -12.125791798224965     
 O   5.1203024198041849        5.5349590935187809       -10.911767794836969     
 H   11.686929740469262        8.7555610388963725       -7.9956331668824898     
 H   7.6488984417695693        3.9896946134537363       -6.0089944444125729     
 H   7.1179086295940390        4.6200201621883803       -7.5711717184846714     
 H   7.5012374421794670        5.7406846048956517       -6.2639613464991006     
 H   10.904356782796006        3.5431637577630393       -7.8232395955657719     
 H   9.3668500622076269        3.1914304774078488       -8.6214329056656851     
 H   9.6183095929191413        2.7038497819248097       -6.9371291364656917     
 H   9.3094344816174139        7.0274129441230713       -13.598634590822542     
 H   9.8787788386689623        5.8521515122358707       -12.389258738066744     
 H   10.721437890851416        7.3898324849751091       -12.574809523009545     
 H   9.5242096240481278        9.6145991757225140       -11.959390852978867     
 H   7.9655756509373692        9.5591883187892392       -11.125773133736271     
 H   8.0817659699472735        9.1307551668773943       -12.857009668909116     
 C   7.0162106933682917        6.2298802523092132       -14.755724208642238     
 C   5.0351663973397525        1.6581467922421049       -11.924411031590019     
 H   5.8626111068147884        2.8907723203611289       -13.211953937325960     
 C   9.0272874447511668        1.8719332770945698       -12.776945445241076     
 C   10.408781861586112        3.4163321953726955       -11.577489588511549     
 C   3.7351554735419481        5.1024497276213001       -11.147385677272988     
 C   5.0534520290931129        6.4991710328910131       -9.8066414612423909     
 C   6.4649717442583166        7.5340538641193326       -14.935888542029268     
 C   8.1195205854390000        5.8227618615795711       -15.563225233386705     
 C   4.3780136101392824       0.94688222777952635       -12.982550607203370     
 C   4.8074948993488782        1.2539321966640071       -10.575049755914003     
 H   8.8187050966589311        2.0337829552464810       -13.842010247726488     
 H   8.1886520736253985        1.3258163531567311       -12.330922800590667     
 C   10.390197529280449        1.2377066957866814       -12.507488502963756     
 C   10.926476403744546        2.0203892706919224       -11.298982056074117     
 H   10.285315141259698        4.0696261303752257       -10.707896737416947     
 H   11.011561703850372        3.9245076397495047       -12.345471022240714     
 H   3.2971673573460354        5.7700648215088126       -11.905164950640684     
 H   3.7982074728319795        4.0836382106647244       -11.544989488334586     
 C   3.0180661629785717        5.2204079921964794       -9.7876032119910938     
 C   4.0608721122537270        5.8669886932027886       -8.8447789313264984     
 H   6.0735918780780640        6.6098919765610651       -9.4288522709755114     
 H   4.6908875245044186        7.4590079245974454       -10.202979571935087     
 C   7.0803026371490931        8.4110057246316980       -15.832767831699883     
 C   5.2147782621974468        7.9193765746878402       -14.161070590919502     
 C   8.6948009423847701        6.7359798831631821       -16.451745450175139     
 C   8.5978719932793837        4.3847527206903516       -15.456194824351535     
 C   3.6051331957649104      -0.17495184867437202       -12.673876838071896     
 C   4.5442557625810327        1.4381301304933165       -14.414055275843278     
 C   4.0021914287740925       0.13743277179181126       -10.323763873724666     
 C   5.4608704879682577        2.0231641554235069       -9.4383651912124797     
 H   11.063904445662123        1.3753101923573987       -13.360981954412454     
 H   10.307349906138921       0.16336467101320132       -12.306229154734041     
 H   10.510433254638645        1.6261160390220786       -10.361869717261355     
 H   12.021281548404717        1.9786393643737534       -11.234242463036548     
 H   2.7040667944018839        4.2370663887038109       -9.4183336161965361     
 H   2.1237107058917375        5.8512543141313031       -9.8662607445292032     
 H   3.6074397511561180        6.6005044213342039       -8.1677812996010903     
 H   4.5652227638380118        5.1044797396394817       -8.2371027644748960     
 H   6.6852871269702199        9.4158775076536099       -15.938280185709198     
 C   8.1936410502666899        8.0340623167286758       -16.585557330404690     
 C   4.9715094939439872        9.4305197030694004       -14.054455938635659     
 H   5.3419542675887186        7.5465302321400820       -13.129059268832979     
 C   3.9760389659678497        7.2195993372396314       -14.775569629830613     
 H   9.5540740851612735        6.4402794997551833       -17.050802063992521     
 C   10.040088074178037        4.1594713807830930       -15.914217988678255     
 H   8.5506128523793823        4.1118916516805779       -14.392760555731092     
 C   7.6267624359676098        3.4545420649805250       -16.214170638236652     
 H   3.1349663345887699      -0.73294582045297529       -13.480297281090929     
 C   3.4085590284275655      -0.59279863320675796       -11.355404990830614     
 C   3.7589434784720681        2.7494126424131129       -14.654646729371542     
 H   5.6171474572834068        1.6550231300917493       -14.565439184767904     
 C   4.1638172061581544       0.41086273517193517       -15.484933208021051     
 H   3.8190525867906477      -0.16357527005201913       -9.2949219076517693     
 C   4.6420479723058063        2.0241893354150968       -8.1397323454536128     
 H   5.5388180635080904        3.0738350402302235       -9.7684012198013690     
 C   6.8868247625140100        1.5022360337626965       -9.1661088952107690     
 H   8.6692037644543642        8.7358634681616465       -17.265801240788321     
 H   5.8545481154881607        9.9562040653615167       -13.667594082551576     
 H   4.1325665205854643        9.6408117760860250       -13.377189991410127     
 H   4.7166821993213119        9.8699118403662691       -15.028243063135108     
 H   3.8026357866703191        7.6038007698119809       -15.791077444681987     
 H   3.0672539145868662        7.3990748726558024       -14.183126582867876     
 H   4.1134147438731832        6.1329459073285841       -14.868576736969823     
 H   10.338991089726255        3.1140150839571294       -15.751412687173563     
 H   10.747774772359991        4.8060354584101841       -15.376919213925579     
 H   10.157895284064720        4.3605158915717270       -16.987015076117540     
 H   7.6582010522144168        3.6701874343469187       -17.291153440115181     
 H   6.5969925454119709        3.6044882090516666       -15.863685301006310     
 H   7.8859993355963613        2.3939345461930661       -16.078349013815696     
 H   2.7640800894981008       -1.4417197880055956       -11.133865464825670     
 H   2.6790642171078489        2.5485492935857366       -14.669255352620613     
 H   4.0309253938038960        3.1968140388708317       -15.620962071798205     
 H   3.9470996095798601        3.5026585332828506       -13.879096527065855     
 H   3.0929794358657228       0.17609723600141319       -15.455610052204193     
 H   4.7282456295243591      -0.52286710149646476       -15.366590924955139     
 H   4.3797100426453168       0.81402416946427647       -16.483243375588987     
 H   3.6110074952593232        2.3652378460706656       -8.3069320391162247     
 H   5.1034825571050035        2.6819458423592071       -7.3907573321449735     
 H   4.5889162355859696        1.0242270069478083       -7.6903016764971559     
 H   6.8555598125459580       0.44088298116923502       -8.8810054986634537     
 H   7.3662366804367982        2.0552055937364675       -8.3467230189245925     
 H   7.5257701851170271        1.5831759859554420       -10.056791175211133     
 C  -3.8132391714073348       -3.2264181771883038        1.5905324492092685     
 C  -4.3939467407966006       -3.3937984322187122       0.28937119751224427     
 C  -4.1630613904616425       -2.0597078585172977        2.3416195787445044     
 N  -2.9427974479384864       -4.1586288396920681        2.1450960307769527     
 C  -5.3202076619725585       -2.4557643026274691      -0.17857161315506254     
 C  -4.0714431002084996       -4.5654152576180351      -0.63362711082357892     
 C  -5.1033300828707286       -1.1583879295610426        1.8302805708635370     
 C  -3.5826579381679440       -1.8391393676896215        3.7284232103727506     
 Dy  -1.8783737796691078       -4.9185427923398253        3.9947519758652450     
 H  -2.7950125984320477       -4.9024662294506136        1.4583068838342250     
 H  -5.7676165504235684       -2.6043124652189986       -1.1612649005746609     
 C  -5.7010303601395629       -1.3501730355317147       0.58380062860466109     
 C  -2.5878998023661559       -4.6303442133154631       -1.0483889239263209     
 C  -4.6062288769532138       -5.9220159893550051      -0.12441186601150103     
 H  -4.6283168003267132       -4.3585904287990331       -1.5615192705904086     
 H  -5.3806090649566443      -0.28898675641184945        2.4242501680478217     
 C  -4.4872477147227814       -2.4823699102359775        4.7992201044351681     
 H  -2.5939623203436821       -2.3377794418584825        3.7576184731105786     
 C  -3.3187144734235594      -0.36447293515431928        4.0763636530108744     
 N  -1.2875635947799791       -4.0685988188832463        5.9944509977235700     
 H -0.33523223733160656       -3.7875375240608027        5.7384944216661813     
 N -0.63692102469577838       -6.7050305036943803        4.4004728408337570     
 O  -3.8310283947379302       -6.2116540386063512        4.3604826314044587     
 O   9.9018718885935372E-002  -3.8795532126146002        3.1113432986965432     
 H  -6.4538660283672291      -0.65906208438066927       0.21050623441914865     
 H  -2.2786234780825749       -3.6881275649828078       -1.5218521620564085     
 H  -1.9011392393218096       -4.8038474280980754      -0.20868817013926827     
 H  -2.4246924050388836       -5.4399431476287923       -1.7715938874730393     
 H  -4.4084615093474397       -6.7170465534147121      -0.85846736198421181     
 H  -4.1605682830299031       -6.2359454782741075       0.82791487680224174     
 H  -5.6929316540100698       -5.8738155712273823        2.5903838414551392E-002
 H  -4.0657019459862180       -2.3761266089842579        5.8067832884534418     
 H  -4.6519896157423153       -3.5503497370904427        4.6048509702040965     
 H  -5.4757151614531425       -2.0013731788224964        4.7844778358006161     
 H  -4.2537176748265173       0.20550479185909060        4.1547567468419961     
 H  -2.6992540041095792       0.12634655630226652        3.3154351682547576     
 H  -2.8138755348402258      -0.29088801292834038        5.0496692201151525     
 C  -1.7649663777889200       -3.1829652060919167        6.9534684315816957     
 C  0.20235024316913242       -7.7693102263607079        4.1265396229750779     
 H -0.64318744495055691       -6.5508705548974016        5.4162312151220515     
 C  -3.8034862478447948       -7.5411061437120805        5.0103545838693488     
 C  -5.1803796328144207       -5.9910695245706691        3.8126427451289842     
 C   1.4849653533627247       -4.2975785102173880        3.3677827327317860     
 C  0.17016886769992337       -2.9428078270378748        1.9786679809271168     
 C  -1.1953937364106630       -1.8856780018513786        7.1261604261574503     
 C  -2.8736301082516307       -3.5680802240602527        7.7647929960758955     
 C  0.86103413125636907       -8.4788487170528928        5.1842409823303957     
 C  0.43627795475665743       -8.1658267916130551        2.7761778613449875     
 H  -3.5966549778624799       -7.3804935608418107        6.0760886879586966     
 H  -2.9655040760007090       -8.0884793235359655        4.5645838324519410     
 C  -5.1673159636271526       -8.1714075583516248        4.7373067682020897     
 C  -5.7005849809810067       -7.3849453869243566        3.5302327943022576     
 H  -5.0546044579216378       -5.3358683351566256        2.9449460151771016     
 H  -5.7812997184660242       -5.4835724562636408        4.5824603111137101     
 H   1.9165981931628098       -3.5982448130446776        4.1058547758213617     
 H   1.4252619686465140       -5.3064144932016015        3.8016188197645429     
 C   2.2077437407678935       -4.2237453578266360        2.0016377264538603     
 C   1.1709057252029493       -3.5984112993526911        1.0363467733803047     
 H -0.84837984244504028       -2.8440693320035737        1.5932484213319484     
 H  0.52849445875536871       -1.9699723779745597        2.3519822778712087     
 C  -1.7967068859259638      -0.99486621323408841        8.0187249867449459     
 C   5.9116448270618738E-002  -1.5191759437579437        6.3491587588397795     
 C  -3.4358145586787385       -2.6409903605431992        8.6471366172562849     
 C  -3.3710327496820609       -5.0003332695339404        7.6704931597576689     
 C   1.6402575968893394       -9.5957291039115535        4.8734054584389970     
 C  0.68906435866063009       -7.9931560506940542        6.6171644247471866     
 C   1.2505241876030440       -9.2750592103973410        2.5229281159196444     
 C -0.22167422272159720       -7.3955398394593495        1.6429568115289266     
 H  -5.8419770819199046       -8.0340082145748646        5.5898957609339712     
 H  -5.0868707832653728       -9.2453458763742962        4.5336320407380439     
 H  -5.2846743363461925       -7.7780077708297197        2.5926272678201396     
 H  -6.7953684454615004       -7.4240596843450923        3.4644396621661464     
 H   2.5159636799841212       -5.2235415348259142        1.6613056095019143     
 H   3.1066079575679533       -3.5935910635212327        2.0623989333465538     
 H   1.6295579450604392       -2.8784529432683819       0.34486706054745198     
 H  0.67183633819269284       -4.3766277098240982       0.44215124595072486     
 H  -1.3855460201806078        3.9418322152729932E-003   8.1185573521222327     
 C  -2.9157742199015715       -1.3497678610859636        8.7730709643085909     
 C  0.31352111928789350       -1.0600824653633788E-002   6.2278715223971037     
 H  -6.9680448314509674E-002  -1.9017418508601101        5.3209997637299011     
 C   1.2911091031504067       -2.2222185663078982        6.9733652887648754     
 H  -4.2996019841087323       -2.9199300551362359        9.2475596669623137     
 C  -4.8130826089875169       -5.2048238573140075        8.1381700086662203     
 H  -3.3329583113399028       -5.2817921038200053        6.6092768399112769     
 C  -2.4074049273807643       -5.9358152357037337        8.4314000347371287     
 H   2.1104587738282090       -10.155055870095520        5.6787957719945625     
 C   1.8435602390810735       -10.006490040176972        3.5540334925124468     
 C   1.4592741651074581       -6.6737016706344088        6.8627074727505253     
 H -0.38629058065376781       -7.7890041471052038        6.7697750132332501     
 C   1.0828810456001490       -9.0189960574485184        7.6846372366054156     
 H   1.4404151247608257       -9.5703488880366088        1.4938018463527349     
 C  0.58187995546669813       -7.4090025443650500       0.33374071077012701     
 H -0.28612573661401253       -6.3419832071770701        1.9696265312776118     
 C  -1.6563213045787224       -7.9050486247045972        1.3889489241914599     
 H  -3.3817725874748166      -0.63713250149251854        9.4485737138199948     
 H -0.56667047800246817       0.51820325263298916        5.8387249258072078     
 H   1.1523791207851422       0.18762729447074147        5.5469014395144685     
 H  0.57340420166570072       0.43628767272808766        7.1973213471280282     
 H   1.4619901014828784       -1.8336085669944011        7.9877063834011937     
 H   2.2038310980614741       -2.0510825756299269        6.3843973826550968     
 H   1.1469850062217846       -3.3075934978991857        7.0713981486975284     
 H  -5.1259861771288620       -6.2470462253864909        7.9813677782048069     
 H  -5.5159709734088969       -4.5520673525831823        7.6019912566692671     
 H  -4.9223234019410897       -4.9978038075637219        9.2108101760484935     
 H  -2.4287207421362003       -5.7087615700139729        9.5061456895611265     
 H  -1.3784705663729744       -5.8033945308154999        8.0723388528882882     
 H  -2.6817788338714394       -6.9938078943504625        8.3084347368664559     
 H   2.4925059789057173       -10.851490170494898        3.3312410919870490     
 H   2.5413839697320197       -6.8621556244476096        6.8795587698524230     
 H   1.1797229247877157       -6.2318156373125655        7.8292945665127913     
 H   1.2644470236254020       -5.9203155279273965        6.0890607226960327     
 H   2.1566101265342970       -9.2401572508749474        7.6526857510729176     
 H  0.52979795200438728       -9.9594415126255154        7.5648568212648479     
 H  0.86374598121785029       -8.6210741509180231        8.6842443507210376     
 H   1.6190373409809675       -7.0756712758683618       0.48548774336004918     
 H  0.11708965912764044       -6.7513110990062248      -0.41328766788726501     
 H  0.62028349278579098       -8.4128503043829674      -0.11103350118182645     
 H  -1.6371701116468884       -8.9668970906983017        1.1025145431880066     
 H  -2.1415093584265206       -7.3479379785171837       0.57577456847119457     
 H  -2.2838181256255878       -7.8203356747504795        2.2881916165012974     
         240

 C   9.0402220234920687        6.1950900317150088       -9.3761550402996665     
 C   9.6176766539720582        6.0238524372163802       -8.0739964367042383     
 C   9.4003465914429700        7.3586282985516451       -10.127796622999533     
 N   8.1614751086889576        5.2712685740426535       -9.9302075043146569     
 C   10.545999208804020        6.9580566300016340       -7.6032558913779011     
 C   9.2915154655757473        4.8515901120920146       -7.1529997979430924     
 C   10.340456228826095        8.2572033639148543       -9.6121472858854595     
 C   8.8275325667713371        7.5799062054328035       -11.517473999781688     
 Dy   7.1122744487922702        4.5162817719656880       -11.789525996302650     
 H   7.9947100488577538        4.5359089121433653       -9.2386173808442411     
 H   10.991564583731549        6.8060911765642498       -6.6203515002872484     
 C   10.931695298624737        8.0635326872999844       -8.3629767148387089     
 C   7.8088946815594253        4.7900092923970199       -6.7341426320161322     
 C   9.8193125264356098        3.4942802100592658       -7.6674546720937684     
 H   9.8513210403976430        5.0538941393426029       -6.2258455985281866     
 H   10.622953046593057        9.1256260271915064       -10.204864434651672     
 C   9.7271894879071876        6.9213323904902220       -12.583347281549758     
 H   7.8334481043431028        7.0920934168030376       -11.547499587847168     
 C   8.5822173188816322        9.0557329179851376       -11.873172100877655     
 N   6.5266840788566647        5.3644518913479668       -13.783107033516380     
 H   5.5820918587919905        5.6632823904410170       -13.519750519590609     
 N   5.8684619646961416        2.7284367110078511       -12.198798368166530     
 O   9.0629756273966109        3.2018543423110479       -12.127008659259344     
 O   5.1226651281286619        5.5288370852039330       -10.906021143744848     
 H   11.684956625123105        8.7521683453093271       -7.9864446674596792     
 H   7.6477768871733725        3.9815004827470193       -6.0094472864735016     
 H   7.1189167271072842        4.6151316554148325       -7.5709775660240872     
 H   7.5012704625570334        5.7330022354086951       -6.2612016799617134     
 H   10.906135621934006        3.5377163938676595       -7.8190530531325502     
 H   9.3700381558691728        3.1866854964193680       -8.6201338946449759     
 H   9.6187686708167490        2.6974459301217082       -6.9359755649449806     
 H   9.3093795061027382        7.0282959642576870       -13.592470967144724     
 H   9.8795185831103414        5.8522527403313873       -12.384163410020900     
 H   10.721378204657489        7.3904689315282202       -12.568576318845851     
 H   9.5244174955046113        9.6135488157697004       -11.951912409644008     
 H   7.9667999437326982        9.5580194350280845       -11.116385898744236     
 H   8.0806886260663653        9.1309378445427214       -12.848111439020478     
 C   7.0134698383347560        6.2363993007080616       -14.749619445561960     
 C   5.0382084670847842        1.6566741736493418       -11.926832477341266     
 H   5.8660846936754396        2.8902562204784878       -13.213213935472716     
 C   9.0317902794947713        1.8743583289202486       -12.781322619235940     
 C   10.412385032275349        3.4163142354886085       -11.577961541097604     
 C   3.7374241697242048        5.0968563582186377       -11.142003709038866     
 C   5.0561344139689739        6.4949722219296371       -9.8026789562495917     
 C   6.4592417932510271        7.5394319894169159       -14.928621516963110     
 C   8.1167086255466252        5.8320923654446242       -15.558626419950867     
 C   4.3809115674093722       0.94634962605708550       -12.985533602452948     
 C   4.8099261589677687        1.2518534063810063       -10.577775295549753     
 H   8.8241638292265652        2.0387212153656709       -13.846145512373178     
 H   8.1927821490722224        1.3272833160996396       -12.337281920341832     
 C   10.394511851420393        1.2395567017508462       -12.512212418018287     
 C   10.930157563201478        2.0199451711554324       -11.302002429852353     
 H   10.288513395314736        4.0679111464158222       -10.707185336039828     
 H   11.015272553094075        3.9260600240808166       -12.344783100023125     
 H   3.3011243104902808        5.7619828350827111       -11.902767130248099     
 H   3.7999369149904818        4.0767188605191338       -11.535988363555262     
 C   3.0185077154937501        5.2204055174469195       -9.7838508204922086     
 C   4.0616486563220109        5.8660137854399403       -8.8408380386731871     
 H   6.0760705455683066        6.6048320322534320       -9.4241121668410734     
 H   4.6954099430663669        7.4546406178227649       -10.200951050193201     
 C   7.0716385333429566        8.4180145438652367       -15.825777295387397     
 C   5.2091347976477662        7.9223149469643595       -14.152479306704564     
 C   8.6890610504741748        6.7469585931927840       -16.447223735953244     
 C   8.5981036860194600        4.3950238731790581       -15.453423439695092     
 C   3.6075515186817961      -0.17536880921507553       -12.677723669562909     
 C   4.5477386927709036        1.4384456087941520       -14.416652657525368     
 C   4.0039092281023310       0.13568771949283487       -10.327347445684083     
 C   5.4635592502347254        2.0199216478205684       -9.4404488787859187     
 H   11.068716285041857        1.3786399017002238       -13.365031200310897     
 H   10.311484369259055       0.16488912021155114       -12.312935769379786     
 H   10.513801864396315        1.6238130681693186       -10.365853097453686     
 H   12.024926611104126        1.9781298887645342       -11.236876939344478     
 H   2.7005836976516484        4.2391963784283346       -9.4127703585594702     
 H   2.1263972593177702        5.8538129502523901       -9.8655253515380537     
 H   3.6090457093241031        6.6012589073299281       -8.1652143969634547     
 H   4.5640127786207607        5.1033069929470471       -8.2318316429155338     
 H   6.6742146107239426        9.4219549857844083       -15.930371357758048     
 C   8.1849622158833526        8.0439398571750917       -16.579822872491604     
 C   4.9630278316009893        9.4330541440107254       -14.046319179831201     
 H   5.3382046033401291        7.5501718737600720       -13.120452135366357     
 C   3.9710857491343687        7.2199339268721783       -14.765282028926785     
 H   9.5483194806661142        6.4534955620357852       -17.047324796068455     
 C   10.040314047530783        4.1729906145477065       -15.912877934843474     
 H   8.5523448415069598        4.1208747610455054       -14.390252880077206     
 C   7.6284383730091587        3.4636664570079594       -16.211806182769568     
 H   3.1373784052151739      -0.73272350434635336       -13.484587696292063     
 C   3.4103580581741197      -0.59382565759341321       -11.359526165451788     
 C   3.7632636672755595        2.7504089166489738       -14.656395364387599     
 H   5.6207930798104808        1.6548334551052808       -14.567558042771916     
 C   4.1671630950633851       0.41205455607544328       -15.488326883755919     
 H   3.8201014977793166      -0.16549347112051674       -9.2986991893202990     
 C   4.6436061353050802        2.0222460213632099       -8.1425184685344103     
 H   5.5433707221820789        3.0705035816639454       -9.7701652224761979     
 C   6.8885069384372590        1.4967444348548595       -9.1674408735344226     
 H   8.6584002014475683        8.7469974832164397       -17.260164113239782     
 H   5.8456399419896403        9.9607478792788271       -13.661359209482629     
 H   4.1248094290997814        9.6421828089502721       -13.367834179708861     
 H   4.7058213565436473        9.8712522178204853       -15.020010931543219     
 H   3.7959243572740293        7.6031908515104831       -15.780819672146738     
 H   3.0626235667510078        7.3982240031988269       -14.172011466559391     
 H   4.1103506946015349        6.1335038167875116       -14.857800350411095     
 H   10.341596596372973        3.1281883034499880       -15.750437951776867     
 H   10.747172994002492        4.8209374489714110       -15.376191531309882     
 H   10.156601279806630        4.3742709354752609       -16.985793777115347     
 H   7.6583584721751148        3.6810245763035541       -17.288469753750782     
 H   6.5986927795479744        3.6106689784827082       -15.860223162643022     
 H   7.8902466444343160        2.4035138623189325       -16.077896197238733     
 H   2.7654839347483380       -1.4426254321673961       -11.138655718284962     
 H   2.6833186719818678        2.5500731173750193       -14.672831815580537     
 H   4.0367495706284089        3.1991703922744774       -15.621591954260929     
 H   3.9506139822948776        3.5023680430099944       -13.879423699632623     
 H   3.0962468865575072       0.17758632741373653       -15.459441832578669     
 H   4.7312914109213144      -0.52192407469690671       -15.370479034685747     
 H   4.3834461748146527       0.81578843081874186       -16.486312923277865     
 H   3.6134116718144078        2.3652374535243323       -8.3107234818266971     
 H   5.1055158825418783        2.6790570799018059       -7.3929696477643523     
 H   4.5881374504502235        1.0223277590168323       -7.6933969706225112     
 H   6.8555663652652132       0.43535848841058067       -8.8827207664305217     
 H   7.3683350948821982        2.0487893554444092       -8.3476746652215184     
 H   7.5279738033523991        1.5769629936360117       -10.057825242659741     
 C  -3.8138279731689182       -3.2288315620647658        1.5854413201456101     
 C  -4.3936453946470255       -3.3967929003288733       0.28399053787321377     
 C  -4.1624409192164373       -2.0608010576526357        2.3349938302264412     
 N  -2.9451879772086755       -4.1616088185680598        2.1416771233298335     
 C  -5.3178391038509893       -2.4577949228490357      -0.18590507849817972     
 C  -4.0714310446074373       -4.5696503238782809      -0.63748231783313158     
 C  -5.1003265680493879       -1.1583090115909123        1.8215678121930949     
 C  -3.5833120437219512       -1.8401169043534189        3.7222653619136565     
 Dy  -1.8823902643604693       -4.9202375119723474        3.9926678052570894     
 H  -2.7971268421155417       -4.9059454354567871        1.4555217138549468     
 H  -5.7647637513081227       -2.6067248174291242       -1.1687580209778283     
 C  -5.6971055643346169       -1.3505291111402504       0.57472885714157840     
 C  -2.5875795930453864       -4.6352624731260308       -1.0510780188730307     
 C  -4.6069875457340626       -5.9256162011106293      -0.12743032517256342     
 H  -4.6276189085608737       -4.3635319300741537       -1.5659276917166074     
 H  -5.3765981069995634      -0.28773967251036825        2.4142246382418437     
 C  -4.4890054581074343       -2.4830656860189806        4.7923206218682717     
 H  -2.5948373763632220       -2.3390800743511724        3.7525581531467562     
 C  -3.3193380188456141      -0.36552961632252934        4.0704019106845157     
 N  -1.2887149185199815       -4.0632106466853406        5.9880209575956238     
 H -0.33786357509015580       -3.7807987459782026        5.7286549810204086     
 N -0.64108222032130613       -6.7061461277575827        4.4016820368420380     
 O  -3.8357850121956889       -6.2118115504430573        4.3585462397539017     
 O   9.6063595312693428E-002  -3.8852265134002750        3.1075402054219752     
 H  -6.4482180131338254      -0.65851091593308553       0.19981706295425505     
 H  -2.2783924288597528       -3.6940226575099571       -1.5264410634618575     
 H  -1.9014312447815833       -4.8064329334108162      -0.21045669037185974     
 H  -2.4234787904590234       -5.4464207330751933       -1.7722594452389093     
 H  -4.4090219912915103       -6.7212260665253734      -0.86078575692368531     
 H  -4.1620169651636649       -6.2390602296773441       0.82537604755196159     
 H  -5.6937983692338108       -5.8771184683739595        2.2108597650232466E-002
 H  -4.0679087015129403       -2.3775723301862253        5.8001708039592614     
 H  -4.6545683446370258       -3.5507899953791373        4.5972989040535843     
 H  -5.4770611057339993       -2.0012407772071845        4.7772843798130387     
 H  -4.2543540449357025       0.20446238513920426        4.1485762028242466     
 H  -2.6996481966833814       0.12532938492698320        3.3096786126854125     
 H  -2.8147328238601976      -0.29204208934979786        5.0438398122632577     
 C  -1.7643587711528050       -3.1777223991179269        6.9477948034214840     
 C  0.19822204286049086       -7.7704360259906187        4.1281443736781931     
 H -0.64611738461923740       -6.5504187085352266        5.4171382555317953     
 C  -3.8086318152391954       -7.5398619920980705        5.0112195273231803     
 C  -5.1849200842626182       -5.9923078992618359        3.8098086401878608     
 C   1.4824239482548842       -4.3037642992152145        3.3607776175528130     
 C  0.16536175292493296       -2.9395795028956404        1.9833427067112273     
 C  -1.1934307764468302       -1.8809995272199562        7.1204904253752694     
 C  -2.8724230025076767       -3.5622499027152212        7.7602746764789083     
 C  0.85699220843682300       -8.4796365527337816        5.1860801808265959     
 C  0.43222084846207520       -8.1673442168114239        2.7779414791143640     
 H  -3.6030998733171700       -7.3768836779365845        6.0767834817263591     
 H  -2.9699666067006207       -8.0877938026439704        4.5675469187204483     
 C  -5.1719630668362582       -8.1712283593076727        4.7380680011893288     
 C  -5.7047431917958811       -7.3867352013963119        3.5295004397394751     
 H  -5.0588915626939333       -5.3384841127745473        2.9410997564674637     
 H  -5.7862050934452709       -5.4836509905431861        4.5785493926619960     
 H   1.9120640776549584       -3.6133804989015927        4.1068966831936917     
 H   1.4239178240906998       -5.3165310648139013        3.7826891973939754     
 C   2.2067562681719068       -4.2129716205983065        1.9980925237471279     
 C   1.1682725013650808       -3.5843780206086047        1.0370986649077667     
 H -0.85318060631441017       -2.8405377391406272        1.5979540714654548     
 H  0.52077542526094767       -1.9694208089527396        2.3647718796998078     
 C  -1.7929970136352185      -0.99013356642982731        8.0141008430268279     
 C   6.0630424824291325E-002  -1.5149745009632007        6.3425209903973068     
 C  -3.4326797562938962       -2.6351487993877996        8.6437527257617504     
 C  -3.3712423029343035       -4.9940202684796979        7.6661325413879604     
 C   1.6360184614406716       -9.5967285090101093        4.8756592980091220     
 C  0.68522621481555124       -7.9929671393697976        6.6186585522037884     
 C   1.2461392947776635       -9.2769285400476722        2.5250600422546889     
 C -0.22504373676889755       -7.3971457013769308        1.6442370708378107     
 H  -5.8472715105924165       -8.0330861498405053        5.5899983484297255     
 H  -5.0907618884697010       -9.2453797529900079        4.5358960077082884     
 H  -5.2883051292404186       -7.7811966539885047        2.5927402489551223     
 H  -6.7994727861038129       -7.4262277395519556        3.4632082055203783     
 H   2.5214432258736061       -5.2065735047851751        1.6491040051391750     
 H   3.1017834028969591       -3.5792518149435786        2.0668190513657345     
 H   1.6245764032903842       -2.8582362507348344       0.35139521760402048     
 H  0.67184961305610624       -4.3594664481335856       0.43722071080688424     
 H  -1.3808629347080317        8.2513812383638689E-003   8.1138622394944537     
 C  -2.9114158281763749       -1.3444411151252182        8.7696062021575170     
 C  0.31680553957690682       -6.5434969344295643E-003   6.2232859723724658     
 H  -6.9813580600195949E-002  -1.8957675205400963        5.3139154358761633     
 C   1.2925771046691059       -2.2203199466819110        6.9640961962692662     
 H  -4.2958739470201408       -2.9136310821067064        9.2452142153170254     
 C  -4.8132432375015775       -5.1972607233372567        8.1345110914329428     
 H  -3.3341147546849150       -5.2754971383300049        6.6048354525223667     
 C  -2.4082915783206689       -5.9305978927282670        8.4265408597824880     
 H   2.1063830645496830       -10.155684550133579        5.6812346479702418     
 C   1.8391198166459393       -10.008085112417350        3.5563895278483910     
 C   1.4558608898315260       -6.6735005483051077        6.8629435931817095     
 H -0.39005657988454689       -7.7883372936420532        6.7709885429040932     
 C   1.0783511281876301       -9.0182090286049537        7.6869422931172382     
 H   1.4359070589282223       -9.5724895962820327        1.4959733909836430     
 C  0.58299322827086086       -7.4044883921319187       0.33802453048636116     
 H -0.29424790991226091       -6.3446349867674368        1.9725564245804104     
 C  -1.6568825455188823       -7.9110245180665233        1.3849926125175274     
 H  -3.3760498728529642      -0.63177088286845373        9.4459534797424958     
 H -0.56317076061465976       0.52401527759136557        5.8361733964563065     
 H   1.1550505929494994       0.19171467938689879        5.5415892046501591     
 H  0.57848262806998807       0.43831333676207673        7.1931261857120248     
 H   1.4652863728725189       -1.8332998964201010        7.9786955254010445     
 H   2.2046706238537901       -2.0493367575636863        6.3741281561107099     
 H   1.1472597307940617       -3.3056267957992875        7.0608556495353367     
 H  -5.1273622853502534       -6.2390363169131788        7.9772046602667066     
 H  -5.5157677930202844       -4.5434331739477845        7.5991962844731091     
 H  -4.9215884557734535       -4.9909418796682568        9.2073749644924305     
 H  -2.4288897323441754       -5.7034865645622261        9.5013007961284863     
 H  -1.3793544072013526       -5.7992812158010629        8.0671094254647517     
 H  -2.6838372992000092       -6.9883146949941546        8.3037582235206493     
 H   2.4880361759800027       -10.853209862570536        3.3339431156761679     
 H   2.5378580629780174       -6.8624393618666577        6.8812645626708706     
 H   1.1755834907017513       -6.2298904960359947        7.8284801759986928     
 H   1.2622572915347268       -5.9213565841614724        6.0877956766215284     
 H   2.1519051650300098       -9.2401545181280795        7.6553351900138029     
 H  0.52463147342883887       -9.9583458540098260        7.5677872522317422     
 H  0.85932656606561897       -8.6194471135782695        8.6862426965059090     
 H   1.6178615616208467       -7.0672769350098168       0.49459262100254303     
 H  0.11827303237418538       -6.7470674755429467      -0.40932174462635690     
 H  0.62737536678756722       -8.4069949334600960      -0.10847608305909814     
 H  -1.6333930564285275       -8.9722368775735131        1.0970679629020057     
 H  -2.1416463654982056       -7.3541796019150363       0.57137040211229528     
 H  -2.2870549870598893       -7.8298683996566698        2.2825330064761356     
         240

 C   9.0414939192789152        6.1910388585414360       -9.3715498279711440     
 C   9.6183955752760504        6.0187244606854691       -8.0693142361322039     
 C   9.4005004080082593        7.3560430557442675       -10.121353434571029     
 N   8.1642800308191052        5.2668656030508458       -9.9273849398554201     
 C   10.545536816717730        6.9532051310871141       -7.5968452063667726     
 C   9.2920454523363549        4.8452829625645846       -7.1499526398226507     
 C   10.339563545779511        8.2547642495127320       -9.6041445510446799     
 C   8.8276469266325748        7.5787802137995461       -11.510746957855734     
 Dy   7.1151044070076601        4.5143666949991612       -11.787521855502272     
 H   7.9985439900637889        4.5300302741228844       -9.2371675004664926     
 H   10.990642400241327        6.8005907990836425       -6.6138221914033553     
 C   10.930535854506918        8.0599642078571279       -8.3550356633617504     
 C   7.8089736699366501        4.7831067339831597       -6.7328308422852556     
 C   9.8208578767733794        3.4886491819650849       -7.6651154442946590     
 H   9.8507877365408358        5.0468556749508027       -6.2220200286670169     
 H   10.621462463351191        9.1242153140070066       -10.195590195444291     
 C   9.7273591256918746        6.9214977006916181       -12.577349125985506     
 H   7.8336106514940882        7.0909027024026035       -11.541318903226145     
 C   8.5823083632842572        9.0549629677301180       -11.864956766537990     
 N   6.5267964849485693        5.3694375478982570       -13.777168831142612     
 H   5.5827694705359914        5.6674549156065863       -13.511127156077665     
 N   5.8722054053109787        2.7266364927353006       -12.200291037657026     
 O   9.0667921435828092        3.2026382884380413       -12.128225520293723     
 O   5.1250278364531390        5.5227150768890851       -10.900274492652727     
 H   11.682983509776948        8.7487756517222799       -7.9772561680368677     
 H   7.6466553325771764        3.9733063520403022       -6.0099001285344293     
 H   7.1199248246205293        4.6102431486412856       -7.5707834135635030     
 H   7.5013034829345999        5.7253198659217386       -6.2584420134243253     
 H   10.907914461072005        3.5322690299722797       -7.8148665106993294     
 H   9.3732262495307204        3.1819405154308869       -8.6188348836242650     
 H   9.6192277487143567        2.6910420783186071       -6.9348219934242694     
 H   9.3093245305880608        7.0291789843923027       -13.586307343466906     
 H   9.8802583275517222        5.8523539684269030       -12.379068081975058     
 H   10.721318518463562        7.3911053780813312       -12.562343114682157     
 H   9.5246253669610947        9.6124984558168851       -11.944433966309150     
 H   7.9680242365280272        9.5568505512669280       -11.106998663752202     
 H   8.0796112821854553        9.1311205222080467       -12.839213209131838     
 C   7.0107289833012194        6.2429183491069100       -14.743514682481679     
 C   5.0412505368298151        1.6552015550565786       -11.929253923092514     
 H   5.8695582805360909        2.8897401205958468       -13.214473933619471     
 C   9.0362931142383758        1.8767833807459273       -12.785699793230807     
 C   10.415988202964584        3.4162962756045214       -11.578433493683661     
 C   3.7396928659064614        5.0912629888159753       -11.136621740804742     
 C   5.0588167988448349        6.4907734109682602       -9.7987164512567926     
 C   6.4535118422437376        7.5448101147144992       -14.921354491896953     
 C   8.1138966656542504        5.8414228693096772       -15.554027606515028     
 C   4.3838095246794619       0.94581702433464476       -12.988516597702526     
 C   4.8123574185866591        1.2497746160980054       -10.580500835185504     
 H   8.8296225617941992        2.0436594754848607       -13.850280777019867     
 H   8.1969122245190480        1.3287502790425483       -12.343641040092999     
 C   10.398826173560337        1.2414067077150110       -12.516936333072818     
 C   10.933838722658409        2.0195010716189419       -11.305022803630589     
 H   10.291711649369773        4.0661961624564196       -10.706473934662711     
 H   11.018983402337780        3.9276124084121284       -12.344095177805535     
 H   3.3050812636345261        5.7539008486566097       -11.900369309855513     
 H   3.8016663571489846        4.0697995103735431       -11.526987238775940     
 C   3.0189492680089285        5.2204030426973587       -9.7800984289933215     
 C   4.0624252003902948        5.8650388776770912       -8.8368971460198740     
 H   6.0785492130585483        6.5997720879457988       -9.4193720627066337     
 H   4.6999323616283144        7.4502733110480843       -10.198922528451314     
 C   7.0629744295368200        8.4250233630987736       -15.818786759074912     
 C   5.2034913330980848        7.9252533192408796       -14.143888022489627     
 C   8.6833211585635777        6.7579373032223868       -16.442702021731353     
 C   8.5983353787595362        4.4052950256677637       -15.450652055038651     
 C   3.6099698415986823      -0.17578576975577900       -12.681570501053923     
 C   4.5512216229607745        1.4387610870949874       -14.419250039207459     
 C   4.0056270274305694       0.13394266719385844       -10.330931017643499     
 C   5.4662480125011923        2.0166791402176298       -9.4425325663593593     
 H   11.073528124421593        1.3819696110430491       -13.369080446209340     
 H   10.315618832379190       0.16641356940990099       -12.319642384025531     
 H   10.517170474153984        1.6215100973165588       -10.369836477646016     
 H   12.028571673803537        1.9776204131553150       -11.239511415652411     
 H   2.6971006009014129        4.2413263681528575       -9.4072071009224025     
 H   2.1290838127438030        5.8563715863734771       -9.8647899585469023     
 H   3.6106516674920881        6.6020133933256524       -8.1626474943258174     
 H   4.5628027934035087        5.1021342462546118       -8.2265605213561717     
 H   6.6631420944776645        9.4280324639152067       -15.922462529806900     
 C   8.1762833815000171        8.0538173976215077       -16.574088414578519     
 C   4.9545461692579904        9.4355885849520504       -14.038182421026743     
 H   5.3344549390915388        7.5538135153800621       -13.111845001899734     
 C   3.9661325323008874        7.2202685165047242       -14.754994428022959     
 H   9.5425648761709549        6.4667116243163871       -17.043847528144390     
 C   10.040540020883528        4.1865098483123200       -15.911537881008691     
 H   8.5540768306345374        4.1298578704104338       -14.387745204423320     
 C   7.6301143100507076        3.4727908490353938       -16.209441727302487     
 H   3.1397904758415773      -0.73250118823973143       -13.488878111493197     
 C   3.4121570879206744      -0.59485268198006847       -11.363647340072960     
 C   3.7675838560790509        2.7514051908848347       -14.658143999403658     
 H   5.6244387023375548        1.6546437801188121       -14.569676900775930     
 C   4.1705089839686158       0.41324637697895134       -15.491720559490789     
 H   3.8211504087679851      -0.16741167218901437       -9.3024764709888270     
 C   4.6451642983043540        2.0203027073113224       -8.1453045916152096     
 H   5.5479233808560684        3.0671721230976678       -9.7719292251510268     
 C   6.8901891143605072        1.4912528359470223       -9.1687728518580762     
 H   8.6475966384407741        8.7581314982712346       -17.254526985691239     
 H   5.8367317684911200        9.9652916931961375       -13.655124336413682     
 H   4.1170523376140977        9.6435538418145192       -13.358478368007596     
 H   4.6949605137659836        9.8725925952747033       -15.011778799951331     
 H   3.7892129278777391        7.6025809332089853       -15.770561899611490     
 H   3.0579932189151493        7.3973731337418513       -14.160896350250907     
 H   4.1072866453298875        6.1340617262464381       -14.847023963852367     
 H   10.344202103019692        3.1423615229428470       -15.749463216380173     
 H   10.746571215644993        4.8358394395326387       -15.375463848694185     
 H   10.155307275548539        4.3880259793787957       -16.984572478113154     
 H   7.6585158921358127        3.6918617182601894       -17.285786067386386     
 H   6.6003930136839779        3.6168497479137502       -15.856761024279733     
 H   7.8944939532722715        2.4130931784447993       -16.077443380661773     
 H   2.7668877799985756       -1.4435310763291966       -11.143445971744253     
 H   2.6875731268558867        2.5515969411643025       -14.676408278540460     
 H   4.0425737474529218        3.2015267456781236       -15.622221836723654     
 H   3.9541283550098951        3.5020775527371382       -13.879750872199391     
 H   3.0995143372492917       0.17907541882605990       -15.463273612953145     
 H   4.7343371923182698      -0.52098104789734856       -15.374367144416354     
 H   4.3871823069839877       0.81755269217320736       -16.489382470966738     
 H   3.6158158483694924        2.3652370609779991       -8.3145149245371694     
 H   5.1075492079787530        2.6761683174444051       -7.3951819633837301     
 H   4.5873586653144764        1.0204285110858562       -7.6964922647478673     
 H   6.8555729179844684       0.42983399565192626       -8.8844360341975896     
 H   7.3704335093275981        2.0423731171523505       -8.3486263115184443     
 H   7.5301774215877710        1.5707500013165816       -10.058859310108350     
 C  -3.8144167749305016       -3.2312449469412279        1.5803501910819515     
 C  -4.3933440484974504       -3.3997873684390343       0.27860987823418321     
 C  -4.1618204479712322       -2.0618942567879732        2.3283680817083781     
 N  -2.9475785064788647       -4.1645887974440514        2.1382582158827144     
 C  -5.3154705457294193       -2.4598255430706022      -0.19323854384129691     
 C  -4.0714189890063750       -4.5738853901385266      -0.64133752484268414     
 C  -5.0973230532280462       -1.1582300936207819        1.8128550535226529     
 C  -3.5839661492759580       -1.8410944410172163        3.7161075134545629     
 Dy  -1.8864067490518308       -4.9219322316048695        3.9905836346489338     
 H  -2.7992410857990362       -4.9094246414629596        1.4527365438756688     
 H  -5.7619109521926761       -2.6091371696392494       -1.1762511413809957     
 C  -5.6931807685296718       -1.3508851867487861       0.56565708567849582     
 C  -2.5872593837246165       -4.6401807329365976       -1.0537671138197406     
 C  -4.6077462145149104       -5.9292164128662543      -0.13044878433362578     
 H  -4.6269210167950350       -4.3684734313492743       -1.5703361128428064     
 H  -5.3725871490424826      -0.28649258860888704        2.4041991084358663     
 C  -4.4907632014920864       -2.4837614618019832        4.7854211393013761     
 H  -2.5957124323827618       -2.3403807068438618        3.7474978331829338     
 C  -3.3199615642676692      -0.36658629749073945        4.0644401683581561     
 N  -1.2898662422599840       -4.0578224744874349        5.9815909174676776     
 H -0.34049491284870509       -3.7740599678956022        5.7188155403746359     
 N -0.64524341594683388       -6.7072617518207851        4.4028912328503180     
 O  -3.8405416296534476       -6.2119690622797634        4.3566098481033437     
 O   9.3108471739451498E-002  -3.8908998141859499        3.1037371121474076     
 H  -6.4425699979004225      -0.65795974748550190       0.18912789148936149     
 H  -2.2781613796369311       -3.6999177500371059       -1.5310299648673065     
 H  -1.9017232502413572       -4.8090184387235571      -0.21222521060445121     
 H  -2.4222651758791627       -5.4528983185215942       -1.7729250030047796     
 H  -4.4095824732355799       -6.7254055796360337      -0.86310415186315881     
 H  -4.1634656472974276       -6.2421749810805807       0.82283721830168133     
 H  -5.6946650844575517       -5.8804213655205366        1.8313356885913540E-002
 H  -4.0701154570396634       -2.3790180513881931        5.7935583194650810     
 H  -4.6571470735317364       -3.5512302536678320        4.5897468379030721     
 H  -5.4784070500148569       -2.0011083755918726        4.7700909238254621     
 H  -4.2549904150448876       0.20341997841931794        4.1423956588064970     
 H  -2.7000423892571841       0.12431221355169988        3.3039220571160679     
 H  -2.8155901128801699      -0.29319616577125529        5.0380104044113638     
 C  -1.7637511645166899       -3.1724795921439375        6.9421211752612715     
 C  0.19409384255184930       -7.7715618256205303        4.1297491243813083     
 H -0.64904732428791778       -6.5499668621730507        5.4180452959415391     
 C  -3.8137773826335959       -7.5386178404840605        5.0120844707770118     
 C  -5.1894605357108157       -5.9935462739530019        3.8069745352467379     
 C   1.4798825431470437       -4.3099500882130410        3.3537725023738396     
 C  0.16055463814994253       -2.9363511787534060        1.9880174324953377     
 C  -1.1914678164829973       -1.8763210525885341        7.1148204245930877     
 C  -2.8712158967637231       -3.5564195813701893        7.7557563568819212     
 C  0.85295028561727693       -8.4804243884146686        5.1879193793227971     
 C  0.42816374216749298       -8.1688616420097908        2.7797050968837405     
 H  -3.6095447687718600       -7.3732737950313583        6.0774782754940224     
 H  -2.9744291374005321       -8.0871082817519735        4.5705100049889555     
 C  -5.1766101700453646       -8.1710491602637187        4.7388292341765679     
 C  -5.7089014026107545       -7.3885250158682672        3.5287680851766932     
 H  -5.0631786674662287       -5.3410998903924698        2.9372534977578262     
 H  -5.7911104684245176       -5.4837295248227305        4.5746384742102828     
 H   1.9075299621471073       -3.6285161847585079        4.1079385905660208     
 H   1.4225736795348856       -5.3266476364262010        3.7637595750234074     
 C   2.2057687955759202       -4.2021978833699771        1.9945473210403952     
 C   1.1656392775272120       -3.5703447418645182        1.0378505564352285     
 H -0.85798137018378018       -2.8370061462776803        1.6026597215989613     
 H  0.51305639176652662       -1.9688692399309198        2.3775614815284065     
 C  -1.7892871413444731      -0.98540091962556631        8.0094766993087099     
 C   6.2144401377963912E-002  -1.5107730581684577        6.3358832219548340     
 C  -3.4295449539090539       -2.6293072382323994        8.6403688342672140     
 C  -3.3714518561865456       -4.9877072674254546        7.6617719230182519     
 C   1.6317793259920041       -9.5977279141086651        4.8779131375792479     
 C  0.68138807097047249       -7.9927782280455411        6.6201526796603902     
 C   1.2417544019522830       -9.2787978696980051        2.5271919685897335     
 C -0.22841325081619793       -7.3987515632945122        1.6455173301466950     
 H  -5.8525659392649283       -8.0321640851061478        5.5901009359254790     
 H  -5.0946529936740292       -9.2454136296057214        4.5381599746785328     
 H  -5.2919359221346438       -7.7843855371472896        2.5928532300901046     
 H  -6.8035771267461254       -7.4283957947588197        3.4619767488746098     
 H   2.5269227717630911       -5.1896054747444360        1.6369024007764359     
 H   3.0969588482259649       -3.5649125663659245        2.0712391693849153     
 H   1.6195948615203293       -2.8380195582012866       0.35792337466058899     
 H  0.67186288791951965       -4.3423051864430739       0.43229017566304367     
 H  -1.3761798492354556        1.2560930261454745E-002   8.1091671268666747     
 C  -2.9070574364511783       -1.3391143691644729        8.7661414400064430     
 C  0.32008995986592015       -2.4861692152253409E-003   6.2187004223478279     
 H  -6.9946712885882209E-002  -1.8897931902200824        5.3068311080224255     
 C   1.2940451061878051       -2.2184213270559239        6.9548271037736571     
 H  -4.2921459099315493       -2.9073321090771769        9.2428687636717353     
 C  -4.8134038660156380       -5.1896975893605060        8.1308521741996653     
 H  -3.3352711980299268       -5.2692021728400045        6.6003940651334574     
 C  -2.4091782292605735       -5.9253805497528003        8.4216816848278473     
 H   2.1023073552711566       -10.156313230171639        5.6836735239459220     
 C   1.8346793942108051       -10.009680184657729        3.5587455631843352     
 C   1.4524476145555936       -6.6732994259758067        6.8631797136128938     
 H -0.39382257911532592       -7.7876704401789025        6.7722020725749372     
 C   1.0738212107751115       -9.0174219997613889        7.6892473496290616     
 H   1.4313989930956192       -9.5746303045274566        1.4981449356145511     
 C  0.58410650107502360       -7.3999742398987873       0.34230835020259526     
 H -0.30237008321050934       -6.3472867663578025        1.9754863178832089     
 C  -1.6574437864590419       -7.9170004114284485        1.3810363008435949     
 H  -3.3703271582311123      -0.62640926424438892        9.4433332456649968     
 H -0.55967104322685124       0.52982730254974186        5.8336218671054061     
 H   1.1577220651138567       0.19580206430305611        5.5362769697858507     
 H  0.58356105447427553       0.44033900079606580        7.1889310242960214     
 H   1.4685826442621592       -1.8329912258458010        7.9696846674008954     
 H   2.2055101496461056       -2.0475909394974452        6.3638589295663230     
 H   1.1475344553663387       -3.3036600936993894        7.0503131503731460     
 H  -5.1287383935716457       -6.2310264084398677        7.9730415423286054     
 H  -5.5155646126316729       -4.5347989953123866        7.5964013122769503     
 H  -4.9208535096058172       -4.9840799517727916        9.2039397529363693     
 H  -2.4290587225521501       -5.6982115591104794        9.4964559026958462     
 H  -1.3802382480297311       -5.7951679007866250        8.0618799980412152     
 H  -2.6858957645285795       -6.9828214956378467        8.2990817101748426     
 H   2.4835663730542881       -10.854929554646175        3.3366451393652867     
 H   2.5343321562240146       -6.8627230992857067        6.8829703554893173     
 H   1.1714440566157869       -6.2279653547594238        7.8276657854845935     
 H   1.2600675594440514       -5.9223976403955474        6.0865306305470241     
 H   2.1472002035257223       -9.2401517853812116        7.6579846289546882     
 H  0.51946499485329056       -9.9572501953941366        7.5707176831986365     
 H  0.85490715091338765       -8.6178200762385178        8.6882410422907785     
 H   1.6166857822607259       -7.0588825941512718       0.50369749864503688     
 H  0.11945640562073033       -6.7428238520796686      -0.40535582136544879     
 H  0.63446724078934336       -8.4011395625372245      -0.10591866493636984     
 H  -1.6296160012101664       -8.9775766644487263        1.0916213826160048     
 H  -2.1417833725698907       -7.3604212253128880       0.56696623575339589     
 H  -2.2902918484941908       -7.8394011245628592        2.2768743964509732     
         240

 C   9.0427658150657635        6.1869876853678640       -9.3669446156426197     
 C   9.6191144965800426        6.0135964841545571       -8.0646320355601695     
 C   9.4006542245735503        7.3534578129368890       -10.114910246142523     
 N   8.1670849529492546        5.2624626320590382       -9.9245623753961834     
 C   10.545074424631443        6.9483536321725952       -7.5904345213556441     
 C   9.2925754390969626        4.8389758130371536       -7.1469054817022091     
 C   10.338670862732926        8.2523251351106097       -9.5961418162039003     
 C   8.8277612864938124        7.5776542221662888       -11.504019915929778     
 Dy   7.1179343652230500        4.5124516180326344       -11.785517714701895     
 H   8.0023779312698231        4.5241516361024035       -9.2357176200887441     
 H   10.989720216751106        6.7950904216030352       -6.6072928825194630     
 C   10.929376410389098        8.0563957284142731       -8.3470946118847920     
 C   7.8090526583138757        4.7762041755692994       -6.7315190525543800     
 C   9.8224032271111490        3.4830181538709040       -7.6627762164955486     
 H   9.8502544326840287        5.0398172105590024       -6.2181944588058471     
 H   10.619971880109327        9.1228046008225050       -10.186315956236909     
 C   9.7275287634765615        6.9216630108930151       -12.571350970421255     
 H   7.8337731986450736        7.0897119880021702       -11.535138218605120     
 C   8.5823994076868804        9.0541930174750984       -11.856741432198326     
 N   6.5269088910404749        5.3744232044485472       -13.771230628768844     
 H   5.5834470822799922        5.6716274407721547       -13.502503792564720     
 N   5.8759488459258149        2.7248362744627506       -12.201783707147522     
 O   9.0706086597690074        3.2034222345650343       -12.129442381328102     
 O   5.1273905447776160        5.5165930685742381       -10.894527841560604     
 H   11.681010394430789        8.7453829581352327       -7.9680676686140561     
 H   7.6455337779809796        3.9651122213335852       -6.0103529705953580     
 H   7.1209329221337745        4.6053546418677378       -7.5705892611029189     
 H   7.5013365033121655        5.7176374964347829       -6.2556823468869380     
 H   10.909693300210003        3.5268216660768998       -7.8106799682661077     
 H   9.3764143431922662        3.1771955344424057       -8.6175358726035540     
 H   9.6196868266119626        2.6846382265155060       -6.9336684219035574     
 H   9.3092695550733833        7.0300620045269193       -13.580143719789088     
 H   9.8809980719931012        5.8524551965224187       -12.373972753929214     
 H   10.721258832269635        7.3917418246344422       -12.556109910518465     
 H   9.5248332384175782        9.6114480958640716       -11.936955522974293     
 H   7.9692485293233561        9.5556816675057732       -11.097611428760169     
 H   8.0785339383045471        9.1313031998733738       -12.830314979243198     
 C   7.0079881282676828        6.2494373975057584       -14.737409919401401     
 C   5.0442926065748459        1.6537289364638155       -11.931675368843763     
 H   5.8730318673967421        2.8892240207132058       -13.215733931766225     
 C   9.0407959489819802        1.8792084325716061       -12.790076967225671     
 C   10.419591373653821        3.4162783157204344       -11.578905446269717     
 C   3.7419615620887181        5.0856696194133129       -11.131239772570618     
 C   5.0614991837206960        6.4865746000068834       -9.7947539462639934     
 C   6.4477818912364482        7.5501882400120817       -14.914087466830793     
 C   8.1110847057618756        5.8507533731747312       -15.549428793079191     
 C   4.3867074819495517       0.94528442261220391       -12.991499592952106     
 C   4.8147886782055487        1.2476958258150046       -10.583226374821253     
 H   8.8350812943618333        2.0485977356040506       -13.854416041666555     
 H   8.2010422999658736        1.3302172419854568       -12.350000159844166     
 C   10.403140495700281        1.2432567136791759       -12.521660248127349     
 C   10.937519882115341        2.0190569720824514       -11.308043177408823     
 H   10.294909903424813        4.0644811784970161       -10.705762533285592     
 H   11.022694251581482        3.9291647927434403       -12.343407255587946     
 H   3.3090382167787715        5.7458188622305082       -11.897971489462927     
 H   3.8033957993074869        4.0628801602279525       -11.517986113996615     
 C   3.0193908205241073        5.2204005679477987       -9.7763460374944344     
 C   4.0632017444585795        5.8640639699142429       -8.8329562533665626     
 H   6.0810278805487901        6.5947121436381657       -9.4146319585721958     
 H   4.7044547801902619        7.4459060042734038       -10.196894006709430     
 C   7.0543103257306834        8.4320321823323123       -15.811796222762426     
 C   5.1978478685484042        7.9281916915173998       -14.135296738274688     
 C   8.6775812666529824        6.7689160132519888       -16.438180307509462     
 C   8.5985670714996143        4.4155661781564701       -15.447880670382208     
 C   3.6123881645155684      -0.17620273029648251       -12.685417332544935     
 C   4.5547045531506454        1.4390765653958228       -14.421847420889549     
 C   4.0073448267588079       0.13219761489488202       -10.334514589602916     
 C   5.4689367747676600        2.0134366326146917       -9.4446162539328000     
 H   11.078339963801326        1.3852993203858741       -13.373129692107783     
 H   10.319753295499325       0.16793801860825081       -12.326348998671275     
 H   10.520539083911654        1.6192071264637991       -10.373819857838347     
 H   12.032216736502948        1.9771109375460958       -11.242145891960343     
 H   2.6936175041511774        4.2434563578773812       -9.4016438432853349     
 H   2.1317703661698357        5.8589302224945641       -9.8640545655557528     
 H   3.6122576256600736        6.6027678793213767       -8.1600805916881818     
 H   4.5615928081862576        5.1009614995621773       -8.2212893997968113     
 H   6.6520695782313872        9.4341099420460051       -15.914553701855750     
 C   8.1676045471166816        8.0636949380679219       -16.568353956665433     
 C   4.9460645069149916        9.4381230258933755       -14.030045662222287     
 H   5.3307052748429493        7.5574551570000512       -13.103237868433112     
 C   3.9611793154674060        7.2206031061372702       -14.744706827119133     
 H   9.5368102716757956        6.4799276865969899       -17.040370260220325     
 C   10.040765994236272        4.2000290820769335       -15.910197827173910     
 H   8.5558088197621149        4.1388409797753614       -14.385237528769434     
 C   7.6317902470922565        3.4819152410628278       -16.207077271835406     
 H   3.1422025464679813      -0.73227887213310960       -13.493168526694332     
 C   3.4139561176672286      -0.59587970636672372       -11.367768514694134     
 C   3.7719040448825423        2.7524014651206956       -14.659892634419714     
 H   5.6280843248646288        1.6544541051323434       -14.571795758779942     
 C   4.1738548728738465       0.41443819788245945       -15.495114235225657     
 H   3.8221993197566539      -0.16932987325751198       -9.3062537526573568     
 C   4.6467224613036286        2.0183593932594355       -8.1480907146960071     
 H   5.5524760395300570        3.0638406645313898       -9.7736932278258557     
 C   6.8918712902837562        1.4857612370391853       -9.1701048301817298     
 H   8.6367930754339781        8.7692655133260295       -17.248889858142700     
 H   5.8278235949926005        9.9698355071134497       -13.648889463344736     
 H   4.1092952461284149        9.6449248746787664       -13.349122556306330     
 H   4.6840996709883198        9.8739329727289196       -15.003546668359443     
 H   3.7825014984814493        7.6019710149074875       -15.760304127076241     
 H   3.0533628710792908        7.3965222642848758       -14.149781233942422     
 H   4.1042225960582392        6.1346196357053655       -14.836247577293639     
 H   10.346807609666410        3.1565347424357055       -15.748488480983477     
 H   10.745969437287494        4.8507414300938656       -15.374736166078486     
 H   10.154013271290451        4.4017810232823296       -16.983351179110961     
 H   7.6586733120965107        3.7026988602168243       -17.283102381021987     
 H   6.6020932478199814        3.6230305173447919       -15.853298885916445     
 H   7.8987412621102262        2.4226724945706661       -16.076990564084809     
 H   2.7682916252488128       -1.4444367204909974       -11.148236225203544     
 H   2.6918275817299055        2.5531207649535856       -14.679984741500384     
 H   4.0483979242774346        3.2038830990817693       -15.622851719186379     
 H   3.9576427277249127        3.5017870624642815       -13.880078044766160     
 H   3.1027817879410766       0.18056451023838324       -15.467105393327621     
 H   4.7373829737152251      -0.52003802109779051       -15.378255254146962     
 H   4.3909184391533236       0.81931695352767275       -16.492452018655616     
 H   3.6182200249245771        2.3652366684316659       -8.3183063672476401     
 H   5.1095825334156277        2.6732795549870043       -7.3973942790031089     
 H   4.5865798801787303        1.0185292631548801       -7.6995875588732225     
 H   6.8555794707037236       0.42430950289327191       -8.8861513019646576     
 H   7.3725319237729989        2.0359568788602922       -8.3495779578153702     
 H   7.5323810398231421        1.5645370089971513       -10.059893377556959     
 C  -3.8150055766920850       -3.2336583318176899        1.5752590620182929     
 C  -4.3930427023478744       -3.4027818365491953       0.27322921859515270     
 C  -4.1611999767260270       -2.0629874559233112        2.3217423331903149     
 N  -2.9499690357490538       -4.1675687763200422        2.1348393084355952     
 C  -5.3131019876078502       -2.4618561632921683      -0.20057200918441409     
 C  -4.0714069334053118       -4.5781204563987723      -0.64519273185223680     
 C  -5.0943195384067055       -1.1581511756506517        1.8041422948522106     
 C  -3.5846202548299653       -1.8420719776810137        3.7099496649954693     
 Dy  -1.8904232337431921       -4.9236269512373907        3.9884994640407783     
 H  -2.8013553294825302       -4.9129038474691331        1.4499513738963905     
 H  -5.7590581530772296       -2.6115495218493745       -1.1837442617841631     
 C  -5.6892559727247258       -1.3512412623573218       0.55658531421541313     
 C  -2.5869391744038470       -4.6450989927471644       -1.0564562087664504     
 C  -4.6085048832957591       -5.9328166246218785      -0.13346724349468814     
 H  -4.6262231250291954       -4.3734149326243958       -1.5747445339690054     
 H  -5.3685761910854017      -0.28524550470740589        2.3941735786298883     
 C  -4.4925209448767385       -2.4844572375849863        4.7785216567344797     
 H  -2.5965874884023012       -2.3416813393365512        3.7424375132191119     
 C  -3.3205851096897243      -0.36764297865894952        4.0584784260317965     
 N  -1.2910175659999865       -4.0524343022895293        5.9751608773397313     
 H -0.34312625060725432       -3.7673211898130017        5.7089760997288632     
 N -0.64940461157236173       -6.7083773758839875        4.4041004288585981     
 O  -3.8452982471112067       -6.2121265741164695        4.3546734564527867     
 O   9.0153348166209540E-002  -3.8965731149716247        3.0999340188728395     
 H  -6.4369219826670188      -0.65740857903791827       0.17843872002446790     
 H  -2.2779303304141094       -3.7058128425642547       -1.5356188662727555     
 H  -1.9020152557011309       -4.8116039440362970      -0.21399373083704268     
 H  -2.4210515612993020       -5.4593759039679952       -1.7735905607706497     
 H  -4.4101429551796496       -6.7295850927466949      -0.86542254680263242     
 H  -4.1649143294311894       -6.2452897324838164       0.82029838905140107     
 H  -5.6955317996812935       -5.8837242626671138        1.4518116121594619E-002
 H  -4.0723222125663856       -2.3804637725901610        5.7869458349709006     
 H  -4.6597258024264470       -3.5516705119565266        4.5821947717525608     
 H  -5.4797529942957137       -2.0009759739765607        4.7628974678378846     
 H  -4.2556267851540737       0.20237757169943163        4.1362151147887474     
 H  -2.7004365818309868       0.12329504217641657        3.2981655015467233     
 H  -2.8164474019001418      -0.29435024219271277        5.0321809965594699     
 C  -1.7631435578805750       -3.1672367851699477        6.9364475471010598     
 C  0.18996564224320775       -7.7726876252504420        4.1313538750844234     
 H -0.65197726395659816       -6.5495150158108757        5.4189523363512819     
 C  -3.8189229500279969       -7.5373736888700504        5.0129494142308424     
 C  -5.1940009871590131       -5.9947846486441687        3.8041404303056150     
 C   1.4773411380392030       -4.3161358772108676        3.3467673871948662     
 C  0.15574752337495212       -2.9331228546111716        1.9926921582794481     
 C  -1.1895048565191644       -1.8716425779571118        7.1091504238109069     
 C  -2.8700087910197691       -3.5505892600251578        7.7512380372849350     
 C  0.84890836279773085       -8.4812122240955574        5.1897585778189974     
 C  0.42410663587291075       -8.1703790672081595        2.7814687146531170     
 H  -3.6159896642265497       -7.3696639121261311        6.0781730692616849     
 H  -2.9788916681004434       -8.0864227608599784        4.5734730912574628     
 C  -5.1812572732544702       -8.1708699612197666        4.7395904671638061     
 C  -5.7130596134256288       -7.3903148303402224        3.5280357306139107     
 H  -5.0674657722385241       -5.3437156680103914        2.9334072390481882     
 H  -5.7960158434037643       -5.4838080591022758        4.5707275557585687     
 H   1.9029958466392562       -3.6436518706154235        4.1089804979383509     
 H   1.4212295349790713       -5.3367642080385007        3.7448299526528395     
 C   2.2047813229799336       -4.1914241461416477        1.9910021183336628     
 C   1.1630060536893434       -3.5563114631204318        1.0386024479626905     
 H -0.86278213405315018       -2.8334745534147339        1.6073653717324676     
 H  0.50533735827210557       -1.9683176709090997        2.3903510833570056     
 C  -1.7855772690537277      -0.98066827282130520        8.0048525555905918     
 C   6.3658377931636506E-002  -1.5065716153737148        6.3292454535123621     
 C  -3.4264101515242111       -2.6234656770769997        8.6369849427726777     
 C  -3.3716614094387882       -4.9813942663712121        7.6574113046485435     
 C   1.6275401905433367       -9.5987273192072209        4.8801669771493730     
 C  0.67754992712539375       -7.9925893167212836        6.6216468071169921     
 C   1.2373695091269026       -9.2806671993483363        2.5293238949247780     
 C -0.23178276486349828       -7.4003574252120936        1.6467975894555791     
 H  -5.8578603679374401       -8.0312420203717902        5.5902035234212324     
 H  -5.0985440988783575       -9.2454475062214350        4.5404239416487773     
 H  -5.2955667150288699       -7.7875744203060737        2.5929662112250873     
 H  -6.8076814673884378       -7.4305638499656830        3.4607452922288418     
 H   2.5324023176525761       -5.1726374447036960        1.6247007964136966     
 H   3.0921342935549703       -3.5505733177882703        2.0756592874040960     
 H   1.6146133197502743       -2.8178028656677392       0.36445153171715750     
 H  0.67187616278293294       -4.3251439247525614       0.42735964051920305     
 H  -1.3714967637628794        1.6870479284545620E-002   8.1044720142388957     
 C  -2.9026990447259817       -1.3337876232037273        8.7626766778553691     
 C  0.32337438015493347        1.5711585039788825E-003   6.2141148723231900     
 H  -7.0079845171568469E-002  -1.8838188599000687        5.2997467801686886     
 C   1.2955131077065043       -2.2165227074299367        6.9455580112780471     
 H  -4.2884178728429578       -2.9010331360476473        9.2405233120264469     
 C  -4.8135644945296976       -5.1821344553837552        8.1271932569663878     
 H  -3.3364276413749390       -5.2629072073500041        6.5959526777445481     
 C  -2.4100648802004776       -5.9201632067773335        8.4168225098732066     
 H   2.0982316459926302       -10.156941910209699        5.6861123999216012     
 C   1.8302389717756711       -10.011275256898106        3.5611015985202794     
 C   1.4490343392796614       -6.6730983036465057        6.8634158340440790     
 H -0.39758857834610495       -7.7870035867157519        6.7734156022457812     
 C   1.0692912933625927       -9.0166349709178242        7.6915524061408842     
 H   1.4268909272630159       -9.5767710127728805        1.5003164802454594     
 C  0.58521977387918633       -7.3954600876656560       0.34659216991882941     
 H -0.31049225650875778       -6.3499385459481683        1.9784162111860073     
 C  -1.6580050273992015       -7.9229763047903745        1.3770799891696623     
 H  -3.3646044436092604      -0.62104764562032411        9.4407130115874960     
 H -0.55617132583904283       0.53563932750811827        5.8310703377545048     
 H   1.1603935372782137       0.19988944921921342        5.5309647349215423     
 H  0.58863948087856288       0.44236466483005488        7.1847358628800171     
 H   1.4718789156517995       -1.8326825552715007        7.9606738094007463     
 H   2.2063496754384215       -2.0458451214312046        6.3535897030219362     
 H   1.1478091799386156       -3.3016933915994913        7.0397706512109552     
 H  -5.1301145017930372       -6.2230164999665565        7.9688784243905051     
 H  -5.5153614322430604       -4.5261648166769888        7.5936063400807923     
 H  -4.9201185634381810       -4.9772180238773265        9.2005045413803082     
 H  -2.4292277127601247       -5.6929365536587335        9.4916110092632042     
 H  -1.3811220888581093       -5.7910545857721871        8.0566505706176805     
 H  -2.6879542298571497       -6.9773282962815388        8.2944051968290342     
 H   2.4790965701285734       -10.856649246721812        3.3393471630544056     
 H   2.5308062494700123       -6.8630068367047556        6.8846761483077641     
 H   1.1673046225298223       -6.2260402134828530        7.8268513949704950     
 H   1.2578778273533762       -5.9234386966296224        6.0852655844725208     
 H   2.1424952420214352       -9.2401490526343437        7.6606340678955736     
 H  0.51429851627774215       -9.9561545367784472        7.5736481141655299     
 H  0.85048773576115633       -8.6161930388987642        8.6902393880756481     
 H   1.6155100029006049       -7.0504882532927260       0.51280237628753067     
 H  0.12063977886727527       -6.7385802286163905      -0.40138989810454068     
 H  0.64155911479111949       -8.3952841916143548      -0.10336124681364153     
 H  -1.6258389459918055       -8.9829164513239377        1.0861748023300042     
 H  -2.1419203796415753       -7.3666628487107397       0.56256206939449660     
 H  -2.2935287099284922       -7.8489338494690495        2.2712157864258109     
         240

 C   9.0440377108526100        6.1829365121942912       -9.3623394033140954     
 C   9.6198334178840348        6.0084685076236459       -8.0599498349881351     
 C   9.4008080411388395        7.3508725701295115       -10.108467057714019     
 N   8.1698898750794022        5.2580596610672306       -9.9217398109369466     
 C   10.544612032545155        6.9435021332580762       -7.5840238363445147     
 C   9.2931054258575685        4.8326686635097227       -7.1438583235817674     
 C   10.337778179686341        8.2498860207084874       -9.5881390813631207     
 C   8.8278756463550501        7.5765282305330315       -11.497292874003822     
 Dy   7.1207643234384399        4.5105365410661076       -11.783513573901516     
 H   8.0062118724758591        4.5182729980819225       -9.2342677397109956     
 H   10.988798033260883        6.7895900441224288       -6.6007635736355708     
 C   10.928216966271279        8.0528272489714183       -8.3391535604078335     
 C   7.8091316466911005        4.7693016171554401       -6.7302072628235043     
 C   9.8239485774489186        3.4773871257767230       -7.6604369886964392     
 H   9.8497211288272215        5.0327787461672022       -6.2143688889446782     
 H   10.618481296867461        9.1213938876380034       -10.177041717029526     
 C   9.7276984012612484        6.9218283210944120       -12.565352814857004     
 H   7.8339357457960581        7.0885212736017360       -11.528957533984096     
 C   8.5824904520895053        9.0534230672200788       -11.848526097858661     
 N   6.5270212971323796        5.3794088609988382       -13.765292426395074     
 H   5.5841246940239930        5.6757999659377241       -13.493880429051776     
 N   5.8796922865406520        2.7230360561902001       -12.203276376638017     
 O   9.0744251759552075        3.2042061806920272       -12.130659242362482     
 O   5.1297532531020931        5.5104710602593903       -10.888781190468483     
 H   11.679037279084632        8.7419902645481873       -7.9588791691912455     
 H   7.6444122233847835        3.9569180906268682       -6.0108058126562867     
 H   7.1219410196470196        4.6004661350941909       -7.5703951086423356     
 H   7.5013695236897320        5.7099551269478264       -6.2529226803495499     
 H   10.911472139348003        3.5213743021815200       -7.8064934258328860     
 H   9.3796024368538120        3.1724505534539245       -8.6162368615828431     
 H   9.6201459045095703        2.6782343747124049       -6.9325148503828462     
 H   9.3092145795587076        7.0309450246615350       -13.573980096111271     
 H   9.8817378164344820        5.8525564246179353       -12.368877425883372     
 H   10.721199146075707        7.3923782711875532       -12.549876706354771     
 H   9.5250411098740635        9.6103977359112580       -11.929477079639433     
 H   7.9704728221186851        9.5545127837446167       -11.088224193768134     
 H   8.0774565944236372        9.1314858775386991       -12.821416749354558     
 C   7.0052472732341462        6.2559564459046069       -14.731305156321120     
 C   5.0473346763198776        1.6522563178710523       -11.934096814595010     
 H   5.8765054542573933        2.8887079208305644       -13.216993929912981     
 C   9.0452987837255847        1.8816334843972848       -12.794454141220537     
 C   10.423194544343058        3.4162603558363474       -11.579377398855774     
 C   3.7442302582709748        5.0800762500106504       -11.125857804336494     
 C   5.0641815685965570        6.4823757890455065       -9.7907914412711943     
 C   6.4420519402291578        7.5555663653096650       -14.906820441764635     
 C   8.1082727458694990        5.8600838770397843       -15.544829979643353     
 C   4.3896054392196415       0.94475182088976317       -12.994482588201684     
 C   4.8172199378244391        1.2456170355320038       -10.585951914457002     
 H   8.8405400269294656        2.0535359957232404       -13.858551306313245     
 H   8.2051723754126993        1.3316842049283655       -12.356359279595333     
 C   10.407454817840225        1.2451067196433407       -12.526384163181879     
 C   10.941201041572272        2.0186128725459613       -11.311063551187059     
 H   10.298108157479851        4.0627661945376126       -10.705051131908473     
 H   11.026405100825187        3.9307171770747522       -12.342719333370358     
 H   3.3129951699230169        5.7377368758044058       -11.895573669070343     
 H   3.8051252414659897        4.0559608100823619       -11.508984989217293     
 C   3.0198323730392858        5.2203980931982388       -9.7725936459955474     
 C   4.0639782885268634        5.8630890621513947       -8.8290153607132495     
 H   6.0835065480390318        6.5896521993305326       -9.4098918544377561     
 H   4.7089771987522093        7.4415386974987223       -10.194865484967544     
 C   7.0456462219245468        8.4390410015658492       -15.804805686449942     
 C   5.1922044039987227        7.9311300637939199       -14.126705454059751     
 C   8.6718413747423853        6.7798947232815907       -16.433658593287568     
 C   8.5987987642396906        4.4258373306451757       -15.445109285725767     
 C   3.6148064874324546      -0.17661969083718601       -12.689264164035947     
 C   4.5581874833405163        1.4393920436966583       -14.424444802571641     
 C   4.0090626260870463       0.13045256259590562       -10.338098161562334     
 C   5.4716255370341278        2.0101941250117532       -9.4466999415062389     
 H   11.083151803181060        1.3886290297286994       -13.377178938006228     
 H   10.323887758619460       0.16946246780660065       -12.333055613317020     
 H   10.523907693669322        1.6169041556110393       -10.377803238030678     
 H   12.035861799202356        1.9766014619368768       -11.244780368268275     
 H   2.6901344074009419        4.2455863476019040       -9.3960805856482690     
 H   2.1344569195958685        5.8614888586156511       -9.8633191725646014     
 H   3.6138635838280586        6.6035223653171009       -8.1575136890505444     
 H   4.5603828229690064        5.0997887528697419       -8.2160182782374491     
 H   6.6409970619851091        9.4401874201768052       -15.906644873904600     
 C   8.1589257127333443        8.0735724785143379       -16.562619498752348     
 C   4.9375828445719936        9.4406574668347005       -14.021908903417829     
 H   5.3269556105943590        7.5610967986200412       -13.094630734966490     
 C   3.9562260986339246        7.2209376957698170       -14.734419226215307     
 H   9.5310556671806381        6.4931437488775918       -17.036892992296263     
 C   10.040991967589019        4.2135483158415470       -15.908857773339129     
 H   8.5575408088896907        4.1478240891402898       -14.382729853115547     
 C   7.6334661841338045        3.4910396330902622       -16.204712816368325     
 H   3.1446146170943852      -0.73205655602648767       -13.497458941895466     
 C   3.4157551474137828      -0.59690673075337886       -11.371889689315308     
 C   3.7762242336860337        2.7533977393565565       -14.661641269435771     
 H   5.6317299473917029        1.6542644301458747       -14.573914616783954     
 C   4.1772007617790763       0.41563001878596756       -15.498507910960525     
 H   3.8232482307453228      -0.17124807432600958       -9.3100310343258847     
 C   4.6482806243029025        2.0164160792075485       -8.1508768377768064     
 H   5.5570286982040464        3.0605092059651118       -9.7754572305006846     
 C   6.8935534662070053        1.4802696381313480       -9.1714368085053852     
 H   8.6259895124271821        8.7803995283808227       -17.243252730594161     
 H   5.8189154214940801        9.9743793210307601       -13.642654590275788     
 H   4.1015381546427312        9.6462959075430117       -13.339766744605065     
 H   4.6732388282106552        9.8752733501831358       -14.995314536767555     
 H   3.7757900690851596        7.6013610966059897       -15.750046354540993     
 H   3.0487325232434328        7.3956713948279003       -14.138666117633939     
 H   4.1011585467865919        6.1351775451642920       -14.825471190734911     
 H   10.349413116313128        3.1707079619285645       -15.747513745586781     
 H   10.745367658929997        4.8656434206550925       -15.374008483462790     
 H   10.152719267032360        4.4155360671858634       -16.982129880108769     
 H   7.6588307320572087        3.7135360021734596       -17.280418694657591     
 H   6.6037934819559849        3.6292112867758335       -15.849836747553155     
 H   7.9029885709481809        2.4322518106965330       -16.076537747507846     
 H   2.7696954704990504       -1.4453423646527979       -11.153026478662836     
 H   2.6960820366039244        2.5546445887428688       -14.683561204460307     
 H   4.0542221011019484        3.2062394524854154       -15.623481601649102     
 H   3.9611571004399302        3.5014965721914253       -13.880405217332928     
 H   3.1060492386328611       0.18205360165070658       -15.470937173702096     
 H   4.7404287551121795      -0.51909499429823236       -15.382143363877569     
 H   4.3946545713226595       0.82108121488213826       -16.495521566344493     
 H   3.6206242014796617        2.3652362758853327       -8.3220978099581124     
 H   5.1116158588525016        2.6703907925296035       -7.3996065946224867     
 H   4.5858010950429833        1.0166300152239041       -7.7026828529985778     
 H   6.8555860234229788       0.41878501013461755       -8.8878665697317256     
 H   7.3746303382183989        2.0295406405682339       -8.3505296041122961     
 H   7.5345846580585141        1.5583240166777210       -10.060927445005566     
 C  -3.8155943784536683       -3.2360717166941519        1.5701679329546343     
 C  -4.3927413561982993       -3.4057763046593563       0.26784855895612214     
 C  -4.1605795054808210       -2.0640806550586488        2.3151165846722521     
 N  -2.9523595650192429       -4.1705487551960339        2.1314204009884761     
 C  -5.3107334294862802       -2.4638867835137348      -0.20790547452753128     
 C  -4.0713948778042495       -4.5823555226590180      -0.64904793886178946     
 C  -5.0913160235853647       -1.1580722576805214        1.7954295361817685     
 C  -3.5852743603839721       -1.8430495143448111        3.7037918165363752     
 Dy  -1.8944397184345536       -4.9253216708699128        3.9864152934326227     
 H  -2.8034695731660242       -4.9163830534753066        1.4471662039171125     
 H  -5.7562053539617839       -2.6139618740594996       -1.1912373821873303     
 C  -5.6853311769197807       -1.3515973379658572       0.54751354275233055     
 C  -2.5866189650830775       -4.6500172525577321       -1.0591453037131604     
 C  -4.6092635520766070       -5.9364168363775027      -0.13648570265575052     
 H  -4.6255252332633567       -4.3783564338995165       -1.5791529550952041     
 H  -5.3645652331283218      -0.28399842080592469        2.3841480488239108     
 C  -4.4942786882613905       -2.4851530133679889        4.7716221741675842     
 H  -2.5974625444218411       -2.3429819718292411        3.7373771932552895     
 C  -3.3212086551117790      -0.36869965982715963        4.0525166837054378     
 N  -1.2921688897399890       -4.0470461300916227        5.9687308372117851     
 H -0.34575758836580361       -3.7605824117304016        5.6991366590830905     
 N -0.65356580719788948       -6.7094929999471900        4.4053096248668790     
 O  -3.8500548645689654       -6.2122840859531756        4.3527370648022288     
 O   8.7198224592967610E-002  -3.9022464157573000        3.0961309255982714     
 H  -6.4312739674336150      -0.65685741059033464       0.16774954855957433     
 H  -2.2776992811912873       -3.7117079350914035       -1.5402077676782044     
 H  -1.9023072611609047       -4.8141894493490378      -0.21576225106963415     
 H  -2.4198379467194417       -5.4658534894143962       -1.7742561185365198     
 H  -4.4107034371237201       -6.7337646058573553      -0.86774094174210592     
 H  -4.1663630115649513       -6.2484044838870529       0.81775955980112092     
 H  -5.6963985149050345       -5.8870271598136910        1.0722875357275695E-002
 H  -4.0745289680931078       -2.3819094937921288        5.7803333504767211     
 H  -4.6623045313211575       -3.5521107702452213        4.5746427056020487     
 H  -5.4810989385765705       -2.0008435723612483        4.7557040118503080     
 H  -4.2562631552632588       0.20133516497954529        4.1300345707709978     
 H  -2.7008307744047895       0.12227787080113325        3.2924089459773787     
 H  -2.8173046909201136      -0.29550431861417020        5.0263515887075760     
 C  -1.7625359512444601       -3.1619939781959583        6.9307739189408473     
 C  0.18583744193456619       -7.7738134248803528        4.1329586257875395     
 H -0.65490720362527866       -6.5490631694487007        5.4198593767610257     
 C  -3.8240685174223974       -7.5361295372560404        5.0138143576846739     
 C  -5.1985414386072106       -5.9960230233353347        3.8013063253644921     
 C   1.4747997329313625       -4.3223216662086941        3.3397622720158933     
 C  0.15094040859996172       -2.9298945304689372        1.9973668840635586     
 C  -1.1875418965553315       -1.8669641033256894        7.1034804230287252     
 C  -2.8688016852758156       -3.5447589386801259        7.7467197176879479     
 C  0.84486643997818478       -8.4820000597764462        5.1915977763151977     
 C  0.42004952957832858       -8.1718964924065283        2.7832323324224935     
 H  -3.6224345596812397       -7.3660540292209049        6.0788678630293482     
 H  -2.9833541988003551       -8.0857372399679832        4.5764361775259710     
 C  -5.1859043764635757       -8.1706907621758127        4.7403517001510451     
 C  -5.7172178242405032       -7.3921046448121777        3.5273033760511288     
 H  -5.0717528770108196       -5.3463314456283131        2.9295609803385507     
 H  -5.8009212183830110       -5.4838865933818211        4.5668166373068546     
 H   1.8984617311314049       -3.6587875564723387        4.1100224053106809     
 H   1.4198853904232571       -5.3468807796508004        3.7259003302822715     
 C   2.2037938503839469       -4.1806504089133183        1.9874569156269302     
 C   1.1603728298514746       -3.5422781843763453        1.0393543394901523     
 H -0.86758289792252008       -2.8299429605517870        1.6120710218659742     
 H  0.49761832477768458       -1.9677661018872799        2.4031406851856043     
 C  -1.7818673967629821      -0.97593562601704420        8.0002284118724738     
 C   6.5172354485309086E-002  -1.5023701725789718        6.3226076850698893     
 C  -3.4232753491393688       -2.6176241159216000        8.6336010512781431     
 C  -3.3718709626910304       -4.9750812653169696        7.6530506862788350     
 C   1.6233010550946692       -9.5997267243057767        4.8824208167194980     
 C  0.67371178328031489       -7.9924004053970270        6.6231409345735939     
 C   1.2329846163015223       -9.2825365289986692        2.5314558212598222     
 C -0.23515227891079862       -7.4019632871296750        1.6480778487644634     
 H  -5.8631547966099529       -8.0303199556374327        5.5903061109169858     
 H  -5.1024352040826866       -9.2454813828371467        4.5426879086190217     
 H  -5.2991975079230960       -7.7907633034648587        2.5930791923600696     
 H  -6.8117858080307503       -7.4327319051725462        3.4595138355830732     
 H   2.5378818635420610       -5.1556694146629569        1.6124991920509573     
 H   3.0873097388839761       -3.5362340692106167        2.0800794054232772     
 H   1.6096317779802194       -2.7975861731341913       0.37097968877372595     
 H  0.67188943764634634       -4.3079826630620488       0.42242910537536243     
 H  -1.3668136782903035        2.1180028307636496E-002   8.0997769016111167     
 C  -2.8983406530007856       -1.3284608772429820        8.7592119157042951     
 C  0.32665880044394680        5.6284862231831059E-003   6.2095293222985513     
 H  -7.0212977457254730E-002  -1.8778445295800550        5.2926624523149508     
 C   1.2969811092252035       -2.2146240878039491        6.9362889187824379     
 H  -4.2846898357543663       -2.8947341630181178        9.2381778603811568     
 C  -4.8137251230437581       -5.1745713214070044        8.1235343397331103     
 H  -3.3375840847199507       -5.2566122418600036        6.5915112903556379     
 C  -2.4109515311403822       -5.9149458638018668        8.4119633349185641     
 H   2.0941559367141038       -10.157570590247760        5.6885512758972814     
 C   1.8257985493405369       -10.012870329138483        3.5634576338562232     
 C   1.4456210640037290       -6.6728971813172038        6.8636519544752632     
 H -0.40135457757688403       -7.7863367332526021        6.7746291319166252     
 C   1.0647613759500740       -9.0158479420742594        7.6938574626527076     
 H   1.4223828614304128       -9.5789117210183026        1.5024880248763675     
 C  0.58633304668334907       -7.3909459354325246       0.35087598963506350     
 H -0.31861442980700616       -6.3525903255385350        1.9813461044888059     
 C  -1.6585662683393612       -7.9289521981522997        1.3731236774957301     
 H  -3.3588817289874080      -0.61568602699625929        9.4380927775099970     
 H -0.55267160845123442       0.54145135246649456        5.8285188084036035     
 H   1.1630650094425710       0.20397683413537074        5.5256525000572339     
 H  0.59371790728285023       0.44439032886404389        7.1805407014640137     
 H   1.4751751870414400       -1.8323738846972006        7.9516629514005963     
 H   2.2071892012307375       -2.0440993033649635        6.3433204764775484     
 H   1.1480839045108928       -3.2997266894995931        7.0292281520487645     
 H  -5.1314906100144295       -6.2150065914932453        7.9647153064524039     
 H  -5.5151582518544480       -4.5175306380415909        7.5908113678846343     
 H  -4.9193836172705447       -4.9703560959818613        9.1970693298242470     
 H  -2.4293967029680998       -5.6876615482069868        9.4867661158305641     
 H  -1.3820059296864877       -5.7869412707577501        8.0514211431941440     
 H  -2.6900126951857195       -6.9718350969252301        8.2897286834832276     
 H   2.4746267672028588       -10.858368938797451        3.3420491867435245     
 H   2.5272803427160100       -6.8632905741238037        6.8863819411262117     
 H   1.1631651884438579       -6.2241150722062830        7.8260370044563956     
 H   1.2556880952627010       -5.9244797528636974        6.0840005383980165     
 H   2.1377902805171480       -9.2401463198874740        7.6632835068364598     
 H  0.50913203770219373       -9.9550588781627578        7.5765785451324241     
 H  0.84606832060892501       -8.6145660015590124        8.6922377338605195     
 H   1.6143342235404841       -7.0420939124341810       0.52190725393002457     
 H  0.12182315211382022       -6.7343366051531124      -0.39742397484363257     
 H  0.64865098879289562       -8.3894288206914833      -0.10080382869091323     
 H  -1.6220618907734443       -8.9882562381991491        1.0807282220440033     
 H  -2.1420573867132604       -7.3729044721085923       0.55815790303559720     
 H  -2.2967655713627937       -7.8584665743752398        2.2655571764006490     
         240

 C   9.0453096066394583        6.1788853390207192       -9.3577341909855711     
 C   9.6205523391880270        6.0033405310927339       -8.0552676344161025     
 C   9.4009618577041287        7.3482873273221330       -10.102023869285514     
 N   8.1726947972095516        5.2536566900754229       -9.9189172464777098     
 C   10.544149640458867        6.9386506343435563       -7.5776131513333862     
 C   9.2936354126181762        4.8263615139822917       -7.1408111654613258     
 C   10.336885496639757        8.2474469063063651       -9.5801363465223393     
 C   8.8279900062162877        7.5754022388997742       -11.490565832077868     
 Dy   7.1235942816538298        4.5086214640995808       -11.781509433101137     
 H   8.0100458136818933        4.5123943600614416       -9.2328178593332471     
 H   10.987875849770662        6.7840896666418216       -6.5942342647516776     
 C   10.927057522153460        8.0492587695285636       -8.3312125089308751     
 C   7.8092106350683252        4.7623990587415799       -6.7288954730926278     
 C   9.8254939277866882        3.4717560976825421       -7.6580977608973289     
 H   9.8491878249704143        5.0257402817754011       -6.2105433190835084     
 H   10.616990713625597        9.1199831744535036       -10.167767477822146     
 C   9.7278680390459371        6.9219936312958090       -12.559354659292753     
 H   7.8340982929470435        7.0873305592013018       -11.522776849363073     
 C   8.5825814964921285        9.0526531169650593       -11.840310763518996     
 N   6.5271337032242851        5.3843945175491283       -13.759354224021306     
 H   5.5848023057679939        5.6799724911032925       -13.485257065538832     
 N   5.8834357271554891        2.7212358379176500       -12.204769046128513     
 O   9.0782416921414057        3.2049901268190206       -12.131876103396861     
 O   5.1321159614265692        5.5043490519445424       -10.883034539376363     
 H   11.677064163738473        8.7385975709611401       -7.9496906697684340     
 H   7.6432906687885867        3.9487239599201511       -6.0112586547172153     
 H   7.1229491171602648        4.5955776283206431       -7.5702009561817514     
 H   7.5014025440672985        5.7022727574608698       -6.2501630138121627     
 H   10.913250978486003        3.5159269382861402       -7.8023068833996643     
 H   9.3827905305153596        3.1677055724654433       -8.6149378505621321     
 H   9.6206049824071780        2.6718305229093038       -6.9313612788621342     
 H   9.3091596040440301        7.0318280447961508       -13.567816472433453     
 H   9.8824775608758610        5.8526576527134511       -12.363782097837529     
 H   10.721139459881780        7.3930147177406642       -12.543643502191079     
 H   9.5252489813305470        9.6093473759584427       -11.921998636304576     
 H   7.9716971149140141        9.5533438999834619       -11.078836958776101     
 H   8.0763792505427290        9.1316685552040262       -12.812518519465918     
 C   7.0025064182006096        6.2624754943034553       -14.725200393240842     
 C   5.0503767460649085        1.6507836992782894       -11.936518260346258     
 H   5.8799790411180446        2.8881918209479234       -13.218253928059735     
 C   9.0498016184691874        1.8840585362229634       -12.798831315215402     
 C   10.426797715032293        3.4162423959522603       -11.579849351441830     
 C   3.7464989544532314        5.0744828806079880       -11.120475836102370     
 C   5.0668639534724171        6.4781769780841296       -9.7868289362783969     
 C   6.4363219892218684        7.5609444906072483       -14.899553416698478     
 C   8.1054607859771242        5.8694143809048382       -15.540231166207516     
 C   4.3925033964897322       0.94421921916732232       -12.997465583451264     
 C   4.8196511974433296        1.2435382452490029       -10.588677454092752     
 H   8.8459987594970997        2.0584742558424298       -13.862686570959934     
 H   8.2093024508595249        1.3331511678712740       -12.362718399346500     
 C   10.411769139980169        1.2469567256075056       -12.531108078236409     
 C   10.944882201029204        2.0181687730094708       -11.314083924965296     
 H   10.301306411534888        4.0610512105782099       -10.704339730531355     
 H   11.030115950068890        3.9322695614060645       -12.342031411152767     
 H   3.3169521230672623        5.7296548893783044       -11.893175848677757     
 H   3.8068546836244921        4.0490414599367712       -11.499983864437969     
 C   3.0202739255544642        5.2203956184486788       -9.7688412544966603     
 C   4.0647548325951472        5.8621141543885456       -8.8250744680599382     
 H   6.0859852155292735        6.5845922550228995       -9.4051517503033182     
 H   4.7134996173141568        7.4371713907240418       -10.192836963225657     
 C   7.0369821181184093        8.4460498207993879       -15.797815150137456     
 C   5.1865609394490422        7.9340684360704401       -14.118114169844812     
 C   8.6661014828317899        6.7908734333111935       -16.429136879065677     
 C   8.5990304569797686        4.4361084831338822       -15.442337901069324     
 C   3.6172248103493407      -0.17703665137788951       -12.693110995526961     
 C   4.5616704135303872        1.4397075219974937       -14.427042184253731     
 C   4.0107804254152839       0.12870751029692923       -10.341681733521749     
 C   5.4743142993005955        2.0069516174088147       -9.4487836290796796     
 H   11.087963642560796        1.3919587390715245       -13.381228183904671     
 H   10.328022221739596       0.17098691700495047       -12.339762227962765     
 H   10.527276303426992        1.6146011847582795       -10.381786618223009     
 H   12.039506861901767        1.9760919863276576       -11.247414844576207     
 H   2.6866513106507064        4.2477163373264277       -9.3905173280112013     
 H   2.1371434730219012        5.8640474947367380       -9.8625837795734519     
 H   3.6154695419960436        6.6042768513128260       -8.1549467864129088     
 H   4.5591728377517544        5.0986160061773074       -8.2107471566780870     
 H   6.6299245457388318        9.4462648983076036       -15.898736045953450     
 C   8.1502468783500088        8.0834500189607539       -16.556885040839258     
 C   4.9291011822289956        9.4431919077760256       -14.013772144613371     
 H   5.3232059463457695        7.5647384402400304       -13.086023601499868     
 C   3.9512728818004432        7.2212722854023630       -14.724131625311481     
 H   9.5253010626854788        6.5063598111581937       -17.033415724372198     
 C   10.041217940941763        4.2270675496061596       -15.907517719504346     
 H   8.5592727980172683        4.1568071985052173       -14.380222177461659     
 C   7.6351421211753534        3.5001640251176966       -16.202348360901244     
 H   3.1470266877207891      -0.73183423991986574       -13.501749357096600     
 C   3.4175541771603370      -0.59793375514003411       -11.376010863936481     
 C   3.7805444224895246        2.7543940135924174       -14.663389904451829     
 H   5.6353755699187769        1.6540747551594059       -14.576033474787966     
 C   4.1805466506843070       0.41682183968947567       -15.501901586695395     
 H   3.8242971417339917      -0.17316627539450719       -9.3138083159944145     
 C   4.6498387873021771        2.0144727651556615       -8.1536629608576039     
 H   5.5615813568780350        3.0571777473988337       -9.7772212331755135     
 C   6.8952356421302543        1.4747780392235110       -9.1727687868290388     
 H   8.6151859494203862        8.7915335434356177       -17.237615603045619     
 H   5.8100072479955598        9.9789231349480705       -13.636419717206842     
 H   4.0937810631570484        9.6476669404072588       -13.330410932903799     
 H   4.6623779854329914        9.8766137276373520       -14.987082405175666     
 H   3.7690786396888694        7.6007511783044919       -15.739788582005744     
 H   3.0441021754075743        7.3948205253709247       -14.127551001325454     
 H   4.0980944975149436        6.1357354546232195       -14.814694804176185     
 H   10.352018622959845        3.1848811814214231       -15.746539010190087     
 H   10.744765880572498        4.8805454112163194       -15.373280800847093     
 H   10.151425262774270        4.4292911110893973       -16.980908581106579     
 H   7.6589881520179066        3.7243731441300945       -17.277735008293192     
 H   6.6054937160919875        3.6353920562068756       -15.846374609189867     
 H   7.9072358797861355        2.4418311268223998       -16.076084930930886     
 H   2.7710993157492876       -1.4462480088145984       -11.157816732122127     
 H   2.7003364914779433        2.5561684125321520       -14.687137667420231     
 H   4.0600462779264612        3.2085958058890611       -15.624111484111827     
 H   3.9646714731549482        3.5012060819185691       -13.880732389899695     
 H   3.1093166893246460       0.18354269306302992       -15.474768954076572     
 H   4.7434745365091349      -0.51815196749867432       -15.386031473608178     
 H   4.3983907034919945       0.82284547623660365       -16.498591114033371     
 H   3.6230283780347463        2.3652358833389995       -8.3258892526685848     
 H   5.1136491842893763        2.6675020300722028       -7.4018189102418654     
 H   4.5850223099072371        1.0147307672929280       -7.7057781471239331     
 H   6.8555925761422341       0.41326051737596314       -8.8895818374987954     
 H   7.3767287526637997        2.0231244022761752       -8.3514812504092220     
 H   7.5367882762938860        1.5521110243582907       -10.061961512454175     
 C  -3.8161831802152517       -3.2384851015706140        1.5650768038909757     
 C  -4.3924400100487242       -3.4087707727695169       0.26246789931709164     
 C  -4.1599590342356159       -2.0651738541939868        2.3084908361541889     
 N  -2.9547500942894320       -4.1735287340720255        2.1280014935413574     
 C  -5.3083648713647111       -2.4659174037353009      -0.21523893987064846     
 C  -4.0713828222031871       -4.5865905889192637      -0.65290314587134213     
 C  -5.0883125087640231       -1.1579933397103910        1.7867167775113264     
 C  -3.5859284659379793       -1.8440270510086085        3.6976339680772816     
 Dy  -1.8984562031259149       -4.9270163905024349        3.9843311228244667     
 H  -2.8055838168495186       -4.9198622594814791        1.4443810339378342     
 H  -5.7533525548463373       -2.6163742262696248       -1.1987305025904977     
 C  -5.6814063811148348       -1.3519534135743929       0.53844177128924786     
 C  -2.5862987557623081       -4.6549355123682989       -1.0618343986598702     
 C  -4.6100222208574557       -5.9400170481331269      -0.13950416181681288     
 H  -4.6248273414975172       -4.3832979351746371       -1.5835613762214031     
 H  -5.3605542751712409      -0.28275133690444354        2.3741225190179329     
 C  -4.4960364316460426       -2.4858487891509919        4.7647226916006877     
 H  -2.5983376004413810       -2.3442826043219305        3.7323168732914671     
 C  -3.3218322005338341      -0.36975634099536969        4.0465549413790782     
 N  -1.2933202134799917       -4.0416579578937171        5.9623007970838389     
 H -0.34838892612435285       -3.7538436336478012        5.6892972184373178     
 N -0.65772700282341723       -6.7106086240103924        4.4065188208751591     
 O  -3.8548114820267241       -6.2124415977898817        4.3508006731516717     
 O   8.4243101019725666E-002  -3.9079197165429749        3.0923278323237038     
 H  -6.4256259522002113      -0.65630624214275102       0.15706037709468074     
 H  -2.2774682319684656       -3.7176030276185523       -1.5447966690836534     
 H  -1.9025992666206784       -4.8167749546617786      -0.21753077130222562     
 H  -2.4186243321395811       -5.4723310748607972       -1.7749216763023898     
 H  -4.4112639190677898       -6.7379441189680165      -0.87005933668157942     
 H  -4.1678116936987140       -6.2515192352902895       0.81522073055084066     
 H  -5.6972652301287754       -5.8903300569602681        6.9276345929567707E-003
 H  -4.0767357236198309       -2.3833552149940966        5.7737208659825408     
 H  -4.6648832602158681       -3.5525510285339159        4.5670906394515365     
 H  -5.4824448828574281       -2.0007111707459364        4.7485105558627305     
 H  -4.2568995253724440       0.20029275825965898        4.1238540267532482     
 H  -2.7012249669785922       0.12126069942584995        3.2866523904080340     
 H  -2.8181619799400854      -0.29665839503562769        5.0205221808556821     
 C  -1.7619283446083451       -3.1567511712219685        6.9251002907806356     
 C  0.18170924162592464       -7.7749392245102644        4.1345633764906546     
 H -0.65783714329395904       -6.5486113230865257        5.4207664171707695     
 C  -3.8292140848167979       -7.5348853856420304        5.0146793011385054     
 C  -5.2030818900554072       -5.9972613980265015        3.7984722204233692     
 C   1.4722583278235220       -4.3285074552065215        3.3327571568369199     
 C  0.14613329382497131       -2.9266662063267033        2.0020416098476690     
 C  -1.1855789365914986       -1.8622856286942673        7.0978104222465443     
 C  -2.8675945795318616       -3.5389286173350945        7.7422013980909608     
 C  0.84082451715863860       -8.4827878954573350        5.1934369748113980     
 C  0.41599242328374636       -8.1734139176048952        2.7849959501918700     
 H  -3.6288794551359294       -7.3624441463156787        6.0795626567970107     
 H  -2.9878167295002664       -8.0850517190759881        4.5793992637944783     
 C  -5.1905514796726822       -8.1705115631318606        4.7411129331382833     
 C  -5.7213760350553766       -7.3938944592841329        3.5265710214883463     
 H  -5.0760399817831141       -5.3489472232462347        2.9257147216289128     
 H  -5.8058265933622577       -5.4839651276613655        4.5629057188551414     
 H   1.8939276156235538       -3.6739232423292538        4.1110643126830109     
 H   1.4185412458674427       -5.3569973512631002        3.7069707079117036     
 C   2.2028063777879598       -4.1698766716849889        1.9839117129201977     
 C   1.1577396060136060       -3.5282449056322589        1.0401062310176143     
 H -0.87238366179189009       -2.8264113676888405        1.6167766719994805     
 H  0.48989929128326354       -1.9672145328654598        2.4159302870142034     
 C  -1.7781575244722367      -0.97120297921278309        7.9956042681543549     
 C   6.6686331038981680E-002  -1.4981687297842290        6.3159699166274175     
 C  -3.4201405467545265       -2.6117825547662004        8.6302171597836068     
 C  -3.3720805159432730       -4.9687682642627262        7.6486900679091256     
 C   1.6190619196460017       -9.6007261294043325        4.8846746562896239     
 C  0.66987363943523615       -7.9922114940727704        6.6246350620301957     
 C   1.2285997234761419       -9.2844058586490004        2.5335877475948667     
 C -0.23852179295809897       -7.4035691490472555        1.6493581080733475     
 H  -5.8684492252824647       -8.0293978909030752        5.5904086984127392     
 H  -5.1063263092870148       -9.2455152594528602        4.5449518755892671     
 H  -5.3028283008173220       -7.7939521866236436        2.5931921734950523     
 H  -6.8158901486730628       -7.4348999603794095        3.4582823789373052     
 H   2.5433614094315460       -5.1387013846222178        1.6002975876882179     
 H   3.0824851842129819       -3.5218948206329626        2.0844995234424579     
 H   1.6046502362101644       -2.7773694806006439       0.37750784583029445     
 H  0.67190271250975975       -4.2908214013715371       0.41749857023152182     
 H  -1.3621305928177274        2.5489577330727372E-002   8.0950817889833377     
 C  -2.8939822612755890       -1.3231341312822364        8.7557471535532212     
 C  0.32994322073296012        9.6858139423873293E-003   6.2049437722739134     
 H  -7.0346109742940990E-002  -1.8718701992600413        5.2855781244612130     
 C   1.2984491107439027       -2.2127254681779620        6.9270198262868279     
 H  -4.2809617986657749       -2.8884351899885883        9.2358324087358685     
 C  -4.8138857515578186       -5.1670081874302527        8.1198754224998329     
 H  -3.3387405280649629       -5.2503172763700032        6.5870699029667286     
 C  -2.4118381820802868       -5.9097285208264001        8.4071041599639234     
 H   2.0900802274355774       -10.158199270285820        5.6909901518729606     
 C   1.8213581269054029       -10.014465401378862        3.5658136691921674     
 C   1.4422077887277969       -6.6726960589879027        6.8638880749064475     
 H -0.40512057680766306       -7.7856698797894515        6.7758426615874692     
 C   1.0602314585375552       -9.0150609132306947        7.6961625191645302     
 H   1.4178747955978095       -9.5810524292637265        1.5046595695072755     
 C  0.58744631948751180       -7.3864317831993942       0.35515980935129765     
 H -0.32673660310525454       -6.3552421051289008        1.9842759977916045     
 C  -1.6591275092795208       -7.9349280915142257        1.3691673658217975     
 H  -3.3531590143655561      -0.61032440837219459        9.4354725434324980     
 H -0.54917189106342590       0.54726337742487097        5.8259672790527031     
 H   1.1657364816069282       0.20806421905152805        5.5203402651929254     
 H  0.59879633368713769       0.44641599289803297        7.1763455400480103     
 H   1.4784714584310803       -1.8320652141229004        7.9426520934004472     
 H   2.2080287270230530       -2.0423534852987228        6.3330512499331615     
 H   1.1483586290831698       -3.2977599873996946        7.0186856528865738     
 H  -5.1328667182358210       -6.2069966830199341        7.9605521885143036     
 H  -5.5149550714658364       -4.5088964594061931        7.5880163956884754     
 H  -4.9186486711029094       -4.9634941680863962        9.1936341182681858     
 H  -2.4295656931760745       -5.6823865427552400        9.4819212223979221     
 H  -1.3828897705148659       -5.7828279557433122        8.0461917157706075     
 H  -2.6920711605142893       -6.9663418975689222        8.2850521701374209     
 H   2.4701569642771437       -10.860088630873088        3.3447512104326433     
 H   2.5237544359620077       -6.8635743115428527        6.8880877339446585     
 H   1.1590257543578935       -6.2221899309297122        7.8252226139422971     
 H   1.2534983631720256       -5.9255208090977725        6.0827354923235122     
 H   2.1330853190128609       -9.2401435871406061        7.6659329457773451     
 H  0.50396555912664542       -9.9539632195470684        7.5795089760993184     
 H  0.84164890545669369       -8.6129389642192589        8.6942360796453890     
 H   1.6131584441803630       -7.0336995715756361       0.53101213157251836     
 H  0.12300652536036516       -6.7300929816898343      -0.39345805158272440     
 H  0.65574286279467175       -8.3835734497686119       -9.8246410568184922E-002
 H  -1.6182848355550834       -8.9935960250743623        1.0752816417580024     
 H  -2.1421943937849450       -7.3791460955064441       0.55375373667669792     
 H  -2.3000024327970956       -7.8679992992814300        2.2598985663754867     
         240

 C   9.0465815024263048        6.1748341658471464       -9.3531289786570486     
 C   9.6212712604920174        5.9982125545618228       -8.0505854338440681     
 C   9.4011156742694180        7.3457020845147545       -10.095580680857010     
 N   8.1754997193396992        5.2492537190836153       -9.9160946820184730     
 C   10.543687248372580        6.9337991354290374       -7.5712024663222577     
 C   9.2941653993787838        4.8200543644548617       -7.1377640073408841     
 C   10.335992813593172        8.2450077919042428       -9.5721336116815596     
 C   8.8281043660775254        7.5742762472665168       -11.483838790151912     
 Dy   7.1264242398692197        4.5067063871330539       -11.779505292300758     
 H   8.0138797548879293        4.5065157220409615       -9.2313679789554968     
 H   10.986953666280440        6.7785892891612143       -6.5877049558677854     
 C   10.925898078035639        8.0456902900857088       -8.3232714574539166     
 C   7.8092896234455500        4.7554965003277196       -6.7275836833617522     
 C   9.8270392781244578        3.4661250695883616       -7.6557585330982194     
 H   9.8486545211136090        5.0187018173836009       -6.2067177492223387     
 H   10.615500130383731        9.1185724612690020       -10.158493238614763     
 C   9.7280376768306240        6.9221589414972060       -12.553356503728502     
 H   7.8342608400980289        7.0861398448008677       -11.516596164742049     
 C   8.5826725408947517        9.0518831667100397       -11.832095429179331     
 N   6.5272461093161898        5.3893801740994185       -13.753416021647539     
 H   5.5854799175119956        5.6841450162688618       -13.476633702025888     
 N   5.8871791677703262        2.7194356196450995       -12.206261715619011     
 O   9.0820582083276040        3.2057740729460136       -12.133092964431240     
 O   5.1344786697510463        5.4982270436296945       -10.877287888284242     
 H   11.675091048392316        8.7352048773740929       -7.9405021703456224     
 H   7.6421691141923906        3.9405298292134341       -6.0117114967781431     
 H   7.1239572146735100        4.5906891215470953       -7.5700068037211672     
 H   7.5014355644448649        5.6945903879739133       -6.2474033472747754     
 H   10.915029817624003        3.5104795743907604       -7.7981203409664435     
 H   9.3859786241769054        3.1629605914769625       -8.6136388395414212     
 H   9.6210640603047857        2.6654266711062022       -6.9302077073414230     
 H   9.3091046285293526        7.0327110649307665       -13.561652848755635     
 H   9.8832173053172401        5.8527588808089668       -12.358686769791687     
 H   10.721079773687853        7.3936511642937761       -12.537410298027385     
 H   9.5254568527870305        9.6082970160056291       -11.914520192969718     
 H   7.9729214077093431        9.5521750162223071       -11.069449723784068     
 H   8.0753019066618190        9.1318512328693515       -12.803620289577280     
 C   6.9997655631670739        6.2689945427023028       -14.719095630160561     
 C   5.0534188158099393        1.6493110806855262       -11.938939706097505     
 H   5.8834526279786958        2.8876757210652824       -13.219513926206490     
 C   9.0543044532127919        1.8864835880486421       -12.803208489210268     
 C   10.430400885721530        3.4162244360681733       -11.580321304027887     
 C   3.7487676506354881        5.0688895112053247       -11.115093867868248     
 C   5.0695463383482782        6.4739781671227536       -9.7828664312855977     
 C   6.4305920382145789        7.5663226159048316       -14.892286391632320     
 C   8.1026488260847493        5.8787448847698913       -15.535632352771676     
 C   4.3954013537598220       0.94368661744488158       -13.000448578700842     
 C   4.8220824570622201        1.2414594549660021       -10.591402993728501     
 H   8.8514574920647338        2.0634125159616197       -13.866821835606622     
 H   8.2134325263063488        1.3346181308141827       -12.369077519097665     
 C   10.416083462120113        1.2488067315716702       -12.535831993290939     
 C   10.948563360486135        2.0177246734729803       -11.317104298743532     
 H   10.304504665589926        4.0593362266188064       -10.703628329154236     
 H   11.033826799312592        3.9338219457373764       -12.341343488935179     
 H   3.3209090762115077        5.7215729029522029       -11.890778028285171     
 H   3.8085841257829949        4.0421221097911806       -11.490982739658646     
 C   3.0207154780696426        5.2203931436991180       -9.7650888629977750     
 C   4.0655313766634311        5.8611392466256973       -8.8211335754066251     
 H   6.0884638830195161        6.5795323107152663       -9.4004116461688785     
 H   4.7180220358761051        7.4328040839493612       -10.190808441483771     
 C   7.0283180143122728        8.4530586400329248       -15.790824613824970     
 C   5.1809174748993616        7.9370068083469594       -14.109522885629875     
 C   8.6603615909211928        6.8018521433407955       -16.424615164843786     
 C   8.5992621497198449        4.4463796356225878       -15.439566516412883     
 C   3.6196431332662269      -0.17745361191859302       -12.696957827017973     
 C   4.5651533437202581        1.4400230002983292       -14.429639565935821     
 C   4.0124982247435224       0.12696245799795280       -10.345265305481167     
 C   5.4770030615670624        2.0037091098058761       -9.4508673166531203     
 H   11.092775481940530        1.3952884484143497       -13.385277429803114     
 H   10.332156684859731       0.17251136620330032       -12.346468842608511     
 H   10.530644913184661        1.6122982139055195       -10.385769998415338     
 H   12.043151924601178        1.9755825107184384       -11.250049320884138     
 H   2.6831682139004709        4.2498463270509514       -9.3849540703741337     
 H   2.1398300264479344        5.8666061308578259       -9.8618483865823006     
 H   3.6170755001640287        6.6050313373085503       -8.1523798837752732     
 H   4.5579628525345033        5.0974432594848720       -8.2054760351187248     
 H   6.6188520294925537        9.4523423764384020       -15.890827218002300     
 C   8.1415680439666733        8.0933275594071699       -16.551150582926173     
 C   4.9206195198859968        9.4457263487173506       -14.005635385808914     
 H   5.3194562820971791        7.5683800818600204       -13.077416468033245     
 C   3.9463196649669618        7.2216068750349089       -14.713844024407653     
 H   9.5195464581903195        6.5195758734387956       -17.029938456448132     
 C   10.041443914294508        4.2405867833707731       -15.906177665669565     
 H   8.5610047871448458        4.1657903078701448       -14.377714501807773     
 C   7.6368180582169023        3.5092884171451311       -16.199983905434163     
 H   3.1494387583471930      -0.73161192381324380       -13.506039772297735     
 C   3.4193532069068917      -0.59896077952668936       -11.380132038557655     
 C   3.7848646112930160        2.7553902878282783       -14.665138539467886     
 H   5.6390211924458509        1.6538850801729374       -14.578152332791978     
 C   4.1838925395895377       0.41801366059298378       -15.505295262430263     
 H   3.8253460527226606      -0.17508447646300479       -9.3175855976629425     
 C   4.6513969503014509        2.0125294511037741       -8.1564490839384032     
 H   5.5661340155520236        3.0538462888325562       -9.7789852358503424     
 C   6.8969178180535025        1.4692864403156738       -9.1741007651526925     
 H   8.6043823864135920        8.8026675584904126       -17.231978475497080     
 H   5.8010990744970394        9.9834669488653809       -13.630184844137894     
 H   4.0860239716713647        9.6490379732715059       -13.321055121202534     
 H   4.6515171426553277        9.8779541050915682       -14.978850273583777     
 H   3.7623672102925796        7.6001412600029941       -15.729530809470496     
 H   3.0394718275717159        7.3939696559139492       -14.116435885016969     
 H   4.0950304482432953        6.1362933640821460       -14.803918417617457     
 H   10.354624129606563        3.1990544009142821       -15.745564274793391     
 H   10.744164102214999        4.8954474017775471       -15.372553118231396     
 H   10.150131258516179        4.4430461549929321       -16.979687282104386     
 H   7.6591455719786055        3.7352102860867298       -17.275051321928796     
 H   6.6071939502279911        3.6415728256379172       -15.842912470826578     
 H   7.9114831886240911        2.4514104429482662       -16.075632114353922     
 H   2.7725031609995252       -1.4471536529763989       -11.162606985581418     
 H   2.7045909463519622        2.5576922363214347       -14.690714130380155     
 H   4.0658704547509741        3.2109521592927073       -15.624741366574552     
 H   3.9681858458699657        3.5009155916457129       -13.881059562466463     
 H   3.1125841400164305       0.18503178447535329       -15.478600734451048     
 H   4.7465203179060902      -0.51720894069911616       -15.389919583338784     
 H   4.4021268356613303       0.82460973759106915       -16.501660661722244     
 H   3.6254325545898309        2.3652354907926663       -8.3296806953790572     
 H   5.1156825097262510        2.6646132676148016       -7.4040312258612433     
 H   4.5842435247714910        1.0128315193619521       -7.7088734412492892     
 H   6.8555991288614893       0.40773602461730879       -8.8912971052658634     
 H   7.3788271671091996        2.0167081639841169       -8.3524328967061479     
 H   7.5389918945292580        1.5458980320388607       -10.062995579902784     
 C  -3.8167719819768346       -3.2408984864470760        1.5599856748273173     
 C  -4.3921386638991491       -3.4117652408796779       0.25708723967806107     
 C  -4.1593385629904107       -2.0662670533293244        2.3018650876361257     
 N  -2.9571406235596212       -4.1765087129480172        2.1245825860942382     
 C  -5.3059963132431411       -2.4679480239568674      -0.22257240521376565     
 C  -4.0713707666021248       -4.5908256551795086      -0.65675835288089468     
 C  -5.0853089939426823       -1.1579144217402606        1.7780040188408843     
 C  -3.5865825714919861       -1.8450045876724057        3.6914761196181880     
 Dy  -1.9024726878172764       -4.9287111101349570        3.9822469522163111     
 H  -2.8076980605330126       -4.9233414654876526        1.4415958639585562     
 H  -5.7504997557308908       -2.6187865784797504       -1.2062236229936651     
 C  -5.6774815853098897       -1.3523094891829286       0.52936999982616528     
 C  -2.5859785464415381       -4.6598537721788658       -1.0645234936065802     
 C  -4.6107808896383036       -5.9436172598887520      -0.14252262097787524     
 H  -4.6241294497316785       -4.3882394364497577       -1.5879697973476021     
 H  -5.3565433172141601      -0.28150425300296233        2.3640969892119554     
 C  -4.4977941750306956       -2.4865445649339950        4.7578232090337922     
 H  -2.5992126564609208       -2.3455832368146199        3.7272565533276447     
 C  -3.3224557459558892      -0.37081302216357981        4.0405931990527186     
 N  -1.2944715372199942       -4.0362697856958114        5.9558707569558926     
 H -0.35102026388290214       -3.7471048555652007        5.6794577777915460     
 N -0.66188819844894498       -6.7117242480735948        4.4077280168834392     
 O  -3.8595680994844828       -6.2125991096265878        4.3488642815011147     
 O   8.1287977446483722E-002  -3.9135930173286497        3.0885247390491357     
 H  -6.4199779369668075      -0.65575507369516728       0.14637120562978717     
 H  -2.2772371827456439       -3.7234981201457016       -1.5493855704891022     
 H  -1.9028912720804523       -4.8193604599745195      -0.21929929153481709     
 H  -2.4174107175597204       -5.4788086603071982       -1.7755872340682601     
 H  -4.4118244010118595       -6.7421236320786768      -0.87237773162105292     
 H  -4.1692603758324758       -6.2546339866935261       0.81268190130056039     
 H  -5.6981319453525163       -5.8936329541068453        3.1323938286378474E-003
 H  -4.0789424791465532       -2.3848009361960645        5.7671083814883604     
 H  -4.6674619891105786       -3.5529912868226106        4.5595385733010243     
 H  -5.4837908271382849       -2.0005787691306245        4.7413170998751539     
 H  -4.2575358954816291       0.19925035153977266        4.1176734827354995     
 H  -2.7016191595523948       0.12024352805056664        3.2808958348386894     
 H  -2.8190192689600573      -0.29781247145708512        5.0146927730037874     
 C  -1.7613207379722302       -3.1515083642479791        6.9194266626204239     
 C  0.17758104131728308       -7.7760650241401761        4.1361681271937698     
 H -0.66076708296263942       -6.5481594767243498        5.4216734575805132     
 C  -3.8343596522111985       -7.5336412340280203        5.0155442445923368     
 C  -5.2076223415036047       -5.9984997727176674        3.7956381154822458     
 C   1.4697169227156814       -4.3346932442043480        3.3257520416579465     
 C  0.14132617904998090       -2.9234378821844689        2.0067163356317792     
 C  -1.1836159766276657       -1.8576071540628449        7.0921404214643626     
 C  -2.8663874737879076       -3.5330982959900625        7.7376830784939736     
 C  0.83678259433909252       -8.4835757311382221        5.1952761733075992     
 C  0.41193531698916414       -8.1749313428032639        2.7867595679612469     
 H  -3.6353243505906194       -7.3588342634104524        6.0802574505646740     
 H  -2.9922792602001778       -8.0843661981839912        4.5823623500629855     
 C  -5.1951985828817877       -8.1703323640879066        4.7418741661255224     
 C  -5.7255342458702509       -7.3956842737560882        3.5258386669255644     
 H  -5.0803270865554095       -5.3515630008641573        2.9218684629192753     
 H  -5.8107319683415044       -5.4840436619409108        4.5589948004034273     
 H   1.8893935001157027       -3.6890589281861690        4.1121062200553400     
 H   1.4171971013116285       -5.3671139228754008        3.6880410855411361     
 C   2.2018189051919732       -4.1591029344566586        1.9803665102134651     
 C   1.1551063821757375       -3.5142116268881725        1.0408581225450761     
 H -0.87718442566126009       -2.8228797748258936        1.6214823221329870     
 H  0.48218025778884249       -1.9666629638436399        2.4287198888428021     
 C  -1.7744476521814914      -0.96647033240852209        7.9909801244362368     
 C   6.8200307592654261E-002  -1.4939672869894860        6.3093321481849447     
 C  -3.4170057443696842       -2.6059409936108002        8.6268332682890705     
 C  -3.3722900691955151       -4.9624552632084837        7.6443294495394172     
 C   1.6148227841973339       -9.6017255345028882        4.8869284958597490     
 C  0.66603549559015740       -7.9920225827485138        6.6261291894867975     
 C   1.2242148306507614       -9.2862751882993333        2.5357196739299113     
 C -0.24189130700539935       -7.4051750109648369        1.6506383673822318     
 H  -5.8737436539549766       -8.0284758261687159        5.5905112859084936     
 H  -5.1102174144913430       -9.2455491360685738        4.5472158425595115     
 H  -5.3064590937115481       -7.7971410697824286        2.5933051546300350     
 H  -6.8199944893153752       -7.4370680155862736        3.4570509222915367     
 H   2.5488409553210305       -5.1217333545814787        1.5880959833254789     
 H   3.0776606295419873       -3.5075555720553084        2.0889196414616387     
 H   1.5996686944401093       -2.7571527880670961       0.38403600288686296     
 H  0.67191598737317315       -4.2736601396810245       0.41256803508768125     
 H  -1.3574475073451513        2.9799126353818248E-002   8.0903866763555587     
 C  -2.8896238695503924       -1.3178073853214911        8.7522823914021473     
 C  0.33322764102197344        1.3743141661591553E-002   6.2003582222492755     
 H  -7.0479242028627265E-002  -1.8658958689400273        5.2784937966074752     
 C   1.2999171122626021       -2.2108268485519749        6.9177507337912187     
 H  -4.2772337615771834       -2.8821362169590592        9.2334869570905784     
 C  -4.8140463800718791       -5.1594450534535019        8.1162165052665554     
 H  -3.3398969714099751       -5.2440223108800028        6.5826285155778193     
 C  -2.4127248330201914       -5.9045111778509334        8.4022449850092826     
 H   2.0860045181570515       -10.158827950323879        5.6934290278486408     
 C   1.8169177044702687       -10.016060473619239        3.5681697045281116     
 C   1.4387945134518645       -6.6724949366586017        6.8641241953376317     
 H -0.40888657603844208       -7.7850030263263008        6.7770561912583123     
 C   1.0557015411250366       -9.0142738843871300        7.6984675756763536     
 H   1.4133667297652064       -9.5831931375091504        1.5068311141381836     
 C  0.58855959229167454       -7.3819176309662629       0.35944362906753174     
 H -0.33485877640350298       -6.3578938847192665        1.9872058910944030     
 C  -1.6596887502196807       -7.9409039848761509        1.3652110541478650     
 H  -3.3474362997437042      -0.60496278974812978        9.4328523093549990     
 H -0.54567217367561749       0.55307540238324726        5.8234157497018018     
 H   1.1684079537712855       0.21215160396768537        5.5150280303286170     
 H  0.60387476009142504       0.44844165693202204        7.1721503786320069     
 H   1.4817677298207206       -1.8317565435486003        7.9336412354002981     
 H   2.2088682528153689       -2.0406076672324818        6.3227820233887746     
 H   1.1486333536554467       -3.2957932852997964        7.0081431537243821     
 H  -5.1342428264572133       -6.1989867745466221        7.9563890705762024     
 H  -5.5147518910772240       -4.5002622807707953        7.5852214234923174     
 H  -4.9179137249352731       -4.9566322401909311        9.1901989067121228     
 H  -2.4297346833840492       -5.6771115373034933        9.4770763289652820     
 H  -1.3837736113432444       -5.7787146407288743        8.0409622883470711     
 H  -2.6941296258428595       -6.9608486982126143        8.2803756567916142     
 H   2.4656871613514291       -10.861808322948727        3.3474532341217622     
 H   2.5202285292080049       -6.8638580489619017        6.8897935267631052     
 H   1.1548863202719291       -6.2202647896531413        7.8244082234281978     
 H   1.2513086310813504       -5.9265618653318484        6.0814704462490079     
 H   2.1283803575085738       -9.2401408543937382        7.6685823847182304     
 H  0.49879908055109701       -9.9528675609313790        7.5824394070662127     
 H  0.83722949030446236       -8.6113119268795071        8.6962344254302586     
 H   1.6119826648202422       -7.0253052307170911       0.54011700921501227     
 H  0.12418989860691011       -6.7258493582265562      -0.38949212832181629     
 H  0.66283473679644800       -8.3777180788457404       -9.5688992445456617E-002
 H  -1.6145077803367223       -8.9989358119495737        1.0698350614720016     
 H  -2.1423314008566301       -7.3853877189042958       0.54934957031779863     
 H  -2.3032392942313971       -7.8775320241876194        2.2542399563503244     
         240

 C   9.0478533982131530        6.1707829926735744       -9.3485237663285243     
 C   9.6219901817960096        5.9930845780309108       -8.0459032332720337     
 C   9.4012694908347090        7.3431168417073769       -10.089137492428504     
 N   8.1783046414698486        5.2448507480918076       -9.9132721175592362     
 C   10.543224856286292        6.9289476365145175       -7.5647917813111283     
 C   9.2946953861393915        4.8137472149274307       -7.1347168492204425     
 C   10.335100130546587        8.2425686775021205       -9.5641308768407800     
 C   8.8282187259387630        7.5731502556332595       -11.477111748225958     
 Dy   7.1292541980846096        4.5047913101665271       -11.777501151500381     
 H   8.0177136960939634        4.5006370840204806       -9.2299180985777483     
 H   10.986031482790217        6.7730889116806070       -6.5811756469838922     
 C   10.924738633917819        8.0421218106428540       -8.3153304059769582     
 C   7.8093686118227756        4.7485939419138603       -6.7262718936308756     
 C   9.8285846284622274        3.4604940414941807       -7.6534193052991091     
 H   9.8481212172568018        5.0116633529918007       -6.2028921793611698     
 H   10.614009547141867        9.1171617480845022       -10.149218999407383     
 C   9.7282073146153110        6.9223242516986030       -12.547358348164250     
 H   7.8344233872490134        7.0849491304004344       -11.510415480121026     
 C   8.5827635852973767        9.0511132164550201       -11.823880094839666     
 N   6.5273585154080953        5.3943658306497095       -13.747477819273769     
 H   5.5861575292559964        5.6883175414344302       -13.468010338512943     
 N   5.8909226083851634        2.7176354013725494       -12.207754385109507     
 O   9.0858747245138041        3.2065580190730070       -12.134309825465619     
 O   5.1368413780755233        5.4921050353148475       -10.871541237192121     
 H   11.673117933046157        8.7318121837870475       -7.9313136709228118     
 H   7.6410475595961938        3.9323356985067170       -6.0121643388390718     
 H   7.1249653121867551        4.5858006147735484       -7.5698126512605839     
 H   7.5014685848224314        5.6869080184869576       -6.2446436807373873     
 H   10.916808656762001        3.5050322104953806       -7.7939337985332218     
 H   9.3891667178384530        3.1582156104884813       -8.6123398285207102     
 H   9.6215231382023916        2.6590228193031011       -6.9290541358207109     
 H   9.3090496530146769        7.0335940850653831       -13.555489225077817     
 H   9.8839570497586209        5.8528601089044834       -12.353591441745843     
 H   10.721020087493924        7.3942876108468871       -12.531177093863693     
 H   9.5256647242435157        9.6072466560528138       -11.907041749634859     
 H   7.9741457005046721        9.5510061324611506       -11.060062488792033     
 H   8.0742245627809108        9.1320339105346786       -12.794722059688640     
 C   6.9970247081335373        6.2755135911011513       -14.712990867080283     
 C   5.0564608855549711        1.6478384620927631       -11.941361151848753     
 H   5.8869262148393471        2.8871596211826409       -13.220773924353244     
 C   9.0588072879563963        1.8889086398743209       -12.807585663205133     
 C   10.434004056410766        3.4162064761840862       -11.580793256613942     
 C   3.7510363468177448        5.0632961418026623       -11.109711899634124     
 C   5.0722287232241392        6.4697793561613768       -9.7789039262927986     
 C   6.4248620872072895        7.5717007412024149       -14.885019366566160     
 C   8.0998368661923745        5.8880753886349453       -15.531033539335839     
 C   4.3982993110299118       0.94315401572244073       -13.003431573950422     
 C   4.8245137166811096        1.2393806646830012       -10.594128533364250     
 H   8.8569162246323661        2.0683507760808095       -13.870957100253312     
 H   8.2175626017531744        1.3360850937570912       -12.375436638848832     
 C   10.420397784260057        1.2506567375358351       -12.540555908345469     
 C   10.952244519943067        2.0172805739364903       -11.320124672521766     
 H   10.307702919644964        4.0576212426594038       -10.702916927777119     
 H   11.037537648556297        3.9353743300686883       -12.340655566717588     
 H   3.3248660293557530        5.7134909165261014       -11.888380207892586     
 H   3.8103135679414972        4.0352027596455899       -11.481981614879322     
 C   3.0211570305848214        5.2203906689495581       -9.7613364714988879     
 C   4.0663079207317159        5.8601643388628482       -8.8171926827533138     
 H   6.0909425505097579        6.5744723664076332       -9.3956715420344405     
 H   4.7225444544380526        7.4284367771746806       -10.188779919741886     
 C   7.0196539105061362        8.4600674592664635       -15.783834077512486     
 C   5.1752740103496802        7.9399451806234795       -14.100931601414937     
 C   8.6546216990105975        6.8128308533703983       -16.420093450621891     
 C   8.5994938424599230        4.4566507881112942       -15.436795131756440     
 C   3.6220614561831130      -0.17787057245929652       -12.700804658508988     
 C   4.5686362739101289        1.4403384785991646       -14.432236947617911     
 C   4.0142160240717608       0.12521740569897638       -10.348848877440583     
 C   5.4796918238335302        2.0004666022029380       -9.4529510042265592     
 H   11.097587321320265        1.3986181577571748       -13.389326675701557     
 H   10.336291147979866       0.17403581540165014       -12.353175457254254     
 H   10.534013522942331        1.6099952430527598       -10.389753378607669     
 H   12.046796987300587        1.9750730351092192       -11.252683797192070     
 H   2.6796851171502354        4.2519763167754743       -9.3793908127370678     
 H   2.1425165798739672        5.8691647669789129       -9.8611129935911510     
 H   3.6186814583320142        6.6057858233042746       -8.1498129811376359     
 H   4.5567528673172513        5.0962705127924375       -8.2002049135593627     
 H   6.6077795132462764        9.4584198545692022       -15.882918390051151     
 C   8.1328892095833361        8.1032050998535841       -16.545416125013087     
 C   4.9121378575429979        9.4482607896586757       -13.997498627004457     
 H   5.3157066178485897        7.5720217234800096       -13.068809334566623     
 C   3.9413664481334805        7.2219414646674558       -14.703556423503827     
 H   9.5137918536951602        6.5327919357193984       -17.026461188524067     
 C   10.041669887647254        4.2541060171353866       -15.904837611834783     
 H   8.5627367762724234        4.1747734172350732       -14.375206826153887     
 C   7.6384939952584512        3.5184128091725655       -16.197619449967082     
 H   3.1518508289735969      -0.73138960770662198       -13.510330187498868     
 C   3.4211522366534459      -0.59998780391334461       -11.384253213178827     
 C   3.7891848000965074        2.7563865620641392       -14.666887174483945     
 H   5.6426668149729249        1.6536954051864687       -14.580271190795990     
 C   4.1872384284947683       0.41920548149649189       -15.508688938165132     
 H   3.8263949637113295      -0.17700267753150239       -9.3213628793314722     
 C   4.6529551133007256        2.0105861370518872       -8.1592352070192007     
 H   5.5706866742260130        3.0505148302662781       -9.7807492385251713     
 C   6.8985999939767515        1.4637948414078368       -9.1754327434763461     
 H   8.5935788234067960        8.8138015735452058       -17.226341347948537     
 H   5.7921909009985200        9.9880107627826931       -13.623949971068948     
 H   4.0782668801856818        9.6504090061357530       -13.311699309501268     
 H   4.6406562998776630        9.8792944825457845       -14.970618141991890     
 H   3.7556557808962894        7.5995313417014962       -15.719273036935247     
 H   3.0348414797358574        7.3931187864569736       -14.105320768708484     
 H   4.0919663989716479        6.1368512735410734       -14.793142031058728     
 H   10.357229636253281        3.2132276204071406       -15.744589539396697     
 H   10.743562323857500        4.9103493923387740       -15.371825435615698     
 H   10.148837254258090        4.4568011988964660       -16.978465983102193     
 H   7.6593029919393034        3.7460474280433647       -17.272367635564397     
 H   6.6088941843639946        3.6477535950689592       -15.839450332463290     
 H   7.9157304974620457        2.4609897590741330       -16.075179297776963     
 H   2.7739070062497624       -1.4480592971381996       -11.167397239040710     
 H   2.7088454012259811        2.5592160601107179       -14.694290593340078     
 H   4.0716946315754869        3.2133085126963530       -15.625371249037276     
 H   3.9717002185849832        3.5006251013728562       -13.881386735033232     
 H   3.1158515907082154       0.18652087588767663       -15.482432514825524     
 H   4.7495660993030446      -0.51626591389955812       -15.393807693069393     
 H   4.4058629678306653       0.82637399894553454       -16.504730209411122     
 H   3.6278367311449156        2.3652350982463330       -8.3334721380895278     
 H   5.1177158351631249        2.6617245051574008       -7.4062435414806220     
 H   4.5834647396357440        1.0109322714309761       -7.7119687353746444     
 H   6.8556056815807445       0.40221153185865438       -8.8930123730329314     
 H   7.3809255815546004        2.0102919256920582       -8.3533845430030738     
 H   7.5411955127646291        1.5396850397194304       -10.064029647351392     
 C  -3.8173607837384180       -3.2433118713235380        1.5548945457636587     
 C  -4.3918373177495740       -3.4147597089898389       0.25170658003903057     
 C  -4.1587180917452056       -2.0673602524646624        2.2952393391180630     
 N  -2.9595311528298103       -4.1794886918240080        2.1211636786471191     
 C  -5.3036277551215720       -2.4699786441784335      -0.22990587055688283     
 C  -4.0713587110010625       -4.5950607214397543      -0.66061355989044734     
 C  -5.0823054791213407       -1.1578355037701304        1.7692912601704420     
 C  -3.5872366770459934       -1.8459821243362031        3.6853182711590939     
 Dy  -1.9064891725086377       -4.9304058297674782        3.9801627816081555     
 H  -2.8098123042165071       -4.9268206714938252        1.4388106939792780     
 H  -5.7476469566154451       -2.6211989306898755       -1.2137167433968326     
 C  -5.6735567895049437       -1.3526655647914643       0.52029822836308259     
 C  -2.5856583371207686       -4.6647720319894335       -1.0672125885532899     
 C  -4.6115395584191523       -5.9472174716443762      -0.14554108013893763     
 H  -4.6234315579658389       -4.3931809377248792       -1.5923782184738009     
 H  -5.3525323592570793      -0.28025716910148118        2.3540714594059775     
 C  -4.4995519184153476       -2.4872403407169976        4.7509237264668958     
 H  -2.6000877124804602       -2.3468838693073097        3.7221962333638223     
 C  -3.3230792913779439      -0.37186970333178987        4.0346314567263599     
 N  -1.2956228609599967       -4.0308816134979057        5.9494407168279464     
 H -0.35365160164145137       -3.7403660774826006        5.6696183371457733     
 N -0.66604939407447283       -6.7128398721367972        4.4089372128917201     
 O  -3.8643247169422419       -6.2127566214632939        4.3469278898505568     
 O   7.8332853873241778E-002  -3.9192663181143250        3.0847216457745681     
 H  -6.4143299217334047      -0.65520390524758365       0.13568203416489358     
 H  -2.2770061335228218       -3.7293932126728504       -1.5539744718945512     
 H  -1.9031832775402260       -4.8219459652872594      -0.22106781176740856     
 H  -2.4161971029798601       -5.4852862457535991       -1.7762527918341302     
 H  -4.4123848829559300       -6.7463031451893380      -0.87469612656052653     
 H  -4.1707090579662385       -6.2577487380967618       0.81014307205028024     
 H  -5.6989986605762581       -5.8969358512534225       -6.6284693568107638E-004
 H  -4.0811492346732763       -2.3862466573980323        5.7604958969941800     
 H  -4.6700407180052892       -3.5534315451113052        4.5519865071505121     
 H  -5.4851367714191426       -2.0004463675153121        4.7341236438875764     
 H  -4.2581722655908152       0.19820794481988632        4.1114929387177499     
 H  -2.7020133521261975       0.11922635667528332        3.2751392792693448     
 H  -2.8198765579800291      -0.29896654787854260        5.0088633651518935     
 C  -1.7607131313361153       -3.1462655572739893        6.9137530344602114     
 C  0.17345284100864153       -7.7771908237700869        4.1377728778968850     
 H -0.66369702263131991       -6.5477076303621748        5.4225804979902561     
 C  -3.8395052196055994       -7.5323970824140103        5.0164091880461683     
 C  -5.2121627929518022       -5.9997381474088343        3.7928040105411229     
 C   1.4671755176078407       -4.3408790332021745        3.3187469264789735     
 C  0.13651906427499050       -2.9202095580422345        2.0113910614158899     
 C  -1.1816530166638328       -1.8529286794314228        7.0864704206821818     
 C  -2.8651803680439540       -3.5272679746450311        7.7331647588969874     
 C  0.83274067151954645       -8.4843635668191109        5.1971153718037995     
 C  0.40787821069458197       -8.1764487680016309        2.7885231857306234     
 H  -3.6417692460453090       -7.3552243805052262        6.0809522443323365     
 H  -2.9967417909000895       -8.0836806772919960        4.5853254363314928     
 C  -5.1998456860908941       -8.1701531650439545        4.7426353991127606     
 C  -5.7296924566851244       -7.3974740882280434        3.5251063123627819     
 H  -5.0846141913277050       -5.3541787784820789        2.9180222042096373     
 H  -5.8156373433207511       -5.4841221962204552        4.5550838819517141     
 H   1.8848593846078514       -3.7041946140430846        4.1131481274276700     
 H   1.4158529567558142       -5.3772304944877005        3.6691114631705681     
 C   2.2008314325959866       -4.1483291972283292        1.9768213075067327     
 C   1.1524731583378687       -3.5001783481440860        1.0416100140725382     
 H -0.88198518953062999       -2.8193481819629471        1.6261879722664934     
 H  0.47446122429442150       -1.9661113948218198        2.4415094906714012     
 C  -1.7707377798907458      -0.96173768560426098        7.9863559807181179     
 C   6.9714284146326855E-002  -1.4897658441947430        6.3026943797424728     
 C  -3.4138709419848414       -2.6000994324554005        8.6234493767945359     
 C  -3.3724996224477577       -4.9561422621542404        7.6399688311697087     
 C   1.6105836487486664       -9.6027249396014440        4.8891823354298749     
 C  0.66219735174507854       -7.9918336714242564        6.6276233169433993     
 C   1.2198299378253810       -9.2881445179496644        2.5378516002649554     
 C -0.24526082105269970       -7.4067808728824183        1.6519186266911159     
 H  -5.8790380826274884       -8.0275537614343584        5.5906138734042470     
 H  -5.1141085196956722       -9.2455830126842855        4.5494798095297559     
 H  -5.3100898866057742       -7.8003299529412136        2.5934181357650172     
 H  -6.8240988299576877       -7.4392360707931369        3.4558194656457686     
 H   2.5543205012105155       -5.1047653245407387        1.5758943789627395     
 H   3.0728360748709931       -3.4932163234776543        2.0933397594808194     
 H   1.5946871526700543       -2.7369360955335487       0.39056415994343147     
 H  0.67192926223658656       -4.2564988779905129       0.40763749994384063     
 H  -1.3527644218725752        3.4108675376909120E-002   8.0856915637277798     
 C  -2.8852654778251958       -1.3124806393607455        8.7488176292510733     
 C  0.33651206131098677        1.7800469380795776E-002   6.1957726722246376     
 H  -7.0612374314313525E-002  -1.8599215386200136        5.2714094687537374     
 C   1.3013851137813013       -2.2089282289259873        6.9084816412956087     
 H  -4.2735057244885919       -2.8758372439295297        9.2311415054452901     
 C  -4.8142070085859396       -5.1518819194767511        8.1125575880332779     
 H  -3.3410534147549868       -5.2377273453900024        6.5781871281889090     
 C  -2.4136114839600955       -5.8992938348754667        8.3973858100546401     
 H   2.0819288088785251       -10.159456630361939        5.6958679038243201     
 C   1.8124772820351347       -10.017655545859618        3.5705257398640557     
 C   1.4353812381759323       -6.6722938143292998        6.8643603157688169     
 H -0.41265257526922117       -7.7843361728631510        6.7782697209291563     
 C   1.0511716237125177       -9.0134868555435652        7.7007726321881762     
 H   1.4088586639326031       -9.5853338457545725        1.5090026587690919     
 C  0.58967286509583727       -7.3774034787331315       0.36372744878376589     
 H -0.34298094970175141       -6.3605456643096332        1.9901357843972014     
 C  -1.6602499911598403       -7.9468798782380770        1.3612547424739325     
 H  -3.3417135851218518      -0.59960117112406497        9.4302320752774982     
 H -0.54217245628780897       0.55888742734162367        5.8208642203509013     
 H   1.1710794259356425       0.21623898888384269        5.5097157954643086     
 H  0.60895318649571251       0.45046732096601105        7.1679552172160035     
 H   1.4850640012103611       -1.8314478729743000        7.9246303774001490     
 H   2.2097077786076844       -2.0388618491662411        6.3125127968443868     
 H   1.1489080782277239       -3.2938265831998983        6.9976006545621914     
 H  -5.1356189346786048       -6.1909768660733109        7.9522259526381021     
 H  -5.5145487106886124       -4.4916281021353974        7.5824264512961586     
 H  -4.9171787787676369       -4.9497703122954659        9.1867636951560616     
 H  -2.4299036735920243       -5.6718365318517474        9.4722314355326400     
 H  -1.3846574521716226       -5.7746013257144373        8.0357328609235363     
 H  -2.6961880911714298       -6.9553554988563064        8.2756991434458058     
 H   2.4612173584257144       -10.863528015024364        3.3501552578108811     
 H   2.5167026224540026       -6.8641417863809497        6.8914993195815528     
 H   1.1507468861859644       -6.2183396483765705        7.8235938329140993     
 H   1.2491188989906750       -5.9276029215659234        6.0802054001745045     
 H   2.1236753960042867       -9.2401381216468685        7.6712318236591157     
 H  0.49363260197554865       -9.9517719023156896        7.5853698380331060     
 H  0.83281007515223104       -8.6096848895397535        8.6982327712151299     
 H   1.6108068854601212       -7.0169108898585453       0.54922188685750606     
 H  0.12537327185345506       -6.7216057347632781      -0.38552620506090818     
 H  0.66992661079822413       -8.3718627079228707       -9.3131574322728311E-002
 H  -1.6107307251183614       -9.0042755988247869        1.0643884811860009     
 H  -2.1424684079283147       -7.3916293423021484       0.54494540395889923     
 H  -2.3064761556656985       -7.8870647490938097        2.2485813463251625     
         240

 C   9.0491252939999995        6.1667318195000016       -9.3439185540000000     
 C   9.6227091031000018        5.9879566014999996       -8.0412210326999993     
 C   9.4014233073999982        7.3405315988999984       -10.082694304000000     
 N   8.1811095635999962        5.2404477771000000       -9.9104495530999994     
 C   10.542762464200004        6.9240961375999985       -7.5583810962999998     
 C   9.2952253728999992        4.8074400653999998       -7.1316696911000008     
 C   10.334207447500003        8.2401295630999982       -9.5561281420000004     
 C   8.8283330858000006        7.5720242640000022       -11.470384706300003     
 Dy   7.1320841562999995        4.5028762332000003       -11.775497010700002     
 H   8.0215476372999994        4.4947584459999996       -9.2284682181999997     
 H   10.985109299299996        6.7675885341999997       -6.5746463381000000     
 C   10.923579189800000        8.0385533311999993       -8.3073893544999997     
 C   7.8094476002000004        4.7416913835000001       -6.7249601039000000     
 C   9.8301299787999969        3.4548630133999998       -7.6510800774999996     
 H   9.8475879133999946        5.0046248886000004       -6.1990666095000000     
 H   10.612518963900001        9.1157510349000006       -10.139944760200001     
 C   9.7283769523999979        6.9224895619000000       -12.541360192599999     
 H   7.8345859343999988        7.0837584160000002       -11.504234795500002     
 C   8.5828546296999999        9.0503432662000005       -11.815664760500001     
 N   6.5274709215000000        5.3993514871999997       -13.741539616900001     
 H   5.5868351409999972        5.6924900665999996       -13.459386974999999     
 N   5.8946660490000005        2.7158351830999989       -12.209247054600002     
 O   9.0896912407000023        3.2073419651999999       -12.135526686499999     
 O   5.1392040864000004        5.4859830269999996       -10.865794586100000     
 H   11.671144817700000        8.7284194902000003       -7.9221251715000003     
 H   7.6399260049999977        3.9241415678000000       -6.0126171809000004     
 H   7.1259734097000003        4.5809121080000006       -7.5696184987999997     
 H   7.5015016051999979        5.6792256490000010       -6.2418840142000001     
 H   10.918587495900001        3.4995848466000008       -7.7897472561000001     
 H   9.3923548114999988        3.1534706295000001       -8.6110408174999993     
 H   9.6219822160999993        2.6526189675000000       -6.9279005642999998     
 H   9.3089946774999994        7.0344771051999988       -13.549325601400000     
 H   9.8846967941999999        5.8529613369999991       -12.348496113700001     
 H   10.720960401299997        7.3949240573999981       -12.524943889699999     
 H   9.5258725956999992        9.6061962961000003       -11.899563306300001     
 H   7.9753699933000011        9.5498372486999958       -11.050675253800000     
 H   8.0731472189000009        9.1322165882000039       -12.785823829800000     
 C   6.9942838531000007        6.2820326394999997       -14.706886104000002     
 C   5.0595029553000019        1.6463658434999999       -11.943782597600000     
 H   5.8903998016999983        2.8866435212999999       -13.222033922500000     
 C   9.0633101227000008        1.8913336916999997       -12.811962837199999     
 C   10.437607227100003        3.4161885162999992       -11.581265209200000     
 C   3.7533050430000015        5.0577027723999999       -11.104329931400001     
 C   5.0749111081000002        6.4655805451999999       -9.7749414212999994     
 C   6.4191321362000000        7.5770788664999982       -14.877752341500003     
 C   8.0970249062999997        5.8974058924999984       -15.526434725900002     
 C   4.4011972683000016       0.94262141399999999       -13.006414569200000     
 C   4.8269449763000001        1.2373018744000004       -10.596854072999999     
 H   8.8623749572000001        2.0732890361999994       -13.875092364900000     
 H   8.2216926772000001        1.3375520566999999       -12.381795758599999     
 C   10.424712106400001        1.2525067434999999       -12.545279823400000     
 C   10.955925679399998        2.0168364743999998       -11.323145046300002     
 H   10.310901173700001        4.0559062587000003       -10.702205526400000     
 H   11.041248497800000        3.9369267144000002       -12.339967644500000     
 H   3.3288229824999984        5.7054089300999999       -11.885982387500000     
 H   3.8120430101000000        4.0282834094999993       -11.472980490099999     
 C   3.0215985830999998        5.2203881941999981       -9.7575840800000009     
 C   4.0670844647999997        5.8591894310999999       -8.8132517901000007     
 H   6.0934212179999996        6.5694124221000001       -9.3909314379000008     
 H   4.7270668730000001        7.4240694704000001       -10.186751398000000     
 C   7.0109898066999996        8.4670762785000004       -15.776843541200000     
 C   5.1696305457999996        7.9428835528999997       -14.092340317200000     
 C   8.6488818071000004        6.8238095634000002       -16.415571736400000     
 C   8.5997255351999993        4.4669219405999998       -15.434023747099999     
 C   3.6244797790999992      -0.17828753300000003       -12.704651490000000     
 C   4.5721192040999998        1.4406539569000001       -14.434834329300001     
 C   4.0159338233999993       0.12347235339999998       -10.352432449400000     
 C   5.4823805860999979        1.9972240945999995       -9.4550346917999999     
 H   11.102399160699999        1.4019478671000001       -13.393375921600001     
 H   10.340425611100001       0.17556026459999999       -12.359882071900000     
 H   10.537382132699999        1.6076922722000000       -10.393736758799999     
 H   12.050442049999997        1.9745635595000000       -11.255318273500002     
 H   2.6762020203999999        4.2541063064999980       -9.3738275551000001     
 H   2.1452031332999999        5.8717234030999998       -9.8603776005999997     
 H   3.6202874164999992        6.6065403092999988       -8.1472460785000003     
 H   4.5555428821000001        5.0950977661000021       -8.1949337920000005     
 H   6.5967069969999983        9.4644973327000006       -15.875009562100001     
 C   8.1242103752000006        8.1130826403000000       -16.539681667100002     
 C   4.9036561952000000        9.4507952306000007       -13.989361868200000     
 H   5.3119569535999993        7.5756633650999996       -13.060202201100001     
 C   3.9364132312999991        7.2222760543000017       -14.693268822600000     
 H   9.5080372492000009        6.5460079980000003       -17.022983920600002     
 C   10.041895860999999        4.2676252509000001       -15.903497558000002     
 H   8.5644687654000009        4.1837565266000007       -14.372699150500001     
 C   7.6401699323000001        3.5275372011999999       -16.195254994500001     
 H   3.1542628996000008      -0.73116729160000005       -13.514620602700003     
 C   3.4229512664000001      -0.60101482829999986       -11.388374387800001     
 C   3.7935049888999988        2.7573828363000001       -14.668635809500001     
 H   5.6463124374999989        1.6535057302000000       -14.582390048800002     
 C   4.1905843173999990       0.42039730240000001       -15.512082613900001     
 H   3.8274438746999984      -0.17892087860000000       -9.3251401610000002     
 C   4.6545132762999994        2.0086428230000002       -8.1620213301000000     
 H   5.5752393329000016        3.0471833717000001       -9.7825132412000002     
 C   6.9002821699000005        1.4583032424999995       -9.1767647217999997     
 H   8.5827752604000001        8.8249355886000007       -17.220704220399998     
 H   5.7832827274999996        9.9925545767000035       -13.617715098000000     
 H   4.0705097886999981        9.6517800390000001       -13.302343497800003     
 H   4.6297954570999993        9.8806348600000007       -14.962386010400001     
 H   3.7489443514999996        7.5989214233999984       -15.709015264400000     
 H   3.0302111318999989        7.3922679169999981       -14.094205652399999     
 H   4.0889023496999997        6.1374091829999999       -14.782365644500000     
 H   10.359835142900000        3.2274008398999996       -15.743614804000002     
 H   10.742960545500001        4.9252513829000009       -15.371097753000001     
 H   10.147543250000000        4.4705562427999999       -16.977244684100000     
 H   7.6594604119000014        3.7568845700000000       -17.269683949200001     
 H   6.6105944184999981        3.6539343645000009       -15.835988194100000     
 H   7.9199778063000004        2.4705690751999998       -16.074726481199999     
 H   2.7753108515000000       -1.4489649413000001       -11.172187492500001     
 H   2.7130998560999999        2.5607398839000011       -14.697867056300002     
 H   4.0775188083999998        3.2156648660999991       -15.626001131500001     
 H   3.9752145913000008        3.5003346111000000       -13.881713907600000     
 H   3.1191190413999998       0.18800996729999997       -15.486264295200000     
 H   4.7526118807000000      -0.51532288709999996       -15.397695802799999     
 H   4.4095991000000012       0.82813826030000004       -16.507799757099999     
 H   3.6302409077000002        2.3652347056999998       -8.3372635808000002     
 H   5.1197491605999996        2.6588357427000000       -7.4084558570999999     
 H   4.5826859544999978        1.0090330235000000       -7.7150640294999997     
 H   6.8556122342999997       0.39668703910000003       -8.8947276407999993     
 H   7.3830239960000004        2.0038756873999999       -8.3543361892999997     
 H   7.5433991310000010        1.5334720474000001       -10.065063714800001     
 C  -3.8179495855000014       -3.2457252562000001        1.5498034167000001     
 C  -4.3915359715999989       -3.4177541771000000       0.24632592040000001     
 C  -4.1580976205000004       -2.0684534515999999        2.2886135905999998     
 N  -2.9619216820999994       -4.1824686706999996        2.1177447711999999     
 C  -5.3012591970000020       -2.4720092644000000      -0.23723933590000001     
 C  -4.0713466554000002       -4.5992957877000000      -0.66446876690000001     
 C  -5.0793019642999999       -1.1577565858000001        1.7605785014999999     
 C  -3.5878907826000002       -1.8469596610000005        3.6791604227000003     
 Dy  -1.9105056571999992       -4.9321005494000003        3.9780786109999999     
 H  -2.8119265479000011       -4.9302998774999987        1.4360255239999999     
 H  -5.7447941574999986       -2.6236112829000007       -1.2212098638000000     
 C  -5.6696319936999986       -1.3530216403999999       0.51122645690000001     
 C  -2.5853381277999992       -4.6696902918000003       -1.0699016834999999     
 C  -4.6122982272000002       -5.9508176834000004      -0.14855953929999999
[truncated: 1,175,947 more chars]
