# Supplementary material for: Unraveling the Contributions to Spin–Lattice Relaxation in Kramers Single-Molecule Magnets
Source: J Am Chem Soc. 2022 Dec 9;144(50):22965–75. doi: 10.1021/jacs.2c08876 (PMC9782788; doi:10.1021/jacs.2c08876)
Supplement: Supplementary file 2 — ja2c08876_si_002.zip [file ja2c08876_si_002.zip › phonon_Dy/mol-10/mode-1-10/7/Cart_disp.xyz]

         240

 C   8.9988910472478398        6.1591130309290563       -9.3397072729425634     
 C   9.5699376148683193        5.9565382087716410       -8.0391974655177219     
 C   9.3599919606221089        7.3410932917258886       -10.061425956681148     
 N   8.1237789528012687        5.2484908325333386       -9.9195168462417627     
 C   10.493902634020028        6.8807051469000440       -7.5388992516437110     
 C   9.2348860506679671        4.7600065633710242       -7.1537836485858621     
 C   10.295766472370271        8.2277757138880894       -9.5180482456197062     
 C   8.7822657480643738        7.5957810164289308       -11.443978924007808     
 Dy   7.0630088819907551        4.5198293441609767       -11.782450843916740     
 H   7.9642333721070813        4.4918739113280735       -9.2493454876578447     
 H   10.933874815791784        6.7070867680450261       -6.5562748583849384     
 C   10.880851659713999        8.0054030279669384       -8.2699112040578608     
 C   7.7483180266108267        4.6911501802282318       -6.7488845329956870     
 C   9.7642155446293710        3.4158425738090243       -7.7011988666650248     
 H   9.7879677744451747        4.9348778622257150       -6.2168189337419157     
 H   10.578339791754882        9.1123456741574760       -10.086200960801060     
 C   9.6490512510720432        6.9236341410093836       -12.529576016592028     
 H   7.7732742488627720        7.1374007869957499       -11.467659264702773     
 C   8.5850702378034676        9.0831179936116637       -11.782211784742829     
 N   6.5050185474178788        5.3627483882735980       -13.786255302776441     
 H   5.5599605828812200        5.6782995732778261       -13.541190928449646     
 N   5.8170931996654325        2.7487227034990585       -12.247342330623900     
 O   9.0152042120387925        3.1936123509432877       -12.109066503387410     
 O   5.0873683031578816        5.5408193484513886       -10.862871085597652     
 H   11.628980305708144        8.6872977587852844       -7.8710181708516922     
 H   7.5752420463747638        3.8524462951754157       -6.0621798922675909     
 H   7.0639416909005872        4.5593679477384939       -7.5982909454931313     
 H   7.4453393784605382        5.6157712621263789       -6.2371301600607101     
 H   10.851411008749480        3.4628876331846987       -7.8487846277452462     
 H   9.3168781573099757        3.1303600815440968       -8.6618408949724657     
 H   9.5608334848364454        2.6021686799504748       -6.9895782050663033     
 H   9.2263319345841239        7.0627810202034471       -13.533254696226452     
 H   9.7654901471274282        5.8453477579364748       -12.351253869282184     
 H   10.660874897933869        7.3561130497120590       -12.515990789738467     
 H   9.5479223481517845        9.6036187906494508       -11.874978522926543     
 H   8.0023349867129667        9.6042537582059939       -11.011587325817860     
 H   8.0709495089570531        9.1851266530690836       -12.748169258785436     
 C   7.0229006581077815        6.2196958466196364       -14.752966905544239     
 C   5.0131676646738512        1.6443630685026525       -12.024105298941400     
 H   5.8198805246344003        2.9514317776665999       -13.254802068326756     
 C   8.9996562235685627        1.8904190454024232       -12.808899886836892     
 C   10.373975904968841        3.4216105978461022       -11.587919244655691     
 C   3.7041405837337216        5.1384651952387816       -11.167066488735379     
 C   4.9992241775770463        6.4005450633166792       -9.6629399914202079     
 C   6.5131144599458093        7.5429108596519514       -14.928660344797406     
 C   8.1141456574623536        5.7795603933038544       -15.560931782235038     
 C   4.4025570540963068       0.94337678091809152       -13.117339837024236     
 C   4.7720707094000270        1.1919642423528567       -10.693058076298522     
 H   8.7542021301212873        2.0881271864525526       -13.860009648354012     
 H   8.1886331707161375        1.3035070317994615       -12.362168085224273     
 C   10.387845206694095        1.2815355723193367       -12.604495298664917     
 C   10.936631200699694        2.0287097293786944       -11.379654579250714     
 H   10.255165287491819        4.0376699525219086       -10.691159355137088     
 H   10.943860769939603        3.9767034657206199       -12.349963732817672     
 H   3.2807945414229107        5.8911045715688086       -11.862247740757439     
 H   3.7720359401669032        4.1579794065329878       -11.672116334345661     
 C   2.9650189604276349        5.1139259510618151       -9.8016839573082404     
 C   3.9865448353342194        5.6771915729065903       -8.7789951017670393     
 H   6.0124771527915932        6.4779382432131953       -9.2570510403194319     
 H   4.6443083211519971        7.3995753672688789       -9.9737369984197937     
 C   7.1529199967713781        8.4015542462857198       -15.827525724216153     
 C   5.2775518557985484        7.9646221467866063       -14.147606396362029     
 C   8.7159762828235223        6.6765183648395690       -16.449935999023186     
 C   8.5531003042449019        4.3274580563281475       -15.458076832347055     
 C   3.6374297808469978      -0.19660129632936243       -12.858038219437345     
 C   4.6091708384677021        1.4703801365936477       -14.529856208810520     
 C   3.9749805554506197        5.8693839789895716E-002  -10.490453580401258     
 C   5.4095721299101598        1.9292206232261389       -9.5266633264846234     
 H   11.033625057820196        1.4731191061050841       -13.471179496196719     
 H   10.339760926720311       0.19721857495389061       -12.445881874629917     
 H   10.555969795550759        1.5859786742702326       -10.447983176482143     
 H   12.034524220913751        2.0107577839104209       -11.345010557639913     
 H   2.6587301000324945        4.0873768990247568       -9.5341547929821324     
 H   2.0644928680637258        5.7452852039635207       -9.8279942987119426     
 H   3.5152321200642414        6.3493870391260252       -8.0447539525063263     
 H   4.4777304273303518        4.8592429113728741       -8.2295722222505852     
 H   6.7927522500672213        9.4213406031382387       -15.928470754377956     
 C   8.2519289582431128        7.9892756497531678       -16.585010823431144     
 C   5.0763898192213883        9.4831582344078331       -14.034077920388285     
 H   5.3981603557283186        7.5834741439839641       -13.117742707153514     
 C   4.0148424305700283        7.3033500519010301       -14.759854238472869     
 H   9.5670280665221004        6.3546736797182630       -17.048687504443844     
 C   9.9998866406649878        4.0683191268152541       -15.887568089469397     
 H   8.4725514435067169        4.0478879734753184       -14.398222561159105     
 C   7.5790959061870229        3.4256948903474096       -16.247515532950437     
 H   3.1975148295272549      -0.73978469405052161       -13.691984485804664     
 C   3.4100085932220443      -0.64869567925952232       -11.554564339227458     
 C   3.7716672656536137        2.7484683663448908       -14.777026570501052     
 H   5.6781268220366714        1.7432879161923838       -14.624710548695116     
 C   4.3381951251418300       0.44420008378787096       -15.639145552519246     
 H   3.7744771017458323      -0.27422457709123682       -9.4746329293013236     
 C   4.5805889761472356        1.8838847171987787       -8.2355073460098751     
 H   5.4837803531990730        2.9905616083132673       -9.8237153450222632     
 C   6.8378576082618929        1.4072092437728865       -9.2638008896821997     
 H   8.7457345334740832        8.6769477540055622       -17.267259290027326     
 H   5.9755626214211119        9.9834479583910589       -13.647485280887944     
 H   4.2457865527075551        9.7118086512024373       -13.352045449848680     
 H   4.8281933494937244        9.9341554172964290       -15.003937331211757     
 H   3.8474580521878265        7.6978775913054251       -15.772587417335304     
 H   3.1142511764516989        7.5052555612199825       -14.161417960954219     
 H   4.1199568292717315        6.2126352818266302       -14.859983658980262     
 H   10.272181534971702        3.0162953175875846       -15.714339619283624     
 H   10.713204781457765        4.7014024046646705       -15.341249804806596     
 H   10.140972216103357        4.2601702724014130       -16.959735999850672     
 H   7.6368127653622500        3.6550524278303671       -17.321346992245569     
 H   6.5442430561815907        3.5915812678221459       -15.917479189689280     
 H   7.8139699006436008        2.3569337364281893       -16.119682903590519     
 H   2.7706000804192357       -1.5109447997752929       -11.368349758322395     
 H   2.7038720991033345        2.4931203004526705       -14.867975211849034     
 H   4.0820799388095264        3.2443493141537090       -15.708335320765084     
 H   3.8703951756982389        3.4834091644874214       -13.963070856938423     
 H   3.2814245046131783       0.14255952535705899       -15.666289382317427     
 H   4.9550251156788230      -0.45657908623805554       -15.513407725810360     
 H   4.5768314770659311       0.88204590917005821       -16.617829351915383     
 H   3.5532581306103914        2.2382589031289024       -8.3972530885595802     
 H   5.0395007854547247        2.5074693193220714       -7.4550672323643257     
 H   4.5176804739449805       0.86576847031700965       -7.8294494405736321     
 H   6.8136857791945697       0.33658064737429505       -9.0120055993582255     
 H   7.3109947807971887        1.9384635074860834       -8.4260059053100793     
 H   7.4795557204110628        1.5197796760126270       -10.149890212112307     
 C  -3.8143022377193172       -3.3118841651742064        1.5407097506705352     
 C  -4.3894951920594636       -3.5163364422590622       0.24244339074430465     
 C  -4.1222142453178749       -2.0984909365413809        2.2356812184920134     
 N  -2.9827155539273229       -4.2472539060675949        2.1477057463214715     
 C  -5.2760407481158484       -2.5654105104031699      -0.27635353712711030     
 C  -4.0806141900487303       -4.7323623648182869      -0.62643745908576354     
 C  -5.0255653150132549       -1.1871436540263749        1.6780596588291474     
 C  -3.5298381373845360       -1.8417478134132412        3.6110068300505986     
 Dy  -1.9026502088363817       -4.9248955960456309        4.0198555267077474     
 H  -2.8574197218120525       -5.0330345190510588        1.5022809156653574     
 H  -5.7182992831329118       -2.7355409851761587       -1.2587847376308017     
 C  -5.6211959058979577       -1.4145018717601494       0.43593694912163317     
 C  -2.5900602537221800       -4.8274728816411230       -1.0088277149725458     
 C  -4.6448528353536549       -6.0603790333009053       -7.5458960359742339E-002
 H  -4.6177791162207491       -4.5527025049798215       -1.5716102480067802     
 H  -5.2754063872574708      -0.28110244415319485        2.2296467178318369     
 C  -4.4179460492657547       -2.4683377646760563        4.7055004257055089     
 H  -2.5366091473304975       -2.3333965163401733        3.6388526820434208     
 C  -3.2737231598657055      -0.35859286544819396        3.9238966474877315     
 N  -1.2327988201234503       -4.0208004821659147        5.9690771471930626     
 H -0.26074611160301808       -3.8221843629047387        5.6931480313831786     
 N -0.66021378413391218       -6.7050304480062257        4.4470549314680117     
 O  -3.8724174314394681       -6.1678540231579557        4.4906209331570537     
 O   6.0036589999496771E-002  -3.9565909238683892        3.0200468529606179     
 H  -6.3446707091619805      -0.71394667757966990        2.4970584344258306E-002
 H  -2.2797955595377775       -3.9164777627997376       -1.5398832105667259     
 H  -1.9200964218162160       -4.9357708478092537      -0.14421426972968376     
 H  -2.4047913219217545       -5.6843463015579951       -1.6721650688248098     
 H  -4.4354778317518671       -6.8856704264257287      -0.77270769928990024     
 H  -4.2298078095149965       -6.3422346015861661       0.90133777847986918     
 H  -5.7352007273435355       -5.9976180636054002        4.2150074754374330E-002
 H  -3.9785445860963851       -2.3527015991889986        5.7048836462903667     
 H  -4.5963424206453123       -3.5363276071661005        4.5243234795364344     
 H  -5.4030308583235245       -1.9803064283680878        4.7031361509615222     
 H  -4.2145255835666964       0.19926884426857758        4.0180391009421674     
 H  -2.6842744415868491       0.12546893661639610        3.1348886138483936     
 H  -2.7405354197237548      -0.25789739301342818        4.8807304442367734     
 C  -1.6396207653307910       -3.0545652980726805        6.8870387801453541     
 C  0.18781735889086784       -7.7646335025110318        4.1789434789323767     
 H -0.65693802400499424       -6.5363259195020174        5.4602610497373689     
 C  -3.8329954102561858       -7.4864029221396251        5.1606292898436568     
 C  -5.2172658084855588       -5.9788499449367967        3.9195475271037052     
 C   1.4529287085004945       -4.3436014537991570        3.2911446011379861     
 C  0.11342518261403159       -2.9896329770396450        1.9163083852574170     
 C -0.98028881857501260       -1.7893317262496153        6.9885285842496350     
 C  -2.7674765242125599       -3.3214606535338542        7.7282314526460869     
 C  0.86233885356252504       -8.4547344878781150        5.2397008525950106     
 C  0.41122016025860753       -8.1781612335261720        2.8317429627315756     
 H  -3.6657421395515644       -7.3051221052348225        6.2311737844473374     
 H  -2.9664235488740651       -8.0163946705454716        4.7475258228244659     
 C  -5.1721099980331458       -8.1575491089370153        4.8523824888242517     
 C  -5.7012399121088100       -7.3856678887655285        3.6342322309509081     
 H  -5.0901249844114318       -5.3285093694910390        3.0478534410825500     
 H  -5.8411850866211896       -5.4788690978686070        4.6764166077060993     
 H   1.8429799038272654       -3.6802903574029489        4.0790826046633235     
 H   1.4164462525219585       -5.3734576868687380        3.6641264843354380     
 C   2.2099887463309598       -4.1691204826202313        1.9596163509646538     
 C   1.1660265346393144       -3.5707517605902730       0.98431352393703109     
 H -0.90031221722395405       -2.9260022996542165        1.5078273996492448     
 H  0.41676712644865210       -2.0127660187838470        2.3233914110624734     
 C  -1.5120088360796109      -0.81310093641251080        7.8405131020740191     
 C  0.28393691355509776       -1.5315481433113745        6.1767664642426316     
 C  -3.2608191068319958       -2.3094771544959825        8.5647860135998819     
 C  -3.3598523909590705       -4.7263083693519929        7.7206479498362235     
 C   1.6443011488763370       -9.5719378633656529        4.9366148968058585     
 C  0.69815318619987687       -7.9505334753994452        6.6673401892969313     
 C   1.2290057927498377       -9.2868132073377048        2.5853987674878929     
 C -0.27361905192985758       -7.4356975234761515        1.6947248812409945     
 H  -5.8717266959610983       -8.0427857463055936        5.6883431777378020     
 H  -5.0558425089364674       -9.2288622068416171        4.6484627110840497     
 H  -5.2609234520572734       -7.7713115593955617        2.7044950010570452     
 H  -6.7939251643759855       -7.4499201550110818        3.5495892006676120     
 H   2.5948671158980066       -5.1282506722300516        1.5925056830396862     
 H   3.0646871122351751       -3.4910740170544492        2.0765215855923729     
 H   1.6044495615416936       -2.8123154547900366       0.32450749794786193     
 H  0.71903363918972119       -4.3555574407555229       0.35887109304437342     
 H  -1.0283294917109720       0.15996991557262388        7.8782953752092730     
 C  -2.6509534369597407       -1.0483011000402740        8.6187622064582659     
 C  0.62528206767181538       -4.0844781944942461E-002   6.0093954474280560     
 H  0.11202115790232176       -1.9385679398391398        5.1629868773245109     
 C   1.4835013596505040       -2.2898403907454634        6.8006470240921093     
 H  -4.1416102764309732       -2.4934251659946449        9.1840650756047850     
 C  -4.8032240548121328       -4.8140076292420257        8.2318697234651523     
 H  -3.3630351491516350       -5.0731706562657459        6.6751156021097771     
 C  -2.4443026250393749       -5.6806193367227698        8.5189292614992471     
 H   2.1228193167842662       -10.119398018738428        5.7451670847383332     
 C   1.8365187495468793       -10.000664893733546        3.6210310107467367     
 C   1.4568366216294848       -6.6183540800064877        6.8846488708448774     
 H -0.37822261291705606       -7.7540240637010118        6.8254838054960398     
 C   1.1093637175208793       -8.9577356233381344        7.7471529551043350     
 H   1.4071287532108168       -9.5977980330548291        1.5582228324548240     
 C  0.53018064797350783       -7.4202276568210817       0.38554329775678864     
 H -0.37634015156998202       -6.3845531896777254        2.0148905296633179     
 C  -1.6885662976843585       -8.0005888386571797        1.4499757474666999     
 H  -3.0711027431329754      -0.26943872467176244        9.2562644834683461     
 H -0.23871590048889368       0.53283666865050383        5.6478331665980583     
 H   1.4465718988594356        9.4239218517248868E-002   5.2891263634677284     
 H  0.94906867141966322       0.41021554665297189        6.9599453909302431     
 H   1.6790393943012853       -1.8990267789873945        7.8093783879882377     
 H   2.4008780168848571       -2.1697300136188868        6.2040004186444628     
 H   1.2877135252838006       -3.3667244623211441        6.9140522788189198     
 H  -5.1878227599977604       -5.8417038908385823        8.1228460024467264     
 H  -5.4773025717516042       -4.1383836930754407        7.6857742799133497     
 H  -4.8724313460107753       -4.5583300760112255        9.2995202294738437     
 H  -2.4136406111922519       -5.3710019753728844        9.5773017376293446     
 H  -1.4171277477586550       -5.6570333115558977        8.1172864787339183     
 H  -2.8076531378806475       -6.7247768166784558        8.4844356080231602     
 H   2.4866494309579483       -10.846254353343694        3.4033224242978273     
 H   2.5399567058597197       -6.7993317034322658        6.9328490707692882     
 H   1.1532942580632677       -6.1411489874167042        7.8268114148314707     
 H   1.2763405441224895       -5.8967413063020730        6.0774921924434340     
 H   2.1868181324873093       -9.1636747296910457        7.7149889857962002     
 H  0.56938217215452491       -9.9081361747876837        7.6402947512564587     
 H  0.88701613231357734       -8.5511069430830098        8.7427720902987112     
 H   1.5508278067577705       -7.0416690142927596       0.53983984073017932     
 H   4.0139245849889232E-002  -6.7841284766472345      -0.36565028025336038     
 H  0.61369698883439217       -8.4227435988036827       -5.3442951472697606E-002
 H  -1.6326697681788611       -9.0628895970744114        1.1717418566853672     
 H  -2.1993677079002891       -7.4673549996349156       0.63582983725660247     
 H  -2.3122625152900302       -7.9334467590920941        2.3534395822348499     
         240

 C   9.0014027595854476        6.1594939703576035       -9.3399178369954363     
 C   9.5725761892799035        5.9581091284080587       -8.0392986438768368     
 C   9.3620635279610038        7.3410652070845934       -10.062489374047091     
 N   8.1266454833412034        5.2480886797616719       -9.9190634815846739     
 C   10.496345625529026        6.8828746964350422       -7.5398733438765246     
 C   9.2379030167795673        4.7623782384724729       -7.1526779507115696     
 C   10.297688521126759        8.2283934063486850       -9.5199522404387213     
 C   8.7845691149511556        7.5945931788074841       -11.445299213122418     
 Dy   7.0664626457062170        4.5189816886129286       -11.782103152255903     
 H   7.9670990853667272        4.4920181380616695       -9.2483016241849523     
 H   10.936436539967193        6.7101118563527749       -6.5571934323706920     
 C   10.882988036218299        8.0070605431285902       -8.2717851115799679     
 C   7.7513745052902854        4.6936772403918203       -6.7476883115409025     
 C   9.7675112663379018        3.4177935957885732       -7.6986929272067730     
 H   9.7909487813929150        4.9383652135444294       -6.2159313175298196     
 H   10.580048750362138        9.1125159421946016       -10.088888150771007     
 C   9.6530175361384405        6.9235769120539139       -12.530165225392427     
 H   7.7763398331396338        7.1347186684459620       -11.469488041242634     
 C   8.5849594573982948        9.0814792572410816       -11.783884433530689     
 N   6.5061411661219841        5.3645785432199178       -13.784019518482619     
 H   5.5613043107871594        5.6790090979439345       -13.537100730777164     
 N   5.8209718421321615        2.7470783274791053       -12.245437566822703     
 O   9.0189285634718530        3.1942988316561234       -12.110389512543041     
 O   5.0899600923199877        5.5380775323788187       -10.863017260622769     
 H   11.631088531307736        8.6893538453560204       -7.8735735208841078     
 H   7.5784762443060254        3.8560310588066451       -6.0597017566992113     
 H   7.0670432768405576        4.5604451557515695       -7.5968573231584751     
 H   7.4481474897975106        5.6189439814700606       -6.2373678527676741     
 H   10.854769833107007        3.4647224938554642       -7.8458327591629846     
 H   9.3206519900194760        3.1315156089418918       -8.6593008910988427     
 H   9.5638909213996239        2.6046911943279509       -6.9864943230279879     
 H   9.2304650717299186        7.0613658244532749       -13.534058241485130     
 H   9.7714504794810573        5.8457284368896509       -12.351115981503074     
 H   10.663879173102174        7.3580536000964560       -12.516438444736544     
 H   9.5468198605291938        9.6037476659219791       -11.876207762095216     
 H   8.0009867370423180        9.6015329327306951       -11.013541722216967     
 H   8.0710593944542008        9.1824811498256302       -12.750051987336164     
 C   7.0214698178573931        6.2228126862636541       -14.750662865467026     
 C   5.0154844292051592        1.6444632072525198       -12.020089163874330     
 H   5.8234064884876799        2.9481923648482700       -13.253163661035417     
 C   9.0028389185251338        1.8904647777173020       -12.809053034355047     
 C   10.377157471075400        3.4213394937687971       -11.587586542882905     
 C   3.7065988066970359        5.1344270740968430       -11.163929660868611     
 C   5.0030085241031941        6.4037968374108454       -9.6685400629141984     
 C   6.5084153437585188        7.5446192599943531       -14.926114944632536     
 C   8.1132896199042364        5.7854526682636616       -15.559206929418284     
 C   4.4024890648064918       0.94333901257218700       -13.111793573633024     
 C   4.7748144227450258        1.1942311239552139       -10.688247876133595     
 H   8.7596107714752236        2.0873852789399248       -13.860763784181310     
 H   8.1902861460403305        1.3052092830444884       -12.363149468893059     
 C   10.389688551679392        1.2800841308783699       -12.601534524901670     
 C   10.937595924634708        2.0281160666297597       -11.376829102603178     
 H   10.257952081802229        4.0385817678308138       -10.691711663700234     
 H   10.948730156332623        3.9747146281545889       -12.349463928401788     
 H   3.2831959634767651        5.8818197894953679       -11.863434473094568     
 H   3.7740362936635581        4.1514946066813385       -11.662159542133379     
 C   2.9678479415612533        5.1192490632187244       -9.7994789634428283     
 C   3.9905718168075084        5.6862914658162609       -8.7807079361836866     
 H   6.0165243560520132        6.4825119521575356       -9.2637450601984614     
 H   4.6484462487443974        7.4008000724254357       -9.9843877183988035     
 C   7.1458234872678092        8.4048303478964339       -15.824991615065347     
 C   5.2721557902986209        7.9635352170922760       -14.144843092403928     
 C   8.7126215590373466        6.6838829247675910       -16.448217785892027     
 C   8.5554315657926558        4.3344312505417406       -15.456874178084703     
 C   3.6367822807596482      -0.19568560816289432       -12.850368882965478     
 C   4.6073182567493172        1.4688938276089654       -14.525105114834993     
 C   3.9770282188480888        6.1932765470400927E-002  -10.483552523851195     
 C   5.4132125527196520        1.9326207967948319       -9.5230818947503924     
 H   11.037063762964186        1.4695605441548301       -13.467289317466882     
 H   10.339794160939295       0.19613565943619610       -12.441581884493420     
 H   10.555040412408221        1.5870643541667211       -10.445270855598038     
 H   12.035320112368062        2.0089480726899001       -11.340525943432919     
 H   2.6596036960508700        4.0957133693985188       -9.5261384310880270     
 H   2.0685283813255393        5.7516071139203451       -9.8296134638063464     
 H   3.5204848848860291        6.3622447026347233       -8.0498785588060091     
 H   4.4816210500688340        4.8710356541092308       -8.2278403007380572     
 H   6.7829499874138603        9.4234984396163259       -15.925797694764059     
 C   8.2455430290909568        7.9954659992805093       -16.582744365614587     
 C   5.0677531380203193        9.4815400842174409       -14.031842117778870     
 H   5.3938501856219032        7.5830836050397661       -13.114865681850839     
 C   4.0109209706065263        7.2992963520209786       -14.756524967679226     
 H   9.5640785256559955        6.3642403956323506       -17.047402325251653     
 C   10.001987101681738        4.0782844330194914       -15.888364562895926     
 H   8.4771473096013814        4.0546814011315524       -14.396946390626150     
 C   7.5821496074926715        3.4307870058900392       -16.244902506027916     
 H   3.1953522330308921      -0.73935382392799553       -13.683116291649432     
 C   3.4106557268809419      -0.64631163671154623       -11.546254841656085     
 C   3.7727591518159329        2.7489140898426463       -14.771607032450998     
 H   5.6765361028098376        1.7387988068927644       -14.622594523700361     
 C   4.3308145847547390       0.44300994471847743       -15.632792405588283     
 H   3.7771254403935406      -0.26945939216667503       -9.4671582908862568     
 C   4.5842851911548737        1.8901226224888397       -8.2318330452143815     
 H   5.4883533021841195        2.9933926964826041       -9.8216552398311503     
 C   6.8409788363437984        1.4097639437092422       -9.2594490812880910     
 H   8.7375865698203778        8.6843471457352841       -17.264931536545959     
 H   5.9659486267250568        9.9839032893065056       -13.645996771743546     
 H   4.2370227145071775        9.7088072205923162       -13.349560352246247     
 H   4.8182734548740385        9.9314793894316082       -15.001859765171169     
 H   3.8425323671534355        7.6929297829101539       -15.769408809688539     
 H   3.1100491742241139        7.4996061790089836       -14.158057345526508     
 H   4.1184041052931448        6.2088739768852985       -14.856102758256249     
 H   10.276564215368117        3.0268505937032053       -15.715803378519444     
 H   10.714692569659878        4.7125948535764373       -15.342742202216266     
 H   10.141300767798189        4.2706895709213422       -16.960611434063136     
 H   7.6379451476891376        3.6601440349388490       -17.318763840093290     
 H   6.5475606242975113        3.5946989226560384       -15.913404639909816     
 H   7.8192702959264206        2.3626155033667797       -16.117435082470994     
 H   2.7708356189732739       -1.5078458068515284       -11.358541645031275     
 H   2.7043334869531677        2.4965012796250372       -14.859469804071582     
 H   4.0818518822890502        3.2429150917510237       -15.704218611301830     
 H   3.8756361464783269        3.4842554368180503       -13.959003009471502     
 H   3.2733092314525196       0.14483204745420603       -15.657288127961555     
 H   4.9449044539298814      -0.45951627628115277       -15.507622129659842     
 H   4.5684698582126346       0.87935052672655534       -16.612327872174614     
 H   3.5571072694648720        2.2446076932574570       -8.3942536131715997     
 H   5.0435132042119886        2.5150376404909678       -7.4527366636011090     
 H   4.5209307479727316       0.87293169797615922       -7.8237301700199504     
 H   6.8157821019498410       0.33958596696058030       -9.0061417014303142     
 H   7.3145962415573296        1.9417341164817792       -8.4224224195095765     
 H   7.4827478909405096        1.5204642945819955       -10.145648887246692     
 C  -3.8144846051083516       -3.3085762197254960        1.5411644339720083     
 C  -4.3895972310364897       -3.5114073290011092       0.24263751722708943     
 C  -4.1240084140769815       -2.0969890622943117        2.2383278370974127     
 N  -2.9816758603359568       -4.2440146442992157        2.1462076975653979     
 C  -5.2773016705600559       -2.5607404481030112      -0.27439782706575477     
 C  -4.0801508133162940       -4.7257090359623719      -0.62833902447647538     
 C  -5.0282521474775921       -1.1856743006150561        1.6821856009626901     
 C  -3.5327407696453093       -1.8420084057925792        3.6144145096830687     
 Dy  -1.9030429812545626       -4.9252558437133498        4.0177666809223593     
 H  -2.8551450631164497       -5.0278977869735053        1.4989681460820896     
 H  -5.7196240268512657       -2.7299445000623508       -1.2569059939392615     
 C  -5.6236177102880598       -1.4114278601921419       0.43970142451055150     
 C  -2.5898241474260710       -4.8195837521490672       -1.0118814133989185     
 C  -4.6432251049459721       -6.0549009658058601       -7.9113989306755228E-002
 H  -4.6180268437197123       -4.5449735016808299       -1.5728690675864412     
 H  -5.2790621379595972      -0.28099782620553510        2.2353666784202453     
 C  -4.4221142298924674       -2.4693176822672536        4.7074266166152334     
 H  -2.5398268283889727       -2.3341359156131647        3.6427668436112497     
 C  -3.2762221437124204      -0.35930954140078425        3.9291353008333449     
 N  -1.2359975883522776       -4.0210351301226188        5.9677738236684092     
 H -0.26552295299286721       -3.8177565097295019        5.6914795746390192     
 N -0.66071362441221659       -6.7054767004159146        4.4452095053396112     
 O  -3.8722506265874950       -6.1701070286650586        4.4833394614092006     
 O   6.0803647014521928E-002  -3.9550083586199696        3.0230904379375874     
 H  -6.3478712690288814      -0.71098198054068640        2.9971698262045390E-002
 H  -2.2796445357758888       -3.9074182899197507       -1.5408172187033895     
 H  -1.9192653648754052       -4.9302088789487906      -0.14814537284319959     
 H  -2.4053009302456667       -5.6747171780400949       -1.6774027328635694     
 H  -4.4343512084092733       -6.8789110380194423      -0.77792304040040527     
 H  -4.2269253060442473       -6.3381660459818576       0.89665110169587581     
 H  -5.7334339597663586       -5.9927490978451301        3.9819666631655613E-002
 H  -3.9837851563015656       -2.3544511381595483        5.7073336346008485     
 H  -4.6001562719580464       -3.5372048169777952        4.5253290276096125     
 H  -5.4072034511923484       -1.9813068052446834        4.7043258528084468     
 H  -4.2167397361733618       0.19916367896014869        4.0224027656300594     
 H  -2.6851810967425065       0.12510594905057631        3.1416133193409737     
 H  -2.7445453410875671      -0.26000855457775679        4.8868456198899342     
 C  -1.6456450032992516       -3.0588881706840465        6.8880908114530861     
 C  0.18689272298132445       -7.7653176585554800        4.1769651864157575     
 H -0.65742247091974448       -6.5368724127269164        5.4584223741705005     
 C  -3.8335781790933763       -7.4886404225726437        5.1534615319264736     
 C  -5.2172376802812810       -5.9799562737949570        3.9130686460285200     
 C   1.4535139787004698       -4.3437746222191995        3.2921744616460868     
 C  0.11433952095833001       -2.9860003898826628        1.9212962553545463     
 C -0.99025888048126198       -1.7922776501771345        6.9931421760321539     
 C  -2.7723013611169320       -3.3314595035221615        7.7282522019787825     
 C  0.86065684831939882       -8.4562553336092083        5.2376635384802599     
 C  0.41085020746567713       -8.1781514815098628        2.8296701547699969     
 H  -3.6648657396489859       -7.3074467248530812        6.2236974471299709     
 H  -2.9681625875103617       -8.0197246948381995        4.7395639578132425     
 C  -5.1737291375964887       -8.1581703517901634        4.8469331959880391     
 C  -5.7028704498783691       -7.3863476894622524        3.6287393172933626     
 H  -5.0900637999958604       -5.3299236288214873        3.0411695663034224     
 H  -5.8401529682051301       -5.4791356795001773        4.6701544254957943     
 H   1.8448471720909021       -3.6822423545278014        4.0808379761701570     
 H   1.4163493805058607       -5.3741521558303011        3.6634292521586658     
 C   2.2094815070144116       -4.1675422314892199        1.9602993386564211     
 C   1.1652172046323488       -3.5665214260307594       0.98721594302017945     
 H -0.89963590403275628       -2.9204930141265057        1.5139807107867824     
 H  0.41926587966621948       -2.0104057091346546        2.3299367951343499     
 C  -1.5247597896556304      -0.82029614153188524        7.8475740388203183     
 C  0.27330148091234285       -1.5292489562158056        6.1827309715955003     
 C  -3.2683149584703961       -2.3237161903361834        8.5675499871848864     
 C  -3.3604952301961171       -4.7374844139393932        7.7163959629844125     
 C   1.6424033170975201       -9.5735271874323704        4.9343559607155658     
 C  0.69616348728488298       -7.9525890396344723        6.6654290520520849     
 C   1.2283277553623457       -9.2869732393508198        2.5831280054434984     
 C -0.27236961608836474       -7.4343319840423439        1.6926485814789447     
 H  -5.8723569867280432       -8.0419780438253134        5.6834618418959115     
 H  -5.0589503647346437       -9.2296999409645366        4.6436267643548472     
 H  -5.2635633134294100       -7.7729219232307836        2.6989468068491926     
 H  -6.7956390646871867       -7.4494943535605271        3.5448391410842315     
 H   2.5931137624581062       -5.1262280033435488        1.5910650376177020     
 H   3.0648533326334162       -3.4904641699467271        2.0775835001877545     
 H   1.6037123640096089       -2.8075356522005346       0.32813673890046885     
 H  0.71667908408523506       -4.3497464495327467       0.36106288663215480     
 H  -1.0443170839454234       0.15389233101399269        7.8884304290038090     
 C  -2.6624511194167537       -1.0612437397082604        8.6250917394903510     
 C  0.61100778836822456       -3.7709652992695332E-002   6.0184850311666533     
 H  0.10288282467720566       -1.9343369032621827        5.1680537905032855     
 C   1.4744689474329786       -2.2856998516731903        6.8055753003275035     
 H  -4.1480186469794242       -2.5122308212399123        9.1863016245145452     
 C  -4.8037812339265260       -4.8305231870549248        8.2257211708318945     
 H  -3.3619938845990531       -5.0810837424474586        6.6700471090442885     
 C  -2.4428124005324063       -5.6912921944816315        8.5126091301792854     
 H   2.1205710059250529       -10.121432383321507        5.7428240694914168     
 C   1.8350946550495353       -10.001594179951869        3.6186235489694001     
 C   1.4555931886930105       -6.6210410106061630        6.8836462491126333     
 H -0.38013241099620332       -7.7555063264859614        6.8231837777512379     
 C   1.1062276169598353       -8.9604838335062276        7.7449491917841184     
 H   1.4069898454552761       -9.5972818591020879        1.5558704010020827     
 C  0.53321092246983237       -7.4178607403050281       0.38466669629394923     
 H -0.37507830014148291       -6.3834854023888399        2.0137992870651522     
 C  -1.6871785444051406       -7.9982021853043213        1.4453418816333650     
 H  -3.0843471495013266      -0.28567876606317433        9.2648318513549288     
 H -0.25371374240944905       0.53442980783297866        5.6563571428181554     
 H   1.4329308488214638       0.10054357628138642        5.2998902233243417     
 H  0.93231681849368009       0.41232941857032329        6.9701361241737310     
 H   1.6695054382162213       -1.8956324001580247        7.8146904445588259     
 H   2.3913614812606143       -2.1630993144929427        6.2089125762272399     
 H   1.2807869891596106       -3.3629812332600868        6.9177025726479737     
 H  -5.1852813741428729       -5.8587670441766528        8.1141068440593909     
 H  -5.4791547196790233       -4.1556142045966684        7.6804671398726825     
 H  -4.8746319703402365       -4.5775589914306636        9.2937106421801516     
 H  -2.4144622138226395       -5.3857799529242394        9.5718059778528772     
 H  -1.4155484250207222       -5.6627060465131027        8.1129473264722236     
 H  -2.8021828088116152       -6.7360310908195329        8.4737649591270028     
 H   2.4851543371850511       -10.847204021031510        3.4007991671579356     
 H   2.5386177063517339       -6.8025863944506524        6.9308668728508245     
 H   1.1529599177651042       -6.1449122634008688        7.8266098162098974     
 H   1.2748699752613653       -5.8983364398769691        6.0775646005262622     
 H   2.1834257475879437       -9.1674977626514931        7.7129335996363908     
 H  0.56533636971679879       -9.9102631782332988        7.6376950271436357     
 H  0.88408485869789843       -8.5539544885388601        8.7406450416337762     
 H   1.5537679717248820       -7.0400113910281217       0.54076418691867034     
 H   4.4460115812394771E-002  -6.7807901583798733      -0.36644578033069236     
 H  0.61686306363267263       -8.4199067857134988       -5.5299511709062728E-002
 H  -1.6313839632649181       -9.0602258865056911        1.1661018588960990     
 H  -2.1965295932552746       -7.4638807979381694       0.63106540727377225     
 H  -2.3121350403805287       -7.9316042948374887        2.3479137399381078     
         240

 C   9.0039144719230553        6.1598749097861507       -9.3401284010483074     
 C   9.5752147636914877        5.9596800480444765       -8.0393998222359500     
 C   9.3641350952998987        7.3410371224432991       -10.063552791413032     
 N   8.1295120138811399        5.2476865269900044       -9.9186101169275869     
 C   10.498788617038025        6.8850442459700396       -7.5408474361093392     
 C   9.2409199828911692        4.7647499135739215       -7.1515722528372763     
 C   10.299610569883244        8.2290110988092806       -9.5218562352577365     
 C   8.7868724818379356        7.5934053411860383       -11.446619502237027     
 Dy   7.0699164094216798        4.5181340330648796       -11.781755460595067     
 H   7.9699647986263731        4.4921623647952664       -9.2472577607120616     
 H   10.938998264142604        6.7131369446605236       -6.5581120063564446     
 C   10.885124412722599        8.0087180582902437       -8.2736590191020749     
 C   7.7544309839697441        4.6962043005554088       -6.7464920900861181     
 C   9.7708069880464326        3.4197446177681221       -7.6961869877485221     
 H   9.7939297883406571        4.9418525648631437       -6.2150437013177244     
 H   10.581757708969395        9.1126862102317290       -10.091575340740954     
 C   9.6569838212048396        6.9235196830984451       -12.530754434192824     
 H   7.7794054174164948        7.1320365498961751       -11.471316817782496     
 C   8.5848486769931220        9.0798405208704978       -11.785557082318547     
 N   6.5072637848260904        5.3664086981662376       -13.781783734188796     
 H   5.5626480386930979        5.6797186226100429       -13.533010533104681     
 N   5.8248504845988895        2.7454339514591526       -12.243532803021509     
 O   9.0226529149049135        3.1949853123689591       -12.111712521698669     
 O   5.0925518814820938        5.5353357163062498       -10.863163435647886     
 H   11.633196756907330        8.6914099319267564       -7.8761288709165225     
 H   7.5817104422372870        3.8596158224378745       -6.0572236211308317     
 H   7.0701448627805279        4.5615223637646443       -7.5954237008238188     
 H   7.4509556011344840        5.6221167008137414       -6.2376055454746391     
 H   10.858128657464531        3.4665573545262292       -7.8428808905807221     
 H   9.3244258227289780        3.1326711363396873       -8.6567608872252197     
 H   9.5669483579628007        2.6072137087054275       -6.9834104409896725     
 H   9.2345982088757115        7.0599506287031026       -13.534861786743807     
 H   9.7774108118346863        5.8461091158428271       -12.350978093723965     
 H   10.666883448270481        7.3599941504808530       -12.516886099734620     
 H   9.5457173729066049        9.6038765411945057       -11.877437001263889     
 H   7.9996384873716702        9.5988121072553945       -11.015496118616074     
 H   8.0711692799513468        9.1798356465821769       -12.751934715886893     
 C   7.0200389776070038        6.2259295259076728       -14.748358825389815     
 C   5.0178011937364664        1.6445633460023872       -12.016073028807259     
 H   5.8269324523409596        2.9449529520299400       -13.251525253744081     
 C   9.0060216134817068        1.8905105100321808       -12.809206181873202     
 C   10.380339037181956        3.4210683896914920       -11.587253841110121     
 C   3.7090570296603498        5.1303889529549034       -11.160792833001842     
 C   5.0067928706293419        6.4070486115050107       -9.6741401344081872     
 C   6.5037162275712284        7.5463276603367557       -14.923569544467666     
 C   8.1124335823461173        5.7913449432234687       -15.557482076601532     
 C   4.4024210755166768       0.94330124422628236       -13.106247310241812     
 C   4.7775581360900246        1.1964980055575711       -10.683437675968669     
 H   8.7650194128291599        2.0866433714272969       -13.861517920008611     
 H   8.1919391213645234        1.3069115342895152       -12.364130852561846     
 C   10.391531896664686        1.2786326894374032       -12.598573751138424     
 C   10.938560648569725        2.0275224038808251       -11.374003625955643     
 H   10.260738876112637        4.0394935831397181       -10.692263972263380     
 H   10.953599542725643        3.9727257905885582       -12.348964123985905     
 H   3.2855973855306195        5.8725350074219271       -11.864621205431694     
 H   3.7760366471602129        4.1450098068296892       -11.652202749921095     
 C   2.9706769226948717        5.1245721753756337       -9.7972739695774163     
 C   3.9945987982807978        5.6953913587259315       -8.7824207706003357     
 H   6.0205715593124340        6.4870856611018759       -9.2704390800774892     
 H   4.6525841763367977        7.4020247775819916       -9.9950384383778133     
 C   7.1387269777642404        8.4081064495071480       -15.822457505914539     
 C   5.2667597247986935        7.9624482873979456       -14.142079788445827     
 C   8.7092668352511708        6.6912474846956123       -16.446499572760867     
 C   8.5577628273404116        4.3414044447553328       -15.455671523822351     
 C   3.6361347806722981      -0.19476991999642621       -12.842699546493611     
 C   4.6054656750309322        1.4674075186242830       -14.520354020859468     
 C   3.9790758822455579        6.5171691150906139E-002  -10.476651467301132     
 C   5.4168529755291441        1.9360209703635249       -9.5195004630161613     
 H   11.040502468108176        1.4660019822045758       -13.463399138737048     
 H   10.339827395158281       0.19505274391850155       -12.437281894356925     
 H   10.554111029265682        1.5881500340632095       -10.442558534713930     
 H   12.036116003822375        2.0071383614693787       -11.336041329225923     
 H   2.6604772920692450        4.1040498397722809       -9.5181220691939199     
 H   2.0725638945873532        5.7579290238771694       -9.8312326289007483     
 H   3.5257376497078172        6.3751023661434223       -8.0550031651056937     
 H   4.4855116728073163        4.8828283968455866       -8.2261083792255274     
 H   6.7731477247604985        9.4256562760944149       -15.923124635150161     
 C   8.2391570999388009        8.0016563488078507       -16.580477907798031     
 C   5.0591164568192495        9.4799219340270504       -14.029606315169456     
 H   5.3895400155154869        7.5826930660955671       -13.111988656548164     
 C   4.0069995106430252        7.2952426521409270       -14.753195696885582     
 H   9.5611289847898906        6.3738071115464372       -17.046117146059462     
 C   10.004087562698489        4.0882497392237287       -15.889161036322458     
 H   8.4817431756960460        4.0614748287877864       -14.395670220093196     
 C   7.5852033087983211        3.4358791214326687       -16.242289479105395     
 H   3.1931896365345294      -0.73892295380546946       -13.674248097494198     
 C   3.4113028605398399      -0.64392759416357004       -11.537945344084712     
 C   3.7738510379782522        2.7493598133404018       -14.766187494400945     
 H   5.6749453835830037        1.7343096975931453       -14.620478498705605     
 C   4.3234340443676471       0.44181980564908385       -15.626439258657321     
 H   3.7797737790412489      -0.26469420724211318       -9.4596836524711918     
 C   4.5879814061625117        1.8963605277789009       -8.2281587444188879     
 H   5.4929262511691661        2.9962237846519408       -9.8195951346400374     
 C   6.8441000644257040        1.4123186436455979       -9.2550972728939804     
 H   8.7294386061666742        8.6917465374650060       -17.262603783064591     
 H   5.9563346320290007        9.9843586202219523       -13.644508262599148     
 H   4.2282588763067990        9.7058057899821932       -13.347075254643812     
 H   4.8083535602543517        9.9288033615667857       -14.999782199130582     
 H   3.8376066821190440        7.6879819745148827       -15.766230202041772     
 H   3.1058471719965293        7.4939567967979848       -14.154696730098797     
 H   4.1168513813145582        6.2051126719439669       -14.852221857532236     
 H   10.280946895764531        3.0374058698188260       -15.717267137755263     
 H   10.716180357861989        4.7237873024882040       -15.344234599625937     
 H   10.141629319493022        4.2812088694412713       -16.961486868275603     
 H   7.6390775300160252        3.6652356420473304       -17.316180687941014     
 H   6.5508781924134318        3.5978165774899313       -15.909330090130352     
 H   7.8245706912092405        2.3682972703053702       -16.115187261351466     
 H   2.7710711575273121       -1.5047468139277635       -11.348733531740157     
 H   2.7047948748030008        2.4998822587974034       -14.850964396294131     
 H   4.0816238257685740        3.2414808693483379       -15.700101901838575     
 H   3.8808771172584153        3.4851017091486791       -13.954935162004579     
 H   3.2651939582918605       0.14710456955135309       -15.648286873605684     
 H   4.9347837921809408      -0.46245346632425000       -15.501836533509325     
 H   4.5601082393593382       0.87665514428305247       -16.606826392433842     
 H   3.5609564083193521        2.2509564833860121       -8.3912541377836209     
 H   5.0475256229692524        2.5226059616598642       -7.4504060948378932     
 H   4.5241810220004819       0.88009492563530867       -7.8180108994662687     
 H   6.8178784247051132       0.34259128654686555       -9.0002778035024029     
 H   7.3181977023174696        1.9450047254774752       -8.4188389337090719     
 H   7.4859400614699565        1.5211489131513642       -10.141407562381078     
 C  -3.8146669724973856       -3.3052682742767856        1.5416191172734817     
 C  -4.3896992700135167       -3.5064782157431558       0.24283164370987417     
 C  -4.1258025828360880       -2.0954871880472430        2.2409744557028120     
 N  -2.9806361667445906       -4.2407753825308356        2.1447096488093242     
 C  -5.2785625930042643       -2.5560703858028528      -0.27244211700439930     
 C  -4.0796874365838569       -4.7190557071064578      -0.63024058986718723     
 C  -5.0309389799419293       -1.1842049472037375        1.6863115430962328     
 C  -3.5356434019060825       -1.8422689981719171        3.6178221893155387     
 Dy  -1.9034357536727435       -4.9256160913810678        4.0156778351369722     
 H  -2.8528704044208473       -5.0227610548959527        1.4956553764988216     
 H  -5.7209487705696205       -2.7243480149485428       -1.2550272502477215     
 C  -5.6260395146781619       -1.4083538486241345       0.44346589989946983     
 C  -2.5895880411299621       -4.8116946226570105       -1.0149351118252912     
 C  -4.6415973745382892       -6.0494228983108149       -8.2769018253768104E-002
 H  -4.6182745712186746       -4.5372444983818392       -1.5741278871661022     
 H  -5.2827178886617236      -0.28089320825787534        2.2410866390086532     
 C  -4.4262824105191791       -2.4702975998584509        4.7093528075249580     
 H  -2.5430445094474474       -2.3348753148861561        3.6466810051790786     
 C  -3.2787211275591348      -0.36002621735337453        3.9343739541789584     
 N  -1.2391963565811051       -4.0212697780793230        5.9664705001437568     
 H -0.27029979438271634       -3.8133286565542650        5.6898111178948607     
 N -0.66121346469052111       -6.7059229528256035        4.4433640792112108     
 O  -3.8720838217355213       -6.1723600341721605        4.4760579896613484     
 O   6.1570704029547077E-002  -3.9534257933715500        3.0261340229145564     
 H  -6.3510718288957824      -0.70801728350170290        3.4972812179832474E-002
 H  -2.2794935120140001       -3.8983588170397638       -1.5417512268400533     
 H  -1.9184343079345942       -4.9246469100883283      -0.15207647595671542     
 H  -2.4058105385695789       -5.6650880545221955       -1.6826403969023289     
 H  -4.4332245850666796       -6.8721516496131558      -0.78313838151091020     
 H  -4.2240428025734973       -6.3340974903775491       0.89196442491188233     
 H  -5.7316671921891817       -5.9878801320848600        3.7489258508936897E-002
 H  -3.9890257265067466       -2.3562006771300985        5.7097836229113295     
 H  -4.6039701232707806       -3.5380820267894904        4.5263345756827915     
 H  -5.4113760440611722       -1.9823071821212790        4.7055155546553706     
 H  -4.2189538887800273       0.19905851365171981        4.0267664303179513     
 H  -2.6860877518981643       0.12474296148475650        3.1483380248335542     
 H  -2.7485552624513794      -0.26211971614208540        4.8929607955430958     
 C  -1.6516692412677119       -3.0632110432954125        6.8891428427608190     
 C  0.18596808707178106       -7.7660018145999281        4.1749868938991392     
 H -0.65790691783449484       -6.5374189059518155        5.4565836986036320     
 C  -3.8341609479305672       -7.4908779230056624        5.1462937740092913     
 C  -5.2172095520770032       -5.9810626026531164        3.9065897649533348     
 C   1.4540992489004452       -4.3439477906392412        3.2932043221541876     
 C  0.11525385930262844       -2.9823678027256806        1.9262841254516754     
 C  -1.0002289423875113       -1.7952235741046538        6.9977557678146720     
 C  -2.7771261980213038       -3.3414583535104687        7.7282729513114781     
 C  0.85897484307627259       -8.4577761793403035        5.2356262243655092     
 C  0.41048025467274674       -8.1781417294935537        2.8275973468084179     
 H  -3.6639893397464078       -7.3097713444713399        6.2162211098126035     
 H  -2.9699016261466586       -8.0230547191309256        4.7316020928020190     
 C  -5.1753482771598316       -8.1587915946433132        4.8414839031518264     
 C  -5.7045009876479282       -7.3870274901589754        3.6232464036358176     
 H  -5.0900026155802891       -5.3313378881519347        3.0344856915242948     
 H  -5.8391208497890705       -5.4794022611317468        4.6638922432854892     
 H   1.8467144403545388       -3.6841943516526543        4.0825933476769913     
 H   1.4162525084897628       -5.3748466247918643        3.6627320199818940     
 C   2.2089742676978639       -4.1659639803582076        1.9609823263481885     
 C   1.1644078746253830       -3.5622910914712458       0.99011836210332793     
 H -0.89895959084155863       -2.9149837285987950        1.5201340219243202     
 H  0.42176463288378691       -2.0080453994854626        2.3364821792062260     
 C  -1.5375107432316499      -0.82749134665125967        7.8546349755666176     
 C  0.26266604826958795       -1.5269497691202369        6.1886954789483690     
 C  -3.2758108101087964       -2.3379552261763843        8.5703139607698926     
 C  -3.3611380694331636       -4.7486604585267935        7.7121439761326016     
 C   1.6405054853187031       -9.5751165114990879        4.9320970246252722     
 C  0.69417378836988919       -7.9546446038695002        6.6635179148072385     
 C   1.2276497179748540       -9.2871332713639347        2.5808572433991039     
 C -0.27112018024687184       -7.4329664446085362        1.6905722817168951     
 H  -5.8729872774949881       -8.0411703413450333        5.6785805060540220     
 H  -5.0620582205328200       -9.2305376750874562        4.6387908176256447     
 H  -5.2662031748015465       -7.7745322870660054        2.6933986126413405     
 H  -6.7973529649983870       -7.4490685521099733        3.5400890815008510     
 H   2.5913604090182059       -5.1242053344570468        1.5896243921957176     
 H   3.0650195530316573       -3.4898543228390047        2.0786454147831357     
 H   1.6029751664775242       -2.8027558496110330       0.33176597985307577     
 H  0.71432452898074905       -4.3439354583099705       0.36325468021993612     
 H  -1.0603046761798747       0.14781474645536150        7.8985654827983458     
 C  -2.6739488018737667       -1.0741863793762465        8.6314212725224380     
 C  0.59673350906463374       -3.4574524040448210E-002   6.0275746149052498     
 H   9.3744491452089601E-002  -1.9301058666852258        5.1731207036820592     
 C   1.4654365352154535       -2.2815593126009168        6.8105035765628985     
 H  -4.1544270175278761       -2.5310364764851800        9.1885381734243072     
 C  -4.8043384130409192       -4.8470387448678238        8.2195726181986366     
 H  -3.3609526200464717       -5.0889968286291714        6.6649786159787991     
 C  -2.4413221760254378       -5.7019650522404932        8.5062889988593238     
 H   2.1183226950658396       -10.123466747904585        5.7404810542444995     
 C   1.8336705605521915       -10.002523466170192        3.6162160871920630     
 C   1.4543497557565364       -6.6237279412058383        6.8826436273803901     
 H -0.38204220907535047       -7.7569885892709109        6.8208837500064359     
 C   1.1030915163987911       -8.9632320436743207        7.7427454284639019     
 H   1.4068509376997351       -9.5967656851493466        1.5535179695493415     
 C  0.53624119696615702       -7.4154938237889736       0.38379009483110976     
 H -0.37381644871298381       -6.3824176150999534        2.0127080444669865     
 C  -1.6857907911259227       -7.9958155319514628        1.4407080158000298     
 H  -3.0975915558696778      -0.30191880745458621        9.2733992192415116     
 H -0.26871158433000436       0.53602294701545350        5.6648811190382524     
 H   1.4192897987834920       0.10684793404552398        5.3106540831809559     
 H  0.91556496556769695       0.41444329048767470        6.9803268574172188     
 H   1.6599714821311571       -1.8922380213286552        7.8200025011294141     
 H   2.3818449456363715       -2.1564686153669981        6.2138247338100161     
 H   1.2738604530354207       -3.3592380041990295        6.9213528664770276     
 H  -5.1827399882879845       -5.8758301975147234        8.1053676856720536     
 H  -5.4810068676064434       -4.1728447161178970        7.6751599998320152     
 H  -4.8768325946696978       -4.5967879068501025        9.2879010548864596     
 H  -2.4152838164530266       -5.4005579304755953        9.5663102180764099     
 H  -1.4139691022827896       -5.6683787814703077        8.1086081742105272     
 H  -2.7967124797425829       -6.7472853649606099        8.4630943102308436     
 H   2.4836592434121534       -10.848153688719325        3.3982759100180444     
 H   2.5372787068437477       -6.8058410854690390        6.9288846749323598     
 H   1.1526255774669409       -6.1486755393850343        7.8264082175883241     
 H   1.2733994064002407       -5.8999315734518651        6.0776370086090905     
 H   2.1800333626885782       -9.1713207956119405        7.7108782134765805     
 H  0.56129056727907245       -9.9123901816789139        7.6350953030308126     
 H  0.88115358508221953       -8.5568020339947086        8.7385179929688412     
 H   1.5567081366919935       -7.0383537677634838       0.54168853310716136     
 H   4.8780985774900310E-002  -6.7774518401125112      -0.36724128040802434     
 H  0.62002913843095298       -8.4170699726233149       -5.7156071945427850E-002
 H  -1.6300981583509750       -9.0575621759369707        1.1604618611068305     
 H  -2.1936914786102601       -7.4604065962414241       0.62630097729094214     
 H  -2.3120075654710273       -7.9297618305828843        2.3423878976413652     
         240

 C   9.0064261842606630        6.1602558492146979       -9.3403389651011786     
 C   9.5778533381030719        5.9612509676808951       -8.0395010005950631     
 C   9.3662066626387936        7.3410090378020048       -10.064616208778975     
 N   8.1323785444210763        5.2472843742183377       -9.9181567522704981     
 C   10.501231608547023        6.8872137955050379       -7.5418215283421537     
 C   9.2439369490027712        4.7671215886753702       -7.1504665549629829     
 C   10.301532618639731        8.2296287912698762       -9.5237602300767517     
 C   8.7891758487247174        7.5922175035645916       -11.447939791351637     
 Dy   7.0733701731371417        4.5172863775168306       -11.781407768934228     
 H   7.9728305118860190        4.4923065915288625       -9.2462138972391692     
 H   10.941559988318016        6.7161620329682723       -6.5590305803421982     
 C   10.887260789226898        8.0103755734518973       -8.2755329266241819     
 C   7.7574874626492027        4.6987313607189973       -6.7452958686313336     
 C   9.7741027097549651        3.4216956397476710       -7.6936810482902711     
 H   9.7969107952883974        4.9453399161818581       -6.2141560851056283     
 H   10.583466667576650        9.1128564782688546       -10.094262530710902     
 C   9.6609501062712368        6.9234624541429755       -12.531343642993223     
 H   7.7824710016933567        7.1293544313463872       -11.473145594322357     
 C   8.5847378965879475        9.0782017844999139       -11.787229731106406     
 N   6.5083864035301966        5.3682388531125582       -13.779547949894974     
 H   5.5639917665990364        5.6804281472761522       -13.528920335432199     
 N   5.8287291270656176        2.7437895754391994       -12.241628039220315     
 O   9.0263772663379740        3.1956717930817944       -12.113035530854299     
 O   5.0951436706441999        5.5325939002336799       -10.863309610673005     
 H   11.635304982506922        8.6934660184974923       -7.8786842209489381     
 H   7.5849446401685485        3.8632005860691034       -6.0547454855624521     
 H   7.0732464487204991        4.5625995717777199       -7.5939900784891616     
 H   7.4537637124714573        5.6252894201574222       -6.2378432381816031     
 H   10.861487481822058        3.4683922151969941       -7.8399290219984596     
 H   9.3281996554384783        3.1338266637374823       -8.6542208833515950     
 H   9.5700057945259793        2.6097362230829035       -6.9803265589513570     
 H   9.2387313460215061        7.0585354329529295       -13.535665332002484     
 H   9.7833711441883136        5.8464897947960033       -12.350840205944856     
 H   10.669887723438787        7.3619347008652500       -12.517333754732697     
 H   9.5446148852840160        9.6040054164670341       -11.878666240432562     
 H   7.9982902377010223        9.5960912817800939       -11.017450515015181     
 H   8.0712791654484946        9.1771901433387217       -12.753817444437621     
 C   7.0186081373566145        6.2290463655516906       -14.746054785312603     
 C   5.0201179582677744        1.6446634847522545       -12.012056893740189     
 H   5.8304584161942401        2.9417135392116101       -13.249886846452743     
 C   9.0092043084382780        1.8905562423470597       -12.809359329391359     
 C   10.383520603288515        3.4207972856141868       -11.586921139337337     
 C   3.7115152526236637        5.1263508318129647       -11.157656005135072     
 C   5.0105772171554896        6.4103003855991769       -9.6797402059021778     
 C   6.4990171113839379        7.5480360606791583       -14.921024144302795     
 C   8.1115775447880001        5.7972372181832759       -15.555757223784781     
 C   4.4023530862268609       0.94326347588037784       -13.100701046850601     
 C   4.7803018494350225        1.1987648871599283       -10.678627475803744     
 H   8.7704280541830943        2.0859014639146696       -13.862272055835909     
 H   8.1935920966887181        1.3086137855345421       -12.365112236230631     
 C   10.393375241649981        1.2771812479964362       -12.595612977375179     
 C   10.939525372504740        2.0269287411318904       -11.371178149308106     
 H   10.263525670423046        4.0404053984486223       -10.692816280826525     
 H   10.958468929118663        3.9707369530225272       -12.348464319570020     
 H   3.2879988075844739        5.8632502253484873       -11.865807937768823     
 H   3.7780370006568678        4.1385250069780399       -11.642245957708813     
 C   2.9735059038284897        5.1298952875325421       -9.7950689757120042     
 C   3.9986257797540867        5.7044912516356021       -8.7841336050169829     
 H   6.0246187625728540        6.4916593700462162       -9.2771330999565169     
 H   4.6567221039291979        7.4032494827385475       -10.005689158356825     
 C   7.1316304682606715        8.4113825511178621       -15.819923396763730     
 C   5.2613636592987660        7.9613613577036153       -14.139316484487725     
 C   8.7059121114649951        6.6986120446236344       -16.444781359629708     
 C   8.5600940888881656        4.3483776389689250       -15.454468869559998     
 C   3.6354872805849481      -0.19385423182995809       -12.835030210021744     
 C   4.6036130933125463        1.4659212096396006       -14.515602926883941     
 C   3.9811235456430265        6.8410616831411364E-002  -10.469750410751070     
 C   5.4204933983386354        1.9394211439322180       -9.5159190312819302     
 H   11.043941173252167        1.4624434202543215       -13.459508960007211     
 H   10.339860629377265       0.19396982840080704       -12.432981904220428     
 H   10.553181646123145        1.5892357139596978       -10.439846213829822     
 H   12.036911895276688        2.0053286502488579       -11.331556715018927     
 H   2.6613508880876204        4.1123863101460429       -9.5101057072998127     
 H   2.0765994078491667        5.7642509338339929       -9.8328517939951521     
 H   3.5309904145296049        6.3879600296521213       -8.0601277714053765     
 H   4.4894022955457986        4.8946211395819432       -8.2243764577129976     
 H   6.7633454621071376        9.4278141125725021       -15.920451575536262     
 C   8.2327711707866449        8.0078466983351930       -16.578211449981474     
 C   5.0504797756181805        9.4783037838366582       -14.027370512560042     
 H   5.3852298454090706        7.5823025271513691       -13.109111631245488     
 C   4.0030780506795232        7.2911889522608755       -14.749866426091939     
 H   9.5581794439237857        6.3833738274605238       -17.044831966867267     
 C   10.006188023715239        4.0982150454279660       -15.889957509748987     
 H   8.4863390417907105        4.0682682564440205       -14.394394049560240     
 C   7.5882570101039697        3.4409712369752983       -16.239676452182870     
 H   3.1910270400381666      -0.73849208368294339       -13.665379903338964     
 C   3.4119499941987375      -0.64154355161559395       -11.529635846513338     
 C   3.7749429241405714        2.7498055368381569       -14.760767956350893     
 H   5.6733546643561708        1.7298205882935260       -14.618362473710850     
 C   4.3160535039805552       0.44062966657969033       -15.620086111726359     
 H   3.7824221176889572      -0.25992902231755133       -9.4522090140561250     
 C   4.5916776211701507        1.9025984330689618       -8.2244844436233944     
 H   5.4974992001542127        2.9990548728212776       -9.8175350294489245     
 C   6.8472212925076095        1.4148733435819534       -9.2507454644998699     
 H   8.7212906425129706        8.6991459291947280       -17.260276029583228     
 H   5.9467206373329455        9.9848139511374008       -13.643019753454752     
 H   4.2194950381064213        9.7028043593720721       -13.344590157041379     
 H   4.7984336656346658        9.9261273337019649       -14.997704633089993     
 H   3.8326809970846525        7.6830341661196115       -15.763051594395007     
 H   3.1016451697689442        7.4883074145869850       -14.151336114671087     
 H   4.1152986573359716        6.2013513670026352       -14.848340956808222     
 H   10.285329576160946        3.0479611459344467       -15.718730896991081     
 H   10.717668146064101        4.7349797513999707       -15.345726997035607     
 H   10.141957871187854        4.2917281679612005       -16.962362302488071     
 H   7.6402099123429128        3.6703272491558119       -17.313597535788734     
 H   6.5541957605293515        3.6009342323238238       -15.905255540350888     
 H   7.8298710864920604        2.3739790372439606       -16.112939440231941     
 H   2.7713066960813504       -1.5016478210039990       -11.338925418449037     
 H   2.7052562626528345        2.5032632379697701       -14.842458988516679     
 H   4.0813957692480978        3.2400466469456526       -15.695985192375321     
 H   3.8861180880385033        3.4859479814793084       -13.950867314537659     
 H   3.2570786851312015       0.14937709164850013       -15.639285619249812     
 H   4.9246631304319992      -0.46539065636734722       -15.496050937358806     
 H   4.5517466205060417       0.87395976183954949       -16.601324912693073     
 H   3.5648055471738327        2.2573052735145671       -8.3882546623956422     
 H   5.0515380417265163        2.5301742828287610       -7.4480755260746765     
 H   4.5274312960282330       0.88725815329445823       -7.8122916289125870     
 H   6.8199747474603845       0.34559660613315080       -8.9944139055744916     
 H   7.3217991630776105        1.9482753344731709       -8.4152554479085673     
 H   7.4891322319994034        1.5218335317207328       -10.137166237515462     
 C  -3.8148493398864201       -3.3019603288280752        1.5420738005749548     
 C  -4.3898013089905437       -3.5015491024852028       0.24302577019265895     
 C  -4.1275967515951937       -2.0939853138001738        2.2436210743082112     
 N  -2.9795964731532245       -4.2375361207624556        2.1432116000532506     
 C  -5.2798235154484718       -2.5514003235026945      -0.27048640694304377     
 C  -4.0792240598514207       -4.7124023782505438      -0.63214215525789896     
 C  -5.0336258124062665       -1.1827355937924187        1.6904374852297754     
 C  -3.5385460341668558       -1.8425295905512551        3.6212298689480091     
 Dy  -1.9038285260909245       -4.9259763390487867        4.0135889893515850     
 H  -2.8505957457252444       -5.0176243228184001        1.4923426069155539     
 H  -5.7222735142879744       -2.7187515298347349       -1.2531485065561814     
 C  -5.6284613190682640       -1.4052798370561270       0.44723037528838816     
 C  -2.5893519348338527       -4.8038054931649548       -1.0179888102516639     
 C  -4.6399696441306064       -6.0439448308157697       -8.6424047200780979E-002
 H  -4.6185222987176369       -4.5295154950828485       -1.5753867067457632     
 H  -5.2863736393638501      -0.28078859031021564        2.2468065995970612     
 C  -4.4304505911458918       -2.4712775174496482        4.7112789984346826     
 H  -2.5462621905059226       -2.3356147141591470        3.6505951667469074     
 C  -3.2812201114058497      -0.36074289330596487        3.9396126075245719     
 N  -1.2423951248099325       -4.0215044260360271        5.9651671766191035     
 H -0.27507663577256547       -3.8089008033790281        5.6881426611507022     
 N -0.66171330496882552       -6.7063692052352923        4.4415186530828104     
 O  -3.8719170168835482       -6.1746130396792624        4.4687765179134953     
 O   6.2337761044572233E-002  -3.9518432281231308        3.0291776078915253     
 H  -6.3542723887626833      -0.70505258646271940        3.9973926097619558E-002
 H  -2.2793424882521109       -3.8892993441597770       -1.5426852349767171     
 H  -1.9176032509937835       -4.9190849412278652      -0.15600757907023122     
 H  -2.4063201468934912       -5.6554589310042953       -1.6878780609410884     
 H  -4.4320979617240868       -6.8653922612068694      -0.78835372262141523     
 H  -4.2211602991027473       -6.3300289347732406       0.88727774812788884     
 H  -5.7299004246120049       -5.9830111663245900        3.5158850386218181E-002
 H  -3.9942662967119271       -2.3579502161006487        5.7122336112218113     
 H  -4.6077839745835156       -3.5389592366011855        4.5273401237559696     
 H  -5.4155486369299961       -1.9833075589978746        4.7067052565022944     
 H  -4.2211680413866919       0.19895334834329093        4.0311300950058424     
 H  -2.6869944070538216       0.12437997391893670        3.1550627303261343     
 H  -2.7525651838151917      -0.26423087770641396        4.8990759711962575     
 C  -1.6576934792361724       -3.0675339159067785        6.8901948740685510     
 C  0.18504345116223767       -7.7666859706443763        4.1730086013825201     
 H -0.65839136474924509       -6.5379653991767146        5.4547450230367636     
 C  -3.8347437167677580       -7.4931154234386810        5.1391260160921082     
 C  -5.2171814238727245       -5.9821689315112767        3.9001108838781495     
 C   1.4546845191004205       -4.3441209590592837        3.2942341826622883     
 C  0.11616819764692686       -2.9787352155686984        1.9312719955488045     
 C  -1.0101990042937607       -1.7981694980321730        7.0023693595971901     
 C  -2.7819510349256760       -3.3514572034987760        7.7282937006441736     
 C  0.85729283783314636       -8.4592970250713968        5.2335889102507593     
 C  0.41011030187981634       -8.1781319774772463        2.8255245388468393     
 H  -3.6631129398438294       -7.3120959640895986        6.2087447724952369     
 H  -2.9716406647829552       -8.0263847434236517        4.7236402277907956     
 C  -5.1769674167231736       -8.1594128374964630        4.8360346103156138     
 C  -5.7061315254174882       -7.3877072908556993        3.6177534899782722     
 H  -5.0899414311647169       -5.3327521474823829        3.0278018167451677     
 H  -5.8380887313730110       -5.4796688427633162        4.6576300610751842     
 H   1.8485817086181755       -3.6861463487775068        4.0843487191838248     
 H   1.4161556364736647       -5.3755410937534274        3.6620347878051223     
 C   2.2084670283813157       -4.1643857292271962        1.9616653140399558     
 C   1.1635985446184172       -3.5580607569117322       0.99302078118647641     
 H -0.89828327765036098       -2.9094744430710842        1.5262873330618580     
 H  0.42426338610135433       -2.0056850898362701        2.3430275632781026     
 C  -1.5502616968076695      -0.83468655177063411        7.8616959123129169     
 C  0.25203061562683299       -1.5246505820246683        6.1946599863012377     
 C  -3.2833066617471967       -2.3521942620165852        8.5730779343548988     
 C  -3.3617809086702102       -4.7598365031141938        7.7078919892807898     
 C   1.6386076535398864       -9.5767058355658055        4.9298380885349795     
 C  0.69218408945489529       -7.9567001681045282        6.6616067775623922     
 C   1.2269716805873621       -9.2872933033770497        2.5785864813547090     
 C -0.26987074440537895       -7.4316009051747285        1.6884959819548453     
 H  -5.8736175682619338       -8.0403626388647549        5.6736991702121315     
 H  -5.0651660763309971       -9.2313754092103757        4.6339548708964422     
 H  -5.2688430361736822       -7.7761426509012272        2.6878504184334884     
 H  -6.7990668653095883       -7.4486427506594195        3.5353390219174705     
 H   2.5896070555783055       -5.1221826655705440        1.5881837467737334     
 H   3.0651857734298984       -3.4892444757312822        2.0797073293785173     
 H   1.6022379689454394       -2.7979760470215309       0.33539522080568263     
 H  0.71196997387626304       -4.3381244670871943       0.36544647380771744     
 H  -1.0762922684143261       0.14173716189673030        7.9087005365928817     
 C  -2.6854464843307797       -1.0871290190442329        8.6377508055545249     
 C  0.58245922976104303       -3.1439395088201087E-002   6.0366641986438472     
 H   8.4606158226973538E-002  -1.9258748301082687        5.1781876168608338     
 C   1.4564041229979283       -2.2774187735286437        6.8154318527982927     
 H  -4.1608353880763271       -2.5498421317304478        9.1907747223340674     
 C  -4.8048955921553125       -4.8635543026807220        8.2134240655653805     
 H  -3.3599113554938898       -5.0969099148108841        6.6599101229133106     
 C  -2.4398319515184688       -5.7126379099993541        8.4999688675393603     
 H   2.1160743842066263       -10.125501112487663        5.7381380389975831     
 C   1.8322464660548474       -10.003452752388514        3.6138086254147264     
 C   1.4531063228200620       -6.6264148718055136        6.8816410056481461     
 H -0.38395200715449773       -7.7584708520558605        6.8185837222616339     
 C   1.0999554158377471       -8.9659802538424138        7.7405416651436854     
 H   1.4067120299441944       -9.5962495111966053        1.5511655380966003     
 C  0.53927147146248167       -7.4131269072729200       0.38291349336827035     
 H -0.37255459728448470       -6.3813498278110670        2.0116168018688203     
 C  -1.6844030378467048       -7.9934288785986034        1.4360741499666949     
 H  -3.1108359622380291      -0.31815884884599810        9.2819665871280943     
 H -0.28370942625055973       0.53761608619792822        5.6734050952583495     
 H   1.4056487487455203       0.11315229180966153        5.3214179430375692     
 H  0.89881311264171382       0.41655716240502610        6.9905175906607067     
 H   1.6504375260460928       -1.8888436424992854        7.8253145577000023     
 H   2.3723284100121287       -2.1498379162410539        6.2187368913927932     
 H   1.2669339169112306       -3.3554947751379727        6.9250031603060815     
 H  -5.1801986024330962       -5.8928933508527948        8.0966285272847180     
 H  -5.4828590155338635       -4.1900752276391247        7.6698528597913471     
 H  -4.8790332189991590       -4.6160168222695415        9.2820914675927675     
 H  -2.4161054190834141       -5.4153359080269512        9.5608144582999426     
 H  -1.4123897795448570       -5.6740515164275127        8.1042690219488307     
 H  -2.7912421506735505       -6.7585396391016870        8.4524236613346861     
 H   2.4821641496392561       -10.849103356407142        3.3957526528781532     
 H   2.5359397073357619       -6.8090957764874256        6.9269024770138952     
 H   1.1522912371687775       -6.1524388153691989        7.8262066189667499     
 H   1.2719288375391162       -5.9015267070267612        6.0777094166919197     
 H   2.1766409777892126       -9.1751438285723879        7.7088228273167703     
 H  0.55724476484134622       -9.9145171851245308        7.6324955789179896     
 H  0.87822231146654073       -8.5596495794505589        8.7363909443039045     
 H   1.5596483016591050       -7.0366961444988458       0.54261287929565238     
 H   5.3101855737405848E-002  -6.7741135218451500      -0.36803678048535637     
 H  0.62319521322923344       -8.4142331595331310       -5.9012632181792965E-002
 H  -1.6288123534370320       -9.0548984653682485        1.1548218633175622     
 H  -2.1908533639652457       -7.4569323945446779       0.62153654730811203     
 H  -2.3118800905615258       -7.9279193663282799        2.3368620553446227     
         240

 C   9.0089378965982725        6.1606367886432452       -9.3405495291540515     
 C   9.5804919125146561        5.9628218873173129       -8.0396021789541781     
 C   9.3682782299776868        7.3409809531607104       -10.065679626144918     
 N   8.1352450749610128        5.2468822214466710       -9.9177033876134093     
 C   10.503674600056023        6.8893833450400352       -7.5427956205749682     
 C   9.2469539151143731        4.7694932637768188       -7.1493608570886904     
 C   10.303454667396217        8.2302464837304719       -9.5256642248957650     
 C   8.7914792156114991        7.5910296659431449       -11.449260080466248     
 Dy   7.0768239368526036        4.5164387219687816       -11.781060077273391     
 H   7.9756962251456649        4.4924508182624585       -9.2451700337662768     
 H   10.944121712493425        6.7191871212760210       -6.5599491543279509     
 C   10.889397165731198        8.0120330886135509       -8.2774068341462890     
 C   7.7605439413286614        4.7012584208825858       -6.7440996471765491     
 C   9.7773984314634959        3.4236466617272194       -7.6911751088320193     
 H   9.7998918022361394        4.9488272675005724       -6.2132684688935322     
 H   10.585175626183906        9.1130267463059802       -10.096949720680849     
 C   9.6649163913376341        6.9234052251875067       -12.531932851793622     
 H   7.7855365859702177        7.1266723127965994       -11.474974370862219     
 C   8.5846271161827747        9.0765630481293318       -11.788902379894264     
 N   6.5095090222343028        5.3700690080588780       -13.777312165601153     
 H   5.5653354945049758        5.6811376719422606       -13.524830137759716     
 N   5.8326077695323466        2.7421451994192467       -12.239723275419120     
 O   9.0301016177710345        3.1963582737946301       -12.114358540009928     
 O   5.0977354598063052        5.5298520841611110       -10.863455785698122     
 H   11.637413208106514        8.6955221050682283       -7.8812395709813536     
 H   7.5881788380998110        3.8667853497003328       -6.0522673499940725     
 H   7.0763480346604695        4.5636767797907956       -7.5925564561545054     
 H   7.4565718238084298        5.6284621395011039       -6.2380809308885681     
 H   10.864846306179585        3.4702270758677591       -7.8369771534161972     
 H   9.3319734881479803        3.1349821911352773       -8.6516808794779720     
 H   9.5730632310891561        2.6122587374603801       -6.9772426769130425     
 H   9.2428644831672990        7.0571202372027573       -13.536468877261163     
 H   9.7893314765419426        5.8468704737491795       -12.350702318165746     
 H   10.672891998607094        7.3638752512496470       -12.517781409730773     
 H   9.5435123976614271        9.6041342917395607       -11.879895479601235     
 H   7.9969419880303736        9.5933704563047950       -11.019404911414288     
 H   8.0713890509456423        9.1745446400952684       -12.755700172988348     
 C   7.0171772971062261        6.2321632051957092       -14.743750745235392     
 C   5.0224347227990815        1.6447636235021219       -12.008040758673120     
 H   5.8339843800475197        2.9384741263932801       -13.248248439161404     
 C   9.0123870033948510        1.8906019746619385       -12.809512476909514     
 C   10.386702169395074        3.4205261815368817       -11.586588437564552     
 C   3.7139734755869775        5.1223127106710251       -11.154519177268304     
 C   5.0143615636816374        6.4135521596933431       -9.6853402773961665     
 C   6.4943179951966474        7.5497444610215600       -14.918478744137925     
 C   8.1107215072298828        5.8031294931430830       -15.554032370968029     
 C   4.4022850969370459       0.94322570753447321       -13.095154783459389     
 C   4.7830455627800212        1.2010317687622856       -10.673817275638816     
 H   8.7758366955370306        2.0851595564020418       -13.863026191663209     
 H   8.1952450720129111        1.3103160367795692       -12.366093619899418     
 C   10.395218586635277        1.2757298065554694       -12.592652203611934     
 C   10.940490096439754        2.0263350783829557       -11.368352672660571     
 H   10.266312464733456        4.0413172137575275       -10.693368589389671     
 H   10.963338315511683        3.9687481154564961       -12.347964515154137     
 H   3.2904002296383283        5.8539654432750465       -11.866994670105951     
 H   3.7800373541535226        4.1320402071263906       -11.632289165496529     
 C   2.9763348849621081        5.1352183996894514       -9.7928639818465921     
 C   4.0026527612273757        5.7135911445452727       -8.7858464394336320     
 H   6.0286659658332740        6.4962330789905565       -9.2838271198355464     
 H   4.6608600315215973        7.4044741878951035       -10.016339878335835     
 C   7.1245339587571026        8.4146586527285763       -15.817389287612924     
 C   5.2559675937988386        7.9602744280092850       -14.136553180529624     
 C   8.7025573876788176        6.7059766045516556       -16.443063146498549     
 C   8.5624253504359213        4.3553508331825181       -15.453266215297646     
 C   3.6348397804975980      -0.19293854366348995       -12.827360873549877     
 C   4.6017605115941613        1.4644349006549182       -14.510851832908415     
 C   3.9831712090404956        7.1649542511916575E-002  -10.462849354201007     
 C   5.4241338211481276        1.9428213175009110       -9.5123375995476991     
 H   11.047379878396157        1.4588848583040672       -13.455618781277375     
 H   10.339893863596249       0.19288691288311249       -12.428681914083933     
 H   10.552252262980607        1.5903213938561862       -10.437133892945715     
 H   12.037707786731000        2.0035189390283370       -11.327072100811931     
 H   2.6622244841059954        4.1207227805198050       -9.5020893454057056     
 H   2.0806349211109807        5.7705728437908173       -9.8344709590895540     
 H   3.5362431793513927        6.4008176931608194       -8.0652523777050611     
 H   4.4932929182842809        4.9064138823182999       -8.2226445362004696     
 H   6.7535431994537767        9.4299719490505911       -15.917778515922365     
 C   8.2263852416344889        8.0140370478625336       -16.575944992164917     
 C   5.0418430944171106        9.4766856336462677       -14.025134709950628     
 H   5.3809196753026551        7.5819119882071710       -13.106234605942811     
 C   3.9991565907160220        7.2871352523808239       -14.746537155298295     
 H   9.5552299030576808        6.3929405433746105       -17.043546787675076     
 C   10.008288484731990        4.1081803516322033       -15.890753983175518     
 H   8.4909349078853751        4.0750616841002545       -14.393117879027285     
 C   7.5913107114096183        3.4460633525179278       -16.237063425260349     
 H   3.1888644435418039      -0.73806121356041732       -13.656511709183732     
 C   3.4125971278576355      -0.63915950906761787       -11.521326348941965     
 C   3.7760348103028907        2.7502512603359124       -14.755348418300841     
 H   5.6717639451293369        1.7253314789939069       -14.616246448716094     
 C   4.3086729635934642       0.43943952751029680       -15.613732964795396     
 H   3.7850704563366655      -0.25516383739298948       -9.4447343756410582     
 C   4.5953738361777887        1.9088363383590230       -8.2208101428279008     
 H   5.5020721491392584        3.0018859609906139       -9.8154749242578099     
 C   6.8503425205895150        1.4174280435183091       -9.2463936561057611     
 H   8.7131426788592652        8.7065453209244499       -17.257948276101860     
 H   5.9371066426368895        9.9852692820528475       -13.641531244310354     
 H   4.2107311999060437        9.6998029287619492       -13.342105059438945     
 H   4.7885137710149790        9.9234513058371441       -14.995627067049405     
 H   3.8277553120502614        7.6780863577243395       -15.759872986748242     
 H   3.0974431675413592        7.4826580323759861       -14.147975499243376     
 H   4.1137459333573849        6.1975900620613045       -14.844460056084209     
 H   10.289712256557362        3.0585164220500678       -15.720194656226900     
 H   10.719155934266212        4.7461722003117366       -15.347219394445275     
 H   10.142286422882686        4.3022474664811305       -16.963237736700538     
 H   7.6413422946698004        3.6754188562642938       -17.311014383636454     
 H   6.5575133286452720        3.6040518871577167       -15.901180990571424     
 H   7.8351714817748803        2.3796608041825511       -16.110691619112416     
 H   2.7715422346353886       -1.4985488280802344       -11.329117305157917     
 H   2.7057176505026677        2.5066442171421368       -14.833953580739227     
 H   4.0811677127276216        3.2386124245429673       -15.691868482912067     
 H   3.8913590588185913        3.4867942538099372       -13.946799467070738     
 H   3.2489634119705428       0.15164961374564717       -15.630284364893940     
 H   4.9145424686830586      -0.46832784641044445       -15.490265341208287     
 H   4.5433850016527453       0.87126437939604662       -16.595823432952304     
 H   3.5686546860283133        2.2636540636431217       -8.3852551870076635     
 H   5.0555504604837793        2.5377426039976574       -7.4457449573114607     
 H   4.5306815700559842       0.89442138095360768       -7.8065723583589053     
 H   6.8220710702156557       0.34860192571943605       -8.9885500076465803     
 H   7.3254006238377514        1.9515459434688667       -8.4116719621080644     
 H   7.4923244025288502        1.5225181502901015       -10.132924912649846     
 C  -3.8150317072754540       -3.2986523833793648        1.5425284838764282     
 C  -4.3899033479675706       -3.4966199892272498       0.24321989667544372     
 C  -4.1293909203543002       -2.0924834395531047        2.2462676929136109     
 N  -2.9785567795618584       -4.2342968589940764        2.1417135512971770     
 C  -5.2810844378926793       -2.5467302612025358      -0.26853069688168824     
 C  -4.0787606831189844       -4.7057490493946297      -0.63404372064861081     
 C  -5.0363126448706037       -1.1812662403810998        1.6945634273633179     
 C  -3.5414486664276290       -1.8427901829305930        3.6246375485804792     
 Dy  -1.9042212985091052       -4.9263365867165048        4.0115001435661979     
 H  -2.8483210870296420       -5.0124875907408466        1.4890298373322859     
 H  -5.7235982580063292       -2.7131550447209269       -1.2512697628646414     
 C  -5.6308831234583661       -1.4022058254881196       0.45099485067730649     
 C  -2.5891158285377438       -4.7959163636728990       -1.0210425086780366     
 C  -4.6383419137229236       -6.0384667633207245       -9.0079076147793868E-002
 H  -4.6187700262165992       -4.5217864917838568       -1.5766455263254242     
 H  -5.2900293900659765      -0.28068397236255588        2.2525265601854696     
 C  -4.4346187717726036       -2.4722574350408451        4.7132051893444071     
 H  -2.5494798715643978       -2.3363541134321384        3.6545093283147363     
 C  -3.2837190952525641      -0.36145956925855516        3.9448512608701853     
 N  -1.2455938930387600       -4.0217390739927312        5.9638638530944501     
 H -0.27985347716241460       -3.8044729502037913        5.6864742044065428     
 N -0.66221314524712993       -6.7068154576449812        4.4396732269544090     
 O  -3.8717502120315745       -6.1768660451863653        4.4614950461656431     
 O   6.3104818059597390E-002  -3.9502606628747112        3.0322211928684943     
 H  -6.3574729486295842      -0.70208788942373590        4.4975040015406642E-002
 H  -2.2791914644902223       -3.8802398712797901       -1.5436192431133808     
 H  -1.9167721940529727       -4.9135229723674030      -0.15993868218374702     
 H  -2.4068297552174034       -5.6458298074863960       -1.6931157249798479     
 H  -4.4309713383814930       -6.8586328728005830      -0.79356906373192015     
 H  -4.2182777956319972       -6.3259603791689329       0.88259107134389536     
 H  -5.7281336570348280       -5.9781422005643199        3.2828442263499465E-002
 H  -3.9995068669171077       -2.3596997550711989        5.7146835995322931     
 H  -4.6115978258962498       -3.5398364464128802        4.5283456718291477     
 H  -5.4197212297988191       -1.9843079358744704        4.7078949583492182     
 H  -4.2233821939933573       0.19884818303486207        4.0354937596937344     
 H  -2.6879010622094794       0.12401698635311689        3.1617874358187148     
 H  -2.7565751051790039      -0.26634203927074257        4.9051911468494183     
 C  -1.6637177172046329       -3.0718567885181445        6.8912469053762830     
 C  0.18411881525269427       -7.7673701266888253        4.1710303088659018     
 H -0.65887581166399545       -6.5385118924016137        5.4529063474698951     
 C  -3.8353264856049485       -7.4953529238716996        5.1319582581749250     
 C  -5.2171532956684468       -5.9832752603694370        3.8936320028029643     
 C   1.4552697893003956       -4.3442941274793254        3.2952640431703890     
 C  0.11708253599122528       -2.9751026284117161        1.9362598656459336     
 C  -1.0201690662000100       -1.8011154219596923        7.0069829513797082     
 C  -2.7867758718300477       -3.3614560534870832        7.7283144499768692     
 C  0.85561083259002013       -8.4608178708024919        5.2315515961360086     
 C  0.40974034908688595       -8.1781222254609371        2.8234517308852602     
 H  -3.6622365399412513       -7.3144205837078582        6.2012684351778704     
 H  -2.9733797034192522       -8.0297147677163778        4.7156783627795722     
 C  -5.1785865562865165       -8.1600340803496128        4.8305853174794011     
 C  -5.7077620631870474       -7.3883870915524223        3.6122605763207267     
 H  -5.0898802467491455       -5.3341664068128312        3.0211179419660401     
 H  -5.8370566129569514       -5.4799354243948857        4.6513678788648800     
 H   1.8504489768818122       -3.6880983459023593        4.0861040906906583     
 H   1.4160587644575668       -5.3762355627149905        3.6613375556283505     
 C   2.2079597890647675       -4.1628074780961848        1.9623483017317231     
 C   1.1627892146114516       -3.5538304223522186       0.99592320026962478     
 H -0.89760696445916321       -2.9039651575433734        1.5324406441993959     
 H  0.42676213931892176       -2.0033247801870777        2.3495729473499787     
 C  -1.5630126503836888      -0.84188175689000855        7.8687568490592152     
 C  0.24139518298407808       -1.5223513949290994        6.2006244936541055     
 C  -3.2908025133855965       -2.3664332978567861        8.5758419079399051     
 C  -3.3624237479072563       -4.7710125477015941        7.7036400024289788     
 C   1.6367098217610694       -9.5782951596325230        4.9275791524446868     
 C  0.69019439053990150       -7.9587557323395561        6.6596956403175458     
 C   1.2262936431998703       -9.2874533353901647        2.5763157193103146     
 C -0.26862130856388611       -7.4302353657409208        1.6864196821927957     
 H  -5.8742478590288787       -8.0395549363844747        5.6688178343702411     
 H  -5.0682739321291734       -9.2322131433332935        4.6291189241672397     
 H  -5.2714828975458188       -7.7777530147364491        2.6823022242256362     
 H  -6.8007807656207886       -7.4482169492088657        3.5305889623340896     
 H   2.5878537021384052       -5.1201599966840412        1.5867431013517490     
 H   3.0653519938281399       -3.4886346286235597        2.0807692439738985     
 H   1.6015007714133547       -2.7931962444320293       0.33902446175828954     
 H  0.70961541877177692       -4.3323134758644191       0.36763826739549876     
 H  -1.0922798606487774       0.13565957733809911        7.9188355903874186     
 C  -2.6969441667877923       -1.1000716587122192        8.6440803385866118     
 C  0.56818495045745232       -2.8304266135953965E-002   6.0457537823824445     
 H   7.5467825001857447E-002  -1.9216437935313118        5.1832545300396085     
 C   1.4473717107804032       -2.2732782344563707        6.8203601290336877     
 H  -4.1672437586247790       -2.5686477869757156        9.1930112712438277     
 C  -4.8054527712697057       -4.8800698604936210        8.2072755129321227     
 H  -3.3588700909413078       -5.1048230009925968        6.6548416298478212     
 C  -2.4383417270115002       -5.7233107677582158        8.4936487362193986     
 H   2.1138260733474126       -10.127535477070742        5.7357950237506667     
 C   1.8308223715575036       -10.004382038606837        3.6114011636373893     
 C   1.4518628898835877       -6.6291018024051898        6.8806383839159020     
 H -0.38586180523364488       -7.7599531148408092        6.8162836945168319     
 C   1.0968193152767032       -8.9687284640105069        7.7383379018234679     
 H   1.4065731221886535       -9.5957333372438622        1.5488131066438591     
 C  0.54230174595880620       -7.4107599907568655       0.38203689190543089     
 H -0.37129274585598560       -6.3802820405221805        2.0105255592706546     
 C  -1.6830152845674868       -7.9910422252457449        1.4314402841333600     
 H  -3.1240803686063803      -0.33439889023740998        9.2905339550146770     
 H -0.29870726817111504       0.53920922538040306        5.6819290714784465     
 H   1.3920076987075485       0.11945664957379909        5.3321818028941825     
 H  0.88206125971573057       0.41867103432237751        7.0007083239041945     
 H   1.6409035699610286       -1.8854492636699156        7.8306266142705896     
 H   2.3628118743878859       -2.1432072171151098        6.2236490489755703     
 H   1.2600073807870407       -3.3517515460769154        6.9286534541351363     
 H  -5.1776572165782078       -5.9099565041908653        8.0878893688973807     
 H  -5.4847111634612835       -4.2073057391603523        7.6645457197506799     
 H  -4.8812338433286202       -4.6352457376889804        9.2762818802990754     
 H  -2.4169270217138012       -5.4301138855783071        9.5553186985234753     
 H  -1.4108104568069242       -5.6797242513847177        8.0999298696871342     
 H  -2.7857718216045182       -6.7697939132427640        8.4417530124385287     
 H   2.4806690558663589       -10.850053024094956        3.3932293957382615     
 H   2.5346007078277757       -6.8123504675058122        6.9249202790954305     
 H   1.1519568968706142       -6.1562020913533635        7.8260050203451765     
 H   1.2704582686779917       -5.9031218406016581        6.0777818247747479     
 H   2.1732485928898475       -9.1789668615328370        7.7067674411569609     
 H  0.55319896240361999       -9.9166441885701460        7.6298958548051674     
 H  0.87529103785086182       -8.5624971249064075        8.7342638956389695     
 H   1.5625884666262166       -7.0350385212342079       0.54353722548414340     
 H   5.7422725699911387E-002  -6.7707752035777879      -0.36883228056268835     
 H  0.62636128802751379       -8.4113963464429471       -6.0869192418158087E-002
 H  -1.6275265485230890       -9.0522347547995281        1.1491818655282937     
 H  -2.1880152493202312       -7.4534581928479327       0.61677211732528192     
 H  -2.3117526156520243       -7.9260769020736754        2.3313362130478801     
         240

 C   9.0114496089358802        6.1610177280717924       -9.3407600932069226     
 C   9.5831304869262404        5.9643928069537306       -8.0397033573132912     
 C   9.3703497973165817        7.3409528685194161       -10.066743043510861     
 N   8.1381116055009493        5.2464800686750035       -9.9172500229563223     
 C   10.506117591565021        6.8915528945750326       -7.5437697128077827     
 C   9.2499708812259751        4.7718649388782675       -7.1482551592143970     
 C   10.305376716152704        8.2308641761910675       -9.5275682197147802     
 C   8.7937825824982809        7.5898418283216991       -11.450580369580857     
 Dy   7.0802777005680664        4.5155910664207326       -11.780712385612555     
 H   7.9785619384053108        4.4925950449960554       -9.2441261702933843     
 H   10.946683436668836        6.7222122095837697       -6.5608677283137045     
 C   10.891533542235498        8.0136906037752027       -8.2792807416683960     
 C   7.7636004200081201        4.7037854810461743       -6.7429034257217655     
 C   9.7806941531720266        3.4255976837067683       -7.6886691693737683     
 H   9.8028728091838797        4.9523146188192868       -6.2123808526814370     
 H   10.586884584791163        9.1131970143431076       -10.099636910650796     
 C   9.6688826764040314        6.9233479962320370       -12.532522060594021     
 H   7.7886021702470787        7.1239901942468125       -11.476803147402080     
 C   8.5845163357776002        9.0749243117587479       -11.790575028682122     
 N   6.5106316409384091        5.3718991630051978       -13.775076381307331     
 H   5.5666792224109143        5.6818471966083690       -13.520739940087234     
 N   5.8364864119990747        2.7405008233992936       -12.237818511617926     
 O   9.0338259692040950        3.1970447545074658       -12.115681549165558     
 O   5.1003272489684113        5.5271102680885411       -10.863601960723239     
 H   11.639521433706108        8.6975781916389625       -7.8837949210137692     
 H   7.5914130360310725        3.8703701133315618       -6.0497892144256928     
 H   7.0794496206004407        4.5647539878038703       -7.5911228338198491     
 H   7.4593799351454031        5.6316348588447847       -6.2383186235955321     
 H   10.868205130537110        3.4720619365385241       -7.8340252848339347     
 H   9.3357473208574806        3.1361377185330728       -8.6491408756043491     
 H   9.5761206676523347        2.6147812518378561       -6.9741587948747270     
 H   9.2469976203130937        7.0557050414525850       -13.537272422519839     
 H   9.7952918088955716        5.8472511527023556       -12.350564430386637     
 H   10.675896273775400        7.3658158016340440       -12.518229064728850     
 H   9.5424099100388382        9.6042631670120890       -11.881124718769907     
 H   7.9955937383597258        9.5906496308294944       -11.021359307813395     
 H   8.0714989364427900        9.1718991368518132       -12.757582901539077     
 C   7.0157464568558368        6.2352800448397270       -14.741446705158181     
 C   5.0247514873303887        1.6448637622519893       -12.004024623606050     
 H   5.8375103439007994        2.9352347135749501       -13.246610031870066     
 C   9.0155696983514222        1.8906477069768173       -12.809665624427669     
 C   10.389883735501632        3.4202550774595766       -11.586255735791767     
 C   3.7164316985502914        5.1182745895290864       -11.151382349401535     
 C   5.0181459102077852        6.4168039337875094       -9.6909403488901553     
 C   6.4896188790093570        7.5514528613639627       -14.915933343973055     
 C   8.1098654696717656        5.8090217681028902       -15.552307518151277     
 C   4.4022171076472310       0.94318793918856869       -13.089608520068177     
 C   4.7857892761250200        1.2032986503646426       -10.669007075473891     
 H   8.7812453368909669        2.0844176488894144       -13.863780327490508     
 H   8.1968980473371040        1.3120182880245961       -12.367075003568205     
 C   10.397061931620572        1.2742783651145027       -12.589691429848687     
 C   10.941454820374769        2.0257414156340210       -11.365527196013035     
 H   10.269099259043864        4.0422290290664318       -10.693920897952816     
 H   10.968207701904703        3.9667592778904650       -12.347464710738254     
 H   3.2928016516921828        5.8446806612016058       -11.868181402443080     
 H   3.7820377076501774        4.1255554072747413       -11.622332373284246     
 C   2.9791638660957265        5.1405415118463607       -9.7906589879811801     
 C   4.0066797427006646        5.7226910374549425       -8.7875592738502792     
 H   6.0327131690936948        6.5008067879348967       -9.2905211397145742     
 H   4.6649979591139976        7.4056988930516594       -10.026990598314844     
 C   7.1174374492535337        8.4179347543392904       -15.814855178462116     
 C   5.2505715282989112        7.9591874983149546       -14.133789876571523     
 C   8.6992026638926419        6.7133411644796768       -16.441344933367390     
 C   8.5647566119836753        4.3623240273961104       -15.452063561035292     
 C   3.6341922804102484      -0.19202285549702183       -12.819691537078009     
 C   4.5999079298757763        1.4629485916702358       -14.506100738932890     
 C   3.9852188724379647        7.4888468192421787E-002  -10.455948297650943     
 C   5.4277742439576198        1.9462214910696041       -9.5087561678134680     
 H   11.050818583540147        1.4553262963538132       -13.451728602547540     
 H   10.339927097815234       0.19180399736541798       -12.424381923947436     
 H   10.551322879838068        1.5914070737526744       -10.434421572061607     
 H   12.038503678185313        2.0017092278078157       -11.322587486604936     
 H   2.6630980801243709        4.1290592508935671       -9.4940729835116002     
 H   2.0846704343727942        5.7768947537476407       -9.8360901241839578     
 H   3.5414959441731808        6.4136753566695184       -8.0703769840047439     
 H   4.4971835410227632        4.9182066250546557       -8.2209126146879399     
 H   6.7437409368004158        9.4321297855286783       -15.915105456308467     
 C   8.2199993124823347        8.0202273973898759       -16.573678534348360     
 C   5.0332064132160417        9.4750674834558755       -14.022898907341213     
 H   5.3766095051962388        7.5815214492629730       -13.103357580640136     
 C   3.9952351307525209        7.2830815525007733       -14.743207884504653     
 H   9.5522803621915759        6.4025072592886971       -17.042261608482885     
 C   10.010388945748740        4.1181456578364406       -15.891550456602047     
 H   8.4955307739800379        4.0818551117564885       -14.391841708494329     
 C   7.5943644127152670        3.4511554680605570       -16.234450398337827     
 H   3.1867018470454411      -0.73763034343789124       -13.647643515028498     
 C   3.4132442615165330      -0.63677546651964168       -11.513016851370592     
 C   3.7771266964652099        2.7506969838336679       -14.749928880250788     
 H   5.6701732259025031        1.7208423696942878       -14.614130423721338     
 C   4.3012924232063723       0.43824938844090322       -15.607379817864434     
 H   3.7877187949843738      -0.25039865246842763       -9.4372597372259932     
 C   4.5990700511854268        1.9150742436490840       -8.2171358420324072     
 H   5.5066450981243049        3.0047170491599506       -9.8134148190666970     
 C   6.8534637486714205        1.4199827434546648       -9.2420418477116506     
 H   8.7049947152055616        8.7139447126541718       -17.255620522620493     
 H   5.9274926479408343        9.9857246129682942       -13.640042735165958     
 H   4.2019673617056661        9.6968014981518280       -13.339619961836512     
 H   4.7785938763952931        9.9207752779723215       -14.993549501008818     
 H   3.8228296270158699        7.6731385493290682       -15.756694379101477     
 H   3.0932411653137741        7.4770086501649864       -14.144614883815665     
 H   4.1121932093787983        6.1938287571199728       -14.840579155360198     
 H   10.294094936953776        3.0690716981656885       -15.721658415462720     
 H   10.720643722468324        4.7573646492235033       -15.348711791854946     
 H   10.142614974577517        4.3127667650010597       -16.964113170913002     
 H   7.6424746769966880        3.6805104633727752       -17.308431231484178     
 H   6.5608308967611926        3.6071695419916097       -15.897106440791960     
 H   7.8404718770577002        2.3853425711211420       -16.108443797992891     
 H   2.7717777731894269       -1.4954498351564698       -11.319309191866797     
 H   2.7061790383525008        2.5100251963145030       -14.825448172961776     
 H   4.0809396562071454        3.2371782021402815       -15.687751773448813     
 H   3.8966000295986793        3.4876405261405661       -13.942731619603817     
 H   3.2408481388098838       0.15392213584279424       -15.621283110538069     
 H   4.9044218069341170      -0.47126503645354162       -15.484479745057770     
 H   4.5350233827994488       0.86856899695254364       -16.590321953211536     
 H   3.5725038248827934        2.2700028537716768       -8.3822557116196847     
 H   5.0595628792410432        2.5453109251665538       -7.4434143885482440     
 H   4.5339318440837344       0.90158460861275724       -7.8008530878052236     
 H   6.8241673929709270       0.35160724530572129       -8.9826861097186690     
 H   7.3290020845978914        1.9548165524645627       -8.4080884763075598     
 H   7.4955165730582971        1.5232027688594703       -10.128683587784231     
 C  -3.8152140746644885       -3.2953444379306545        1.5429831671779013     
 C  -4.3900053869445967       -3.4916908759692968       0.24341402315822849     
 C  -4.1311850891134068       -2.0909815653060355        2.2489143115190102     
 N  -2.9775170859704922       -4.2310575972256963        2.1402155025411034     
 C  -5.2823453603368868       -2.5420601989023774      -0.26657498682033276     
 C  -4.0782973063865482       -4.6990957205387147      -0.63594528603932265     
 C  -5.0389994773349409       -1.1797968869697812        1.6986893694968606     
 C  -3.5443512986884023       -1.8430507753099310        3.6280452282129492     
 Dy  -1.9046140709272861       -4.9266968343842237        4.0094112977808098     
 H  -2.8460464283340396       -5.0073508586632940        1.4857170677490181     
 H  -5.7249230017246830       -2.7075585596071190       -1.2493910191731012     
 C  -5.6333049278484681       -1.3991318139201119       0.45475932606622488     
 C  -2.5888797222416349       -4.7880272341808423       -1.0240962071044093     
 C  -4.6367141833152417       -6.0329886958256793       -9.3734105094806758E-002
 H  -4.6190177537155623       -4.5140574884848661       -1.5779043459050850     
 H  -5.2936851407681029      -0.28057935441489612        2.2582465207738776     
 C  -4.4387869523993162       -2.4732373526320424        4.7151313802541317     
 H  -2.5526975526228730       -2.3370935127051298        3.6584234898825656     
 C  -3.2862180790992790      -0.36217624521114544        3.9500899142157988     
 N  -1.2487926612675875       -4.0219737219494363        5.9625605295697968     
 H -0.28463031855226373       -3.8000450970285540        5.6848057476623843     
 N -0.66271298552543434       -6.7072617100546692        4.4378278008260086     
 O  -3.8715834071796014       -6.1791190506934672        4.4542135744177900     
 O   6.3871875074622539E-002  -3.9486780976262916        3.0352647778454638     
 H  -6.3606735084964852      -0.69912319238475240        4.9976153933193726E-002
 H  -2.2790404407283331       -3.8711803983998028       -1.5445532512500444     
 H  -1.9159411371121620       -4.9079610035069399      -0.16386978529726284     
 H  -2.4073393635413156       -5.6362006839684966       -1.6983533890186076     
 H  -4.4298447150389002       -6.8518734843942966      -0.79878440484242519     
 H  -4.2153952921612472       -6.3218918235646244       0.87790439455990188     
 H  -5.7263668894576512       -5.9732732348040498        3.0498034140780748E-002
 H  -4.0047474371222886       -2.3614492940417491        5.7171335878427749     
 H  -4.6154116772089839       -3.5407136562245753        4.5293512199023258     
 H  -5.4238938226676430       -1.9853083127510660        4.7090846601961420     
 H  -4.2255963466000228       0.19874301772643319        4.0398574243816254     
 H  -2.6888077173651368       0.12365399878729708        3.1685121413112953     
 H  -2.7605850265428162      -0.26845320083507118        4.9113063225025799     
 C  -1.6697419551730934       -3.0761796611295100        6.8922989366840159     
 C  0.18319417934315088       -7.7680542827332735        4.1690520163492826     
 H -0.65936025857874569       -6.5390583856265128        5.4510676719030267     
 C  -3.8359092544421394       -7.4975904243047191        5.1247905002577427     
 C  -5.2171251674641690       -5.9843815892275973        3.8871531217277790     
 C   1.4558550595003710       -4.3444672958993680        3.2962939036784897     
 C  0.11799687433552372       -2.9714700412547339        1.9412477357430629     
 C  -1.0301391281062595       -1.8040613458872117        7.0115965431622262     
 C  -2.7916007087344199       -3.3714549034753905        7.7283351993095648     
 C  0.85392882734689390       -8.4623387165335853        5.2295142820212579     
 C  0.40937039629395555       -8.1781124734446280        2.8213789229236816     
 H  -3.6613601400386728       -7.3167452033261169        6.1937920978605030     
 H  -2.9751187420555492       -8.0330447920091039        4.7077164977683488     
 C  -5.1802056958498595       -8.1606553232027608        4.8251360246431885     
 C  -5.7093926009566074       -7.3890668922491463        3.6067676626631813     
 H  -5.0898190623335742       -5.3355806661432794        3.0144340671869125     
 H  -5.8360244945408910       -5.4802020060264560        4.6451056966545750     
 H   1.8523162451454491       -3.6900503430272118        4.0878594621974926     
 H   1.4159618924414690       -5.3769300316765536        3.6606403234515783     
 C   2.2074525497482198       -4.1612292269651734        1.9630312894234903     
 C   1.1619798846044858       -3.5496000877927050       0.99882561935277325     
 H -0.89693065126796556       -2.8984558720156626        1.5385939553369337     
 H  0.42926089253648919       -2.0009644705378853        2.3561183314218552     
 C  -1.5757636039597083      -0.84907696200938310        7.8758177858055145     
 C  0.23075975034132318       -1.5200522078335308        6.2065890010069742     
 C  -3.2982983650239968       -2.3806723336969871        8.5786058815249113     
 C  -3.3630665871443028       -4.7821885922889944        7.6993880155771679     
 C   1.6348119899822524       -9.5798844836992387        4.9253202163543941     
 C  0.68820469162490761       -7.9608112965745832        6.6577845030726985     
 C   1.2256156058123784       -9.2876133674032779        2.5740449572659196     
 C -0.26737187272239321       -7.4288698263071131        1.6843433824307459     
 H  -5.8748781497958236       -8.0387472339041945        5.6639364985283516     
 H  -5.0713817879273506       -9.2330508774562130        4.6242829774380372     
 H  -5.2741227589179553       -7.7793633785716709        2.6767540300177837     
 H  -6.8024946659319898       -7.4477911477583110        3.5258389027507091     
 H   2.5861003486985048       -5.1181373277975384        1.5853024559297648     
 H   3.0655182142263810       -3.4880247815158372        2.0818311585692797     
 H   1.6007635738812700       -2.7884164418425277       0.34265370271089646     
 H  0.70726086366729091       -4.3265024846416429       0.36983006098328008     
 H  -1.1082674528832288       0.12958199277946791        7.9289706441819545     
 C  -2.7084418492448052       -1.1130142983802056        8.6504098716186988     
 C  0.55391067115386150       -2.5169137183706843E-002   6.0548433661210419     
 H   6.6329491776741356E-002  -1.9174127569543549        5.1883214432183831     
 C   1.4383392985628780       -2.2691376953840976        6.8252884052690819     
 H  -4.1736521291732300       -2.5874534422209834        9.1952478201535897     
 C  -4.8060099503840998       -4.8965854183065192        8.2011269602988648     
 H  -3.3578288263887259       -5.1127360871743095        6.6497731367823327     
 C  -2.4368515025045312       -5.7339836255170775        8.4873286048994352     
 H   2.1115777624881993       -10.129569841653820        5.7334520085037504     
 C   1.8293982770601596       -10.005311324825160        3.6089937018600526     
 C   1.4506194569471136       -6.6317887330048650        6.8796357621836588     
 H -0.38777160331279209       -7.7614353776257587        6.8139836667720299     
 C   1.0936832147156592       -8.9714766741786001        7.7361341385032514     
 H   1.4064342144331126       -9.5952171632911210        1.5464606751911179     
 C  0.54533202045513085       -7.4083930742408119       0.38116029044259148     
 H -0.37003089442748649       -6.3792142532332941        2.0094343166724884     
 C  -1.6816275312882689       -7.9886555718928856        1.4268064183000249     
 H  -3.1373247749747315      -0.35063893162882187        9.2991013229012598     
 H -0.31370511009167040       0.54080236456287789        5.6904530476985435     
 H   1.3783666486695767       0.12576100733793666        5.3429456627507967     
 H  0.86530940678974733       0.42078490623972892        7.0108990571476824     
 H   1.6313696138759644       -1.8820548848405458        7.8359386708411778     
 H   2.3532953387636431       -2.1365765179891651        6.2285612065583473     
 H   1.2530808446628507       -3.3480083170158581        6.9323037479641902     
 H  -5.1751158307233203       -5.9270196575289367        8.0791502105100452     
 H  -5.4865633113887027       -4.2245362506815800        7.6592385797100127     
 H  -4.8834344676580814       -4.6544746531084193        9.2704722930053833     
 H  -2.4177486243441888       -5.4448918631296630        9.5498229387470079     
 H  -1.4092311340689916       -5.6853969863419227        8.0955907174254396     
 H  -2.7803014925354854       -6.7810481873838411        8.4310823635423695     
 H   2.4791739620934612       -10.851002691782773        3.3907061385983703     
 H   2.5332617083197899       -6.8156051585241988        6.9229380811769667     
 H   1.1516225565724507       -6.1599653673375281        7.8258034217236032     
 H   1.2689876998168672       -5.9047169741765542        6.0778542328575762     
 H   2.1698562079904820       -9.1827898944932844        7.7047120549971506     
 H  0.54915315996589376       -9.9187711920157628        7.6272961306923444     
 H  0.87235976423518291       -8.5653446703622578        8.7321368469740328     
 H   1.5655286315933281       -7.0333808979695691       0.54446157167263454     
 H   6.1743595662416925E-002  -6.7674368853104259      -0.36962778064002033     
 H  0.62952736282579425       -8.4085595333527632       -6.2725752654523209E-002
 H  -1.6262407436091459       -9.0495710442308077        1.1435418677390254     
 H  -2.1851771346752167       -7.4499839911511865       0.61200768734245181     
 H  -2.3116251407425228       -7.9242344378190701        2.3258103707511375     
         240

 C   9.0139613212734879        6.1613986675003396       -9.3409706572597955     
 C   9.5857690613378246        5.9659637265901484       -8.0398045356724062     
 C   9.3724213646554766        7.3409247838781209       -10.067806460876804     
 N   8.1409781360408857        5.2460779159033368       -9.9167966582992335     
 C   10.508560583074020        6.8937224441100309       -7.5447438050405973     
 C   9.2529878473375771        4.7742366139797170       -7.1471494613401036     
 C   10.307298764909191        8.2314818686516631       -9.5294722145337953     
 C   8.7960859493850609        7.5886539907002524       -11.451900658695466     
 Dy   7.0837314642835283        4.5147434108726836       -11.780364693951718     
 H   7.9814276516649567        4.4927392717296515       -9.2430823068204919     
 H   10.949245160844248        6.7252372978915185       -6.5617863022994571     
 C   10.893669918739798        8.0153481189368563       -8.2811546491905030     
 C   7.7666568986875788        4.7063125412097628       -6.7417072042669810     
 C   9.7839898748805592        3.4275487056863172       -7.6861632299155174     
 H   9.8058538161316200        4.9558019701380003       -6.2114932364693409     
 H   10.588593543398417        9.1133672823802332       -10.102324100620743     
 C   9.6728489614704305        6.9232907672765682       -12.533111269394420     
 H   7.7916677545239406        7.1213080756970246       -11.478631923941942     
 C   8.5844055553724274        9.0732855753881658       -11.792247677469982     
 N   6.5117542596425153        5.3737293179515184       -13.772840597013509     
 H   5.5680229503168537        5.6825567212744783       -13.516649742414751     
 N   5.8403650544658028        2.7388564473793404       -12.235913747816729     
 O   9.0375503206371555        3.1977312352203016       -12.117004558321186     
 O   5.1029190381305174        5.5243684520159722       -10.863748135748356     
 H   11.641629659305700        8.6996342782096985       -7.8863502710461848     
 H   7.5946472339623341        3.8739548769627912       -6.0473110788573141     
 H   7.0825512065404110        4.5658311958169460       -7.5896892114851919     
 H   7.4621880464823764        5.6348075781884654       -6.2385563163024971     
 H   10.871563954894636        3.4738967972092896       -7.8310734162516731     
 H   9.3395211535669826        3.1372932459308678       -8.6466008717307261     
 H   9.5791781042155115        2.6173037662153322       -6.9710749128364116     
 H   9.2511307574588866        7.0542898457024128       -13.538075967778516     
 H   9.8012521412492006        5.8476318316555318       -12.350426542607529     
 H   10.678900548943707        7.3677563520184410       -12.518676719726926     
 H   9.5413074224162475        9.6043920422846156       -11.882353957938580     
 H   7.9942454886890770        9.5879288053541938       -11.023313704212502     
 H   8.0716088219399378        9.1692536336083599       -12.759465630089805     
 C   7.0143156166054474        6.2383968844837456       -14.739142665080967     
 C   5.0270682518616967        1.6449639010018566       -12.000008488538979     
 H   5.8410363077540799        2.9319953007566202       -13.244971624578728     
 C   9.0187523933079934        1.8906934392916961       -12.809818771945825     
 C   10.393065301608189        3.4199839733822714       -11.585923034018982     
 C   3.7188899215136058        5.1142364683871469       -11.148245521534767     
 C   5.0219302567339330        6.4200557078816756       -9.6965404203841459     
 C   6.4849197628220665        7.5531612617063653       -14.913387943808186     
 C   8.1090094321136466        5.8149140430626973       -15.550582665334526     
 C   4.4021491183574151       0.94315017084266406       -13.084062256676965     
 C   4.7885329894700188        1.2055655319669998       -10.664196875308965     
 H   8.7866539782449014        2.0836757413767866       -13.864534463317808     
 H   8.1985510226612970        1.3137205392696230       -12.368056387236990     
 C   10.398905276605868        1.2728269236735357       -12.586730656085441     
 C   10.942419544309786        2.0251477528850863       -11.362701719365500     
 H   10.271886053354274        4.0431408443753361       -10.694473206515962     
 H   10.973077088297721        3.9647704403244339       -12.346964906322370     
 H   3.2952030737460372        5.8353958791281659       -11.869368134780208     
 H   3.7840380611468323        4.1190706074230912       -11.612375581071962     
 C   2.9819928472293444        5.1458646240032699       -9.7884539941157680     
 C   4.0107067241739536        5.7317909303646131       -8.7892721082669283     
 H   6.0367603723541148        6.5053804968792370       -9.2972151595936037     
 H   4.6691358867063979        7.4069235982082153       -10.037641318293856     
 C   7.1103409397499648        8.4212108559500045       -15.812321069311308     
 C   5.2451754627989837        7.9581005686206243       -14.131026572613420     
 C   8.6958479401064661        6.7207057244076989       -16.439626720236230     
 C   8.5670878735314311        4.3692972216097035       -15.450860906772940     
 C   3.6335447803228984      -0.19110716733055372       -12.812022200606142     
 C   4.5980553481573914        1.4614622826855534       -14.501349644957363     
 C   3.9872665358354338        7.8127393872926998E-002  -10.449047241100880     
 C   5.4314146667671110        1.9496216646382971       -9.5051747360792369     
 H   11.054257288684136        1.4517677344035589       -13.447838423817704     
 H   10.339960332034218       0.19072108184772343       -12.420081933810941     
 H   10.550393496695531        1.5924927536491629       -10.431709251177500     
 H   12.039299569639624        1.9998995165872948       -11.318102872397940     
 H   2.6639716761427463        4.1373957212673291       -9.4860566216174931     
 H   2.0887059476346082        5.7832166637044651       -9.8377092892783597     
 H   3.5467487089949685        6.4265330201782174       -8.0755015903044285     
 H   4.5010741637612464        4.9299993677910123       -8.2191806931754101     
 H   6.7339386741470548        9.4342876220067673       -15.912432396694570     
 C   8.2136133833301788        8.0264177469172182       -16.571412076531804     
 C   5.0245697320149718        9.4734493332654832       -14.020663104731799     
 H   5.3722993350898234        7.5811309103187750       -13.100480555337461     
 C   3.9913136707890193        7.2790278526207217       -14.739878613711008     
 H   9.5493308213254711        6.4120739752027847       -17.040976429290694     
 C   10.012489406765491        4.1281109640406779       -15.892346930028578     
 H   8.5001266400747024        4.0886485394127234       -14.390565537961374     
 C   7.5974181140209165        3.4562475836031865       -16.231837371415306     
 H   3.1845392505490788      -0.73719947331536517       -13.638775320873266     
 C   3.4138913951754311      -0.63439142397166559       -11.504707353799221     
 C   3.7782185826275292        2.7511427073314234       -14.744509342200736     
 H   5.6685825066756692        1.7163532603946685       -14.612014398726583     
 C   4.2939118828192813       0.43705924937150969       -15.601026670933472     
 H   3.7903671336320821      -0.24563346754386578       -9.4297850988109264     
 C   4.6027662661930648        1.9213121489391451       -8.2134615412369136     
 H   5.5112180471093515        3.0075481373292874       -9.8113547138755841     
 C   6.8565849767533251        1.4225374433910205       -9.2376900393175401     
 H   8.6968467515518579        8.7213441043838937       -17.253292769139126     
 H   5.9178786532447782        9.9861799438837426       -13.638554226021560     
 H   4.1932035235052876        9.6938000675417069       -13.337134864234077     
 H   4.7686739817756072        9.9180992501075007       -14.991471934968230     
 H   3.8179039419814784        7.6681907409337970       -15.753515771454712     
 H   3.0890391630861891        7.4713592679539875       -14.141254268387954     
 H   4.1106404854002117        6.1900674521786412       -14.836698254636184     
 H   10.298477617350191        3.0796269742813092       -15.723122174698538     
 H   10.722131510670437        4.7685570981352701       -15.350204189264616     
 H   10.142943526272351        4.3232860635209889       -16.964988605125470     
 H   7.6436070593235756        3.6856020704812571       -17.305848079331899     
 H   6.5641484648771131        3.6102871968255021       -15.893031891012496     
 H   7.8457722723405201        2.3910243380597325       -16.106195976873362     
 H   2.7720133117434651       -1.4923508422327050       -11.309501078575677     
 H   2.7066404262023340        2.5134061754868697       -14.816942765184324     
 H   4.0807115996866683        3.2357439797375962       -15.683635063985559     
 H   3.9018410003787674        3.4884867984711949       -13.938663772136895     
 H   3.2327328656492247       0.15619465793994128       -15.612281856182198     
 H   4.8943011451851763      -0.47420222649663885       -15.478694148907252     
 H   4.5266617639461524       0.86587361450904077       -16.584820473470767     
 H   3.5763529637372740        2.2763516439002314       -8.3792562362317060     
 H   5.0635752979983071        2.5528792463354502       -7.4410838197850282     
 H   4.5371821181114855       0.90874783627190681       -7.7951338172515419     
 H   6.8262637157261992       0.35461256489200654       -8.9768222117907577     
 H   7.3326035453580323        1.9580871614602584       -8.4045049905070552     
 H   7.4987087435877440        1.5238873874288388       -10.124442262918615     
 C  -3.8153964420535225       -3.2920364924819445        1.5434378504793747     
 C  -4.3901074259216237       -3.4867617627113434       0.24360814964101327     
 C  -4.1329792578725133       -2.0894796910589668        2.2515609301244095     
 N  -2.9764773923791261       -4.2278183354573162        2.1387174537850298     
 C  -5.2836062827810943       -2.5373901366022187      -0.26461927675897723     
 C  -4.0778339296541111       -4.6924423916828006      -0.63784685143003450     
 C  -5.0416863097992781       -1.1783275335584624        1.7028153116304032     
 C  -3.5472539309491755       -1.8433113676892690        3.6314529078454192     
 Dy  -1.9050068433454670       -4.9270570820519417        4.0073224519954227     
 H  -2.8437717696384368       -5.0022141265857405        1.4824042981657501     
 H  -5.7262477454430378       -2.7019620744933111       -1.2475122754815611     
 C  -5.6357267322385702       -1.3960578023521044       0.45852380145514321     
 C  -2.5886436159455259       -4.7801381046887865       -1.0271499055307820     
 C  -4.6350864529075588       -6.0275106283306341       -9.7389134041819633E-002
 H  -4.6192654812145246       -4.5063284851858745       -1.5791631654847460     
 H  -5.2973408914702294      -0.28047473646723636        2.2639664813622860     
 C  -4.4429551330260280       -2.4742172702232397        4.7170575711638563     
 H  -2.5559152336813482       -2.3378329119781212        3.6623376514503945     
 C  -3.2887170629459934      -0.36289292116373578        3.9553285675614123     
 N  -1.2519914294964150       -4.0222083699061404        5.9612572060451443     
 H -0.28940715994211286       -3.7956172438533171        5.6831372909182249     
 N -0.66321282580373875       -6.7077079624643581        4.4359823746976081     
 O  -3.8714166023276277       -6.1813720562005692        4.4469321026699378     
 O   6.4638932089647688E-002  -3.9470955323778725        3.0383083628224328     
 H  -6.3638740683633861      -0.69615849534576890        5.4977267850980810E-002
 H  -2.2788894169664444       -3.8621209255198159       -1.5454872593867082     
 H  -1.9151100801713510       -4.9023990346464776      -0.16780088841077867     
 H  -2.4078489718652278       -5.6265715604505964       -1.7035910530573670     
 H  -4.4287180916963065       -6.8451140959880101      -0.80399974595293022     
 H  -4.2125127886904981       -6.3178232679603159       0.87321771777590840     
 H  -5.7246001218804743       -5.9684042690437797        2.8167626018062032E-002
 H  -4.0099880073274692       -2.3631988330122988        5.7195835761532567     
 H  -4.6192255285217181       -3.5415908660362700        4.5303567679755039     
 H  -5.4280664155364668       -1.9863086896276616        4.7102743620430658     
 H  -4.2278104992066874       0.19863785241800430        4.0442210890695174     
 H  -2.6897143725207946       0.12329101122147727        3.1752368468038754     
 H  -2.7645949479066285      -0.27056436239939974        4.9174214981557416     
 C  -1.6757661931415537       -3.0805025337408760        6.8933509679917480     
 C  0.18226954343360749       -7.7687384387777216        4.1670737238326634     
 H -0.65984470549349605       -6.5396048788514118        5.4492289963361582     
 C  -3.8364920232793303       -7.4998279247377377        5.1176227423405596     
 C  -5.2170970392598912       -5.9854879180857576        3.8806742406525938     
 C   1.4564403297003463       -4.3446404643194105        3.2973237641865905     
 C  0.11891121267982215       -2.9678374540977517        1.9462356058401920     
 C  -1.0401091900125088       -1.8070072698147308        7.0162101349447443     
 C  -2.7964255456387921       -3.3814537534636977        7.7283559486422613     
 C  0.85224682210376768       -8.4638595622646804        5.2274769679065072     
 C  0.40900044350102516       -8.1781027214283188        2.8193061149621030     
 H  -3.6604837401360948       -7.3190698229443756        6.1863157605431365     
 H  -2.9768577806918457       -8.0363748163018300        4.6997546327571262     
 C  -5.1818248354132024       -8.1612765660559106        4.8196867318069767     
 C  -5.7110231387261665       -7.3897466929458693        3.6012747490056358     
 H  -5.0897578779180028       -5.3369949254737277        3.0077501924077850     
 H  -5.8349923761248315       -5.4804685876580255        4.6388435144442699     
 H   1.8541835134090858       -3.6920023401520643        4.0896148337043261     
 H   1.4158650204253711       -5.3776245006381167        3.6599430912748065     
 C   2.2069453104316716       -4.1596509758341620        1.9637142771152576     
 C   1.1611705545975202       -3.5453697532331909        1.0017280384359217     
 H -0.89625433807676780       -2.8929465864879518        1.5447472664744712     
 H  0.43175964575405656       -1.9986041608886929        2.3626637154937313     
 C  -1.5885145575357278      -0.85627216712875753        7.8828787225518138     
 C  0.22012431769856824       -1.5177530207379621        6.2125535083598429     
 C  -3.3057942166623970       -2.3949113695371880        8.5813698551099176     
 C  -3.3637094263813494       -4.7933646368763947        7.6951360287253570     
 C   1.6329141582034357       -9.5814738077659563        4.9230612802641005     
 C  0.68621499270991371       -7.9628668608096111        6.6558733658278522     
 C   1.2249375684248864       -9.2877733994163929        2.5717741952215252     
 C -0.26612243688090031       -7.4275042868733063        1.6822670826686963     
 H  -5.8755084405627684       -8.0379395314239162        5.6590551626864611     
 H  -5.0744896437255269       -9.2338886115791325        4.6194470307088347     
 H  -5.2767626202900919       -7.7809737424068928        2.6712058358099315     
 H  -6.8042085662431901       -7.4473653463077572        3.5210888431673286     
 H   2.5843469952586045       -5.1161146589110365        1.5838618105077804     
 H   3.0656844346246221       -3.4874149344081147        2.0828930731646613     
 H   1.6000263763491853       -2.7836366392530256       0.34628294366350332     
 H  0.70490630856280478       -4.3206914934188667       0.37202185457106141     
 H  -1.1242550451176800       0.12350440822083672        7.9391056979764913     
 C  -2.7199395317018182       -1.1259569380481917        8.6567394046507857     
 C  0.53963639185027079       -2.2034008231459720E-002   6.0639329498596393     
 H   5.7191158551625293E-002  -1.9131817203773978        5.1933883563971577     
 C   1.4293068863453529       -2.2649971563118245        6.8302166815044760     
 H  -4.1800604997216810       -2.6062590974662512        9.1974843690633499     
 C  -4.8065671294984931       -4.9131009761194182        8.1949784076656069     
 H  -3.3567875618361445       -5.1206491733560222        6.6447046437168442     
 C  -2.4353612779975626       -5.7446564832759393        8.4810084735794735     
 H   2.1093294516289860       -10.131604206236899        5.7311089932568331     
 C   1.8279741825628157       -10.006240611043483        3.6065862400827156     
 C   1.4493760240106393       -6.6344756636045403        6.8786331404514147     
 H -0.38968140139193930       -7.7629176404107083        6.8116836390272280     
 C   1.0905471141546152       -8.9742248843466932        7.7339303751830348     
 H   1.4062953066775719       -9.5947009893383797        1.5441082437383769     
 C  0.54836229495145550       -7.4060261577247575       0.38028368897975207     
 H -0.36876904299898733       -6.3781464659444076        2.0083430740743227     
 C  -1.6802397780090510       -7.9862689185400271        1.4221725524666899     
 H  -3.1505691813430827      -0.36687897302023376        9.3076686907878425     
 H -0.32870295201222577       0.54239550374535273        5.6989770239186406     
 H   1.3647255986316047       0.13206536510207420        5.3537095226074101     
 H  0.84855755386376419       0.42289877815708032        7.0210897903911702     
 H   1.6218356577909003       -1.8786605060111761        7.8412507274117660     
 H   2.3437788031394002       -2.1299458188632210        6.2334733641411235     
 H   1.2461543085386606       -3.3442650879548008        6.9359540417932442     
 H  -5.1725744448684319       -5.9440828108670072        8.0704110521227097     
 H  -5.4884154593161227       -4.2417667622028086        7.6539314396693454     
 H  -4.8856350919875426       -4.6737035685278574        9.2646627057116913     
 H  -2.4185702269745759       -5.4596698406810189        9.5443271789705406     
 H  -1.4076518113310588       -5.6910697212991277        8.0912515651637431     
 H  -2.7748311634664531       -6.7923024615249181        8.4204117146462121     
 H   2.4776788683205639       -10.851952359470587        3.3881828814584791     
 H   2.5319227088118041       -6.8188598495425854        6.9209558832585021     
 H   1.1512882162742872       -6.1637286433216927        7.8256018231020299     
 H   1.2675171309557427       -5.9063121077514502        6.0779266409404045     
 H   2.1664638230911164       -9.1866129274537318        7.7026566688373403     
 H  0.54510735752816752       -9.9208981954613780        7.6246964065795213     
 H  0.86942849061950400       -8.5681922158181081        8.7300097983090978     
 H   1.5684687965604396       -7.0317232747049312       0.54538591786112556     
 H   6.6064465624922464E-002  -6.7640985670430647      -0.37042328071735231     
 H  0.63269343762407459       -8.4057227202625775       -6.4582312890888324E-002
 H  -1.6249549386952029       -9.0469073336620873        1.1379018699497572     
 H  -2.1823390200302022       -7.4465097894544403       0.60724325735962170     
 H  -2.3114976658330213       -7.9223919735644657        2.3202845284543949     
         240

 C   9.0164730336110956        6.1617796069288868       -9.3411812213126666     
 C   9.5884076357494088        5.9675346462265662       -8.0399057140315193     
 C   9.3744929319943697        7.3408966992368265       -10.068869878242745     
 N   8.1438446665808222        5.2456757631316702       -9.9163432936421447     
 C   10.511003574583020        6.8958919936450283       -7.5457178972734118     
 C   9.2560048134491772        4.7766082890811656       -7.1460437634658112     
 C   10.309220813665677        8.2320995611122569       -9.5313762093528087     
 C   8.7983893162718427        7.5874661530788057       -11.453220947810076     
 Dy   7.0871852279989902        4.5138957553246355       -11.780017002290881     
 H   7.9842933649246026        4.4928834984632475       -9.2420384433475995     
 H   10.951806885019657        6.7282623861992672       -6.5627048762852098     
 C   10.895806295244100        8.0170056340985099       -8.2830285567126101     
 C   7.7697133773670375        4.7088396013733504       -6.7405109828121965     
 C   9.7872855965890899        3.4294997276658661       -7.6836572904572655     
 H   9.8088348230793621        4.9592893214567146       -6.2106056202572448     
 H   10.590302502005674        9.1135375504173588       -10.105011290590690     
 C   9.6768152465368278        6.9232335383210994       -12.533700478194817     
 H   7.7947333388008015        7.1186259571472377       -11.480460700481803     
 C   8.5842947749672547        9.0716468390175820       -11.793920326257840     
 N   6.5128768783466207        5.3755594728978382       -13.770604812719686     
 H   5.5693666782227922        5.6832662459405867       -13.512559544742269     
 N   5.8442436969325318        2.7372120713593877       -12.234008984015535     
 O   9.0412746720702160        3.1984177159331368       -12.118327567476816     
 O   5.1055108272926235        5.5216266359434023       -10.863894310773473     
 H   11.643737884905294        8.7016903647804345       -7.8889056210785995     
 H   7.5978814318935957        3.8775396405940201       -6.0448329432889345     
 H   7.0856527924803814        4.5669084038300216       -7.5882555891505357     
 H   7.4649961578193489        5.6379802975321471       -6.2387940090094611     
 H   10.874922779252163        3.4757316578800546       -7.8281215476694106     
 H   9.3432949862764829        3.1384487733286628       -8.6440608678571031     
 H   9.5822355407786901        2.6198262805928088       -6.9679910307980970     
 H   9.2552638946046812        7.0528746499522406       -13.538879513037195     
 H   9.8072124736028279        5.8480125106087080       -12.350288654828420     
 H   10.681904824112014        7.3696969024028380       -12.519124374725003     
 H   9.5402049347936586        9.6045209175571440       -11.883583197107253     
 H   7.9928972390184292        9.5852079798788949       -11.025268100611608     
 H   8.0717187074370838        9.1666081303649065       -12.761348358640534     
 C   7.0128847763550581        6.2415137241277634       -14.736838625003756     
 C   5.0293850163930038        1.6450640397517240       -11.995992353471909     
 H   5.8445622716073595        2.9287558879382902       -13.243333217287391     
 C   9.0219350882645664        1.8907391716065749       -12.809971919463980     
 C   10.396246867714748        3.4197128693049663       -11.585590332246198     
 C   3.7213481444769196        5.1101983472452082       -11.145108693667996     
 C   5.0257146032600808        6.4233074819758409       -9.7021404918781347     
 C   6.4802206466347760        7.5548696620487679       -14.910842543643314     
 C   8.1081533945555293        5.8208063180225045       -15.548857812517774     
 C   4.4020811290676001       0.94311240249675954       -13.078515993285754     
 C   4.7912767028150176        1.2078324135693570       -10.659386675144038     
 H   8.7920626195988376        2.0829338338641588       -13.865288599145108     
 H   8.2002039979854899        1.3154227905146498       -12.369037770905777     
 C   10.400748621591163        1.2713754822325689       -12.583769882322196     
 C   10.943384268244801        2.0245540901361516       -11.359876242717965     
 H   10.274672847664682        4.0440526596842412       -10.695025515079108     
 H   10.977946474690741        3.9627816027584033       -12.346465101906487     
 H   3.2976044957998916        5.8261110970547252       -11.870554867117335     
 H   3.7860384146434871        4.1125858075714419       -11.602418788859680     
 C   2.9848218283629628        5.1511877361601792       -9.7862490002503559     
 C   4.0147337056472425        5.7408908232742837       -8.7909849426835756     
 H   6.0408075756145356        6.5099542058235773       -9.3039091794726314     
 H   4.6732738142987982        7.4081483033647713       -10.048292038272866     
 C   7.1032444302463960        8.4244869575607186       -15.809786960160499     
 C   5.2397793972990563        7.9570136389262940       -14.128263268655319     
 C   8.6924932163202904        6.7280702843357201       -16.437908507105071     
 C   8.5694191350791851        4.3762704158232957       -15.449658252510586     
 C   3.6328972802355484      -0.19019147916408560       -12.804352864134275     
 C   4.5962027664390064        1.4599759737008711       -14.496598550981838     
 C   3.9893141992329024        8.1366319553432209E-002  -10.442146184550818     
 C   5.4350550895766032        1.9530218382069902       -9.5015933043450058     
 H   11.057695993828126        1.4482091724533048       -13.443948245087867     
 H   10.339993566253202       0.18963816633002889       -12.415781943674446     
 H   10.549464113552993        1.5935784335456513       -10.428996930293394     
 H   12.040095461093937        1.9980898053667737       -11.313618258190944     
 H   2.6648452721611213        4.1457321916410912       -9.4780402597233859     
 H   2.0927414608964217        5.7895385736612885       -9.8393284543727635     
 H   3.5520014738167567        6.4393906836869155       -8.0806261966041113     
 H   4.5049647864997286        4.9417921105273690       -8.2174487716628803     
 H   6.7241364114936930        9.4364454584848545       -15.909759337080672     
 C   8.2072274541780228        8.0326080964445588       -16.569145618715243     
 C   5.0159330508139028        9.4718311830750928       -14.018427302122385     
 H   5.3679891649834071        7.5807403713745760       -13.097603530034785     
 C   3.9873922108255178        7.2749741527406702       -14.736549342917366     
 H   9.5463812804593662        6.4216406911168713       -17.039691250098500     
 C   10.014589867782242        4.1380762702449152       -15.893143403455108     
 H   8.5047225061693670        4.0954419670689575       -14.389289367428418     
 C   7.6004718153265651        3.4613396991458161       -16.229224344492785     
 H   3.1823766540527161      -0.73676860319283910       -13.629907126718033     
 C   3.4145385288343286      -0.63200738142368951       -11.496397856227848     
 C   3.7793104687898484        2.7515884308291789       -14.739089804150684     
 H   5.6669917874488362        1.7118641510950494       -14.609898373731827     
 C   4.2865313424321894       0.43586911030211611       -15.594673524002509     
 H   3.7930154722797904      -0.24086828261930396       -9.4223104603958614     
 C   4.6064624812007029        1.9275500542292061       -8.2097872404414201     
 H   5.5157909960943980        3.0103792254986241       -9.8092946086844712     
 C   6.8597062048352306        1.4250921433273760       -9.2333382309234295     
 H   8.6886987878981543        8.7287434961136157       -17.250965015657762     
 H   5.9082646585487231        9.9866352747991893       -13.637065716877164     
 H   4.1844396853049100        9.6907986369315839       -13.334649766631642     
 H   4.7587540871559204        9.9154232222426799       -14.989394368927643     
 H   3.8129782569470874        7.6632429325385258       -15.750337163807947     
 H   3.0848371608586040        7.4657098857429887       -14.137893652960242     
 H   4.1090877614216250        6.1863061472373095       -14.832817353912171     
 H   10.302860297746607        3.0901822503969298       -15.724585933934357     
 H   10.723619298872547        4.7797495470470359       -15.351696586674286     
 H   10.143272077967183        4.3338053620409180       -16.965864039337937     
 H   7.6447394416504633        3.6906936775897385       -17.303264927179619     
 H   6.5674660329930337        3.6134048516593951       -15.888957341233032     
 H   7.8510726676233400        2.3967061049983229       -16.103948155753837     
 H   2.7722488502975033       -1.4892518493089404       -11.299692965284558     
 H   2.7071018140521672        2.5167871546592364       -14.808437357406872     
 H   4.0804835431661921        3.2343097573349104       -15.679518354522305     
 H   3.9070819711588558        3.4893330708018238       -13.934595924669974     
 H   3.2246175924885661       0.15846718003708832       -15.603280601826327     
 H   4.8841804834362348      -0.47713941653973607       -15.472908552756733     
 H   4.5183001450928559       0.86317823206553790       -16.579318993729999     
 H   3.5802021025917545        2.2827004340287864       -8.3762567608437273     
 H   5.0675877167555710        2.5604475675043465       -7.4387532510218115     
 H   4.5404323921392367       0.91591106393105626       -7.7894145466978602     
 H   6.8283600384814704       0.35761788447829179       -8.9709583138628464     
 H   7.3362050061181732        1.9613577704559542       -8.4009215047065524     
 H   7.5019009141171908        1.5245720059982075       -10.120200938053001     
 C  -3.8155788094425569       -3.2887285470332341        1.5438925337808478     
 C  -4.3902094648986507       -3.4818326494533904       0.24380227612379801     
 C  -4.1347734266316190       -2.0879778168118976        2.2542075487298088     
 N  -2.9754376987877595       -4.2245790736889370        2.1372194050289566     
 C  -5.2848672052253027       -2.5327200743020604      -0.26266356669762170     
 C  -4.0773705529216748       -4.6857890628268866      -0.63974841682074635     
 C  -5.0443731422636153       -1.1768581801471436        1.7069412537639459     
 C  -3.5501565632099483       -1.8435719600686069        3.6348605874778892     
 Dy  -1.9053996157636479       -4.9274173297196606        4.0052336062100355     
 H  -2.8414971109428344       -4.9970773945081879        1.4790915285824824     
 H  -5.7275724891613917       -2.6963655893795035       -1.2456335317900211     
 C  -5.6381485366286723       -1.3929837907840970       0.46228827684406154     
 C  -2.5884075096494166       -4.7722489751967299       -1.0302036039571547     
 C  -4.6334587224998760       -6.0220325608355889      -0.10104416298883251     
 H  -4.6195132087134869       -4.4985994818868837       -1.5804219850644070     
 H  -5.3009966421723549      -0.28037011851957666        2.2696864419506939     
 C  -4.4471233136527406       -2.4751971878144370        4.7189837620735808     
 H  -2.5591329147398234       -2.3385723112511125        3.6662518130182233     
 C  -3.2912160467927083      -0.36360959711632607        3.9605672209070257     
 N  -1.2551901977252424       -4.0224430178628445        5.9599538825204910     
 H -0.29418400133196199       -3.7911893906780803        5.6814688341740665     
 N -0.66371266608204316       -6.7081542148740470        4.4341369485692077     
 O  -3.8712497974756546       -6.1836250617076711        4.4396506309220847     
 O   6.5405989104672851E-002  -3.9455129671294529        3.0413519477994018     
 H  -6.3670746282302879      -0.69319379830678551        5.9978381768767894E-002
 H  -2.2787383932045557       -3.8530614526398290       -1.5464212675233719     
 H  -1.9142790232305402       -4.8968370657860145      -0.17173199152429447     
 H  -2.4083585801891401       -5.6169424369326970       -1.7088287170961265     
 H  -4.4275914683537136       -6.8383547075817228      -0.80921508706343515     
 H  -4.2096302852197480       -6.3137547123560074       0.86853104099191503     
 H  -5.7228333543032974       -5.9635353032835097        2.5837217895343316E-002
 H  -4.0152285775326497       -2.3649483719828490        5.7220335644637377     
 H  -4.6230393798344531       -3.5424680758479652        4.5313623160486829     
 H  -5.4322390084052907       -1.9873090665042572        4.7114640638899896     
 H  -4.2300246518133529       0.19853268710957542        4.0485847537574093     
 H  -2.6906210276764519       0.12292802365565747        3.1819615522964559     
 H  -2.7686048692704408      -0.27267552396372835        4.9235366738089024     
 C  -1.6817904311100143       -3.0848254063522420        6.8944029992994800     
 C  0.18134490752406410       -7.7694225948221698        4.1650954313160451     
 H -0.66032915240824630       -6.5401513720763109        5.4473903207692898     
 C  -3.8370747921165207       -7.5020654251707564        5.1104549844233764     
 C  -5.2170689110556134       -5.9865942469439180        3.8741953595774086     
 C   1.4570255999003217       -4.3448136327394522        3.2983536246946912     
 C  0.11982555102412057       -2.9642048669407690        1.9512234759373210     
 C  -1.0500792519187581       -1.8099531937422502        7.0208237267272633     
 C  -2.8012503825431638       -3.3914526034520049        7.7283766979749569     
 C  0.85056481686064145       -8.4653804079957737        5.2254396537917565     
 C  0.40863049070809476       -8.1780929694120115        2.8172333070005240     
 H  -3.6596073402335163       -7.3213944425626343        6.1788394232257691     
 H  -2.9785968193281427       -8.0397048405945579        4.6917927677459028     
 C  -5.1834439749765444       -8.1618978089090604        4.8142374389707641     
 C  -5.7126536764957256       -7.3904264936425932        3.5957818353480904     
 H  -5.0896966935024306       -5.3384091848041750        3.0010663176286574     
 H  -5.8339602577087719       -5.4807351692895949        4.6325813322339648     
 H   1.8560507816727225       -3.6939543372769168        4.0913702052111605     
 H   1.4157681484092730       -5.3783189695996798        3.6592458590980348     
 C   2.2064380711151239       -4.1580727247031497        1.9643972648070249     
 C   1.1603612245905544       -3.5411394186736773        1.0046304575190701     
 H -0.89557802488557015       -2.8874373009602410        1.5509005776120091     
 H  0.43425839897162399       -1.9962438512395007        2.3692090995656079     
 C  -1.6012655111117473      -0.86346737224813197        7.8899396592981130     
 C  0.20948888505581334       -1.5154538336423933        6.2185180157127107     
 C  -3.3132900683007973       -2.4091504053773889        8.5841338286949220     
 C  -3.3643522656183960       -4.8045406814637950        7.6908840418735451     
 C   1.6310163264246187       -9.5830631318326738        4.9208023441738078     
 C  0.68422529379491992       -7.9649224250446391        6.6539622285830058     
 C   1.2242595310373947       -9.2879334314295079        2.5695034331771303     
 C -0.26487300103940747       -7.4261387474394986        1.6801907829066465     
 H  -5.8761387313297142       -8.0371318289436360        5.6541738268445716     
 H  -5.0775974995237041       -9.2347263457020521        4.6146110839796322     
 H  -5.2794024816622276       -7.7825841062421146        2.6656576416020794     
 H  -6.8059224665543905       -7.4469395448572033        3.5163387835839481     
 H   2.5825936418187045       -5.1140919900245336        1.5824211650857962     
 H   3.0658506550228632       -3.4868050873003922        2.0839549877600425     
 H   1.5992891788171006       -2.7788568366635240       0.34991218461611023     
 H  0.70255175345831877       -4.3148805021960905       0.37421364815884273     
 H  -1.1402426373521315       0.11742682366220553        7.9492407517710273     
 C  -2.7314372141588312       -1.1388995777161781        8.6630689376828727     
 C  0.52536211254667997       -1.8898879279212598E-002   6.0730225335982357     
 H   4.8052825326509216E-002  -1.9089506838004409        5.1984552695759314     
 C   1.4202744741278277       -2.2608566172395510        6.8351449577398711     
 H  -4.1864688702701329       -2.6250647527115190        9.1997209179731101     
 C  -4.8071243086128863       -4.9296165339323172        8.1888298550323491     
 H  -3.3557462972835626       -5.1285622595377358        6.6396361506513548     
 C  -2.4338710534905936       -5.7553293410348001        8.4746883422595101     
 H   2.1070811407697727       -10.133638570819977        5.7287659780099167     
 C   1.8265500880654717       -10.007169897261804        3.6041787783053789     
 C   1.4481325910741651       -6.6371625942042165        6.8776305187191706     
 H -0.39159119947108650       -7.7643999031956579        6.8093836112824260     
 C   1.0874110135935711       -8.9769730945147881        7.7317266118628183     
 H   1.4061563989220309       -9.5941848153856384        1.5417558122856356     
 C  0.55139256944778003       -7.4036592412087030       0.37940708751691260     
 H -0.36750719157048822       -6.3770786786555211        2.0072518314761569     
 C  -1.6788520247298331       -7.9838822651871677        1.4175386866333550     
 H  -3.1638135877114340      -0.38311901441164564        9.3162360586744253     
 H -0.34370079393278108       0.54398864292782745        5.7075010001387376     
 H   1.3510845485936329       0.13836972286621174        5.3644733824640234     
 H  0.83180570093778106       0.42501265007443179        7.0312805236346581     
 H   1.6123017017058361       -1.8752661271818063        7.8465627839823542     
 H   2.3342622675151574       -2.1233151197372764        6.2383855217239006     
 H   1.2392277724144707       -3.3405218588937435        6.9396043356222981     
 H  -5.1700330590135435       -5.9611459642050786        8.0616718937353724     
 H  -5.4902676072435428       -4.2589972737240362        7.6486242996286773     
 H  -4.8878357163170039       -4.6929324839472963        9.2588531184179992     
 H  -2.4193918296049635       -5.4744478182323748        9.5388314191940733     
 H  -1.4060724885931262       -5.6967424562563336        8.0869124129020467     
 H  -2.7693608343974208       -6.8035567356659961        8.4097410657500546     
 H   2.4761837745476662       -10.852902027158402        3.3856596243185875     
 H   2.5305837093038179       -6.8221145405609720        6.9189736853400374     
 H   1.1509538759761240       -6.1674919193058582        7.8254002244804557     
 H   1.2660465620946182       -5.9079072413263471        6.0779990490232327     
 H   2.1630714381917509       -9.1904359604141792        7.7006012826775310     
 H  0.54106155509044129       -9.9230251989069949        7.6220966824666982     
 H  0.86649721700382520       -8.5710397612739566        8.7278827496441629     
 H   1.5714089615275511       -7.0300656514402933       0.54631026404961658     
 H   7.0385335587428002E-002  -6.7607602487757026      -0.37121878079468429     
 H  0.63585951242235506       -8.4028859071723936       -6.6438873127253439E-002
 H  -1.6236691337812599       -9.0442436230933669        1.1322618721604887     
 H  -2.1795009053851877       -7.4430355877576950       0.60247882737679159     
 H  -2.3113701909235198       -7.9205495093098612        2.3147586861576528     
         240

 C   9.0189847459487034        6.1621605463574340       -9.3413917853655377     
 C   9.5910462101609930        5.9691055658629848       -8.0400068923906325     
 C   9.3765644993332646        7.3408686145955322       -10.069933295608688     
 N   8.1467111971207586        5.2452736103600035       -9.9158899289850577     
 C   10.513446566092018        6.8980615431800256       -7.5466919895062263     
 C   9.2590217795607792        4.7789799641826143       -7.1449380655915178     
 C   10.311142862422164        8.2327172535728526       -9.5332802041718239     
 C   8.8006926831586245        7.5862783154573590       -11.454541236924685     
 Dy   7.0906389917144530        4.5130480997765865       -11.779669310630045     
 H   7.9871590781842485        4.4930277251968436       -9.2409945798747071     
 H   10.954368609195068        6.7312874745070159       -6.5636234502709634     
 C   10.897942671748400        8.0186631492601617       -8.2849024642347171     
 C   7.7727698560464962        4.7113666615369389       -6.7393147613574120     
 C   9.7905813182976207        3.4314507496454145       -7.6811513509990146     
 H   9.8118158300271023        4.9627766727754290       -6.2097180040451496     
 H   10.592011460612930        9.1137078184544862       -10.107698480560636     
 C   9.6807815316032251        6.9231763093656298       -12.534289686995216     
 H   7.7977989230776625        7.1159438385974498       -11.482289477021665     
 C   8.5841839945620801        9.0700081026469981       -11.795592975045698     
 N   6.5139994970507269        5.3773896278441589       -13.768369028425864     
 H   5.5707104061287307        5.6839757706066951       -13.508469347069788     
 N   5.8481223393992599        2.7355676953394346       -12.232104220214341     
 O   9.0449990235032764        3.1991041966459726       -12.119650576632445     
 O   5.1081026164547296        5.5188848198708333       -10.864040485798592     
 H   11.645846110504886        8.7037464513511704       -7.8914609711110151     
 H   7.6011156298248572        3.8811244042252495       -6.0423548077205549     
 H   7.0887543784203526        4.5679856118430964       -7.5868219668158785     
 H   7.4678042691563222        5.6411530168758279       -6.2390317017164261     
 H   10.878281603609688        3.4775665185508196       -7.8251696790871481     
 H   9.3470688189859850        3.1396043007264582       -8.6415208639834784     
 H   9.5852929773418669        2.6223487949702848       -6.9649071487597816     
 H   9.2593970317504741        7.0514594542020674       -13.539683058295871     
 H   9.8131728059564569        5.8483931895618841       -12.350150767049310     
 H   10.684909099280320        7.3716374527872350       -12.519572029723081     
 H   9.5391024471710697        9.6046497928296706       -11.884812436275926     
 H   7.9915489893477805        9.5824871544035943       -11.027222497010715     
 H   8.0718285929342315        9.1639626271214514       -12.763231087191262     
 C   7.0114539361046697        6.2446305637717821       -14.734534584926545     
 C   5.0317017809243119        1.6451641785015914       -11.991976218404840     
 H   5.8480882354606392        2.9255164751199598       -13.241694809996053     
 C   9.0251177832211376        1.8907849039214537       -12.810125066982135     
 C   10.399428433821306        3.4194417652276612       -11.585257630473414     
 C   3.7238063674402335        5.1061602261032686       -11.141971865801228     
 C   5.0294989497862277        6.4265592560700071       -9.7077405633721252     
 C   6.4755215304474856        7.5565780623911696       -14.908297143478444     
 C   8.1072973569974121        5.8266985929823116       -15.547132959701022     
 C   4.4020131397777851       0.94307463415085491       -13.072969729894542     
 C   4.7940204161600164        1.2100992951717142       -10.654576474979113     
 H   8.7974712609527721        2.0821919263515314       -13.866042734972407     
 H   8.2018569733096829        1.3171250417596767       -12.370019154574564     
 C   10.402591966576457        1.2699240407916019       -12.580809108558949     
 C   10.944348992179815        2.0239604273872165       -11.357050766070429     
 H   10.277459641975092        4.0449644749931455       -10.695577823642253     
 H   10.982815861083761        3.9607927651923722       -12.345965297490602     
 H   3.3000059178537460        5.8168263149812853       -11.871741599454463     
 H   3.7880387681401420        4.1061010077197926       -11.592461996647398     
 C   2.9876508094965808        5.1565108483170885       -9.7840440063849439     
 C   4.0187606871205315        5.7499907161839543       -8.7926977771002246     
 H   6.0448547788749556        6.5145279147679176       -9.3106031993516591     
 H   4.6774117418911985        7.4093730085213272       -10.058942758251876     
 C   7.0961479207428271        8.4277630591714328       -15.807252851009693     
 C   5.2343833317991288        7.9559267092319637       -14.125499964697218     
 C   8.6891384925341146        6.7354348442637413       -16.436190293973912     
 C   8.5717503966269408        4.3832436100368888       -15.448455598248234     
 C   3.6322497801481983      -0.18927579099761749       -12.796683527662408     
 C   4.5943501847206214        1.4584896647161887       -14.491847457006312     
 C   3.9913618626303715        8.4605245233937421E-002  -10.435245128000755     
 C   5.4386955123860954        1.9564220117756832       -9.4980118726107747     
 H   11.061134698972117        1.4446506105030505       -13.440058066358032     
 H   10.340026800472186       0.18855525081233437       -12.411481953537949     
 H   10.548534730410456        1.5946641134421395       -10.426284609409286     
 H   12.040891352548249        1.9962800941462526       -11.309133643983950     
 H   2.6657188681794968        4.1540686620148533       -9.4700238978292806     
 H   2.0967769741582356        5.7958604836181129       -9.8409476194671655     
 H   3.5572542386385444        6.4522483471956145       -8.0857508029037959     
 H   4.5088554092382109        4.9535848532637257       -8.2157168501503524     
 H   6.7143341488403321        9.4386032949629435       -15.907086277466775     
 C   8.2008415250258668        8.0387984459719011       -16.566879160898687     
 C   5.0072963696128330        9.4702130328847005       -14.016191499512971     
 H   5.3636789948769907        7.5803498324303780       -13.094726504732110     
 C   3.9834707508620162        7.2709204528606186       -14.733220072123721     
 H   9.5434317395932613        6.4312074070309579       -17.038406070906309     
 C   10.016690328798992        4.1480415764491525       -15.893939876881639     
 H   8.5093183722640315        4.1022353947251915       -14.388013196895464     
 C   7.6035255166322138        3.4664318146884456       -16.226611317570264     
 H   3.1802140575563533      -0.73633773307031303       -13.621038932562799     
 C   3.4151856624932266      -0.62962333887571331       -11.488088358656475     
 C   3.7804023549521677        2.7520341543269344       -14.733670266100631     
 H   5.6654010682220024        1.7073750417954303       -14.607782348737071     
 C   4.2791508020450975       0.43467897123272259       -15.588320377071547     
 H   3.7956638109274987      -0.23610309769474211       -9.4148358219807946     
 C   4.6101586962083410        1.9337879595192673       -8.2061129396459247     
 H   5.5203639450794446        3.0132103136679604       -9.8072345034933583     
 C   6.8628274329171362        1.4276468432637317       -9.2289864225293208     
 H   8.6805508242444489        8.7361428878433376       -17.248637262176395     
 H   5.8986506638526670        9.9870906057146360       -13.635577207732766     
 H   4.1756758471045323        9.6877972063214628       -13.332164669029209     
 H   4.7488341925362345        9.9127471943778573       -14.987316802887054     
 H   3.8080525719126959        7.6582951241432546       -15.747158556161182     
 H   3.0806351586310190        7.4600605035319889       -14.134533037532531     
 H   4.1075350374430384        6.1825448422959779       -14.828936453188158     
 H   10.307242978143021        3.1007375265125505       -15.726049693170175     
 H   10.725107087074660        4.7909419959588027       -15.353188984083957     
 H   10.143600629662014        4.3443246605608472       -16.966739473550401     
 H   7.6458718239773500        3.6957852846982204       -17.300681775027343     
 H   6.5707836011089533        3.6165225064932880       -15.884882791453569     
 H   7.8563730629061608        2.4023878719369134       -16.101700334634312     
 H   2.7724843888515416       -1.4861528563851758       -11.289884851993438     
 H   2.7075632019020008        2.5201681338316027       -14.799931949629421     
 H   4.0802554866457159        3.2328755349322251       -15.675401645059051     
 H   3.9123229419389438        3.4901793431324530       -13.930528077203054     
 H   3.2165023193279070       0.16073970213423538       -15.594279347470456     
 H   4.8740598216872941      -0.48007660658283330       -15.467122956606216     
 H   4.5099385262395595       0.86048284962203492       -16.573817513989230     
 H   3.5840512414462351        2.2890492241573415       -8.3732572854557485     
 H   5.0716001355128348        2.5680158886732429       -7.4364226822585957     
 H   4.5436826661669878       0.92307429159020582       -7.7836952761441793     
 H   6.8304563612367417       0.36062320406457704       -8.9650944159349351     
 H   7.3398064668783132        1.9646283794516499       -8.3973380189060478     
 H   7.5050930846466377        1.5252566245675763       -10.115959613187385     
 C  -3.8157611768315909       -3.2854206015845238        1.5443472170823211     
 C  -4.3903115038756777       -3.4769035361954375       0.24399640260658279     
 C  -4.1365675953907255       -2.0864759425648285        2.2568541673352081     
 N  -2.9743980051963934       -4.2213398119205570        2.1357213562728830     
 C  -5.2861281276695102       -2.5280500120019020      -0.26070785663626617     
 C  -4.0769071761892386       -4.6791357339709716      -0.64164998221145808     
 C  -5.0470599747279525       -1.1753888267358250        1.7110671958974886     
 C  -3.5530591954707216       -1.8438325524479449        3.6382682671103592     
 Dy  -1.9057923881818288       -4.9277775773873786        4.0031447604246484     
 H  -2.8392224522472320       -4.9919406624306344        1.4757787589992144     
 H  -5.7288972328797465       -2.6907691042656956       -1.2437547880984809     
 C  -5.6405703410187744       -1.3899097792160895       0.46605275223297987     
 C  -2.5881714033533076       -4.7643598457046741       -1.0332573023835274     
 C  -4.6318309920921932       -6.0165544933405428      -0.10469919193584540     
 H  -4.6197609362124501       -4.4908704785878930       -1.5816808046440680     
 H  -5.3046523928744813      -0.28026550057191690        2.2754064025391023     
 C  -4.4512914942794533       -2.4761771054056343        4.7209099529833054     
 H  -2.5623505957982986       -2.3393117105241035        3.6701659745860522     
 C  -3.2937150306394227      -0.36432627306891635        3.9658058742526392     
 N  -1.2583889659540699       -4.0226776658195487        5.9586505589958376     
 H -0.29896084272181112       -3.7867615375028434        5.6798003774299071     
 N -0.66421250636034757       -6.7086004672837358        4.4322915224408073     
 O  -3.8710829926236814       -6.1858780672147740        4.4323691591742325     
 O   6.6173046119698001E-002  -3.9439304018810333        3.0443955327763708     
 H  -6.3702751880971888      -0.69022910126780190        6.4979495686554978E-002
 H  -2.2785873694426666       -3.8440019797598421       -1.5473552756600355     
 H  -1.9134479662897295       -4.8912750969255523      -0.17566309463781027     
 H  -2.4088681885130523       -5.6073133134147968       -1.7140663811348860     
 H  -4.4264648450111199       -6.8315953191754364      -0.81443042817394018     
 H  -4.2067477817489980       -6.3096861567516989       0.86384436420792154     
 H  -5.7210665867261206       -5.9586663375232396        2.3506809772624600E-002
 H  -4.0204691477378303       -2.3666979109533992        5.7244835527742195     
 H  -4.6268532311471873       -3.5433452856596603        4.5323678641218610     
 H  -5.4364116012741146       -1.9883094433808528        4.7126537657369134     
 H  -4.2322388044200183       0.19842752180114653        4.0529484184453004     
 H  -2.6915276828321093       0.12256503608983767        3.1886862577890360     
 H  -2.7726147906342531      -0.27478668552805696        4.9296518494620640     
 C  -1.6878146690784748       -3.0891482789636080        6.8954550306072120     
 C  0.18042027161452071       -7.7701067508666188        4.1631171387994259     
 H -0.66081359932299666       -6.5406978653012100        5.4455516452024213     
 C  -3.8376575609537116       -7.5043029256037750        5.1032872265061942     
 C  -5.2170407828513348       -5.9877005758020783        3.8677164785022233     
 C   1.4576108701002968       -4.3449868011594948        3.2993834852027919     
 C  0.12073988936841899       -2.9605722797837868        1.9562113460344503     
 C  -1.0600493138250076       -1.8128991176697693        7.0254373185097814     
 C  -2.8060752194475360       -3.4014514534403122        7.7283974473076524     
 C  0.84888281161751522       -8.4669012537268689        5.2234023396770066     
 C  0.40826053791516442       -8.1780832173957023        2.8151604990389454     
 H  -3.6587309403309383       -7.3237190621808939        6.1713630859084025     
 H  -2.9803358579644392       -8.0430348648872840        4.6838309027346794     
 C  -5.1850631145398873       -8.1625190517622084        4.8087881461345514     
 C  -5.7142842142652857       -7.3911062943393162        3.5902889216905449     
 H  -5.0896355090868592       -5.3398234441346233        2.9943824428495298     
 H  -5.8329281392927124       -5.4810017509211644        4.6263191500236598     
 H   1.8579180499363592       -3.6959063344017693        4.0931255767179939     
 H   1.4156712763931751       -5.3790134385612429        3.6585486269212626     
 C   2.2059308317985757       -4.1564944735721383        1.9650802524987923     
 C   1.1595518945835888       -3.5369090841141637        1.0075328766022187     
 H -0.89490171169437238       -2.8819280154325302        1.5570538887495469     
 H  0.43675715218919142       -1.9938835415903082        2.3757544836374840     
 C  -1.6140164646877668      -0.87066257736750641        7.8970005960444114     
 C  0.19885345241305841       -1.5131546465468246        6.2244825230655794     
 C  -3.3207859199391971       -2.4233894412175898        8.5868978022799283     
 C  -3.3649951048554425       -4.8157167260511944        7.6866320550217342     
 C   1.6291184946458017       -9.5846524558993913        4.9185434080835151     
 C  0.68223559487992602       -7.9669779892796670        6.6520510913381594     
 C   1.2235814936499028       -9.2880934634426229        2.5672326711327358     
 C -0.26362356519791458       -7.4247732080056910        1.6781144831445969     
 H  -5.8767690220966591       -8.0363241264633558        5.6492924910026812     
 H  -5.0807053553218804       -9.2355640798249699        4.6097751372504296     
 H  -5.2820423430343642       -7.7841944700773364        2.6601094473942268     
 H  -6.8076363668655917       -7.4465137434066486        3.5115887240005672     
 H   2.5808402883788042       -5.1120693211380308        1.5809805196638118     
 H   3.0660168754211043       -3.4861952401926697        2.0850169023554237     
 H   1.5985519812850160       -2.7740770340740224       0.35354142556871715     
 H  0.70019719835383265       -4.3090695109733144       0.37640544174662405     
 H  -1.1562302295865829       0.11134923910357433        7.9593758055655641     
 C  -2.7429348966158442       -1.1518422173841645        8.6693984707149596     
 C  0.51108783324308926       -1.5763750326965476E-002   6.0821121173368331     
 H   3.8914492101393139E-002  -1.9047196472234837        5.2035221827547060     
 C   1.4112420619103025       -2.2567160781672779        6.8400732339752652     
 H  -4.1928772408185839       -2.6438704079567867        9.2019574668828721     
 C  -4.8076814877272795       -4.9461320917452154        8.1826813023990912     
 H  -3.3547050327309806       -5.1364753457194485        6.6345676575858663     
 C  -2.4323808289836251       -5.7660021987936618        8.4683682109395484     
 H   2.1048328299105594       -10.135672935403056        5.7264229627630003     
 C   1.8251259935681279       -10.008099183480127        3.6017713165280418     
 C   1.4468891581376908       -6.6398495248038918        6.8766278969869274     
 H -0.39350099755023371       -7.7658821659806074        6.8070835835376240     
 C   1.0842749130325271       -8.9797213046828812        7.7295228485426009     
 H   1.4060174911664900       -9.5936686414328971        1.5394033808328944     
 C  0.55442284394410468       -7.4012923246926494       0.37853048605407319     
 H -0.36624534014198912       -6.3760108913666347        2.0061605888779908     
 C  -1.6774642714506152       -7.9814956118343092        1.4129048208000199     
 H  -3.1770579940797852      -0.39935905580305753        9.3248034265610080     
 H -0.35869863585333644       0.54558178211030228        5.7160249763588347     
 H   1.3374434985556611       0.14467408063034931        5.3752372423206367     
 H  0.81505384801179792       0.42712652199178319        7.0414712568781459     
 H   1.6027677456207718       -1.8718717483524367        7.8518748405529424     
 H   2.3247457318909146       -2.1166844206113322        6.2432976793066777     
 H   1.2323012362902808       -3.3367786298326867        6.9432546294513520     
 H  -5.1674916731586551       -5.9782091175431491        8.0529327353480369     
 H  -5.4921197551709620       -4.2762277852452639        7.6433171595880101     
 H  -4.8900363406464651       -4.7121613993667353        9.2530435311243071     
 H  -2.4202134322353506       -5.4892257957837307        9.5333356594176060     
 H  -1.4044931658551933       -5.7024151912135386        8.0825732606403520     
 H  -2.7638905053283884       -6.8148110098070731        8.3990704168538954     
 H   2.4746886807747690       -10.853851694846218        3.3831363671786963     
 H   2.5292447097958322       -6.8253692315793586        6.9169914874215728     
 H   1.1506195356779605       -6.1712551952900228        7.8251986258588824     
 H   1.2645759932334937       -5.9095023749012432        6.0780714571060610     
 H   2.1596790532923853       -9.1942589933746266        7.6985458965177207     
 H  0.53701575265271506       -9.9251522023526100        7.6194969583538752     
 H  0.86356594338814630       -8.5738873067298069        8.7257557009792261     
 H   1.5743491264946625       -7.0284080281756554       0.54723461023810760     
 H   7.4706205549933541E-002  -6.7574219305083405      -0.37201428087201627     
 H  0.63902558722063540       -8.4000490940822097       -6.8295433363618568E-002
 H  -1.6223833288673168       -9.0415799125246465        1.1266218743712204     
 H  -2.1766627907401732       -7.4395613860609489       0.59771439739396148     
 H  -2.3112427160140179       -7.9187070450552559        2.3092328438609102     
         240

 C   9.0214964582863111        6.1625414857859813       -9.3416023494184106     
 C   9.5936847845725772        5.9706764854994026       -8.0401080707497474     
 C   9.3786360666721595        7.3408405299542379       -10.070996712974631     
 N   8.1495777276606951        5.2448714575883360       -9.9154365643279689     
 C   10.515889557601017        6.9002310927150239       -7.5476660817390409     
 C   9.2620387456723812        4.7813516392840629       -7.1438323677172244     
 C   10.313064911178650        8.2333349460334482       -9.5351841989908390     
 C   8.8029960500454063        7.5850904778359132       -11.455861526039296     
 Dy   7.0940927554299149        4.5122004442285375       -11.779321618969208     
 H   7.9900247914438944        4.4931719519304405       -9.2399507164018146     
 H   10.956930333370480        6.7343125628147646       -6.5645420242567161     
 C   10.900079048252699        8.0203206644218152       -8.2867763717568241     
 C   7.7758263347259549        4.7138937217005275       -6.7381185399026275     
 C   9.7938770400061532        3.4334017716249634       -7.6786454115407636     
 H   9.8147968369748444        4.9662640240941434       -6.2088303878330535     
 H   10.593720419220185        9.1138780864916118       -10.110385670530583     
 C   9.6847478166696224        6.9231190804101610       -12.534878895795615     
 H   7.8008645073545244        7.1132617200476620       -11.484118253561526     
 C   8.5840732141569074        9.0683693662764160       -11.797265623833557     
 N   6.5151221157548331        5.3792197827904786       -13.766133244132043     
 H   5.5720541340346701        5.6846852952728044       -13.504379149397305     
 N   5.8520009818659879        2.7339233193194818       -12.230199456413146     
 O   9.0487233749363369        3.1997906773588083       -12.120973585788075     
 O   5.1106944056168349        5.5161430037982635       -10.864186660823709     
 H   11.647954336104478        8.7058025379219064       -7.8940163211434307     
 H   7.6043498277561188        3.8847091678564789       -6.0398766721521753     
 H   7.0918559643603230        4.5690628198561720       -7.5853883444812222     
 H   7.4706123804932947        5.6443257362195087       -6.2392693944233901     
 H   10.881640427967215        3.4794013792215845       -7.8222178105048856     
 H   9.3508426516954852        3.1407598281242533       -8.6389808601098554     
 H   9.5883504139050455        2.6248713093477614       -6.9618232667214661     
 H   9.2635301688962688        7.0500442584518952       -13.540486603554548     
 H   9.8191331383100859        5.8487738685150603       -12.350012879270201     
 H   10.687913374448627        7.3735780031716311       -12.520019684721158     
 H   9.5379999595484808        9.6047786681021989       -11.886041675444599     
 H   7.9902007396771326        9.5797663289282955       -11.029176893409822     
 H   8.0719384784313792        9.1613171238779980       -12.765113815741991     
 C   7.0100230958542804        6.2477474034157998       -14.732230544849333     
 C   5.0340185454556190        1.6452643172514587       -11.987960083337770     
 H   5.8516141993139197        2.9222770623016299       -13.240056402704715     
 C   9.0283004781777105        1.8908306362363325       -12.810278214500290     
 C   10.402609999927863        3.4191706611503556       -11.584924928700630     
 C   3.7262645904035474        5.1021221049613299       -11.138835037934459     
 C   5.0332832963123755        6.4298110301641733       -9.7133406348661140     
 C   6.4708224142601951        7.5582864627335722       -14.905751743313575     
 C   8.1064413194392948        5.8325908679421188       -15.545408106884270     
 C   4.4019451504879692       0.94303686580495039       -13.067423466503330     
 C   4.7967641295050152        1.2123661767740714       -10.649766274814187     
 H   8.8028799023067084        2.0814500188389036       -13.866796870799707     
 H   8.2035099486338758        1.3188272930047038       -12.371000538243351     
 C   10.404435311561754        1.2684725993506352       -12.577848334795704     
 C   10.945313716114830        2.0233667646382818       -11.354225289422894     
 H   10.280246436285502        4.0458762903020498       -10.696130132205399     
 H   10.987685247476781        3.9588039276263411       -12.345465493074720     
 H   3.3024073399076004        5.8075415329078446       -11.872928331791591     
 H   3.7900391216367968        4.0996162078681433       -11.582505204435114     
 C   2.9904797906301992        5.1618339604739978       -9.7818390125195318     
 C   4.0227876685938204        5.7590906090936249       -8.7944106115168719     
 H   6.0489019821353756        6.5191016237122579       -9.3172972192306887     
 H   4.6815496694835987        7.4105977136778840       -10.069593478230887     
 C   7.0890514112392573        8.4310391607821469       -15.804718741858885     
 C   5.2289872662992014        7.9548397795376333       -14.122736660739116     
 C   8.6857837687479371        6.7427994041917634       -16.434472080842752     
 C   8.5740816581746948        4.3902168042504810       -15.447252943985880     
 C   3.6316022800608483      -0.18836010283114935       -12.789014191190541     
 C   4.5924976030022364        1.4570033557315063       -14.487096363030785     
 C   3.9934095260278406        8.7844170914442632E-002  -10.428344071450692     
 C   5.4423359351955867        1.9598221853443762       -9.4944304408765436     
 H   11.064573404116107        1.4410920485527963       -13.436167887628196     
 H   10.340060034691172       0.18747233529463983       -12.407181963401454     
 H   10.547605347267917        1.5957497933386280       -10.423572288525179     
 H   12.041687244002562        1.9944703829257315       -11.304649029776954     
 H   2.6665924641978718        4.1624051323886153       -9.4620075359351734     
 H   2.1008124874200491        5.8021823935749364       -9.8425667845615692     
 H   3.5625070034603326        6.4651060107043135       -8.0908754092034787     
 H   4.5127460319766932        4.9653775960000814       -8.2139849286378226     
 H   6.7045318861869712        9.4407611314410307       -15.904413217852877     
 C   8.1944555958737126        8.0449887954992416       -16.564612703082130     
 C   4.9986596884117640        9.4685948826943083       -14.013955696903556     
 H   5.3593688247705753        7.5799592934861799       -13.091849479429433     
 C   3.9795492908985151        7.2668667529805671       -14.729890801330079     
 H   9.5404821987271546        6.4407741229450446       -17.037120891714117     
 C   10.018790789815743        4.1580068826533898       -15.894736350308168     
 H   8.5139142383586943        4.1090288223814255       -14.386737026362509     
 C   7.6065792179378624        3.4715239302310752       -16.223998290647742     
 H   3.1780514610599906      -0.73590686294778695       -13.612170738407567     
 C   3.4158327961521242      -0.62723929632773723       -11.479778861085101     
 C   3.7814942411144870        2.7524798778246899       -14.728250728050579     
 H   5.6638103489951686        1.7028859324958110       -14.605666323742316     
 C   4.2717702616580064       0.43348883216332901       -15.581967230140584     
 H   3.7983121495752070      -0.23133791277018026       -9.4073611835657278     
 C   4.6138549112159790        1.9400258648093283       -8.2024386388504311     
 H   5.5249368940644912        3.0160414018372972       -9.8051743983022455     
 C   6.8659486609990417        1.4302015432000874       -9.2246346141352102     
 H   8.6724028605907453        8.7435422795730595       -17.246309508695028     
 H   5.8890366691566118        9.9875459366300827       -13.634088698588368     
 H   4.1669120089041547        9.6847957757113399       -13.329679571426775     
 H   4.7389142979165477        9.9100711665130365       -14.985239236846466     
 H   3.8031268868783044        7.6533473157479834       -15.743979948514417     
 H   3.0764331564034340        7.4544111213209900       -14.131172422104820     
 H   4.1059823134644517        6.1787835373546462       -14.825055552464145     
 H   10.311625658539436        3.1112928026281712       -15.727513452405995     
 H   10.726594875276771        4.8021344448705694       -15.354681381493627     
 H   10.143929181356846        4.3548439590807773       -16.967614907762869     
 H   7.6470042063042376        3.7008768918067019       -17.298098622875063     
 H   6.5741011692248739        3.6196401613271805       -15.880808241674105     
 H   7.8616734581889807        2.4080696388755038       -16.099452513514784     
 H   2.7727199274055798       -1.4830538634614112       -11.280076738702318     
 H   2.7080245897518340        2.5235491130039693       -14.791426541851969     
 H   4.0800274301252397        3.2314413125295398       -15.671284935595796     
 H   3.9175639127190318        3.4910256154630819       -13.926460229736133     
 H   3.2083870461672479       0.16301222423138242       -15.585278093114585     
 H   4.8639391599383526      -0.48301379662593052       -15.461337360455698     
 H   4.5015769073862630       0.85778746717853205       -16.568316034248461     
 H   3.5879003803007152        2.2953980142858961       -8.3702578100677680     
 H   5.0756125542700987        2.5755842098421393       -7.4340921134953790     
 H   4.5469329401947380       0.93023751924935527       -7.7779760055904976     
 H   6.8325526839920130       0.36362852365086229       -8.9592305180070237     
 H   7.3434079276384541        1.9678989884473459       -8.3937545331055432     
 H   7.5082852551760846        1.5259412431369448       -10.111718288321770     
 C  -3.8159435442206253       -3.2821126561358134        1.5448019003837943     
 C  -4.3904135428527047       -3.4719744229374840       0.24419052908936756     
 C  -4.1383617641498320       -2.0849740683177593        2.2595007859406073     
 N  -2.9733583116050273       -4.2181005501521769        2.1342233075168093     
 C  -5.2873890501137177       -2.5233799497017433      -0.25875214657491069     
 C  -4.0764437994568015       -4.6724824051150575      -0.64355154760216993     
 C  -5.0497468071922897       -1.1739194733245062        1.7151931380310310     
 C  -3.5559618277314948       -1.8440931448272828        3.6416759467428292     
 Dy  -1.9061851606000095       -4.9281378250550976        4.0010559146392612     
 H  -2.8369477935516292       -4.9868039303530818        1.4724659894159466     
 H  -5.7302219765981004       -2.6851726191518877       -1.2418760444069410     
 C  -5.6429921454088765       -1.3868357676480820       0.46981722762189826     
 C  -2.5879352970571987       -4.7564707162126183       -1.0363110008099001     
 C  -4.6302032616845104       -6.0110764258454976      -0.10835422088285829     
 H  -4.6200086637114124       -4.4831414752889014       -1.5829396242237290     
 H  -5.3083081435766077      -0.28016088262425715        2.2811263631275103     
 C  -4.4554596749061650       -2.4771570229968312        4.7228361438930300     
 H  -2.5655682768567738       -2.3400511097970949        3.6740801361538815     
 C  -3.2962140144861376      -0.36504294902150669        3.9710445275982522     
 N  -1.2615877341828972       -4.0229123137762528        5.9573472354711843     
 H -0.30373768411166024       -3.7823336843276065        5.6781319206857486     
 N -0.66471234663865197       -6.7090467196934238        4.4304460963124068     
 O  -3.8709161877717078       -6.1881310727218759        4.4250876874263794     
 O   6.6940103134723150E-002  -3.9423478366326141        3.0474391177533402     
 H  -6.3734757479640898      -0.68726440422881852        6.9980609604342076E-002
 H  -2.2784363456807779       -3.8349425068798553       -1.5482892837966993     
 H  -1.9126169093489187       -4.8857131280650892      -0.17959419775132610     
 H  -2.4093777968369645       -5.5976841898968974       -1.7193040451736454     
 H  -4.4253382216685262       -6.8248359307691500      -0.81964576928444510     
 H  -4.2038652782782480       -6.3056176011473903       0.85915768742392806     
 H  -5.7192998191489446       -5.9537973717629695        2.1176401649905884E-002
 H  -4.0257097179430108       -2.3684474499239494        5.7269335410847013     
 H  -4.6306670824599214       -3.5442224954713550        4.5333734121950391     
 H  -5.4405841941429385       -1.9893098202574484        4.7138434675838372     
 H  -4.2344529570266838       0.19832235649271768        4.0573120831331924     
 H  -2.6924343379877671       0.12220204852401786        3.1954109632816166     
 H  -2.7766247119980654      -0.27689784709238552        4.9357670251152248     
 C  -1.6938389070469353       -3.0934711515749740        6.8965070619149449     
 C  0.17949563570497731       -7.7707909069110670        4.1611388462828076     
 H -0.66129804623774691       -6.5412443585261091        5.4437129696355528     
 C  -3.8382403297909020       -7.5065404260367936        5.0961194685890110     
 C  -5.2170126546470570       -5.9888069046602377        3.8612375974270381     
 C   1.4581961403002721       -4.3451599695795364        3.3004133457108922     
 C  0.12165422771271742       -2.9569396926268046        1.9611992161315794     
 C  -1.0700193757312568       -1.8158450415972887        7.0300509102922994     
 C  -2.8109000563519078       -3.4114503034286194        7.7284181966403480     
 C  0.84720080637438899       -8.4684220994579622        5.2213650255622559     
 C  0.40789058512223403       -8.1780734653793932        2.8130876910773663     
 H  -3.6578545404283598       -7.3260436817991526        6.1638867485910360     
 H  -2.9820748966007362       -8.0463648891800101        4.6758690377234560     
 C  -5.1866822541032302       -8.1631402946153582        4.8033388532983388     
 C  -5.7159147520348448       -7.3917860950360401        3.5847960080329995     
 H  -5.0895743246712879       -5.3412377034650715        2.9876985680704022     
 H  -5.8318960208766528       -5.4812683325527338        4.6200569678133547     
 H   1.8597853181999962       -3.6978583315266218        4.0948809482248274     
 H   1.4155744043770773       -5.3797079075228060        3.6578513947444908     
 C   2.2054235924820280       -4.1549162224411269        1.9657632401905596     
 C   1.1587425645766229       -3.5326787495546501        1.0104352956853671     
 H -0.89422539850317473       -2.8764187299048189        1.5632071998870847     
 H  0.43925590540675885       -1.9915232319411158        2.3822998677093605     
 C  -1.6267674182637861      -0.87785778248688096        7.9040615327907107     
 C  0.18821801977030350       -1.5108554594512560        6.2304470304184481     
 C  -3.3282817715775974       -2.4376284770577907        8.5896617758649345     
 C  -3.3656379440924886       -4.8268927706385947        7.6823800681699232     
 C   1.6272206628669850       -9.5862417799661088        4.9162844719932224     
 C  0.68024589596493223       -7.9690335535146941        6.6501399540933130     
 C   1.2229034562624110       -9.2882534954557361        2.5649619090883413     
 C -0.26237412935642168       -7.4234076685718833        1.6760381833825471     
 H  -5.8773993128636040       -8.0355164239830774        5.6444111551607916     
 H  -5.0838132111200567       -9.2364018139478894        4.6049391905212280     
 H  -5.2846822044065007       -7.7858048339125583        2.6545612531863747     
 H  -6.8093502671767920       -7.4460879419560948        3.5068386644171867     
 H   2.5790869349389038       -5.1100466522515280        1.5795398742418276     
 H   3.0661830958193459       -3.4855853930849472        2.0860788169508053     
 H   1.5978147837529313       -2.7692972314845203       0.35717066652132407     
 H  0.69784264324934664       -4.3032585197505382       0.37859723533440542     
 H  -1.1722178218210342       0.10527165454494314        7.9695108593601001     
 C  -2.7544325790728572       -1.1647848570521508        8.6757280037470448     
 C  0.49681355393949844       -1.2628621374718353E-002   6.0912017010754305     
 H   2.9776158876277062E-002  -1.9004886106465269        5.2085890959334806     
 C   1.4022096496927774       -2.2525755390950049        6.8450015102106603     
 H  -4.1992856113670358       -2.6626760632020545        9.2041940157926323     
 C  -4.8082386668416728       -4.9626476495581144        8.1765327497658333     
 H  -3.3536637681783987       -5.1443884319011612        6.6294991645203769     
 C  -2.4308906044766565       -5.7766750565525236        8.4620480796195867     
 H   2.1025845190513457       -10.137707299986134        5.7240799475160831     
 C   1.8237018990707838       -10.009028469698450        3.5993638547507052     
 C   1.4456457252012167       -6.6425364554035671        6.8756252752546834     
 H -0.39541079562938092       -7.7673644287655570        6.8047835557928220     
 C   1.0811388124714831       -8.9824695148509743        7.7273190852223843     
 H   1.4058785834109493       -9.5931524674801540        1.5370509493801532     
 C  0.55745311844042933       -7.3989254081765949       0.37765388459123372     
 H -0.36498348871349001       -6.3749431040777491        2.0050693462798250     
 C  -1.6760765181713972       -7.9791089584814499        1.4082709549666850     
 H  -3.1903024004481364      -0.41559909719446941        9.3333707944475908     
 H -0.37369647777389181       0.54717492129277712        5.7245489525789317     
 H   1.3238024485176894       0.15097843839448688        5.3860011021772509     
 H  0.79830199508581479       0.42924039390913460        7.0516619901216337     
 H   1.5932337895357076       -1.8684773695230670        7.8571868971235306     
 H   2.3152291962666718       -2.1100537214853876        6.2482098368894547     
 H   1.2253747001660906       -3.3330354007716294        6.9469049232804059     
 H  -5.1649502873037667       -5.9952722708812196        8.0441935769606996     
 H  -5.4939719030983820       -4.2934582967664925        7.6380100195473428     
 H  -4.8922369649759272       -4.7313903147861742        9.2472339438306150     
 H  -2.4210350348657381       -5.5040037733350866        9.5278398996411386     
 H  -1.4029138431172608       -5.7080879261707436        8.0782341083786555     
 H  -2.7584201762593561       -6.8260652839481502        8.3883997679577380     
 H   2.4731935870018718       -10.854801362534033        3.3806131100388050     
 H   2.5279057102878459       -6.8286239225977452        6.9150092895031081     
 H   1.1502851953797972       -6.1750184712741873        7.8249970272373091     
 H   1.2631054243723692       -5.9110975084761392        6.0781438651888893     
 H   2.1562866683930197       -9.1980820263350758        7.6964905103579104     
 H  0.53296995021498883       -9.9272792057982251        7.6168972342410521     
 H  0.86063466977246739       -8.5767348521856555        8.7236286523142912     
 H   1.5772892914617740       -7.0267504049110174       0.54815895642659862     
 H   7.9027075512439079E-002  -6.7540836122409793      -0.37280978094934825     
 H  0.64219166201891587       -8.3972122809920258       -7.0151993599983684E-002
 H  -1.6210975239533738       -9.0389162019559262        1.1209818765819519     
 H  -2.1738246760951587       -7.4360871843642036       0.59294996741113126     
 H  -2.3111152411045164       -7.9168645808006515        2.3037070015641676     
         240

 C   9.0240081706239188        6.1629224252145285       -9.3418129134712817     
 C   9.5963233589841614        5.9722474051358203       -8.0402092491088606     
 C   9.3807076340110545        7.3408124453129435       -10.072060130340574     
 N   8.1524442582006316        5.2444693048166693       -9.9149831996708802     
 C   10.518332549110015        6.9024006422500213       -7.5486401739718554     
 C   9.2650557117839831        4.7837233143855116       -7.1427266698429319     
 C   10.314986959935137        8.2339526384940438       -9.5370881938098542     
 C   8.8052994169321863        7.5839026402144665       -11.457181815153906     
 Dy   7.0975465191453777        4.5113527886804885       -11.778973927308371     
 H   7.9928905047035403        4.4933161786640365       -9.2389068529289222     
 H   10.959492057545889        6.7373376511225134       -6.5654605982424696     
 C   10.902215424756999        8.0219781795834688       -8.2886502792789312     
 C   7.7788828134054135        4.7164207818641160       -6.7369223184478431     
 C   9.7971727617146840        3.4353527936045123       -7.6761394720825118     
 H   9.8177778439225847        4.9697513754128577       -6.2079427716209574     
 H   10.595429377827442        9.1140483545287392       -10.113072860500530     
 C   9.6887141017360214        6.9230618514546913       -12.535468104596013     
 H   7.8039300916313854        7.1105796014978750       -11.485947030101388     
 C   8.5839624337517346        9.0667306299058321       -11.798938272621415     
 N   6.5162447344589394        5.3810499377367984       -13.763897459838221     
 H   5.5733978619406086        5.6853948199389128       -13.500288951724823     
 N   5.8558796243327169        2.7322789432995287       -12.228294692611950     
 O   9.0524477263693974        3.2004771580716440       -12.122296594943705     
 O   5.1132861947789410        5.5134011877256937       -10.864332835848826     
 H   11.650062561704072        8.7078586244926424       -7.8965716711758462     
 H   7.6075840256873803        3.8882939314877079       -6.0373985365837957     
 H   7.0949575503002933        4.5701400278692468       -7.5839547221465660     
 H   7.4734204918302680        5.6474984555631904       -6.2395070871303551     
 H   10.884999252324741        3.4812362398923500       -7.8192659419226231     
 H   9.3546164844049873        3.1419153555220483       -8.6364408562362325     
 H   9.5914078504682223        2.6273938237252374       -6.9587393846831516     
 H   9.2676633060420617        7.0486290627017230       -13.541290148813227     
 H   9.8250934706637150        5.8491545474682365       -12.349874991491092     
 H   10.690917649616933        7.3755185535560281       -12.520467339719234     
 H   9.5368974719258919        9.6049075433747255       -11.887270914613271     
 H   7.9888524900064839        9.5770455034529949       -11.031131289808929     
 H   8.0720483639285270        9.1586716206345447       -12.766996544292718     
 C   7.0085922556038911        6.2508642430598185       -14.729926504772120     
 C   5.0363353099869270        1.6453644560013261       -11.983943948270699     
 H   5.8551401631671993        2.9190376494832999       -13.238417995413378     
 C   9.0314831731342817        1.8908763685512113       -12.810431362018447     
 C   10.405791566034422        3.4188995570730505       -11.584592226927844     
 C   3.7287228133668617        5.0980839838193912       -11.135698210067691     
 C   5.0370676428385233        6.4330628042583395       -9.7189407063601045     
 C   6.4661232980729046        7.5599948630759748       -14.903206343148705     
 C   8.1055852818811758        5.8384831429019259       -15.543683254067519     
 C   4.4018771611981542       0.94299909745904575       -13.061877203112118     
 C   4.7995078428500131        1.2146330583764287       -10.644956074649260     
 H   8.8082885436606446        2.0807081113262758       -13.867551006627005     
 H   8.2051629239580688        1.3205295442497307       -12.371981921912136     
 C   10.406278656547048        1.2670211579096684       -12.574887561032458     
 C   10.946278440049847        2.0227731018893471       -11.351399812775357     
 H   10.283033230595910        4.0467881056109549       -10.696682440768544     
 H   10.992554633869801        3.9568150900603101       -12.344965688658835     
 H   3.3048087619614548        5.7982567508344038       -11.874115064128720     
 H   3.7920394751334516        4.0931314080164940       -11.572548412222831     
 C   2.9933087717638176        5.1671570726309062       -9.7796340186541197     
 C   4.0268146500671094        5.7681905020032955       -8.7961234459335191     
 H   6.0529491853957964        6.5236753326565982       -9.3239912391097164     
 H   4.6856875970759990        7.4118224188344399       -10.080244198209897     
 C   7.0819549017356884        8.4343152623928610       -15.802184632708077     
 C   5.2235912007992740        7.9537528498433030       -14.119973356781015     
 C   8.6824290449617614        6.7501639641197846       -16.432753867711593     
 C   8.5764129197224506        4.3971899984640741       -15.446050289723528     
 C   3.6309547799734987      -0.18744441466468123       -12.781344854718672     
 C   4.5906450212838505        1.4555170467468239       -14.482345269055260     
 C   3.9954571894253097        9.1083096594947843E-002  -10.421443014900628     
 C   5.4459763580050788        1.9632223589130691       -9.4908490091423126     
 H   11.068012109260097        1.4375334866025422       -13.432277708898360     
 H   10.340093268910156       0.18638941977694531       -12.402881973264957     
 H   10.546675964125379        1.5968354732351164       -10.420859967641071     
 H   12.042483135456873        1.9926606717052104       -11.300164415569958     
 H   2.6674660602162472        4.1707416027623774       -9.4539911740410663     
 H   2.1048480006818626        5.8085043035317607       -9.8441859496559712     
 H   3.5677597682821203        6.4779636742130116       -8.0960000155031633     
 H   4.5166366547151755        4.9771703387364381       -8.2122530071252928     
 H   6.6947296235336093        9.4429189679191197       -15.901740158238978     
 C   8.1880696667215567        8.0511791450265839       -16.562346245265573     
 C   4.9900230072106941        9.4669767325039178       -14.011719894294142     
 H   5.3550586546641590        7.5795687545419819       -13.088972454126758     
 C   3.9756278309350135        7.2628130531005155       -14.726561530536435     
 H   9.5375326578610498        6.4503408388591321       -17.035835712521923     
 C   10.020891250832493        4.1679721888576271       -15.895532823734699     
 H   8.5185101044533589        4.1158222500376596       -14.385460855829553     
 C   7.6096329192435119        3.4766160457737048       -16.221385263725217     
 H   3.1758888645636278      -0.73547599282526077       -13.603302544252333     
 C   3.4164799298110222      -0.62485525377976114       -11.471469363513728     
 C   3.7825861272768062        2.7529256013224455       -14.722831190000527     
 H   5.6622196297683347        1.6983968231961919       -14.603550298747560     
 C   4.2643897212709145       0.43229869309393548       -15.575614083209622     
 H   3.8009604882229153      -0.22657272784561844       -9.3998865451506628     
 C   4.6175511262236180        1.9462637700993894       -8.1987643380549375     
 H   5.5295098430495377        3.0188724900066339       -9.8031142931111326     
 C   6.8690698890809472        1.4327562431364431       -9.2202828057410997     
 H   8.6642548969370417        8.7509416713027814       -17.243981755213660     
 H   5.8794226744605558        9.9880012675455312       -13.632600189443972     
 H   4.1581481707037762        9.6817943451012187       -13.327194473824342     
 H   4.7289944032968618        9.9073951386482157       -14.983161670805879     
 H   3.7982012018439133        7.6483995073527122       -15.740801340867652     
 H   3.0722311541758489        7.4487617391099903       -14.127811806677110     
 H   4.1044295894858651        6.1750222324133155       -14.821174651740131     
 H   10.316008338935850        3.1218480787437919       -15.728977211641814     
 H   10.728082663478883        4.8133268937823361       -15.356173778903297     
 H   10.144257733051679        4.3653632576007064       -16.968490341975336     
 H   7.6481365886311252        3.7059684989151838       -17.295515470722783     
 H   6.5774187373407944        3.6227578161610734       -15.876733691894641     
 H   7.8669738534718006        2.4137514058140943       -16.097204692395259     
 H   2.7729554659596181       -1.4799548705376464       -11.270268625411198     
 H   2.7084859776016672        2.5269300921763360       -14.782921134074517     
 H   4.0797993736047635        3.2300070901268541       -15.667168226132542     
 H   3.9228048834991198        3.4918718877937107       -13.922392382269210     
 H   3.2002717730065893       0.16528474632852946       -15.576276838758712     
 H   4.8538184981894110      -0.48595098666902775       -15.455551764305179     
 H   4.4932152885329666       0.85509208473502918       -16.562814554507689     
 H   3.5917495191551958        2.3017468044144511       -8.3672583346797893     
 H   5.0796249730273626        2.5831525310110357       -7.4317615447321623     
 H   4.5501832142224892       0.93740074690850483       -7.7722567350368159     
 H   6.8346490067472851       0.36663384323714754       -8.9533666200791124     
 H   7.3470093883985941        1.9711695974430417       -8.3901710473050404     
 H   7.5114774257055315        1.5266258617063135       -10.107476963456154     
 C  -3.8161259116096593       -3.2788047106871030        1.5452565836852676     
 C  -4.3905155818297308       -3.4670453096795311       0.24438465557215233     
 C  -4.1401559329089377       -2.0834721940706906        2.2621474045460066     
 N  -2.9723186180136612       -4.2148612883837977        2.1327252587607357     
 C  -5.2886499725579252       -2.5187098874015850      -0.25679643651355516     
 C  -4.0759804227243652       -4.6658290762591434      -0.64545311299288177     
 C  -5.0524336396566270       -1.1724501199131876        1.7193190801645737     
 C  -3.5588644599922681       -1.8443537372066210        3.6450836263752997     
 Dy  -1.9065779330181905       -4.9284980727228156        3.9989670688538737     
 H  -2.8346731348560268       -4.9816671982755283        1.4691532198326787     
 H  -5.7315467203164552       -2.6795761340380797       -1.2399973007154008     
 C  -5.6454139497989777       -1.3837617560800746       0.47358170301081659     
 C  -2.5876991907610898       -4.7485815867205616       -1.0393646992362728     
 C  -4.6285755312768275       -6.0055983583504524      -0.11200924982987116     
 H  -4.6202563912103747       -4.4754124719899107       -1.5841984438033900     
 H  -5.3119638942787342      -0.28005626467659739        2.2868463237159187     
 C  -4.4596278555328777       -2.4781369405880285        4.7247623348027545     
 H  -2.5687859579152486       -2.3407905090700862        3.6779942977217104     
 C  -3.2987129983328525      -0.36575962497409698        3.9762831809438657     
 N  -1.2647865024117246       -4.0231469617329569        5.9560439119465318     
 H -0.30851452550150937       -3.7779058311523697        5.6764634639415892     
 N -0.66521218691695638       -6.7094929721031127        4.4286006701840064     
 O  -3.8707493829197346       -6.1903840782289778        4.4178062156785263     
 O   6.7707160149748299E-002  -3.9407652713841945        3.0504827027303092     
 H  -6.3766763078309907      -0.68429970718983502        7.4981723522129146E-002
 H  -2.2782853219188888       -3.8258830339998684       -1.5492232919333631     
 H  -1.9117858524081077       -4.8801511592046269      -0.18352530086484189     
 H  -2.4098874051608767       -5.5880550663789972       -1.7245417092124051     
 H  -4.4242115983259334       -6.8180765423628635      -0.82486111039495014     
 H  -4.2009827748074988       -6.3015490455430827       0.85447101063993458     
 H  -5.7175330515717677       -5.9489284060027003        1.8845993527187167E-002
 H  -4.0309502881481922       -2.3701969888944991        5.7293835293951831     
 H  -4.6344809337726556       -3.5450997052830502        4.5343789602682172     
 H  -5.4447567870117624       -1.9903101971340440        4.7150331694307610     
 H  -4.2366671096333484       0.19821719118428879        4.0616757478210843     
 H  -2.6933409931434245       0.12183906095819806        3.2021356687741966     
 H  -2.7806346333618777      -0.27900900865671413        4.9418822007683865     
 C  -1.6998631450153956       -3.0977940241863400        6.8975590932226769     
 C  0.17857099979543392       -7.7714750629555152        4.1591605537661884     
 H -0.66178249315249726       -6.5417908517510082        5.4418742940686844     
 C  -3.8388230986280929       -7.5087779264698122        5.0889517106718278     
 C  -5.2169845264427792       -5.9899132335183980        3.8547587163518529     
 C   1.4587814105002475       -4.3453331379995790        3.3014432062189929     
 C  0.12256856605701584       -2.9533071054698223        1.9661870862287085     
 C  -1.0799894376375063       -1.8187909655248078        7.0346645020748175     
 C  -2.8157248932562799       -3.4214491534169267        7.7284389459730436     
 C  0.84551880113126276       -8.4699429451890573        5.2193277114475052     
 C  0.40752063232930363       -8.1780637133630858        2.8110148831157877     
 H  -3.6569781405257817       -7.3283683014174112        6.1564104112736686     
 H  -2.9838139352370328       -8.0496949134727362        4.6679071727122325     
 C  -5.1883013936665732       -8.1637615374685080        4.7978895604621261     
 C  -5.7175452898044039       -7.3924658957327640        3.5793030943754540     
 H  -5.0895131402557166       -5.3426519627955198        2.9810146932912751     
 H  -5.8308639024605933       -5.4815349141843042        4.6137947856030497     
 H   1.8616525864636329       -3.6998103286514743        4.0966363197316618     
 H   1.4154775323609794       -5.3804023764843691        3.6571541625677191     
 C   2.2049163531654798       -4.1533379713101155        1.9664462278823269     
 C   1.1579332345696574       -3.5284484149951365        1.0133377147685154     
 H -0.89354908531197696       -2.8709094443771082        1.5693605110246223     
 H  0.44175465862432628       -1.9891629222919236        2.3888452517812366     
 C  -1.6395183718398056      -0.88505298760625539        7.9111224695370099     
 C  0.17758258712754860       -1.5085562723556871        6.2364115377713158     
 C  -3.3357776232159977       -2.4518675128979917        8.5924257494499408     
 C  -3.3662807833295352       -4.8380688152259950        7.6781280813181123     
 C   1.6253228310881680       -9.5878311040328263        4.9140255359029288     
 C  0.67825619704993834       -7.9710891177497221        6.6482288168484667     
 C   1.2222254188749191       -9.2884135274688511        2.5626911470439464     
 C -0.26112469351492884       -7.4220421291380756        1.6739618836204975     
 H  -5.8780296036305488       -8.0347087215027972        5.6395298193189012     
 H  -5.0869210669182339       -9.2372395480708089        4.6001032437920255     
 H  -5.2873220657786373       -7.7874151977477801        2.6490130589785226     
 H  -6.8110641674879933       -7.4456621405055410        3.5020886048338062     
 H   2.5773335814990035       -5.1080239833650261        1.5780992288198432     
 H   3.0663493162175870       -3.4849755459772247        2.0871407315461865     
 H   1.5970775862208464       -2.7645174288950187       0.36079990747393098     
 H  0.69548808814486052       -4.2974475285277620       0.38078902892218675     
 H  -1.1882054140554854        9.9194069986311945E-002   7.9796459131546369     
 C  -2.7659302615298702       -1.1777274967201370        8.6820575367791317     
 C  0.48253927463590773       -9.4934924224712308E-003   6.1002912848140278     
 H   2.0637825651160985E-002  -1.8962575740695697        5.2136560091122552     
 C   1.3931772374752522       -2.2484350000227318        6.8499297864460544     
 H  -4.2056939819154868       -2.6814817184473223        9.2064305647023925     
 C  -4.8087958459560660       -4.9791632073710135        8.1703841971325772     
 H  -3.3526225036258173       -5.1523015180828740        6.6244306714548884     
 C  -2.4294003799696875       -5.7873479143113853        8.4557279482996233     
 H   2.1003362081921324       -10.139741664569215        5.7217369322691667     
 C   1.8222778045734400       -10.009957755916771        3.5969563929733681     
 C   1.4444022922647424       -6.6452233860032432        6.8746226535224393     
 H -0.39732059370852812       -7.7688466915505057        6.8024835280480200     
 C   1.0780027119104392       -8.9852177250190675        7.7251153219021678     
 H   1.4057396756554084       -9.5926362935274128        1.5346985179274120     
 C  0.56048339293675387       -7.3965584916605414       0.37677728312839431     
 H -0.36372163728499091       -6.3738753167888627        2.0039781036816589     
 C  -1.6746887648921793       -7.9767223051285914        1.4036370891333498     
 H  -3.2035468068164876      -0.43183913858588130        9.3419381623341735     
 H -0.38869431969444712       0.54876806047525195        5.7330729287990287     
 H   1.3101613984797176       0.15728279615862445        5.3967649620338642     
 H  0.78155014215983154       0.43135426582648601        7.0618527233651216     
 H   1.5836998334506434       -1.8650829906936972        7.8624989536941188     
 H   2.3057126606424285       -2.1034230223594435        6.2531219944722309     
 H   1.2184481640419007       -3.3292921717105721        6.9505552171094607     
 H  -5.1624089014488792       -6.0123354242192910        8.0354544185733641     
 H  -5.4958240510258021       -4.3106888082877202        7.6327028795066756     
 H  -4.8944375893053884       -4.7506192302056132        9.2414243565369212     
 H  -2.4218566374961257       -5.5187817508864425        9.5223441398646713     
 H  -1.4013345203793279       -5.7137606611279486        8.0738949561169591     
 H  -2.7529498471903238       -6.8373195580892272        8.3777291190615806     
 H   2.4716984932289741       -10.855751030221850        3.3780898528989134     
 H   2.5265667107798602       -6.8318786136161318        6.9130270915846443     
 H   1.1499508550816337       -6.1787817472583519        7.8247954286157357     
 H   1.2616348555112447       -5.9126926420510353        6.0782162732717175     
 H   2.1528942834936542       -9.2019050592955232        7.6944351241981011     
 H  0.52892414777726260       -9.9294062092438420        7.6142975101282300     
 H  0.85770339615678848       -8.5795823976415058        8.7215016036493562     
 H   1.5802294564288855       -7.0250927816463795       0.54908330261508964     
 H   8.3347945474944618E-002  -6.7507452939736172      -0.37360528102668022     
 H  0.64535773681719621       -8.3943754679018419       -7.2008553836348799E-002
 H  -1.6198117190394308       -9.0362524913872040        1.1153418787926836     
 H  -2.1709865614501447       -7.4326129826674574       0.58818553742830115     
 H  -2.3109877661950149       -7.9150221165460470        2.2981811592674251     
         240

 C   9.0265198829615283        6.1633033646430757       -9.3420234775241546     
 C   9.5989619333957457        5.9738183247722381       -8.0403104274679738     
 C   9.3827792013499476        7.3407843606716492       -10.073123547706517     
 N   8.1553107887405680        5.2440671520450026       -9.9145298350137931     
 C   10.520775540619015        6.9045701917850195       -7.5496142662046699     
 C   9.2680726778955851        4.7860949894869602       -7.1416209719686385     
 C   10.316909008691624        8.2345703309546394       -9.5389921886288676     
 C   8.8076027838189681        7.5827148025930198       -11.458502104268515     
 Dy   7.1010002828608396        4.5105051331324395       -11.778626235647534     
 H   7.9957562179631863        4.4934604053976326       -9.2378629894560298     
 H   10.962053781721300        6.7403627394302621       -6.5663791722282223     
 C   10.904351801261299        8.0236356947451224       -8.2905241868010382     
 C   7.7819392920848722        4.7189478420277045       -6.7357260969930595     
 C   9.8004684834232147        3.4373038155840607       -7.6736335326242608     
 H   9.8207588508703250        4.9732387267315721       -6.2070551554088622     
 H   10.597138336434698        9.1142186225658648       -10.115760050470477     
 C   9.6926803868024187        6.9230046224992225       -12.536057313396412     
 H   7.8069956759082473        7.1078974829480872       -11.487775806641249     
 C   8.5838516533465601        9.0650918935352482       -11.800610921409273     
 N   6.5173673531630456        5.3828800926831191       -13.761661675544399     
 H   5.5747415898465480        5.6861043446050212       -13.496198754052340     
 N   5.8597582667994450        2.7306345672795755       -12.226389928810756     
 O   9.0561720778024579        3.2011636387844793       -12.123619604099334     
 O   5.1158779839410471        5.5106593716531247       -10.864479010873943     
 H   11.652170787303664        8.7099147110633783       -7.8991270212082618     
 H   7.6108182236186428        3.8918786951189372       -6.0349204010154160     
 H   7.0980591362402645        4.5712172358823224       -7.5825210998119088     
 H   7.4762286031672414        5.6506711749068712       -6.2397447798373191     
 H   10.888358076682266        3.4830711005631150       -7.8163140733403607     
 H   9.3583903171144875        3.1430708829198437       -8.6339008523626095     
 H   9.5944652870314009        2.6299163381027135       -6.9556555026448361     
 H   9.2717964431878563        7.0472138669515507       -13.542093694071903     
 H   9.8310538030173422        5.8495352264214135       -12.349737103711982     
 H   10.693921924785240        7.3774591039404251       -12.520914994717311     
 H   9.5357949843033030        9.6050364186472539       -11.888500153781944     
 H   7.9875042403358361        9.5743246779776943       -11.033085686208036     
 H   8.0721582494256747        9.1560261173910895       -12.768879272843446     
 C   7.0071614153535018        6.2539810827038362       -14.727622464694909     
 C   5.0386520745182342        1.6454645947511934       -11.979927813203631     
 H   5.8586661270204790        2.9157982366649700       -13.236779588122040     
 C   9.0346658680908529        1.8909221008660904       -12.810584509536602     
 C   10.408973132140980        3.4186284529957454       -11.584259525155060     
 C   3.7311810363301756        5.0940458626774516       -11.132561382200921     
 C   5.0408519893646710        6.4363145783525058       -9.7245407778540933     
 C   6.4614241818856142        7.5617032634183765       -14.900660942983833     
 C   8.1047292443230585        5.8443754178617331       -15.541958401250767     
 C   4.4018091719083392       0.94296132911314123       -13.056330939720906     
 C   4.8022515561950119        1.2168999399787856       -10.640145874484334     
 H   8.8136971850145791        2.0799662038136484       -13.868305142454306     
 H   8.2068158992822617        1.3222317954947576       -12.372963305580923     
 C   10.408122001532343        1.2655697164687014       -12.571926787269213     
 C   10.947243163984862        2.0221794391404124       -11.348574336127822     
 H   10.285820024906320        4.0476999209198592       -10.697234749331690     
 H   10.997424020262821        3.9548262524942790       -12.344465884242952     
 H   3.3072101840153092        5.7889719687609640       -11.875301796465848     
 H   3.7940398286301065        4.0866466081648447       -11.562591620010547     
 C   2.9961377528974356        5.1724801847878155       -9.7774290247887077     
 C   4.0308416315403983        5.7772903949129653       -8.7978362803501682     
 H   6.0569963886562164        6.5282490416009384       -9.3306852589887459     
 H   4.6898255246683984        7.4130471239909959       -10.090894918188907     
 C   7.0748583922321195        8.4375913640035751       -15.799650523557268     
 C   5.2181951352993465        7.9526659201489727       -14.117210052822914     
 C   8.6790743211755856        6.7575285240478067       -16.431035654580434     
 C   8.5787441812702045        4.4041631926776663       -15.444847635461175     
 C   3.6303072798861487      -0.18652872649821312       -12.773675518246804     
 C   4.5887924395654656        1.4540307377621415       -14.477594175079734     
 C   3.9975048528227783        9.4322022275453055E-002  -10.414541958350567     
 C   5.4496167808145710        1.9666225324817621       -9.4872675774080815     
 H   11.071450814404088        1.4339749246522879       -13.428387530168523     
 H   10.340126503129140       0.18530650425925077       -12.398581983128462     
 H   10.545746580982842        1.5979211531316047       -10.418147646756964     
 H   12.043279026911186        1.9908509604846893       -11.295679801362962     
 H   2.6683396562346227        4.1790780731361394       -9.4459748121469591     
 H   2.1088835139436766        5.8148262134885842       -9.8458051147503749     
 H   3.5730125331039080        6.4908213377217105       -8.1011246218028461     
 H   4.5205272774536578        4.9889630814727948       -8.2105210856127631     
 H   6.6849273608802484        9.4450768043972069       -15.899067098625080     
 C   8.1816837375694007        8.0573694945539263       -16.560079787449016     
 C   4.9813863260096252        9.4653585823135256       -14.009484091684728     
 H   5.3507484845577435        7.5791782155977838       -13.086095428824082     
 C   3.9717063709715119        7.2587593532204648       -14.723232259742792     
 H   9.5345831169949449        6.4599075547732188       -17.034550533329732     
 C   10.022991711849244        4.1779374950618644       -15.896329297161229     
 H   8.5231059705480234        4.1226156776938936       -14.384184685296598     
 C   7.6126866205491606        3.4817081613163343       -16.218772236802696     
 H   3.1737262680672651      -0.73504512270273470       -13.594434350097101     
 C   3.4171270634699198      -0.62247121123178495       -11.463159865942355     
 C   3.7836780134391255        2.7533713248202010       -14.717411651950474     
 H   5.6606289105415017        1.6939077138965726       -14.601434273752805     
 C   4.2570091808838226       0.43110855402454196       -15.569260936278660     
 H   3.8036088268706236      -0.22180754292105659       -9.3924119067355960     
 C   4.6212473412312560        1.9525016753894504       -8.1950900372594440     
 H   5.5340827920345834        3.0217035781759702       -9.8010541879200179     
 C   6.8721911171628527        1.4353109430727986       -9.2159309973469892     
 H   8.6561069332833362        8.7583410630325034       -17.241654001732297     
 H   5.8698086797645006        9.9884565984609779       -13.631111680299574     
 H   4.1493843325033986        9.6787929144910976       -13.324709376221907     
 H   4.7190745086771759        9.9047191107833932       -14.981084104765291     
 H   3.7932755168095218        7.6434516989574401       -15.737622733220887     
 H   3.0680291519482639        7.4431123568989914       -14.124451191249399     
 H   4.1028768655072785        6.1712609274719838       -14.817293751016118     
 H   10.320391019332266        3.1324033548594130       -15.730440970877632     
 H   10.729570451680996        4.8245193426941020       -15.357666176312968     
 H   10.144586284746511        4.3758825561206356       -16.969365776187804     
 H   7.6492689709580128        3.7110601060236652       -17.292932318570507     
 H   6.5807363054567150        3.6258754709949659       -15.872659142115177     
 H   7.8722742487546205        2.4194331727526852       -16.094956871275734     
 H   2.7731910045136559       -1.4768558776138818       -11.260460512120078     
 H   2.7089473654515004        2.5303110713487023       -14.774415726297066     
 H   4.0795713170842873        3.2285728677241687       -15.663051516669288     
 H   3.9280458542792078        3.4927181601243396       -13.918324534802290     
 H   3.1921564998459302       0.16755726842567653       -15.567275584402841     
 H   4.8436978364404704      -0.48888817671212498       -15.449766168154662     
 H   4.4848536696796701       0.85239670229152620       -16.557313074766920     
 H   3.5955986580096764        2.3080955945430057       -8.3642588592918106     
 H   5.0836373917846256        2.5907208521799321       -7.4294309759689465     
 H   4.5534334882502403       0.94456397456765440       -7.7665374644831342     
 H   6.8367453295025564       0.36963916282343279       -8.9475027221512011     
 H   7.3506108491587350        1.9744402064387374       -8.3865875615045358     
 H   7.5146695962349783        1.5273104802756821       -10.103235638590538     
 C  -3.8163082789986937       -3.2754967652383926        1.5457112669867408     
 C  -4.3906176208067578       -3.4621161964215781       0.24457878205493710     
 C  -4.1419501016680442       -2.0819703198236215        2.2647940231514059     
 N  -2.9712789244222950       -4.2116220266154176        2.1312272100046621     
 C  -5.2899108950021327       -2.5140398251014267      -0.25484072645219963     
 C  -4.0755170459919290       -4.6591757474032294      -0.64735467838359362     
 C  -5.0551204721209642       -1.1709807665018688        1.7234450222981164     
 C  -3.5617670922530413       -1.8446143295859589        3.6484913060077697     
 Dy  -1.9069707054363714       -4.9288583203905345        3.9968782230684861     
 H  -2.8323984761604240       -4.9765304661979757        1.4658404502494109     
 H  -5.7328714640348091       -2.6739796489242718       -1.2381185570238606     
 C  -5.6478357541890798       -1.3806877445120671       0.47734617839973492     
 C  -2.5874630844649804       -4.7406924572285059       -1.0424183976626455     
 C  -4.6269478008691447       -6.0001202908554072      -0.11566427877688404     
 H  -4.6205041187093370       -4.4676834686909199       -1.5854572633830510     
 H  -5.3156196449808606      -0.27995164672893769        2.2925662843043266     
 C  -4.4637960361595894       -2.4791168581792258        4.7266885257124791     
 H  -2.5720036389737237       -2.3415299083430776        3.6819084592895392     
 C  -3.3012119821795669      -0.36647630092668726        3.9815218342894791     
 N  -1.2679852706405521       -4.0233816096896620        5.9547405884218785     
 H -0.31329136689135850       -3.7734779779771324        5.6747950071974307     
 N -0.66571202719526079       -6.7099392245128016        4.4267552440556051     
 O  -3.8705825780677610       -6.1926370837360807        4.4105247439306741     
 O   6.8474217164773463E-002  -3.9391827061357749        3.0535262877072782     
 H  -6.3798768676978916      -0.68133501015085152        7.9982837439916243E-002
 H  -2.2781342981570001       -3.8168235611198815       -1.5501573000700268     
 H  -1.9109547954672970       -4.8745891903441638      -0.18745640397835772     
 H  -2.4103970134847890       -5.5784259428610978       -1.7297793732511646     
 H  -4.4230849749833396       -6.8113171539565771      -0.83007645150545517     
 H  -4.1981002713367488       -6.2974804899387742       0.84978433385594110     
 H  -5.7157662839945909       -5.9440594402424303        1.6515585404468451E-002
 H  -4.0361908583533728       -2.3719465278650493        5.7318335177056650     
 H  -4.6382947850853906       -3.5459769150947449        4.5353845083413953     
 H  -5.4489293798805853       -1.9913105740106396        4.7162228712776848     
 H  -4.2388812622400138       0.19811202587585991        4.0660394125089754     
 H  -2.6942476482990823       0.12147607339237826        3.2088603742667772     
 H  -2.7846445547256904      -0.28112017022104269        4.9479973764215481     
 C  -1.7058873829838561       -3.1021168967977060        6.8986111245304089     
 C  0.17764636388589053       -7.7721592189999633        4.1571822612495692     
 H -0.66226694006724751       -6.5423373449759072        5.4400356185018159     
 C  -3.8394058674652838       -7.5110154269028317        5.0817839527546456     
 C  -5.2169563982385014       -5.9910195623765583        3.8482798352766676     
 C   1.4593666807002226       -4.3455063064196215        3.3024730667270936     
 C  0.12348290440131426       -2.9496745183128401        1.9711749563258376     
 C  -1.0899594995437556       -1.8217368894523271        7.0392780938573356     
 C  -2.8205497301606521       -3.4314480034052339        7.7284596953057392     
 C  0.84383679588813654       -8.4714637909201507        5.2172903973327545     
 C  0.40715067953637324       -8.1780539613467766        2.8089420751542091     
 H  -3.6561017406232033       -7.3306929210356699        6.1489340739563021     
 H  -2.9855529738733297       -8.0530249377654624        4.6599453077010091     
 C  -5.1899205332299152       -8.1643827803216578        4.7924402676259135     
 C  -5.7191758275739639       -7.3931456964294870        3.5738101807179086     
 H  -5.0894519558401443       -5.3440662221259680        2.9743308185121475     
 H  -5.8298317840445337       -5.4818014958158736        4.6075326033927446     
 H   1.8635198547272696       -3.7017623257763268        4.0983916912384952     
 H   1.4153806603448813       -5.3810968454459323        3.6564569303909473     
 C   2.2044091138489317       -4.1517597201791041        1.9671292155740943     
 C   1.1571239045626915       -3.5242180804356229        1.0162401338516640     
 H -0.89287277212077931       -2.8654001588493974        1.5755138221621601     
 H  0.44425341184189371       -1.9868026126427312        2.3953906358531132     
 C  -1.6522693254158252      -0.89224819272562983        7.9181834062833083     
 C  0.16694715448479369       -1.5062570852601185        6.2423760451241845     
 C  -3.3432734748543975       -2.4661065487381926        8.5951897230349470     
 C  -3.3669236225665817       -4.8492448598133953        7.6738760944663005     
 C   1.6234249993093510       -9.5894204280995439        4.9117665998126361     
 C  0.67626649813494444       -7.9731446819847500        6.6463176796036194     
 C   1.2215473814874271       -9.2885735594819661        2.5604203849995519     
 C -0.25987525767343594       -7.4206765897042679        1.6718855838584477     
 H  -5.8786598943974946       -8.0339010190225171        5.6346484834770107     
 H  -5.0900289227164102       -9.2380772821937267        4.5952672970628230     
 H  -5.2899619271507730       -7.7890255615830020        2.6434648647706704     
 H  -6.8127780677991936       -7.4452363390549872        3.4973385452504253     
 H   2.5755802280591031       -5.1060013144785232        1.5766585833978590     
 H   3.0665155366158281       -3.4843656988695022        2.0882026461415681     
 H   1.5963403886887617       -2.7597376263055167       0.36442914842653784     
 H  0.69313353304037451       -4.2916365373049858       0.38298082250996807     
 H  -1.2041930062899369        9.3116485427680751E-002   7.9897809669491728     
 C  -2.7774279439868828       -1.1906701363881234        8.6883870698112187     
 C  0.46826499533231691       -6.3583634702241050E-003   6.1093808685526252     
 H   1.1499492426044908E-002  -1.8920265374926128        5.2187229222910299     
 C   1.3841448252577271       -2.2442944609504587        6.8548580626814486     
 H  -4.2121023524639378       -2.7002873736925901        9.2086671136121527     
 C  -4.8093530250704601       -4.9956787651839116        8.1642356444993194     
 H  -3.3515812390732354       -5.1602146042645867        6.6193621783893999     
 C  -2.4279101554627189       -5.7980207720702461        8.4494078169796616     
 H   2.0980878973329191       -10.141776029152293        5.7193939170222503     
 C   1.8208537100760960       -10.010887042135094        3.5945489311960315     
 C   1.4431588593282680       -6.6479103166029185        6.8736200317901952     
 H -0.39923039178767533       -7.7703289543354552        6.8001835003032181     
 C   1.0748666113493952       -8.9879659351871606        7.7229115585819503     
 H   1.4056007678998677       -9.5921201195746715        1.5323460864746707     
 C  0.56351366743307851       -7.3941915751444869       0.37590068166555490     
 H -0.36245978585649180       -6.3728075294999762        2.0028868610834931     
 C  -1.6733010116129612       -7.9743356517757320        1.3990032233000149     
 H  -3.2167912131848388      -0.44807917997729318        9.3505055302207563     
 H -0.40369216161500243       0.55036119965772667        5.7415969050191258     
 H   1.2965203484417458       0.16358715392276199        5.4075288218904776     
 H  0.76479828923384841       0.43346813774383741        7.0720434566086094     
 H   1.5741658773655791       -1.8616886118643274        7.8678110102647070     
 H   2.2961961250181857       -2.0967923232334993        6.2580341520550080     
 H   1.2115216279177108       -3.3255489426495148        6.9542055109385146     
 H  -5.1598675155939908       -6.0293985775573615        8.0267152601860268     
 H  -5.4976761989532221       -4.3279193198089478        7.6273957394660075     
 H  -4.8966382136348496       -4.7698481456250521        9.2356147692432291     
 H  -2.4226782401265128       -5.5335597284377984        9.5168483800882040     
 H  -1.3997551976413953       -5.7194333960851536        8.0695558038552626     
 H  -2.7474795181212910       -6.8485738322303042        8.3670584701654214     
 H   2.4702033994560768       -10.856700697909664        3.3755665957590222     
 H   2.5252277112718740       -6.8351333046345193        6.9110448936661797     
 H   1.1496165147834705       -6.1825450232425165        7.8245938299941615     
 H   1.2601642866501201       -5.9142877756259322        6.0782886813545458     
 H   2.1495018985942891       -9.2057280922559706        7.6923797380382908     
 H  0.52487834533953637       -9.9315332126894571        7.6116977860154069     
 H  0.85477212254110968       -8.5824299430973561        8.7193745549844195     
 H   1.5831696213959969       -7.0234351583817416       0.55000764880358066     
 H   8.7668815437450157E-002  -6.7474069757062560      -0.37440078110401220     
 H  0.64852381161547668       -8.3915386548116579       -7.3865114072713928E-002
 H  -1.6185259141254877       -9.0335887808184836        1.1097018810034154     
 H  -2.1681484468051302       -7.4291387809707121       0.58342110744547104     
 H  -2.3108602912855134       -7.9131796522914426        2.2926553169706825     
         240

 C   9.0290315952991360        6.1636843040716229       -9.3422340415770257     
 C   9.6016005078073299        5.9753892444086558       -8.0404116058270887     
 C   9.3848507686888425        7.3407562760303540       -10.074186965072458     
 N   8.1581773192805045        5.2436649992733351       -9.9140764703567044     
 C   10.523218532128013        6.9067397413200169       -7.5505883584374844     
 C   9.2710896440071853        4.7884666645884097       -7.1405152740943452     
 C   10.318831057448110        8.2351880234152350       -9.5408961834478827     
 C   8.8099061507057499        7.5815269649715740       -11.459822393383124     
 Dy   7.1044540465763015        4.5096574775843914       -11.778278543986698     
 H   7.9986219312228322        4.4936046321312295       -9.2368191259831374     
 H   10.964615505896711        6.7433878277380099       -6.5672977462139759     
 C   10.906488177765599        8.0252932099067742       -8.2923980943231452     
 C   7.7849957707643309        4.7214749021912930       -6.7345298755382750     
 C   9.8037642051317455        3.4392548375636096       -7.6711275931660099     
 H   9.8237398578180670        4.9767260780502864       -6.2061675391967661     
 H   10.598847295041953        9.1143888906029904       -10.118447240440425     
 C   9.6966466718688160        6.9229473935437529       -12.536646522196810     
 H   7.8100612601851083        7.1052153643983003       -11.489604583181110     
 C   8.5837408729413873        9.0634531571646662       -11.802283570197133     
 N   6.5184899718671510        5.3847102476294388       -13.759425891250576     
 H   5.5760853177524865        5.6868138692711305       -13.492108556379858     
 N   5.8636369092661731        2.7289901912596228       -12.224485165009561     
 O   9.0598964292355184        3.2018501194973150       -12.124942613254964     
 O   5.1184697731031532        5.5079175555805548       -10.864625185899060     
 H   11.654279012903258        8.7119707976341143       -7.9016823712406774     
 H   7.6140524215499044        3.8954634587501662       -6.0324422654470364     
 H   7.1011607221802349        4.5722944438953981       -7.5810874774772525     
 H   7.4790367145042138        5.6538438942505520       -6.2399824725442841     
 H   10.891716901039793        3.4849059612338800       -7.8133622047580991     
 H   9.3621641498239896        3.1442264103176387       -8.6313608484889865     
 H   9.5975227235945777        2.6324388524801901       -6.9525716206065207     
 H   9.2759295803336492        7.0457986712013785       -13.542897239330580     
 H   9.8370141353709712        5.8499159053745897       -12.349599215932875     
 H   10.696926199953547        7.3793996543248221       -12.521362649715387     
 H   9.5346924966807123        9.6051652939197805       -11.889729392950617     
 H   7.9861559906651873        9.5716038525023954       -11.035040082607143     
 H   8.0722681349228207        9.1533806141476362       -12.770762001394175     
 C   7.0057305751031134        6.2570979223478540       -14.725318424617697     
 C   5.0409688390495422        1.6455647335010608       -11.975911678136560     
 H   5.8621920908737595        2.9125588238466400       -13.235141180830702     
 C   9.0378485630474259        1.8909678331809692       -12.810737657054757     
 C   10.412154698247537        3.4183573489184402       -11.583926823382276     
 C   3.7336392592934895        5.0900077415355129       -11.129424554334152     
 C   5.0446363358908188        6.4395663524466720       -9.7301408493480839     
 C   6.4567250656983237        7.5634116637607791       -14.898115542818964     
 C   8.1038732067649413        5.8502676928215402       -15.540233548434015     
 C   4.4017411826185242       0.94292356076723660       -13.050784676329695     
 C   4.8049952695400107        1.2191668215811429       -10.635335674319409     
 H   8.8191058263685154        2.0792242963010206       -13.869059278281604     
 H   8.2084688746064547        1.3239340467397844       -12.373944689249710     
 C   10.409965346517639        1.2641182750277347       -12.568966013505966     
 C   10.948207887919876        2.0215857763914777       -11.345748859480286     
 H   10.288606819216728        4.0486117362287635       -10.697787057894836     
 H   11.002293406655841        3.9528374149282479       -12.343966079827069     
 H   3.3096116060691632        5.7796871866875232       -11.876488528802975     
 H   3.7960401821267613        4.0801618083131945       -11.552634827798265     
 C   2.9989667340310540        5.1778032969447247       -9.7752240309232956     
 C   4.0348686130136873        5.7863902878226359       -8.7995491147668154     
 H   6.0610435919166372        6.5328227505452787       -9.3373792788677736     
 H   4.6939634522607987        7.4142718291475518       -10.101545638167917     
 C   7.0677618827285507        8.4408674656142875       -15.797116414406462     
 C   5.2127990697994191        7.9515789904546423       -14.114446748864811     
 C   8.6757195973894099        6.7648930839758279       -16.429317441449275     
 C   8.5810754428179603        4.4111363868912585       -15.443644981198823     
 C   3.6296597797987986      -0.18561303833174500       -12.766006181774937     
 C   4.5869398578470806        1.4525444287774592       -14.472843081104209     
 C   3.9995525162202474        9.7560947955958280E-002  -10.407640901800503     
 C   5.4532572036240623        1.9700227060504552       -9.4836861456738504     
 H   11.074889519548078        1.4304163627020337       -13.424497351438688     
 H   10.340159737348126       0.18422358874155625       -12.394281992991965     
 H   10.544817197840302        1.5990068330280931       -10.415435325872858     
 H   12.044074918365499        1.9890412492641685       -11.291195187155967     
 H   2.6692132522529977        4.1874145435099015       -9.4379584502528537     
 H   2.1129190272054901        5.8211481234454086       -9.8474242798447769     
 H   3.5782652979256961        6.5036790012304095       -8.1062492281025307     
 H   4.5244179001921410        5.0007558242091505       -8.2087891641002351     
 H   6.6751250982268875        9.4472346408752959       -15.896394039011183     
 C   8.1752978084172447        8.0635598440812668       -16.557813329632459     
 C   4.9727496448085553        9.4637404321231333       -14.007248289075314     
 H   5.3464383144513272        7.5787876766535849       -13.083218403521407     
 C   3.9677849110080108        7.2547056533404133       -14.719902988949148     
 H   9.5316335761288400        6.4694742706873054       -17.033265354137541     
 C   10.025092172865994        4.1879028012661017       -15.897125770587760     
 H   8.5277018366426880        4.1294091053501276       -14.382908514763642     
 C   7.6157403218548092        3.4868002768589639       -16.216159209880175     
 H   3.1715636715709024      -0.73461425258020863       -13.585566155941867     
 C   3.4177741971288178      -0.62008716868380886       -11.454850368370984     
 C   3.7847698996014447        2.7538170483179565       -14.711992113900422     
 H   5.6590381913146679        1.6894186045969535       -14.599318248758049     
 C   4.2496286404967316       0.42991841495514838       -15.562907789347697     
 H   3.8062571655183319      -0.21704235799649474       -9.3849372683205292     
 C   4.6249435562388941        1.9587395806795116       -8.1914157364639504     
 H   5.5386557410196300        3.0245346663453070       -9.7989940827289050     
 C   6.8753123452447573        1.4378656430091543       -9.2115791889528804     
 H   8.6479589696296326        8.7657404547622253       -17.239326248250929     
 H   5.8601946850684445        9.9889119293764246       -13.629623171155178     
 H   4.1406204943030209        9.6757914838809747       -13.322224278619474     
 H   4.7091546140574891        9.9020430829185724       -14.979006538724704     
 H   3.7883498317751303        7.6385038905621689       -15.734444125574122     
 H   3.0638271497206788        7.4374629746879917       -14.121090575821688     
 H   4.1013241415286927        6.1674996225306522       -14.813412850292105     
 H   10.324773699728681        3.1429586309750337       -15.731904730113451     
 H   10.731058239883106        4.8357117916058687       -15.359158573722638     
 H   10.144914836441343        4.3864018546405648       -16.970241210400268     
 H   7.6504013532849005        3.7161517131321467       -17.290349166418228     
 H   6.5840538735726355        3.6289931258288588       -15.868584592335713     
 H   7.8775746440374403        2.4251149396912757       -16.092709050156206     
 H   2.7734265430676941       -1.4737568846901172       -11.250652398828960     
 H   2.7094087533013336        2.5336920505210689       -14.765910318519614     
 H   4.0793432605638102        3.2271386453214830       -15.658934807206034     
 H   3.9332868250592963        3.4935644324549684       -13.914256687335369     
 H   3.1840412266852711       0.16982979052282357       -15.558274330046970     
 H   4.8335771746915288      -0.49182536675522220       -15.443980572004143     
 H   4.4764920508263737       0.84970131984802333       -16.551811595026152     
 H   3.5994477968641565        2.3144443846715608       -8.3612593839038318     
 H   5.0876498105418895        2.5982891733488285       -7.4271004072057298     
 H   4.5566837622779905       0.95172720222680385       -7.7608181939294525     
 H   6.8388416522578277       0.37264448240971804       -8.9416388242232898     
 H   7.3542123099188759        1.9777108154344334       -8.3830040757040312     
 H   7.5178617667644252        1.5279950988450508       -10.098994313724923     
 C  -3.8164906463877277       -3.2721888197896827        1.5461659502882141     
 C  -4.3907196597837848       -3.4571870831636247       0.24477290853772188     
 C  -4.1437442704271508       -2.0804684455765523        2.2674406417568052     
 N  -2.9702392308309289       -4.2083827648470375        2.1297291612485885     
 C  -5.2911718174463402       -2.5093697628012679      -0.25288501639084415     
 C  -4.0750536692594919       -4.6525224185473144      -0.64925624377430546     
 C  -5.0578073045853014       -1.1695114130905500        1.7275709644316590     
 C  -3.5646697245138146       -1.8448749219652969        3.6518989856402397     
 Dy  -1.9073634778545523       -4.9292185680582525        3.9947893772830989     
 H  -2.8301238174648216       -4.9713937341204231        1.4625276806661429     
 H  -5.7341962077531639       -2.6683831638104638       -1.2362398133323207     
 C  -5.6502575585791819       -1.3776137329440596       0.48111065378865325     
 C  -2.5872269781688715       -4.7328033277364492       -1.0454720960890183     
 C  -4.6253200704614619       -5.9946422233603620      -0.11931930772389693     
 H  -4.6207518462083002       -4.4599544653919283       -1.5867160829627120     
 H  -5.3192753956829870      -0.27984702878127793        2.2982862448927346     
 C  -4.4679642167863021       -2.4800967757704231        4.7286147166222037     
 H  -2.5752213200321989       -2.3422693076160690        3.6858226208573681     
 C  -3.3037109660262818      -0.36719297687927760        3.9867604876350926     
 N  -1.2711840388693796       -4.0236162576463661        5.9534372648972251     
 H -0.31806820828120763       -3.7690501248018955        5.6731265504532722     
 N -0.66621186747356520       -6.7103854769224904        4.4249098179272046     
 O  -3.8704157732157878       -6.1948900892431826        4.4032432721828210     
 O   6.9241274179798612E-002  -3.9376001408873553        3.0565698726842472     
 H  -6.3830774275647926      -0.67837031311186802        8.4983951357703313E-002
 H  -2.2779832743951109       -3.8077640882398947       -1.5510913082066904     
 H  -1.9101237385264862       -4.8690272214837016      -0.19138750709187352     
 H  -2.4109066218087012       -5.5687968193431985       -1.7350170372899241     
 H  -4.4219583516407468       -6.8045577655502907      -0.83529179261596009     
 H  -4.1952177678659988       -6.2934119343344657       0.84509765707194773     
 H  -5.7139995164174140       -5.9391904744821602        1.4185177281749733E-002
 H  -4.0414314285585533       -2.3736960668355995        5.7342835060161468     
 H  -4.6421086363981248       -3.5468541249064400        4.5363900564145743     
 H  -5.4531019727494092       -1.9923109508872352        4.7174125731246086     
 H  -4.2410954148466793       0.19800686056743103        4.0704030771968673     
 H  -2.6951543034547396       0.12111308582655844        3.2155850797593573     
 H  -2.7886544760895027      -0.28323133178537130        4.9541125520747089     
 C  -1.7119116209523166       -3.1064397694090720        6.8996631558381418     
 C  0.17672172797634714       -7.7728433750444115        4.1552039687329509     
 H -0.66275138698199787       -6.5428838382008063        5.4381969429349475     
 C  -3.8399886363024742       -7.5132529273358504        5.0746161948374624     
 C  -5.2169282700342237       -5.9921258912347186        3.8418009542014824     
 C   1.4599519509001979       -4.3456794748396632        3.3035029272351943     
 C  0.12439724274561269       -2.9460419311558579        1.9761628264229669     
 C  -1.0999295614500051       -1.8246828133798465        7.0438916856398546     
 C  -2.8253745670650239       -3.4414468533935412        7.7284804446384348     
 C  0.84215479064501020       -8.4729846366512458        5.2152530832180037     
 C  0.40678072674344284       -8.1780442093304675        2.8068692671926301     
 H  -3.6552253407206252       -7.3330175406539286        6.1414577366389347     
 H  -2.9872920125096267       -8.0563549620581902        4.6519834426897866     
 C  -5.1915396727932581       -8.1650040231748058        4.7869909747897008     
 C  -5.7208063653435230       -7.3938254971262110        3.5683172670603631     
 H  -5.0893907714245730       -5.3454804814564154        2.9676469437330200     
 H  -5.8287996656284742       -5.4820680774474431        4.6012704211824396     
 H   1.8653871229909063       -3.7037143229011793        4.1001470627453296     
 H   1.4152837883287834       -5.3817913144074954        3.6557596982141751     
 C   2.2039018745323840       -4.1501814690480927        1.9678122032658616     
 C   1.1563145745557257       -3.5199877458761089        1.0191425529348124     
 H -0.89219645892958166       -2.8598908733216866        1.5816671332996979     
 H  0.44675216505946108       -1.9844423029935387        2.4019360199249893     
 C  -1.6650202789918447      -0.89944339784500427        7.9252443430296076     
 C  0.15631172184203876       -1.5039578981645498        6.2483405524770532     
 C  -3.3507693264927978       -2.4803455845783935        8.5979536966199515     
 C  -3.3675664618036283       -4.8604209044007955        7.6696241076144895     
 C   1.6215271675305343       -9.5910097521662614        4.9095076637223434     
 C  0.67427679921995065       -7.9752002462197780        6.6444065423587730     
 C   1.2208693440999354       -9.2887335914950810        2.5581496229551570     
 C -0.25862582183194305       -7.4193110502704602        1.6698092840963978     
 H  -5.8792901851644395       -8.0330933165422387        5.6297671476351212     
 H  -5.0931367785145873       -9.2389150163166462        4.5904313503336205     
 H  -5.2926017885229095       -7.7906359254182238        2.6379166705628179     
 H  -6.8144919681103948       -7.4448105376044325        3.4925884856670448     
 H   2.5738268746192028       -5.1039786455920204        1.5752179379758746     
 H   3.0666817570140692       -3.4837558517617797        2.0892645607369493     
 H   1.5956031911566770       -2.7549578237160151       0.36805838937914476     
 H  0.69077897793588849       -4.2858255460822097       0.38517261609774939     
 H  -1.2201805985243883        8.7038900869049557E-002   7.9999160207437097     
 C  -2.7889256264438957       -1.2036127760561097        8.6947166028433056     
 C  0.45399071602872620       -3.2232345179769827E-003   6.1184704522912217     
 H   2.3611592009288307E-003  -1.8877955009156557        5.2237898354698045     
 C   1.3751124130402019       -2.2401539218781856        6.8597863389168436     
 H  -4.2185107230123897       -2.7190930289378579        9.2109036625219147     
 C  -4.8099102041848534       -5.0121943229968107        8.1580870918660615     
 H  -3.3505399745206534       -5.1681276904462994        6.6142936853239105     
 C  -2.4264199309557499       -5.8086936298291079        8.4430876856596981     
 H   2.0958395864737058       -10.143810393735372        5.7170509017753330     
 C   1.8194296155787519       -10.011816328353417        3.5921414694186948     
 C   1.4419154263917939       -6.6505972472025938        6.8726174100579520     
 H -0.40114018986682254       -7.7718112171204048        6.7978834725584161     
 C   1.0717305107883510       -8.9907141453552537        7.7207077952617338     
 H   1.4054618601443267       -9.5916039456219302        1.5299936550219295     
 C  0.56654394192940316       -7.3918246586284333       0.37502408020271544     
 H -0.36119793442799270       -6.3717397422110897        2.0017956184853274     
 C  -1.6719132583337433       -7.9719489984228735        1.3943693574666800     
 H  -3.2300356195531901      -0.46431922136870507        9.3590728981073390     
 H -0.41869000353555780       0.55195433884020151        5.7501208812392228     
 H   1.2828792984037740       0.16989151168689953        5.4182926817470918     
 H  0.74804643630786516       0.43558200966118882        7.0822341898520973     
 H   1.5646319212805151       -1.8582942330349577        7.8731230668352952     
 H   2.2866795893939429       -2.0901616241075547        6.2629463096377851     
 H   1.2045950917935206       -3.3218057135884576        6.9578558047675685     
 H  -5.1573261297391024       -6.0464617308954329        8.0179761017986912     
 H  -5.4995283468806413       -4.3451498313301764        7.6220885994253402     
 H  -4.8988388379643109       -4.7890770610444902        9.2298051819495370     
 H  -2.4234998427569003       -5.5483377059891543        9.5113526203117384     
 H  -1.3981758749034627       -5.7251061310423585        8.0652166515935679     
 H  -2.7420091890522587       -6.8598281063713813        8.3563878212692639     
 H   2.4687083056831791       -10.857650365597481        3.3730433386191310     
 H   2.5238887117638882       -6.8383879956529059        6.9090626957477150     
 H   1.1492821744853070       -6.1863082992266820        7.8243922313725882     
 H   1.2586937177889956       -5.9158829092008283        6.0783610894373741     
 H   2.1461095136949235       -9.2095511252164179        7.6903243518784805     
 H  0.52083254290181014       -9.9336602161350740        7.6090980619025839     
 H  0.85184084892543077       -8.5852774885532046        8.7172475063194845     
 H   1.5861097863631084       -7.0217775351171037       0.55093199499207168     
 H   9.1989685399955695E-002  -6.7440686574388939      -0.37519628118134418     
 H  0.65168988641375702       -8.3887018417214723       -7.5721674309079043E-002
 H  -1.6172401092115445       -9.0309250702497632        1.1040618832141469     
 H  -2.1653103321601157       -7.4256645792739659       0.57865667746264093     
 H  -2.3107328163760119       -7.9113371880368373        2.2871294746739403     
         240

 C   9.0315433076367437        6.1640652435001710       -9.3424446056298969     
 C   9.6042390822189141        5.9769601640450745       -8.0405127841862019     
 C   9.3869223360277374        7.3407281913890596       -10.075250382438401     
 N   8.1610438498204410        5.2432628465016684       -9.9136231056996156     
 C   10.525661523637012        6.9089092908550143       -7.5515624506702990     
 C   9.2741066101187872        4.7908383396898584       -7.1394095762200527     
 C   10.320753106204597        8.2358057158758307       -9.5428001782668979     
 C   8.8122095175925317        7.5803391273501273       -11.461142682497734     
 Dy   7.1079078102917643        4.5088098220363424       -11.777930852325861     
 H   8.0014876444824772        4.4937488588648256       -9.2357752625102449     
 H   10.967177230072121        6.7464129160457587       -6.5682163201997286     
 C   10.908624554269899        8.0269507250684278       -8.2942720018452505     
 C   7.7880522494437896        4.7240019623548815       -6.7333336540834905     
 C   9.8070599268402781        3.4412058595431585       -7.6686216537077581     
 H   9.8267208647658073        4.9802134293690008       -6.2052799229846700     
 H   10.600556253649209        9.1145591586401178       -10.121134430410372     
 C   9.7006129569352133        6.9228901645882841       -12.537235730997208     
 H   7.8131268444619693        7.1025332458485124       -11.491433359720972     
 C   8.5836300925362146        9.0618144207940823       -11.803956218984991     
 N   6.5196125905712572        5.3865404025757586       -13.757190106956754     
 H   5.5774290456584250        5.6875233939372389       -13.488018358707375     
 N   5.8675155517329021        2.7273458152396697       -12.222580401208367     
 O   9.0636207806685789        3.2025366002101507       -12.126265622410592     
 O   5.1210615622652584        5.5051757395079859       -10.864771360924179     
 H   11.656387238502850        8.7140268842048503       -7.9042377212730921     
 H   7.6172866194811659        3.8990482223813956       -6.0299641298786568     
 H   7.1042623081202052        4.5733716519084728       -7.5796538551425963     
 H   7.4818448258411872        5.6570166135942337       -6.2402201652512481     
 H   10.895075725397319        3.4867408219046450       -7.8104103361758366     
 H   9.3659379825334899        3.1453819377154342       -8.6288208446153618     
 H   9.6005801601577563        2.6349613668576661       -6.9494877385682061     
 H   9.2800627174794439        7.0443834754512054       -13.543700784589259     
 H   9.8429744677246003        5.8502965843277659       -12.349461328153765     
 H   10.699930475121853        7.3813402047092191       -12.521810304713464     
 H   9.5335900090581234        9.6052941691923088       -11.890958632119291     
 H   7.9848077409945395        9.5688830270270948       -11.036994479006252     
 H   8.0723780204199684        9.1507351109041828       -12.772644729944902     
 C   7.0042997348527241        6.2602147619918727       -14.723014384540486     
 C   5.0432856035808493        1.6456648722509282       -11.971895543069490     
 H   5.8657180547270391        2.9093194110283100       -13.233502773539364     
 C   9.0410312580039971        1.8910135654958480       -12.810890804572912     
 C   10.415336264354096        3.4180862448411351       -11.583594121609492     
 C   3.7360974822568034        5.0859696203935734       -11.126287726467384     
 C   5.0484206824169666        6.4428181265408373       -9.7357409208420727     
 C   6.4520259495110333        7.5651200641031817       -14.895570142654094     
 C   8.1030171692068240        5.8561599677813483       -15.538508695617264     
 C   4.4016731933287083       0.94288579242133208       -13.045238412938483     
 C   4.8077389828850094        1.2214337031835001       -10.630525474154481     
 H   8.8245144677224516        2.0784823887883928       -13.869813414108904     
 H   8.2101218499306476        1.3256362979848115       -12.374926072918495     
 C   10.411808691502934        1.2626668335867679       -12.566005239742720     
 C   10.949172611854891        2.0209921136425431       -11.342923382832751     
 H   10.291393613527138        4.0495235515376686       -10.698339366457981     
 H   11.007162793048861        3.9508485773622173       -12.343466275411185     
 H   3.3120130281230176        5.7704024046140825       -11.877675261140103     
 H   3.7980405356234161        4.0736770084615452       -11.542678035585981     
 C   3.0017957151646724        5.1831264091016340       -9.7730190370578836     
 C   4.0388955944869771        5.7954901807323065       -8.8012619491834645     
 H   6.0650907951770572        6.5373964594896181       -9.3440732987468014     
 H   4.6981013798531990        7.4154965343041077       -10.112196358146928     
 C   7.0606653732249818        8.4441435672250016       -15.794582305255654     
 C   5.2074030042994917        7.9504920607603120       -14.111683444906710     
 C   8.6723648736032324        6.7722576439038491       -16.427599228318115     
 C   8.5834067043657143        4.4181095811048516       -15.442442326936469     
 C   3.6290122797114486      -0.18469735016527689       -12.758336845303070     
 C   4.5850872761286956        1.4510581197927768       -14.468091987128682     
 C   4.0016001796177161       0.10079987363646349       -10.400739845250440     
 C   5.4568976264335545        1.9734228796191482       -9.4801047139396175     
 H   11.078328224692068        1.4268578007517796       -13.420607172708852     
 H   10.340192971567109       0.18314067322386171       -12.389982002855470     
 H   10.543887814697765        1.6000925129245815       -10.412723004988750     
 H   12.044870809819811        1.9872315380436474       -11.286710572948971     
 H   2.6700868482713731        4.1957510138836636       -9.4299420883587466     
 H   2.1169545404673040        5.8274700334022320       -9.8490434449391806     
 H   3.5835180627474839        6.5165366647391076       -8.1113738344022135     
 H   4.5283085229306232        5.0125485669455072       -8.2070572425877053     
 H   6.6653228355735266        9.4493924773533831       -15.893720979397285     
 C   8.1689118792650888        8.0697501936086091       -16.555546871815903     
 C   4.9641129636074863        9.4621222819327429       -14.005012486465899     
 H   5.3421281443449109        7.5783971377093868       -13.080341378218730     
 C   3.9638634510445092        7.2506519534603617       -14.716573718155505     
 H   9.5286840352627351        6.4790409866013920       -17.031980174945346     
 C   10.027192633882745        4.1978681074703390       -15.897922244014289     
 H   8.5322977027373526        4.1362025330063616       -14.381632344230688     
 C   7.6187940231604578        3.4918923924015934       -16.213546182957653     
 H   3.1694010750745396      -0.73418338245768255       -13.576697961786634     
 C   3.4184213307877154      -0.61770312613583278       -11.446540870799611     
 C   3.7858617857637640        2.7542627718157120       -14.706572575850370     
 H   5.6574474720878341        1.6849294952973344       -14.597202223763292     
 C   4.2422481001096397       0.42872827588575485       -15.556554642416737     
 H   3.8089055041660402      -0.21227717307193289       -9.3774626299054642     
 C   4.6286397712465321        1.9649774859695726       -8.1877414356684568     
 H   5.5432286900046766        3.0273657545146437       -9.7969339775377922     
 C   6.8784335733266628        1.4404203429455100       -9.2072273805587699     
 H   8.6398110059759290        8.7731398464919472       -17.236998494769562     
 H   5.8505806903723894        9.9893672602918731       -13.628134662010780     
 H   4.1318566561026433        9.6727900532708535       -13.319739181017040     
 H   4.6992347194378032        9.8993670550537516       -14.976928972684115     
 H   3.7834241467407392        7.6335560821668977       -15.731265517927357     
 H   3.0596251474930938        7.4318135924769928       -14.117729960393977     
 H   4.0997714175501061        6.1637383175893206       -14.809531949568091     
 H   10.329156380125095        3.1535139070906544       -15.733368489349269     
 H   10.732546028085219        4.8469042405176355       -15.360650971132308     
 H   10.145243388136175        4.3969211531604948       -16.971116644612735     
 H   7.6515337356117881        3.7212433202406285       -17.287766014265951     
 H   6.5873714416885552        3.6321107806627517       -15.864510042556248     
 H   7.8828750393202602        2.4307967066298661       -16.090461229036681     
 H   2.7736620816217323       -1.4706578917663526       -11.240844285537840     
 H   2.7098701411511672        2.5370730296934356       -14.757404910742164     
 H   4.0791152040433341        3.2257044229187977       -15.654818097742780     
 H   3.9385277958393843        3.4944107047855977       -13.910188839868448     
 H   3.1759259535246125       0.17210231261997061       -15.549273075691099     
 H   4.8234565129425881      -0.49476255679831943       -15.438194975853627     
 H   4.4681304319730772       0.84700593740452046       -16.546310115285383     
 H   3.6032969357186371        2.3207931748001158       -8.3582599085158531     
 H   5.0916622292991534        2.6058574945177249       -7.4247698384425140     
 H   4.5599340363057417       0.95889042988595341       -7.7550989233757708     
 H   6.8409379750130990       0.37564980199600329       -8.9357749262953785     
 H   7.3578137706790159        1.9809814244301291       -8.3794205899035283     
 H   7.5210539372938721        1.5286797174144195       -10.094752988859309     
 C  -3.8166730137767622       -3.2688808743409723        1.5466206335896873     
 C  -4.3908216987608117       -3.4522579699056717       0.24496703502050662     
 C  -4.1455384391862564       -2.0789665713294831        2.2700872603622044     
 N  -2.9691995372395628       -4.2051435030786584        2.1282311124925148     
 C  -5.2924327398905486       -2.5046997005011096      -0.25092930632948862     
 C  -4.0745902925270556       -4.6458690896914003      -0.65115780916501720     
 C  -5.0604941370496386       -1.1680420596792314        1.7316969065652015     
 C  -3.5675723567745878       -1.8451355143446349        3.6553066652727098     
 Dy  -1.9077562502727332       -4.9295788157259715        3.9927005314977113     
 H  -2.8278491587692192       -4.9662570020428696        1.4592149110828752     
 H  -5.7355209514715177       -2.6627866786966559       -1.2343610696407805     
 C  -5.6526793629692840       -1.3745397213760522       0.48487512917757158     
 C  -2.5869908718727626       -4.7249141982443934       -1.0485257945153910     
 C  -4.6236923400537790       -5.9891641558653168      -0.12297433667090982     
 H  -4.6209995737072624       -4.4522254620929376       -1.5879749025423731     
 H  -5.3229311463851134      -0.27974241083361817        2.3040062054811430     
 C  -4.4721323974130138       -2.4810766933616200        4.7305409075319282     
 H  -2.5784390010906741       -2.3430087068890599        3.6897367824251970     
 C  -3.3062099498729962      -0.36790965283186788        3.9919991409807061     
 N  -1.2743828070982071       -4.0238509056030702        5.9521339413725718     
 H -0.32284504967105676       -3.7646222716266586        5.6714580937091128     
 N -0.66671170775186961       -6.7108317293321793        4.4230643917988042     
 O  -3.8702489683638142       -6.1971430947502846        4.3959618004349688     
 O   7.0008331194823761E-002  -3.9360175756389362        3.0596134576612162     
 H  -6.3862779874316935      -0.67540561607288452        8.9985065275490411E-002
 H  -2.2778322506332223       -3.7987046153599078       -1.5520253163433542     
 H  -1.9092926815856754       -4.8634652526232385      -0.19531861020538935     
 H  -2.4114162301326134       -5.5591676958252982       -1.7402547013286835     
 H  -4.4208317282981531       -6.7977983771440043      -0.84050713372646513     
 H  -4.1923352643952487       -6.2893433787301571       0.84041098028795425     
 H  -5.7122327488402371       -5.9343215087218901        1.1854769159031017E-002
 H  -4.0466719987637338       -2.3754456058061497        5.7367334943266277     
 H  -4.6459224877108589       -3.5477313347181352        4.5373956044877524     
 H  -5.4572745656182331       -1.9933113277638308        4.7186022749715324     
 H  -4.2433095674533439       0.19790169525900217        4.0747667418847593     
 H  -2.6960609586103974       0.12075009826073864        3.2223097852519378     
 H  -2.7926643974533150      -0.28534249334969991        4.9602277277278706     
 C  -1.7179358589207772       -3.1107626420204380        6.9007151871458738     
 C  0.17579709206680372       -7.7735275310888605        4.1532256762163318     
 H -0.66323583389674812       -6.5434303314257054        5.4363582673680790     
 C  -3.8405714051396651       -7.5154904277688690        5.0674484369202801     
 C  -5.2169001418299450       -5.9932322200928789        3.8353220731262971     
 C   1.4605372211001733       -4.3458526432597058        3.3045327877432951     
 C  0.12531158108991111       -2.9424093439988757        1.9811506965200960     
 C  -1.1098996233562544       -1.8276287373073656        7.0485052774223727     
 C  -2.8301994039693961       -3.4514457033818484        7.7285011939711303     
 C  0.84047278540188397       -8.4745054823823391        5.2132157691032539     
 C  0.40641077395051245       -8.1780344573141601        2.8047964592310515     
 H  -3.6543489408180467       -7.3353421602721882        6.1339813993215682     
 H  -2.9890310511459233       -8.0596849863509163        4.6440215776785632     
 C  -5.1931588123566010       -8.1656252660279556        4.7815416819534882     
 C  -5.7224369031130822       -7.3945052978229340        3.5628243534028177     
 H  -5.0893295870090016       -5.3468947407868637        2.9609630689538924     
 H  -5.8277675472124146       -5.4823346590790125        4.5950082389721345     
 H   1.8672543912545430       -3.7056663200260318        4.1019024342521631     
 H   1.4151869163126856       -5.3824857833690585        3.6550624660374034     
 C   2.2033946352158358       -4.1486032179170804        1.9684951909576289     
 C   1.1555052445487601       -3.5157574113165952        1.0220449720179607     
 H -0.89152014573838390       -2.8543815877939758        1.5878204444372357     
 H  0.44925091827702851       -1.9820819933443465        2.4084814039968658     
 C  -1.6777712325678640      -0.90663860296437870        7.9323052797759068     
 C  0.14567628919928383       -1.5016587110689810        6.2543050598299210     
 C  -3.3582651781311981       -2.4945846204185944        8.6007176702049577     
 C  -3.3682093010406748       -4.8715969489881958        7.6653721207626786     
 C   1.6196293357517173       -9.5925990762329789        4.9072487276320507     
 C  0.67228710030495675       -7.9772558104548059        6.6424954051139267     
 C   1.2201913067124435       -9.2888936235081960        2.5558788609107626     
 C -0.25737638599045021       -7.4179455108366525        1.6677329843343482     
 H  -5.8799204759313843       -8.0322856140619585        5.6248858117932308     
 H  -5.0962446343127636       -9.2397527504395658        4.5855954036044180     
 H  -5.2952416498950461       -7.7922462892534456        2.6323684763549657     
 H  -6.8162058684215951       -7.4443847361538786        3.4878384260836643     
 H   2.5720735211793024       -5.1019559767055176        1.5737772925538904     
 H   3.0668479774123107       -3.4831460046540572        2.0903264753323305     
 H   1.5948659936245924       -2.7501780211265134       0.37168763033175167     
 H  0.68842442283140237       -4.2800145548594335       0.38736440968553071     
 H  -1.2361681907588395        8.0961316310418363E-002   8.0100510745382465     
 C  -2.8004233089009087       -1.2165554157240961        8.7010461358753926     
 C  0.43971643672513544       -8.8105565729860308E-005   6.1275600360298190     
 H  -6.7771740241872463E-003  -1.8835644643386988        5.2288567486485782     
 C   1.3660800008226768       -2.2360133828059121        6.8647146151522378     
 H  -4.2249190935608407       -2.7378986841831257        9.2131402114316749     
 C  -4.8104673832992466       -5.0287098808097097        8.1519385392328036     
 H  -3.3494987099680715       -5.1760407766280121        6.6092251922584220     
 C  -2.4249297064487814       -5.8193664875879696        8.4367675543397365     
 H   2.0935912756144925       -10.145844758318450        5.7147078865284167     
 C   1.8180055210814081       -10.012745614571738        3.5897340076413577     
 C   1.4406719934553196       -6.6532841778022700        6.8716147883257079     
 H -0.40304998794596975       -7.7732934799053544        6.7955834448136141     
 C   1.0685944102273071       -8.9934623555233468        7.7185040319415172     
 H   1.4053229523887858       -9.5910877716691871        1.5276412235691883     
 C  0.56957421642572770       -7.3894577421123788       0.37414747873987603     
 H -0.35993608299949359       -6.3706719549222033        2.0007043758871612     
 C  -1.6705255050545254       -7.9695623450700142        1.3897354916333449     
 H  -3.2432800259215413      -0.48055926276011696        9.3676402659939217     
 H -0.43368784545611316       0.55354747802267634        5.7586448574593208     
 H   1.2692382483658022       0.17619586945103710        5.4290565416037051     
 H  0.73129458338188202       0.43769588157854022        7.0924249230955851     
 H   1.5550979651954508       -1.8548998542055881        7.8784351234058834     
 H   2.2771630537697001       -2.0835309249816105        6.2678584672205622     
 H   1.1976685556693307       -3.3180624845274007        6.9615060985966224     
 H  -5.1547847438842140       -6.0635248842335034        8.0092369434113557     
 H  -5.5013804948080613       -4.3623803428514041        7.6167814593846730     
 H  -4.9010394622937721       -4.8083059764639291        9.2239955946558450     
 H  -2.4243214453872874       -5.5631156835405102        9.5058568605352711     
 H  -1.3965965521655299       -5.7307788659995635        8.0608774993318715     
 H  -2.7365388599832263       -6.8710823805124583        8.3457171723731065     
 H   2.4672132119102819       -10.858600033285295        3.3705200814792393     
 H   2.5225497122559020       -6.8416426866712925        6.9070804978292504     
 H   1.1489478341871437       -6.1900715752108466        7.8241906327510149     
 H   1.2572231489278711       -5.9174780427757243        6.0784334975202023     
 H   2.1427171287955580       -9.2133741581768671        7.6882689657186711     
 H  0.51678674046408390       -9.9357872195806891        7.6064983377897608     
 H  0.84890957530975186       -8.5881250340090549        8.7151204576545496     
 H   1.5890499513302199       -7.0201199118524658       0.55185634118056270     
 H   9.6310555362461234E-002  -6.7407303391715319      -0.37599178125867616     
 H  0.65485596121203749       -8.3858650286312884       -7.7578234545444172E-002
 H  -1.6159543042976015       -9.0282613596810428        1.0984218854248786     
 H  -2.1624722175151012       -7.4221903775772207       0.57389224747981082     
 H  -2.3106053414665104       -7.9094947237822328        2.2816036323771978     
         240

 C   9.0340550199743515        6.1644461829287183       -9.3426551696827698     
 C   9.6068776566304965        5.9785310836814922       -8.0406139625453168     
 C   9.3889939033666323        7.3407001067477653       -10.076313799804344     
 N   8.1639103803603774        5.2428606937300017       -9.9131697410425286     
 C   10.528104515146012        6.9110788403900125       -7.5525365429031126     
 C   9.2771235762303892        4.7932100147913070       -7.1383038783457593     
 C   10.322675154961082        8.2364234083364263       -9.5447041730859130     
 C   8.8145128844793117        7.5791512897286806       -11.462462971612345     
 Dy   7.1113615740072262        4.5079621664882934       -11.777583160665024     
 H   8.0043533577421240        4.4938930855984216       -9.2347313990373543     
 H   10.969738954247532        6.7494380043535074       -6.5691348941854812     
 C   10.910760930774199        8.0286082402300813       -8.2961459093673575     
 C   7.7911087281232483        4.7265290225184700       -6.7321374326287060     
 C   9.8103556485488088        3.4431568815227074       -7.6661157142495071     
 H   9.8297018717135494        4.9837007806877152       -6.2043923067725748     
 H   10.602265212256466        9.1147294266772434       -10.123821620380319     
 C   9.7045792420016124        6.9228329356328153       -12.537824939797607     
 H   7.8161924287388311        7.0998511272987255       -11.493262136260833     
 C   8.5835193121310400        9.0601756844235002       -11.805628867772850     
 N   6.5207352092753634        5.3883705575220793       -13.754954322662932     
 H   5.5787727735643644        5.6882329186033473       -13.483928161034893     
 N   5.8713941941996302        2.7257014392197170       -12.220675637407171     
 O   9.0673451321016394        3.2032230809229865       -12.127588631566223     
 O   5.1236533514273646        5.5024339234354160       -10.864917535949296     
 H   11.658495464102444        8.7160829707755862       -7.9067930713055077     
 H   7.6205208174124275        3.9026329860126250       -6.0274859943102772     
 H   7.1073638940601764        4.5744488599215485       -7.5782202328079391     
 H   7.4846529371781596        5.6601893329379145       -6.2404578579582131     
 H   10.898434549754844        3.4885756825754104       -7.8074584675935741     
 H   9.3697118152429919        3.1465374651132292       -8.6262808407417388     
 H   9.6036375967209331        2.6374838812351427       -6.9464038565298907     
 H   9.2841958546252368        7.0429682797010331       -13.544504329847936     
 H   9.8489348000782293        5.8506772632809421       -12.349323440374656     
 H   10.702934750290158        7.3832807550936161       -12.522257959711540     
 H   9.5324875214355345        9.6054230444648354       -11.892187871287964     
 H   7.9834594913238908        9.5661622015517960       -11.038948875405358     
 H   8.0724879059171162        9.1480896076607277       -12.774527458495632     
 C   7.0028688946023347        6.2633316016358904       -14.720710344463273     
 C   5.0456023681121565        1.6457650110007958       -11.967879408002419     
 H   5.8692440185803187        2.9060799982099801       -13.231864366248026     
 C   9.0442139529605701        1.8910592978107268       -12.811043952091067     
 C   10.418517830460654        3.4178151407638300       -11.583261419836706     
 C   3.7385557052201177        5.0819314992516347       -11.123150898600615     
 C   5.0522050289431144        6.4460699006350035       -9.7413409923360614     
 C   6.4473268333237428        7.5668284644455843       -14.893024742489224     
 C   8.1021611316487050        5.8620522427411554       -15.536783842800512     
 C   4.4016052040388933       0.94284802407542745       -13.039692149547271     
 C   4.8104826962300082        1.2237005847858573       -10.625715273989556     
 H   8.8299231090763861        2.0777404812757654       -13.870567549936204     
 H   8.2117748252548406        1.3273385492298384       -12.375907456587282     
 C   10.413652036488230        1.2612153921458009       -12.563044465979475     
 C   10.950137335789908        2.0203984508936084       -11.340097906185216     
 H   10.294180407837546        4.0504353668465729       -10.698891675021127     
 H   11.012032179441881        3.9488597397961862       -12.342966470995302     
 H   3.3144144501768720        5.7611176225406426       -11.878861993477232     
 H   3.8000408891200710        4.0671922086098959       -11.532721243373699     
 C   3.0046246962982903        5.1884495212585433       -9.7708140431924733     
 C   4.0429225759602661        5.8045900736419771       -8.8029747836001118     
 H   6.0691379984374780        6.5419701684339584       -9.3507673186258309     
 H   4.7022393074455993        7.4167212394606636       -10.122847078125938     
 C   7.0535688637214129        8.4474196688357157       -15.792048196104846     
 C   5.2020069387995642        7.9494051310659817       -14.108920140948609     
 C   8.6690101498170566        6.7796222038318712       -16.425881015186956     
 C   8.5857379659134700        4.4250827753184439       -15.441239672674117     
 C   3.6283647796240990      -0.18378166199880874       -12.750667508831203     
 C   4.5832346944103106        1.4495718108080944       -14.463340893153157     
 C   4.0036478430151856       0.10403879931696870       -10.393838788700377     
 C   5.4605380492430466        1.9768230531878412       -9.4765232822053864     
 H   11.081766929836059        1.4232992388015253       -13.416716993979016     
 H   10.340226205786093       0.18205775770616717       -12.385682012718975     
 H   10.542958431555228        1.6011781928210698       -10.410010684104643     
 H   12.045666701274124        1.9854218268231263       -11.282225958741975     
 H   2.6709604442897481        4.2040874842574256       -9.4219257264646394     
 H   2.1209900537291175        5.8337919433590564       -9.8506626100335826     
 H   3.5887708275692720        6.5293943282478066       -8.1164984407018981     
 H   4.5321991456691055        5.0243413096818639       -8.2053253210751755     
 H   6.6555205729201656        9.4515503138314720       -15.891047919783388     
 C   8.1625259501129346        8.0759405431359497       -16.553280413999346     
 C   4.9554762824064165        9.4605041317423506       -14.002776683856485     
 H   5.3378179742384955        7.5780065987651888       -13.077464352916055     
 C   3.9599419910810076        7.2465982535803102       -14.713244447361861     
 H   9.5257344943966302        6.4886077025154796       -17.030694995753155     
 C   10.029293094899495        4.2078334136745763       -15.898718717440820     
 H   8.5368935688320153        4.1429959606625957       -14.380356173697733     
 C   7.6218477244661074        3.4969845079442230       -16.210933156035132     
 H   3.1672384785781769      -0.73375251233515648       -13.567829767631402     
 C   3.4190684644466134      -0.61531908358785659       -11.438231373228238     
 C   3.7869536719260832        2.7547084953134675       -14.701153037800315     
 H   5.6558567528610002        1.6804403859977151       -14.595086198768536     
 C   4.2348675597225487       0.42753813681636127       -15.550201495485775     
 H   3.8115538428137485      -0.20751198814737104       -9.3699879914903974     
 C   4.6323359862541702        1.9712153912596337       -8.1840671348729632     
 H   5.5478016389897231        3.0301968426839805       -9.7948738723466793     
 C   6.8815548014085683        1.4429750428818657       -9.2028755721646593     
 H   8.6316630423222254        8.7805392382216692       -17.234670741288195     
 H   5.8409666956763333        9.9898225912073197       -13.626646152866382     
 H   4.1230928179022648        9.6697886226607306       -13.317254083414605     
 H   4.6893148248181165        9.8966910271889290       -14.974851406643529     
 H   3.7784984617063477        7.6286082737716265       -15.728086910280590     
 H   3.0554231452655092        7.4261642102659939       -14.114369344966265     
 H   4.0982186935715195        6.1599770126479889       -14.805651048844078     
 H   10.333539060521510        3.1640691832062751       -15.734832248585089     
 H   10.734033816287329        4.8580966894294022       -15.362143368541979     
 H   10.145571939831008        4.4074404516804240       -16.971992078825203     
 H   7.6526661179386757        3.7263349273491100       -17.285182862113672     
 H   6.5906890098044757        3.6352284354966442       -15.860435492776784     
 H   7.8881754346030801        2.4364784735684566       -16.088213407917156     
 H   2.7738976201757706       -1.4675588988425878       -11.231036172246720     
 H   2.7103315290010004        2.5404540088658019       -14.748899502964711     
 H   4.0788871475228579        3.2242702005161119       -15.650701388279526     
 H   3.9437687666194723        3.4952569771162265       -13.906120992401526     
 H   3.1678106803639534       0.17437483471711768       -15.540271821335228     
 H   4.8133358511936466      -0.49769974684141666       -15.432409379703108     
 H   4.4597688131197799       0.84431055496101748       -16.540808635544614     
 H   3.6071460745731176        2.3271419649286704       -8.3552604331278744     
 H   5.0956746480564172        2.6134258156866217       -7.4224392696792973     
 H   4.5631843103334928       0.96605365754510286       -7.7493796528220891     
 H   6.8430342977683711       0.37865512158228853       -8.9299110283674672     
 H   7.3614152314391568        1.9842520334258249       -8.3758371041030237     
 H   7.5242461078233198        1.5293643359837881       -10.090511663993693     
 C  -3.8168553811657961       -3.2655729288922619        1.5470753168911606     
 C  -4.3909237377378378       -3.4473288566477187       0.24516116150329140     
 C  -4.1473326079453630       -2.0774646970824144        2.2727338789676037     
 N  -2.9681598436481966       -4.2019042413102783        2.1267330637364412     
 C  -5.2936936623347561       -2.5000296382009508      -0.24897359626813309     
 C  -4.0741269157946194       -4.6392157608354863      -0.65305937455572904     
 C  -5.0631809695139767       -1.1665727062679125        1.7358228486987441     
 C  -3.5704749890353611       -1.8453961067239728        3.6587143449051798     
 Dy  -1.9081490226909139       -4.9299390633936895        3.9906116857123242     
 H  -2.8255745000736163       -4.9611202699653170        1.4559021414996072     
 H  -5.7368456951898725       -2.6571901935828479       -1.2324823259492406     
 C  -5.6551011673593861       -1.3714657098080447       0.48863960456648997     
 C  -2.5867547655766536       -4.7170250687523367       -1.0515794929417637     
 C  -4.6220646096460962       -5.9836860883702716      -0.12662936561792271     
 H  -4.6212473012062247       -4.4444964587939459       -1.5892337221220341     
 H  -5.3265868970872399      -0.27963779288595841        2.3097261660695509     
 C  -4.4763005780397265       -2.4820566109528173        4.7324670984416528     
 H  -2.5816566821491493       -2.3437481061620513        3.6936509439930263     
 C  -3.3087089337197111      -0.36862632878445817        3.9972377943263195     
 N  -1.2775815753270345       -4.0240855535597744        5.9508306178479193     
 H -0.32762189106090589       -3.7601944184514218        5.6697896369649543     
 N -0.66721154803017413       -6.7112779817418673        4.4212189656704037     
 O  -3.8700821635118410       -6.1993961002573865        4.3886803286871157     
 O   7.0775388209848911E-002  -3.9344350103905166        3.0626570426381856     
 H  -6.3894785472985944      -0.67244091903390102        9.4986179193277481E-002
 H  -2.2776812268713336       -3.7896451424799209       -1.5529593244800179     
 H  -1.9084616246448645       -4.8579032837627762      -0.19924971331890515     
 H  -2.4119258384565261       -5.5495385723073989       -1.7454923653674432     
 H  -4.4197051049555593       -6.7910389887377178      -0.84572247483697005     
 H  -4.1894527609244996       -6.2852748231258486       0.83572430350396076     
 H  -5.7104659812630603       -5.9294525429616201        9.5243610363123007E-003
 H  -4.0519125689689144       -2.3771951447766995        5.7391834826371095     
 H  -4.6497363390235931       -3.5486085445298299        4.5384011525609305     
 H  -5.4614471584870570       -1.9943117046404264        4.7197919768184571     
 H  -4.2455237200600093       0.19779652995057329        4.0791304065726504     
 H  -2.6969676137660548       0.12038711069491884        3.2290344907445183     
 H  -2.7966743188171272      -0.28745365491402847        4.9663429033810313     
 C  -1.7239600968892375       -3.1150855146318039        6.9017672184536059     
 C  0.17487245615726033       -7.7742116871333087        4.1512473836997135     
 H -0.66372028081149848       -6.5439768246506054        5.4345195918012106     
 C  -3.8411541739768555       -7.5177279282018876        5.0602806790030970     
 C  -5.2168720136256672       -5.9943385489510392        3.8288431920511115     
 C   1.4611224913001486       -4.3460258116797474        3.3055626482513958     
 C  0.12622591943420955       -2.9387767568418934        1.9861385666172251     
 C  -1.1198696852625036       -1.8305746612348850        7.0531188692048907     
 C  -2.8350242408737678       -3.4614445533701557        7.7285219433038259     
 C  0.83879078015875774       -8.4760263281134343        5.2111784549885032     
 C  0.40604082115758205       -8.1780247052978510        2.8027236512694724     
 H  -3.6534725409154687       -7.3376667798904469        6.1265050620042008     
 H  -2.9907700897822203       -8.0630150106436425        4.6360597126673397     
 C  -5.1947779519199440       -8.1662465088811054        4.7760923891172755     
 C  -5.7240674408826422       -7.3951850985196579        3.5573314397452727     
 H  -5.0892684025934303       -5.3483090001173119        2.9542791941747648     
 H  -5.8267354287963551       -5.4826012407105829        4.5887460567618295     
 H   1.8691216595181799       -3.7076183171508847        4.1036578057589974     
 H   1.4150900442965877       -5.3831802523306216        3.6543652338606316     
 C   2.2028873958992881       -4.1470249667860690        1.9691781786493963     
 C   1.1546959145417943       -3.5115270767570816        1.0249473911011093     
 H -0.89084383254718624       -2.8488723022662650        1.5939737555747733     
 H  0.45174967149459594       -1.9797216836951541        2.4150267880687419     
 C  -1.6905221861438835      -0.91383380808375325        7.9393662165222061     
 C  0.13504085655652892       -1.4993595239734123        6.2602695671827897     
 C  -3.3657610297695983       -2.5088236562587953        8.6034816437899639     
 C  -3.3688521402777210       -4.8827729935755961        7.6611201339108677     
 C   1.6177315039729003       -9.5941884002996964        4.9049897915417571     
 C  0.67029740138996297       -7.9793113746898330        6.6405842678690803     
 C   1.2195132693249517       -9.2890536555213092        2.5536080988663681     
 C -0.25612695014895731       -7.4165799714028449        1.6656566845722984     
 H  -5.8805507666983292       -8.0314779115816783        5.6200044759513412     
 H  -5.0993524901109399       -9.2405904845624853        4.5807594568752155     
 H  -5.2978815112671827       -7.7938566530886675        2.6268202821471136     
 H  -6.8179197687327955       -7.4439589347033248        3.4830883665002839     
 H   2.5703201677394021       -5.0999333078190157        1.5723366471319060     
 H   3.0670141978105518       -3.4825361575463352        2.0913883899277121     
 H   1.5941287960925077       -2.7453982185370114       0.37531687128435853     
 H  0.68606986772691636       -4.2742035636366573       0.38955620327331203     
 H  -1.2521557829932910        7.4883731751787169E-002   8.0201861283327815     
 C  -2.8119209913579217       -1.2294980553920822        8.7073756689074795     
 C  0.42544215742154468        3.0470233865172620E-003   6.1366496197684164     
 H  -1.5915507249303323E-002  -1.8793334277617419        5.2339236618273528     
 C   1.3570475886051514       -2.2318728437336390        6.8696428913876328     
 H  -4.2313274641092926       -2.7567043394283934        9.2153767603414352     
 C  -4.8110245624136398       -5.0452254386226079        8.1457899865995458     
 H  -3.3484574454154901       -5.1839538628097248        6.6041566991929326     
 C  -2.4234394819418128       -5.8300393453468313        8.4304474230197748     
 H   2.0913429647552788       -10.147879122901529        5.7123648712815003     
 C   1.8165814265840641       -10.013674900790061        3.5873265458640211     
 C   1.4394285605188455       -6.6559711084019453        6.8706121665934639     
 H -0.40495978602511695       -7.7747757426903039        6.7932834170688121     
 C   1.0654583096662631       -8.9962105656914400        7.7163002686213007     
 H   1.4051840446332451       -9.5905715977164459        1.5252887921164471     
 C  0.57260449092205234       -7.3870908255963244       0.37327087727703656     
 H -0.35867423157099448       -6.3696041676333168        1.9996131332889955     
 C  -1.6691377517753074       -7.9671756917171557        1.3851016258000100     
 H  -3.2565244322898925      -0.49679930415152884        9.3762076338805027     
 H -0.44868568737666847       0.55514061720515118        5.7671688336794178     
 H   1.2555971983278305       0.18250022721517467        5.4398204014603184     
 H  0.71454273045589889       0.43980975349589163        7.1026156563390730     
 H   1.5455640091103866       -1.8515054753762183        7.8837471799764716     
 H   2.2676465181454573       -2.0769002258556659        6.2727706248033384     
 H   1.1907420195451408       -3.3143192554663434        6.9651563924256763     
 H  -5.1522433580293265       -6.0805880375715740        8.0004977850240184     
 H  -5.5032326427354814       -4.3796108543726318        7.6114743193440058     
 H  -4.9032400866232333       -4.8275348918833680        9.2181860073621529     
 H  -2.4251430480176750       -5.5778936610918652        9.5003611007588038     
 H  -1.3950172294275973       -5.7364516009567685        8.0565383470701750     
 H  -2.7310685309141940       -6.8823366546535354        8.3350465234769473     
 H   2.4657181181373842       -10.859549700973110        3.3679968243393481     
 H   2.5212107127479162       -6.8448973776896791        6.9050982999107866     
 H   1.1486134938889803       -6.1938348511950112        7.8239890341294416     
 H   1.2557525800667468       -5.9190731763506204        6.0785059056030306     
 H   2.1393247438961924       -9.2171971911373145        7.6862135795588609     
 H  0.51274093802635767       -9.9379142230263042        7.6038986136769378     
 H  0.84597830169407295       -8.5909725794649034        8.7129934089896128     
 H   1.5919901162973313       -7.0184622885878278       0.55278068736905372     
 H  0.10063142532496677       -6.7373920209041707      -0.37678728133600814     
 H  0.65802203601031783       -8.3830282155411044       -7.9434794781809287E-002
 H  -1.6146684993836584       -9.0255976491123224        1.0927818876356101     
 H  -2.1596341028700867       -7.4187161758804745       0.56912781749698071     
 H  -2.3104778665570089       -7.9076522595276284        2.2760777900804552     
         240

 C   9.0365667323119592        6.1648271223572655       -9.3428657337356409     
 C   9.6095162310420807        5.9801020033179100       -8.0407151409044300     
 C   9.3910654707055254        7.3406720221064710       -10.077377217170287     
 N   8.1667769109003139        5.2424585409583342       -9.9127163763854398     
 C   10.530547506655010        6.9132483899250099       -7.5535106351359271     
 C   9.2801405423419912        4.7955816898927557       -7.1371981804714659     
 C   10.324597203717570        8.2370411007970219       -9.5466081679049264     
 C   8.8168162513660935        7.5779634521072348       -11.463783260726954     
 Dy   7.1148153377226881        4.5071145109402444       -11.777235469004186     
 H   8.0072190710017690        4.4940373123320185       -9.2336875355644619     
 H   10.972300678422943        6.7524630926612561       -6.5700534681712348     
 C   10.912897307278499        8.0302657553917332       -8.2980198168894646     
 C   7.7941652068027070        4.7290560826820585       -6.7309412111739215     
 C   9.8136513702573396        3.4451079035022558       -7.6636097747912562     
 H   9.8326828786612896        4.9871881320064295       -6.2035046905604787     
 H   10.603974170863722        9.1148996947143690       -10.126508810350266     
 C   9.7085455270680097        6.9227757066773457       -12.538414148598006     
 H   7.8192580130156921        7.0971690087489376       -11.495090912800695     
 C   8.5834085317258673        9.0585369480529163       -11.807301516560708     
 N   6.5218578279794697        5.3902007124683990       -13.752718538369111     
 H   5.5801165014703029        5.6889424432694558       -13.479837963362410     
 N   5.8752728366663582        2.7240570631997638       -12.218770873605976     
 O   9.0710694835346999        3.2039095616358217       -12.128911640721851     
 O   5.1262451405894707        5.4996921073628471       -10.865063710974413     
 H   11.660603689702036        8.7181390573463204       -7.9093484213379233     
 H   7.6237550153436890        3.9062177496438539       -6.0250078587418976     
 H   7.1104654800001468        4.5755260679346241       -7.5767866104732828     
 H   7.4874610485151329        5.6633620522815953       -6.2406955506651771     
 H   10.901793374112371        3.4904105432461754       -7.8045065990113116     
 H   9.3734856479524922        3.1476929925110242       -8.6237408368681159     
 H   9.6066950332841117        2.6400063956126187       -6.9433199744915752     
 H   9.2883289917710314        7.0415530839508609       -13.545307875106612     
 H   9.8548951324318566        5.8510579422341182       -12.349185552595547     
 H   10.705939025458465        7.3852213054780131       -12.522705614709617     
 H   9.5313850338129456        9.6055519197373638       -11.893417110456637     
 H   7.9821112416532429        9.5634413760764954       -11.040903271804465     
 H   8.0725977914142639        9.1454441044172743       -12.776410187046359     
 C   7.0014380543519463        6.2664484412799091       -14.718406304386061     
 C   5.0479191326434645        1.6458651497506631       -11.963863272935351     
 H   5.8727699824335984        2.9028405853916501       -13.230225958956689     
 C   9.0473966479171413        1.8911050301256056       -12.811197099609222     
 C   10.421699396567213        3.4175440366865248       -11.582928718063922     
 C   3.7410139281834316        5.0778933781096951       -11.120014070733845     
 C   5.0559893754692622        6.4493216747291697       -9.7469410638300520     
 C   6.4426277171364523        7.5685368647879860       -14.890479342324353     
 C   8.1013050940905877        5.8679445177009626       -15.535058989983760     
 C   4.4015372147490783       0.94281025572952293       -13.034145886156059     
 C   4.8132264095750070        1.2259674663882145       -10.620905073824630     
 H   8.8353317504303224        2.0769985737631376       -13.871321685763503     
 H   8.2134278005790353        1.3290408004748653       -12.376888840256068     
 C   10.415495381473525        1.2597639507048342       -12.560083692216228     
 C   10.951102059724922        2.0198047881446737       -11.337272429537681     
 H   10.296967202147956        4.0513471821554772       -10.699443983584272     
 H   11.016901565834901        3.9468709022301551       -12.342466666579417     
 H   3.3168158722307264        5.7518328404672019       -11.880048725814360     
 H   3.8020412426167258        4.0607074087582467       -11.522764451161414     
 C   3.0074536774319087        5.1937726334154526       -9.7686090493270612     
 C   4.0469495574335550        5.8136899665516477       -8.8046876180167608     
 H   6.0731852016978980        6.5465438773782987       -9.3574613385048586     
 H   4.7063772350379995        7.4179459446172196       -10.133497798104948     
 C   7.0464723542178440        8.4506957704464298       -15.789514086954039     
 C   5.1966108732996368        7.9483182013716513       -14.106156836990507     
 C   8.6656554260308809        6.7869867637598924       -16.424162802055797     
 C   8.5880692274612240        4.4320559695320370       -15.440037018411763     
 C   3.6277172795367489      -0.18286597383234063       -12.742998172359336     
 C   4.5813821126919256        1.4480855018234120       -14.458589799177631     
 C   4.0056955064126543       0.10727772499747391       -10.386937732150315     
 C   5.4641784720525388        1.9802232267565343       -9.4729418504711553     
 H   11.085205634980049        1.4197406768512710       -13.412826815249181     
 H   10.340259440005079       0.18097484218847265       -12.381382022582478     
 H   10.542029048412688        1.6022638727175582       -10.407298363220535     
 H   12.046462592728435        1.9836121156026052       -11.277741344534981     
 H   2.6718340403081235        4.2124239546311877       -9.4139093645705341     
 H   2.1250255669909315        5.8401138533158798       -9.8522817751279863     
 H   3.5940235923910597        6.5422519917565056       -8.1216230470015809     
 H   4.5360897684075878        5.0361340524182197       -8.2035933995626475     
 H   6.6457183102668038        9.4537081503095592       -15.888374860169490     
 C   8.1561400209607786        8.0821308926632920       -16.551013956182789     
 C   4.9468396012053475        9.4588859815519584       -14.000540881247071     
 H   5.3335078041320791        7.5776160598209907       -13.074587327613379     
 C   3.9560205311175065        7.2425445537002586       -14.709915176568218     
 H   9.5227849535305253        6.4981744184295662       -17.029409816560964     
 C   10.031393555916246        4.2177987198788136       -15.899515190867350     
 H   8.5414894349266799        4.1497893883188297       -14.379080003164777     
 C   7.6249014257717560        3.5020766234868521       -16.208320129112611     
 H   3.1650758820818141      -0.73332164221263041       -13.558961573476168     
 C   3.4197155981055110      -0.61293504103988050       -11.429921875656865     
 C   3.7880455580884025        2.7551542188112226       -14.695733499750263     
 H   5.6542660336341672        1.6759512766980960       -14.592970173773780     
 C   4.2274870193354568       0.42634799774696774       -15.543848348554812     
 H   3.8142021814614568      -0.20274680322280922       -9.3625133530753306     
 C   4.6360322012618083        1.9774532965496947       -8.1803928340774696     
 H   5.5523745879747697        3.0330279308533168       -9.7928137671555664     
 C   6.8846760294904739        1.4455297428182212       -9.1985237637705506     
 H   8.6235150786685200        8.7879386299513911       -17.232342987806831     
 H   5.8313527009802781        9.9902779221227664       -13.625157643721986     
 H   4.1143289797018872        9.6667871920506094       -13.314768985812172     
 H   4.6793949301984306        9.8940149993241082       -14.972773840602940     
 H   3.7735727766719562        7.6236604653763553       -15.724908302633825     
 H   3.0512211430379241        7.4205148280549942       -14.111008729538554     
 H   4.0966659695929328        6.1562157077066573       -14.801770148120067     
 H   10.337921740917926        3.1746244593218957       -15.736296007820908     
 H   10.735521604489442        4.8692891383411681       -15.363635765951649     
 H   10.145900491525840        4.4179597502003531       -16.972867513037666     
 H   7.6537985002655633        3.7314265344575919       -17.282599709961392     
 H   6.5940065779203962        3.6383460903305371       -15.856360942997320     
 H   7.8934758298859000        2.4421602405070471       -16.085965586797631     
 H   2.7741331587298088       -1.4644599059188232       -11.221228058955599     
 H   2.7107929168508336        2.5438349880381685       -14.740394095187259     
 H   4.0786590910023817        3.2228359781134266       -15.646584678816271     
 H   3.9490097373995603        3.4961032494468554       -13.902053144934605     
 H   3.1596954072032943       0.17664735681426472       -15.531270566979357     
 H   4.8032151894447059      -0.50063693688451383       -15.426623783552589     
 H   4.4514071942664835       0.84161517251751461       -16.535307155803846     
 H   3.6109952134275978        2.3334907550572255       -8.3522609577398956     
 H   5.0996870668136811        2.6209941368555181       -7.4201087009160815     
 H   4.5664345843612431       0.97321688520425242       -7.7436603822684074     
 H   6.8451306205236424       0.38166044116857378       -8.9240471304395559     
 H   7.3650166921992977        1.9875226424215209       -8.3722536183025191     
 H   7.5274382783527667        1.5300489545531568       -10.086270339128077     
 C  -3.8170377485548306       -3.2622649834435515        1.5475300001926338     
 C  -4.3910257767148648       -3.4423997433897657       0.24535528798607617     
 C  -4.1491267767044695       -2.0759628228353453        2.2753804975730034     
 N  -2.9671201500568305       -4.1986649795418982        2.1252350149803676     
 C  -5.2949545847789636       -2.4953595759007925      -0.24701788620677759     
 C  -4.0736635390621831       -4.6325624319795713      -0.65496093994644089     
 C  -5.0658678019783139       -1.1651033528565937        1.7399487908322868     
 C  -3.5733776212961343       -1.8456566991033108        3.6621220245376498     
 Dy  -1.9085417951090948       -4.9302993110614084        3.9885228399269366     
 H  -2.8232998413780139       -4.9559835378877635        1.4525893719163394     
 H  -5.7381704389082264       -2.6515937084690400       -1.2306035822577004     
 C  -5.6575229717494881       -1.3683916982400373       0.49240407995540830     
 C  -2.5865186592805443       -4.7091359392602810       -1.0546331913681364     
 C  -4.6204368792384143       -5.9782080208752264      -0.13028439456493557     
 H  -4.6214950287051879       -4.4367674554949552       -1.5904925417016949     
 H  -5.3302426477893663      -0.27953317493829871        2.3154461266579593     
 C  -4.4804687586664382       -2.4830365285440146        4.7343932893513774     
 H  -2.5848743632076245       -2.3444875054350427        3.6975651055608552     
 C  -3.3112079175664255      -0.36934300473704845        4.0024764476719330     
 N  -1.2807803435558620       -4.0243202015164785        5.9495272943232660     
 H -0.33239873245075502       -3.7557665652761849        5.6681211802207949     
 N -0.66771138830847854       -6.7117242341515562        4.4193735395420033     
 O  -3.8699153586598674       -6.2016491057644894        4.3813988569392635     
 O   7.1542445224874074E-002  -3.9328524451420970        3.0657006276151546     
 H  -6.3926791071654954      -0.66947622199491752        9.9987293111064579E-002
 H  -2.2775302031094444       -3.7805856695999336       -1.5538933326166815     
 H  -1.9076305677040537       -4.8523413149023131      -0.20318081643242097     
 H  -2.4124354467804383       -5.5399094487894986       -1.7507300294062027     
 H  -4.4185784816129665       -6.7842796003314314      -0.85093781594747508     
 H  -4.1865702574537496       -6.2812062675215401       0.83103762671996728     
 H  -5.7086992136858834       -5.9245835772013500        7.1939529135935827E-003
 H  -4.0571531391740949       -2.3789446837472497        5.7416334709475914     
 H  -4.6535501903363281       -3.5494857543415250        4.5394067006341086     
 H  -5.4656197513558809       -1.9953120815170222        4.7209816786653809     
 H  -4.2477378726666748       0.19769136464214440        4.0834940712605423     
 H  -2.6978742689217126       0.12002412312909903        3.2357591962370984     
 H  -2.8006842401809395      -0.28956481647835708        4.9724580790341930     
 C  -1.7299843348576980       -3.1194083872431699        6.9028192497613388     
 C  0.17394782024771693       -7.7748958431777568        4.1492690911830943     
 H -0.66420472772624872       -6.5445233178755045        5.4326809162343421     
 C  -3.8417369428140464       -7.5199654286349062        5.0531129210859138     
 C  -5.2168438854213894       -5.9954448778091995        3.8223643109759262     
 C   1.4617077615001237       -4.3461989800997900        3.3065925087594965     
 C  0.12714025777850796       -2.9351441696849112        1.9911264367143544     
 C  -1.1298397471687531       -1.8335205851624041        7.0577324609874088     
 C  -2.8398490777781400       -3.4714434033584629        7.7285426926365215     
 C  0.83710877491563151       -8.4775471738445276        5.2091411408737525     
 C  0.40567086836465166       -8.1780149532815418        2.8006508433078938     
 H  -3.6525961410128902       -7.3399913995087056        6.1190287246868342     
 H  -2.9925091284185168       -8.0663450349363686        4.6280978476561163     
 C  -5.1963970914832860       -8.1668677517342534        4.7706430962810629     
 C  -5.7256979786522013       -7.3958648992163809        3.5518385260877272     
 H  -5.0892072181778580       -5.3497232594477602        2.9475953193956372     
 H  -5.8257033103802955       -5.4828678223421523        4.5824838745515253     
 H   1.8709889277818166       -3.7095703142757372        4.1054131772658309     
 H   1.4149931722804896       -5.3838747212921847        3.6536680016838594     
 C   2.2023801565827399       -4.1454467156550576        1.9698611663411634     
 C   1.1538865845348287       -3.5072967421975680        1.0278498101842577     
 H -0.89016751935598848       -2.8433630167385542        1.6001270667123111     
 H  0.45424842471216337       -1.9773613740459617        2.4215721721406185     
 C  -1.7032731397199030      -0.92102901320312769        7.9464271532685045     
 C  0.12440542391377402       -1.4970603368778437        6.2662340745356584     
 C  -3.3732568814079982       -2.5230626920989963        8.6062456173749702     
 C  -3.3694949795147675       -4.8939490381629964        7.6568681470590558     
 C   1.6158336721940834       -9.5957777243664122        4.9027308554514644     
 C  0.66830770247496907       -7.9813669389248609        6.6386731306242339     
 C   1.2188352319374598       -9.2892136875344242        2.5513373368219732     
 C -0.25487751430746441       -7.4152144319690372        1.6635803848102488     
 H  -5.8811810574652750       -8.0306702091013982        5.6151231401094508     
 H  -5.1024603459091171       -9.2414282186854031        4.5759235101460130     
 H  -5.3005213726393183       -7.7954670169238893        2.6212720879392610     
 H  -6.8196336690439967       -7.4435331332527701        3.4783383069169029     
 H   2.5685668142995017       -5.0979106389325128        1.5708960017099218     
 H   3.0671804182087929       -3.4819263104386127        2.0924503045230933     
 H   1.5933915985604230       -2.7406184159475098       0.37894611223696545     
 H  0.68371531262243024       -4.2683925724138811       0.39174799686109335     
 H  -1.2681433752277422        6.8806147193155975E-002   8.0303211821273184     
 C  -2.8234186738149347       -1.2424406950600686        8.7137052019395664     
 C  0.41116787811795391        6.1821523387643844E-003   6.1457392035070137     
 H  -2.5053840474419400E-002  -1.8751023911847848        5.2389905750061274     
 C   1.3480151763876262       -2.2277323046613660        6.8745711676230270     
 H  -4.2377358346577436       -2.7755099946736612        9.2176133092511972     
 C  -4.8115817415280331       -5.0617409964355069        8.1396414339662879     
 H  -3.3474161808629082       -5.1918669489914375        6.5990882061274441     
 C  -2.4219492574348438       -5.8407122031056922        8.4241272916998113     
 H   2.0890946538960655       -10.149913487484607        5.7100218560345839     
 C   1.8151573320867203       -10.014604187008384        3.5849190840866840     
 C   1.4381851275823712       -6.6586580390016206        6.8696095448612207     
 H -0.40686958410426416       -7.7762580054752535        6.7909833893240101     
 C   1.0623222091052191       -8.9989587758595331        7.7140965053010833     
 H   1.4050451368777042       -9.5900554237637046        1.5229363606637061     
 C  0.57563476541837699       -7.3847239090802708       0.37239427581419715     
 H -0.35741238014249532       -6.3685363803444304        1.9985218906908295     
 C  -1.6677499984960895       -7.9647890383642963        1.3804677599666750     
 H  -3.2697688386582437      -0.51303934554294073        9.3847750017670855     
 H -0.46368352929722384       0.55673375638762590        5.7756928098995148     
 H   1.2419561482898587       0.18880458497931221        5.4505842613169326     
 H  0.69779087752991575       0.44192362541324304        7.1128063895825608     
 H   1.5360300530253224       -1.8481110965468486        7.8890592365470589     
 H   2.2581299825212144       -2.0702695267297218        6.2776827823861154     
 H   1.1838154834209509       -3.3105760264052861        6.9688066862547302     
 H  -5.1497019721744381       -6.0976511909096454        7.9917586266366820     
 H  -5.5050847906629006       -4.3968413658938594        7.6061671793033376     
 H  -4.9054407109526945       -4.8467638073028070        9.2123764200684608     
 H  -2.4259646506480621       -5.5926716386432211        9.4948653409823365     
 H  -1.3934379066896645       -5.7421243359139735        8.0521991948084803     
 H  -2.7255982018451617       -6.8935909287946124        8.3243758745807899     
 H   2.4642230243644869       -10.860499368660927        3.3654735671994569     
 H   2.5198717132399300       -6.8481520687080657        6.9031161019923220     
 H   1.1482791535908170       -6.1975981271791758        7.8237874355078674     
 H   1.2542820112056223       -5.9206683099255173        6.0785783136858589     
 H   2.1359323589968269       -9.2210202240977619        7.6841581933990506     
 H  0.50869513558863144       -9.9400412264719211        7.6012988895641147     
 H  0.84304702807839416       -8.5938201249207538        8.7108663603246779     
 H   1.5949302812644430       -7.0168046653231899       0.55370503355754486     
 H  0.10495229528747231       -6.7340537026368086      -0.37758278141334017     
 H  0.66118811080859829       -8.3801914024509205       -8.1291355018174402E-002
 H  -1.6133826944697154       -9.0229339385436020        1.0871418898463419     
 H  -2.1567959882250722       -7.4152419741837292       0.56436338751415061     
 H  -2.3103503916475074       -7.9058097952730231        2.2705519477837126     
         240

 C   9.0390784446495669        6.1652080617858127       -9.3430762977885120     
 C   9.6121548054536650        5.9816729229543277       -8.0408163192635431     
 C   9.3931370380444204        7.3406439374651766       -10.078440634536230     
 N   8.1696434414402503        5.2420563881866675       -9.9122630117283528     
 C   10.532990498164009        6.9154179394600073       -7.5544847273687417     
 C   9.2831575084535931        4.7979533649942043       -7.1360924825971734     
 C   10.326519252474057        8.2376587932576157       -9.5485121627239415     
 C   8.8191196182528753        7.5767756144857881       -11.465103549841563     
 Dy   7.1182691014381509        4.5062668553921954       -11.776887777343349     
 H   8.0100847842614158        4.4941815390656146       -9.2326436720915694     
 H   10.974862402598353        6.7554881809690048       -6.5709720421569875     
 C   10.915033683782800        8.0319232705533867       -8.2998937244115716     
 C   7.7972216854821657        4.7315831428456461       -6.7297449897191370     
 C   9.8169470919658721        3.4470589254818047       -7.6611038353330043     
 H   9.8356638856090299        4.9906754833251430       -6.2026170743483835     
 H   10.605683129470977        9.1150699627514964       -10.129196000320212     
 C   9.7125118121344070        6.9227184777218769       -12.539003357398405     
 H   7.8223235972925531        7.0944868901991498       -11.496919689340556     
 C   8.5832977513206927        9.0568982116823324       -11.808974165348566     
 N   6.5229804466835759        5.3920308674147197       -13.750482754075289     
 H   5.5814602293762414        5.6896519679355650       -13.475747765689929     
 N   5.8791514791330872        2.7224126871798107       -12.216866109804782     
 O   9.0747938349677604        3.2045960423486575       -12.130234649877481     
 O   5.1288369297515768        5.4969502912902772       -10.865209885999530     
 H   11.662711915301628        8.7201951439170564       -7.9119037713703388     
 H   7.6269892132749506        3.9098025132750833       -6.0225297231735189     
 H   7.1135670659401180        4.5766032759476989       -7.5753529881386257     
 H   7.4902691598521063        5.6665347716252770       -6.2409332433721421     
 H   10.905152198469896        3.4922454039169404       -7.8015547304290491     
 H   9.3772594806619942        3.1488485199088196       -8.6212008329944929     
 H   9.6097524698472885        2.6425289099900948       -6.9402360924532607     
 H   9.2924621289168243        7.0401378882006886       -13.546111420365291     
 H   9.8608554647854856        5.8514386211872944       -12.349047664816437     
 H   10.708943300626771        7.3871618558624101       -12.523153269707693     
 H   9.5302825461903566        9.6056807950098904       -11.894646349625310     
 H   7.9807629919825942        9.5607205506011947       -11.042857668203572     
 H   8.0727076769114117        9.1427986011738192       -12.778292915597087     
 C   7.0000072141015570        6.2695652809239268       -14.716102264308850     
 C   5.0502358971747716        1.6459652885005305       -11.959847137868280     
 H   5.8762959462868789        2.8996011725733197       -13.228587551665351     
 C   9.0505793428737125        1.8911507624404844       -12.811350247127377     
 C   10.424880962673770        3.4172729326092197       -11.582596016291138     
 C   3.7434721511467455        5.0738552569677564       -11.116877242867076     
 C   5.0597737219954091        6.4525734488233359       -9.7525411353240408     
 C   6.4379286009491619        7.5702452651303886       -14.887933942159483     
 C   8.1004490565324705        5.8738367926607697       -15.533334137167008     
 C   4.4014692254592624       0.94277248738361830       -13.028599622764848     
 C   4.8159701229200058        1.2282343479905717       -10.616094873659703     
 H   8.8407403917842569        2.0762566662505102       -13.872075821590803     
 H   8.2150807759032283        1.3307430517198922       -12.377870223924853     
 C   10.417338726458819        1.2583125092638672       -12.557122918452983     
 C   10.952066783659937        2.0192111253957385       -11.334446952890145     
 H   10.299753996458366        4.0522589974643823       -10.699996292147418     
 H   11.021770952227920        3.9448820646641241       -12.341966862163535     
 H   3.3192172942845808        5.7425480583937620       -11.881235458151489     
 H   3.8040415961133807        4.0542226089065974       -11.512807658949132     
 C   3.0102826585655267        5.1990957455723619       -9.7664040554616491     
 C   4.0509765389068439        5.8227898594613183       -8.8064004524334081     
 H   6.0772324049583180        6.5511175863226390       -9.3641553583838864     
 H   4.7105151626303998        7.4191706497737755       -10.144148518083959     
 C   7.0393758447142751        8.4539718720571440       -15.786979977803231     
 C   5.1912148077997093        7.9472312716773210       -14.103393533032406     
 C   8.6623007022447052        6.7943513236879136       -16.422444588924638     
 C   8.5904004890089798        4.4390291637456292       -15.438834364149411     
 C   3.6270697794493989      -0.18195028566587251       -12.735328835887469     
 C   4.5795295309735407        1.4465991928387296       -14.453838705202104     
 C   4.0077431698101238       0.11051665067797913       -10.380036675600252     
 C   5.4678188948620301        1.9836234003252273       -9.4693604187369242     
 H   11.088644340124038        1.4161821149010170       -13.408936636519345     
 H   10.340292674224063       0.17989192667077811       -12.377082032445983     
 H   10.541099665270151        1.6033495526140464       -10.404586042336428     
 H   12.047258484182748        1.9818024043820841       -11.273256730327985     
 H   2.6727076363264990        4.2207604250049497       -9.4058930026764269     
 H   2.1290610802527450        5.8464357632727042       -9.8539009402223883     
 H   3.5992763572128474        6.5551096552652037       -8.1267476533012655     
 H   4.5399803911460701        5.0479267951545763       -8.2018614780501178     
 H   6.6359160476134429        9.4558659867876482       -15.885701800555593     
 C   8.1497540918086226        8.0883212421906343       -16.548747498366229     
 C   4.9382029200042776        9.4572678313615679       -13.998305078637657     
 H   5.3291976340256628        7.5772255208767927       -13.071710302310704     
 C   3.9520990711540049        7.2384908538202071       -14.706585905774574     
 H   9.5198354126644205        6.5077411343436529       -17.028124637368769     
 C   10.033494016932996        4.2277640260830509       -15.900311664293881     
 H   8.5460853010213444        4.1565828159750646       -14.377803832631821     
 C   7.6279551270774046        3.5071687390294817       -16.205707102190090     
 H   3.1629132855854518      -0.73289077209010434       -13.550093379320934     
 C   3.4203627317644090      -0.61055099849190431       -11.421612378085491     
 C   3.7891374442507217        2.7555999423089781       -14.690313961700211     
 H   5.6526753144073334        1.6714621673984769       -14.590854148779025     
 C   4.2201064789483649       0.42515785867757422       -15.537495201623850     
 H   3.8168505201091651      -0.19798161829824737       -9.3550387146602656     
 C   4.6397284162694463        1.9836912018397559       -8.1767185332819743     
 H   5.5569475369598162        3.0358590190226535       -9.7907536619644535     
 C   6.8877972575723794        1.4480844427545769       -9.1941719553764401     
 H   8.6153671150148163        8.7953380216811130       -17.230015234325464     
 H   5.8217387062842221        9.9907332530382149       -13.623669134577588     
 H   4.1055651415015095        9.6637857614404883       -13.312283888209738     
 H   4.6694750355787447        9.8913389714592856       -14.970696274562352     
 H   3.7686470916375652        7.6187126569810841       -15.721729694987060     
 H   3.0470191408103391        7.4148654458439953       -14.107648114110843     
 H   4.0951132456143462        6.1524544027653256       -14.797889247396053     
 H   10.342304421314340        3.1851797354375164       -15.737759767056726     
 H   10.737009392691554        4.8804815872529348       -15.365128163361319     
 H   10.146229043220671        4.4284790487202823       -16.973742947250134     
 H   7.6549308825924509        3.7365181415660733       -17.280016557809116     
 H   6.5973241460363168        3.6414637451644301       -15.852286393217856     
 H   7.8987762251687208        2.4478420074456375       -16.083717765678102     
 H   2.7743686972838471       -1.4613609129950587       -11.211419945664479     
 H   2.7112543047006668        2.5472159672105348       -14.731888687409809     
 H   4.0784310344819055        3.2214017557107413       -15.642467969353017     
 H   3.9542507081796483        3.4969495217774842       -13.897985297467685     
 H   3.1515801340426357       0.17891987891141178       -15.522269312623486     
 H   4.7930945276957644      -0.50357412692761105       -15.420838187402072     
 H   4.4430455754131870       0.83891979007401163       -16.529805676063077     
 H   3.6148443522820783        2.3398395451857805       -8.3492614823519169     
 H   5.1036994855709450        2.6285624580244145       -7.4177781321528649     
 H   4.5696848583889942       0.98038011286340199       -7.7379411117147265     
 H   6.8472269432789137       0.38466576075485903       -8.9181832325116446     
 H   7.3686181529594377        1.9907932514172166       -8.3686701325020163     
 H   7.5306304488822136        1.5307335731225256       -10.082029014262462     
 C  -3.8172201159438646       -3.2589570379948412        1.5479846834941071     
 C  -4.3911278156918918       -3.4374706301318123       0.24554941446886094     
 C  -4.1509209454635752       -2.0744609485882761        2.2780271161784027     
 N  -2.9660804564654639       -4.1954257177735190        2.1237369662242944     
 C  -5.2962155072231711       -2.4906895136006342      -0.24506217614542208     
 C  -4.0732001623297460       -4.6259091031236572      -0.65686250533715274     
 C  -5.0685546344426511       -1.1636339994452751        1.7440747329658295     
 C  -3.5762802535569072       -1.8459172914826487        3.6655297041701198     
 Dy  -1.9089345675272757       -4.9306595587291264        3.9864339941415494     
 H  -2.8210251826824115       -4.9508468058102109        1.4492766023330714     
 H  -5.7394951826265812       -2.6459972233552325       -1.2287248385661602     
 C  -5.6599447761395902       -1.3653176866720298       0.49616855534432663     
 C  -2.5862825529844353       -4.7012468097682252       -1.0576868897945091     
 C  -4.6188091488307315       -5.9727299533801812      -0.13393942351194846     
 H  -4.6217427562041502       -4.4290384521959645       -1.5917513612813559     
 H  -5.3338983984914927      -0.27942855699063895        2.3211660872463673     
 C  -4.4846369392931509       -2.4840164461352119        4.7363194802611019     
 H  -2.5880920442660997       -2.3452269047080341        3.7014792671286840     
 C  -3.3137069014131404      -0.37005968068963879        4.0077151010175465     
 N  -1.2839791117846895       -4.0245548494731826        5.9482239707986126     
 H -0.33717557384060415       -3.7513387121009480        5.6664527234766364     
 N -0.66821122858678295       -6.7121704865612450        4.4175281134136029     
 O  -3.8697485538078942       -6.2039021112715913        4.3741173851914104     
 O   7.2309502239899223E-002  -3.9312698798936778        3.0687442125921236     
 H  -6.3958796670323972      -0.66651152495593402       0.10498840702885166     
 H  -2.2773791793475557       -3.7715261967199467       -1.5548273407533453     
 H  -1.9067995107632429       -4.8467793460418509      -0.20711191954593677     
 H  -2.4129450551043505       -5.5302803252715993       -1.7559676934449622     
 H  -4.4174518582703728       -6.7775202119251441      -0.85615315705798012     
 H  -4.1836877539829995       -6.2771377119172316       0.82635094993597380     
 H  -5.7069324461087065       -5.9197146114410799        4.8635447908748665E-003
 H  -4.0623937093792755       -2.3806942227177998        5.7440834592580732     
 H  -4.6573640416490623       -3.5503629641532202        4.5404122487072867     
 H  -5.4697923442247047       -1.9963124583936178        4.7221713805123047     
 H  -4.2499520252733394       0.19758619933371552        4.0878577359484334     
 H  -2.6987809240773699       0.11966113556327923        3.2424839017296789     
 H  -2.8046941615447518      -0.29167597804268564        4.9785732546873547     
 C  -1.7360085728261585       -3.1237312598545359        6.9038712810690708     
 C  0.17302318433817354       -7.7755799992222050        4.1472907986664751     
 H -0.66468917464099908       -6.5450698111004035        5.4308422406674737     
 C  -3.8423197116512373       -7.5222029290679249        5.0459451631687315     
 C  -5.2168157572171117       -5.9965512066673599        3.8158854299007410     
 C   1.4622930317000991       -4.3463721485198326        3.3076223692675972     
 C  0.12805459612280640       -2.9315115825279290        1.9961143068114835     
 C  -1.1398098090750024       -1.8364665090899235        7.0623460527699269     
 C  -2.8446739146825122       -3.4814422533467702        7.7285634419692180     
 C  0.83542676967250529       -8.4790680195756227        5.2071038267590017     
 C  0.40530091557172132       -8.1780052012652344        2.7985780353463152     
 H  -3.6517197411103122       -7.3423160191269643        6.1115523873694677     
 H  -2.9942481670548138       -8.0696750592290947        4.6201359826448929     
 C  -5.1980162310466289       -8.1674889945874032        4.7651938034448502     
 C  -5.7273285164217613       -7.3965446999131048        3.5463456124301818     
 H  -5.0891460337622867       -5.3511375187782084        2.9409114446165097     
 H  -5.8246711919642360       -5.4831344039737218        4.5762216923412202     
 H   1.8728561960454533       -3.7115223114005897        4.1071685487726644     
 H   1.4148963002643917       -5.3845691902537478        3.6529707695070877     
 C   2.2018729172661917       -4.1438684645240462        1.9705441540329307     
 C   1.1530772545278629       -3.5030664076380544        1.0307522292674063     
 H -0.88949120616479083       -2.8378537312108434        1.6062803778498489     
 H  0.45674717792973080       -1.9750010643967695        2.4281175562124946     
 C  -1.7160240932959225      -0.92822421832250213        7.9534880900148037     
 C  0.11376999127101910       -1.4947611497822748        6.2721985818885262     
 C  -3.3807527330463985       -2.5373017279391972        8.6090095909599764     
 C  -3.3701378187518141       -4.9051250827503967        7.6526161602072449     
 C   1.6139358404152666       -9.5973670484331297        4.9004719193611717     
 C  0.66631800355997517       -7.9834225031598889        6.6367619933793875     
 C   1.2181571945499678       -9.2893737195475392        2.5490665747775787     
 C -0.25362807846597157       -7.4138488925352304        1.6615040850481990     
 H  -5.8818113482322198       -8.0298625066211198        5.6102418042675604     
 H  -5.1055682017072934       -9.2422659528083226        4.5710875634168104     
 H  -5.3031612340114549       -7.7970773807591112        2.6157238937314089     
 H  -6.8213475693551970       -7.4431073318022163        3.4735882473335224     
 H   2.5668134608596018       -5.0958879700460100        1.5694553562879374     
 H   3.0673466386070340       -3.4813164633308902        2.0935122191184745     
 H   1.5926544010283383       -2.7358386133580082       0.38257535318957236     
 H  0.68136075751794423       -4.2625815811911050       0.39393979044887467     
 H  -1.2841309674621937        6.2728562634524782E-002   8.0404562359218552     
 C  -2.8349163562719477       -1.2553833347280550        8.7200347349716534     
 C  0.39689359881436315        9.3172812910115085E-003   6.1548287872456111     
 H  -3.4192173699535477E-002  -1.8708713546078279        5.2440574881849020     
 C   1.3389827641701011       -2.2235917655890929        6.8794994438584212     
 H  -4.2441442052061946       -2.7943156499189290        9.2198498581609574     
 C  -4.8121389206424263       -5.0782565542484051        8.1334928813330301     
 H  -3.3463749163103262       -5.1997800351731511        6.5940197130619556     
 C  -2.4204590329278752       -5.8513850608645539        8.4178071603798497     
 H   2.0868463430368522       -10.151947852067686        5.7076788407876666     
 C   1.8137332375893762       -10.015533473226705        3.5825116223093474     
 C   1.4369416946458968       -6.6613449696012967        6.8686069231289766     
 H -0.40877938218341137       -7.7777402682602030        6.7886833615792082     
 C   1.0591861085441752       -9.0017069860276280        7.7118927419808667     
 H   1.4049062291221632       -9.5895392498109633        1.5205839292109649     
 C  0.57866503991470153       -7.3823569925642163       0.37151767435135774     
 H -0.35615052871399622       -6.3674685930555439        1.9974306480926636     
 C  -1.6663622452168716       -7.9624023850114378        1.3758338941333399     
 H  -3.2830132450265950      -0.52927938693435261        9.3933423696536682     
 H -0.47868137121777921       0.55832689557010073        5.7842167861196119     
 H   1.2283150982518869       0.19510894274344978        5.4613481211735460     
 H  0.68103902460393251       0.44403749733059450        7.1229971228260487     
 H   1.5264960969402581       -1.8447167177174788        7.8943712931176471     
 H   2.2486134468969716       -2.0636388276037776        6.2825949399688925     
 H   1.1768889472967607       -3.3068327973442289        6.9724569800837841     
 H  -5.1471605863195498       -6.1147143442477159        7.9830194682493456     
 H  -5.5069369385903206       -4.4140718774150880        7.6008600392626704     
 H  -4.9076413352821557       -4.8659927227222459        9.2065668327747687     
 H  -2.4267862532784497       -5.6074496161945770        9.4893695812058692     
 H  -1.3918585839517319       -5.7477970708711794        8.0478600425467839     
 H  -2.7201278727761293       -6.9048452029356904        8.3137052256846307     
 H   2.4627279305915897       -10.861449036348741        3.3629503100595652     
 H   2.5185327137319442       -6.8514067597264523        6.9011339040738573     
 H   1.1479448132926535       -6.2013614031633404        7.8235858368862941     
 H   1.2528114423444978       -5.9222634435004133        6.0786507217686871     
 H   2.1325399740974613       -9.2248432570582093        7.6821028072392412     
 H  0.50464933315090521       -9.9421682299175362        7.5986991654512916     
 H  0.84011575446271525       -8.5966676703766041        8.7087393116597411     
 H   1.5978704462315545       -7.0151470420585520       0.55462937974603588     
 H  0.10927316524997785       -6.7307153843694465      -0.37837828149067215     
 H  0.66435418560687864       -8.3773545893607366       -8.3147915254539531E-002
 H  -1.6120968895557723       -9.0202702279748816        1.0815018920570736     
 H  -2.1539578735800577       -7.4117677724869830       0.55959895753132050     
 H  -2.3102229167380059       -7.9039673310184186        2.2650261054869700     
         240

 C   9.0415901569871764        6.1655890012143599       -9.3432868618413849     
 C   9.6147933798652492        5.9832438425907455       -8.0409174976226581     
 C   9.3952086053833153        7.3406158528238823       -10.079504051902173     
 N   8.1725099719801868        5.2416542354150009       -9.9118096470712640     
 C   10.535433489673007        6.9175874889950055       -7.5554588196015562     
 C   9.2861744745651951        4.8003250400956530       -7.1349867847228801     
 C   10.328441301230542        8.2382764857182114       -9.5504161575429567     
 C   8.8214229851396571        7.5755877768643414       -11.466423838956173     
 Dy   7.1217228651536129        4.5054191998441464       -11.776540085682512     
 H   8.0129504975210608        4.4943257657992106       -9.2315998086186770     
 H   10.977424126773764        6.7585132692767536       -6.5718906161427411     
 C   10.917170060287100        8.0335807857150403       -8.3017676319336786     
 C   7.8002781641616243        4.7341102030092346       -6.7285487682643534     
 C   9.8202428136744029        3.4490099474613536       -7.6585978958747534     
 H   9.8386448925567720        4.9941628346438574       -6.2017294581362874     
 H   10.607392088078234        9.1152402307886220       -10.131883190290159     
 C   9.7164780972008042        6.9226612487664072       -12.539592566198804     
 H   7.8253891815694150        7.0918047716493628       -11.498748465880418     
 C   8.5831869709155200        9.0552594753117504       -11.810646814136424     
 N   6.5241030653876821        5.3938610223610395       -13.748246969781468     
 H   5.5828039572821808        5.6903614926016735       -13.471657568017447     
 N   5.8830301215998153        2.7207683111598580       -12.214961346003587     
 O   9.0785181864008209        3.2052825230614932       -12.131557659033110     
 O   5.1314287189136829        5.4942084752177083       -10.865356061024647     
 H   11.664820140901222        8.7222512304877924       -7.9144591214027544     
 H   7.6302234112062131        3.9133872769063123       -6.0200515876051393     
 H   7.1166686518800883        4.5776804839607745       -7.5739193658039694     
 H   7.4930772711890787        5.6697074909689578       -6.2411709360791061     
 H   10.908511022827422        3.4940802645877054       -7.7986028618467866     
 H   9.3810333133714945        3.1500040473066147       -8.6186608291208699     
 H   9.6128099064104671        2.6450514243675713       -6.9371522104149452     
 H   9.2965952660626190        7.0387226924505164       -13.546914965623968     
 H   9.8668157971391146        5.8518193001404706       -12.348909777037328     
 H   10.711947575795078        7.3891024062468071       -12.523600924705770     
 H   9.5291800585677677        9.6058096702824187       -11.895875588793983     
 H   7.9794147423119464        9.5579997251258959       -11.044812064602679     
 H   8.0728175624085594        9.1401530979303658       -12.780175644147816     
 C   6.9985763738511677        6.2726821205679455       -14.713798224231638     
 C   5.0525526617060796        1.6460654272503978       -11.955831002801210     
 H   5.8798219101401585        2.8963617597549898       -13.226949144374013     
 C   9.0537620378302854        1.8911964947553632       -12.811503394645534     
 C   10.428062528780329        3.4170018285319146       -11.582263314518354     
 C   3.7459303741100594        5.0698171358258168       -11.113740415000308     
 C   5.0635580685215569        6.4558252229175022       -9.7581412068180313     
 C   6.4332294847618714        7.5719536654727913       -14.885388541994613     
 C   8.0995930189743532        5.8797290676205769       -15.531609284350257     
 C   4.4014012361694475       0.94273471903771378       -13.023053359373636     
 C   4.8187138362650037        1.2305012295929287       -10.611284673494778     
 H   8.8461490331381931        2.0755147587378824       -13.872829957418102     
 H   8.2167337512274212        1.3324453029649190       -12.378851607593640     
 C   10.419182071444116        1.2568610678229004       -12.554162144689737     
 C   10.953031507594952        2.0186174626468039       -11.331621476242608     
 H   10.302540790768774        4.0531708127732866       -10.700548600710563     
 H   11.026640338620940        3.9428932270980930       -12.341467057747650     
 H   3.3216187163384352        5.7332632763203213       -11.882422190488617     
 H   3.8060419496100355        4.0477378090549481       -11.502850866736848     
 C   3.0131116396991451        5.2044188577292703       -9.7641990615962371     
 C   4.0550035203801329        5.8318897523709881       -8.8081132868500571     
 H   6.0812796082187388        6.5556912952669792       -9.3708493782629159     
 H   4.7146530902227992        7.4203953549303323       -10.154799238062969     
 C   7.0322793352107063        8.4572479736678581       -15.784445868652423     
 C   5.1858187422997819        7.9461443419829907       -14.100630229074305     
 C   8.6589459784585294        6.8017158836159357       -16.420726375793478     
 C   8.5927317505567338        4.4460023579592223       -15.437631709887057     
 C   3.6264222793620489      -0.18103459749940440       -12.727659499415601     
 C   4.5776769492551548        1.4451128838540472       -14.449087611226579     
 C   4.0097908332075924       0.11375557635848435       -10.373135619050188     
 C   5.4714593176715223        1.9870235738939204       -9.4657789870026932     
 H   11.092083045268028        1.4126235529507627       -13.405046457789508     
 H   10.340325908443047       0.17880901115308359       -12.372782042309487     
 H   10.540170282127614        1.6044352325105349       -10.401873721452320     
 H   12.048054375637060        1.9799926931615630       -11.268772116120989     
 H   2.6735812323448740        4.2290968953787118       -9.3978766407823198     
 H   2.1330965935145589        5.8527576732295277       -9.8555201053167920     
 H   3.6045291220346356        6.5679673187739027       -8.1318722596009483     
 H   4.5438710138845524        5.0597195378909330       -8.2001295565375880     
 H   6.6261137849600820        9.4580238232657354       -15.883028740941693     
 C   8.1433681626564667        8.0945115917179749       -16.546481040549672     
 C   4.9295662388032087        9.4556496811711757       -13.996069276028242     
 H   5.3248874639192474        7.5768349819325946       -13.068833277008029     
 C   3.9481776111905034        7.2344371539401564       -14.703256634980931     
 H   9.5168858717983156        6.5173078502577395       -17.026839458176578     
 C   10.035594477949747        4.2377293322872882       -15.901108137720410     
 H   8.5506811671160090        4.1633762436312987       -14.376527662098866     
 C   7.6310088283830533        3.5122608545721112       -16.203094075267565     
 H   3.1607506890890891      -0.73245990196757826       -13.541225185165702     
 C   3.4210098654233065      -0.60816695594392822       -11.413302880514118     
 C   3.7902293304130410        2.7560456658067336       -14.684894423650158     
 H   5.6510845951804995        1.6669730580988575       -14.588738123784269     
 C   4.2127259385612739       0.42396771960818064       -15.531142054692888     
 H   3.8194988587568734      -0.19321643337368552       -9.3475640762451988     
 C   4.6434246312770853        1.9899291071298169       -8.1730442324864807     
 H   5.5615204859448619        3.0386901071919903       -9.7886935567733389     
 C   6.8909184856542849        1.4506391426909326       -9.1898201469823295     
 H   8.6072191513611127        8.8027374134108349       -17.227687480844097     
 H   5.8121247115881669        9.9911885839536616       -13.622180625433192     
 H   4.0968013033011319        9.6607843308303654       -13.309798790607305     
 H   4.6595551409590579        9.8886629435944648       -14.968618708521765     
 H   3.7637214066031737        7.6137648485858120       -15.718551087340295     
 H   3.0428171385827540        7.4092160636329956       -14.104287498683133     
 H   4.0935605216357596        6.1486930978239949       -14.794008346672040     
 H   10.346687101710755        3.1957350115531376       -15.739223526292545     
 H   10.738497180893665        4.8916740361647015       -15.366620560770990     
 H   10.146557594915503        4.4389983472402115       -16.974618381462601     
 H   7.6560632649193385        3.7416097486745552       -17.277433405656836     
 H   6.6006417141522373        3.6445813999983225       -15.848211843438392     
 H   7.9040766204515407        2.4535237743842284       -16.081469944558577     
 H   2.7746042358378853       -1.4582619200712941       -11.201611832373359     
 H   2.7117156925504999        2.5505969463829015       -14.723383279632356     
 H   4.0782029779614293        3.2199675333080555       -15.638351259889763     
 H   3.9594916789597363        3.4977957941081130       -13.893917450000764     
 H   3.1434648608819766       0.18119240100855882       -15.513268058267613     
 H   4.7829738659468237      -0.50651131697070828       -15.415052591251554     
 H   4.4346839565598906       0.83622440763050876       -16.524304196322305     
 H   3.6186934911365589        2.3461883353143351       -8.3462620069639364     
 H   5.1077119043282080        2.6361307791933108       -7.4154475633896491     
 H   4.5729351324167453       0.98754334052255144       -7.7322218411610448     
 H   6.8493232660341850       0.38767108034114428       -8.9123193345837333     
 H   7.3722196137195786        1.9940638604129124       -8.3650866467015117     
 H   7.5338226194116604        1.5314181916918941       -10.077787689396846     
 C  -3.8174024833328990       -3.2556490925461308        1.5484393667955803     
 C  -4.3912298546689188       -3.4325415168738593       0.24574354095164572     
 C  -4.1527151142226817       -2.0729590743412070        2.2806737347838020     
 N  -2.9650407628740978       -4.1921864560051390        2.1222389174682208     
 C  -5.2974764296673786       -2.4860194513004754      -0.24310646608406655     
 C  -4.0727367855973098       -4.6192557742677431      -0.65876407072786458     
 C  -5.0712414669069883       -1.1621646460339563        1.7482006750993722     
 C  -3.5791828858176804       -1.8461778838619867        3.6689373838025903     
 Dy  -1.9093273399454567       -4.9310198063968453        3.9843451483561618     
 H  -2.8187505239868087       -4.9457100737326574        1.4459638327498037     
 H  -5.7408199263449351       -2.6404007382414245       -1.2268460948746203     
 C  -5.6623665805296923       -1.3622436751040223       0.49993303073324497     
 C  -2.5860464466883264       -4.6933576802761685       -1.0607405882208818     
 C  -4.6171814184230486       -5.9672518858851360      -0.13759445245896135     
 H  -4.6219904837031125       -4.4213094488969729       -1.5930101808610169     
 H  -5.3375541491936191      -0.27932393904297920        2.3268860478347757     
 C  -4.4888051199198626       -2.4849963637264092        4.7382456711708265     
 H  -2.5913097253245745       -2.3459663039810255        3.7053934286965129     
 C  -3.3162058852598548      -0.37077635664222908        4.0129537543631599     
 N  -1.2871778800135167       -4.0247894974298877        5.9469206472739593     
 H -0.34195241523045328       -3.7469108589257107        5.6647842667324770     
 N -0.66871106886508735       -6.7126167389709339        4.4156826872852015     
 O  -3.8695817489559206       -6.2061551167786932        4.3668359134435581     
 O   7.3076559254924373E-002  -3.9296873146452582        3.0717877975690926     
 H  -6.3990802268992981      -0.66354682791695052       0.10998952094663875     
 H  -2.2772281555856666       -3.7624667238399598       -1.5557613488900091     
 H  -1.9059684538224322       -4.8412173771813878      -0.21104302265945260     
 H  -2.4134546634282628       -5.5206512017536991       -1.7612053574837216     
 H  -4.4163252349277800       -6.7707608235188577      -0.86136849816848504     
 H  -4.1808052505122495       -6.2730691563129239       0.82166427315198032     
 H  -5.7051656785315297       -5.9148456456808098        2.5331366681561503E-003
 H  -4.0676342795844569       -2.3824437616883500        5.7465334475685550     
 H  -4.6611778929617964       -3.5512401739649149        4.5414177967804648     
 H  -5.4739649370935277       -1.9973128352702134        4.7233610823592285     
 H  -4.2521661778800048       0.19748103402528663        4.0922214006363253     
 H  -2.6996875792330277       0.11929814799745941        3.2492086072222590     
 H  -2.8087040829085641      -0.29378713960701425        4.9846884303405155     
 C  -1.7420328107946190       -3.1280541324659019        6.9049233123768028     
 C  0.17209854842863015       -7.7762641552666532        4.1453125061498568     
 H -0.66517362155574933       -6.5456163043253026        5.4290035651006052     
 C  -3.8429024804884278       -7.5244404295009444        5.0387774052515484     
 C  -5.2167876290128339       -5.9976575355255193        3.8094065488255557     
 C   1.4628783019000744       -4.3465453169398742        3.3086522297756980     
 C  0.12896893446710481       -2.9278789953709468        2.0011021769086126     
 C  -1.1497798709812519       -1.8394124330174426        7.0669596445524450     
 C  -2.8494987515868839       -3.4914411033350774        7.7285841913019135     
 C  0.83374476442937906       -8.4805888653067161        5.2050665126442510     
 C  0.40493096277879093       -8.1779954492489253        2.7965052273847362     
 H  -3.6508433412077337       -7.3446406387452230        6.1040760500521003     
 H  -2.9959872056911103       -8.0730050835218208        4.6121741176336695     
 C  -5.1996353706099718       -8.1681102374405530        4.7597445106086376     
 C  -5.7289590541913205       -7.3972245006098278        3.5408526987726363     
 H  -5.0890848493467153       -5.3525517781086567        2.9342275698373825     
 H  -5.8236390735481764       -5.4834009856052912        4.5699595101309152     
 H   1.8747234643090900       -3.7134743085254422        4.1089239202794987     
 H   1.4147994282482939       -5.3852636592153109        3.6522735373303159     
 C   2.2013656779496440       -4.1422902133930348        1.9712271417246980     
 C   1.1522679245208973       -3.4988360730785408        1.0336546483505547     
 H -0.88881489297359306       -2.8323444456831326        1.6124336889873867     
 H  0.45924593114729823       -1.9726407547475771        2.4346629402843711     
 C  -1.7287750468719421      -0.93541942344187656        7.9605490267611030     
 C  0.10313455862826418       -1.4924619626867062        6.2781630892413949     
 C  -3.3882485846847987       -2.5515407637793981        8.6117735645449827     
 C  -3.3707806579888606       -4.9163011273377970        7.6483641733554339     
 C   1.6120380086364496       -9.5989563724998472        4.8982129832708790     
 C  0.66432830464498138       -7.9854780673949168        6.6348508561345403     
 C   1.2174791571624761       -9.2895337515606542        2.5467958127331838     
 C -0.25237864262447868       -7.4124833531014227        1.6594277852861494     
 H  -5.8824416389991647       -8.0290548041408396        5.6053604684256708     
 H  -5.1086760575054706       -9.2431036869312422        4.5662516166876079     
 H  -5.3058010953835915       -7.7986877445943330        2.6101756995235568     
 H  -6.8230614696663983       -7.4426815303516625        3.4688381877501420     
 H   2.5650601074197015       -5.0938653011595072        1.5680147108659532     
 H   3.0675128590052751       -3.4807066162231677        2.0945741337138561     
 H   1.5919172034962534       -2.7310588107685061       0.38620459414217928     
 H  0.67900620241345810       -4.2567705899683288       0.39613158403665605     
 H  -1.3001185596966449        5.6650978075893581E-002   8.0505912897163920     
 C  -2.8464140387289603       -1.2683259743960413        8.7263642680037385     
 C  0.38261931951077238        1.2452410243258631E-002   6.1639183709842085     
 H  -4.3330506924651555E-002  -1.8666403180308708        5.2491244013636766     
 C   1.3299503519525759       -2.2194512265168198        6.8844277200938162     
 H  -4.2505525757546465       -2.8131213051641968        9.2220864070707176     
 C  -4.8126960997568204       -5.0947721120613041        8.1273443286997740     
 H  -3.3453336517577443       -5.2076931213548638        6.5889512199964662     
 C  -2.4189688084209062       -5.8620579186234156        8.4114870290598862     
 H   2.0845980321776389       -10.153982216650764        5.7053358255407502     
 C   1.8123091430920324       -10.016462759445028        3.5801041605320103     
 C   1.4356982617094227       -6.6640319002009720        6.8676043013967325     
 H -0.41068918026255857       -7.7792225310451517        6.7863833338344062     
 C   1.0560500079831312       -9.0044551961957211        7.7096889786606502     
 H   1.4047673213666225       -9.5890230758582220        1.5182314977582236     
 C  0.58169531441102618       -7.3799900760481627       0.37064107288851827     
 H -0.35488867728549711       -6.3664008057666583        1.9963394054944976     
 C  -1.6649744919376537       -7.9600157316585785        1.3712000283000050     
 H  -3.2962576513949462      -0.54551942832576450        9.4019097375402509     
 H -0.49367921313833452       0.55992003475257557        5.7927407623397089     
 H   1.2146740482139151       0.20141330050758732        5.4721119810301593     
 H  0.66428717167794937       0.44615136924794591        7.1331878560695365     
 H   1.5169621408551939       -1.8413223388881090        7.8996833496882353     
 H   2.2390969112727288       -2.0570081284778330        6.2875070975516696     
 H   1.1699624111725708       -3.3030895682831716        6.9761072739128389     
 H  -5.1446192004646614       -6.1317774975857873        7.9742803098620101     
 H  -5.5087890865177407       -4.4313023889363157        7.5955528992220032     
 H  -4.9098419596116170       -4.8852216381416849        9.2007572454810767     
 H  -2.4276078559088368       -5.6222275937459329        9.4838738214294018     
 H  -1.3902792612137991       -5.7534698058283844        8.0435208902850874     
 H  -2.7146575437070966       -6.9160994770767674        8.3030345767884732     
 H   2.4612328368186920       -10.862398704036558        3.3604270529196740     
 H   2.5171937142239580       -6.8546614507448389        6.8991517061553926     
 H   1.1476104729944903       -6.2051246791475050        7.8233842382647207     
 H   1.2513408734833733       -5.9238585770753094        6.0787231298515154     
 H   2.1291475891980962       -9.2286662900186567        7.6800474210794309     
 H  0.50060353071317898       -9.9442952333631531        7.5960994413384695     
 H  0.83718448084703634       -8.5995152158324526        8.7066122629948062     
 H   1.6008106111986660       -7.0134894187939141       0.55555372593452690     
 H  0.11359403521248339       -6.7273770661020853      -0.37917378156800413     
 H  0.66752026040515910       -8.3745177762705527       -8.5004475490904646E-002
 H  -1.6108110846418293       -9.0176065174061595        1.0758618942678051     
 H  -2.1511197589350433       -7.4082935707902378       0.55483452754849027     
 H  -2.3100954418285045       -7.9021248667638142        2.2595002631902275     
         240

 C   9.0441018693247841        6.1659699406429072       -9.3434974258942560     
 C   9.6174319542768334        5.9848147622271641       -8.0410186759817712     
 C   9.3972801727222102        7.3405877681825871       -10.080567469268114     
 N   8.1753765025201233        5.2412520826433342       -9.9113562824141752     
 C   10.537876481182007        6.9197570385300029       -7.5564329118343707     
 C   9.2891914406767953        4.8026967151971025       -7.1338810868485867     
 C   10.330363349987030        8.2388941781788070       -9.5523201523619719     
 C   8.8237263520264371        7.5743999392428947       -11.467744128070784     
 Dy   7.1251766288690748        4.5045715442960983       -11.776192394021676     
 H   8.0158162107807076        4.4944699925328067       -9.2305559451457846     
 H   10.979985850949175        6.7615383575845023       -6.5728091901284937     
 C   10.919306436791400        8.0352383008766939       -8.3036415394557856     
 C   7.8033346428410830        4.7366372631728231       -6.7273525468095690     
 C   9.8235385353829336        3.4509609694409025       -7.6560919564165024     
 H   9.8416258995045123        4.9976501859625717       -6.2008418419241913     
 H   10.609101046685490        9.1154104988257476       -10.134570380260106     
 C   9.7204443822672033        6.9226040198109384       -12.540181774999201     
 H   7.8284547658462760        7.0891226530995750       -11.500577242420279     
 C   8.5830761905103472        9.0536207389411665       -11.812319462924284     
 N   6.5252256840917875        5.3956911773073593       -13.746011185487644     
 H   5.5841476851881193        5.6910710172677819       -13.467567370344964     
 N   5.8869087640665434        2.7191239351399048       -12.213056582202391     
 O   9.0822425378338814        3.2059690037743289       -12.132880668188740     
 O   5.1340205080757881        5.4914666591451384       -10.865502236049766     
 H   11.666928366500814        8.7243073170585284       -7.9170144714351691     
 H   7.6334576091374746        3.9169720405375417       -6.0175734520367596     
 H   7.1197702378200587        4.5787576919738502       -7.5724857434693131     
 H   7.4958853825260521        5.6728802103126386       -6.2414086287860711     
 H   10.911869847184949        3.4959151252584708       -7.7956509932645250     
 H   9.3848071460809965        3.1511595747044097       -8.6161208252472452     
 H   9.6158673429736439        2.6475739387450474       -6.9340683283766298     
 H   9.3007284032084119        7.0373074967003433       -13.547718510882644     
 H   9.8727761294927436        5.8521999790936468       -12.348771889258220     
 H   10.714951850963384        7.3910429566312041       -12.524048579703846     
 H   9.5280775709451770        9.6059385455549453       -11.897104827962655     
 H   7.9780664926412976        9.5552788996505953       -11.046766461001786     
 H   8.0729274479057054        9.1375075946869124       -12.782058372698543     
 C   6.9971455336007784        6.2757989602119633       -14.711494184154425     
 C   5.0548694262373868        1.6461655660002652       -11.951814867734139     
 H   5.8833478739934382        2.8931223469366598       -13.225310737082676     
 C   9.0569447327868566        1.8912422270702420       -12.811656542163689     
 C   10.431244094886887        3.4167307244546095       -11.581930612745568     
 C   3.7483885970733737        5.0657790146838781       -11.110603587133539     
 C   5.0673424150477047        6.4590769970116675       -9.7637412783120201     
 C   6.4285303685745809        7.5736620658151939       -14.882843141829744     
 C   8.0987369814162342        5.8856213425803841       -15.529884431533505     
 C   4.4013332468796325       0.94269695069180914       -13.017507095982424     
 C   4.8214575496100025        1.2327681111952860       -10.606474473329852     
 H   8.8515576744921294        2.0747728512252546       -13.873584093245402     
 H   8.2183867265516142        1.3341475542099461       -12.379832991262427     
 C   10.421025416429410        1.2554096263819337       -12.551201370926492     
 C   10.953996231529969        2.0180237998978692       -11.328795999595073     
 H   10.305327585079183        4.0540826280821909       -10.701100909273709     
 H   11.031509725013960        3.9409043895320623       -12.340967253331767     
 H   3.3240201383922896        5.7239784942468805       -11.883608922825744     
 H   3.8080423031066903        4.0412530092032979       -11.492894074524566     
 C   3.0159406208327635        5.2097419698861795       -9.7619940677308250     
 C   4.0590305018534218        5.8409896452806587       -8.8098261212667044     
 H   6.0853268114791588        6.5602650042113195       -9.3775433981419436     
 H   4.7187910178151995        7.4216200600868882       -10.165449958041979     
 C   7.0251828257071374        8.4605240752785722       -15.781911759501615     
 C   5.1804226767998545        7.9450574122886604       -14.097866925116202     
 C   8.6555912546723519        6.8090804435439569       -16.419008162662319     
 C   8.5950630121044895        4.4529755521728145       -15.436429055624705     
 C   3.6257747792746993      -0.18011890933293626       -12.719990162943734     
 C   4.5758243675367698        1.4436265748693649       -14.444336517251052     
 C   4.0118384966050611       0.11699450203898956       -10.366234562500125     
 C   5.4750997404810144        1.9904237474626134       -9.4621975552684621     
 H   11.095521750412018        1.4090649910005084       -13.401156279059672     
 H   10.340359142662031       0.17772609563538905       -12.368482052172991     
 H   10.539240898985076        1.6055209124070233       -10.399161400568214     
 H   12.048850267091373        1.9781829819410421       -11.264287501913993     
 H   2.6744548283632494        4.2374333657524739       -9.3898602788882126     
 H   2.1371321067763724        5.8590795831863520       -9.8571392704111940     
 H   3.6097818868564233        6.5808249822826017       -8.1369968659006329     
 H   4.5477616366230356        5.0715122806272896       -8.1983976350250582     
 H   6.6163115223067201        9.4601816597438244       -15.880355681327796     
 C   8.1369822335043125        8.1007019412453172       -16.544214582733115     
 C   4.9209295576021388        9.4540315309807834       -13.993833473418828     
 H   5.3205772938128311        7.5764444429883957       -13.065956251705352     
 C   3.9442561512270018        7.2303834540601049       -14.699927364187287     
 H   9.5139363309322107        6.5268745661718270       -17.025554278984387     
 C   10.037694938966498        4.2476946384915255       -15.901904611146941     
 H   8.5552770332106718        4.1701696712875327       -14.375251491565912     
 C   7.6340625296887028        3.5173529701147408       -16.200481048345043     
 H   3.1585880925927263      -0.73202903184505219       -13.532356991010468     
 C   3.4216569990822046      -0.60578291339595214       -11.404993382942747     
 C   3.7913212165753603        2.7564913893044891       -14.679474885600106     
 H   5.6494938759536657        1.6624839487992384       -14.586622098789514     
 C   4.2053453981741820       0.42277758053878711       -15.524788907761925     
 H   3.8221471974045818      -0.18845124844912370       -9.3400894378301320     
 C   4.6471208462847233        1.9961670124198780       -8.1693699316909871     
 H   5.5660934349299085        3.0415211953613270       -9.7866334515822260     
 C   6.8940397137361895        1.4531938426272883       -9.1854683385882190     
 H   8.5990711877074091        8.8101368051405569       -17.225359727362729     
 H   5.8025107168921108        9.9916439148691083       -13.620692116288794     
 H   4.0880374651007534        9.6577829002202442       -13.307313693004870     
 H   4.6496352463393720        9.8859869157296441       -14.966541142481177     
 H   3.7587957215687822        7.6088170401905408       -15.715372479693530     
 H   3.0386151363551690        7.4035666814219967       -14.100926883255422     
 H   4.0920077976571729        6.1449317928826632       -14.790127445948027     
 H   10.351069782107169        3.2062902876687582       -15.740687285528365     
 H   10.739984969095778        4.9028664850764683       -15.368112958180660     
 H   10.146886146610337        4.4495176457601415       -16.975493815675069     
 H   7.6571956472462261        3.7467013557830366       -17.274850253504557     
 H   6.6039592822681570        3.6476990548322155       -15.844137293658928     
 H   7.9093770157343606        2.4592055413228189       -16.079222123439052     
 H   2.7748397743919235       -1.4551629271475293       -11.191803719082241     
 H   2.7121770804003336        2.5539779255552681       -14.714877871854904     
 H   4.0779749214409522        3.2185333109053702       -15.634234550426509     
 H   3.9647326497398248        3.4986420664387423       -13.889849602533841     
 H   3.1353495877213176       0.18346492310570586       -15.504266803911742     
 H   4.7728532041978822      -0.50944850701380551       -15.409266995101035     
 H   4.4263223377065941       0.83352902518700589       -16.518802716581536     
 H   3.6225426299910395        2.3525371254428902       -8.3432625315759577     
 H   5.1117243230854719        2.6436991003622072       -7.4131169946264324     
 H   4.5761854064444965       0.99470656818170100       -7.7265025706073631     
 H   6.8514195887894571       0.39067639992742953       -8.9064554366558220     
 H   7.3758210744797195        1.9973344694086081       -8.3615031609010071     
 H   7.5370147899411073        1.5321028102612628       -10.073546364531232     
 C  -3.8175848507219330       -3.2523411470974208        1.5488940500970536     
 C  -4.3913318936459449       -3.4276124036159064       0.24593766743443046     
 C  -4.1545092829817882       -2.0714572000941383        2.2833203533892013     
 N  -2.9640010692827317       -4.1889471942367589        2.1207408687121472     
 C  -5.2987373521115870       -2.4813493890003171      -0.24115075602271105     
 C  -4.0722734088648735       -4.6126024454118291      -0.66066563611857632     
 C  -5.0739282993713255       -1.1606952926226375        1.7523266172329146     
 C  -3.5820855180784537       -1.8464384762413246        3.6723450634350603     
 Dy  -1.9097201123636374       -4.9313800540645634        3.9822563025707747     
 H  -2.8164758652912063       -4.9405733416551048        1.4426510631665357     
 H  -5.7421446700632899       -2.6348042531276166       -1.2249673511830801     
 C  -5.6647883849197944       -1.3591696635360149       0.50369750612216335     
 C  -2.5858103403922175       -4.6854685507841127       -1.0637942866472545     
 C  -4.6155536880153658       -5.9617738183900908      -0.14124948140597421     
 H  -4.6222382112020748       -4.4135804455979821       -1.5942690004406779     
 H  -5.3412098998957456      -0.27921932109531944        2.3326060084231837     
 C  -4.4929733005465753       -2.4859762813176061        4.7401718620805511     
 H  -2.5945274063830497       -2.3467057032540164        3.7093075902643422     
 C  -3.3187048691065697      -0.37149303259481936        4.0181924077087734     
 N  -1.2903766482423442       -4.0250241453865918        5.9456173237493068     
 H -0.34672925662030241       -3.7424830057504739        5.6631158099883185     
 N -0.66921090914339176       -6.7130629913806219        4.4138372611568011     
 O  -3.8694149441039474       -6.2084081222857952        4.3595544416957051     
 O   7.3843616269949522E-002  -3.9281047493968386        3.0748313825460620     
 H  -6.4022807867661990      -0.66058213087796702       0.11499063486442583     
 H  -2.2770771318237779       -3.7534072509599730       -1.5566953570266728     
 H  -1.9051373968816212       -4.8356554083209256      -0.21497412577296840     
 H  -2.4139642717521750       -5.5110220782357997       -1.7664430215224813     
 H  -4.4151986115851862       -6.7640014351125712      -0.86658383927899008     
 H  -4.1779227470415004       -6.2690006007086154       0.81697759636798695     
 H  -5.7033989109543528       -5.9099766799205398        2.0272854543743318E-004
 H  -4.0728748497896374       -2.3841933006588998        5.7489834358790359     
 H  -4.6649917442745306       -3.5521173837766100        4.5424233448536437     
 H  -5.4781375299623516       -1.9983132121468090        4.7245507842061523     
 H  -4.2543803304866703       0.19737586871685778        4.0965850653242173     
 H  -2.7005942343886851       0.11893516043163961        3.2559333127148395     
 H  -2.8127140042723764      -0.29589830117134286        4.9908036059936771     
 C  -1.7480570487630793       -3.1323770050772679        6.9059753436845348     
 C  0.17117391251908676       -7.7769483113111022        4.1433342136332376     
 H -0.66565806847049969       -6.5461627975502017        5.4271648895337368     
 C  -3.8434852493256186       -7.5266779299339630        5.0316096473343652     
 C  -5.2167595008085552       -5.9987638643836796        3.8029276677503705     
 C   1.4634635721000497       -4.3467184853599168        3.3096820902837987     
 C  0.12988327281140324       -2.9242464082139645        2.0060900470057419     
 C  -1.1597499328875012       -1.8423583569449620        7.0715732363349639     
 C  -2.8543235884912561       -3.5014399533233846        7.7286049406346091     
 C  0.83206275918625283       -8.4821097110378112        5.2030291985295012     
 C  0.40456100998586053       -8.1779856972326161        2.7944324194231576     
 H  -3.6499669413051556       -7.3469652583634826        6.0965997127347338     
 H  -2.9977262443274073       -8.0763351078145487        4.6042122526224469     
 C  -5.2012545101733147       -8.1687314802937028        4.7542952177724249     
 C  -5.7305895919608796       -7.3979043013065517        3.5353597851150909     
 H  -5.0890236649311440       -5.3539660374391040        2.9275436950582550     
 H  -5.8226069551321169       -5.4836675672368616        4.5636973279206101     
 H   1.8765907325727269       -3.7154263056502947        4.1106792917863322     
 H   1.4147025562321960       -5.3859581281768740        3.6515763051535441     
 C   2.2008584386330958       -4.1407119622620225        1.9719101294164654     
 C   1.1514585945139315       -3.4946057385190268        1.0365570674337030     
 H -0.88813857978239541       -2.8268351601554218        1.6185870001249243     
 H  0.46174468436486560       -1.9702804450983846        2.4412083243562472     
 C  -1.7415260004479614      -0.94261462856125111        7.9676099635074022     
 C   9.2499125985509273E-002  -1.4901627755911375        6.2841275965942636     
 C  -3.3957444363231990       -2.5657797996195990        8.6145375381299871     
 C  -3.3714234972259067       -4.9274771719251973        7.6441121865036230     
 C   1.6101401768576327       -9.6005456965665648        4.8959540471805854     
 C  0.66233860572998748       -7.9875336316299439        6.6329397188896939     
 C   1.2168011197749842       -9.2896937835737674        2.5445250506887893     
 C -0.25112920678298578       -7.4111178136676150        1.6573514855240996     
 H  -5.8830719297661096       -8.0282471016605594        5.6004791325837804     
 H  -5.1117839133036469       -9.2439414210541617        4.5614156699584054     
 H  -5.3084409567557280       -7.8002981084295548        2.6046275053157046     
 H  -6.8247753699775986       -7.4422557289011086        3.4640881281667615     
 H   2.5633067539798011       -5.0918426322730053        1.5665740654439688     
 H   3.0676790794035167       -3.4800967691154452        2.0956360483092373     
 H   1.5911800059641688       -2.7262790081790045       0.38983383509478620     
 H  0.67665164730897209       -4.2509595987455526       0.39832337762443737     
 H  -1.3161061519310964        5.0573393517262387E-002   8.0607263435109271     
 C  -2.8579117211859733       -1.2812686140640275        8.7326938010358255     
 C  0.36834504020718162        1.5587539195505755E-002   6.1730079547228049     
 H  -5.2468840149767632E-002  -1.8624092814539139        5.2541913145424504     
 C   1.3209179397350508       -2.2153106874445463        6.8893559963292104     
 H  -4.2569609463030975       -2.8319269604094646        9.2243229559804778     
 C  -4.8132532788712137       -5.1112876698742031        8.1211957760665161     
 H  -3.3442923872051629       -5.2156062075365766        6.5838827269309776     
 C  -2.4174785839139377       -5.8727307763822774        8.4051668977399245     
 H   2.0823497213184252       -10.156016581233843        5.7029928102938339     
 C   1.8108850485946884       -10.017392045663351        3.5776966987546737     
 C   1.4344548287729484       -6.6667188308006473        6.8666016796644884     
 H -0.41259897834170578       -7.7807047938301013        6.7840833060896042     
 C   1.0529139074220870       -9.0072034063638142        7.7074852153404336     
 H   1.4046284136110816       -9.5885069019054789        1.5158790663054824     
 C  0.58472558890735082       -7.3776231595321082       0.36976447142567886     
 H -0.35362682585699801       -6.3653330184777719        1.9952481628963319     
 C  -1.6635867386584358       -7.9576290783057200        1.3665661624666701     
 H  -3.3095020577632974      -0.56175946971717639        9.4104771054268337     
 H -0.50867705505888983       0.56151317393505040        5.8012647385598060     
 H   1.2010329981759433       0.20771765827172489        5.4828758408867726     
 H  0.64753531875196624       0.44826524116529731        7.1433785893130244     
 H   1.5074281847701299       -1.8379279600587395        7.9049954062588235     
 H   2.2295803756484860       -2.0503774293518888        6.2924192551344458     
 H   1.1630358750483809       -3.2993463392221147        6.9797575677418928     
 H  -5.1420778146097739       -6.1488406509238578        7.9655411514746737     
 H  -5.5106412344451607       -4.4485329004575433        7.5902457591813359     
 H  -4.9120425839410782       -4.9044505535611229        9.1949476581873846     
 H  -2.4284294585392243       -5.6370055712972889        9.4783780616529345     
 H  -1.3886999384758665       -5.7591425407855894        8.0391817380233910     
 H  -2.7091872146380642       -6.9273537512178445        8.2923639278923158     
 H   2.4597377430457947       -10.863348371724372        3.3579037957797828     
 H   2.5158547147159722       -6.8579161417632255        6.8971695082369289     
 H   1.1472761326963268       -6.2088879551316705        7.8231826396431474     
 H   1.2498703046222488       -5.9254537106502054        6.0787955379343437     
 H   2.1257552042987307       -9.2324893229791059        7.6779920349196207     
 H  0.49655772827545275       -9.9464222368087682        7.5934997172256464     
 H  0.83425320723135743       -8.6023627612883029        8.7044852143298712     
 H   1.6037507761657774       -7.0118317955292762       0.55647807212301792     
 H  0.11791490517498893       -6.7240387478347232      -0.37996928164533611     
 H  0.67068633520343945       -8.3716809631803670       -8.6861035727269761E-002
 H  -1.6095252797278863       -9.0149428068374391        1.0702218964785368     
 H  -2.1482816442900288       -7.4048193690934916       0.55007009756566017     
 H  -2.3099679669190030       -7.9002824025092098        2.2539744208934853     
         240

 C   9.0466135816623918        6.1663508800714544       -9.3437079899471289     
 C   9.6200705286884176        5.9863856818635819       -8.0411198543408862     
 C   9.3993517400611033        7.3405596835412927       -10.081630886634057     
 N   8.1782430330600597        5.2408499298716666       -9.9109029177570882     
 C   10.540319472691005        6.9219265880650012       -7.5574070040671852     
 C   9.2922084067883972        4.8050683902985512       -7.1327753889742942     
 C   10.332285398743515        8.2395118706394026       -9.5542241471809852     
 C   8.8260297189132189        7.5732121016214489       -11.469064417185393     
 Dy   7.1286303925845376        4.5037238887480493       -11.775844702360839     
 H   8.0186819240403526        4.4946142192664036       -9.2295120816728922     
 H   10.982547575124585        6.7645634458922510       -6.5737277641142473     
 C   10.921442813295700        8.0368958160383457       -8.3055154469778927     
 C   7.8063911215205417        4.7391643233364116       -6.7261563253547845     
 C   9.8268342570914662        3.4529119914204509       -7.6535860169582506     
 H   9.8446069064522543        5.0011375372812861       -6.1999542257120961     
 H   10.610810005292745        9.1155807668628750       -10.137257570230053     
 C   9.7244106673336006        6.9225467908554688       -12.540770983799600     
 H   7.8315203501231379        7.0864405345497881       -11.502406018960141     
 C   8.5829654101051727        9.0519820025705844       -11.813992111712142     
 N   6.5263483027958937        5.3975213322536799       -13.743775401193822     
 H   5.5854914130940587        5.6917805419338912       -13.463477172672482     
 N   5.8907874065332724        2.7174795591199521       -12.211151818401197     
 O   9.0859668892669418        3.2066554844871642       -12.134203677344368     
 O   5.1366122972378943        5.4887248430725695       -10.865648411074883     
 H   11.669036592100408        8.7263634036292643       -7.9195698214675847     
 H   7.6366918070687362        3.9205568041687706       -6.0150953164683800     
 H   7.1228718237600299        4.5798348999869249       -7.5710521211346560     
 H   7.4986934938630245        5.6760529296563202       -6.2416463214930351     
 H   10.915228671542474        3.4977499859292358       -7.7926991246822626     
 H   9.3885809787904968        3.1523151021022051       -8.6135808213736222     
 H   9.6189247795368225        2.6500964531225240       -6.9309844463383152     
 H   9.3048615403542065        7.0358923009501710       -13.548522056141323     
 H   9.8787364618463709        5.8525806580468229       -12.348634001479111     
 H   10.717956126131691        7.3929835070156011       -12.524496234701923     
 H   9.5269750833225881        9.6060674208274737       -11.898334067131328     
 H   7.9767182429706498        9.5525580741752965       -11.048720857400893     
 H   8.0730373334028531        9.1348620914434573       -12.783941101249273     
 C   6.9957146933503900        6.2789157998559819       -14.709190144077214     
 C   5.0571861907686948        1.6462657047501326       -11.947798732667071     
 H   5.8868738378467187        2.8898829341183299       -13.223672329791338     
 C   9.0601274277434296        1.8912879593851208       -12.811809689681844     
 C   10.434425660993444        3.4164596203773043       -11.581597910972784     
 C   3.7508468200366876        5.0617408935419386       -11.107466759266769     
 C   5.0711267615738524        6.4623287711058337       -9.7693413498060107     
 C   6.4238312523872905        7.5753704661575956       -14.880297741664872     
 C   8.0978809438581170        5.8915136175401912       -15.528159578716753     
 C   4.4012652575898166       0.94265918234590462       -13.011960832591212     
 C   4.8242012629550013        1.2350349927976432       -10.601664273164925     
 H   8.8569663158460639        2.0740309437126272       -13.874338229072700     
 H   8.2200397018758071        1.3358498054549730       -12.380814374931212     
 C   10.422868761414707        1.2539581849409667       -12.548240597163245     
 C   10.954960955464983        2.0174301371489345       -11.325970522947538     
 H   10.308114379389592        4.0549944433910960       -10.701653217836855     
 H   11.036379111406980        3.9389155519660313       -12.340467448915883     
 H   3.3264215604461440        5.7146937121734407       -11.884795655162872     
 H   3.8100426566033452        4.0347682093516486       -11.482937282312282     
 C   3.0187696019663814        5.2150650820430888       -9.7597890738654129     
 C   4.0630574833267108        5.8500895381903293       -8.8115389556833534     
 H   6.0893740147395796        6.5648387131556598       -9.3842374180209731     
 H   4.7229289454075998        7.4228447652434442       -10.176100678020990     
 C   7.0180863162035685        8.4638001768892863       -15.779377650350808     
 C   5.1750266112999270        7.9439704825943300       -14.095103621158101     
 C   8.6522365308861762        6.8164450034719790       -16.417289949531160     
 C   8.5973942736522435        4.4599487463864076       -15.435226401362351     
 C   3.6251272791873492      -0.17920322116646814       -12.712320826471867     
 C   4.5739717858183848        1.4421402658846825       -14.439585423275528     
 C   4.0138861600025306       0.12023342771949477       -10.359333505950064     
 C   5.4787401632905057        1.9938239210313065       -9.4586161235342310     
 H   11.098960455556009        1.4055064290502544       -13.397266100329837     
 H   10.340392376881017       0.17664318011769453       -12.364182062036495     
 H   10.538311515842537        1.6066065923035115       -10.396449079684107     
 H   12.049646158545684        1.9763732707205210       -11.259802887706998     
 H   2.6753284243816244        4.2457698361262359       -9.3818439169941072     
 H   2.1411676200381864        5.8654014931431755       -9.8587584355055977     
 H   3.6150346516782115        6.5936826457912998       -8.1421214722003157     
 H   4.5516522593615178        5.0833050233636454       -8.1966657135125303     
 H   6.6065092596533592        9.4623394962219116       -15.877682621713898     
 C   8.1305963043521565        8.1068922907726577       -16.541948124916559     
 C   4.9122928764010698        9.4524133807903929       -13.991597670809414     
 H   5.3162671237064156        7.5760539040441977       -13.063079226402676     
 C   3.9403346912635007        7.2263297541800533       -14.696598093393645     
 H   9.5109867900661058        6.5364412820859137       -17.024269099792193     
 C   10.039795399983248        4.2576599446957628       -15.902701084573470     
 H   8.5598728993053363        4.1769630989437667       -14.373975321032956     
 C   7.6371162309943514        3.5224450856573704       -16.197868021422522     
 H   3.1564254960963636      -0.73159816172252612       -13.523488796855236     
 C   3.4223041327411021      -0.60339887084797594       -11.396683885371374     
 C   3.7924131027376795        2.7569371128022446       -14.674055347550054     
 H   5.6479031567268327        1.6579948394996191       -14.584506073794758     
 C   4.1979648577870909       0.42158744146939353       -15.518435760830963     
 H   3.8247955360522901      -0.18368606352456185       -9.3326147994150670     
 C   4.6508170612923614        2.0024049177099390       -8.1656956308954936     
 H   5.5706663839149551        3.0443522835306633       -9.7845733463911131     
 C   6.8971609418180950        1.4557485425636438       -9.1811165301941102     
 H   8.5909232240537037        8.8175361968702788       -17.223031973881366     
 H   5.7928967221960557        9.9920992457845568       -13.619203607144398     
 H   4.0792736269003758        9.6547814696101213       -13.304828595402437     
 H   4.6397153517196852        9.8833108878648215       -14.964463576440590     
 H   3.7538700365343911        7.6038692317952696       -15.712193872046765     
 H   3.0344131341275840        7.3979172992109969       -14.097566267827711     
 H   4.0904550736785863        6.1411704879413316       -14.786246545224014     
 H   10.355452462503585        3.2168455637843789       -15.742151044764183     
 H   10.741472757297888        4.9140589339882341       -15.369605355590330     
 H   10.147214698305168        4.4600369442800707       -16.976369249887533     
 H   7.6583280295731138        3.7517929628915185       -17.272267101352281     
 H   6.6072768503840775        3.6508167096661079       -15.840062743879464     
 H   7.9146774110171805        2.4648873082614093       -16.076974302319524     
 H   2.7750753129459618       -1.4520639342237647       -11.181995605791121     
 H   2.7126384682501667        2.5573589047276344       -14.706372464077454     
 H   4.0777468649204760        3.2170990885026844       -15.630117840963255     
 H   3.9699736205199128        3.4994883387693712       -13.885781755066921     
 H   3.1272343145606589       0.18573744520285293       -15.495265549555871     
 H   4.7627325424489415      -0.51238569705690273       -15.403481398950518     
 H   4.4179607188532977       0.83083364274350291       -16.513301236840768     
 H   3.6263917688455196        2.3588859155714448       -8.3402630561879789     
 H   5.1157367418427357        2.6512674215311036       -7.4107864258632166     
 H   4.5794356804722467        1.0018697958408505       -7.7207833000536814     
 H   6.8535159115447284       0.39368171951371478       -8.9005915387279106     
 H   7.3794225352398595        2.0006050784043041       -8.3579196751005043     
 H   7.5402069604705542        1.5327874288306313       -10.069305039665617     
 C  -3.8177672181109674       -3.2490332016487105        1.5493487333985267     
 C  -4.3914339326229719       -3.4226832903579529       0.24613179391721524     
 C  -4.1563034517408939       -2.0699553258470691        2.2859669719946005     
 N  -2.9629613756913655       -4.1857079324683797        2.1192428199560736     
 C  -5.2999982745557945       -2.4766793267001583      -0.23919504596135552     
 C  -4.0718100321324364       -4.6059491165559141      -0.66256720150928816     
 C  -5.0766151318356627       -1.1592259392113189        1.7564525593664573     
 C  -3.5849881503392269       -1.8466990686206626        3.6757527430675303     
 Dy  -1.9101128847818183       -4.9317403017322823        3.9801674567853871     
 H  -2.8142012065956035       -4.9354366095775513        1.4393382935832679     
 H  -5.7434694137816438       -2.6292077680138086       -1.2230886074915401     
 C  -5.6672101893098965       -1.3560956519680074       0.50746198151108168     
 C  -2.5855742340961081       -4.6775794212920561       -1.0668479850736272     
 C  -4.6139259576076830       -5.9562957508950456      -0.14490451035298710     
 H  -4.6224859387010380       -4.4058514422989905       -1.5955278200203389     
 H  -5.3448656505978720      -0.27911470314765974        2.3383259690115921     
 C  -4.4971414811732870       -2.4869561989088034        4.7420980529902756     
 H  -2.5977450874415249       -2.3474451025270078        3.7132217518321711     
 C  -3.3212038529532841      -0.37220970854740970        4.0234310610543869     
 N  -1.2935754164711717       -4.0252587933432959        5.9443140002246535     
 H -0.35150609801015154       -3.7380551525752370        5.6614473532441592     
 N -0.66971074942169617       -6.7135092437903108        4.4119918350284006     
 O  -3.8692481392519738       -6.2106611277928980        4.3522729699478528     
 O   7.4610673284974685E-002  -3.9265221841484195        3.0778749675230310     
 H  -6.4054813466331000      -0.65761743383898352       0.11999174878221291     
 H  -2.2769261080618888       -3.7443477780799861       -1.5576293651633364     
 H  -1.9043063399408104       -4.8300934394604624      -0.21890522888648423     
 H  -2.4144738800760872       -5.5013929547178995       -1.7716806855612408     
 H  -4.4140719882425934       -6.7572420467062848      -0.87179918038949500     
 H  -4.1750402435707503       -6.2649320451043069       0.81229091958399346     
 H  -5.7016321433771759       -5.9051077141602697       -2.1276795772812835E-003
 H  -4.0781154199948180       -2.3859428396294500        5.7514334241895178     
 H  -4.6688055955872656       -3.5529945935883047        4.5434288929268218     
 H  -5.4823101228311755       -1.9993135890234046        4.7257404860530761     
 H  -4.2565944830933349       0.19727070340842889        4.1009487300121084     
 H  -2.7015008895443429       0.11857217286581981        3.2626580182074196     
 H  -2.8167239256361887      -0.29800946273567142        4.9969187816468379     
 C  -1.7540812867315398       -3.1366998776886339        6.9070273749922677     
 C  0.17024927660954337       -7.7776324673555504        4.1413559211166193     
 H -0.66614251538524993       -6.5467092907751008        5.4253262139668683     
 C  -3.8440680181628091       -7.5289154303669816        5.0244418894171829     
 C  -5.2167313726042774       -5.9998701932418399        3.7964487866751853     
 C   1.4640488423000249       -4.3468916537799585        3.3107119507918994     
 C  0.13079761115570165       -2.9206138210569823        2.0110779171028708     
 C  -1.1697199947937507       -1.8453042808724811        7.0761868281174820     
 C  -2.8591484253956279       -3.5114388033116919        7.7286256899673047     
 C  0.83038075394312660       -8.4836305567689045        5.2009918844147505     
 C  0.40419105719293014       -8.1779759452163088        2.7923596114615785     
 H  -3.6490905414025772       -7.3492898779817413        6.0891233754173664     
 H  -2.9994652829637038       -8.0796651321072748        4.5962503876112235     
 C  -5.2028736497366568       -8.1693527231468508        4.7488459249362123     
 C  -5.7322201297304396       -7.3985841020032748        3.5298668714575454     
 H  -5.0889624805155718       -5.3553802967695523        2.9208598202791274     
 H  -5.8215748367160574       -5.4839341488684310        4.5574351457103051     
 H   1.8784580008363636       -3.7173783027751472        4.1124346632931665     
 H   1.4146056842160979       -5.3866525971384371        3.6508790729767719     
 C   2.2003511993165481       -4.1391337111310111        1.9725931171082327     
 C   1.1506492645069659       -3.4903754039595132        1.0394594865168516     
 H -0.88746226659119765       -2.8213258746277110        1.6247403112624621     
 H  0.46424343758243303       -1.9679201354491924        2.4477537084281238     
 C  -1.7542769540239809      -0.94980983368062555        7.9746709002537006     
 C   8.1863693342754354E-002  -1.4878635884955687        6.2900921039471314     
 C  -3.4032402879615988       -2.5800188354597999        8.6173015117149934     
 C  -3.3720663364629533       -4.9386532165125976        7.6398601996518112     
 C   1.6082423450788159       -9.6021350206332823        4.8936951110902926     
 C  0.66034890681499370       -7.9895891958649718        6.6310285816448475     
 C   1.2161230823874924       -9.2898538155868824        2.5422542886443944     
 C -0.24987977094149291       -7.4097522742338073        1.6552751857620500     
 H  -5.8837022205330554       -8.0274393991802810        5.5955977967418908     
 H  -5.1148917691018241       -9.2447791551770795        4.5565797232292029     
 H  -5.3110808181278637       -7.8019084722647767        2.5990793111078521     
 H  -6.8264892702887998       -7.4418299274505539        3.4593380685833806     
 H   2.5615534005399008       -5.0898199633865024        1.5651334200219846     
 H   3.0678452998017578       -3.4794869220077227        2.0966979629046190     
 H   1.5904428084320841       -2.7214992055895024       0.39346307604739306     
 H  0.67429709220448597       -4.2451486075227765       0.40051517121221869     
 H  -1.3320937441655476        4.4495808958631193E-002   8.0708613973054639     
 C  -2.8694094036429862       -1.2942112537320138        8.7390233340679124     
 C  0.35407076090359085        1.8722668147752877E-002   6.1820975384614023     
 H  -6.1607173374883709E-002  -1.8581782448769568        5.2592582277212250     
 C   1.3118855275175256       -2.2111701483722732        6.8942842725646054     
 H  -4.2633693168515494       -2.8507326156547323        9.2265595048902398     
 C  -4.8138104579856069       -5.1278032276871013        8.1150472234332582     
 H  -3.3432511226525810       -5.2235192937182893        6.5788142338654882     
 C  -2.4159883594069687       -5.8834036341411382        8.3988467664199611     
 H   2.0801014104592119       -10.158050945816921        5.7006497950469166     
 C   1.8094609540973445       -10.018321331881673        3.5752892369773366     
 C   1.4332113958364743       -6.6694057614003235        6.8655990579322452     
 H -0.41450877642085299       -7.7821870566150508        6.7817832783448022     
 C   1.0497778068610431       -9.0099516165319073        7.7052814520202162     
 H   1.4044895058555409       -9.5879907279527377        1.5135266348527412     
 C  0.58775586340367536       -7.3752562430160546       0.36888786996283940     
 H -0.35236497442849890       -6.3642652311888854        1.9941569202981659     
 C  -1.6621989853792178       -7.9552424249528606        1.3619322966333349     
 H  -3.3227464641316486      -0.57799951110858827        9.4190444733134164     
 H -0.52367489697944525       0.56310631311752513        5.8097887147799030     
 H   1.1873919481379716       0.21402201603586243        5.4936397007433868     
 H  0.63078346582598299       0.45037911308264872        7.1535693225565122     
 H   1.4978942286850656       -1.8345335812293697        7.9103074628294117     
 H   2.2200638400242432       -2.0437467302259442        6.2973314127172229     
 H   1.1561093389241908       -3.2956031101610574        6.9834078615709467     
 H  -5.1395364287548855       -6.1659038042619292        7.9568019930873373     
 H  -5.5124933823725799       -4.4657634119787719        7.5849386191406678     
 H  -4.9142432082705394       -4.9236794689805619        9.1891380708936925     
 H  -2.4292510611696114       -5.6517835488486448        9.4728823018764672     
 H  -1.3871206157379337       -5.7648152757427944        8.0348425857616963     
 H  -2.7037168855690319       -6.9386080253589215        8.2816932789961566     
 H   2.4582426492728970       -10.864298039412189        3.3553805386398912     
 H   2.5145157152079860       -6.8611708327816121        6.8951873103184642     
 H   1.1469417923981635       -6.2126512311158351        7.8229810410215732     
 H   1.2483997357611243       -5.9270488442251024        6.0788679460171720     
 H   2.1223628193993651       -9.2363123559395532        7.6759366487598113     
 H  0.49251192583772652       -9.9485492402543851        7.5908999931128234     
 H  0.83132193361567863       -8.6052103067441514        8.7023581656649345     
 H   1.6066909411328889       -7.0101741722646382       0.55740241831150894     
 H  0.12223577513749447       -6.7207004295673620      -0.38076478172266809     
 H  0.67385241000171991       -8.3688441500901831       -8.8717595963634890E-002
 H  -1.6082394748139432       -9.0122790962687187        1.0645818986892683     
 H  -2.1454435296450143       -7.4013451673967463       0.54530566758283006     
 H  -2.3098404920095015       -7.8984399382546044        2.2484485785967427     
         240

 C   9.0491252939999995        6.1667318195000016       -9.3439185540000000     
 C   9.6227091031000018        5.9879566014999996       -8.0412210326999993     
 C   9.4014233073999982        7.3405315988999984       -10.082694304000000     
 N   8.1811095635999962        5.2404477771000000       -9.9104495530999994     
 C   10.542762464200004        6.9240961375999985       -7.5583810962999998     
 C   9.2952253728999992        4.8074400653999998       -7.1316696911000008     
 C   10.334207447500003        8.2401295630999982       -9.5561281420000004     
 C   8.8283330858000006        7.5720242640000022       -11.470384706300003     
 Dy   7.1320841562999995        4.5028762332000003       -11.775497010700002     
 H   8.0215476372999994        4.4947584459999996       -9.2284682181999997     
 H   10.985109299299996        6.7675885341999997       -6.5746463381000000     
 C   10.923579189800000        8.0385533311999993       -8.3073893544999997     
 C   7.8094476002000004        4.7416913835000001       -6.7249601039000000     
 C   9.8301299787999969        3.4548630133999998       -7.6510800774999996     
 H   9.8475879133999946        5.0046248886000004       -6.1990666095000000     
 H   10.612518963900001        9.1157510349000006       -10.139944760200001     
 C   9.7283769523999979        6.9224895619000000       -12.541360192599999     
 H   7.8345859343999988        7.0837584160000002       -11.504234795500002     
 C   8.5828546296999999        9.0503432662000005       -11.815664760500001     
 N   6.5274709215000000        5.3993514871999997       -13.741539616900001     
 H   5.5868351409999972        5.6924900665999996       -13.459386974999999     
 N   5.8946660490000005        2.7158351830999989       -12.209247054600002     
 O   9.0896912407000023        3.2073419651999999       -12.135526686499999     
 O   5.1392040864000004        5.4859830269999996       -10.865794586100000     
 H   11.671144817700000        8.7284194902000003       -7.9221251715000003     
 H   7.6399260049999977        3.9241415678000000       -6.0126171809000004     
 H   7.1259734097000003        4.5809121080000006       -7.5696184987999997     
 H   7.5015016051999979        5.6792256490000010       -6.2418840142000001     
 H   10.918587495900001        3.4995848466000008       -7.7897472561000001     
 H   9.3923548114999988        3.1534706295000001       -8.6110408174999993     
 H   9.6219822160999993        2.6526189675000000       -6.9279005642999998     
 H   9.3089946774999994        7.0344771051999988       -13.549325601400000     
 H   9.8846967941999999        5.8529613369999991       -12.348496113700001     
 H   10.720960401299997        7.3949240573999981       -12.524943889699999     
 H   9.5258725956999992        9.6061962961000003       -11.899563306300001     
 H   7.9753699933000011        9.5498372486999958       -11.050675253800000     
 H   8.0731472189000009        9.1322165882000039       -12.785823829800000     
 C   6.9942838531000007        6.2820326394999997       -14.706886104000002     
 C   5.0595029553000019        1.6463658434999999       -11.943782597600000     
 H   5.8903998016999983        2.8866435212999999       -13.222033922500000     
 C   9.0633101227000008        1.8913336916999997       -12.811962837199999     
 C   10.437607227100003        3.4161885162999992       -11.581265209200000     
 C   3.7533050430000015        5.0577027723999999       -11.104329931400001     
 C   5.0749111081000002        6.4655805451999999       -9.7749414212999994     
 C   6.4191321362000000        7.5770788664999982       -14.877752341500003     
 C   8.0970249062999997        5.8974058924999984       -15.526434725900002     
 C   4.4011972683000016       0.94262141399999999       -13.006414569200000     
 C   4.8269449763000001        1.2373018744000004       -10.596854072999999     
 H   8.8623749572000001        2.0732890361999994       -13.875092364900000     
 H   8.2216926772000001        1.3375520566999999       -12.381795758599999     
 C   10.424712106400001        1.2525067434999999       -12.545279823400000     
 C   10.955925679399998        2.0168364743999998       -11.323145046300002     
 H   10.310901173700001        4.0559062587000003       -10.702205526400000     
 H   11.041248497800000        3.9369267144000002       -12.339967644500000     
 H   3.3288229824999984        5.7054089300999999       -11.885982387500000     
 H   3.8120430101000000        4.0282834094999993       -11.472980490099999     
 C   3.0215985830999998        5.2203881941999981       -9.7575840800000009     
 C   4.0670844647999997        5.8591894310999999       -8.8132517901000007     
 H   6.0934212179999996        6.5694124221000001       -9.3909314379000008     
 H   4.7270668730000001        7.4240694704000001       -10.186751398000000     
 C   7.0109898066999996        8.4670762785000004       -15.776843541200000     
 C   5.1696305457999996        7.9428835528999997       -14.092340317200000     
 C   8.6488818071000004        6.8238095634000002       -16.415571736400000     
 C   8.5997255351999993        4.4669219405999998       -15.434023747099999     
 C   3.6244797790999992      -0.17828753300000003       -12.704651490000000     
 C   4.5721192040999998        1.4406539569000001       -14.434834329300001     
 C   4.0159338233999993       0.12347235339999998       -10.352432449400000     
 C   5.4823805860999979        1.9972240945999995       -9.4550346917999999     
 H   11.102399160699999        1.4019478671000001       -13.393375921600001     
 H   10.340425611100001       0.17556026459999999       -12.359882071900000     
 H   10.537382132699999        1.6076922722000000       -10.393736758799999     
 H   12.050442049999997        1.9745635595000000       -11.255318273500002     
 H   2.6762020203999999        4.2541063064999980       -9.3738275551000001     
 H   2.1452031332999999        5.8717234030999998       -9.8603776005999997     
 H   3.6202874164999992        6.6065403092999988       -8.1472460785000003     
 H   4.5555428821000001        5.0950977661000021       -8.1949337920000005     
 H   6.5967069969999983        9.4644973327000006       -15.875009562100001     
 C   8.1242103752000006        8.1130826403000000       -16.539681667100002     
 C   4.9036561952000000        9.4507952306000007       -13.989361868200000     
 H   5.3119569535999993        7.5756633650999996       -13.060202201100001     
 C   3.9364132312999991        7.2222760543000017       -14.693268822600000     
 H   9.5080372492000009        6.5460079980000003       -17.022983920600002     
 C   10.041895860999999        4.2676252509000001       -15.903497558000002     
 H   8.5644687654000009        4.1837565266000007       -14.372699150500001     
 C   7.6401699323000001        3.5275372011999999       -16.195254994500001     
 H   3.1542628996000008      -0.73116729160000005       -13.514620602700003     
 C   3.4229512664000001      -0.60101482829999986       -11.388374387800001     
 C   3.7935049888999988        2.7573828363000001       -14.668635809500001     
 H   5.6463124374999989        1.6535057302000000       -14.582390048800002     
 C   4.1905843173999990       0.42039730240000001       -15.512082613900001     
 H   3.8274438746999984      -0.17892087860000000       -9.3251401610000002     
 C   4.6545132762999994        2.0086428230000002       -8.1620213301000000     
 H   5.5752393329000016        3.0471833717000001       -9.7825132412000002     
 C   6.9002821699000005        1.4583032424999995       -9.1767647217999997     
 H   8.5827752604000001        8.8249355886000007       -17.220704220399998     
 H   5.7832827274999996        9.9925545767000035       -13.617715098000000     
 H   4.0705097886999981        9.6517800390000001       -13.302343497800003     
 H   4.6297954570999993        9.8806348600000007       -14.962386010400001     
 H   3.7489443514999996        7.5989214233999984       -15.709015264400000     
 H   3.0302111318999989        7.3922679169999981       -14.094205652399999     
 H   4.0889023496999997        6.1374091829999999       -14.782365644500000     
 H   10.359835142900000        3.2274008398999996       -15.743614804000002     
 H   10.742960545500001        4.9252513829000009       -15.371097753000001     
 H   10.147543250000000        4.4705562427999999       -16.977244684100000     
 H   7.6594604119000014        3.7568845700000000       -17.269683949200001     
 H   6.6105944184999981        3.6539343645000009       -15.835988194100000     
 H   7.9199778063000004        2.4705690751999998       -16.074726481199999     
 H   2.7753108515000000       -1.4489649413000001       -11.172187492500001     
 H   2.7130998560999999        2.5607398839000011       -14.697867056300002     
 H   4.0775188083999998        3.2156648660999991       -15.626001131500001     
 H   3.9752145913000008        3.5003346111000000       -13.881713907600000     
 H   3.1191190413999998       0.18800996729999997       -15.486264295200000     
 H   4.7526118807000000      -0.51532288709999996       -15.397695802799999     
 H   4.4095991000000012       0.82813826030000004       -16.507799757099999     
 H   3.6302409077000002        2.3652347056999998       -8.3372635808000002     
 H   5.1197491605999996        2.6588357427000000       -7.4084558570999999     
 H   4.5826859544999978        1.0090330235000000       -7.7150640294999997     
 H   6.8556122342999997       0.39668703910000003       -8.8947276407999993     
 H   7.3830239960000004        2.0038756873999999       -8.3543361892999997     
 H   7.5433991310000010        1.5334720474000001       -10.065063714800001     
 C  -3.8179495855000014       -3.2457252562000001        1.5498034167000001     
 C  -4.3915359715999989       -3.4177541771000000       0.24632592040000001     
 C  -4.1580976205000004       -2.0684534515999999        2.2886135905999998     
 N  -2.9619216820999994       -4.1824686706999996        2.1177447711999999     
 C  -5.3012591970000020       -2.4720092644000000      -0.23723933590000001     
 C  -4.0713466554000002       -4.5992957877000000      -0.66446876690000001     
 C  -5.0793019642999999       -1.1577565858000001        1.7605785014999999     
 C  -3.5878907826000002       -1.8469596610000005        3.6791604227000003     
 Dy  -1.9105056571999992       -4.9321005494000003        3.9780786109999999     
 H  -2.8119265479000011       -4.9302998774999987        1.4360255239999999     
 H  -5.7447941574999986       -2.6236112829000007       -1.2212098638000000     
 C  -5.6696319936999986       -1.3530216403999999       0.51122645690000001     
 C  -2.5853381277999992       -4.6696902918000003       -1.0699016834999999     
 C  -4.6122982272000002       -5.9508176834000004      -0.14855953929999999
[truncated: 1,175,947 more chars]
