# Supplementary material for: Unraveling the Contributions to Spin–Lattice Relaxation in Kramers Single-Molecule Magnets
Source: J Am Chem Soc. 2022 Dec 9;144(50):22965–75. doi: 10.1021/jacs.2c08876 (PMC9782788; doi:10.1021/jacs.2c08876)
Supplement: Supplementary file 2 — ja2c08876_si_002.zip [file ja2c08876_si_002.zip › phonon_Dy/mol-10/mode-1-10/8/Cart_disp.xyz]

         240

 C   9.0677615273750263        6.1996790928534109       -9.3263886059503172     
 C   9.6369557593456854        6.0515497975394315       -8.0171620929333258     
 C   9.4597960560615793        7.3347388458839982       -10.108433189283637     
 N   8.1706549107972535        5.2763629322309047       -9.8554881400077008     
 C   10.588791578531758        6.9747120305781820       -7.5708724155500935     
 C   9.2881301033741046        4.9105240387331683       -7.0630180200435317     
 C   10.421503889834831        8.2235909724230858       -9.6144195071541887     
 C   8.9058454589576108        7.5424476454386671       -11.508381266311799     
 Dy   7.1576113600172810        4.4754653255220100       -11.715798795316260     
 H   7.9792433281472750        4.5705769530946805       -9.1373917978152495     
 H   11.028852626528453        6.8358576799420376       -6.5839583873441123     
 C   11.005788850453593        8.0503301771377220       -8.3592457923317429     
 C   7.8046836059437004        4.8755487015732433       -6.6415603352969024     
 C   9.7993618949105770        3.5316320978319418       -7.5396538100759640     
 H   9.8490932184205047        5.1314879646017921       -6.1403972661615098     
 H   10.726846571708011        9.0675757889383206       -10.232446717118723     
 C   9.8355967031881804        6.8974998369495690       -12.557747123277689     
 H   7.9210218221743567        7.0395685958185803       -11.557979479082926     
 C   8.6408650247992451        9.0151111605084484       -11.871659442560713     
 N   6.5900437850101881        5.4180196087760972       -13.671703070769809     
 H   5.6828147724705920        5.7956099503954146       -13.367179494870740     
 N   5.9352566439707779        2.6765335291092867       -12.150117613168980     
 O   9.1104599517964235        3.1559001194739809       -11.998562287282606     
 O   5.1317929571758185        5.4600275020848059       -10.878808799866359     
 H   11.777090381228962        8.7301767295210020       -8.0008124544958186     
 H   7.6458664506793212        4.1041467172653086       -5.8740093989540201     
 H   7.1136600565199091        4.6549830779193568       -7.4692202606079876     
 H   7.4963159943813338        5.8436966908877448       -6.2170930292257998     
 H   10.887519459745556        3.5575329389674999       -7.6878629465082531     
 H   9.3495143518882493        3.2064163195930249       -8.4866928883222741     
 H   9.5849718300210256        2.7554553734255709       -6.7891027707821312     
 H   9.4359155948738245        7.0024837259598316       -13.574716673083278     
 H   9.9936827392332379        5.8289887279979622       -12.359373719160484     
 H   10.824229880588518        7.3777975783733494       -12.521510628059993     
 H   9.5745180069656382        9.5903979348188155       -11.938901192970610     
 H   8.0042601347299183        9.5089650313301810       -11.124988048593499     
 H   8.1522308905126923        9.0769678842059669       -12.854580314901860     
 C   7.0944348929391108        6.2291303771762374       -14.682879110431518     
 C   5.0921600196210886        1.6152469797533686       -11.878854908317084     
 H   5.9325391365093427        2.8400734762994926       -13.164212308054458     
 C   9.1034015016304508        1.8442049850963056       -12.683220666355252     
 C   10.452545534338672        3.3797076627118403       -11.438248633112069     
 C   3.7531946913760779        4.9867400027926729       -11.080950964338918     
 C   5.0587560016835251        6.4676941007863915       -9.8135269590218055     
 C   6.5753001080745497        7.5418652925476266       -14.922034974958873     
 C   8.1757683962588636        5.7511936077141916       -15.487590385688213     
 C   4.4350874416532768       0.90435268920893630       -12.938242026819569     
 C   4.8441009429575459        1.2245540314961316       -10.528960595471819     
 H   8.8936910888595033        2.0294005470123557       -13.743302746645030     
 H   8.2741972468689777        1.2724854735619404       -12.253045555084663     
 C   10.476602539673889        1.2289345853334146       -12.429330710186891     
 C   10.992834466976737        1.9858494026795623       -11.195824441992745     
 H   10.314010867386660        4.0106997390243420       -10.554883894975960     
 H   11.050783098587452        3.9169439039458158       -12.189767740730820     
 H   3.3004871211815687        5.5970153160010634       -11.878185762327030     
 H   3.8320535395989279        3.9468437541694925       -11.416216745991630     
 C   3.0386089427954306        5.1778504530708025       -9.7277009708417221     
 C   4.0901587629295051        5.8540576490254059       -8.8169542169266801     
 H   6.0815179272290809        6.6118765291724584       -9.4529974497010336     
 H   4.6720155887682999        7.4040938376487713       -10.243672628763267     
 C   7.2036161996621617        8.3574135359525723       -15.871916980533998     
 C   5.3357510637709620        7.9938960416597356       -14.160506497098980     
 C   8.7634710933030249        6.6038496380594962       -16.430492384466014     
 C   8.6144700373770124        4.3037606826280115       -15.320400785213016     
 C   3.6538280570977704      -0.21144618850510077       -12.630165849655732     
 C   4.6086465724978698        1.3907019074542697       -14.370331553950441     
 C   4.0272485500061235       0.11644012856676164       -10.279080078157149     
 C   5.4753525453872411        2.0041359751517334       -9.3864126310981515     
 H   11.149591508002388        1.4047677110949979       -13.276600432238739     
 H   10.412259902608200       0.14796136794283152       -12.259913902476375     
 H   10.578352568412285        1.5572330638137590       -10.273106044350065     
 H   12.087577100748584        1.9605307769444960       -11.126464632462252     
 H   2.7069340573196405        4.2192320626031741       -9.3124632867494483     
 H   2.1559461703086296        5.8196815928327545       -9.8360008344619168     
 H   3.6419552258767838        6.6006793890537692       -8.1514674583242996     
 H   4.6120900228594062        5.1110534686336413       -8.1989234440987833     
 H   6.8345182229800976        9.3688711257236097       -16.030816239231434     
 C   8.2963975085255779        7.9099287872076323       -16.622266676461201     
 C   5.1213088664265909        9.5151229176694638       -14.124194115239320     
 H   5.4570383339263380        7.6704269299642220       -13.109765939312817     
 C   4.0791125083891417        7.2907063875272788       -14.734796476476330     
 H   9.6040989394824585        6.2509597539169732       -17.029840183655647     
 C   10.052847180302217        4.0176657021726250       -15.765412794311281     
 H   8.5594072053515688        4.0776948836928311       -14.244289389592067     
 C   7.6173560490007191        3.3684520351390979       -16.039383389744451     
 H   3.1832355363599665      -0.76899851490664850       -13.437103041190925     
 C   3.4425755204800841      -0.61972351131884551       -11.310878984099753     
 C   3.8388151865994908        2.7105926085062593       -14.613853453318617     
 H   5.6841028424287003        1.5934814893367839       -14.521073809844047     
 C   4.2172991124702808       0.36552801832850795       -15.438869628378150     
 H   3.8237163363523043      -0.16775841965319782       -9.2496411156836729     
 C   4.6230509331109317        2.0237732592740039       -8.1091532521965863     
 H   5.5649421272618138        3.0508650051143720       -9.7260655388523976     
 C   6.8926367342032879        1.4831822999565345       -9.0717457641011876     
 H   8.7767873973168182        8.5643516871041427       -17.347747993903255     
 H   6.0105753421445458        10.040366818848089       -13.750740425665969     
 H   4.2774974117626421        9.7711167828193979       -13.465935683718623     
 H   4.8843367003816915        9.9162339873681962       -15.119871560984636     
 H   3.8934099283538224        7.6462383062689234       -15.759093326641169     
 H   3.1819376935601635        7.5005721559839529       -14.133647846481404     
 H   4.2047105664874120        6.1997190518618330       -14.794426742546648     
 H   10.324027514026325        2.9707809461874151       -15.557349553261835     
 H   10.775919960598408        4.6695330546981246       -15.255280496581925     
 H   10.178147377846130        4.1686518916299997       -16.846896429324584     
 H   7.6713633191741630        3.5252562128035150       -17.128554698757942     
 H   6.5878448401351655        3.5792017263952500       -15.710157197404619     
 H   7.8315094459328192        2.3027143209991876       -15.843493277592119     
 H   2.7897760083765606       -1.4626884013132744       -11.091293017351578     
 H   2.7557217182380938        2.5251419996263156       -14.607885767120450     
 H   4.1007483026345009        3.1390143251714338       -15.592413208041080     
 H   4.0519451733932872        3.4738024972981369       -13.853209643199305     
 H   3.1456820362501259       0.13639552895299006       -15.405897955030033     
 H   4.7771247175861813      -0.57080849245468135       -15.322245219100221     
 H   4.4322615020328628       0.76640299992922678       -16.438108002208089     
 H   3.5977044058366676        2.3655071256134157       -8.3074564597710410     
 H   5.0678107550107629        2.6881348687945299       -7.3556333513390300     
 H   4.5552737352396866        1.0294783504460256       -7.6498309474558255     
 H   6.8516189592631562       0.42479874844313137       -8.7771870184966954     
 H   7.3523582204260078        2.0441021046829704       -8.2457995631995384     
 H   7.5541278992978711        1.5538586144664968       -9.9469905373244583     
 C  -3.8848325013965925       -3.2227171442155478        1.5413795979826641     
 C  -4.4520825904090149       -3.3604670738221532       0.23064967352586940     
 C  -4.2284377062607179       -2.0640390401322426        2.3083418434840288     
 N  -3.0334393826074373       -4.1751726941137370        2.0905122760600752     
 C  -5.3581768093750437       -2.4015837432520510      -0.23153251225824975     
 C  -4.1316040892743899       -4.5166135111522925      -0.71391194465589525     
 C  -5.1423641025755522       -1.1360288544648545        1.7980534139559390     
 C  -3.6815606877018592       -1.8815359517530776        3.7138170662149448     
 Dy  -2.0121755137741340       -4.9526661806462311        3.9573971677856501     
 H  -2.8643435244460305       -4.8967596030065561        1.3845074447103769     
 H  -5.7992891839098091       -2.5298079364386123       -1.2194111448712806     
 C  -5.7265154421867619       -1.2993963612151900       0.54163540489858508     
 C  -2.6455803403169731       -4.5746494169148804       -1.1213351604935495     
 C  -4.6709506561654903       -5.8837775843797777      -0.23716947011516584     
 H  -4.6827430891028934       -4.2885207936817702       -1.6405434599849693     
 H  -5.4133761469102417      -0.27290995163176590        2.4042421271405012     
 C  -4.6471675767842804       -2.5024545129900981        4.7460205132111017     
 H  -2.7157982627144577       -2.4212479342373330        3.7725558716618148     
 C  -3.3605552657940336      -0.42247246513678333        4.0860150654420702     
 N  -1.3465774717288965       -3.9525834604504984        5.8605525430334975     
 H -0.43190455849084247       -3.6370773414896580        5.5179830387360198     
 N -0.76644717624521330       -6.7406286465010163        4.3718125294626109     
 O  -3.9683091480645500       -6.2198897489856062        4.3204837539091239     
 O   2.9786262447887291E-003  -3.9982277942874056        3.0794680912333914     
 H  -6.4630529825564507      -0.59058636878041237       0.16993733551693274     
 H  -2.3331177986587770       -3.6217436023946235       -1.5720801777851801     
 H  -1.9644837071305583       -4.7660411932606959      -0.28006667819778208     
 H  -2.4774409132432735       -5.3685220651678804       -1.8620952459459552     
 H  -4.4666739703426543       -6.6644458275101943      -0.98547392123508148     
 H  -4.2347469799733508       -6.2168479497312470       0.71330575281722974     
 H  -5.7596332087367852       -5.8414248626559306       -9.7052017512815600E-002
 H  -4.2436770830978130       -2.4444638267806629        5.7661781669400280     
 H  -4.8645651415578373       -3.5553882147793443        4.5174665089507915     
 H  -5.6081012406007940       -1.9663822324428577        4.7203052318185712     
 H  -4.2705067264798595       0.19223280929965883        4.1404287846343122     
 H  -2.6953966900534745        4.4976589857066790E-002   3.3471036722496006     
 H  -2.8787267680230850      -0.38182383827033145        5.0738689687306344     
 C  -1.7736255357299933       -3.0759724237971655        6.8461253440793159     
 C   9.4386683536516650E-002  -7.7759883045234091        4.0551921616826281     
 H -0.73893611262043835       -6.5958885151757665        5.3881400930280652     
 C  -3.9297609031124208       -7.5518768558935800        4.9688049639403760     
 C  -5.3037052086527625       -6.0329185023500624        3.7257742364657855     
 C   1.3961941581398349       -4.4587955274290723        3.2177774573217821     
 C   2.7600351295517994E-002  -2.8171388241855340        2.1803373378363369     
 C  -1.1513374942825743       -1.8043881506648511        7.0422096892386108     
 C  -2.8778326566419037       -3.4414753754669496        7.6743296390953883     
 C  0.80112445996122084       -8.4908374810350473        5.0814981688312244     
 C  0.31181369909526907       -8.1350005688130960        2.6897850944210577     
 H  -3.7764582056782214       -7.3870447346430126        6.0441255555842268     
 H  -3.0557251558955385       -8.0698581827633156        4.5561549119426346     
 C  -5.2616622846255536       -8.2225280874439566        4.6347085304124169     
 C  -5.7724354732133456       -7.4398558362499312        3.4143452510694772     
 H  -5.1666236681408035       -5.3671845104233800        2.8664077898829996     
 H  -5.9452269000634237       -5.5494381644679551        4.4794835548342755     
 H   1.8096234997109482       -3.9974860218913157        4.1517837387613996     
 H   1.3563646548259030       -5.5680923786905625        3.3438901370080307     
 C   2.1271930823879144       -3.9625773095123975        1.9217488958140472     
 C   1.0433567708171090       -3.2088681592548047        1.1027844134382245     
 H -0.99713820243334339       -2.6778377600506147        1.8224936810136909     
 H  0.34862752732925456       -1.9294267575686015        2.7688511227534280     
 C  -1.7056428573936400      -0.91367023060462405        7.9647903547255980     
 C  0.10834577460918093       -1.4613615174028372        6.2619468886915444     
 C  -3.3876436505924730       -2.5168371072551707        8.5905007389725778     
 C  -3.4231451768939523       -4.8554993665943398        7.5620115863577029     
 C   1.5815202696967479       -9.5952604859861772        4.7290536344307146     
 C  0.67551381092866813       -8.0234319905712255        6.5272784252293023     
 C   1.1239593431495611       -9.2368407919900779        2.3948496377435067     
 C -0.34758007580186367       -7.3351385613830482        1.5759854452992879     
 H  -5.9738000906376696       -8.1187820887098994        5.4623866965220964     
 H  -5.1365007607104411       -9.2912794497782176        4.4209641786269520     
 H  -5.3110757910904525       -7.8128331402735034        2.4884285029492119     
 H  -6.8631320001042555       -7.5086876353711727        3.3089432789655402     
 H   2.5569803204922295       -4.8127640286194122        1.3418138332699301     
 H   2.9520862693906444       -3.2706568879725331        2.1697162113024637     
 H   1.4464457050610695       -2.3322483695619480       0.56082007991601379     
 H  0.57454367408263030       -3.8827050594958523       0.36265277964175202     
 H  -1.2530907430461085        6.5554856466073536E-002   8.0835688371607421     
 C  -2.8224832529043558       -1.2458464123473276        8.7315882209413722     
 C  0.42834915369765525        4.0234582838710078E-002   6.2099054646241489     
 H  -5.2112429477339905E-002  -1.7865232549530612        5.2167044940053700     
 C   1.3190426732952421       -2.2466741435584034        6.8311853031381062     
 H  -4.2446634884677925       -2.7802506566392204        9.2074030402510090     
 C  -4.8585920811729908       -5.0263859279821173        8.0651801298323029     
 H  -3.4303006189285674       -5.1185050472459865        6.4927856279366862     
 C  -2.4648594386123275       -5.8356541761242848        8.2741846994689823     
 H   2.0856750687052186       -10.162169039748189        5.5101069799023508     
 C   1.7459682892715487       -9.9853913026632988        3.3970380535184450     
 C   1.4041144432517401       -6.6728139827520225        6.7443653042372427     
 H -0.40159670785398749       -7.8647230389082923        6.7313080366830906     
 C   1.1644548901109417       -9.0403467366352537        7.5703075039283574     
 H   1.2905603569622544       -9.5072796723438806        1.3535468873975396     
 C  0.52942296182907078       -7.1947921848889118       0.31579822647939026     
 H -0.50145239688125121       -6.3112450046599884        1.9642353957064445     
 C  -1.7285791428691777       -7.9215925403177003        1.2142911333210067     
 H  -3.2507887810128664      -0.53350599605849647        9.4321319562849055     
 H -0.43311265141748118       0.62681882189853444        5.8614113297391608     
 H   1.2665146089095338       0.23615051138272297        5.5276087826298728     
 H  0.72073535806751687       0.42458079909998669        7.1983831159794631     
 H   1.5291303589647205       -1.9072909843212955        7.8567861910889070     
 H   2.2269389740689043       -2.0907337559652430        6.2306658209883210     
 H   1.1248500398891508       -3.3281758371502352        6.8869864745953180     
 H  -5.2072410958709012       -6.0558902702516848        7.8975113170253639     
 H  -5.5555246441756303       -4.3430142116369561        7.5593873246676697     
 H  -4.9331778616538111       -4.8362474700632960        9.1444909753314221     
 H  -2.4574850541833473       -5.6378020170036232        9.3555708985803925     
 H  -1.4405753785764781       -5.7170565310793204        7.8969637860775110     
 H  -2.7667023865935629       -6.8831983578266147        8.1289645919894244     
 H   2.3968633793873986       -10.821089995984609        3.1453710875769909     
 H   2.4958404999540069       -6.8172349183653491        6.7041248638091098     
 H   1.1566373316695540       -6.2525105275054846        7.7309517936228085     
 H   1.1383279954273509       -5.9194724142414517        5.9871048753842357     
 H   2.2484223592510166       -9.2099427233309683        7.4890094377229577     
 H  0.65143903519420387       -10.007230126944586        7.4680718795255370     
 H  0.96977324410838406       -8.6624654170750848        8.5840228774088576     
 H   1.5288466614280805       -6.8049604652178948       0.56105774750780446     
 H   6.4421967289472665E-002  -6.5103094857284480      -0.40795716612834959     
 H  0.66671097904036813       -8.1569385341220446      -0.20087112437147470     
 H  -1.6228255716606266       -8.9620917747903484       0.86794389257781779     
 H  -2.2102070418621675       -7.3477853841844052       0.41029887225701067     
 H  -2.4043313814489111       -7.9326012262305969        2.0847053811092939     
         240

 C   9.0668297157062749        6.1980317291857405       -9.3272651033528025     
 C   9.6362434265334027        6.0483701377374599       -8.0183650399216599     
 C   9.4568774186284994        7.3350284835347983       -10.107146245019456     
 N   8.1711776434373906        5.2745671744743596       -9.8582362106623158     
 C   10.586490122815171        6.9721812359292725       -7.5702478495875889     
 C   9.2884848668503999        4.9053698400665100       -7.0664506035963548     
 C   10.417139067718090        8.2244179019569312       -9.6115049388964788     
 C   8.9019698402997314        7.5439264763667335       -11.506481438311210     
 Dy   7.1563349998314170        4.4768358709059095       -11.718783706085448     
 H   7.9813585436049106        4.5667860277399468       -9.1419456188344856     
 H   11.026665460167031        6.8324442226549360       -6.5834927848819067     
 C   11.001678367420913        8.0497413348408351       -8.3566529704401553     
 C   7.8049218056565151        4.8688558356695806       -6.6457303237270580     
 C   9.8009002991050487        3.5277936436103445       -7.5452251234471657     
 H   9.8490179531694793        5.1251448108017028       -6.1433307333284342     
 H   10.721130191317609        9.0699845512364039       -10.227821619272786     
 C   9.8302357156487705        6.8987493231970909       -12.556927776743805     
 H   7.9167000277856392        7.0417780868276516       -11.555292244903779     
 C   8.6379645050442821        9.0168727657930265       -11.868859708457677     
 N   6.5869151418346785        5.4170862026972930       -13.675194898076318     
 H   5.6780157908970628        5.7904539562056438       -13.371789868877203     
 N   5.9332271142222393        2.6784986118088225       -12.153074085240531     
 O   9.1094215162416035        3.1584722117602815       -12.005410507243477     
 O   5.1321635136370274        5.4613252783305652       -10.878158089178042     
 H   11.771793103052515        8.7300888675549526       -7.9968780903460281     
 H   7.6455694283953548        4.0951464597920424       -5.8809397880513190     
 H   7.1142757241789143        4.6512795294233884       -7.4742401725175878     
 H   7.4965752749222672        5.8354731387933576       -6.2183325784745094     
 H   10.889072861553279        3.5546355343491252       -7.6929571619878399     
 H   9.3516563748688366        3.2037690350883739       -8.4929102847811606     
 H   9.5868223493249740        2.7503135531292924       -6.7960426604580242     
 H   9.4295695490051337        7.0040833949218397       -13.573447119499114     
 H   9.9882334419815759        5.8301873584480646       -12.358829838887461     
 H   10.819066406624092        7.3786539023246824       -12.521682291141992     
 H   9.5720857364023573        9.5911878528828751       -11.936934298637080     
 H   8.0028156276584230        9.5110086421986715       -11.121272408853825     
 H   8.1482767069320587        9.0797303194056695       -12.851142490646765     
 C   7.0894273409471555        6.2317754902924261       -14.684079460109942     
 C   5.0905271664050344        1.6168029229407002       -11.882101292781231     
 H   5.9304321697688751        2.8424019785495180       -13.167103388776734     
 C   9.1013969326839277        1.8465614204264902       -12.689657774897491     
 C   10.451798618976738        3.3815317053912484       -11.445399461916466     
 C   3.7532002089572738        4.9902881412730391       -11.082119912691972     
 C   5.0595637570043488        6.4675884230070722       -9.8115976821357158     
 C   6.5674917094808221        7.5436259712452456       -14.919820843285930     
 C   8.1718312217609199        5.7585042219534817       -15.489532602698802     
 C   4.4333929329856128       0.90626612544848950       -12.941650653938590     
 C   4.8432431446246680        1.2251914236413251       -10.532355269348228     
 H   8.8921252822765293        2.0315949714717378       -13.749892227557778     
 H   8.2715720183855304        1.2757388027188434       -12.259483065260429     
 C   10.474008018010196        1.2301131932417440       -12.435128165847546     
 C   10.990989027597900        1.9873987562655844       -11.202190472208107     
 H   10.313855382702327        4.0129600650081247       -10.562249976547163     
 H   11.050306368548080        3.9179430444685250       -12.197277735919279     
 H   3.3019039142474900        5.6024349967060099       -11.878575593585680     
 H   3.8310530131239813        3.9509157369360177       -11.419054933197049     
 C   3.0377584248106593        5.1799773401272624       -9.7291951262996363     
 C   4.0890050480230302        5.8543142381291355       -8.8167690955853466     
 H   6.0821130917676269        6.6097533238188353       -9.4498941491109818     
 H   4.6747681529798850        7.4050926192863331       -10.240826567225104     
 C   7.1939848800140531        8.3628966730799448       -15.867163308567298     
 C   5.3274450378724136        7.9913454172217486       -14.157098188104031     
 C   8.7577416289928749        6.6148476343265212       -16.429746352062715     
 C   8.6137328122681609        4.3119187455266106       -15.326081933307366     
 C   3.6523606431978815      -0.20978825572984575       -12.633890131672946     
 C   4.6068202040779758        1.3931995099265562       -14.373556692717919     
 C   4.0266828136758175       0.11679173980842356       -10.282747696719293     
 C   5.4757039474228790        2.0037903811241464       -9.3898437341332439     
 H   11.147231890637268        1.4046267188952479       -13.282439206706803     
 H   10.408668188032792       0.14934131277568993       -12.264912310947556     
 H   10.576304046626671        1.5597560242330710       -10.279137580072561     
 H   12.085720348211154        1.9612324160722712       -11.132907314514139     
 H   2.7053974554736588        4.2209757747980152       -9.3155315001669763     
 H   2.1554090184581982        5.8222836833461171       -9.8372196727688213     
 H   3.6408718354079448        6.6009724350660806       -8.1512563893330849     
 H   4.6092626658214364        5.1102556835069590       -8.1987239614938439     
 H   6.8226276616810919        9.3736524360724296       -16.023025905374865     
 C   8.2877881518592993        7.9200864798622499       -16.618137425993140     
 C   5.1104262328652608        9.5119065333159902       -14.117452502887353     
 H   5.4497842649100212        7.6656887517210111       -13.107287752402177     
 C   4.0719775445346844        7.2872848708659150       -14.732720093782513     
 H   9.5992958549683358        6.2657121661211246       -17.029497370502863     
 C   10.052299614337107        4.0301636796089939       -15.772317032495717     
 H   8.5596602833539901        4.0829979658381896       -14.250709877637464     
 C   7.6184967431656831        3.3764062934421428       -16.047176969982228     
 H   3.1817869045219682      -0.76710695374131610       -13.440978919266378     
 C   3.4415943077760800      -0.61878807716790318       -11.314753754284766     
 C   3.8365496767145166        2.7129321198959464       -14.616592571127686     
 H   5.6822133221822657        1.5964827013799447       -14.524139621791845     
 C   4.2159633727167662       0.36827148253208253       -15.442530277654242     
 H   3.8239027132696890      -0.16831654260053794       -9.2534160679494892     
 C   4.6246240502703850        2.0230167374603036       -8.1117966560917569     
 H   5.5654569875437234        3.0506809234436534       -9.7288879239697774     
 C   6.8930190059881236        1.4819383470837078       -9.0769967119861281     
 H   8.7670867904709766        8.5773808821789359       -17.341395805228089     
 H   5.9992107114123181        10.037976206740684       -13.744089159282671     
 H   4.2671480306095102        9.7651499456284281       -13.457756074422692     
 H   4.8716096382176071        9.9144540309997868       -15.111997283455405     
 H   3.8861866495111310        7.6438724621254774       -15.756589423529110     
 H   3.1743513654771554        7.4951569440347559       -14.131675736777334     
 H   4.1989201556480413        6.1966035584187411       -14.793823687644316     
 H   10.325817895470010        2.9836119408730442       -15.566662815798743     
 H   10.774271989843488        4.6823189711082183       -15.261071359402829     
 H   10.176617171453824        4.1837471091884995       -16.853413842063354     
 H   7.6707681738104547        3.5368376306633391       -17.135611161280046     
 H   6.5889823190534065        3.5829383583004875       -15.716448747239388     
 H   7.8359328639511787        2.3111070587092284       -15.855054937772513     
 H   2.7890527505327323       -1.4620022283126108       -11.095337741109001     
 H   2.7535906251311890        2.5269218938400000       -14.612384831579428     
 H   4.0995868279227752        3.1428468522178621       -15.594092604214026     
 H   4.0481086442886225        3.4751291029882303       -13.854634856419340     
 H   3.1443538865076195       0.13897625087034055       -15.409916272038531     
 H   4.7758990757418722      -0.56803421218694727       -15.326017748285210     
 H   4.4311283819312202       0.76948976294776550       -16.441592589952684     
 H   3.5993312309298342        2.3654935046177448       -8.3089468158224893     
 H   5.0704076752902250        2.6866699124898035       -7.3582744766270780     
 H   4.5566443462027015        1.0284560840987245       -7.6530926015580345     
 H   6.8518186230149984       0.42339316297597479       -8.7830640496118608     
 H   7.3538915092047077        2.0420907838188218       -8.2512263945045614     
 H   7.5535914608829779        1.5528392861131719       -9.9528941961982351     
 C  -3.8814883556017628       -3.2238675498147704        1.5418007889185308     
 C  -4.4490552594685644       -3.3633314289860454       0.23143348586957593     
 C  -4.2249207019726827       -2.0642597607056308        2.3073554308398272     
 N  -3.0298634975820651       -4.1755374929430502        2.0918739008170713     
 C  -5.3553309287562918       -2.4051050193094485      -0.23181785344033726     
 C  -4.1285912175806700       -4.5207476249796779      -0.71143978576810052     
 C  -5.1392109956617746       -1.1371152410316117        1.7961796683331419     
 C  -3.6768771924467663       -1.8798071372154237        3.7120842340391977     
 Dy  -2.0070920209454273       -4.9516378990839192        3.9584312399463677     
 H  -2.8617226756187288       -4.8984366167312281        1.3870833486748582     
 H  -5.7965644325893191       -2.5344981037616816       -1.2195010808177167     
 C  -5.7236712697624244       -1.3020776251744304       0.54011495749865579     
 C  -2.6425682296911246       -4.5794014606591364       -1.1187634866438720     
 C  -4.6680180347172158       -5.8871295893307893      -0.23273897357440754     
 H  -4.6797426179577490       -4.2940008759476820       -1.6383556189657207     
 H  -5.4101334096297293      -0.27321495831017761        2.4012323172634762     
 C  -4.6398746810350664       -2.5017285931655930        4.7459206997455468     
 H  -2.7100564880037350       -2.4175947626154666        3.7697848737487241     
 C  -3.3587126443443318      -0.41999516110494411        4.0831477978899660     
 N  -1.3440873073774515       -3.9562289594929734        5.8646754497168230     
 H -0.42812347753630037       -3.6419048393851750        5.5250728316242181     
 N -0.76163534691795265       -6.7392949889859652        4.3737292234344798     
 O  -3.9633477573813227       -6.2195409682013256        4.3217091411236677     
 O   6.5985814475492816E-003  -3.9945633855180356        3.0795406142967217     
 H  -6.4603344287536286      -0.59378968718139169       0.16769011187608610     
 H  -2.3303006629408380       -3.6274208375348924       -1.5714043375609210     
 H  -1.9614332859240304       -4.7689657071276619      -0.27720516088789293     
 H  -2.4743180420011099       -5.3746841534694871       -1.8578364011286577     
 H  -4.4639875400705220       -6.6687476690496847      -0.98005095124832742     
 H  -4.2316175179796831       -6.2190487267196843       0.71802067731636832     
 H  -5.7566448170899456       -5.8443655569431341       -9.2422321022174819E-002
 H  -4.2356610284529221       -2.4416252543716297        5.7655634292180267     
 H  -4.8549678568249455       -3.5553123942103770        4.5188149055532518     
 H  -5.6020203143557543       -1.9680788191157148        4.7206364796226428     
 H  -4.2699218219408666       0.19247944573967590        4.1386729651375971     
 H  -2.6957472327858008        4.8638219629213456E-002   3.3432176248221208     
 H  -2.8758271219719309      -0.37773867757181490        5.0703272181591030     
 C  -1.7729495351784936       -3.0792249401223075        6.8492230471903506     
 C   9.8133581394690819E-002  -7.7761047204672380        4.0594014350284962     
 H -0.73532065510441635       -6.5934568786169780        5.3899074652966616     
 C  -3.9255053973067997       -7.5508406596389017        4.9712284223183572     
 C  -5.2993551104401249       -6.0313214033375591        3.7289840199224962     
 C   1.3996161558578433       -4.4532089921676183        3.2224756750206929     
 C   3.2805931205742100E-002  -2.8221309446712572        2.1721237603045198     
 C  -1.1527551224034454       -1.8065812533716086        7.0441392257716808     
 C  -2.8771396869248083       -3.4454734893586019        7.6770454791056189     
 C  0.80250317439815977       -8.4905531771082945        5.0873709889046639     
 C  0.31641406936050559       -8.1371488500324407        2.6948101798750050     
 H  -3.7700460024693103       -7.3852732227908620        6.0460016297100161     
 H  -3.0529991141807615       -8.0705150314451490        4.5577615924755026     
 C  -5.2588038098592760       -8.2199003813717599        4.6401429354967956     
 C  -5.7705062329276782       -7.4378262395724342        3.4198466864060033     
 H  -5.1627375495387637       -5.3666650127072106        2.8687961976638499     
 H  -5.9389926909752520       -5.5461762927695570        4.4830680252675617     
 H   1.8131585881804007       -3.9835782357917502        4.1499040535633291     
 H   1.3592718626946079       -5.5590551130610342        3.3592047221976293     
 C   2.1308256262685186       -3.9713262170367774        1.9243252562633448     
 C   1.0486809290012535       -3.2227320047620642        1.0997632880463133     
 H -0.99162058998167624       -2.6847367015030841        1.8129136780830062     
 H  0.35453326050279182       -1.9312334109801714        2.7531235212407563     
 C  -1.7087121099039579      -0.91583697101439288        7.9656374288393179     
 C  0.10648989891372185       -1.4625716616026954        6.2636523748219668     
 C  -3.3887982750428494       -2.5207081454574123        8.5919789762889494     
 C  -3.4206233768342544       -4.8602158613196229        7.5656914176798171     
 C   1.5827614818769105       -9.5956836789218691        4.7371727614591785     
 C  0.67465608077723471       -8.0218426290476650        6.5323703761878367     
 C   1.1285336282420830       -9.2394994447705727        2.4021063321863316     
 C -0.34263258876677050       -7.3388009700538959        1.5798461173343235     
 H  -5.9693267116707860       -8.1141745691094052        5.4688031847409917     
 H  -5.1355757039199190       -9.2889963217543059        4.4275031585206044     
 H  -5.3112080355109299       -7.8123674250648278        2.4936836336467514     
 H  -6.8613855586290429       -7.5053234599026135        3.3162255154672633     
 H   2.5571213068226180       -4.8265156919134418        1.3529077803364336     
 H   2.9578825319311122       -3.2810678973189065        2.1661183946123406     
 H   1.4536087003530160       -2.3514719212338506       0.55263369177021304     
 H  0.57941361723349882       -3.9005366873360598       0.36465548889966443     
 H  -1.2578402727138029        6.4198024862769848E-002   8.0834402178577065     
 C  -2.8254044445641382       -1.2489117863999613        8.7322764532493036     
 C  0.42392152009277251        3.9315743551774571E-002   6.2089695475029414     
 H  -5.3044083333472894E-002  -1.7898944526204079        5.2190855263501019     
 C   1.3182331953954800       -2.2446919168454835        6.8345866654212006     
 H  -4.2459191984144029       -2.7847150373522593        9.2084726909284580     
 C  -4.8563808589693407       -5.0322825708580110        8.0673660568806866     
 H  -3.4258960808871390       -5.1241514138786872        6.4968336335798513     
 C  -2.4623413734267112       -5.8385752919130711        8.2801017962505341     
 H   2.0852839702499577       -10.162064853280780        5.5195169698972331     
 C   1.7490717177879713       -9.9870842684351349        3.4058302396025231     
 C   1.4055071192341531       -6.6727779182144218        6.7503768608353800     
 H -0.40233780118628809       -7.8606703529328774        6.7337167973789365     
 C   1.1585642309203945       -9.0389643911384905        7.5769460131669391     
 H   1.2962498690191417       -9.5112894164266866        1.3614282531976625     
 C  0.53249112063261728       -7.2036970419694661       0.31840887858042072     
 H -0.49393493318718862       -6.3138426266219891        1.9656769098061224     
 C  -1.7251907473307189       -7.9231557018818153        1.2214414981949564     
 H  -3.2550488854872230      -0.53654267388057164        9.4319059505306591     
 H -0.43839065579160713       0.62371285341860772        5.8592563978022021     
 H   1.2618764233690571       0.23535930450358680        5.5264485215283790     
 H  0.71540017080914098       0.42597640839498740        7.1966519629704901     
 H   1.5270918546464844       -1.9034833952252308        7.8597278575044616     
 H   2.2261193905854588       -2.0880528697219809        6.2342447084539048     
 H   1.1260666780346933       -3.3263600393477235        6.8919900586355523     
 H  -5.2037287932223562       -6.0622441046191007        7.9000388929090954     
 H  -5.5534656884818485       -4.3500131972301084        7.5603995323892867     
 H  -4.9323411602011209       -4.8415805157801310        9.1464328507448514     
 H  -2.4561144346641801       -5.6392399924734420        9.3611616807563731     
 H  -1.4378236742976542       -5.7197281050603541        7.9036407684486356     
 H  -2.7632795950888847       -6.8865315549102837        8.1360674938949540     
 H   2.3998575881930284       -10.823297881540379        3.1557453972731415     
 H   2.4967073107413067       -6.8195944486370816        6.7135788762386541     
 H   1.1561358376910762       -6.2507057264852106        7.7355431760616682     
 H   1.1437580540009833       -5.9199309924193786        5.9916966493200237     
 H   2.2419497630134657       -9.2114523566094206        7.4982530289668095     
 H  0.64329038960449370       -10.004402432782358        7.4740832989992603     
 H  0.96270411490296481       -8.6597450388313302        8.5898332893884142     
 H   1.5328858836616763       -6.8151382694070000       0.56092119835741427     
 H   6.7528701179999040E-002  -6.5206621170070251      -0.40663732191193214     
 H  0.66722635432834976       -8.1673919742659429      -0.19535627596290095     
 H  -1.6220319765725952       -8.9644679553358309       0.87749379299392694     
 H  -2.2068269605190589       -7.3502896632601855       0.41681099052416010     
 H  -2.3996004632314656       -7.9308010386190677        2.0926162488688291     
         240

 C   9.0658979040375236        6.1963843655180701       -9.3281416007552860     
 C   9.6355310937211183        6.0451904779354884       -8.0195679869099941     
 C   9.4539587811954213        7.3353181211855985       -10.105859300755274     
 N   8.1717003760775277        5.2727714167178137       -9.8609842813169308     
 C   10.584188667098584        6.9696504412803630       -7.5696232836250843     
 C   9.2888396303266934        4.9002156413998517       -7.0698831871491787     
 C   10.412774245601348        8.2252448314907767       -9.6085903706387690     
 C   8.8980942216418502        7.5454053072948000       -11.504581610310620     
 Dy   7.1550586396455529        4.4782064162898090       -11.721768616854636     
 H   7.9834737590625471        4.5629951023852122       -9.1464994398537236     
 H   11.024478293805608        6.8290307653678344       -6.5830271824197011     
 C   10.997567884388234        8.0491524925439499       -8.3540601485485695     
 C   7.8051600053693297        4.8621629697659188       -6.6499003121572127     
 C   9.8024387032995186        3.5239551893887477       -7.5507964368183682     
 H   9.8489426879184538        5.1188016570016126       -6.1462642004953585     
 H   10.715413810927210        9.0723933135344890       -10.223196521426852     
 C   9.8248747281093625        6.8999988094446127       -12.556108430209921     
 H   7.9123782333969208        7.0439875778367220       -11.552605010724633     
 C   8.6350639852893210        9.0186343710776029       -11.866059974354641     
 N   6.5837864986591690        5.4161527966184879       -13.678686725382828     
 H   5.6732168093235327        5.7852979620158731       -13.376400242883665     
 N   5.9311975844736997        2.6804636945083580       -12.156030557312082     
 O   9.1083830806867816        3.1610443040465825       -12.012258727204346     
 O   5.1325340700982371        5.4626230545763255       -10.877507378489723     
 H   11.766495824876067        8.7300010055889015       -7.9929437261962368     
 H   7.6452724061113893        4.0861462023187771       -5.8878701771486179     
 H   7.1148913918379186        4.6475759809274209       -7.4792600844271888     
 H   7.4968345554631997        5.8272495866989704       -6.2195721277232199     
 H   10.890626263361002        3.5517381297307500       -7.6980513774674275     
 H   9.3537983978494239        3.2011217505837224       -8.4991276812400471     
 H   9.5886728686289224        2.7451717328330139       -6.8029825501339181     
 H   9.4232235031364429        7.0056830638838479       -13.572177565914952     
 H   9.9827841447299139        5.8313859888981661       -12.358285958614436     
 H   10.813902932659666        7.3795102262760146       -12.521853954223994     
 H   9.5696534658390746        9.5919777709469347       -11.934967404303549     
 H   8.0013711205869278        9.5130522530671620       -11.117556769114149     
 H   8.1443225233514234        9.0824927546053704       -12.847704666391673     
 C   7.0844197889551994        6.2344206034086138       -14.685279809788366     
 C   5.0888943131889803        1.6183588661280319       -11.885347677245376     
 H   5.9283252030284084        2.8447304807995430       -13.169994469499011     
 C   9.0993923637374046        1.8489178557566750       -12.696094883439727     
 C   10.451051703614805        3.3833557480706564       -11.452550290720861     
 C   3.7532057265384702        4.9938362797534053       -11.083288861045027     
 C   5.0603715123251725        6.4674827452277528       -9.8096684052496244     
 C   6.5596833108870944        7.5453866499428637       -14.917606711612986     
 C   8.1678940472629780        5.7658148361927717       -15.491474819709392     
 C   4.4316984243179496       0.90817956168804270       -12.945059281057611     
 C   4.8423853462917910        1.2258288157865185       -10.535749943224637     
 H   8.8905594756935535        2.0337893959311200       -13.756481708470526     
 H   8.2689467899020812        1.2789921318757465       -12.265920575436196     
 C   10.471413496346502        1.2312918011500731       -12.440925621508201     
 C   10.989143588219063        1.9889481098516062       -11.208556502423470     
 H   10.313699898017994        4.0152203909919084       -10.569616058118363     
 H   11.049829638508706        3.9189421849912343       -12.204787731107738     
 H   3.3033207073134117        5.6078546774109572       -11.878965424844328     
 H   3.8300524866490351        3.9549877197025429       -11.421893120402467     
 C   3.0369079068258875        5.1821042271837223       -9.7306892817575505     
 C   4.0878513331165545        5.8545708272328651       -8.8165839742440131     
 H   6.0827082563061730        6.6076301184652122       -9.4467908485209300     
 H   4.6775207171914701        7.4060914009238941       -10.237980505686942     
 C   7.1843535603659454        8.3683798102073155       -15.862409636600599     
 C   5.3191390119738662        7.9887947927837617       -14.153689879109082     
 C   8.7520121646827231        6.6258456305935463       -16.429000319659412     
 C   8.6129955871593111        4.3200768084252097       -15.331763081401714     
 C   3.6508932292979930      -0.20813032295459072       -12.637614413690159     
 C   4.6049938356580826        1.3956971123988429       -14.376781831485397     
 C   4.0261170773455115       0.11714335105008547       -10.286415315281435     
 C   5.4760553494585169        2.0034447870965599       -9.3932748371683363     
 H   11.144872273272149        1.4044857266954982       -13.288277981174865     
 H   10.405076473457381       0.15072125760854835       -12.269910719418737     
 H   10.574255524841057        1.5622789846523830       -10.285169115795059     
 H   12.083863595673725        1.9619340552000464       -11.139349996566027     
 H   2.7038608536276767        4.2227194869928564       -9.3185997135845042     
 H   2.1548718666077669        5.8248857738594797       -9.8384385110757258     
 H   3.6397884449391054        6.6012654810783920       -8.1510453203418685     
 H   4.6064353087834657        5.1094578983802776       -8.1985244788889045     
 H   6.8107371003820871        9.3784337464212495       -16.015235571518293     
 C   8.2791787951930207        7.9302441725168684       -16.614008175525083     
 C   5.0995435993039315        9.5086901489625184       -14.110710890535389     
 H   5.4425301958937045        7.6609505734778001       -13.104809565491536     
 C   4.0648425806802280        7.2838633542045512       -14.730643711088698     
 H   9.5944927704542131        6.2804645783252759       -17.029154557350083     
 C   10.051752048371997        4.0426616570453628       -15.779221270680154     
 H   8.5599133613564113        4.0883010479835482       -14.257130365682860     
 C   7.6196374373306472        3.3843605517451878       -16.054970550220009     
 H   3.1803382726839700      -0.76521539257598359       -13.444854797341831     
 C   3.4406130950720759      -0.61785264301696086       -11.318628524469778     
 C   3.8342841668295420        2.7152716312856335       -14.619331688936755     
 H   5.6803238019358302        1.5994839134231056       -14.527205433739642     
 C   4.2146276329632526       0.37101494673565716       -15.446190926930335     
 H   3.8240890901870737      -0.16887466554787803       -9.2571910202153056     
 C   4.6261971674298383        2.0222602156466034       -8.1144400599869275     
 H   5.5659718478256330        3.0504968417729348       -9.7317103090871573     
 C   6.8934012777729592        1.4806943942108810       -9.0822476598710686     
 H   8.7573861836251368        8.5904100772537291       -17.335043616552927     
 H   5.9878460806800913        10.035585594633281       -13.737437892899372     
 H   4.2567986494563774        9.7591831084374583       -13.449576465126761     
 H   4.8588825760535226        9.9126740746313775       -15.104123005926173     
 H   3.8789633706684401        7.6415066179820306       -15.754085520417052     
 H   3.1667650373941472        7.4897417320855579       -14.129703627073264     
 H   4.1931297448086706        6.1934880649756492       -14.793220632741983     
 H   10.327608276913693        2.9964429355586732       -15.575976078335652     
 H   10.772624019088568        4.6951048875183128       -15.266862222223732     
 H   10.175086965061517        4.1988423267469992       -16.859931254802124     
 H   7.6701730284467473        3.5484190485231637       -17.142667623802147     
 H   6.5901197979716484        3.5866749902057253       -15.722740297074157     
 H   7.8403562819695374        2.3194997964192687       -15.866616597952907     
 H   2.7883294926889044       -1.4613160553119471       -11.099382464866421     
 H   2.7514595320242843        2.5287017880536844       -14.616883896038406     
 H   4.0984253532110504        3.1466793792642900       -15.595772000386972     
 H   4.0442721151839587        3.4764557086783232       -13.856060069639375     
 H   3.1430257367651135       0.14155697278769103       -15.413934589047029     
 H   4.7746734338975632      -0.56525993191921320       -15.329790277470199     
 H   4.4299952618295766       0.77257652596630411       -16.445077177697279     
 H   3.6009580560230008        2.3654798836220743       -8.3104371718739376     
 H   5.0730045955696870        2.6852049561850766       -7.3609156019151269     
 H   4.5580149571657174        1.0274338177514231       -7.6563542556602435     
 H   6.8520182867668407       0.42198757750881821       -8.7889410807270263     
 H   7.3554247979834075        2.0400794629546732       -8.2566532258095844     
 H   7.5530550224680839        1.5518199577598470       -9.9587978550720120     
 C  -3.8781442098069334       -3.2250179554139931        1.5422219798543977     
 C  -4.4460279285281130       -3.3661957841499377       0.23221729821328246     
 C  -4.2214036976846465       -2.0644804812790185        2.3063690181956260     
 N  -3.0262876125566933       -4.1759022917723634        2.0932355255740673     
 C  -5.3524850481375390       -2.4086262953668460      -0.23210319462242476     
 C  -4.1255783458869510       -4.5248817388070632      -0.70896762688030579     
 C  -5.1360578887479971       -1.1382016275983691        1.7943059227103451     
 C  -3.6721936971916733       -1.8780783226777698        3.7103514018634502     
 Dy  -2.0020085281167206       -4.9506096175216072        3.9594653121070849     
 H  -2.8591018267914272       -4.9001136304559001        1.3896592526393392     
 H  -5.7938396812688282       -2.5391882710847513       -1.2195910167641526     
 C  -5.7208270973380859       -1.3047588891336710       0.53859451009872661     
 C  -2.6395561190652757       -4.5841535044033925       -1.1161918127941945     
 C  -4.6650854132689412       -5.8904815942818001      -0.22830847703364926     
 H  -4.6767421468126038       -4.2994809582135929       -1.6361677779464723     
 H  -5.4068906723492178      -0.27351996498858933        2.3982225073864512     
 C  -4.6325817852858524       -2.5010026733410884        4.7458208862799918     
 H  -2.7043147132930119       -2.4139415909935997        3.7670138758356333     
 C  -3.3568700228946300      -0.41751785707310496        4.0802805303378626     
 N  -1.3415971430260067       -3.9598744585354484        5.8687983564001485     
 H -0.42434239658175826       -3.6467323372806923        5.5321626245124174     
 N -0.75682351759069211       -6.7379613314709150        4.3756459174063496     
 O  -3.9583863666980950       -6.2191921874170450        4.3229345283382115     
 O   1.0218536650309848E-002  -3.9908989767486651        3.0796131373600519     
 H  -6.4576158749508057      -0.59699300558237112       0.16544288823523945     
 H  -2.3274835272228995       -3.6330980726751609       -1.5707284973366620     
 H  -1.9583828647175026       -4.7718902209946270      -0.27434364357800384     
 H  -2.4711951707589463       -5.3808462417710929       -1.8535775563113599     
 H  -4.4613011097983888       -6.6730495105891743      -0.97462798126157324     
 H  -4.2284880559860163       -6.2212495037081217       0.72273560181550678     
 H  -5.7536564254431068       -5.8473062512303375       -8.7792624531534039E-002
 H  -4.2276449738080313       -2.4387866819625965        5.7649486914960253     
 H  -4.8453705720920537       -3.5552365736414098        4.5201633021557122     
 H  -5.5959393881107147       -1.9697754057885719        4.7209677274267143     
 H  -4.2693369174018736       0.19272608217969295        4.1369171456408811     
 H  -2.6960977755181270        5.2299849401360107E-002   3.3393315773946406     
 H  -2.8729274759207768      -0.37365351687329829        5.0667854675875716     
 C  -1.7722735346269938       -3.0824774564474491        6.8523207503013843     
 C  0.10188047925286497       -7.7762211364110678        4.0636107083743651     
 H -0.73170519758839447       -6.5910252420581896        5.3916748375652590     
 C  -3.9212498915011786       -7.5498044633842225        4.9736518806963383     
 C  -5.2950050122274863       -6.0297243043250566        3.7321938033792068     
 C   1.4030381535758516       -4.4476224569061653        3.2271738927196036     
 C   3.8011511115966207E-002  -2.8271230651569805        2.1639101827727032     
 C  -1.1541727505243167       -1.8087743560783662        7.0460687623047500     
 C  -2.8764467172077133       -3.4494716032502546        7.6797613191158494     
 C  0.80388188883509870       -8.4902688731815417        5.0932438089781025     
 C  0.32101443962574211       -8.1392971312517854        2.6998352653289519     
 H  -3.7636337992603992       -7.3835017109387113        6.0478777038358045     
 H  -3.0502730724659850       -8.0711718801269843        4.5593682730083707     
 C  -5.2559453350929983       -8.2172726752995615        4.6455773405811751     
 C  -5.7685769926420107       -7.4357966428949380        3.4253481217425295     
 H  -5.1588514309367239       -5.3661455149910413        2.8711846054446997     
 H  -5.9327584818870811       -5.5429144210711589        4.4866524957008478     
 H   1.8166936766498534       -3.9696704496921842        4.1480243683652596     
 H   1.3621790705633128       -5.5500178474315058        3.3745193073872279     
 C   2.1344581701491228       -3.9800751245611576        1.9269016167126425     
 C   1.0540050871853981       -3.2365958502693242        1.0967421626544021     
 H -0.98610297753000897       -2.6916356429555530        1.8033336751523217     
 H  0.36043899367632914       -1.9330400643917414        2.7373959197280850     
 C  -1.7117813624142759      -0.91800371142416171        7.9664845029530378     
 C  0.10463402321826278       -1.4637818058025536        6.2653578609523901     
 C  -3.3899528994932258       -2.5245791836596538        8.5934572136053191     
 C  -3.4181015767745571       -4.8649323560449060        7.5693712490019323     
 C   1.5840026940570731       -9.5961068718575593        4.7452918884876425     
 C  0.67379835062580129       -8.0202532675241027        6.5374623271463719     
 C   1.1331079133346051       -9.2421580975510693        2.4093630266291561     
 C -0.33768510173167732       -7.3424633787247435        1.5837067893693593     
 H  -5.9648533327039033       -8.1095670495089109        5.4752196729598870     
 H  -5.1346506471293969       -9.2867131937303959        4.4340421384142568     
 H  -5.3113402799314073       -7.8119017098561532        2.4989387643442909     
 H  -6.8596391171538302       -7.5019592844340552        3.3235077519689864     
 H   2.5572622931530065       -4.8402673552074713        1.3640017274029370     
 H   2.9636787944715799       -3.2914789066652799        2.1625205779222174     
 H   1.4607716956449626       -2.3706954729057532       0.54444730362441240     
 H  0.58428356038436724       -3.9183683151762669       0.36665819815757683     
 H  -1.2625898023814974        6.2841193259466174E-002   8.0833115985546691     
 C  -2.8283256362239202       -1.2519771604525949        8.7329646855572349     
 C  0.41949388648788977        3.8396904264839070E-002   6.2080336303817338     
 H  -5.3975737189605889E-002  -1.7932656502877549        5.2214665586948330     
 C   1.3174237174957180       -2.2427096901325632        6.8379880277042950     
 H  -4.2471749083610133       -2.7891794180652982        9.2095423416059070     
 C  -4.8541696367656915       -5.0381792137339056        8.0695519839290721     
 H  -3.4214915428457107       -5.1297977805113879        6.5008816392230173     
 C  -2.4598233082410950       -5.8414964077018565        8.2860188930320842     
 H   2.0848928717946968       -10.161960666813370        5.5289269598921154     
 C   1.7521751463043940       -9.9887772342069692        3.4146224256866007     
 C   1.4068997952165661       -6.6727418536768202        6.7563884174335183     
 H -0.40307889451858875       -7.8566176669574626        6.7361255580747814     
 C   1.1526735717298473       -9.0375820456417291        7.5835845224055216     
 H   1.3019393810760289       -9.5152991605094925        1.3693096189977856     
 C  0.53555927943616366       -7.2126018990500205       0.32101953068145123     
 H -0.48641746949312609       -6.3164402485839899        1.9671184239058002     
 C  -1.7218023517922598       -7.9247188634459302        1.2285918630689059     
 H  -3.2593089899615797      -0.53957935170264681        9.4316799447764144     
 H -0.44366866016573309       0.62060688493868099        5.8571014658652443     
 H   1.2572382378285805       0.23456809762445066        5.5252882604268851     
 H  0.71006498355076519       0.42737201768998806        7.1949208099615172     
 H   1.5250533503282486       -1.8996758061291661        7.8626695239200171     
 H   2.2252998071020138       -2.0853719834787188        6.2378235959194885     
 H   1.1272833161802358       -3.3245442415452118        6.8969936426757865     
 H  -5.2002164905738111       -6.0685979389865157        7.9025664687928270     
 H  -5.5514067327880667       -4.3570121828232606        7.5614117401109029     
 H  -4.9315044587484307       -4.8469135614969661        9.1483747261582806     
 H  -2.4547438151450125       -5.6406779679432608        9.3667524629323538     
 H  -1.4350719700188304       -5.7223996790413878        7.9103177508197602     
 H  -2.7598568035842064       -6.8898647519939527        8.1431703958004817     
 H   2.4028517969986587       -10.825505767096148        3.1661197069692921     
 H   2.4975741215286065       -6.8219539789088142        6.7230328886681985     
 H   1.1556343437125984       -6.2489009254649357        7.7401345585005279     
 H   1.1491881125746157       -5.9203895705973064        5.9962884232558125     
 H   2.2354771667759148       -9.2129619898878712        7.5074966202106621     
 H  0.63514174401478352       -10.001574738620128        7.4800947184729836     
 H  0.95563498569754568       -8.6570246605875774        8.5956437013679725     
 H   1.5369251058952724       -6.8253160735961051       0.56078464920702398     
 H   7.0635435070525388E-002  -6.5310147482856031      -0.40531747769551463     
 H  0.66774172961633138       -8.1778454144098394      -0.18984142755432720     
 H  -1.6212383814845639       -8.9668441358813133       0.88704369341003608     
 H  -2.2034468791759507       -7.3527939423359649       0.42332310879130958     
 H  -2.3948695450140201       -7.9290008510075376        2.1005271166283643     
         240

 C   9.0649660923687723        6.1947370018503998       -9.3290180981577695     
 C   9.6348187609088338        6.0420108181335168       -8.0207709338983264     
 C   9.4510401437623415        7.3356077588363986       -10.104572356491092     
 N   8.1722231087176649        5.2709756589612686       -9.8637323519715459     
 C   10.581887211381996        6.9671196466314544       -7.5689987176625797     
 C   9.2891943938029886        4.8950614427331933       -7.0733157707020018     
 C   10.408409423484606        8.2260717610246221       -9.6056758023810591     
 C   8.8942186029839689        7.5468841382228673       -11.502681782310031     
 Dy   7.1537822794596888        4.4795769616737084       -11.724753527623822     
 H   7.9855889745201836        4.5592041770304785       -9.1510532608729616     
 H   11.022291127444184        6.8256173080807327       -6.5825615799574955     
 C   10.993457401355554        8.0485636502470630       -8.3514673266569819     
 C   7.8053982050821453        4.8554701038622561       -6.6540703005873674     
 C   9.8039771074939903        3.5201167351671505       -7.5563677501895699     
 H   9.8488674226674284        5.1124585032015233       -6.1491976676622828     
 H   10.709697430536810        9.0748020758325723       -10.218571423580915     
 C   9.8195137405699526        6.9012482956921337       -12.555289083676037     
 H   7.9080564390082033        7.0461970688457933       -11.549917776545486     
 C   8.6321634655343580        9.0203959763621810       -11.863260240251606     
 N   6.5806578554836594        5.4152193905396828       -13.682178552689336     
 H   5.6684178277500035        5.7801419678261023       -13.381010616890128     
 N   5.9291680547251611        2.6824287772078934       -12.158987029383633     
 O   9.1073446451319615        3.1636163963328836       -12.019106947165216     
 O   5.1329046265594460        5.4639208308220848       -10.876856667801405     
 H   11.761198546699619        8.7299131436228521       -7.9890093620464464     
 H   7.6449753838274228        4.0771459448455118       -5.8948005662459169     
 H   7.1155070594969230        4.6438724324314533       -7.4842799963367890     
 H   7.4970938360041330        5.8190260346045832       -6.2208116769719295     
 H   10.892179665168724        3.5488407251123752       -7.7031455929470152     
 H   9.3559404208300112        3.1984744660790714       -8.5053450776989337     
 H   9.5905233879328708        2.7400299125367353       -6.8099224398098110     
 H   9.4168774572677503        7.0072827328458569       -13.570908012330788     
 H   9.9773348474782519        5.8325846193482676       -12.357742078341412     
 H   10.808739458695241        7.3803665502273468       -12.522025617305994     
 H   9.5672211952757937        9.5927676890109925       -11.933000509970018     
 H   7.9999266135154317        9.5150958639356524       -11.113841129374475     
 H   8.1403683397707898        9.0852551898050731       -12.844266842136580     
 C   7.0794122369632442        6.2370657165248016       -14.686480159466790     
 C   5.0872614599729253        1.6199148093153635       -11.888594061709522     
 H   5.9262182362879408        2.8470589830495685       -13.172885550221288     
 C   9.0973877947908832        1.8512742910868596       -12.702531991981965     
 C   10.450304788252872        3.3851797907500645       -11.459701119525258     
 C   3.7532112441196666        4.9973844182337723       -11.084457809398080     
 C   5.0611792676459970        6.4673770674484334       -9.8077391283635347     
 C   6.5518749122933677        7.5471473286404827       -14.915392579940043     
 C   8.1639568727650342        5.7731254504320626       -15.493417036719981     
 C   4.4300039156502855       0.91009299792759590       -12.948467908176633     
 C   4.8415275479589139        1.2264662079317119       -10.539144617101046     
 H   8.8889936691105778        2.0359838203905025       -13.763071189383275     
 H   8.2663215614186321        1.2822454610326495       -12.272358085611963     
 C   10.468818974682806        1.2324704090584024       -12.446723077168857     
 C   10.987298148840226        1.9904974634376280       -11.214922532638834     
 H   10.313544413333661        4.0174807169756912       -10.576982139689566     
 H   11.049352908469334        3.9199413255139435       -12.212297726296198     
 H   3.3047375003793329        5.6132743581159037       -11.879355256102976     
 H   3.8290519601740884        3.9590597024690686       -11.424731307607885     
 C   3.0360573888411162        5.1842311142401822       -9.7321834372154647     
 C   4.0866976182100796        5.8548274163365948       -8.8163988529026796     
 H   6.0833034208447190        6.6055069131115891       -9.4436875479308782     
 H   4.6802732814030552        7.4070901825614559       -10.235134444148777     
 C   7.1747222407178368        8.3738629473346862       -15.857655964633899     
 C   5.3108329860753178        7.9862441683457748       -14.150281570114133     
 C   8.7462827003725714        6.6368436268605713       -16.428254287256113     
 C   8.6122583620504596        4.3282348713238097       -15.337444229496063     
 C   3.6494258153981045      -0.20647239017933566       -12.641338695707372     
 C   4.6031674672381895        1.3981947148711293       -14.380006970252875     
 C   4.0255513410152046       0.11749496229174738       -10.290082933843577     
 C   5.4764067514941548        2.0030991930689730       -9.3967059402034288     
 H   11.142512655907030        1.4043447344957483       -13.294116755642928     
 H   10.401484758881971       0.15210120244140679       -12.274909127889920     
 H   10.572207003055441        1.5648019450716952       -10.291200651517554     
 H   12.082006843136297        1.9626356943278216       -11.145792678617914     
 H   2.7023242517816946        4.2244631991876975       -9.3216679270020304     
 H   2.1543347147573351        5.8274878643728414       -9.8396573493826285     
 H   3.6387050544702664        6.6015585270907033       -8.1508342513506538     
 H   4.6036079517454960        5.1086601132535954       -8.1983249962839650     
 H   6.7988465390830823        9.3832150567700676       -16.007445237661720     
 C   8.2705694385267421        7.9404018651714869       -16.609878925057021     
 C   5.0886609657426023        9.5054737646090448       -14.103969278183422     
 H   5.4352761268773877        7.6562123952345891       -13.102331378580894     
 C   4.0577076168257706        7.2804418375431874       -14.728567328394881     
 H   9.5896896859400904        6.2952169905294273       -17.028811744197299     
 C   10.051204482406884        4.0551596344817309       -15.786125508864590     
 H   8.5601664393588344        4.0936041301289068       -14.263550853728256     
 C   7.6207781314956113        3.3923148100482332       -16.062764130457786     
 H   3.1788896408459713      -0.76332383141065119       -13.448730675417286     
 C   3.4396318823680718      -0.61691720886601864       -11.322503294654791     
 C   3.8320186569445673        2.7176111426753207       -14.622070806745825     
 H   5.6784342816893956        1.6024851254662662       -14.530271245687441     
 C   4.2132918932097381       0.37375841093923179       -15.449851576206427     
 H   3.8242754671044583      -0.16943278849521815       -9.2609659724811220     
 C   4.6277702845892916        2.0215036938329032       -8.1170834638820981     
 H   5.5664867081075426        3.0503127601022162       -9.7345326942045372     
 C   6.8937835495577948        1.4794504413380543       -9.0874986077560092     
 H   8.7476855767792951        8.6034392723285222       -17.328691427877764     
 H   5.9764814499478636        10.033194982525876       -13.730786626516073     
 H   4.2464492683032455        9.7532162712464885       -13.441396855830829     
 H   4.8461555138894381        9.9108941182629664       -15.096248728396942     
 H   3.8717400918257487        7.6391407738385846       -15.751581617304993     
 H   3.1591787093111390        7.4843265201363600       -14.127731517369194     
 H   4.1873393339692999        6.1903725715325573       -14.792617577839652     
 H   10.329398658357377        3.0092739302443023       -15.585289340872560     
 H   10.770976048333647        4.7078908039284064       -15.272653085044636     
 H   10.173556758669212        4.2139375443054998       -16.866448667540897     
 H   7.6695778830830390        3.5600004663829878       -17.149724086324252     
 H   6.5912572768898903        3.5904116221109628       -15.729031846908926     
 H   7.8447796999878969        2.3278925341293095       -15.878178258133300     
 H   2.7876062348450765       -1.4606298823112833       -11.103427188623842     
 H   2.7493284389173795        2.5304816822673684       -14.621382960497384     
 H   4.0972638784993256        3.1505119063107183       -15.597451396559919     
 H   4.0404355860792940        3.4777823143684166       -13.857485282859409     
 H   3.1416975870226072       0.14413769470504154       -15.417952906055527     
 H   4.7734477920532541      -0.56248565165147912       -15.333562806655188     
 H   4.4288621417279339       0.77566328898484282       -16.448561765441877     
 H   3.6025848811161674        2.3654662626264034       -8.3119275279253859     
 H   5.0756015158491481        2.6837399998803502       -7.3635567272031750     
 H   4.5593855681287332        1.0264115514041219       -7.6596159097624517     
 H   6.8522179505186829       0.42058199204166169       -8.7948181118421900     
 H   7.3569580867621074        2.0380681420905247       -8.2620800571146074     
 H   7.5525185840531908        1.5508006294065224       -9.9647015139457888     
 C  -3.8748000640121036       -3.2261683610132157        1.5426431707902644     
 C  -4.4430005975876625       -3.3690601393138300       0.23300111055698899     
 C  -4.2178866933966104       -2.0647012018524062        2.3053826055514244     
 N  -3.0227117275313216       -4.1762670906016766        2.0945971503310639     
 C  -5.3496391675187871       -2.4121475714242435      -0.23238853580451230     
 C  -4.1225654741932312       -4.5290158526344486      -0.70649546799251095     
 C  -5.1329047818342195       -1.1392880141651263        1.7924321770875480     
 C  -3.6675102019365804       -1.8763495081401160        3.7086185696877032     
 Dy  -1.9969250352880139       -4.9495813359592962        3.9604993842678025     
 H  -2.8564809779641260       -4.9017906441805721        1.3922351566038205     
 H  -5.7911149299483373       -2.5438784384078206       -1.2196809527105885     
 C  -5.7179829249137475       -1.3074401530929114       0.53707406269879732     
 C  -2.6365440084394272       -4.5889055481476486       -1.1136201389445171     
 C  -4.6621527918206667       -5.8938335992328117      -0.22387798049289098     
 H  -4.6737416756674595       -4.3049610404795047       -1.6339799369272239     
 H  -5.4036479350687054      -0.27382497166700104        2.3952126975094261     
 C  -4.6252888895366384       -2.5002767535165833        4.7457210728144368     
 H  -2.6985729385822892       -2.4102884193717329        3.7642428779225425     
 C  -3.3550274014449282      -0.41504055304126580        4.0774132627857593     
 N  -1.3391069786745620       -3.9635199575779234        5.8729212630834731     
 H -0.42056131562721621       -3.6515598351762093        5.5392524174006166     
 N -0.75201168826343145       -6.7366276739558639        4.3775626113782193     
 O  -3.9534249760148676       -6.2188434066327645        4.3241599155527553     
 O   1.3838491853070400E-002  -3.9872345679792947        3.0796856604233827     
 H  -6.4548973211479836      -0.60019632398335054       0.16319566459439283     
 H  -2.3246663915049606       -3.6387753078154299       -1.5700526571124029     
 H  -1.9553324435109745       -4.7748147348615921      -0.27148212626811474     
 H  -2.4680722995167828       -5.3870083300726987       -1.8493187114940621     
 H  -4.4586146795262565       -6.6773513521286647      -0.96920501127481917     
 H  -4.2253585939923486       -6.2234502806965599       0.72745052631464535     
 H  -5.7506680337962672       -5.8502469455175410       -8.3162928040893258E-002
 H  -4.2196289191631404       -2.4359481095535633        5.7643339537740239     
 H  -4.8357732873591619       -3.5551607530724425        4.5215116987581725     
 H  -5.5898584618656750       -1.9714719924614290        4.7212989752307859     
 H  -4.2687520128628806       0.19297271861971002        4.1351613261441660     
 H  -2.6964483182504533        5.5961479173506773E-002   3.3354455299671608     
 H  -2.8700278298696222      -0.36956835617478173        5.0632437170160394     
 C  -1.7715975340754941       -3.0857299727725906        6.8554184534124190     
 C  0.10562737711103914       -7.7763375523548977        4.0678199817202332     
 H -0.72808974007237259       -6.5885936054994012        5.3934422098338555     
 C  -3.9169943856955576       -7.5487682671295433        4.9760753390743195     
 C  -5.2906549140148487       -6.0281272053125532        3.7354035868359174     
 C   1.4064601512938597       -4.4420359216447114        3.2318721104185149     
 C   4.3217091026190313E-002  -2.8321151856427038        2.1556966052408861     
 C  -1.1555903786451880       -1.8109674587851237        7.0479982988378191     
 C  -2.8757537474906179       -3.4534697171419069        7.6824771591260799     
 C  0.80526060327203774       -8.4899845692547906        5.0991166290515411     
 C  0.32561480989097868       -8.1414454124711320        2.7048603507828992     
 H  -3.7572215960514881       -7.3817301990865607        6.0497537779615929     
 H  -3.0475470307512080       -8.0718287288088177        4.5609749535412387     
 C  -5.2530868603267207       -8.2146449692273631        4.6510117456655546     
 C  -5.7666477523563433       -7.4337670462174410        3.4308495570790556     
 H  -5.1549653123346832       -5.3656260172748729        2.8735730132255495     
 H  -5.9265242727989094       -5.5396525493727617        4.4902369661341348     
 H   1.8202287651193059       -3.9557626635926182        4.1461446831671891     
 H   1.3650862784320175       -5.5409805818019784        3.3898338925768261     
 C   2.1380907140297269       -3.9888240320855375        1.9294779771619401     
 C   1.0593292453695426       -3.2504596957765841        1.0937210372624908     
 H -0.98058536507834182       -2.6985345844080224        1.7937536722216372     
 H  0.36634472684986641       -1.9348467178033113        2.7216683182154138     
 C  -1.7148506149245941      -0.92017045183393043        7.9673315770667577     
 C  0.10277814752280370       -1.4649919500024118        6.2670633470828125     
 C  -3.3911075239436022       -2.5284502218618954        8.5949354509216906     
 C  -3.4155797767148592       -4.8696488507701892        7.5730510803240474     
 C   1.5852439062372354       -9.5965300647932512        4.7534110155161073     
 C  0.67294062047436787       -8.0186639060005422        6.5425542781049071     
 C   1.1376821984271270       -9.2448167503315659        2.4166197210719806     
 C -0.33273761469658414       -7.3461257873955912        1.5875674614043949     
 H  -5.9603799537370197       -8.1049595299084150        5.4816361611787823     
 H  -5.1337255903388748       -9.2844300657064842        4.4405811183079091     
 H  -5.3114725243518839       -7.8114359946474776        2.5041938950418303     
 H  -6.8578926756786167       -7.4985951089654970        3.3307899884707091     
 H   2.5574032794833950       -4.8540190185015009        1.3750956744694405     
 H   2.9694750570120476       -3.3018899160116533        2.1589227612320943     
 H   1.4679346909369091       -2.3899190245776563       0.53626091547861177     
 H  0.58915350353523577       -3.9361999430164745       0.36866090741548924     
 H  -1.2673393320491919        6.1484361656162501E-002   8.0831829792516317     
 C  -2.8312468278837022       -1.2550425345052285        8.7336529178651663     
 C  0.41506625288300697        3.7478064977903569E-002   6.2070977132605263     
 H  -5.4907391045738885E-002  -1.7966368479551018        5.2238475910395650     
 C   1.3166142395959557       -2.2407274634196428        6.8413893899873903     
 H  -4.2484306183076237       -2.7936437987783371        9.2106119922833578     
 C  -4.8519584145620422       -5.0440758566097994        8.0717379109774576     
 H  -3.4170870048042823       -5.1354441471440886        6.5049296448661833     
 C  -2.4573052430554783       -5.8444175234906428        8.2919359898136360     
 H   2.0845017733394355       -10.161856480345961        5.5383369498869985     
 C   1.7552785748208166       -9.9904701999788035        3.4234146117706783     
 C   1.4082924711989790       -6.6727057891392194        6.7623999740316565     
 H -0.40381998785088935       -7.8525649809820486        6.7385343187706273     
 C   1.1467829125393003       -9.0361997001449659        7.5902230316441033     
 H   1.3076288931329163       -9.5193089045922985        1.3771909847979087     
 C  0.53862743823971015       -7.2215067561305757       0.32363018278248173     
 H -0.47890000579906350       -6.3190378705459898        1.9685599380054779     
 C  -1.7184139562538010       -7.9262820250100452        1.2357422279428556     
 H  -3.2635690944359363      -0.54261602952472210        9.4314539390221697     
 H -0.44894666453985910       0.61750091645875427        5.8549465339282865     
 H   1.2526000522881038       0.23377689074531452        5.5241279993253922     
 H  0.70472979629238930       0.42876762698498871        7.1931896569525442     
 H   1.5230148460100126       -1.8958682170331012        7.8656111903355717     
 H   2.2244802236185688       -2.0826910972354566        6.2414024833850723     
 H   1.1284999543257783       -3.3227284437427000        6.9019972267160199     
 H  -5.1967041879252660       -6.0749517733539316        7.9050940446765594     
 H  -5.5493477770942858       -4.3640111684164129        7.5624239478325199     
 H  -4.9306677572957396       -4.8522466072138020        9.1503166015717099     
 H  -2.4533731956258453       -5.6421159434130796        9.3723432451083326     
 H  -1.4323202657400065       -5.7250712530224224        7.9169947331908839     
 H  -2.7564340120795281       -6.8931979490776216        8.1502732977060113     
 H   2.4058460058042885       -10.827713652651918        3.1764940166654423     
 H   2.4984409323159058       -6.8243135091805467        6.7324869010977428     
 H   1.1551328497341207       -6.2470961244446617        7.7447259409393876     
 H   1.1546181711482482       -5.9208481487752334        6.0008801971916004     
 H   2.2290045705383643       -9.2144716231663235        7.5167402114545139     
 H  0.62699309842507334       -9.9987470444578985        7.4861061379467069     
 H  0.94856585649212644       -8.6543042823438228        8.6014541133475291     
 H   1.5409643281288683       -6.8354938777852103       0.56064810005663379     
 H   7.3742168961051763E-002  -6.5413673795641802      -0.40399763347909717     
 H  0.66825710490431300       -8.1882988545537376      -0.18432657914575348     
 H  -1.6204447863965326       -8.9692203164267958       0.89659359382614512     
 H  -2.2000667978328421       -7.3552982214117444       0.42983522705845906     
 H  -2.3901386267965745       -7.9272006633960075        2.1084379843878995     
         240

 C   9.0640342807000209        6.1930896381827294       -9.3298945955602548     
 C   9.6341064280965494        6.0388311583315453       -8.0219738808866605     
 C   9.4481215063292634        7.3358973964871987       -10.103285412226910     
 N   8.1727458413578020        5.2691799012047236       -9.8664804226261609     
 C   10.579585755665407        6.9645888519825450       -7.5683741517000751     
 C   9.2895491572792839        4.8899072440665350       -7.0767483542548257     
 C   10.404044601367865        8.2268986905584676       -9.6027612341233510     
 C   8.8903429843260895        7.5483629691509337       -11.500781954309440     
 Dy   7.1525059192738247        4.4809475070576079       -11.727738438393009     
 H   7.9877041899778201        4.5554132516757448       -9.1556070818921995     
 H   11.020103961082762        6.8222038507936302       -6.5820959774952899     
 C   10.989346918322875        8.0479748079501778       -8.3488745047653943     
 C   7.8056364047949600        4.8487772379585943       -6.6582402890175221     
 C   9.8055155116884620        3.5162782809455533       -7.5619390635607715     
 H   9.8487921574164030        5.1061153494014340       -6.1521311348292080     
 H   10.703981050146409        9.0772108381306573       -10.213946325734979     
 C   9.8141527530305446        6.9024977819396556       -12.554469737142151     
 H   7.9037346446194849        7.0484065598548646       -11.547230542366341     
 C   8.6292629457793950        9.0221575816467592       -11.860460506148570     
 N   6.5775292123081499        5.4142859844608777       -13.685670379995846     
 H   5.6636188461764734        5.7749859736363316       -13.385620990896591     
 N   5.9271385249766224        2.6843938599074293       -12.161943501455184     
 O   9.1063062095771397        3.1661884886191847       -12.025955167126085     
 O   5.1332751830206549        5.4652186070678441       -10.876205957113088     
 H   11.755901268523170        8.7298252816568009       -7.9850749978966551     
 H   7.6446783615434564        4.0681456873722466       -5.9017309553432158     
 H   7.1161227271559273        4.6401688839354849       -7.4892999082463900     
 H   7.4973531165450664        5.8108024825101960       -6.2220512262206400     
 H   10.893733066976447        3.5459433204940001       -7.7082398084266019     
 H   9.3580824438105985        3.1958271815744199       -8.5115624741578202     
 H   9.5923739072368193        2.7348880922404568       -6.8168623294857049     
 H   9.4105314113990595        7.0088824018078650       -13.569638458746624     
 H   9.9718855502265900        5.8337832497983699       -12.357198198068387     
 H   10.803575984730815        7.3812228741786789       -12.522197280387994     
 H   9.5647889247125111        9.5935576070750521       -11.931033615636489     
 H   7.9984821064439355        9.5171394748041429       -11.110125489634800     
 H   8.1364141561901544        9.0880176250047739       -12.840829017881488     
 C   7.0744046849712889        6.2397108296409902       -14.687680509145215     
 C   5.0856286067568712        1.6214707525026950       -11.891840446173667     
 H   5.9241112695474740        2.8493874852995940       -13.175776630943567     
 C   9.0953832258443601        1.8536307264170444       -12.708969100524202     
 C   10.449557872890939        3.3870038334294721       -11.466851948329655     
 C   3.7532167617008625        5.0009325567141385       -11.085626757751134     
 C   5.0619870229668207        6.4672713896691132       -9.8058098514774450     
 C   6.5440665136996401        7.5489080073381007       -14.913178448267098     
 C   8.1600196982670905        5.7804360646713526       -15.495359253730570     
 C   4.4283094069826214       0.91200643416714910       -12.951876535295655     
 C   4.8406697496260360        1.2271036000769053       -10.542539290977455     
 H   8.8874278625276038        2.0381782448498846       -13.769660670296023     
 H   8.2636963329351829        1.2854987901895523       -12.278795595787729     
 C   10.466224453019112        1.2336490169667316       -12.452520532829514     
 C   10.985452709461388        1.9920468170236498       -11.221288562854197     
 H   10.313388928649328        4.0197410429594740       -10.584348221260768     
 H   11.048876178429962        3.9209404660366527       -12.219807721484656     
 H   3.3061542934452546        5.6186940388208502       -11.879745087361625     
 H   3.8280514336991422        3.9631316852355938       -11.427569494813305     
 C   3.0352068708563444        5.1863580012966422       -9.7336775926733790     
 C   4.0855439033036047        5.8550840054403244       -8.8162137315613442     
 H   6.0838985853832650        6.6033837077579669       -9.4405842473408264     
 H   4.6830258456146403        7.4080889641990169       -10.232288382610614     
 C   7.1650909210697291        8.3793460844620586       -15.852902292667199     
 C   5.3025269601767695        7.9836935439077878       -14.146873261119184     
 C   8.7405532360624214        6.6478416231275972       -16.427508254852810     
 C   8.6115211369416098        4.3363929342224088       -15.343125377590413     
 C   3.6479584014982160      -0.20481445740408064       -12.645062977724587     
 C   4.6013410988182954        1.4006923173434158       -14.383232109020353     
 C   4.0249856046848986       0.11784657353340931       -10.293750552405719     
 C   5.4767581535297927        2.0027535990413865       -9.4001370432385212     
 H   11.140153038541911        1.4042037422959983       -13.299955530110992     
 H   10.397893044306560       0.15348114727426521       -12.279907536361101     
 H   10.570158481269827        1.5673249054910072       -10.297232187240052     
 H   12.080150090598867        1.9633373334555968       -11.152235360669803     
 H   2.7007876499357124        4.2262069113825387       -9.3247361404195583     
 H   2.1537975629069037        5.8300899548862040       -9.8408761876895330     
 H   3.6376216640014269        6.6018515731030147       -8.1506231823594391     
 H   4.6007805947075253        5.1078623281269131       -8.1981255136790274     
 H   6.7869559777840776        9.3879963671188875       -15.999654903805148     
 C   8.2619600818604635        7.9505595578261055       -16.605749674588960     
 C   5.0777783321812722        9.5022573802555712       -14.097227665831456     
 H   5.4280220578610701        7.6514742169913781       -13.099853191670254     
 C   4.0505726529713133        7.2770203208818236       -14.726490945701064     
 H   9.5848866014259677        6.3099694027335786       -17.028468931044518     
 C   10.050656916441774        4.0676576119180998       -15.793029747049024     
 H   8.5604195173612556        4.0989072122742654       -14.269971341773653     
 C   7.6219188256605754        3.4002690683512782       -16.070557710695564     
 H   3.1774410090079730      -0.76143227024531879       -13.452606553492739     
 C   3.4386506696640673      -0.61598177471507631       -11.326378064839803     
 C   3.8297531470595927        2.7199506540650074       -14.624809924554894     
 H   5.6765447614429601        1.6054863375094270       -14.533337057635238     
 C   4.2119561534562244       0.37650187514280636       -15.453512225482520     
 H   3.8244618440218430      -0.16999091144255826       -9.2647409247469383     
 C   4.6293434017487449        2.0207471720192030       -8.1197268677772687     
 H   5.5670015683894514        3.0501286784314976       -9.7373550793219170     
 C   6.8941658213426305        1.4782064884652275       -9.0927495556409497     
 H   8.7379849699334553        8.6164684674033154       -17.322339239202602     
 H   5.9651168192156367        10.030804370418471       -13.724135360132776     
 H   4.2360998871501137        9.7472494340555187       -13.433217246534898     
 H   4.8334284517253536        9.9091141618945571       -15.088374450867709     
 H   3.8645168129830578        7.6367749296951386       -15.749077714192934     
 H   3.1515923812281308        7.4789113081871621       -14.125759407665123     
 H   4.1815489231299292        6.1872570780894662       -14.792014522937318     
 H   10.331189039801060        3.0221049249299319       -15.594602603409468     
 H   10.769328077578725        4.7206767203385001       -15.278443947865540     
 H   10.172026552276906        4.2290327618639996       -16.872966080279667     
 H   7.6689827377193307        3.5715818842428120       -17.156780548846353     
 H   6.5923947558081313        3.5941482540162002       -15.735323396743697     
 H   7.8492031180062556        2.3362852718393499       -15.889739918313694     
 H   2.7868829770012482       -1.4599437093106196       -11.107471912381264     
 H   2.7471973458104748        2.5322615764810528       -14.625882024956361     
 H   4.0961024037876008        3.1543444333571466       -15.599130792732863     
 H   4.0365990569746293        3.4791089200585095       -13.858910496079444     
 H   3.1403694372801008       0.14671841662239204       -15.421971223064027     
 H   4.7722221502089450      -0.55971137138374516       -15.337335335840176     
 H   4.4277290216262903       0.77875005200338143       -16.452046353186471     
 H   3.6042117062093340        2.3654526416307324       -8.3134178839768342     
 H   5.0781984361286101        2.6822750435756237       -7.3661978524912239     
 H   4.5607561790917481        1.0253892850568205       -7.6628775638646607     
 H   6.8524176142705251       0.41917640657450511       -8.8006951429573554     
 H   7.3584913755408063        2.0360568212263761       -8.2675068884196303     
 H   7.5519821456382967        1.5497813010531976       -9.9706051728195657     
 C  -3.8714559182172743       -3.2273187666124383        1.5430643617261313     
 C  -4.4399732666472120       -3.3719244944777227       0.23378492290069552     
 C  -4.2143696891085742       -2.0649219224257940        2.3043961929072232     
 N  -3.0191358425059494       -4.1766318894309897        2.0959587750880599     
 C  -5.3467932869000352       -2.4156688474816410      -0.23267387698659980     
 C  -4.1195526024995122       -4.5331499664618340      -0.70402330910471622     
 C  -5.1297516749204419       -1.1403744007318835        1.7905584314647511     
 C  -3.6628267066814875       -1.8746206936024621        3.7068857375119562     
 Dy  -1.9918415424593072       -4.9485530543969842        3.9615334564285201     
 H  -2.8538601291368244       -4.9034676579052441        1.3948110605683015     
 H  -5.7883901786278473       -2.5485686057308898       -1.2197708886570244     
 C  -5.7151387524894099       -1.3101214170521520       0.53555361529886802     
 C  -2.6335318978135782       -4.5936575918919047       -1.1110484650948396     
 C  -4.6592201703723921       -5.8971856041838224      -0.21944748395213268     
 H  -4.6707412045223151       -4.3104411227454165       -1.6317920959079752     
 H  -5.4004051977881931      -0.27412997834541275        2.3922028876324011     
 C  -4.6179959937874244       -2.4995508336920786        4.7456212593488818     
 H  -2.6928311638715661       -2.4066352477498665        3.7614718800094518     
 C  -3.3531847799952264      -0.41256324900942665        4.0745459952336560     
 N  -1.3366168143231170       -3.9671654566203984        5.8770441697667986     
 H -0.41678023467267411       -3.6563873330717263        5.5463422102888158     
 N -0.74719985893617080       -6.7352940164408128        4.3794793053500882     
 O  -3.9484635853316403       -6.2184946258484848        4.3253853027672990     
 O   1.7458447055830953E-002  -3.9835701592099246        3.0797581834867129     
 H  -6.4521787673451607      -0.60339964238432986       0.16094844095354618     
 H  -2.3218492557870216       -3.6444525429556989       -1.5693768168881441     
 H  -1.9522820223044466       -4.7777392487285573      -0.26862060895822565     
 H  -2.4649494282746187       -5.3931704183743046       -1.8450598666767644     
 H  -4.4559282492541232       -6.6816531936681551      -0.96378204128806511     
 H  -4.2222291319986809       -6.2256510576849973       0.73216545081378381     
 H  -5.7476796421494276       -5.8531876398047444       -7.8533231550252477E-002
 H  -4.2116128645182496       -2.4331095371445302        5.7637192160520225     
 H  -4.8261760026262701       -3.5550849325034752        4.5228600953606337     
 H  -5.5837775356206354       -1.9731685791342861        4.7216302230348575     
 H  -4.2681671083238877       0.19321935505972707        4.1334055066474500     
 H  -2.6967988609827795        5.9623108945653432E-002   3.3315594825396806     
 H  -2.8671281838184681      -0.36548319547626518        5.0597019664445080     
 C  -1.7709215335239945       -3.0889824890977327        6.8585161565234527     
 C  0.10937427496921331       -7.7764539682987266        4.0720292550661021     
 H -0.72447428255635071       -6.5861619689406128        5.3952095821024519     
 C  -3.9127388798899365       -7.5477320708748641        4.9784987974523007     
 C  -5.2863048158022101       -6.0265301063000498        3.7386133702926285     
 C   1.4098821490118680       -4.4364493863832584        3.2365703281174256     
 C   4.8422670936414419E-002  -2.8371073061284271        2.1474830277090695     
 C  -1.1570080067660593       -1.8131605614918811        7.0499278353708892     
 C  -2.8750607777735229       -3.4574678310335596        7.6851929991363113     
 C  0.80663931770897668       -8.4897002653280378        5.1049894491249797     
 C  0.33021518015621520       -8.1435936936904767        2.7098854362368461     
 H  -3.7508093928425770       -7.3799586872344101        6.0516298520873812     
 H  -3.0448209890364311       -8.0724855774906530        4.5625816340741077     
 C  -5.2502283855604430       -8.2120172631551664        4.6564461507499333     
 C  -5.7647185120706759       -7.4317374495399449        3.4363509924155817     
 H  -5.1510791937326434       -5.3651065195587035        2.8759614210063997     
 H  -5.9202900637107385       -5.5363906776743637        4.4938214365674209     
 H   1.8237638535887586       -3.9418548774930526        4.1442649979691195     
 H   1.3679934863007224       -5.5319433161724501        3.4051484777664247     
 C   2.1417232579103311       -3.9975729396099178        1.9320543376112378     
 C   1.0646534035536872       -3.2643235412838436        1.0906999118705796     
 H -0.97506775262667467       -2.7054335258604918        1.7841736692909527     
 H  0.37225046002340373       -1.9366533712148812        2.7059407167027425     
 C  -1.7179198674349121      -0.92233719224369926        7.9681786511804784     
 C  0.10092227182734463       -1.4662020942022698        6.2687688332132359     
 C  -3.3922621483939781       -2.5323212600641369        8.5964136882380622     
 C  -3.4130579766551619       -4.8743653454954714        7.5767309116461625     
 C   1.5864851184173980       -9.5969532577289414        4.7615301425445713     
 C  0.67208289032293445       -8.0170745444769818        6.5476462290634423     
 C   1.1422564835196489       -9.2474754031120607        2.4238764155148056     
 C -0.32779012766149096       -7.3497881960664389        1.5914281334394305     
 H  -5.9559065747701361       -8.1003520103079207        5.4880526493976776     
 H  -5.1328005335483526       -9.2821469376825725        4.4471200982015615     
 H  -5.3116047687723613       -7.8109702794388021        2.5094490257393693     
 H  -6.8561462342034041       -7.4952309334969378        3.3380722249724322     
 H   2.5575442658137839       -4.8677706817955304        1.3861896215359442     
 H   2.9752713195525153       -3.3123009253580262        2.1553249445419711     
 H   1.4750976862288554       -2.4091425762495589       0.52807452733281102     
 H  0.59402344668610430       -3.9540315708566820       0.37066361667340164     
 H  -1.2720888617168866        6.0127530052858827E-002   8.0830543599485942     
 C  -2.8341680195434846       -1.2581079085578621        8.7343411501730976     
 C  0.41063861927812423        3.6559225690968061E-002   6.2061617961393187     
 H  -5.5839044901871880E-002  -1.8000080456224488        5.2262286233842961     
 C   1.3158047616961936       -2.2387452367067229        6.8447907522704847     
 H  -4.2496863282542341       -2.7981081794913765        9.2116816429608068     
 C  -4.8497471923583921       -5.0499724994856940        8.0739238380258413     
 H  -3.4126824667628539       -5.1410905137767893        6.5089776505093484     
 C  -2.4547871778698620       -5.8473386392794282        8.2978530865951861     
 H   2.0841106748841747       -10.161752293878552        5.5477469398818808     
 C   1.7583820033372390       -9.9921631657506378        3.4322067978547564     
 C   1.4096851471813920       -6.6726697246016178        6.7684115306297938     
 H -0.40456108118319001       -7.8485122950066337        6.7409430794664731     
 C   1.1408922533487531       -9.0348173546482027        7.5968615408826858     
 H   1.3133184051898035       -9.5233186486751027        1.3850723505980316     
 C  0.54169559704325665       -7.2304116132111300       0.32624083488351219     
 H -0.47138254210500097       -6.3216354925079905        1.9700014521051556     
 C  -1.7150255607153422       -7.9278451865741602        1.2428925928168053     
 H  -3.2678291989102930      -0.54565270734679727        9.4312279332679232     
 H -0.45422466891398505       0.61439494797882754        5.8527916019913286     
 H   1.2479618667476271       0.23298568386617838        5.5229677382238984     
 H  0.69939460903401351       0.43016323627998937        7.1914585039435703     
 H   1.5209763416917768       -1.8920606279370364        7.8685528567511263     
 H   2.2236606401351233       -2.0800102109921945        6.2449813708506570     
 H   1.1297165924713208       -3.3209126459401879        6.9070008107562542     
 H  -5.1931918852767200       -6.0813056077213474        7.9076216205602909     
 H  -5.5472888214005041       -4.3710101540095652        7.5634361555541361     
 H  -4.9298310558430494       -4.8575796529306370        9.1522584769851374     
 H  -2.4520025761066777       -5.6435539188828985        9.3779340272843132     
 H  -1.4295685614611826       -5.7277428270034560        7.9236717155620084     
 H  -2.7530112205748503       -6.8965311461612915        8.1573761996115390     
 H   2.4088402146099188       -10.829921538207687        3.1868683263615929     
 H   2.4993077431032056       -6.8266730394522783        6.7419409135272872     
 H   1.1546313557556431       -6.2452913234243876        7.7493173233782464     
 H   1.1600482297218806       -5.9213067269531603        6.0054719711273883     
 H   2.2225319743008134       -9.2159812564447758        7.5259838026983656     
 H  0.61884445283536316       -9.9959193502956687        7.4921175574204302     
 H  0.94149672728670719       -8.6515839041000682        8.6072645253270856     
 H   1.5450035503624644       -6.8456716819743155       0.56051155090624361     
 H   7.6848902851578138E-002  -6.5517200108427582      -0.40267778926267966     
 H  0.66877248019229463       -8.1987522946976359      -0.17881173073717976     
 H  -1.6196511913085012       -8.9715964969722783       0.90614349424225427     
 H  -2.1966867164897339       -7.3578025004875247       0.43634734532560848     
 H  -2.3854077085791290       -7.9254004757844783        2.1163488521474352     
         240

 C   9.0631024690312696        6.1914422745150590       -9.3307710929627383     
 C   9.6333940952842649        6.0356514985295737       -8.0231768278749946     
 C   9.4452028688961835        7.3361870341379980       -10.101998467962728     
 N   8.1732685739979392        5.2673841434481785       -9.8692284932807759     
 C   10.577284299948820        6.9620580573336355       -7.5677495857375696     
 C   9.2899039207555774        4.8847530453998766       -7.0801809378076488     
 C   10.399679779251125        8.2277256200923130       -9.5998466658656412     
 C   8.8864673656682083        7.5498418000790002       -11.498882126308850     
 Dy   7.1512295590879607        4.4823180524415074       -11.730723349162195     
 H   7.9898194054354557        4.5516223263210103       -9.1601609029114357     
 H   11.017916794721339        6.8187903935065286       -6.5816303750330842     
 C   10.985236435290195        8.0473859656532909       -8.3462816828738067     
 C   7.8058746045077747        4.8420843720549325       -6.6624102774476768     
 C   9.8070539158829320        3.5124398267239565       -7.5675103769319731     
 H   9.8487168921653776        5.0997721956013438       -6.1550646019961324     
 H   10.698264669756009        9.0796196004287406       -10.209321227889042     
 C   9.8087917654911347        6.9037472681871765       -12.553650390608267     
 H   7.8994128502307674        7.0506160508639351       -11.544543308187194     
 C   8.6263624260244338        9.0239191869313373       -11.857660772045534     
 N   6.5744005691326404        5.4133525783820735       -13.689162207302356     
 H   5.6588198646029433        5.7698299794465608       -13.390231364903055     
 N   5.9251089952280838        2.6863589426069647       -12.164899973526735     
 O   9.1052677740223196        3.1687605809054853       -12.032803387086954     
 O   5.1336457394818638        5.4665163833136043       -10.875555246424769     
 H   11.750603990346722        8.7297374196907516       -7.9811406337468638     
 H   7.6443813392594908        4.0591454298989813       -5.9086613444405156     
 H   7.1167383948149316        4.6364653354395173       -7.4943198201559902     
 H   7.4976123970859998        5.8025789304158089       -6.2232907754693496     
 H   10.895286468784168        3.5430459158756253       -7.7133340239061896     
 H   9.3602244667911876        3.1931798970697689       -8.5177798706167067     
 H   9.5942244265407677        2.7297462719441778       -6.8238022191615979     
 H   9.4041853655303687        7.0104820707698732       -13.568368905162460     
 H   9.9664362529749280        5.8349818802484714       -12.356654317795364     
 H   10.798412510766388        7.3820791981300120       -12.522368943469994     
 H   9.5623566541492284        9.5943475251391117       -11.929066721302958     
 H   7.9970375993724394        9.5191830856726334       -11.106409849895124     
 H   8.1324599726095208        9.0907800602044766       -12.837391193626393     
 C   7.0693971329793328        6.2423559427571780       -14.688880858823639     
 C   5.0839957535408171        1.6230266956900266       -11.895086830637814     
 H   5.9220043028070064        2.8517159875496194       -13.178667711665843     
 C   9.0933786568978370        1.8559871617472290       -12.715406209066439     
 C   10.448810957529005        3.3888278761088801       -11.474002777134052     
 C   3.7532222792820589        5.0044806951945047       -11.086795706104189     
 C   5.0627947782876443        6.4671657118897938       -9.8038805745913535     
 C   6.5362581151059125        7.5506686860357197       -14.910964316594155     
 C   8.1560825237691486        5.7877466789106427       -15.497301470741160     
 C   4.4266148983149582       0.91391987040670219       -12.955285162414677     
 C   4.8398119512931590        1.2277409922220990       -10.545933964853864     
 H   8.8858620559446280        2.0403726693092668       -13.776250151208773     
 H   8.2610711044517338        1.2887521193464553       -12.285233105963496     
 C   10.463629931355419        1.2348276248750609       -12.458317988490169     
 C   10.983607270082551        1.9935961706096719       -11.227654593069559     
 H   10.313233443964995        4.0220013689432568       -10.591714302831971     
 H   11.048399448390589        3.9219396065593619       -12.227317716673115     
 H   3.3075710865111763        5.6241137195257975       -11.880134918620273     
 H   3.8270509072241961        3.9672036680021190       -11.430407682018723     
 C   3.0343563528715731        5.1884848883531012       -9.7351717481312914     
 C   4.0843901883971290        5.8553405945440540       -8.8160286102200107     
 H   6.0844937499218110        6.6012605024043438       -9.4374809467507745     
 H   4.6857784098262254        7.4090877458365787       -10.229442321072451     
 C   7.1554596014216205        8.3848292215894293       -15.848148620700499     
 C   5.2942209342782212        7.9811429194698009       -14.143464952124235     
 C   8.7348237717522696        6.6588396193946222       -16.426762222449511     
 C   8.6107839118327583        4.3445509971210079       -15.348806525684761     
 C   3.6464909875983276      -0.20315652462882561       -12.648787259741800     
 C   4.5995147303984023        1.4031899198157023       -14.386457247787831     
 C   4.0244198683545926       0.11819818477507123       -10.297418170967862     
 C   5.4771095555654306        2.0024080050137996       -9.4035681462736136     
 H   11.137793421176791        1.4040627500962484       -13.305794304579054     
 H   10.394301329731151       0.15486109210712362       -12.284905944832282     
 H   10.568109959484213        1.5698478659103192       -10.303263722962548     
 H   12.078293338061437        1.9640389725833720       -11.158678042721689     
 H   2.6992510480897303        4.2279506235773798       -9.3278043538370863     
 H   2.1532604110564724        5.8326920453995657       -9.8420950259964375     
 H   3.6365382735325875        6.6021446191153261       -8.1504121133682244     
 H   4.5979532376695547        5.1070645430002317       -8.1979260310740880     
 H   6.7750654164850728        9.3927776774677074       -15.991864569948577     
 C   8.2533507251941831        7.9607172504807240       -16.601620424120902     
 C   5.0668956986199429        9.4990409959020976       -14.090486053479490     
 H   5.4207679888447533        7.6467360387481671       -13.097375004759613     
 C   4.0434376891168560        7.2735988042204598       -14.724414563007247     
 H   9.5800835169118450        6.3247218149377300       -17.028126117891734     
 C   10.050109350476664        4.0801555893544688       -15.799933985233460     
 H   8.5606725953636769        4.1042102944196239       -14.276391829819051     
 C   7.6230595198255395        3.4082233266543231       -16.078351290933341     
 H   3.1759923771699747      -0.75954070907998639       -13.456482431568194     
 C   3.4376694569600632      -0.61504634056413410       -11.330252835024815     
 C   3.8274876371746180        2.7222901654546945       -14.627549042363963     
 H   5.6746552411965254        1.6084875495525879       -14.536402869583036     
 C   4.2106204137027099       0.37924533934638094       -15.457172874758612     
 H   3.8246482209392276      -0.17054903438989835       -9.2685158770127547     
 C   4.6309165189081982        2.0199906502055027       -8.1223702716724393     
 H   5.5675164286713610        3.0499445967607790       -9.7401774644392969     
 C   6.8945480931274661        1.4769625355924008       -9.0980005035258902     
 H   8.7282843630876137        8.6294976624781068       -17.315987050527440     
 H   5.9537521884834090        10.028413758311068       -13.717484093749476     
 H   4.2257505059969809        9.7412825968645489       -13.425037637238967     
 H   4.8207013895612683        9.9073342055261477       -15.080500173338478     
 H   3.8572935341403665        7.6344090855516926       -15.746573811080877     
 H   3.1440060531451226        7.4734960962379642       -14.123787297961053     
 H   4.1757585122905594        6.1841415846463743       -14.791411468034987     
 H   10.332979421244744        3.0349359196155610       -15.603915865946377     
 H   10.767680106823805        4.7334626367485937       -15.284234810686444     
 H   10.170496345884599        4.2441279794224993       -16.879483493018437     
 H   7.6683875923556224        3.5831633021026361       -17.163837011368457     
 H   6.5935322347263732        3.5978848859214376       -15.741614946578466     
 H   7.8536265360246151        2.3446780095493907       -15.901301578494088     
 H   2.7861597191574203       -1.4592575363099558       -11.111516636138685     
 H   2.7450662527035701        2.5340414706947372       -14.630381089415339     
 H   4.0949409290758751        3.1581769604035750       -15.600810188905809     
 H   4.0327625278699655        3.4804355257486028       -13.860335709299479     
 H   3.1390412875375944       0.14929913853974253       -15.425989540072525     
 H   4.7709965083646360      -0.55693709111601097       -15.341107865025165     
 H   4.4265959015246477       0.78183681502192015       -16.455530940931066     
 H   3.6058385313025010        2.3654390206350615       -8.3149082400282808     
 H   5.0807953564080721        2.6808100872708973       -7.3688389777792720     
 H   4.5621267900547640        1.0243670187095193       -7.6661392179668697     
 H   6.8526172780223673       0.41777082110734853       -8.8065721740725209     
 H   7.3600246643195062        2.0340455003622275       -8.2729337197246533     
 H   7.5514457072234036        1.5487619726998727       -9.9765088316933426     
 C  -3.8681117724224445       -3.2284691722116610        1.5434855526619982     
 C  -4.4369459357067607       -3.3747888496416150       0.23456873524440205     
 C  -4.2108526848205390       -2.0651426429991822        2.3034097802630216     
 N  -3.0155599574805776       -4.1769966882603029        2.0973203998450560     
 C  -5.3439474062812833       -2.4191901235390385      -0.23295921816868731     
 C  -4.1165397308057923       -4.5372840802892194      -0.70155115021692149     
 C  -5.1265985680066635       -1.1414607872986409        1.7886846858419543     
 C  -3.6581432114263941       -1.8728918790648084        3.7051529053362087     
 Dy  -1.9867580496306003       -4.9475247728346732        3.9625675285892377     
 H  -2.8512392803095228       -4.9051446716299170        1.3973869645327828     
 H  -5.7856654273073564       -2.5532587730539595       -1.2198608246034606     
 C  -5.7122945800650715       -1.3128026810113924       0.53403316789893884     
 C  -2.6305197871877297       -4.5984096356361608       -1.1084767912451621     
 C  -4.6562875489241176       -5.9005376091348332      -0.21501698741137437     
 H  -4.6677407333771699       -4.3159212050113274       -1.6296042548887268     
 H  -5.3971624605076807      -0.27443498502382441        2.3891930777553760     
 C  -4.6107030980382104       -2.4988249138675735        4.7455214458833259     
 H  -2.6870893891608434       -2.4029820761279996        3.7587008820963610     
 C  -3.3513421585455250      -0.41008594497758749        4.0716787276815527     
 N  -1.3341266499716722       -3.9708109556628739        5.8811670764501232     
 H -0.41299915371813201       -3.6612148309672436        5.5534320031770150     
 N -0.74238802960891015       -6.7339603589257626        4.3813959993219580     
 O  -3.9435021946484126       -6.2181458450642042        4.3266106899818428     
 O   2.1078402258591505E-002  -3.9799057504405542        3.0798307065500432     
 H  -6.4494602135423387      -0.60660296078530929       0.15870121731269954     
 H  -2.3190321200690827       -3.6501297780959674       -1.5687009766638851     
 H  -1.9492316010979187       -4.7806637625955224      -0.26575909164833655     
 H  -2.4618265570324551       -5.3993325066759104       -1.8408010218594666     
 H  -4.4532418189819909       -6.6859550352076456      -0.95835907130131104     
 H  -4.2190996700050132       -6.2278518346734346       0.73688037531292239     
 H  -5.7446912505025889       -5.8561283340919479       -7.3903535059611697E-002
 H  -4.2035968098733587       -2.4302709647354970        5.7631044783300212     
 H  -4.8165787178933783       -3.5550091119345080        4.5242084919630940     
 H  -5.5776966093755949       -1.9748651658071434        4.7219614708389281     
 H  -4.2675822037848947       0.19346599149974414        4.1316496871507340     
 H  -2.6971494037151058        6.3284738717800090E-002   3.3276734351122004     
 H  -2.8642285377673140      -0.36139803477774862        5.0561602158729757     
 C  -1.7702455329724949       -3.0922350054228742        6.8616138596344873     
 C  0.11312117282738748       -7.7765703842425564        4.0762385284119711     
 H -0.72085882504032883       -6.5837303323818244        5.3969769543710493     
 C  -3.9084833740843155       -7.5466958746201849        4.9809222558302819     
 C  -5.2819547175895716       -6.0249330072875464        3.7418231537493392     
 C   1.4133041467298764       -4.4308628511218044        3.2412685458163364     
 C   5.3628250846638525E-002  -2.8420994266141504        2.1392694501772525     
 C  -1.1584256348869306       -1.8153536641986385        7.0518573719039583     
 C  -2.8743678080564274       -3.4614659449252119        7.6879088391465418     
 C  0.80801803214591572       -8.4894159614012850        5.1108622691984182     
 C  0.33481555042145172       -8.1457419749098214        2.7149105216907934     
 H  -3.7443971896336659       -7.3781871753822594        6.0535059262131705     
 H  -3.0420949473216541       -8.0731424261724865        4.5641883146069757     
 C  -5.2473699107941654       -8.2093895570829680        4.6618805558343128     
 C  -5.7627892717850084       -7.4297078528624478        3.4418524277521079     
 H  -5.1471930751306028       -5.3645870218425351        2.8783498287872495     
 H  -5.9140558546225668       -5.5331288059759665        4.4974059070007071     
 H   1.8272989420582111       -3.9279470913934866        4.1423853127710490     
 H   1.3709006941694273       -5.5229060505429217        3.4204630629560233     
 C   2.1453558017909358       -4.0063218471342976        1.9346306980605354     
 C   1.0699775617378318       -3.2781873867911036        1.0876787864786683     
 H -0.96955014017500751       -2.7123324673129612        1.7745936663602682     
 H  0.37815619319694105       -1.9384600246264512        2.6902131151900708     
 C  -1.7209891199452301      -0.92450393265346809        7.9690257252941983     
 C   9.9066396131885559E-002  -1.4674122384021280        6.2704743193436583     
 C  -3.3934167728443545       -2.5361922982663785        8.5978919255544337     
 C  -3.4105361765954640       -4.8790818402207545        7.5804107429682768     
 C   1.5877263305975606       -9.5973764506646333        4.7696492695730353     
 C  0.67122516017150102       -8.0154851829534195        6.5527381800219766     
 C   1.1468307686121710       -9.2501340558925573        2.4311331099576301     
 C -0.32284264062639778       -7.3534506047372865        1.5952888054744661     
 H  -5.9514331958032525       -8.0957444907074247        5.4944691376165729     
 H  -5.1318754767578314       -9.2798638096586625        4.4536590780952139     
 H  -5.3117370131928388       -7.8105045642301274        2.5147041564369088     
 H  -6.8543997927281914       -7.4918667580283795        3.3453544614741553     
 H   2.5576852521441724       -4.8815223450895591        1.3972835686024476     
 H   2.9810675820929831       -3.3227119347043996        2.1517271278518479     
 H   1.4822606815208019       -2.4283661279214614       0.51988813918701027     
 H  0.59889338983697271       -3.9718631986968891       0.37266632593131405     
 H  -1.2768383913845811        5.8770698449555146E-002   8.0829257406455568     
 C  -2.8370892112032666       -1.2611732826104958        8.7350293824810290     
 C  0.40621098567324149        3.5640386404032554E-002   6.2052258790181112     
 H  -5.6770698758004876E-002  -1.8033792432897957        5.2286096557290280     
 C   1.3149952837964316       -2.2367630099938025        6.8481921145535791     
 H  -4.2509420382008445       -2.8025725602044154        9.2127512936382558     
 C  -4.8475359701547429       -5.0558691423615878        8.0761097650742268     
 H  -3.4082779287214255       -5.1467368804094908        6.5130256561525144     
 C  -2.4522691126842457       -5.8502597550682136        8.3037701833767379     
 H   2.0837195764289138       -10.161648107411143        5.5571569298767631     
 C   1.7614854318536617       -9.9938561315224739        3.4409989839388340     
 C   1.4110778231638050       -6.6726336600640170        6.7744230872279321     
 H -0.40530217451549067       -7.8444596090312189        6.7433518401623180     
 C   1.1350015941582061       -9.0334350091514413        7.6035000501212675     
 H   1.3190079172466909       -9.5273283927579087        1.3929537163981547     
 C  0.54476375584680303       -7.2393164702916843       0.32885148698454270     
 H -0.46386507841093838       -6.3242331144699913        1.9714429662048334     
 C  -1.7116371651768831       -7.9294083481382760        1.2500429576907550     
 H  -3.2720893033846497      -0.54868938516887245        9.4310019275136785     
 H -0.45950267328811101       0.61128897949890082        5.8506366700543708     
 H   1.2433236812071504       0.23219447698704221        5.5218074771224046     
 H  0.69405942177563762       0.43155884557499008        7.1897273509345974     
 H   1.5189378373735407       -1.8882530388409717        7.8714945231666809     
 H   2.2228410566516783       -2.0773293247489324        6.2485602583162407     
 H   1.1309332306168633       -3.3190968481376761        6.9120043947964884     
 H  -5.1896795826281750       -6.0876594420887633        7.9101491964440234     
 H  -5.5452298657067223       -4.3780091396027174        7.5644483632757531     
 H  -4.9289943543903583       -4.8629126986474720        9.1542003523985667     
 H  -2.4506319565875105       -5.6449918943527173        9.3835248094602939     
 H  -1.4268168571823590       -5.7304144009844897        7.9303486979331330     
 H  -2.7495884290701720       -6.8998643432449605        8.1644791015170686     
 H   2.4118344234155487       -10.832129423763458        3.1972426360577435     
 H   2.5001745538905054       -6.8290325697240108        6.7513949259568315     
 H   1.1541298617771654       -6.2434865224041136        7.7539087058171061     
 H   1.1654782882955130       -5.9217653051310881        6.0100637450631771     
 H   2.2160593780632625       -9.2174908897232264        7.5352273939422183     
 H  0.61069580724565298       -9.9930916561334406        7.4981289768941535     
 H  0.93442759808128795       -8.6488635258563136        8.6130749373066440     
 H   1.5490427725960605       -6.8558494861634207       0.56037500175585331     
 H   7.9955636742104499E-002  -6.5620726421213362      -0.40135794504626221     
 H  0.66928785548027625       -8.2092057348415324      -0.17329688232860602     
 H  -1.6188575962204699       -8.9739726775177608       0.91569339465836341     
 H  -2.1933066351466257       -7.3603067795633041       0.44285946359275796     
 H  -2.3806767903616830       -7.9236002881729481        2.1242597199069704     
         240

 C   9.0621706573625183        6.1897949108473878       -9.3316475903652218     
 C   9.6326817624719805        6.0324718387276022       -8.0243797748633288     
 C   9.4422842314631037        7.3364766717887981       -10.100711523698546     
 N   8.1737913066380763        5.2655883856916335       -9.8719765639353909     
 C   10.574982844232233        6.9595272626847269       -7.5671250197750650     
 C   9.2902586842318726        4.8795988467332183       -7.0836135213604727     
 C   10.395314957134383        8.2285525496261585       -9.5969320976079313     
 C   8.8825917470103271        7.5513206310070675       -11.496982298308261     
 Dy   7.1499531989020966        4.4836885978254069       -11.733708259931383     
 H   7.9919346208930921        4.5478314009662766       -9.1647147239306737     
 H   11.015729628359916        6.8153769362194270       -6.5811647725708786     
 C   10.981125952257514        8.0467971233564040       -8.3436888609822208     
 C   7.8061128042205903        4.8353915061512698       -6.6665802658778315     
 C   9.8085923200774037        3.5086013725023593       -7.5730816903031748     
 H   9.8486416269143522        5.0934290418012544       -6.1579980691630567     
 H   10.692548289365607        9.0820283627268239       -10.204696130043107     
 C   9.8034307779517249        6.9049967544346984       -12.552831044074383     
 H   7.8950910558420491        7.0528255418730064       -11.541856074008049     
 C   8.6234619062694708        9.0256807922159137       -11.854861037942499     
 N   6.5712719259571317        5.4124191723032684       -13.692654034608866     
 H   5.6540208830294141        5.7646739852567901       -13.394841738909518     
 N   5.9230794654795442        2.6883240253065006       -12.167856445598286     
 O   9.1042293384674977        3.1713326731917864       -12.039651607047825     
 O   5.1340162959430735        5.4678141595593637       -10.874904535736452     
 H   11.745306712170274        8.7296495577247022       -7.9772062695970734     
 H   7.6440843169755244        4.0501451724257160       -5.9155917335378145     
 H   7.1173540624739369        4.6327617869435498       -7.4993397320655912     
 H   7.4978716776269332        5.7943553783214217       -6.2245303247180592     
 H   10.896839870591890        3.5401485112572502       -7.7184282393857773     
 H   9.3623664897717749        3.1905326125651174       -8.5239972670755915     
 H   9.5960749458447179        2.7246044516478993       -6.8307421088374918     
 H   9.3978393196616778        7.0120817397318813       -13.567099351578296     
 H   9.9609869557232660        5.8361805106985729       -12.356110437522339     
 H   10.793249036801962        7.3829355220813442       -12.522540606551996     
 H   9.5599243835859475        9.5951374432031713       -11.927099826969428     
 H   7.9955930923009433        9.5212266965411256       -11.102694210155450     
 H   8.1285057890288854        9.0935424954041775       -12.833953369371301     
 C   7.0643895809873776        6.2450010558733666       -14.690081208502063     
 C   5.0823629003247630        1.6245826388773581       -11.898333215101960     
 H   5.9198973360665397        2.8540444897996449       -13.181558792388120     
 C   9.0913740879513156        1.8583435970774138       -12.721843317608677     
 C   10.448064042167070        3.3906519187882882       -11.481153605938449     
 C   3.7532277968632548        5.0080288336748708       -11.087964654457243     
 C   5.0636025336084680        6.4670600341104745       -9.8019512977052639     
 C   6.5284497165121849        7.5524293647333378       -14.908750184921212     
 C   8.1521453492712048        5.7950572931499336       -15.499243687751749     
 C   4.4249203896472942       0.91583330664625540       -12.958693789533697     
 C   4.8389541529602820        1.2283783843672924       -10.549328638730273     
 H   8.8842962493616522        2.0425670937686489       -13.782839632121521     
 H   8.2584458759682846        1.2920054485033583       -12.291670616139264     
 C   10.461035409691723        1.2360062327833903       -12.464115444150824     
 C   10.981761830703714        1.9951455241956937       -11.234020623284922     
 H   10.313077959280662        4.0242616949270396       -10.599080384403171     
 H   11.047922718351217        3.9229387470820711       -12.234827711861573     
 H   3.3089878795770975        5.6295334002307440       -11.880524749878921     
 H   3.8260503807492494        3.9712756507686442       -11.433245869224141     
 C   3.0335058348868014        5.1906117754095611       -9.7366659035892056     
 C   4.0832364734906541        5.8555971836477836       -8.8158434888786772     
 H   6.0850889144603562        6.5991372970507207       -9.4343776461607227     
 H   4.6885309740378096        7.4100865274741405       -10.226596259534288     
 C   7.1458282817735128        8.3903123587168000       -15.843394948733799     
 C   5.2859149083796737        7.9785922950318149       -14.140056643129286     
 C   8.7290943074421179        6.6698376156616472       -16.426016190046212     
 C   8.6100466867239085        4.3527090600196079       -15.354487673779111     
 C   3.6450235736984387      -0.20149859185357055       -12.652511541759013     
 C   4.5976883619785083        1.4056875222879888       -14.389682386555309     
 C   4.0238541320242867       0.11854979601673314       -10.301085789530005     
 C   5.4774609576010684        2.0020624109862131       -9.4069992493087060     
 H   11.135433803811672        1.4039217578964986       -13.311633079047118     
 H   10.390709615155741       0.15624103693998206       -12.289904353303463     
 H   10.566061437698599        1.5723708263296312       -10.309295258685045     
 H   12.076436585524007        1.9647406117111472       -11.165120724773576     
 H   2.6977144462437486        4.2296943357722210       -9.3308725672546142     
 H   2.1527232592060406        5.8352941359129282       -9.8433138643033420     
 H   3.6354548830637485        6.6024376651276375       -8.1502010443770097     
 H   4.5951258806315849        5.1062667578735494       -8.1977265484691486     
 H   6.7631748551860671        9.3975589878165273       -15.984074236092004     
 C   8.2447413685279045        7.9708749431353425       -16.597491173652841     
 C   5.0560130650586137        9.4958246115486258       -14.083744441127523     
 H   5.4135139198284365        7.6419978605049552       -13.094896817848973     
 C   4.0363027252623986        7.2701772875590951       -14.722338180313431     
 H   9.5752804323977205        6.3394742271418814       -17.027783304738954     
 C   10.049561784511551        4.0926535667908377       -15.806838223417897     
 H   8.5609256733660981        4.1095133765649816       -14.282812317864447     
 C   7.6242002139905036        3.4161775849573686       -16.086144871171118     
 H   3.1745437453319765      -0.75764914791465399       -13.460358309643647     
 C   3.4366882442560591      -0.61411090641319177       -11.334127605209828     
 C   3.8252221272896434        2.7246296768443816       -14.630288160173032     
 H   5.6727657209500899        1.6114887615957487       -14.539468681530833     
 C   4.2092846739491963       0.38198880354995557       -15.460833524034705     
 H   3.8248345978566123      -0.17110715733723847       -9.2722908292785711     
 C   4.6324896360676515        2.0192341283918025       -8.1250136755676099     
 H   5.5680312889532706        3.0497605150900604       -9.7429998495566785     
 C   6.8949303649123017        1.4757185827195740       -9.1032514514108307     
 H   8.7185837562417721        8.6425268575529000       -17.309634861852278     
 H   5.9423875577511822        10.026023146203663       -13.710832827366179     
 H   4.2154011248438490        9.7353157596735791       -13.416858027943038     
 H   4.8079743273971838        9.9055542491577384       -15.072625895809246     
 H   3.8500702552976755        7.6320432414082457       -15.744069907968818     
 H   3.1364197250621144        7.4680808842887663       -14.121815188256983     
 H   4.1699681014511887        6.1810260912032824       -14.790808413132654     
 H   10.334769802688427        3.0477669143011901       -15.613229128483285     
 H   10.766032136068885        4.7462485531586873       -15.290025673507348     
 H   10.168966139492293        4.2592231969809999       -16.886000905757207     
 H   7.6677924469919150        3.5947447199624607       -17.170893473890558     
 H   6.5946697136446151        3.6016215178266755       -15.747906496413234     
 H   7.8580499540429738        2.3530707472594314       -15.912863238674483     
 H   2.7854364613135925       -1.4585713633092920       -11.115561359896105     
 H   2.7429351595966653        2.5358213649084211       -14.634880153874317     
 H   4.0937794543641504        3.1620094874500033       -15.602489585078755     
 H   4.0289259987653008        3.4817621314386962       -13.861760922519514     
 H   3.1377131377950880       0.15187986045709301       -15.430007857081023     
 H   4.7697708665203269      -0.55416281084827701       -15.344880394210154     
 H   4.4254627814230041       0.78492357804045876       -16.459015528675661     
 H   3.6074653563956676        2.3654253996393910       -8.3163985960797291     
 H   5.0833922766875341        2.6793451309661709       -7.3714801030673209     
 H   4.5634974010177798        1.0233447523622179       -7.6694008720690778     
 H   6.8528169417742095       0.41636523564019196       -8.8124492051876864     
 H   7.3615579530982060        2.0320341794980790       -8.2783605510296763     
 H   7.5509092688085104        1.5477426443465478       -9.9824124905671212     
 C  -3.8647676266276152       -3.2296195778108836        1.5439067435978648     
 C  -4.4339186047663102       -3.3776532048055072       0.23535254758810858     
 C  -4.2073356805325028       -2.0653633635725699        2.3024233676188199     
 N  -3.0119840724552058       -4.1773614870896161        2.0986820246020526     
 C  -5.3411015256625314       -2.4227113995964360      -0.23324455935077482     
 C  -4.1135268591120724       -4.5414181941166047      -0.69907899132912665     
 C  -5.1234454610928859       -1.1425471738653981        1.7868109402191572     
 C  -3.6534597161713012       -1.8711630645271544        3.7034200731604616     
 Dy  -1.9816745568018936       -4.9464964912723612        3.9636016007499548     
 H  -2.8486184314822216       -4.9068216853545890        1.3999628684972638     
 H  -5.7829406759868665       -2.5579489403770288       -1.2199507605498965     
 C  -5.7094504076407331       -1.3154839449706330       0.53251272049900955     
 C  -2.6275076765618808       -4.6031616793804169       -1.1059051173954846     
 C  -4.6533549274758430       -5.9038896140858448      -0.21058649087061609     
 H  -4.6647402622320255       -4.3214012872772392       -1.6274164138694784     
 H  -5.3939197232271692      -0.27473999170223612        2.3861832678783510     
 C  -4.6034102022889964       -2.4980989940430689        4.7454216324177709     
 H  -2.6813476144501203       -2.3993289045061328        3.7559298841832702     
 C  -3.3494995370958232      -0.40760864094574834        4.0688114601294494     
 N  -1.3316364856202272       -3.9744564547053489        5.8852899831334486     
 H -0.40921807276358990       -3.6660423288627606        5.5605217960652142     
 N -0.73757620028164950       -6.7326267014107115        4.3833126932938278     
 O  -3.9385408039651852       -6.2177970642799236        4.3278360771963866     
 O   2.4698357461352065E-002  -3.9762413416711837        3.0799032296133739     
 H  -6.4467416597395157      -0.60980627918628860       0.15645399367185292     
 H  -2.3162149843511441       -3.6558070132362364       -1.5680251364396260     
 H  -1.9461811798913908       -4.7835882764624875      -0.26289757433844746     
 H  -2.4587036857902915       -5.4054945949775171       -1.8365421770421688     
 H  -4.4505553887098577       -6.6902568767471351      -0.95293610131455697     
 H  -4.2159702080113455       -6.2300526116618720       0.74159529981206085     
 H  -5.7417028588557493       -5.8590690283791513       -6.9273838568970916E-002
 H  -4.1955807552284687       -2.4274323923264638        5.7624897406080198     
 H  -4.8069814331604865       -3.5549332913655407        4.5255568885655544     
 H  -5.5716156831305552       -1.9765617524800005        4.7222927186429997     
 H  -4.2669972992459018       0.19371262793976118        4.1298938676540189     
 H  -2.6974999464474321        6.6946368489946756E-002   3.3237873876847206     
 H  -2.8613288917161599      -0.35731287407923201        5.0526184653014443     
 C  -1.7695695324209952       -3.0954875217480158        6.8647115627455211     
 C  0.11686807068556165       -7.7766868001863854        4.0804478017578392     
 H -0.71724336752430684       -6.5812986958230359        5.3987443266396458     
 C  -3.9042278682786944       -7.5456596783655066        4.9833457142082631     
 C  -5.2776046193769339       -6.0233359082750439        3.7450329372060498     
 C   1.4167261444478845       -4.4252763158603505        3.2459667635152476     
 C   5.8833830756862632E-002  -2.8470915470998737        2.1310558726454358     
 C  -1.1598432630078019       -1.8175467669053960        7.0537869084370275     
 C  -2.8736748383393325       -3.4654640588168646        7.6906246791567723     
 C  0.80939674658285465       -8.4891316574745321        5.1167350892718568     
 C  0.33941592068668824       -8.1478902561291662        2.7199356071447407     
 H  -3.7379849864247547       -7.3764156635301088        6.0553820003389589     
 H  -3.0393689056068771       -8.0737992748543217        4.5657949951398438     
 C  -5.2445114360278877       -8.2067618510107696        4.6673149609186915     
 C  -5.7608600314993410       -7.4276782561849517        3.4473538630886340     
 H  -5.1433069565285630       -5.3640675241263658        2.8807382365680998     
 H  -5.9078216455343959       -5.5298669342775684        4.5009903774339932     
 H   1.8308340305276638       -3.9140393052939211        4.1405056275729795     
 H   1.3738079020381322       -5.5138687849133934        3.4357776481456215     
 C   2.1489883456715400       -4.0150707546586784        1.9372070585098331     
 C   1.0753017199219763       -3.2920512322983631        1.0846576610867571     
 H -0.96403252772334036       -2.7192314087654301        1.7650136634295834     
 H  0.38406192637047831       -1.9402666780380211        2.6744855136773995     
 C  -1.7240583724555480      -0.92667067306323680        7.9698727994079182     
 C   9.7210520436426473E-002  -1.4686223826019862        6.2721798054740807     
 C  -3.3945713972947309       -2.5400633364686196        8.5993701628708035     
 C  -3.4080143765357667       -4.8837983349460377        7.5840905742903919     
 C   1.5889675427777232       -9.5977996436003234        4.7777683966015001     
 C  0.67036743002006760       -8.0138958214298590        6.5578301309805118     
 C   1.1514050537046929       -9.2527927086730539        2.4383898044004546     
 C -0.31789515359130460       -7.3571130134081333        1.5991494775095016     
 H  -5.9469598168363689       -8.0911369711069305        5.5008856258354673     
 H  -5.1309504199673093       -9.2775806816347508        4.4601980579888663     
 H  -5.3118692576133162       -7.8100388490214518        2.5199592871344483     
 H  -6.8526533512529788       -7.4885025825598204        3.3526366979758784     
 H   2.5578262384745609       -4.8952740083835886        1.4083775156689511     
 H   2.9868638446334508       -3.3331229440507730        2.1481293111617248     
 H   1.4894236768127485       -2.4475896795933640       0.51170175104120963     
 H  0.60376333298784124       -3.9896948265370966       0.37466903518922645     
 H  -1.2815879210522756        5.7413866846251466E-002   8.0827971213425212     
 C  -2.8400104028630486       -1.2642386566631294        8.7357176147889604     
 C  0.40178335206835869        3.4721547117097053E-002   6.2042899618969036     
 H  -5.7702352614137864E-002  -1.8067504409571427        5.2309906880737591     
 C   1.3141858058966696       -2.2347807832808826        6.8515934768366744     
 H  -4.2521977481474549       -2.8070369409174543        9.2138209443157066     
 C  -4.8453247479510937       -5.0617657852374824        8.0782956921226123     
 H  -3.4038733906799967       -5.1523832470421915        6.5170736617956804     
 C  -2.4497510474986295       -5.8531808708569999        8.3096872801582879     
 H   2.0833284779736525       -10.161543920943732        5.5665669198716454     
 C   1.7645888603700843       -9.9955490972943082        3.4497911700229116     
 C   1.4124704991462180       -6.6725975955264154        6.7804346438260703     
 H -0.40604326784779127       -7.8404069230558040        6.7457606008581639     
 C   1.1291109349676589       -9.0320526636546781        7.6101385593598501     
 H   1.3246974293035780       -9.5313381368407146        1.4008350821982778     
 C  0.54783191465034953       -7.2482213273722387       0.33146213908557320     
 H -0.45634761471687579       -6.3268307364319920        1.9728844803045111     
 C  -1.7082487696384243       -7.9309715097023910        1.2571933225647047     
 H  -3.2763494078590063      -0.55172606299094762        9.4307759217594338     
 H -0.46478067766223696       0.60818301101897410        5.8484817381174121     
 H   1.2386854956666737       0.23140327010790607        5.5206472160209108     
 H  0.68872423451726172       0.43295445486999073        7.1879961979256244     
 H   1.5168993330553047       -1.8844454497449068        7.8744361895822355     
 H   2.2220214731682328       -2.0746484385056703        6.2521391457818245     
 H   1.1321498687624056       -3.3172810503351644        6.9170079788367227     
 H  -5.1861672799796299       -6.0940132764561792        7.9126767723277549     
 H  -5.5431709100129405       -4.3850081251958688        7.5654605709973692     
 H  -4.9281576529376681       -4.8682457443643070        9.1561422278119959     
 H  -2.4492613370683429       -5.6464298698225361        9.3891155916362745     
 H  -1.4240651529035351       -5.7330859749655243        7.9370256803042576     
 H  -2.7461656375654937       -6.9031975403286294        8.1715820034225963     
 H   2.4148286322211789       -10.834337309319228        3.2076169457538937     
 H   2.5010413646778051       -6.8313920999957434        6.7608489383863768     
 H   1.1536283677986876       -6.2416817213838387        7.7585000882559658     
 H   1.1709083468691455       -5.9222238833090151        6.0146555189989650     
 H   2.2095867818257116       -9.2190005230016787        7.5444709851860701     
 H  0.60254716165594280       -9.9902639619712108        7.5041403963678759     
 H  0.92735846887586870       -8.6461431476125608        8.6188853492862005     
 H   1.5530819948296564       -6.8660272903525268       0.56023845260546312     
 H   8.3062370632630861E-002  -6.5724252733999133      -0.40003810082984470     
 H  0.66980323076825776       -8.2196591749854306      -0.16778203392003227     
 H  -1.6180640011324388       -8.9763488580632433       0.92524329507447245     
 H  -2.1899265538035171       -7.3628110586390836       0.44937158185990744     
 H  -2.3759458721442375       -7.9218001005614180        2.1321705876665056     
         240

 C   9.0612388456937669        6.1881475471797174       -9.3325240877677071     
 C   9.6319694296596960        6.0292921789256297       -8.0255827218516611     
 C   9.4393655940300256        7.3367663094395983       -10.099424579434364     
 N   8.1743140392782134        5.2637926279350875       -9.8747246345900059     
 C   10.572681388515646        6.9569964680358174       -7.5665004538125604     
 C   9.2906134477081679        4.8744446480665591       -7.0870461049132958     
 C   10.390950135017642        8.2293794791600057       -9.5940175293502215     
 C   8.8787161283524476        7.5527994619351340       -11.495082470307670     
 Dy   7.1486768387162325        4.4850591432093063       -11.736693170700571     
 H   7.9940498363507286        4.5440404756115420       -9.1692685449499116     
 H   11.013542461998494        6.8119634789323245       -6.5806991701086730     
 C   10.977015469224835        8.0462082810595188       -8.3410960390906332     
 C   7.8063510039334050        4.8286986402476080       -6.6707502543079871     
 C   9.8101307242718736        3.5047629182807620       -7.5786530036743764     
 H   9.8485663616633268        5.0870858880011651       -6.1609315363299810     
 H   10.686831908975208        9.0844371250249090       -10.200071032197171     
 C   9.7980697904123168        6.9062462406822203       -12.552011697540499     
 H   7.8907692614533316        7.0550350328820777       -11.539168839828902     
 C   8.6205613865145096        9.0274423975004918       -11.852061303839463     
 N   6.5681432827816222        5.4114857662244633       -13.696145861915376     
 H   5.6492219014558840        5.7595179910670193       -13.399452112915981     
 N   5.9210499357310056        2.6902891080060360       -12.170812917669837     
 O   9.1031909029126759        3.1739047654780874       -12.046499827008693     
 O   5.1343868524042824        5.4691119358051239       -10.874253825048134     
 H   11.740009433993826        8.7295616957586510       -7.9732719054472820     
 H   7.6437872946915579        4.0411449149524499       -5.9225221226351135     
 H   7.1179697301329412        4.6290582384475822       -7.5043596439751914     
 H   7.4981309581678657        5.7861318262270345       -6.2257698739667697     
 H   10.898393272399613        3.5372511066388754       -7.7235224548653640     
 H   9.3645085127523622        3.1878853280604664       -8.5302146635344780     
 H   9.5979254651486663        2.7194626313516208       -6.8376819985133848     
 H   9.3914932737929853        7.0136814086938903       -13.565829797994132     
 H   9.9555376584716040        5.8373791411486753       -12.355566557249315     
 H   10.788085562837535        7.3837918460326764       -12.522712269633995     
 H   9.5574921130226649        9.5959273612672309       -11.925132932635897     
 H   7.9941485852294480        9.5232703074096161       -11.098978570415774     
 H   8.1245516054482501        9.0963049306038801       -12.830515545116208     
 C   7.0593820289954223        6.2476461689895544       -14.691281558180487     
 C   5.0807300471087080        1.6261385820646896       -11.901579599566105     
 H   5.9177903693260721        2.8563729920496699       -13.184449873110397     
 C   9.0893695190047925        1.8607000324075984       -12.728280426150913     
 C   10.447317126805137        3.3924759614676963       -11.488304434742844     
 C   3.7532333144444512        5.0115769721552370       -11.089133602810296     
 C   5.0644102889292917        6.4669543563311542       -9.8000220208191724     
 C   6.5206413179184572        7.5541900434309568       -14.906536053248269     
 C   8.1482081747732611        5.8023679073892236       -15.501185904762339     
 C   4.4232258809796301       0.91774674288580860       -12.962102416652719     
 C   4.8380963546274049        1.2290157765124858       -10.552723312606682     
 H   8.8827304427786782        2.0447615182280310       -13.789429113034270     
 H   8.2558206474848355        1.2952587776602613       -12.298108126315030     
 C   10.458440888028029        1.2371848406917194       -12.469912899811479     
 C   10.979916391324878        1.9966948777817155       -11.240386653500284     
 H   10.312922474596331        4.0265220209108223       -10.606446465974374     
 H   11.047445988311845        3.9239378876047804       -12.242337707050034     
 H   3.3104046726430192        5.6349530809356914       -11.880914581137571     
 H   3.8250498542743032        3.9753476335351698       -11.436084056429559     
 C   3.0326553169020301        5.1927386624660210       -9.7381600590471198     
 C   4.0820827585841784        5.8558537727515132       -8.8156583675373437     
 H   6.0856840789989022        6.5970140916970976       -9.4312743455706727     
 H   4.6912835382493947        7.4110853091117015       -10.223750197996123     
 C   7.1361969621254051        8.3957954958441725       -15.838641276767099     
 C   5.2776088824811254        7.9760416705938280       -14.136648334134337     
 C   8.7233648431319661        6.6808356119286723       -16.425270157642910     
 C   8.6093094616150569        4.3608671229182070       -15.360168821873460     
 C   3.6435561597985502      -0.19984065907831552       -12.656235823776226     
 C   4.5958619935586151        1.4081851247602755       -14.392907525322787     
 C   4.0232883956939798       0.11890140725839506       -10.304753408092147     
 C   5.4778123596367054        2.0017168169586266       -9.4104303523437984     
 H   11.133074186446553        1.4037807656967487       -13.317471853515181     
 H   10.387117900580330       0.15762098177284048       -12.294902761774644     
 H   10.564012915912985        1.5748937867489434       -10.315326794407541     
 H   12.074579832986579        1.9654422508389224       -11.171563406825465     
 H   2.6961778443977664        4.2314380479670630       -9.3339407806721422     
 H   2.1521861073556092        5.8378962264262908       -9.8445327026102465     
 H   3.6343714925949091        6.6027307111399489       -8.1499899753857949     
 H   4.5922985235936142        5.1054689727468672       -8.1975270658642092     
 H   6.7512842938870623        9.4023402981653472       -15.976283902235433     
 C   8.2361320118616259        7.9810326357899610       -16.593361923184780     
 C   5.0451304314972836        9.4926082271951522       -14.077002828775559     
 H   5.4062598508121198        7.6372596822617442       -13.092418630938331     
 C   4.0291677614079422        7.2667557708977313       -14.720261797619616     
 H   9.5704773478835978        6.3542266393460327       -17.027440491586169     
 C   10.049014218546441        4.1051515442272066       -15.813742461602333     
 H   8.5611787513685194        4.1148164587103402       -14.289232805909844     
 C   7.6253409081554677        3.4241318432604135       -16.093938451408896     
 H   3.1730951134939782      -0.75575758674932147       -13.464234187719102     
 C   3.4357070315520546      -0.61317547226224955       -11.338002375394840     
 C   3.8229566174046687        2.7269691882340688       -14.633027277982102     
 H   5.6708762007036553        1.6144899736389096       -14.542534493478632     
 C   4.2079489341956817       0.38473226775353020       -15.464494173310797     
 H   3.8250209747739974      -0.17166528028457859       -9.2760657815443874     
 C   4.6340627532271048        2.0184776065781027       -8.1276570794627805     
 H   5.5685461492351802        3.0495764334193418       -9.7458222346740584     
 C   6.8953126366971373        1.4744746298467473       -9.1085023992957712     
 H   8.7088831493959322        8.6555560526276931       -17.303282673177115     
 H   5.9310229270189545        10.023632534096258       -13.704181560982880     
 H   4.2050517436907171        9.7293489224826093       -13.408678418647106     
 H   4.7952472652330993        9.9037742927893273       -15.064751618280015     
 H   3.8428469764549842        7.6296773972647998       -15.741566004856759     
 H   3.1288333969791058        7.4626656723395692       -14.119843078552913     
 H   4.1641776906118180        6.1779105977601914       -14.790205358230322     
 H   10.336560184132111        3.0605979089868196       -15.622542391020193     
 H   10.764384165313965        4.7590344695687818       -15.295816536328251     
 H   10.167435933099986        4.2743184145394997       -16.892518318495981     
 H   7.6671973016282067        3.6063261378222848       -17.177949936412663     
 H   6.5958071925628570        3.6053581497319129       -15.754198046248003     
 H   7.8624733720613325        2.3614634849694718       -15.924424898854877     
 H   2.7847132034697641       -1.4578851903086285       -11.119606083653526     
 H   2.7408040664897610        2.5376012591221055       -14.639379218333294     
 H   4.0926179796524256        3.1658420144964317       -15.604168981251702     
 H   4.0250894696606370        3.4830887371287891       -13.863186135739548     
 H   3.1363849880525820       0.15446058237444352       -15.434026174089521     
 H   4.7685452246760178      -0.55138853058054293       -15.348652923395143     
 H   4.4243296613213614       0.78801034105899748       -16.462500116420259     
 H   3.6090921814888342        2.3654117786437201       -8.3178889521311774     
 H   5.0859891969669961        2.6778801746614445       -7.3741212283553690     
 H   4.5648680119807956        1.0223224860149167       -7.6726625261712869     
 H   6.8530166055260517       0.41495965017303538       -8.8183262363028518     
 H   7.3630912418769059        2.0300228586339308       -8.2837873823346992     
 H   7.5503728303936164        1.5467233159932230       -9.9883161494408981     
 C  -3.8614234808327854       -3.2307699834101062        1.5443279345337317     
 C  -4.4308912738258597       -3.3805175599693995       0.23613635993181512     
 C  -4.2038186762444667       -2.0655840841459576        2.3014369549746188     
 N  -3.0084081874298341       -4.1777262859189292        2.1000436493590486     
 C  -5.3382556450437786       -2.4262326756538330      -0.23352990053286235     
 C  -4.1105139874183534       -4.5455523079439901      -0.69660683244133192     
 C  -5.1202923541791083       -1.1436335604321555        1.7849371945963604     
 C  -3.6487762209162082       -1.8694342499895005        3.7016872409847141     
 Dy  -1.9765910639731870       -4.9454682097100502        3.9646356729106724     
 H  -2.8459975826549200       -4.9084986990792610        1.4025387724617451     
 H  -5.7802159246663756       -2.5626391077000981       -1.2200406964963324     
 C  -5.7066062352163947       -1.3181652089298734       0.53099227309908026     
 C  -2.6244955659360323       -4.6079137231246721       -1.1033334435458071     
 C  -4.6504223060275685       -5.9072416190368555      -0.20615599432985779     
 H  -4.6617397910868812       -4.3268813695431501       -1.6252285728502300     
 H  -5.3906769859466568      -0.27504499838064783        2.3831734580013260     
 C  -4.5961173065397825       -2.4973730742185638        4.7453218189522159     
 H  -2.6756058397393976       -2.3956757328842664        3.7531588862701795     
 C  -3.3476569156461213      -0.40513133691390912        4.0659441925773452     
 N  -1.3291463212687824       -3.9781019537478239        5.8894128898167732     
 H -0.40543699180904780       -3.6708698267582776        5.5676115889534126     
 N -0.73276437095438884       -6.7312930438956604        4.3852293872656967     
 O  -3.9335794132819579       -6.2174482834956439        4.3290614644109304     
 O   2.8318312664112617E-002  -3.9725769329018137        3.0799757526767042     
 H  -6.4440231059366937      -0.61300959758726803       0.15420677003100627     
 H  -2.3133978486332052       -3.6614842483765049       -1.5673492962153670     
 H  -1.9431307586848627       -4.7865127903294526      -0.26003605702855837     
 H  -2.4555808145481275       -5.4116566832791229       -1.8322833322248711     
 H  -4.4478689584377253       -6.6945587182866255      -0.94751313132780290     
 H  -4.2128407460176778       -6.2322533886503102       0.74631022431119942     
 H  -5.7387144672089097       -5.8620097226663548       -6.4644142078330136E-002
 H  -4.1875647005835779       -2.4245938199174306        5.7618750028860184     
 H  -4.7973841484275948       -3.5548574707965734        4.5269052851680147     
 H  -5.5655347568855156       -1.9782583391528576        4.7226239664470713     
 H  -4.2664123947069088       0.19395926437977826        4.1281380481573029     
 H  -2.6978504891797583        7.0607998262093408E-002   3.3199013402572404     
 H  -2.8584292456650058      -0.35322771338071546        5.0490767147299129     
 C  -1.7688935318694956       -3.0987400380731578        6.8678092658565557     
 C  0.12061496854373581       -7.7768032161302152        4.0846570751037081     
 H -0.71362791000828496       -6.5788670592642484        5.4005116989082422     
 C  -3.8999723624730738       -7.5446234821108273        4.9857691725862443     
 C  -5.2732545211642954       -6.0217388092625406        3.7482427206627604     
 C   1.4201481421658928       -4.4196897805988975        3.2506649812141584     
 C   6.4039410667086738E-002  -2.8520836675855969        2.1228422951136188     
 C  -1.1612608911286733       -1.8197398696121534        7.0557164449700975     
 C  -2.8729818686222375       -3.4694621727085169        7.6933405191670028     
 C  0.81077546101979370       -8.4888473535477811        5.1226079093452963     
 C  0.34401629095192476       -8.1500385373485127        2.7249606925986876     
 H  -3.7315727832158436       -7.3746441516779582        6.0572580744647473     
 H  -3.0366428638921001       -8.0744561235361552        4.5674016756727118     
 C  -5.2416529612616101       -8.2041341449385730        4.6727493660030710     
 C  -5.7589307912136745       -7.4256486595074547        3.4528552984251601     
 H  -5.1394208379265223       -5.3635480264101973        2.8831266443489496     
 H  -5.9015874364462242       -5.5266050625791712        4.5045748478672794     
 H   1.8343691189971163       -3.9001315191943551        4.1386259423749099     
 H   1.3767151099068369       -5.5048315192838659        3.4510922333352201     
 C   2.1526208895521441       -4.0238196621830582        1.9397834189591308     
 C   1.0806258781061209       -3.3059150778056230        1.0816365356948459     
 H -0.95851491527167321       -2.7261303502178995        1.7554336604988989     
 H  0.38996765954401563       -1.9420733314495910        2.6587579121647282     
 C  -1.7271276249658660      -0.92883741347300564        7.9707198735216389     
 C   9.5354644740967401E-002  -1.4698325268018442        6.2738852916045040     
 C  -3.3957260217451073       -2.5439343746708611        8.6008484001871750     
 C  -3.4054925764760688       -4.8885148296713208        7.5877704056125070     
 C   1.5902087549578858       -9.5982228365360154        4.7858875236299641     
 C  0.66950969986863418       -8.0123064599062968        6.5629220819390470     
 C   1.1559793387972148       -9.2554513614535487        2.4456464988432796     
 C -0.31294766655621142       -7.3607754220789809        1.6030101495445372     
 H  -5.9424864378694853       -8.0865294515064345        5.5073021140543625     
 H  -5.1300253631767871       -9.2752975536108409        4.4667370378825186     
 H  -5.3120015020337936       -7.8095731338127763        2.5252144178319877     
 H  -6.8509069097777662       -7.4851384070912621        3.3599189344776010     
 H   2.5579672248049494       -4.9090256716776182        1.4194714627354545     
 H   2.9926601071739185       -3.3435339533971464        2.1445314944716016     
 H   1.4965866721046950       -2.4668132312652666       0.50351536289540899     
 H  0.60863327613870966       -4.0075264543773041       0.37667174444713886     
 H  -1.2863374507199701        5.6057035242947792E-002   8.0826685020394837     
 C  -2.8429315945228311       -1.2673040307157630        8.7364058470968917     
 C  0.39735571846347595        3.3802707830161552E-002   6.2033540447756970     
 H  -5.8634006470270859E-002  -1.8101216386244896        5.2333717204184902     
 C   1.3133763279969075       -2.2327985565679622        6.8549948391197688     
 H  -4.2534534580940653       -2.8115013216304932        9.2148905949931557     
 C  -4.8431135257474436       -5.0676624281133762        8.0804816191709961     
 H  -3.3994688526385684       -5.1580296136748922        6.5211216674388455     
 C  -2.4472329823130128       -5.8561019866457853        8.3156043769398380     
 H   2.0829373795183916       -10.161439734476323        5.5759769098665277     
 C   1.7676922888865068       -9.9972420630661425        3.4585833561069892     
 C   1.4138631751286310       -6.6725615309888147        6.7864462004242077     
 H -0.40678436118009192       -7.8363542370803900        6.7481693615540088     
 C   1.1232202757771117       -9.0306703181579149        7.6167770685984317     
 H   1.3303869413604654       -9.5353478809235206        1.4087164479984007     
 C  0.55090007345389602       -7.2571261844527930       0.33407279118660366     
 H -0.44883015102281321       -6.3294283583939919        1.9743259944041889     
 C  -1.7048603740999655       -7.9325346712665059        1.2643436874386542     
 H  -3.2806095123333630      -0.55476274081302279        9.4305499160051873     
 H -0.47005868203636292       0.60507704253904737        5.8463268061804543     
 H   1.2340473101261968       0.23061206322876993        5.5194869549194170     
 H  0.68338904725888594       0.43435006416499139        7.1862650449166514     
 H   1.5148608287370688       -1.8806378606488421        7.8773778559977901     
 H   2.2212018896847878       -2.0719675522624081        6.2557180332474083     
 H   1.1333665069079482       -3.3154652525326527        6.9220115628769570     
 H  -5.1826549773310848       -6.1003671108235951        7.9152043482114864     
 H  -5.5411119543191596       -4.3920071107890211        7.5664727787189854     
 H  -4.9273209514849778       -4.8735787900811429        9.1580841032254252     
 H  -2.4478907175491753       -5.6478678452923550        9.3947063738122552     
 H  -1.4213134486247112       -5.7357575489465580        7.9437026626753822     
 H  -2.7427428460608159       -6.9065307374122984        8.1786849053281259     
 H   2.4178228410268088       -10.836545194874997        3.2179912554500443     
 H   2.5019081754651045       -6.8337516302674759        6.7703029508159212     
 H   1.1531268738202101       -6.2398769203635647        7.7630914706948255     
 H   1.1763384054427779       -5.9226824614869429        6.0192472929347529     
 H   2.2031141855881606       -9.2205101562801293        7.5537145764299227     
 H  0.59439851606623262       -9.9874362678089810        7.5101518158415992     
 H  0.92028933967044957       -8.6434227693688062        8.6246957612657571     
 H   1.5571212170632525       -6.8762050945416320       0.56010190345507294     
 H   8.6169104523157236E-002  -6.5827779046784913      -0.39871825661342725     
 H  0.67031860605623939       -8.2301126151293289      -0.16226718551145855     
 H  -1.6172704060444074       -8.9787250386087258       0.93479319549058160     
 H  -2.1865464724604089       -7.3653153377148639       0.45588370012705692     
 H  -2.3712149539267919       -7.9199999129498879        2.1400814554260408     
         240

 C   9.0603070340250156        6.1865001835120470       -9.3334005851701907     
 C   9.6312570968474116        6.0261125191236582       -8.0267856688399952     
 C   9.4364469565969458        7.3370559470903984       -10.098137635170183     
 N   8.1748367719183506        5.2619968701785425       -9.8774727052446210     
 C   10.570379932799057        6.9544656733869088       -7.5658758878500558     
 C   9.2909682111844631        4.8692904493999007       -7.0904786884661197     
 C   10.386585312900900        8.2302064086938511       -9.5911029610925134     
 C   8.8748405096945664        7.5542782928632004       -11.493182642307081     
 Dy   7.1474004785303684        4.4864296885932058       -11.739678081469757     
 H   7.9961650518083642        4.5402495502568083       -9.1738223659691496     
 H   11.011355295637070        6.8085500216452228       -6.5802335676464674     
 C   10.972904986192155        8.0456194387626319       -8.3385032171990456     
 C   7.8065892036462206        4.8220057743439462       -6.6749202427381418     
 C   9.8116691284663453        3.5009244640591648       -7.5842243170455781     
 H   9.8484910964123014        5.0807427342010758       -6.1638650034969054     
 H   10.681115528584806        9.0868458873229923       -10.195445934351234     
 C   9.7927088028729070        6.9074957269297412       -12.551192351006614     
 H   7.8864474670646141        7.0572445238911481       -11.536481605649756     
 C   8.6176608667595467        9.0292040027850700       -11.849261569736427     
 N   6.5650146396061126        5.4105523601456582       -13.699637689221886     
 H   5.6444229198823539        5.7543619968772486       -13.404062486922443     
 N   5.9190204059824669        2.6922541907055715       -12.173769389741389     
 O   9.1021524673578558        3.1764768577643885       -12.053348046969564     
 O   5.1347574088654913        5.4704097120508832       -10.873603114359815     
 H   11.734712155817379        8.7294738337926017       -7.9693375412974916     
 H   7.6434902724075924        4.0321446574791846       -5.9294525117324124     
 H   7.1185853977919455        4.6253546899516138       -7.5093795558847924     
 H   7.4983902387087991        5.7779082741326473       -6.2270094232154793     
 H   10.899946674207335        3.5343537020205003       -7.7286166703449517     
 H   9.3666505357329495        3.1852380435558150       -8.5364320599933645     
 H   9.5997759844526147        2.7143208110553423       -6.8446218881892786     
 H   9.3851472279242945        7.0152810776558985       -13.564560244409968     
 H   9.9500883612199438        5.8385777715987768       -12.355022676976292     
 H   10.782922088873111        7.3846481699840094       -12.522883932715995     
 H   9.5550598424593822        9.5967172793312887       -11.923166038302366     
 H   7.9927040781579519        9.5253139182781066       -11.095262930676100     
 H   8.1205974218676165        9.0990673658035810       -12.827077720861116     
 C   7.0543744770034671        6.2502912821057421       -14.692481907858911     
 C   5.0790971938926539        1.6276945252520212       -11.904825984030252     
 H   5.9156834025856053        2.8587014942996953       -13.187340953832674     
 C   9.0873649500582712        1.8630564677377832       -12.734717534693152     
 C   10.446570211443204        3.3943000041471039       -11.495455263547241     
 C   3.7532388320256471        5.0151251106356041       -11.090302551163351     
 C   5.0652180442501153        6.4668486785518349       -9.7980927439330827     
 C   6.5128329193247296        7.5559507221285758       -14.904321921575326     
 C   8.1442710002753174        5.8096785216285145       -15.503128121772928     
 C   4.4215313723119669       0.91966017912536180       -12.965511043771741     
 C   4.8372385562945270        1.2296531686576793       -10.556117986483091     
 H   8.8811646361957024        2.0469559426874131       -13.796018593947018     
 H   8.2531954190013863        1.2985121068171641       -12.304545636490797     
 C   10.455846366364334        1.2383634486000488       -12.475710355472135     
 C   10.978070951946041        1.9982442313677373       -11.246752683715648     
 H   10.312766989911998        4.0287823468946051       -10.613812547545576     
 H   11.046969258272471        3.9249370281274896       -12.249847702238492     
 H   3.3118214657089404        5.6403727616406378       -11.881304412396219     
 H   3.8240493277993566        3.9794196163016951       -11.438922243634979     
 C   3.0318047989172583        5.1948655495224809       -9.7396542145050340     
 C   4.0809290436777035        5.8561103618552437       -8.8154732461960084     
 H   6.0862792435374482        6.5948908863434745       -9.4281710449806209     
 H   4.6940361024609798        7.4120840907492633       -10.220904136457960     
 C   7.1265656424772965        8.4012786329715432       -15.833887604800399     
 C   5.2693028565825770        7.9734910461558410       -14.133240025139388     
 C   8.7176353788218162        6.6918336081956973       -16.424524125239611     
 C   8.6085722365062072        4.3690251858168070       -15.365849969967810     
 C   3.6420887458986617      -0.19818272630306047       -12.659960105793440     
 C   4.5940356251387220        1.4106827272325619       -14.396132664090265     
 C   4.0227226593636738       0.11925301850005698       -10.308421026654290     
 C   5.4781637616723433        2.0013712229310396       -9.4138614553788909     
 H   11.130714569081432        1.4036397734969988       -13.323310627983243     
 H   10.383526186004921       0.15900092660569889       -12.299901170245825     
 H   10.561964394127370        1.5774167471682554       -10.321358330130039     
 H   12.072723080449149        1.9661438899666974       -11.178006088877352     
 H   2.6946412425517843        4.2331817601619042       -9.3370089940896683     
 H   2.1516489555051779        5.8404983169396525       -9.8457515409171492     
 H   3.6332881021260701        6.6030237571522612       -8.1497789063945802     
 H   4.5894711665556436        5.1046711876201858       -8.1973275832592698     
 H   6.7393937325880575        9.4071216085141653       -15.968493568378861     
 C   8.2275226551953473        7.9911903284445795       -16.589232672716722     
 C   5.0342477979359543        9.4893918428416786       -14.070261216423592     
 H   5.3990057817958030        7.6325215040185332       -13.089940444027691     
 C   4.0220327975534849        7.2633342542363675       -14.718185414925799     
 H   9.5656742633694751        6.3689790515501841       -17.027097678433389     
 C   10.048466652581331        4.1176495216635747       -15.820646699786769     
 H   8.5614318293709424        4.1201195408556988       -14.295653293955240     
 C   7.6264816023204318        3.4320861015634585       -16.101732031646673     
 H   3.1716464816559800      -0.75386602558398907       -13.468110065794555     
 C   3.4347258188480505      -0.61224003811130723       -11.341877145579852     
 C   3.8206911075196941        2.7293086996237559       -14.635766395791171     
 H   5.6689866804572198        1.6174911856820704       -14.545600305426429     
 C   4.2066131944421681       0.38747573195710477       -15.468154822586889     
 H   3.8252073516913820      -0.17222340323191870       -9.2798407338102038     
 C   4.6356358703865590        2.0177210847644025       -8.1303004833579511     
 H   5.5690610095170889        3.0493923517486232       -9.7486446197914383     
 C   6.8956949084819730        1.4732306769739205       -9.1137533471807117     
 H   8.6991825425500906        8.6685852477024863       -17.296930484501953     
 H   5.9196582962867268        10.021241921988855       -13.697530294599581     
 H   4.1947023625375843        9.7233820852916395       -13.400498809351175     
 H   4.7825202030690148        9.9019943364209180       -15.056877340750782     
 H   3.8356236976122933        7.6273115531213538       -15.739062101744700     
 H   3.1212470688960976        7.4572504603903713       -14.117870968848843     
 H   4.1583872797724473        6.1747951043170994       -14.789602303327989     
 H   10.338350565575794        3.0734289036724487       -15.631855653557102     
 H   10.762736194559045        4.7718203859788755       -15.301607399149155     
 H   10.165905726707679        4.2894136320979994       -16.899035731234751     
 H   7.6666021562644984        3.6179075556821090       -17.185006398934764     
 H   6.5969446714810980        3.6090947816371504       -15.760489596082772     
 H   7.8668967900796920        2.3698562226795126       -15.935986559035271     
 H   2.7839899456259363       -1.4571990173079648       -11.123650807410948     
 H   2.7386729733828563        2.5393811533357900       -14.643878282792270     
 H   4.0914565049406999        3.1696745415428600       -15.605848377424648     
 H   4.0212529405559723        3.4844153428188824       -13.864611348959583     
 H   3.1350568383100756       0.15704130429179403       -15.438044491098019     
 H   4.7673195828317088      -0.54861425031280886       -15.352425452580132     
 H   4.4231965412197178       0.79109710407753608       -16.465984704164853     
 H   3.6107190065820007        2.3653981576480492       -8.3193793081826257     
 H   5.0885861172464573        2.6764152183567180       -7.3767623536434179     
 H   4.5662386229438106        1.0213002196676155       -7.6759241802734950     
 H   6.8532162692778940       0.41355406470587885       -8.8242032674180173     
 H   7.3646245306556049        2.0280115377697823       -8.2892142136397222     
 H   7.5498363919787232        1.5457039876398981       -9.9942198083146749     
 C  -3.8580793350379561       -3.2319203890093289        1.5447491254695984     
 C  -4.4278639428854083       -3.3833819151332918       0.23692017227552165     
 C  -4.2003016719564314       -2.0658048047193458        2.3004505423304171     
 N  -3.0048323024044619       -4.1780910847482424        2.1014052741160452     
 C  -5.3354097644250267       -2.4297539517112305      -0.23381524171494986     
 C  -4.1075011157246335       -4.5496864217713755      -0.69413467355353720     
 C  -5.1171392472653308       -1.1447199469989127        1.7830634489735633     
 C  -3.6440927256611153       -1.8677054354518468        3.6999544088089671     
 Dy  -1.9715075711444801       -4.9444399281477383        3.9656697450713900     
 H  -2.8433767338276188       -4.9101757128039329        1.4051146764262261     
 H  -5.7774911733458847       -2.5673292750231678       -1.2201306324427683     
 C  -5.7037620627920571       -1.3208464728891141       0.52947182569915108     
 C  -2.6214834553101838       -4.6126657668689282       -1.1007617696961296     
 C  -4.6474896845792939       -5.9105936239878671      -0.20172549778909951     
 H  -4.6587393199417360       -4.3323614518090618       -1.6230407318309814     
 H  -5.3874342486661444      -0.27535000505905954        2.3801636481243009     
 C  -4.5888244107905685       -2.4966471543940592        4.7452220054866610     
 H  -2.6698640650286745       -2.3920225612623995        3.7503878883570887     
 C  -3.3458142941964195      -0.40265403288206997        4.0630769250252419     
 N  -1.3266561569173376       -3.9817474527902990        5.8935357965000987     
 H -0.40165591085450575       -3.6756973246537950        5.5747013818416118     
 N -0.72795254162712819       -6.7299593863806093        4.3871460812375664     
 O  -3.9286180225987302       -6.2170995027113634        4.3302868516254742     
 O   3.1938267866873177E-002  -3.9689125241324432        3.0800482757400349     
 H  -6.4413045521338708      -0.61621291598824746       0.15195954639015963     
 H  -2.3105807129152662       -3.6671614835167738       -1.5666734559911080     
 H  -1.9400803374783349       -4.7894373041964178      -0.25717453971866922     
 H  -2.4524579433059639       -5.4178187715807287       -1.8280244874075733     
 H  -4.4451825281655921       -6.6988605598261159      -0.94209016134104884     
 H  -4.2097112840240110       -6.2344541656387475       0.75102514881033788     
 H  -5.7357260755620709       -5.8649504169535582       -6.0014445587689355E-002
 H  -4.1795486459386870       -2.4217552475083979        5.7612602651640170     
 H  -4.7877868636947021       -3.5547816502276066        4.5282536817704750     
 H  -5.5594538306404759       -1.9799549258257148        4.7229552142511428     
 H  -4.2658274901679158       0.19420590081979530        4.1263822286605878     
 H  -2.6982010319120846        7.4269628034240073E-002   3.3160152928297606     
 H  -2.8555295996138512      -0.34914255268219890        5.0455349641583807     
 C  -1.7682175313179960       -3.1019925543982994        6.8709069689675895     
 C  0.12436186640190998       -7.7769196320740450        4.0888663484495771     
 H -0.71001245249226308       -6.5764354227054600        5.4022790711768396     
 C  -3.8957168566674527       -7.5435872858561481        4.9881926309642255     
 C  -5.2689044229516577       -6.0201417102500372        3.7514525041194711     
 C   1.4235701398839011       -4.4141032453374436        3.2553631989130691     
 C   6.9244990577310844E-002  -2.8570757880713202        2.1146287175818022     
 C  -1.1626785192495446       -1.8219329723189108        7.0576459815031667     
 C  -2.8722888989051421       -3.4734602866001696        7.6960563591772333     
 C  0.81215417545673263       -8.4885630496210283        5.1284807294187349     
 C  0.34861666121716134       -8.1521868185678574        2.7299857780526349     
 H  -3.7251605800069325       -7.3728726398258075        6.0591341485905366     
 H  -3.0339168221773236       -8.0751129722179904        4.5690083562055808     
 C  -5.2387944864953324       -8.2015064388663745        4.6781837710874496     
 C  -5.7570015509280070       -7.4236190628299585        3.4583567337616863     
 H  -5.1355347193244825       -5.3630285286940280        2.8855150521297999     
 H  -5.8953532273580533       -5.5233431908807731        4.5081593183005655     
 H   1.8379042074665690       -3.8862237330947895        4.1367462571768394     
 H   1.3796223177755418       -5.4957942536543376        3.4664068185248187     
 C   2.1562534334327483       -4.0325685697074380        1.9423597794084284     
 C   1.0859500362902654       -3.3197789233128825        1.0786154103029346     
 H -0.95299730282000605       -2.7330292916703689        1.7458536575682144     
 H  0.39587339271755290       -1.9438799848611610        2.6430303106520565     
 C  -1.7301968774761842      -0.93100415388277447        7.9715669476353588     
 C   9.3498769045508329E-002  -1.4710426710017024        6.2755907777349265     
 C  -3.3968806461954837       -2.5478054128731027        8.6023266375035465     
 C  -3.4029707764163710       -4.8932313243966030        7.5914502369346213     
 C   1.5914499671380482       -9.5986460294717055        4.7940066506584289     
 C  0.66865196971720076       -8.0107170983827363        6.5680140328975813     
 C   1.1605536238897369       -9.2581100142340453        2.4529031932861041     
 C -0.30800017952111824       -7.3644378307498286        1.6068708215795728     
 H  -5.9380130589026017       -8.0819219319059403        5.5137186022732578     
 H  -5.1291003063862650       -9.2730144255869291        4.4732760177761710     
 H  -5.3121337464542711       -7.8091074186041016        2.5304695485295272     
 H  -6.8491604683025535       -7.4817742316227038        3.3672011709793241     
 H   2.5581082111353379       -4.9227773349716477        1.4305654098019582     
 H   2.9984563697143862       -3.3539449627435198        2.1409336777814785     
 H   1.5037496673966415       -2.4860367829371692       0.49532897474960824     
 H  0.61350321928957818       -4.0253580822175117       0.37867445370505126     
 H  -1.2910869803876646        5.4700203639644118E-002   8.0825398827364463     
 C  -2.8458527861826131       -1.2703694047683967        8.7370940794048231     
 C  0.39292808485859321        3.2883868543226044E-002   6.2024181276544894     
 H  -5.9565660326403855E-002  -1.8134928362918366        5.2357527527632222     
 C   1.3125668500971455       -2.2308163298550423        6.8583962014028632     
 H  -4.2547091680406757       -2.8159657023435321        9.2159602456706047     
 C  -4.8409023035437944       -5.0735590709892699        8.0826675462193815     
 H  -3.3950643145971400       -5.1636759803075929        6.5251696730820115     
 C  -2.4447149171273965       -5.8590231024345707        8.3215214737213898     
 H   2.0825462810631308       -10.161335548008914        5.5853868998614109     
 C   1.7707957174029294       -9.9989350288379786        3.4673755421910673     
 C   1.4152558511110440       -6.6725254664512130        6.7924577570223459     
 H -0.40752545451239258       -7.8323015511049752        6.7505781222498547     
 C   1.1173296165865647       -9.0292879726611517        7.6234155778370143     
 H   1.3360764534173526       -9.5393576250063266        1.4165978137985238     
 C  0.55396823225744241       -7.2660310415333473       0.33668344328763417     
 H -0.44131268732875062       -6.3320259803559926        1.9757675085038666     
 C  -1.7014719785615067       -7.9340978328306209        1.2714940523126039     
 H  -3.2848696168077196      -0.55779941863509797        9.4303239102509426     
 H -0.47533668641048893       0.60197107405912065        5.8441718742434965     
 H   1.2294091245857202       0.22982085634963378        5.5183266938179241     
 H  0.67805386000051004       0.43574567345999204        7.1845338919076784     
 H   1.5128223244188328       -1.8768302715527774        7.8803195224133447     
 H   2.2203823062013428       -2.0692866660191460        6.2592969207129920     
 H   1.1345831450534907       -3.3136494547301409        6.9270151469171912     
 H  -5.1791426746825397       -6.1067209451910109        7.9177319240952189     
 H  -5.5390529986253778       -4.3990060963821733        7.5674849864406024     
 H  -4.9264842500322867       -4.8789118357979779        9.1600259786388545     
 H  -2.4465200980300081       -5.6493058207621738        9.4002971559882358     
 H  -1.4185617443458873       -5.7384291229275917        7.9503796450465067     
 H  -2.7393200545561376       -6.9098639344959683        8.1857878072336554     
 H   2.4208170498324391       -10.838753080430767        3.2283655651461944     
 H   2.5027749862524042       -6.8361111605392084        6.7797569632454655     
 H   1.1526253798417323       -6.2380721193432906        7.7676828531336852     
 H   1.1817684640164103       -5.9231410396648698        6.0238390668705417     
 H   2.1966415893506097       -9.2220197895585816        7.5629581676737745     
 H  0.58624987047652244       -9.9846085736467529        7.5161632353153225     
 H  0.91322021046503032       -8.6407023911250516        8.6305061732453137     
 H   1.5611604392968483       -6.8863828987307372       0.55996535430468264     
 H   8.9275838413683598E-002  -6.5931305359570684      -0.39739841239700979     
 H  0.67083398134422101       -8.2405660552732272      -0.15675233710288483     
 H  -1.6164768109563761       -8.9811012191542083       0.94434309590669074     
 H  -2.1831663911173003       -7.3678196167906433       0.46239581839420640     
 H  -2.3664840357093464       -7.9181997253383587        2.1479923231855764     
         240

 C   9.0593752223562642        6.1848528198443766       -9.3342770825726742     
 C   9.6305447640351289        6.0229328593216866       -8.0279886158283293     
 C   9.4335283191638677        7.3373455847411986       -10.096850690906001     
 N   8.1753595045584877        5.2602011124219974       -9.8802207758992360     
 C   10.568078477082469        6.9519348787379993       -7.5652513218875512     
 C   9.2913229746607566        4.8641362507332424       -7.0939112720189428     
 C   10.382220490784158        8.2310333382276966       -9.5881883928348035     
 C   8.8709648910366870        7.5557571237912677       -11.491282814306491     
 Dy   7.1461241183445043        4.4878002339771061       -11.742662992238944     
 H   7.9982802672660007        4.5364586249020746       -9.1783761869883858     
 H   11.009168129275647        6.8051365643581212       -6.5797679651842618     
 C   10.968794503159476        8.0450305964657467       -8.3359103953074580     
 C   7.8068274033590352        4.8153129084402835       -6.6790902311682965     
 C   9.8132075326608152        3.4970860098375680       -7.5897956304167806     
 H   9.8484158311612759        5.0743995804009856       -6.1667984706638306     
 H   10.675399148194407        9.0892546496210773       -10.190820836505297     
 C   9.7873478153334990        6.9087452131772631       -12.550373004472728     
 H   7.8821256726758957        7.0594540149002194       -11.533794371470609     
 C   8.6147603470045855        9.0309656080696463       -11.846461835633392     
 N   6.5618859964306031        5.4096189540668540       -13.703129516528396     
 H   5.6396239383088247        5.7492060026874778       -13.408672860928906     
 N   5.9169908762339283        2.6942192734051074       -12.176725861812940     
 O   9.1011140318030339        3.1790489500506895       -12.060196266930433     
 O   5.1351279653267001        5.4717074882966434       -10.872952403671498     
 H   11.729414877640929        8.7293859718265505       -7.9654031771477003     
 H   7.6431932501236259        4.0231444000059193       -5.9363829008297113     
 H   7.1192010654509499        4.6216511414556463       -7.5143994677943926     
 H   7.4986495192497324        5.7696847220382601       -6.2282489724641898     
 H   10.901500076015056        3.5314562974021255       -7.7337108858245394     
 H   9.3687925587135368        3.1825907590511640       -8.5426494564522510     
 H   9.6016265037565631        2.7091789907590638       -6.8515617778651716     
 H   9.3788011820556036        7.0168807466179066       -13.563290690825804     
 H   9.9446390639682818        5.8397764020488792       -12.354478796703267     
 H   10.777758614908684        7.3855044939353416       -12.523055595797995     
 H   9.5526275718961013        9.5975071973953483       -11.921199143968837     
 H   7.9912595710864558        9.5273575291465971       -11.091547290936425     
 H   8.1166432382869811        9.1018298010032836       -12.823639896606021     
 C   7.0493669250115110        6.2529363952219308       -14.693682257537336     
 C   5.0774643406765998        1.6292504684393527       -11.908072368494397     
 H   5.9135764358451377        2.8610299965497208       -13.190232034554951     
 C   9.0853603811117480        1.8654129030679678       -12.741154643235388     
 C   10.445823296081270        3.3961240468265119       -11.502606092351638     
 C   3.7532443496068435        5.0186732491159702       -11.091471499516405     
 C   5.0660257995709390        6.4667430007725155       -9.7961634670469930     
 C   6.5050245207310020        7.5577114008261939       -14.902107789902381     
 C   8.1403338257773754        5.8169891358678045       -15.505070338783517     
 C   4.4198368636443028       0.92157361536491500       -12.968919670890763     
 C   4.8363807579616500        1.2302905608028727       -10.559512660359500     
 H   8.8795988296127266        2.0491503671467952       -13.802608074859766     
 H   8.2505701905179389        1.3017654359740671       -12.310983146666564     
 C   10.453251844700640        1.2395420565083779       -12.481507811132790     
 C   10.976225512567204        1.9997935849537591       -11.253118713931011     
 H   10.312611505227665        4.0310426728783879       -10.621178629116779     
 H   11.046492528233099        3.9259361686501988       -12.257357697426951     
 H   3.3132382587748621        5.6457924423455843       -11.881694243654866     
 H   3.8230488013244104        3.9834915990682203       -11.441760430840397     
 C   3.0309542809324870        5.1969924365789408       -9.7411483699629482     
 C   4.0797753287712277        5.8563669509589733       -8.8152881248546748     
 H   6.0868744080759942        6.5927676809898523       -9.4250677443905690     
 H   4.6967886666725649        7.4130828723868243       -10.218058074919798     
 C   7.1169343228291888        8.4067617700989157       -15.829133932833699     
 C   5.2609968306840287        7.9709404217178541       -14.129831716144439     
 C   8.7119059145116644        6.7028316044627232       -16.423778092836308     
 C   8.6078350113973556        4.3771832487154061       -15.371531118062158     
 C   3.6406213319987732      -0.19652479352780544       -12.663684387810653     
 C   4.5922092567188280        1.4131803297048484       -14.399357802857743     
 C   4.0221569230333678       0.11960462974171890       -10.312088645216432     
 C   5.4785151637079812        2.0010256289034531       -9.4172925584139833     
 H   11.128354951716313        1.4034987812972488       -13.329149402451307     
 H   10.379934471429511       0.16038087143855734       -12.304899578717006     
 H   10.559915872341756        1.5799397075875674       -10.327389865852535     
 H   12.070866327911720        1.9668455290944726       -11.184448770929240     
 H   2.6931046407058021        4.2349254723567453       -9.3400772075071963     
 H   2.1511118036547461        5.8431004074530151       -9.8469703792240537     
 H   3.6322047116572307        6.6033168031645726       -8.1495678374033638     
 H   4.5866438095176738        5.1038734024935035       -8.1971281006543304     
 H   6.7275031712890527        9.4119029188629852       -15.960703234522290     
 C   8.2189132985290687        8.0013480210991972       -16.585103422248661     
 C   5.0233651643746251        9.4861754584882050       -14.063519604071626     
 H   5.3917517127794854        7.6277833257753223       -13.087462257117050     
 C   4.0148978336990275        7.2599127375750037       -14.716109032231982     
 H   9.5608711788553524        6.3837314637543354       -17.026754865280605     
 C   10.047919086616218        4.1301474990999436       -15.827550937971205     
 H   8.5616849073733636        4.1254226230010573       -14.302073782000637     
 C   7.6276222964853959        3.4400403598665039       -16.109525611884450     
 H   3.1701978498179817      -0.75197446441865667       -13.471985943870010     
 C   3.4337446061440464      -0.61130460396036490       -11.345751915764865     
 C   3.8184255976347194        2.7316482110134426       -14.638505513600240     
 H   5.6670971602107851        1.6204923977252312       -14.548666117374227     
 C   4.2052774546886535       0.39021919616067935       -15.471815471862982     
 H   3.8253937286087667      -0.17278152617925879       -9.2836156860760202     
 C   4.6372089875460123        2.0169645629507023       -8.1329438872531217     
 H   5.5695758697989985        3.0492082700779046       -9.7514670049088181     
 C   6.8960771802668086        1.4719867241010938       -9.1190042950656540     
 H   8.6894819357042508        8.6816144427772795       -17.290578295826787     
 H   5.9082936655545000        10.018851309881450       -13.690879028216283     
 H   4.1843529813844524        9.7174152481006697       -13.392319200055244     
 H   4.7697931409049303        9.9002143800525086       -15.049003063221551     
 H   3.8284004187696019        7.6249457089779069       -15.736558198632643     
 H   3.1136607408130894        7.4518352484411734       -14.115898859144773     
 H   4.1525968689330766        6.1716796108740075       -14.788999248425657     
 H   10.340140947019480        3.0862598983580778       -15.641168916094010     
 H   10.761088223804125        4.7846063023889691       -15.307398261970059     
 H   10.164375520315373        4.3045088496565000       -16.905553143973520     
 H   7.6660070109007901        3.6294889735419331       -17.192062861456868     
 H   6.5980821503993399        3.6128314135423878       -15.766781145917541     
 H   7.8713202080980507        2.3782489603895529       -15.947548219215665     
 H   2.7832666877821084       -1.4565128443073010       -11.127695531168369     
 H   2.7365418802759516        2.5411610475494739       -14.648377347251248     
 H   4.0902950302289751        3.1735070685892879       -15.607527773597594     
 H   4.0174164114513085        3.4857419485089753       -13.866036562179618     
 H   3.1337286885675693       0.15962202620914451       -15.442062808106519     
 H   4.7660939409873997      -0.54583997004507478       -15.356197981765122     
 H   4.4220634211180752       0.79418386709607480       -16.469469291909448     
 H   3.6123458316751673        2.3653845366523787       -8.3208696642340723     
 H   5.0911830375259193        2.6749502620519912       -7.3794034789314660     
 H   4.5676092339068264        1.0202779533203141       -7.6791858343757040     
 H   6.8534159330297362       0.41214847923872228       -8.8300802985331828     
 H   7.3661578194343047        2.0260002169056337       -8.2946410449447452     
 H   7.5492999535638292        1.5446846592865733       -10.000123467188452     
 C  -3.8547351892431263       -3.2330707946085515        1.5451703164054653     
 C  -4.4248366119449578       -3.3862462702971841       0.23770398461922818     
 C  -4.1967846676683953       -2.0660255252927335        2.2994641296862159     
 N  -3.0012564173790901       -4.1784558835775556        2.1027668988730412     
 C  -5.3325638838062748       -2.4332752277686280      -0.23410058289703736     
 C  -4.1044882440309145       -4.5538205355987609      -0.69166251466574247     
 C  -5.1139861403515532       -1.1458063335656701        1.7811897033507664     
 C  -3.6394092304060224       -1.8659766209141928        3.6982215766332196     
 Dy  -1.9664240783157734       -4.9434116465854272        3.9667038172321076     
 H  -2.8407558850003172       -4.9118527265286049        1.4076905803907074     
 H  -5.7747664220253947       -2.5720194423462370       -1.2202205683892042     
 C  -5.7009178903677187       -1.3235277368483545       0.52795137829922179     
 C  -2.6184713446843348       -4.6174178106131842       -1.0981900958464521     
 C  -4.6445570631310193       -5.9139456289388779      -0.19729500124834121     
 H  -4.6557388487965916       -4.3378415340749736       -1.6208528908117330     
 H  -5.3841915113856320      -0.27565501173747126        2.3771538382472759     
 C  -4.5815315150413545       -2.4959212345695541        4.7451221920211060     
 H  -2.6641222903179518       -2.3883693896405327        3.7476168904439979     
 C  -3.3439716727467181      -0.40017672885023081        4.0602096574731386     
 N  -1.3241659925658926       -3.9853929518327740        5.8976587031834242     
 H -0.39787482989996364       -3.6805248225493119        5.5817911747298110     
 N -0.72314071229986765       -6.7286257288655591        4.3890627752094362     
 O  -3.9236566319155028       -6.2167507219270828        4.3315122388400180     
 O   3.5558223069633729E-002  -3.9652481153630732        3.0801207988033652     
 H  -6.4385859983310487      -0.61941623438922677       0.14971232274931301     
 H  -2.3077635771973273       -3.6728387186570428       -1.5659976157668491     
 H  -1.9370299162718070       -4.7923618180633829      -0.25431302240878012     
 H  -2.4493350720638003       -5.4239808598823345       -1.8237656425902755     
 H  -4.4424960978934598       -6.7031624013656064      -0.93666719135429477     
 H  -4.2065818220303433       -6.2366549426271849       0.75574007330947635     
 H  -5.7327376839152313       -5.8678911112407617       -5.5384749097048581E-002
 H  -4.1715325912937962       -2.4189166750993647        5.7606455274420156     
 H  -4.7781895789618103       -3.5547058296586393        4.5296020783729354     
 H  -5.5533729043954363       -1.9816515124985719        4.7232864620552144     
 H  -4.2652425856289229       0.19445253725981237        4.1246264091638718     
 H  -2.6985515746444109        7.7931257806386739E-002   3.3121292454022804     
 H  -2.8526299535626971      -0.34505739198368235        5.0419932135868493     
 C  -1.7675415307664963       -3.1052450707234409        6.8740046720786241     
 C  0.12810876426008416       -7.7770360480178740        4.0930756217954452     
 H -0.70639699497624120       -6.5740037861466716        5.4040464434454361     
 C  -3.8914613508618316       -7.5425510896014689        4.9906160893422067     
 C  -5.2645543247390192       -6.0185446112375347        3.7546622875761821     
 C   1.4269921376019092       -4.4085167100759906        3.2600614166119803     
 C   7.4450570487534951E-002  -2.8620679085570435        2.1064151400499851     
 C  -1.1640961473704157       -1.8241260750256685        7.0595755180362358     
 C  -2.8715959291880471       -3.4774584004918219        7.6987721991874638     
 C  0.81353288989367156       -8.4882787456942754        5.1343535494921735     
 C  0.35321703148239786       -8.1543350997872022        2.7350108635065817     
 H  -3.7187483767980214       -7.3711011279736569        6.0610102227163249     
 H  -3.0311907804625466       -8.0757698208998239        4.5706150367384488     
 C  -5.2359360117290548       -8.1988787327941761        4.6836181761718292     
 C  -5.7550723106423396       -7.4215894661524615        3.4638581690982124     
 H  -5.1316486007224427       -5.3625090309778587        2.8879034599106497     
 H  -5.8891190182698816       -5.5200813191823750        4.5117437887338516     
 H   1.8414392959360215       -3.8723159469952235        4.1348665719787698     
 H   1.3825295256442467       -5.4867569880248093        3.4817214037144169     
 C   2.1598859773133530       -4.0413174772318188        1.9449361398577261     
 C   1.0912741944744100       -3.3336427688201424        1.0755942849110234     
 H -0.94747969036833890       -2.7399282331228383        1.7362736546375299     
 H  0.40177912589109022       -1.9456866382727309        2.6273027091393852     
 C  -1.7332661299865022      -0.93317089429254318        7.9724140217490786     
 C   9.1642893350049257E-002  -1.4722528152015606        6.2772962638653498     
 C  -3.3980352706458596       -2.5516764510753442        8.6038048748199181     
 C  -3.4004489763566736       -4.8979478191218861        7.5951300682567364     
 C   1.5926911793182108       -9.5990692224073975        4.8021257776868929     
 C  0.66779423956576733       -8.0091277368591740        6.5731059838561166     
 C   1.1651279089822588       -9.2607686670145419        2.4601598877289286     
 C -0.30305269248602507       -7.3681002394206763        1.6107314936146084     
 H  -5.9335396799357181       -8.0773144123054461        5.5201350904921531     
 H  -5.1281752495957429       -9.2707312975630192        4.4798149976698234     
 H  -5.3122659908747485       -7.8086417033954261        2.5357246792270667     
 H  -6.8474140268273409       -7.4784100561541447        3.3744834074810472     
 H   2.5582491974657264       -4.9365289982656764        1.4416593568684617     
 H   3.0042526322548539       -3.3643559720898932        2.1373358610913553     
 H   1.5109126626885880       -2.5052603346090718       0.48714258660380755     
 H  0.61837316244044671       -4.0431897100577192       0.38067716296296361     
 H  -1.2958365100553593        5.3343372036340445E-002   8.0824112634334089     
 C  -2.8487739778423955       -1.2734347788210303        8.7377823117127544     
 C  0.38850045125371047        3.1965029256290543E-002   6.2014822105332819     
 H  -6.0497314182536850E-002  -1.8168640339591835        5.2381337851079532     
 C   1.3117573721973834       -2.2288341031421219        6.8617975636859585     
 H  -4.2559648779872861       -2.8204300830565714        9.2170298963480555     
 C  -4.8386910813401451       -5.0794557138651646        8.0848534732677670     
 H  -3.3906597765557116       -5.1693223469402936        6.5292176787251774     
 C  -2.4421968519417803       -5.8619442182233570        8.3274385705029399     
 H   2.0821551826078695       -10.161231361541503        5.5947968898562932     
 C   1.7738991459193520       -10.000627994609813        3.4761677282751449     
 C   1.4166485270934570       -6.6724894019136123        6.7984693136204841     
 H -0.40826654784469318       -7.8282488651295603        6.7529868829457005     
 C   1.1114389573960175       -9.0279056271643903        7.6300540870755960     
 H   1.3417659654742400       -9.5433673690891325        1.4244791795986467     
 C  0.55703639106098890       -7.2749358986139017       0.33929409538866462     
 H -0.43379522363468809       -6.3346236023179934        1.9772090226035446     
 C  -1.6980835830230476       -7.9356609943947358        1.2786444171865536     
 H  -3.2891297212820763      -0.56083609645717314        9.4300979044966979     
 H -0.48061469078461488       0.59886510557919392        5.8420169423065387     
 H   1.2247709390452435       0.22902964947049761        5.5171664327164303     
 H  0.67271867274213426       0.43714128275499275        7.1828027388987046     
 H   1.5107838201005970       -1.8730226824567124        7.8832611888288993     
 H   2.2195627227178973       -2.0666057797758839        6.2628758081785767     
 H   1.1357997831990332       -3.3118336569276292        6.9320187309574255     
 H  -5.1756303720339947       -6.1130747795584259        7.9202594999789504     
 H  -5.5369940429315960       -4.4060050819753256        7.5684971941622186     
 H  -4.9256475485795965       -4.8842448815148130        9.1619678540522820     
 H  -2.4451494785108405       -5.6507437962319926        9.4058879381642164     
 H  -1.4158100400670635       -5.7411006969086262        7.9570566274176313     
 H  -2.7358972630514593       -6.9131971315796372        8.1928907091391832     
 H   2.4238112586380689       -10.840960965986536        3.2387398748423450     
 H   2.5036417970397040       -6.8384706908109409        6.7892109756750099     
 H   1.1521238858632545       -6.2362673183230166        7.7722742355725449     
 H   1.1871985225900428       -5.9235996178427976        6.0284308408063296     
 H   2.1901689931130588       -9.2235294228370339        7.5722017589176271     
 H  0.57810122488681226       -9.9817808794845231        7.5221746547890458     
 H  0.90615108125961108       -8.6379820128812970        8.6363165852248720     
 H   1.5651996615304444       -6.8965607029198424       0.55982880515429245     
 H   9.2382572304209959E-002  -6.6034831672356464      -0.39607856818059228     
 H  0.67134935663220263       -8.2510194954171237      -0.15123748869431108     
 H  -1.6156832158683447       -8.9834773996996908       0.95389299632279989     
 H  -2.1797863097741921       -7.3703238958664228       0.46890793666135583     
 H  -2.3617531174919009       -7.9163995377268286        2.1559031909451116     
         240

 C   9.0584434106875129        6.1832054561767062       -9.3351535799751595     
 C   9.6298324312228445        6.0197531995197151       -8.0291915628166635     
 C   9.4306096817307878        7.3376352223919987       -10.095563746641819     
 N   8.1758822371986248        5.2584053546654523       -9.8829688465538510     
 C   10.565777021365882        6.9494040840890898       -7.5646267559250466     
 C   9.2916777381370519        4.8589820520665841       -7.0973438555717667     
 C   10.377855668667417        8.2318602677615420       -9.5852738245770936     
 C   8.8670892723788057        7.5572359547193342       -11.489382986305902     
 Dy   7.1448477581586403        4.4891707793610056       -11.745647903008132     
 H   8.0003954827236363        4.5326676995473401       -9.1829300080076237     
 H   11.006980962914225        6.8017231070710187       -6.5793023627220562     
 C   10.964684020126796        8.0444417541688598       -8.3333175734158722     
 C   7.8070656030718499        4.8086200425366217       -6.6832602195984512     
 C   9.8147459368552870        3.4932475556159708       -7.5953669437879823     
 H   9.8483405659102505        5.0680564266008963       -6.1697319378307549     
 H   10.669682767804005        9.0916634119191606       -10.186195738659363     
 C   9.7819868277940891        6.9099946994247849       -12.549553657938844     
 H   7.8778038782871782        7.0616635059092907       -11.531107137291464     
 C   8.6118598272496225        9.0327272133542245       -11.843662101530356     
 N   6.5587573532550936        5.4086855479880489       -13.706621343834904     
 H   5.6348249567352946        5.7440500084977071       -13.413283234935369     
 N   5.9149613464853887        2.6961843561046428       -12.179682333884491     
 O   9.1000755962482138        3.1816210423369902       -12.067044486891303     
 O   5.1354985217879099        5.4730052645424028       -10.872301692983180     
 H   11.724117599464481        8.7292981098605011       -7.9614688129979099     
 H   7.6428962278396595        4.0141441425326541       -5.9433132899270102     
 H   7.1198167331099551        4.6179475929596787       -7.5194193797039937     
 H   7.4989087997906658        5.7614611699438729       -6.2294885217128995     
 H   10.903053477822779        3.5285588927837503       -7.7388051013041261     
 H   9.3709345816941241        3.1799434745465125       -8.5488668529111376     
 H   9.6034770230605115        2.7040371704627852       -6.8585016675410655     
 H   9.3724551361869128        7.0184804155799148       -13.562021137241640     
 H   9.9391897667166198        5.8409750324989806       -12.353934916430243     
 H   10.772595140944258        7.3863608178866738       -12.523227258879997     
 H   9.5501953013328187        9.5982971154594079       -11.919232249635305     
 H   7.9898150640149597        9.5294011400150875       -11.087831651196749     
 H   8.1126890547063475        9.1045922362029863       -12.820202072350929     
 C   7.0443593730195557        6.2555815083381185       -14.694882607215760     
 C   5.0758314874605457        1.6308064116266843       -11.911318752958543     
 H   5.9114694691046701        2.8633584987997462       -13.193123115277229     
 C   9.0833558121652249        1.8677693383981526       -12.747591751777627     
 C   10.445076380719337        3.3979480895059200       -11.509756921156034     
 C   3.7532498671880394        5.0222213875963364       -11.092640447869460     
 C   5.0668335548917627        6.4666373229931962       -9.7942341901609016     
 C   6.4972161221372753        7.5594720795238128       -14.899893658229438     
 C   8.1363966512794317        5.8242997501070946       -15.507012555794107     
 C   4.4181423549766388       0.92348705160446820       -12.972328298009785     
 C   4.8355229596287730        1.2309279529480661       -10.562907334235909     
 H   8.8780330230297526        2.0513447916061778       -13.809197555772515     
 H   8.2479449620344898        1.3050187651309701       -12.317420656842330     
 C   10.450657323036946        1.2407206644167073       -12.487305266793445     
 C   10.974380073188367        2.0013429385397812       -11.259484744146373     
 H   10.312456020543332        4.0333029988621716       -10.628544710687979     
 H   11.046015798193725        3.9269353091729080       -12.264867692615409     
 H   3.3146550518407834        5.6512121230505317       -11.882084074913516     
 H   3.8220482748494637        3.9875635818347459       -11.444598618045815     
 C   3.0301037629477152        5.1991193236354007       -9.7426425254208624     
 C   4.0786216138647529        5.8566235400627029       -8.8151030035133413     
 H   6.0874695726145402        6.5906444756362292       -9.4219644438005172     
 H   4.6995412308841500        7.4140816540243861       -10.215212013381635     
 C   7.1073030031810802        8.4122449072262864       -15.824380260866999     
 C   5.2526908047854812        7.9683897972798672       -14.126423407149490     
 C   8.7061764502015127        6.7138296007297482       -16.423032060433009     
 C   8.6070977862885059        4.3853413116140052       -15.377212266156508     
 C   3.6391539180988848      -0.19486686075255041       -12.667408669827866     
 C   4.5903828882989348        1.4156779321771349       -14.402582941625221     
 C   4.0215911867030618       0.11995624098338081       -10.315756263778574     
 C   5.4788665657436191        2.0006800348758662       -9.4207236614490757     
 H   11.125995334351193        1.4033577890974991       -13.334988176919371     
 H   10.376342756854100       0.16176081627141575       -12.309897987188188     
 H   10.557867350556142        1.5824626680068794       -10.333421401575032     
 H   12.069009575374290        1.9675471682222478       -11.190891452981127     
 H   2.6915680388598204        4.2366691845515865       -9.3431454209247242     
 H   2.1505746518043147        5.8457024979663776       -9.8481892175309582     
 H   3.6311213211883917        6.6036098491768840       -8.1493567684121491     
 H   4.5838164524797032        5.1030756173668221       -8.1969286180493910     
 H   6.7156126099900479        9.4166842292118051       -15.952912900665718     
 C   8.2103039418627901        8.0115057137538166       -16.580974171780603     
 C   5.0124825308132950        9.4829590741347332       -14.056777991719660     
 H   5.3844976437631686        7.6230451475321113       -13.084984070206410     
 C   4.0077628698445702        7.2564912209136399       -14.714032649538165     
 H   9.5560680943412297        6.3984838759584868       -17.026412052127824     
 C   10.047371520651108        4.1426454765363125       -15.834455176155641     
 H   8.5619379853757849        4.1307257051464159       -14.308494270046033     
 C   7.6287629906503600        3.4479946181695489       -16.117319192122228     
 H   3.1687492179799834      -0.75008290325332427       -13.475861821945463     
 C   3.4327633934400423      -0.61036916980942268       -11.349626685949877     
 C   3.8161600877497448        2.7339877224031297       -14.641244631409309     
 H   5.6652076399643496        1.6234936097683919       -14.551731929322024     
 C   4.2039417149351399       0.39296266036425398       -15.475476121139074     
 H   3.8255801055261514      -0.17333964912659891       -9.2873906383418365     
 C   4.6387821047054656        2.0162080411370020       -8.1355872911482923     
 H   5.5700907300809082        3.0490241884071860       -9.7542893900261980     
 C   6.8964594520516442        1.4707427712282670       -9.1242552429505945     
 H   8.6797813288584091        8.6946436378520726       -17.284226107151625     
 H   5.8969290348222723        10.016460697774045       -13.684227761832984     
 H   4.1740036002313206        9.7114484109096999       -13.384139590759313     
 H   4.7570660787408459        9.8984344236840993       -15.041128785692319     
 H   3.8211771399269110        7.6225798648344609       -15.734054295520584     
 H   3.1060744127300812        7.4464200364919755       -14.113926749440703     
 H   4.1468064580937058        6.1685641174309165       -14.788396193523324     
 H   10.341931328463163        3.0990908930437073       -15.650482178630918     
 H   10.759440253049204        4.7973922187990627       -15.313189124790963     
 H   10.162845313923066        4.3196040672149998       -16.912070556712290     
 H   7.6654118655370826        3.6410703914017577       -17.199119323978973     
 H   6.5992196293175818        3.6165680454476257       -15.773072695752310     
 H   7.8757436261164102        2.3866416980995937       -15.959109879396058     
 H   2.7825434299382801       -1.4558266713066372       -11.131740254925790     
 H   2.7344107871690468        2.5429409417631583       -14.652876411710226     
 H   4.0891335555172503        3.1773395956357162       -15.609207169770540     
 H   4.0135798823466438        3.4870685541990687       -13.867461775399653     
 H   3.1324005388250629       0.16220274812649502       -15.446081125115017     
 H   4.7648682991430906      -0.54306568977734071       -15.359970510950111     
 H   4.4209303010164325       0.79727063011461341       -16.472953879654042     
 H   3.6139726567683339        2.3653709156567078       -8.3223600202855206     
 H   5.0937799578053813        2.6734853057472647       -7.3820446042195149     
 H   4.5689798448698422        1.0192556869730129       -7.6824474884779130     
 H   6.8536155967815784       0.41074289377156570       -8.8359573296483465     
 H   7.3676911082130045        2.0239888960414851       -8.3000678762497682     
 H   7.5487635151489361        1.5436653309332484       -10.006027126062229     
 C  -3.8513910434482970       -3.2342212002077741        1.5455915073413320     
 C  -4.4218092810045073       -3.3891106254610763       0.23848779696293471     
 C  -4.1932676633803592       -2.0662462458661213        2.2984777170420143     
 N  -2.9976805323537183       -4.1788206824068688        2.1041285236300373     
 C  -5.3297180031875229       -2.4367965038260255      -0.23438592407912487     
 C  -4.1014753723371946       -4.5579546494261463      -0.68919035577794763     
 C  -5.1108330334377756       -1.1468927201324273        1.7793159577279694     
 C  -3.6347257351509294       -1.8642478063765391        3.6964887444574726     
 Dy  -1.9613405854870667       -4.9423833650231153        3.9677378893928248     
 H  -2.8381350361730155       -4.9135297402532769        1.4102664843551884     
 H  -5.7720416707049038       -2.5767096096693063       -1.2203105043356404     
 C  -5.6980737179433802       -1.3262090008075949       0.52643093089929249     
 C  -2.6154592340584863       -4.6221698543574403       -1.0956184219967746     
 C  -4.6416244416827457       -5.9172976338898895      -0.19286450470758293     
 H  -4.6527383776514473       -4.3433216163408845       -1.6186650497924846     
 H  -5.3809487741051205      -0.27596001841588297        2.3741440283702508     
 C  -4.5742386192921405       -2.4951953147450494        4.7450223785555510     
 H  -2.6583805156072287       -2.3847162180186663        3.7448458925309072     
 C  -3.3421290512970163      -0.39769942481839166        4.0573423899210352     
 N  -1.3216758282144478       -3.9890384508752490        5.9017816098667488     
 H -0.39409374894542154       -3.6853523204448289        5.5888809676180102     
 N -0.71832888297260700       -6.7272920713505080        4.3909794691813051     
 O  -3.9186952412322751       -6.2164019411428031        4.3327376260545618     
 O   3.9178178272394282E-002  -3.9615837065937027        3.0801933218666955     
 H  -6.4358674445282258      -0.62261955279020620       0.14746509910846636     
 H  -2.3049464414793888       -3.6785159537973113       -1.5653217755425901     
 H  -1.9339794950652791       -4.7952863319303480      -0.25145150509889103     
 H  -2.4462122008216367       -5.4301429481839403       -1.8195067977729777     
 H  -4.4398096676213274       -6.7074642429050959      -0.93124422136754070     
 H  -4.2034523600366756       -6.2388557196156222       0.76045499780861492     
 H  -5.7297492922683917       -5.8708318055279651       -5.0755052606407801E-002
 H  -4.1635165366489053       -2.4160781026903315        5.7600307897200143     
 H  -4.7685922942289185       -3.5546300090896721        4.5309504749753957     
 H  -5.5472919781503967       -1.9833480991714290        4.7236177098592860     
 H  -4.2646576810899299       0.19469917369982942        4.1228705896671567     
 H  -2.6989021173767371        8.1592887578533391E-002   3.3082431979748006     
 H  -2.8497303075115430      -0.34097223128516574        5.0384514630153170     
 C  -1.7668655302149967       -3.1084975870485829        6.8771023751896578     
 C  0.13185566211825830       -7.7771524639617038        4.0972848951413141     
 H -0.70278153746021932       -6.5715721495878832        5.4058138157140325     
 C  -3.8872058450562106       -7.5415148933467906        4.9930395477201879     
 C  -5.2602042265263815       -6.0169475122250313        3.7578720710328928     
 C   1.4304141353199176       -4.4029301748145366        3.2647596343108911     
 C   7.9656150397759043E-002  -2.8670600290427668        2.0982015625181685     
 C  -1.1655137754912870       -1.8263191777324259        7.0615050545693059     
 C  -2.8709029594709516       -3.4814565143834741        7.7014880391976943     
 C  0.81491160433061061       -8.4879944417675226        5.1402263695656121     
 C  0.35781740174763438       -8.1564833810065469        2.7400359489605290     
 H  -3.7123361735891103       -7.3693296161215063        6.0628862968421133     
 H  -3.0284647387477697       -8.0764266695816573        4.5722217172713169     
 C  -5.2330775369627771       -8.1962510267219795        4.6890525812562078     
 C  -5.7531430703566722       -7.4195598694749645        3.4693596044347386     
 H  -5.1277624821204020       -5.3619895332616903        2.8902918676914999     
 H  -5.8828848091817108       -5.5168194474839778        4.5153282591671378     
 H   1.8449743844054742       -3.8584081608956575        4.1329868867806994     
 H   1.3854367335129516       -5.4777197223952809        3.4970359889040155     
 C   2.1635185211939572       -4.0500663847561986        1.9475125003070237     
 C   1.0965983526585545       -3.3475066143274024        1.0725731595191121     
 H -0.94196207791667164       -2.7468271745753072        1.7266936517068454     
 H  0.40768485906462748       -1.9474932916843009        2.6115751076267140     
 C  -1.7363353824968202      -0.93533763470231202        7.9732610958627985     
 C   8.9787017654590184E-002  -1.4734629594014186        6.2790017499957722     
 C  -3.3991898950962360       -2.5555474892775858        8.6052831121362878     
 C  -3.3979271762969758       -4.9026643138471693        7.5988098995788516     
 C   1.5939323914983734       -9.5994924153430894        4.8102449047153568     
 C  0.66693650941433391       -8.0075383753356135        6.5781979348146518     
 C   1.1697021940747807       -9.2634273197950368        2.4674165821717535     
 C -0.29810520545093189       -7.3717626480915239        1.6145921656496440     
 H  -5.9290663009688354       -8.0727068927049501        5.5265515787110484     
 H  -5.1272501928052208       -9.2684481695391074        4.4863539775634766     
 H  -5.3123982352952259       -7.8081759881867505        2.5409798099246057     
 H  -6.8456675853521274       -7.4750458806855864        3.3817656439827704     
 H   2.5583901837961149       -4.9502806615597059        1.4527533039349652     
 H   3.0100488947953217       -3.3747669814362666        2.1337380444012322     
 H   1.5180756579805346       -2.5244838862809744       0.47895619845800685     
 H  0.62324310559131513       -4.0610213378979259       0.38267987222087602     
 H  -1.3005860397230538        5.1986540433036764E-002   8.0822826441303715     
 C  -2.8516951695021775       -1.2765001528736639        8.7384705440206858     
 C  0.38407281764882767        3.1046189969355039E-002   6.2005462934120743     
 H  -6.1428968038669846E-002  -1.8202352316265304        5.2405148174526852     
 C   1.3109478942976212       -2.2268518764292020        6.8651989259690529     
 H  -4.2572205879338965       -2.8248944637696103        9.2180995470255045     
 C  -4.8364798591364950       -5.0853523567410583        8.0870394003161508     
 H  -3.3862552385142832       -5.1749687135729943        6.5332656843683425     
 C  -2.4396787867561640       -5.8648653340121424        8.3333556672844917     
 H   2.0817640841526086       -10.161127175074094        5.6042068798511755     
 C   1.7770025744357747       -10.002320960381647        3.4849599143592225     
 C   1.4180412030758700       -6.6724533373760107        6.8044808702186215     
 H -0.40900764117699384       -7.8241961791541463        6.7553956436415454     
 C   1.1055482982054703       -9.0265232816676271        7.6366925963141785     
 H   1.3474554775311272       -9.5473771131719385        1.4323605453987698     
 C  0.56010454986453539       -7.2838407556944560       0.34190474748969513     
 H -0.42627775994062550       -6.3372212242799941        1.9786505367032223     
 C  -1.6946951874845888       -7.9372241559588508        1.2857947820605033     
 H  -3.2933898257564329      -0.56387277427924831        9.4298718987424515     
 H -0.48589269515874084       0.59575913709926720        5.8398620103695800     
 H   1.2201327535047668       0.22823844259136147        5.5160061716149364     
 H  0.66738348548375837       0.43853689204999341        7.1810715858897316     
 H   1.5087453157823609       -1.8692150933606477        7.8862028552444539     
 H   2.2187431392344523       -2.0639248935326218        6.2664546956441605     
 H   1.1370164213445757       -3.3100178591251175        6.9370223149976589     
 H  -5.1721180693854487       -6.1194286139258418        7.9227870758626819     
 H  -5.5349350872378151       -4.4130040675684779        7.5695094018838356     
 H  -4.9248108471269063       -4.8895779272316480        9.1639097294657113     
 H  -2.4437788589916734       -5.6521817717018115        9.4114787203401953     
 H  -1.4130583357882396       -5.7437722708896599        7.9637336097887550     
 H  -2.7324744715467810       -6.9165303286633062        8.1999936110447127     
 H   2.4268054674436992       -10.843168851542305        3.2491141845384957     
 H   2.5045086078270038       -6.8408302210826735        6.7986649881045542     
 H   1.1516223918847770       -6.2344625173027417        7.7768656180114037     
 H   1.1926285811636752       -5.9240581960207246        6.0330226147421175     
 H   2.1836963968755083       -9.2250390561154845        7.5814453501614789     
 H  0.56995257929710208       -9.9789531853222933        7.5281860742627691     
 H  0.89908195205419195       -8.6352616346375441        8.6421269972044286     
 H   1.5692388837640403       -6.9067385071089475       0.55969225600390227     
 H   9.5489306194736334E-002  -6.6138357985142235      -0.39475872396417483     
 H  0.67186473192018425       -8.2614729355610219      -0.14572264028573734     
 H  -1.6148896207803134       -8.9858535802451733       0.96344289673890893     
 H  -2.1764062284310834       -7.3728281749422031       0.47542005492850531     
 H  -2.3570221992744553       -7.9145993501152985        2.1638140587046468     
         240

 C   9.0575115990187616        6.1815580925090359       -9.3360300773776430     
 C   9.6291200984105600        6.0165735397177436       -8.0303945098049958     
 C   9.4276910442977098        7.3379248600427980       -10.094276802377637     
 N   8.1764049698387620        5.2566095969089073       -9.8857169172084660     
 C   10.563475565649293        6.9468732894401812       -7.5640021899625420     
 C   9.2920325016133472        4.8538278533999257       -7.1007764391245898     
 C   10.373490846550675        8.2326871972953874       -9.5823592563193856     
 C   8.8632136537209245        7.5587147856474015       -11.487483158305311     
 Dy   7.1435713979727762        4.4905413247449051       -11.748632813777318     
 H   8.0025106981812737        4.5288767741926064       -9.1874838290268617     
 H   11.004793796552802        6.7983096497839171       -6.5788367602598505     
 C   10.960573537094117        8.0438529118719746       -8.3307247515242846     
 C   7.8073038027846655        4.8019271766329590       -6.6874302080286059     
 C   9.8162843410497587        3.4894091013943735       -7.6009382571591839     
 H   9.8482653006592251        5.0617132728008070       -6.1726654049976792     
 H   10.663966387413605        9.0940721742172439       -10.181570640813426     
 C   9.7766258402546793        6.9112441856723059       -12.548734311404960     
 H   7.8734820838984598        7.0638729969183611       -11.528419903112317     
 C   8.6089593074946595        9.0344888186388026       -11.840862367427322     
 N   6.5556287100795840        5.4077521419092438       -13.710113171141414     
 H   5.6300259751617654        5.7388940143079363       -13.417893608941831     
 N   5.9129318167368501        2.6981494388041782       -12.182638805956042     
 O   9.0990371606933920        3.1841931346232912       -12.073892706852172     
 O   5.1358690782491188        5.4743030407881621       -10.871650982294861     
 H   11.718820321288034        8.7292102478944518       -7.9575344488481186     
 H   7.6425992055556931        4.0051438850593888       -5.9502436790243092     
 H   7.1204324007689594        4.6142440444637112       -7.5244392916135938     
 H   7.4991680803315992        5.7532376178494857       -6.2307280709616100     
 H   10.904606879630501        3.5256614881653756       -7.7438993167837138     
 H   9.3730766046747114        3.1772961900418615       -8.5550842493700241     
 H   9.6053275423644600        2.6988953501665067       -6.8654415572169585     
 H   9.3661090903182203        7.0200800845419238       -13.560751583657476     
 H   9.9337404694649578        5.8421736629490821       -12.353391036157218     
 H   10.767431666979832        7.3872171418380059       -12.523398921961997     
 H   9.5477630307695378        9.5990870335234675       -11.917265355301776     
 H   7.9883705569434644        9.5314447508835780       -11.084116011457075     
 H   8.1087348711257121        9.1073546714026872       -12.816764248095836     
 C   7.0393518210276005        6.2582266214543063       -14.696082956894184     
 C   5.0741986342444907        1.6323623548140158       -11.914565137422688     
 H   5.9093625023642034        2.8656870010497717       -13.196014195999506     
 C   9.0813512432187036        1.8701257737283372       -12.754028860319863     
 C   10.444329465357404        3.3997721321853276       -11.516907749960431     
 C   3.7532553847692358        5.0257695260767026       -11.093809396222513     
 C   5.0676413102125863        6.4665316452138759       -9.7923049132748119     
 C   6.4894077235435477        7.5612327582214309       -14.897679526556495     
 C   8.1324594767814880        5.8316103643463855       -15.508954772804696     
 C   4.4164478463089756       0.92540048784402140       -12.975736925128807     
 C   4.8346651612958951        1.2315653450932595       -10.566302008112318     
 H   8.8764672164467768        2.0535392160655599       -13.815787036685263     
 H   8.2453197335510406        1.3082720942878732       -12.323858167018097     
 C   10.448062801373251        1.2418992723250366       -12.493102722454100     
 C   10.972534633809531        2.0028922921258028       -11.265850774361736     
 H   10.312300535858999        4.0355633248459544       -10.635910792259182     
 H   11.045539068154353        3.9279344496956172       -12.272377687803870     
 H   3.3160718449067050        5.6566318037554781       -11.882473906172164     
 H   3.8210477483745175        3.9916355646012711       -11.447436805251234     
 C   3.0292532449629439        5.2012462106918598       -9.7441366808787748     
 C   4.0774678989582771        5.8568801291664325       -8.8149178821720060     
 H   6.0880647371530863        6.5885212702826061       -9.4188611432104654     
 H   4.7022937950957351        7.4150804356619471       -10.212365951843470     
 C   7.0976716835329725        8.4177280443536571       -15.819626588900299     
 C   5.2443847788869329        7.9658391728418803       -14.123015098154541     
 C   8.7004469858913609        6.7248275969967732       -16.422286028029706     
 C   8.6063605611796543        4.3934993745126052       -15.382893414250857     
 C   3.6376865041989963      -0.19320892797729536       -12.671132951845079     
 C   4.5885565198790417        1.4181755346494214       -14.405808080392699     
 C   4.0210254503727549       0.12030785222504273       -10.319423882340717     
 C   5.4792179677792570        2.0003344408482797       -9.4241547644841681     
 H   11.123635716986074        1.4032167968977491       -13.340826951387433     
 H   10.372751042278690       0.16314076110427417       -12.314896395659369     
 H   10.555818828770528        1.5849856284261916       -10.339452937297528     
 H   12.067152822836862        1.9682488073500231       -11.197334135033014     
 H   2.6900314370138383        4.2384128967464276       -9.3462136343422522     
 H   2.1500374999538834        5.8483045884797393       -9.8494080558378627     
 H   3.6300379307195523        6.6039028951891954       -8.1491456994209344     
 H   4.5809890954417334        5.1022778322401399       -8.1967291354444534     
 H   6.7037220486910432        9.4214655395606250       -15.945122566809147     
 C   8.2016945851965097        8.0216634064084342       -16.576844921312542     
 C   5.0015998972519657        9.4797426897812596       -14.050036379367693     
 H   5.3772435747468519        7.6183069692889003       -13.082505883295768     
 C   4.0006279059901129        7.2530697042522760       -14.711956266844348     
 H   9.5512650098271070        6.4132362881626381       -17.026069238975040     
 C   10.046823954685998        4.1551434539726815       -15.841359414340078     
 H   8.5621910633782061        4.1360287872917745       -14.314914758091431     
 C   7.6299036848153241        3.4559488764725939       -16.125112772360005     
 H   3.1673005861419852      -0.74819134208799187       -13.479737700020918     
 C   3.4317821807360378      -0.60943373565848036       -11.353501456134889     
 C   3.8138945778647702        2.7363272337928168       -14.643983749218378     
 H   5.6633181197179150        1.6264948218115527       -14.554797741269823     
 C   4.2026059751816254       0.39570612456782861       -15.479136770415167     
 H   3.8257664824435360      -0.17389777207393903       -9.2911655906076529     
 C   4.6403552218649189        2.0154515193233018       -8.1382306950434646     
 H   5.5706055903628169        3.0488401067364674       -9.7571117751435779     
 C   6.8968417238364799        1.4694988183554403       -9.1295061908355351     
 H   8.6700807220125675        8.7076728329268640       -17.277873918476462     
 H   5.8855644040900454        10.014070085666642       -13.677576495449685     
 H   4.1636542190781878        9.7054815737187301       -13.375959981463382     
 H   4.7443390165767614        9.8966544673156882       -15.033254508163088     
 H   3.8139538610842196        7.6202140206910149       -15.731550392408526     
 H   3.0984880846470730        7.4410048245427776       -14.111954639736632     
 H   4.1410160472543351        6.1654486239878246       -14.787793138620993     
 H   10.343721709906847        3.1119218877293364       -15.659795441167827     
 H   10.757792282294284        4.8101781352091564       -15.318979987611867     
 H   10.161315107530760        4.3346992847734995       -16.918587969451064     
 H   7.6648167201733743        3.6526518092615818       -17.206175786501074     
 H   6.6003571082358237        3.6203046773528631       -15.779364245587079     
 H   7.8801670441347689        2.3950344358096345       -15.970671539576452     
 H   2.7818201720944522       -1.4551404983059735       -11.135784978683212     
 H   2.7322796940621421        2.5447208359768427       -14.657375476169204     
 H   4.0879720808055255        3.1811721226821446       -15.610886565943487     
 H   4.0097433532419799        3.4883951598891616       -13.868886988619687     
 H   3.1310723890825565       0.16478347004384550       -15.450099442123514     
 H   4.7636426572987816      -0.54029140950960663       -15.363743040135100     
 H   4.4197971809147889       0.80035739313315213       -16.476438467398641     
 H   3.6155994818615005        2.3653572946610368       -8.3238503763369689     
 H   5.0963768780848433        2.6720203494425383       -7.3846857295075630     
 H   4.5703504558328580        1.0182334206257115       -7.6857091425801212     
 H   6.8538152605334206       0.40933730830440912       -8.8418343607635119     
 H   7.3692243969917035        2.0219775751773366       -8.3054947075547929     
 H   7.5482270767340429        1.5426460025799236       -10.011930784936006     
 C  -3.8480468976534672       -3.2353716058069968        1.5460126982771989     
 C  -4.4187819500640559       -3.3919749806249690       0.23927160930664124     
 C  -4.1897506590923230       -2.0664669664395090        2.2974913043978127     
 N  -2.9941046473283466       -4.1791854812361819        2.1054901483870339     
 C  -5.3268721225687710       -2.4403177798834230      -0.23467126526121240     
 C  -4.0984625006434756       -4.5620887632535316      -0.68671819689015290     
 C  -5.1076799265239980       -1.1479791066991845        1.7774422121051725     
 C  -3.6300422398958365       -1.8625189918388851        3.6947559122817255     
 Dy  -1.9562570926583600       -4.9413550834608042        3.9687719615535424     
 H  -2.8355141873457144       -4.9152067539779498        1.4128423883196697     
 H  -5.7693169193844129       -2.5813997769923760       -1.2204004402820763     
 C  -5.6952295455190418       -1.3288902647668355       0.52491048349936331     
 C  -2.6124471234326374       -4.6269218981016964       -1.0930467481470971     
 C  -4.6386918202344711       -5.9206496388409002      -0.18843400816682462     
 H  -4.6497379065063020       -4.3488016986067963       -1.6164772087732362     
 H  -5.3777060368246081      -0.27626502509429463        2.3711342184932258     
 C  -4.5669457235429256       -2.4944693949205443        4.7449225650899960     
 H  -2.6526387408965060       -2.3810630463967994        3.7420748946178164     
 C  -3.3402864298473145      -0.39522212078655250        4.0544751223689319     
 N  -1.3191856638630028       -3.9926839499177245        5.9059045165500743     
 H -0.39031266799087949       -3.6901798183403463        5.5959707605062095     
 N -0.71351705364534634       -6.7259584138354569        4.3928961631531749     
 O  -3.9137338505490478       -6.2160531603585225        4.3339630132691056     
 O   4.2798133475154841E-002  -3.9579192978243323        3.0802658449300262     
 H  -6.4331488907254037      -0.62582287119118551       0.14521787546761972     
 H  -2.3021293057614498       -3.6841931889375803       -1.5646459353183311     
 H  -1.9309290738587510       -4.7982108457973132      -0.24858998778900193     
 H  -2.4430893295794727       -5.4363050364855461       -1.8152479529556800     
 H  -4.4371232373491942       -6.7117660844445863      -0.92582125138078664     
 H  -4.2003228980430078       -6.2410564966040605       0.76516992230775338     
 H  -5.7267609006215530       -5.8737724998151686       -4.6125356115767020E-002
 H  -4.1555004820040145       -2.4132395302812983        5.7594160519980120     
 H  -4.7589950094960267       -3.5545541885207048        4.5322988715778560     
 H  -5.5412110519053570       -1.9850446858442861        4.7239489576633567     
 H  -4.2640727765509370       0.19494581013984649        4.1211147701704407     
 H  -2.6992526601090638        8.5254517350680056E-002   3.3043571505473204     
 H  -2.8468306614603889      -0.33688707058664918        5.0349097124437856     
 C  -1.7661895296634971       -3.1117501033737245        6.8802000783006925     
 C  0.13560255997643247       -7.7772688799055336        4.1014941684871822     
 H -0.69916607994419744       -6.5691405130290947        5.4075811879826290     
 C  -3.8829503392505895       -7.5404786970921114        4.9954630060981691     
 C  -5.2558541283137430       -6.0153504132125279        3.7610818544896034     
 C   1.4338361330379259       -4.3973436395530827        3.2694578520098019     
 C   8.4861730307983149E-002  -2.8720521495284901        2.0899879849863514     
 C  -1.1669314036121583       -1.8285122804391833        7.0634345911023750     
 C  -2.8702099897538567       -3.4854546282751269        7.7042038792079248     
 C  0.81629031876754954       -8.4877101378407716        5.1460991896390507     
 C  0.36241777201287095       -8.1586316622258934        2.7450610344144759     
 H  -3.7059239703801992       -7.3675581042693556        6.0647623709679017     
 H  -3.0257386970329927       -8.0770835182634926        4.5738283978041858     
 C  -5.2302190621964995       -8.1936233206497810        4.6944869863405874     
 C  -5.7512138300710047       -7.4175302727974683        3.4748610397712647     
 H  -5.1238763635183622       -5.3614700355455209        2.8926802754723497     
 H  -5.8766506000935390       -5.5135575757855797        4.5189127296004239     
 H   1.8485094728749267       -3.8445003747960920        4.1311072015826298     
 H   1.3883439413816563       -5.4686824567657535        3.5123505740936141     
 C   2.1671510650745613       -4.0588152922805785        1.9500888607563214     
 C   1.1019225108426991       -3.3613704598346619        1.0695520341272009     
 H -0.93644446546500448       -2.7537261160277766        1.7171136487761609     
 H  0.41359059223816480       -1.9492999450958706        2.5958475061140422     
 C  -1.7394046350071382      -0.93750437511208085        7.9741081699765193     
 C   8.7931141959131098E-002  -1.4746731036012768        6.2807072361261946     
 C  -3.4003445195466124       -2.5594185274798273        8.6067613494526594     
 C  -3.3954053762372784       -4.9073808085724515        7.6024897309009667     
 C   1.5951736036785360       -9.5999156082787795        4.8183640317438217     
 C  0.66607877926290060       -8.0059490138120513        6.5832898857731870     
 C   1.1742764791673028       -9.2660859725755333        2.4746732766145780     
 C -0.29315771841583865       -7.3754250567623716        1.6184528376846796     
 H  -5.9245929220019518       -8.0680993731044559        5.5329680669299437     
 H  -5.1263251360146986       -9.2661650415151975        4.4928929574571290     
 H  -5.3125304797157034       -7.8077102729780758        2.5462349406221452     
 H  -6.8439211438769147       -7.4716817052170281        3.3890478804844930     
 H   2.5585311701265034       -4.9640323248537355        1.4638472510014686     
 H   3.0158451573357894       -3.3851779907826400        2.1301402277111090     
 H   1.5252386532724809       -2.5437074379528770       0.47076981031220622     
 H  0.62811304874218366       -4.0788529657381334       0.38468258147878842     
 H  -1.3053355693907482        5.0629708829733090E-002   8.0821540248273340     
 C  -2.8546163611619595       -1.2795655269262975        8.7391587763286172     
 C  0.37964518404394493        3.0127350682419535E-002   6.1996103762908668     
 H  -6.2360621894802834E-002  -1.8236064292938774        5.2428958497974163     
 C   1.3101384163978591       -2.2248696497162816        6.8686002882521473     
 H  -4.2584762978805069       -2.8293588444826492        9.2191691977029535     
 C  -4.8342686369328458       -5.0912489996169530        8.0892253273645363     
 H  -3.3818507004728549       -5.1806150802056949        6.5373136900115085     
 C  -2.4371607215705473       -5.8677864498009287        8.3392727640660418     
 H   2.0813729856973477       -10.161022988606685        5.6136168698460578     
 C   1.7801060029521971       -10.004013926153482        3.4937521004433005     
 C   1.4194338790582830       -6.6724172728384099        6.8104924268167597     
 H -0.40974873450929444       -7.8201434931787315        6.7578044043373913     
 C   1.0996576390149233       -9.0251409361708639        7.6433311055527602     
 H   1.3531449895880145       -9.5513868572547445        1.4402419111988927     
 C  0.56317270866808189       -7.2927456127750103       0.34451539959072564     
 H -0.41876029624656297       -6.3398188462419940        1.9800920508029001     
 C  -1.6913067919461300       -7.9387873175229666        1.2929451469344531     
 H  -3.2976499302307896      -0.56690945210132349        9.4296458929882068     
 H -0.49117069953286685       0.59265316861934048        5.8377070784326222     
 H   1.2154945679642901       0.22744723571222533        5.5148459105134426     
 H  0.66204829822538247       0.43993250134499406        7.1793404328807586     
 H   1.5067068114641249       -1.8654075042645830        7.8891445216600085     
 H   2.2179235557510069       -2.0612440072893592        6.2700335831097442     
 H   1.1382330594901182       -3.3082020613226057        6.9420258990378931     
 H  -5.1686057667369036       -6.1257824482932577        7.9253146517464144     
 H  -5.5328761315440333       -4.4200030531616301        7.5705216096054517     
 H  -4.9239741456742152       -4.8949109729484839        9.1658516048791405     
 H  -2.4424082394725057       -5.6536197471716312        9.4170695025161759     
 H  -1.4103066315094157       -5.7464438448706936        7.9704105921598796     
 H  -2.7290516800421032       -6.9198635257469761        8.2070965129502405     
 H   2.4297996762493290       -10.845376737098077        3.2594884942346458     
 H   2.5053754186143031       -6.8431897513544060        6.8081190005340986     
 H   1.1511208979062992       -6.2326577162824677        7.7814570004502635     
 H   1.1980586397373076       -5.9245167741986524        6.0376143886779063     
 H   2.1772238006379574       -9.2265486893939368        7.5906889414053316     
 H  0.56180393370739190       -9.9761254911600634        7.5341974937364924     
 H  0.89201282284877270       -8.6325412563937896        8.6479374091839851     
 H   1.5732781059976364       -6.9169163112980527       0.55955570685351197     
 H   9.8596040085262696E-002  -6.6241884297928015      -0.39343887974775738     
 H  0.67238010720816588       -8.2719263757049202      -0.14020779187716362     
 H  -1.6140960256922821       -8.9882297607906558       0.97299279715501807     
 H  -2.1730261470879753       -7.3753324540179825       0.48193217319565473     
 H  -2.3522912810570098       -7.9127991625037684        2.1717249264641825     
         240

 C   9.0565797873500102        6.1799107288413655       -9.3369065747801265     
 C   9.6284077655982756        6.0133938799157720       -8.0315974567933299     
 C   9.4247724068646299        7.3382144976935981       -10.092989858113455     
 N   8.1769277024788991        5.2548138391523622       -9.8884649878630810     
 C   10.561174109932706        6.9443424947912717       -7.5633776240000374     
 C   9.2923872650896406        4.8486736547332674       -7.1042090226774128     
 C   10.369126024433934        8.2335141268292329       -9.5794446880616757     
 C   8.8593380350630451        7.5601936165754680       -11.485583330304721     
 Dy   7.1422950377869121        4.4919118701288046       -11.751617724546506     
 H   8.0046259136389093        4.5250858488378718       -9.1920376500460996     
 H   11.002606630191378        6.7948961924968154       -6.5783711577976449     
 C   10.956463054061437        8.0432640695750877       -8.3281319296326970     
 C   7.8075420024974802        4.7952343107292972       -6.6916001964587615     
 C   9.8178227452442286        3.4855706471727768       -7.6065095705303856     
 H   9.8481900354081997        5.0553701190007168       -6.1755988721646036     
 H   10.658250007023206        9.0964809365153290       -10.176945542967490     
 C   9.7712648527152712        6.9124936719198278       -12.547914964871076     
 H   7.8691602895097423        7.0660824879274324       -11.525732668933172     
 C   8.6060587877396983        9.0362504239233790       -11.838062633324286     
 N   6.5525000669040754        5.4068187358304387       -13.713604998447924     
 H   5.6252269935882353        5.7337380201181656       -13.422503982948296     
 N   5.9109022869883114        2.7001145215037141       -12.185595278027593     
 O   9.0979987251385719        3.1867652269095923       -12.080740926813043     
 O   5.1362396347103276        5.4756008170339223       -10.871000271606544     
 H   11.713523043111586        8.7291223859284006       -7.9536000846983281     
 H   7.6423021832717275        3.9961436275861231       -5.9571740681216081     
 H   7.1210480684279638        4.6105404959677427       -7.5294592035231949     
 H   7.4994273608725317        5.7450140657550985       -6.2319676202103196     
 H   10.906160281438224        3.5227640835470004       -7.7489935322633015     
 H   9.3752186276552987        3.1746489055372100       -8.5613016458289088     
 H   9.6071780616684102        2.6937535298702282       -6.8723814468928524     
 H   9.3597630444495294        7.0216797535039319       -13.559482030073312     
 H   9.9282911722132958        5.8433722933991845       -12.352847155884195     
 H   10.762268193015405        7.3880734657893390       -12.523570585043997     
 H   9.5453307602062551        9.5998769515875271       -11.915298460968245     
 H   7.9869260498719683        9.5334883617520703       -11.080400371717399     
 H   8.1047806875450785        9.1101171066023898       -12.813326423840744     
 C   7.0343442690356444        6.2608717345704950       -14.697283306572608     
 C   5.0725657810284366        1.6339182980013474       -11.917811521886835     
 H   5.9072555356237357        2.8680155032997972       -13.198905276721783     
 C   9.0793466742721805        1.8724822090585220       -12.760465968862100     
 C   10.443582549995471        3.4015961748647356       -11.524058578764826     
 C   3.7532609023504322        5.0293176645570687       -11.094978344575567     
 C   5.0684490655334100        6.4664259674345566       -9.7903756363887222     
 C   6.4815993249498201        7.5629934369190499       -14.895465394883551     
 C   8.1285223022835460        5.8389209785856755       -15.510896989815286     
 C   4.4147533376413115       0.92731392408357449       -12.979145552247827     
 C   4.8338073629630181        1.2322027372384530       -10.569696681988727     
 H   8.8749014098638010        2.0557336405249420       -13.822376517598013     
 H   8.2426945050675915        1.3115254234447762       -12.330295677193865     
 C   10.445468279709557        1.2430778802333657       -12.498900178114756     
 C   10.970689194430694        2.0044416457118248       -11.272216804577099     
 H   10.312145051174666        4.0378236508297372       -10.643276873830384     
 H   11.045062338114981        3.9289335902183264       -12.279887682992328     
 H   3.3174886379726263        5.6620514844604255       -11.882863737430812     
 H   3.8200472218995714        3.9957075473677963       -11.450274992456652     
 C   3.0284027269781721        5.2033730977483197       -9.7456308363366890     
 C   4.0763141840518022        5.8571367182701621       -8.8147327608306725     
 H   6.0886599016916323        6.5863980649289831       -9.4157578426204136     
 H   4.7050463593073202        7.4160792172995089       -10.209519890305307     
 C   7.0880403638848639        8.4232111814810295       -15.814872916933599     
 C   5.2360787529883845        7.9632885484038942       -14.119606789159592     
 C   8.6947175215812109        6.7358255932637983       -16.421539995626407     
 C   8.6056233360708045        4.4016574374112043       -15.388574562345205     
 C   3.6362190902991074      -0.19155099520204033       -12.674857233862292     
 C   4.5867301514591476        1.4206731371217081       -14.409033219160177     
 C   4.0204597140424490       0.12065946346670464       -10.323091500902860     
 C   5.4795693698148948        1.9999888468206930       -9.4275858675192605     
 H   11.121276099620955        1.4030758046979992       -13.346665725855496     
 H   10.369159327703281       0.16452070593713258       -12.319894804130550     
 H   10.553770306984914        1.5875085888455036       -10.345484473020026     
 H   12.065296070299432        1.9689504464777983       -11.203776817084902     
 H   2.6884948351678561        4.2401566089412688       -9.3492818477597801     
 H   2.1495003481034516        5.8509066789931019       -9.8506268941447672     
 H   3.6289545402507133        6.6041959412015068       -8.1489346304297197     
 H   4.5781617384037627        5.1014800471134576       -8.1965296528395140     
 H   6.6918314873920375        9.4262468499094449       -15.937332232952574     
 C   8.1930852285302311        8.0318210990630536       -16.572715670844481     
 C   4.9907172636906365        9.4765263054277860       -14.043294767015727     
 H   5.3699895057305351        7.6135687910456884       -13.080027696385127     
 C   3.9934929421356560        7.2496481875909122       -14.709879884150531     
 H   9.5464619253129843        6.4279887003667895       -17.025726425822260     
 C   10.046276388720887        4.1676414314090504       -15.848263652524514     
 H   8.5624441413806274        4.1413318694371331       -14.321335246136828     
 C   7.6310443789802882        3.4639031347756388       -16.132906352597782     
 H   3.1658519543039869      -0.74629978092265947       -13.483613578096371     
 C   3.4308009680320337      -0.60849830150753814       -11.357376226319902     
 C   3.8116290679797955        2.7386667451825040       -14.646722867027448     
 H   5.6614285994714795        1.6294960338547135       -14.557863553217620     
 C   4.2012702354281117       0.39844958877140318       -15.482797419691259     
 H   3.8259528593609207      -0.17445589502127912       -9.2949405428734693     
 C   4.6419283390243722        2.0146949975096016       -8.1408740989386352     
 H   5.5711204506447265        3.0486560250657488       -9.7599341602609595     
 C   6.8972239956213155        1.4682548654826135       -9.1347571387204756     
 H   8.6603801151667277        8.7207020280016572       -17.271521729801300     
 H   5.8741997733578177        10.011679473559237       -13.670925229066388     
 H   4.1533048379250559        9.6995147365277603       -13.367780372167450     
 H   4.7316119544126760        9.8948745109472789       -15.025380230633855     
 H   3.8067305822415287        7.6178481765475681       -15.729046489296467     
 H   3.0909017565640649        7.4355896125935805       -14.109982530032562     
 H   4.1352256364149644        6.1623331305447326       -14.787190083718659     
 H   10.345512091350530        3.1247528824149655       -15.669108703704735     
 H   10.756144311539364        4.8229640516192509       -15.324770850432770     
 H   10.159784901138453        4.3497945023319993       -16.925105382189834     
 H   7.6642215748096660        3.6642332271214060       -17.213232249023179     
 H   6.6014945871540647        3.6240413092581005       -15.785655795421848     
 H   7.8845904621531284        2.4034271735196748       -15.982233199756847     
 H   2.7810969142506243       -1.4544543253053099       -11.139829702440633     
 H   2.7301486009552374        2.5465007301905267       -14.661874540628181     
 H   4.0868106060937999        3.1850046497285729       -15.612565962116433     
 H   4.0059068241373152        3.4897217655792550       -13.870312201839722     
 H   3.1297442393400505       0.16736419196119601       -15.454117759132012     
 H   4.7624170154544725      -0.53751712924187256       -15.367515569320089     
 H   4.4186640608131462       0.80344415615169074       -16.479923055143235     
 H   3.6172263069546671        2.3653436736653664       -8.3253407323884172     
 H   5.0989737983643053        2.6705553931378119       -7.3873268547956119     
 H   4.5717210667958730        1.0172111542784104       -7.6889707966823302     
 H   6.8540149242852628       0.40793172283725254       -8.8477113918786774     
 H   7.3707576857704034        2.0199662543131880       -8.3109215388598159     
 H   7.5476906383191489        1.5416266742265987       -10.017834443809784     
 C  -3.8447027518586379       -3.2365220114062190        1.5464338892130656     
 C  -4.4157546191236055       -3.3948393357888613       0.24005542165034777     
 C  -4.1862336548042878       -2.0666876870128972        2.2965048917536115     
 N  -2.9905287623029744       -4.1795502800654951        2.1068517731440299     
 C  -5.3240262419500191       -2.4438390559408205      -0.23495660644329991     
 C  -4.0954496289497557       -4.5662228770809170      -0.68424603800235817     
 C  -5.1045268196102205       -1.1490654932659419        1.7755684664823757     
 C  -3.6253587446407436       -1.8607901773012314        3.6930230801059780     
 Dy  -1.9511735998296531       -4.9403268018984923        3.9698060337142600     
 H  -2.8328933385184127       -4.9168837677026218        1.4154182922841507     
 H  -5.7665921680639229       -2.5860899443154453       -1.2204903762285122     
 C  -5.6923853730947043       -1.3315715287260759       0.52339003609943402     
 C  -2.6094350128067889       -4.6316739418459525       -1.0904750742974199     
 C  -4.6357591987861966       -5.9240016437919119      -0.18400351162606632     
 H  -4.6467374353611577       -4.3542817808727081       -1.6142893677539876     
 H  -5.3744632995440957      -0.27657003177270634        2.3681244086162003     
 C  -4.5596528277937116       -2.4937434750960397        4.7448227516244410     
 H  -2.6468969661857833       -2.3774098747749326        3.7393038967047256     
 C  -3.3384438083976127      -0.39274481675471329        4.0516078548168277     
 N  -1.3166954995115581       -3.9963294489601995        5.9100274232333989     
 H -0.38653158703633739       -3.6950073162358632        5.6030605533944078     
 N -0.70870522431808569       -6.7246247563204067        4.3948128571250447     
 O  -3.9087724598658204       -6.2157043795742419        4.3351884004836494     
 O   4.6418088677915394E-002  -3.9542548890549623        3.0803383679933565     
 H  -6.4304303369225808      -0.62902618959216494       0.14297065182677310     
 H  -2.2993121700435109       -3.6898704240778488       -1.5639700950940720     
 H  -1.9278786526522231       -4.8011353596642783      -0.24572847047911284     
 H  -2.4399664583373091       -5.4424671247871528       -1.8109891081383822     
 H  -4.4344368070770619       -6.7160679259840768      -0.92039828139403257     
 H  -4.1971934360493401       -6.2432572735924978       0.76988484680689195     
 H  -5.7237725089747133       -5.8767131941023720       -4.1495659625126240E-002
 H  -4.1474844273591245       -2.4104009578722652        5.7588013142760106     
 H  -4.7493977247631349       -3.5544783679517375        4.5336472681803164     
 H  -5.5351301256603174       -1.9867412725171432        4.7242802054674282     
 H  -4.2634878720119440       0.19519244657986354        4.1193589506737247     
 H  -2.6996032028413901        8.8916147122826722E-002   3.3004711031198402     
 H  -2.8439310154092348      -0.33280190988813263        5.0313679618722533     
 C  -1.7655135291119974       -3.1150026196988660        6.8832977814117262     
 C  0.13934945783460664       -7.7773852958493626        4.1057034418330511     
 H -0.69555062242817545       -6.5667088764703063        5.4093485602512263     
 C  -3.8786948334449685       -7.5394425008374322        4.9978864644761503     
 C  -5.2515040301011044       -6.0137533142000255        3.7642916379463141     
 C   1.4372581307559340       -4.3917571042916297        3.2741560697087131     
 C   9.0067310218207255E-002  -2.8770442700142134        2.0817744074545348     
 C  -1.1683490317330296       -1.8307053831459408        7.0653641276354442     
 C  -2.8695170200367612       -3.4894527421667791        7.7069197192181553     
 C  0.81766903320448858       -8.4874258339140187        5.1519720097124901     
 C  0.36701814227810747       -8.1607799434452382        2.7500861198684232     
 H  -3.6995117671712880       -7.3657865924172050        6.0666384450936910     
 H  -3.0230126553182157       -8.0777403669453260        4.5754350783370539     
 C  -5.2273605874302218       -8.1909956145775826        4.6999213914249669     
 C  -5.7492845897853373       -7.4155006761199713        3.4803624751077908     
 H  -5.1199902449163215       -5.3609505378293525        2.8950686832531995     
 H  -5.8704163910053682       -5.5102957040871825        4.5224972000337100     
 H   1.8520445613443794       -3.8305925886965260        4.1292275163845593     
 H   1.3912511492503612       -5.4596451911362252        3.5276651592832122     
 C   2.1707836089551655       -4.0675641998049592        1.9526652212056190     
 C   1.1072466690268437       -3.3752343053419218        1.0665309087352897     
 H -0.93092685301333733       -2.7606250574802460        1.7075336458454762     
 H  0.41949632541170212       -1.9511065985074405        2.5801199046013710     
 C  -1.7424738875174561      -0.93967111552184956        7.9749552440902391     
 C   8.6075266263672026E-002  -1.4758832478011350        6.2824127222566180     
 C  -3.4014991439969888       -2.5632895656820689        8.6082395867690309     
 C  -3.3928835761775806       -4.9120973032977346        7.6061695622230809     
 C   1.5964148158586986       -9.6003388012144715        4.8264831587722856     
 C  0.66522104911146718       -8.0043596522884908        6.5883818367317213     
 C   1.1788507642598247       -9.2687446253560299        2.4819299710574025     
 C -0.28821023138074547       -7.3790874654332193        1.6223135097197152     
 H  -5.9201195430350682       -8.0634918535039599        5.5393845551488390     
 H  -5.1254000792241765       -9.2638819134912858        4.4994319373507814     
 H  -5.3126627241361808       -7.8072445577694003        2.5514900713196846     
 H  -6.8421747024017021       -7.4683175297484690        3.3963301169862161     
 H   2.5586721564568919       -4.9777839881477650        1.4749411980679721     
 H   3.0216414198762571       -3.3955890001290134        2.1265424110209854     
 H   1.5324016485644274       -2.5629309896247796       0.46258342216640547     
 H  0.63298299189305207       -4.0966845935783409       0.38668529073670083     
 H  -1.3100850990584427        4.9272877226429410E-002   8.0820254055242984     
 C  -2.8575375528217419       -1.2826309009789312        8.7398470086365485     
 C  0.37521755043906213        2.9208511395484030E-002   6.1986744591696592     
 H  -6.3292275750935836E-002  -1.8269776269612243        5.2452768821421483     
 C   1.3093289384980971       -2.2228874230033613        6.8720016505352426     
 H  -4.2597320078271173       -2.8338232251956881        9.2202388483804043     
 C  -4.8320574147291966       -5.0971456424928467        8.0914112544129217     
 H  -3.3774461624314265       -5.1862614468383956        6.5413616956546745     
 C  -2.4346426563849310       -5.8707075655897141        8.3451898608475936     
 H   2.0809818872420869       -10.160918802139275        5.6230268598409401     
 C   1.7832094314686198       -10.005706891925318        3.5025442865273781     
 C   1.4208265550406960       -6.6723812083008083        6.8165039834148979     
 H -0.41048982784159510       -7.8160908072033166        6.7602131650332362     
 C   1.0937669798243761       -9.0237585906741025        7.6499696147913427     
 H   1.3588345016449017       -9.5553966013375504        1.4481232769990158     
 C  0.56624086747162827       -7.3016504698555647       0.34712605169175609     
 H -0.41124283255250038       -6.3424164682039947        1.9815335649025778     
 C  -1.6879183964076709       -7.9403504790870816        1.3000955118084025     
 H  -3.3019100347051462      -0.56994612992339866        9.4294198872339621     
 H -0.49644870390699281       0.58954720013941375        5.8355521464956643     
 H   1.2108563824238134       0.22665602883308919        5.5136856494119488     
 H  0.65671311096700669       0.44132811063999478        7.1776092798717857     
 H   1.5046683071458891       -1.8615999151685183        7.8920861880755631     
 H   2.2171039722675618       -2.0585631210460971        6.2736124705753280     
 H   1.1394496976356607       -3.3063862635200940        6.9470294830781274     
 H  -5.1650934640883586       -6.1321362826606736        7.9278422276301459     
 H  -5.5308171758502516       -4.4270020387547824        7.5715338173270688     
 H  -4.9231374442215250       -4.9002440186653189        9.1677934802925698     
 H  -2.4410376199533386       -5.6550577226414500        9.4226602846921566     
 H  -1.4075549272305918       -5.7491154188517282        7.9770875745310041     
 H  -2.7256288885374249       -6.9231967228306450        8.2141994148557700     
 H   2.4327938850549593       -10.847584622653846        3.2698628039307964     
 H   2.5062422294016029       -6.8455492816261385        6.8175730129636438     
 H   1.1506194039278215       -6.2308529152621936        7.7860483828891232     
 H   1.2034886983109401       -5.9249753523765794        6.0422061626136943     
 H   2.1707512044004065       -9.2280583226723873        7.5999325326491833     
 H  0.55365528811768172       -9.9732977969978354        7.5402089132102148     
 H  0.88494369364335346       -8.6298208781500350        8.6537478211635435     
 H   1.5773173282312323       -6.9270941154871579       0.55941915770312178     
 H  0.10170277397578907       -6.6345410610713786      -0.39211903553133987     
 H  0.67289548249614739       -8.2823798158488167      -0.13469294346858987     
 H  -1.6133024306042507       -8.9906059413361383       0.98254269757112722     
 H  -2.1696460657448671       -7.3778367330937620       0.48844429146280421     
 H  -2.3475603628395643       -7.9109989748922391        2.1796357942237177     
         240

 C   9.0556479756812589        6.1782633651736951       -9.3377830721826118     
 C   9.6276954327859912        6.0102142201138005       -8.0328004037816640     
 C   9.4218537694315518        7.3385041353443983       -10.091702913849273     
 N   8.1774504351190362        5.2530180813958163       -9.8912130585176961     
 C   10.558872654216119        6.9418117001423623       -7.5627530580375328     
 C   9.2927420285659359        4.8435194560666091       -7.1076416062302368     
 C   10.364761202317192        8.2343410563630783       -9.5765301198039658     
 C   8.8554624164051639        7.5616724475035344       -11.483683502304132     
 Dy   7.1410186776010480        4.4932824155127040       -11.754602635315694     
 H   8.0067411290965449        4.5212949234831381       -9.1965914710653376     
 H   11.000419463829957        6.7914827352097129       -6.5779055553354393     
 C   10.952352571028758        8.0426752272782025       -8.3255391077411094     
 C   7.8077802022102949        4.7885414448256354       -6.6957701848889162     
 C   9.8193611494387003        3.4817321929511795       -7.6120808839015872     
 H   9.8481147701571725        5.0490269652006274       -6.1785323393315288     
 H   10.652533626632804        9.0988896988134123       -10.172320445121553     
 C   9.7659038651758614        6.9137431581673496       -12.547095618337190     
 H   7.8648384951210240        7.0682919789365029       -11.523045434754025     
 C   8.6031582679847354        9.0380120292079571       -11.835262899221251     
 N   6.5493714237285658        5.4058853297516336       -13.717096825754433     
 H   5.6204280120147052        5.7285820259283948       -13.427114356954759     
 N   5.9088727572397728        2.7020796042032496       -12.188551750099144     
 O   9.0969602895837500        3.1893373191958934       -12.087589146773912     
 O   5.1366101911715365        5.4768985932796816       -10.870349560918227     
 H   11.708225764935136        8.7290345239623512       -7.9496657205485368     
 H   7.6420051609877611        3.9871433701128578       -5.9641044572189070     
 H   7.1216637360869681        4.6068369474717752       -7.5344791154327950     
 H   7.4996866414134651        5.7367905136607114       -6.2332071694590301     
 H   10.907713683245946        3.5198666789286257       -7.7540877477428882     
 H   9.3773606506358860        3.1720016210325590       -8.5675190422877954     
 H   9.6090285809723586        2.6886117095739497       -6.8793213365687453     
 H   9.3534169985808386        7.0232794224659401       -13.558212476489148     
 H   9.9228418749616338        5.8445709238492860       -12.352303275611170     
 H   10.757104719050981        7.3889297897406712       -12.523742248125997     
 H   9.5428984896429725        9.6006668696515849       -11.913331566634714     
 H   7.9854815428004722        9.5355319726205607       -11.076684731977725     
 H   8.1008265039644431        9.1128795418020907       -12.809888599585651     
 C   7.0293367170436891        6.2635168476866827       -14.698483656251032     
 C   5.0709329278123825        1.6354742411886789       -11.921057906350979     
 H   5.9051485688832690        2.8703440055498222       -13.201796357444060     
 C   9.0773421053256573        1.8748386443887066       -12.766903077404338     
 C   10.442835634633537        3.4034202175441437       -11.531209407569223     
 C   3.7532664199316281        5.0328658030374358       -11.096147292928622     
 C   5.0692568208542337        6.4663202896552372       -9.7884463595026308     
 C   6.4737909263560924        7.5647541156166680       -14.893251263210606     
 C   8.1245851277856023        5.8462315928249655       -15.512839206825875     
 C   4.4130588289736483       0.92922736032312769       -12.982554179366849     
 C   4.8329495646301410        1.2328401293836464       -10.573091355865136     
 H   8.8733356032808270        2.0579280649843241       -13.828965998510760     
 H   8.2400692765841423        1.3147787526016790       -12.336733187369632     
 C   10.442873758045863        1.2442564881416951       -12.504697633775411     
 C   10.968843755051857        2.0059909992978469       -11.278582834792463     
 H   10.311989566490332        4.0400839768135199       -10.650642955401587     
 H   11.044585608075607        3.9299327307410357       -12.287397678180787     
 H   3.3189054310385480        5.6674711651653720       -11.883253568689462     
 H   3.8190466954246247        3.9997795301343220       -11.453113179662070     
 C   3.0275522089934008        5.2054999848047796       -9.7471249917946032     
 C   4.0751604691453265        5.8573933073738917       -8.8145476394893389     
 H   6.0892550662301783        6.5842748595753608       -9.4126545420303618     
 H   4.7077989235189053        7.4170779989370699       -10.206673828767144     
 C   7.0784090442367562        8.4286943186084002       -15.810119244966899     
 C   5.2277727270898362        7.9607379239659073       -14.116198480164643     
 C   8.6889880572710592        6.7468235895308242       -16.420793963223105     
 C   8.6048861109619530        4.4098155003098034       -15.394255710439555     
 C   3.6347516763992189      -0.18989306242678530       -12.678581515879506     
 C   4.5849037830392545        1.4231707395939945       -14.412258357927655     
 C   4.0198939777121430       0.12101107470836657       -10.326759119465002     
 C   5.4799207718505327        1.9996432527931063       -9.4310169705543530     
 H   11.118916482255836        1.4029348124982493       -13.352504500323560     
 H   10.365567613127871       0.16590065076999103       -12.324893212601731     
 H   10.551721785199300        1.5900315492648156       -10.351516008742522     
 H   12.063439317762002        1.9696520856055735       -11.210219499136789     
 H   2.6869582333218740        4.2419003211361099       -9.3523500611773063     
 H   2.1489631962530202        5.8535087695064645       -9.8518457324516699     
 H   3.6278711497818739        6.6044889872138182       -8.1487235614385050     
 H   4.5753343813657921        5.1006822619867762       -8.1963301702345746     
 H   6.6799409260930327        9.4310281602582631       -15.929541899096003     
 C   8.1844758718639525        8.0419787917176713       -16.568586420376423     
 C   4.9798346301293064        9.4733099210743124       -14.036553154663762     
 H   5.3627354367142175        7.6088306128024774       -13.077549509474487     
 C   3.9863579782811991        7.2462266709295484       -14.707803501456716     
 H   9.5416588407988616        6.4427411125709408       -17.025383612669476     
 C   10.045728822755775        4.1801394088454185       -15.855167890708950     
 H   8.5626972193830504        4.1466349515824916       -14.327755734182224     
 C   7.6321850731452514        3.4718573930786842       -16.140699932835560     
 H   3.1644033224659887      -0.74440821975732696       -13.487489456171826     
 C   3.4298197553280296      -0.60756286735659581       -11.361250996504914     
 C   3.8093635580948209        2.7410062565721911       -14.649461984836517     
 H   5.6595390792250448        1.6324972458978744       -14.560929365165418     
 C   4.1999344956745972       0.40119305297497776       -15.486458068967353     
 H   3.8261392362783053      -0.17501401796861923       -9.2987154951392856     
 C   4.6435014561838255        2.0139384756959013       -8.1435175028338058     
 H   5.5716353109266361        3.0484719433950302       -9.7627565453783394     
 C   6.8976062674061511        1.4670109126097868       -9.1400080866054161     
 H   8.6506795083208861        8.7337312230764503       -17.265169541126138     
 H   5.8628351426255909        10.009288861451832       -13.664273962683088     
 H   4.1429554567719231        9.6935478993367905       -13.359600762871519     
 H   4.7188848922485915        9.8930945545788695       -15.017505953104624     
 H   3.7995073033988374        7.6154823324041221       -15.726542586184408     
 H   3.0833154284810567        7.4301744006443826       -14.108010420328490     
 H   4.1294352255755937        6.1592176371016416       -14.786587028816328     
 H   10.347302472794214        3.1375838771005951       -15.678421966241643     
 H   10.754496340784444        4.8357499680293445       -15.330561713253674     
 H   10.158254694746146        4.3648897198904999       -16.931622794928604     
 H   7.6636264294459577        3.6758146449812301       -17.220288711545280     
 H   6.6026320660723066        3.6277779411633380       -15.791947345256617     
 H   7.8890138801714871        2.4118199112297156       -15.993794859937241     
 H   2.7803736564067960       -1.4537681523046462       -11.143874426198053     
 H   2.7280175078483326        2.5482806244042111       -14.666373605087159     
 H   4.0856491313820751        3.1888371767750012       -15.614245358289379     
 H   4.0020702950326505        3.4910483712693479       -13.871737415059757     
 H   3.1284160895975441       0.16994491387854649       -15.458136076140510     
 H   4.7611913736101634      -0.53474284897413848       -15.371288098505078     
 H   4.4175309407115027       0.80653091917022945       -16.483407642887830     
 H   3.6188531320478337        2.3653300526696954       -8.3268310884398655     
 H   5.1015707186437664        2.6690904368330854       -7.3899679800836600     
 H   4.5730916777588888        1.0161888879311090       -7.6922324507845392     
 H   6.8542145880371041       0.40652613737009602       -8.8535884229938429     
 H   7.3722909745491032        2.0179549334490394       -8.3163483701648389     
 H   7.5471541999042557        1.5406073458732739       -10.023738102683561     
 C  -3.8413586060638081       -3.2376724170054416        1.5468550801489325     
 C  -4.4127272881831550       -3.3977036909527536       0.24083923399405430     
 C  -4.1827166505162516       -2.0669084075862849        2.2955184791094099     
 N  -2.9869528772776026       -4.1799150788948074        2.1082133979010260     
 C  -5.3211803613312663       -2.4473603319982180      -0.23524194762538742     
 C  -4.0924367572560367       -4.5703569909083024      -0.68177387911456333     
 C  -5.1013737126964429       -1.1501518798326991        1.7736947208595786     
 C  -3.6206752493856507       -1.8590613627635775        3.6912902479302310     
 Dy  -1.9460901070009464       -4.9392985203361812        3.9708401058749776     
 H  -2.8302724896911111       -4.9185607814272938        1.4179941962486320     
 H  -5.7638674167434321       -2.5907801116385145       -1.2205803121749481     
 C  -5.6895412006703658       -1.3342527926853165       0.52186958869950473     
 C  -2.6064229021809400       -4.6364259855902086       -1.0879034004477424     
 C  -4.6328265773379220       -5.9273536487429226      -0.17957301508530804     
 H  -4.6437369642160133       -4.3597618631386190       -1.6121015267347392     
 H  -5.3712205622635834      -0.27687503845111805        2.3651145987391753     
 C  -4.5523599320444976       -2.4930175552715346        4.7447229381588860     
 H  -2.6411551914750602       -2.3737567031530662        3.7365328987916353     
 C  -3.3366011869479109      -0.39026751272287413        4.0487405872647244     
 N  -1.3142053351601133       -3.9999749480026745        5.9141503299167244     
 H -0.38275050608179528       -3.6998348141313802        5.6101503462826070     
 N -0.70389339499082504       -6.7232910988053556        4.3967295510969135     
 O  -3.9038110691825927       -6.2153555987899622        4.3364137876981932     
 O   5.0038043880675953E-002  -3.9505904802855918        3.0804108910566868     
 H  -6.4277117831197588      -0.63222950799314437       0.14072342818592645     
 H  -2.2964950343255719       -3.6955476592181178       -1.5632942548698130     
 H  -1.9248282314456953       -4.8040598735312434      -0.24286695316922374     
 H  -2.4368435870951455       -5.4486292130887586       -1.8067302633210844     
 H  -4.4317503768049287       -6.7203697675235672      -0.91497531140727850     
 H  -4.1940639740556733       -6.2454580505809352       0.77459977130603042     
 H  -5.7207841173278737       -5.8796538883895755       -3.6865963134485459E-002
 H  -4.1394683727142336       -2.4075623854632320        5.7581865765540092     
 H  -4.7398004400302431       -3.5544025473827703        4.5349956647827767     
 H  -5.5290491994152777       -1.9884378591900003        4.7246114532714998     
 H  -4.2629029674729511       0.19543908301988061        4.1176031311770096     
 H  -2.6999537455737164        9.2577776894973374E-002   3.2965850556923604     
 H  -2.8410313693580802      -0.32871674918961602        5.0278262113007219     
 C  -1.7648375285604978       -3.1182551360240081        6.8863954845227608     
 C  0.14309635569278081       -7.7775017117931924        4.1099127151789201     
 H -0.69193516491215357       -6.5642772399115179        5.4111159325198228     
 C  -3.8744393276393474       -7.5384063045827530        5.0003099228541315     
 C  -5.2471539318884668       -6.0121562151875221        3.7675014214030247     
 C   1.4406801284739423       -4.3861705690301758        3.2788542874076239     
 C   9.5272890128431362E-002  -2.8820363904999371        2.0735608299227177     
 C  -1.1697666598539009       -1.8328984858526982        7.0672936641685142     
 C  -2.8688240503196663       -3.4934508560584319        7.7096355592283858     
 C  0.81904774764142751       -8.4871415299872659        5.1578448297859287     
 C  0.37161851254334399       -8.1629282246645829        2.7551112053223701     
 H  -3.6930995639623769       -7.3640150805650544        6.0685145192194794     
 H  -3.0202866136034392       -8.0783972156271613        4.5770417588699219     
 C  -5.2245021126639433       -8.1883679085053860        4.7053557965093455     
 C  -5.7473553494996699       -7.4134710794424752        3.4858639104443170     
 H  -5.1161041263142817       -5.3604310401131832        2.8974570910340498     
 H  -5.8641821819171964       -5.5070338323887844        4.5260816704669962     
 H   1.8555796498138319       -3.8166848025969604        4.1273478311864897     
 H   1.3941583571190661       -5.4506079255066968        3.5429797444728108     
 C   2.1744161528357697       -4.0763131073293390        1.9552415816549167     
 C   1.1125708272109882       -3.3890981508491813        1.0635097833433786     
 H -0.92540924056167018       -2.7675239989327154        1.6979536429147917     
 H  0.42540205858523938       -1.9529132519190104        2.5643923030886997     
 C  -1.7455431400277743      -0.94183785593161840        7.9758023182039590     
 C   8.4219390568212954E-002  -1.4770933920009930        6.2841182083870404     
 C  -3.4026537684473648       -2.5671606038843104        8.6097178240854024     
 C  -3.3903617761178833       -4.9168137980230178        7.6098493935451961     
 C   1.5976560280388610       -9.6007619941501616        4.8346022858007496     
 C  0.66436331896003376       -8.0027702907649285        6.5934737876902565     
 C   1.1834250493523468       -9.2714032781365248        2.4891866655002275     
 C -0.28326274434565230       -7.3827498741040669        1.6261741817547508     
 H  -5.9156461640681846       -8.0588843339034657        5.5458010433677343     
 H  -5.1244750224336544       -9.2615987854673758        4.5059709172444338     
 H  -5.3127949685566582       -7.8067788425607256        2.5567452020172241     
 H  -6.8404282609264895       -7.4649533542799107        3.4036123534879392     
 H   2.5588131427872804       -4.9915356514417946        1.4860351451344758     
 H   3.0274376824167248       -3.4060000094753868        2.1229445943308622     
 H   1.5395646438563739       -2.5821545412966822       0.45439703402060483     
 H  0.63785293504392060       -4.1145162214185484       0.38868799999461323     
 H  -1.3148346287261374        4.7916045623125736E-002   8.0818967862212610     
 C  -2.8604587444815239       -1.2856962750315648        8.7405352409444799     
 C  0.37078991683417939        2.8289672108548526E-002   6.1977385420484516     
 H  -6.4223929607068825E-002  -1.8303488246285713        5.2476579144868793     
 C   1.3085194605983350       -2.2209051962904414        6.8754030128183370     
 H  -4.2609877177737276       -2.8382876059087270        9.2213084990578533     
 C  -4.8298461925255465       -5.1030422853687414        8.0935971814613055     
 H  -3.3730416243899981       -5.1919078134710963        6.5454097012978396     
 C  -2.4321245911993148       -5.8736286813784995        8.3511069576291437     
 H   2.0805907887868256       -10.160814615671866        5.6324368498358233     
 C   1.7863128599850424       -10.007399857697152        3.5113364726114558     
 C   1.4222192310231090       -6.6723451437632075        6.8225155400130353     
 H -0.41123092117389576       -7.8120381212279026        6.7626219257290821     
 C   1.0878763206338289       -9.0223762451773393        7.6566081240299244     
 H   1.3645240137017891       -9.5594063454203564        1.4560046427991389     
 C  0.56930902627517477       -7.3105553269361190       0.34973670379278660     
 H -0.40372536885843779       -6.3450140901659955        1.9829750790022556     
 C  -1.6845300008692121       -7.9419136406511965        1.3072458766823523     
 H  -3.3061701391795033      -0.57298280774547383        9.4291938814797156     
 H -0.50172670828111876       0.58644123165948703        5.8333972145587065     
 H   1.2062181968833368       0.22586482195395305        5.5125253883104559     
 H  0.65137792370863079       0.44272371993499543        7.1758781268628118     
 H   1.5026298028276530       -1.8577923260724534        7.8950278544911177     
 H   2.2162843887841168       -2.0558822348028349        6.2771913580409118     
 H   1.1406663357812032       -3.3045704657175823        6.9520330671183617     
 H  -5.1615811614398135       -6.1384901170280894        7.9303698035138774     
 H  -5.5287582201564707       -4.4340010243479346        7.5725460250486849     
 H  -4.9223007427688348       -4.9055770643821539        9.1697353557059991     
 H  -2.4396670004341710       -5.6564956981112688        9.4282510668681372     
 H  -1.4048032229517680       -5.7517869928327618        7.9837645569021287     
 H  -2.7222060970327466       -6.9265299199143140        8.2213023167612977     
 H   2.4357880938605891       -10.849792508209616        3.2802371136269470     
 H   2.5071090401889027       -6.8479088118978710        6.8270270253931882     
 H   1.1501179099493439       -6.2290481142419196        7.7906397653279829     
 H   1.2089187568845725       -5.9254339305545072        6.0467979365494831     
 H   2.1642786081628556       -9.2295679559508397        7.6091761238930360     
 H  0.54550664252797154       -9.9704701028356055        7.5462203326839381     
 H  0.87787456443793421       -8.6271004999062804        8.6595582331431000     
 H   1.5813565504648284       -6.9372719196762631       0.55928260855273160     
 H  0.10480950786631543       -6.6448936923499566      -0.39079919131492241     
 H  0.67341085778412901       -8.2928332559927149      -0.12917809506001615     
 H  -1.6125088355162194       -8.9929821218816208       0.99209259798723626     
 H  -2.1662659844017584       -7.3803410121695423       0.49495640972995369     
 H  -2.3428294446221187       -7.9091987872807090        2.1875466619832529     
         240

 C   9.0547161640125076        6.1766160015060247       -9.3386595695850954     
 C   9.6269830999737067        6.0070345603118289       -8.0340033507699982     
 C   9.4189351319984720        7.3387937729951984       -10.090415969585091     
 N   8.1779731677591734        5.2512223236392712       -9.8939611291723093     
 C   10.556571198499531        6.9392809054934537       -7.5621284920750282     
 C   9.2930967920422312        4.8383652573999507       -7.1110741897830598     
 C   10.360396380200450        8.2351679858969238       -9.5736155515462560     
 C   8.8515867977472844        7.5631512784316017       -11.481783674303541     
 Dy   7.1397423174151839        4.4946529608966035       -11.757587546084880     
 H   8.0088563445541823        4.5175039981284044       -9.2011452920845738     
 H   10.998232297468533        6.7880692779226113       -6.5774399528732337     
 C   10.948242087996078        8.0420863849813156       -8.3229462858495236     
 C   7.8080184019231105        4.7818485789219727       -6.6999401733190709     
 C   9.8208995536331702        3.4778937387295823       -7.6176521972727889     
 H   9.8480395049061471        5.0426838114005381       -6.1814658064984531     
 H   10.646817246242405        9.1012984611114973       -10.167695347275618     
 C   9.7605428776364533        6.9149926444148706       -12.546276271803306     
 H   7.8605167007323065        7.0705014699455742       -11.520358200574879     
 C   8.6002577482297742        9.0397736344925352       -11.832463165118215     
 N   6.5462427805530563        5.4049519236728294       -13.720588653060943     
 H   5.6156290304411760        5.7234260317386241       -13.431724730961221     
 N   5.9068432274912333        2.7040446869027854       -12.191508222170695     
 O   9.0959218540289282        3.1919094114821940       -12.094437366734780     
 O   5.1369807476327463        5.4781963695254419       -10.869698850229907     
 H   11.702928486758688        8.7289466619963001       -7.9457313563987455     
 H   7.6417081387037946        3.9781431126395925       -5.9710348463162060     
 H   7.1222794037459733        4.6031333989758076       -7.5394990273423961     
 H   7.4999459219543985        5.7285669615663242       -6.2344467187077397     
 H   10.909267085053667        3.5169692743102505       -7.7591819632224759     
 H   9.3795026736164733        3.1693543365279075       -8.5737364387466819     
 H   9.6108791002763070        2.6834698892776712       -6.8862612262446392     
 H   9.3470709527121478        7.0248790914279482       -13.556942922904984     
 H   9.9173925777099718        5.8457695542993884       -12.351759395338146     
 H   10.751941245086554        7.3897861136920033       -12.523913911207998     
 H   9.5404662190796916        9.6014567877156445       -11.911364672301184     
 H   7.9840370357289761        9.5375755834890512       -11.072969092238049     
 H   8.0968723203838078        9.1156419770017934       -12.806450775330557     
 C   7.0243291650517339        6.2661619608028714       -14.699684005929457     
 C   5.0693000745963284        1.6370301843760107       -11.924304290815126     
 H   5.9030416021428014        2.8726725077998476       -13.204687438166337     
 C   9.0753375363791360        1.8771950797188914       -12.773340185946575     
 C   10.442088719271604        3.4052442602235518       -11.538360236373620     
 C   3.7532719375128245        5.0364139415178020       -11.097316241281677     
 C   5.0700645761750573        6.4662146118759178       -9.7865170826165411     
 C   6.4659825277623648        7.5665147943142870       -14.891037131537663     
 C   8.1206479532876585        5.8535422070642564       -15.514781423836466     
 C   4.4113643203059842       0.93114079656268089       -12.985962806485871     
 C   4.8320917662972640        1.2334775215288398       -10.576486029741545     
 H   8.8717697966978513        2.0601224894437062       -13.835555479423508     
 H   8.2374440481006932        1.3180320817585820       -12.343170697545398     
 C   10.440279236382167        1.2454350960500242       -12.510495089436066     
 C   10.966998315673020        2.0075403528838685       -11.284948865007825     
 H   10.311834081805999        4.0423443027973027       -10.658009036972787     
 H   11.044108878036235        3.9309318712637449       -12.294907673369245     
 H   3.3203222241044696        5.6728908458703193       -11.883643399948109     
 H   3.8180461689496785        4.0038515129008472       -11.455951366867488     
 C   3.0267016910086291        5.2076268718612395       -9.7486191472525174     
 C   4.0740067542388516        5.8576498964776214       -8.8143625181480054     
 H   6.0898502307687243        6.5821516542217378       -9.4095512414403100     
 H   4.7105514877304904        7.4180767805746317       -10.203827767228981     
 C   7.0687777245886485        8.4341774557357727       -15.805365573000200     
 C   5.2194667011912887        7.9581872995279204       -14.112790171169694     
 C   8.6832585929609074        6.7578215857978492       -16.420047930819806     
 C   8.6041488858531032        4.4179735632084034       -15.399936858533904     
 C   3.6332842624993305      -0.18823512965153025       -12.682305797896719     
 C   4.5830774146193605        1.4256683420662810       -14.415483496695133     
 C   4.0193282413818370       0.12136268595002848       -10.330426738027144     
 C   5.4802721738861706        1.9992976587655196       -9.4344480735894454     
 H   11.116556864890716        1.4027938202984995       -13.358343274791622     
 H   10.361975898552460       0.16728059560284944       -12.329891621072912     
 H   10.549673263413686        1.5925545096841276       -10.357547544465019     
 H   12.061582565224573        1.9703537247333487       -11.216662181188678     
 H   2.6854216314758923        4.2436440333309511       -9.3554182745948342     
 H   2.1484260444025889        5.8561108600198262       -9.8530645707585744     
 H   3.6267877593130344        6.6047820332261296       -8.1485124924472903     
 H   4.5725070243278223        5.0998844768600939       -8.1961306876296351     
 H   6.6680503647940279        9.4358094706070830       -15.921751565239431     
 C   8.1758665151976739        8.0521364843722889       -16.564457169908362     
 C   4.9689519965679771        9.4700935367208405       -14.029811542311796     
 H   5.3554813676979007        7.6040924345592664       -13.075071322563845     
 C   3.9792230144267418        7.2428051542681846       -14.705727118762900     
 H   9.5368557562847389        6.4574935247750922       -17.025040799516695     
 C   10.045181256790665        4.1926373862817874       -15.862072128893386     
 H   8.5629502973854716        4.1519380337278502       -14.334176222227621     
 C   7.6333257673102155        3.4798116513817292       -16.148493513073337     
 H   3.1629546906279904      -0.74251665859199456       -13.491365334247279     
 C   3.4288385426240255      -0.60662743320565349       -11.365125766689927     
 C   3.8070980482098467        2.7433457679618778       -14.652201102645586     
 H   5.6576495589786093        1.6354984579410352       -14.563995177113215     
 C   4.1985987559210836       0.40393651717855239       -15.490118718243446     
 H   3.8263256131956900      -0.17557214091595935       -9.3024904474051020     
 C   4.6450745733432788        2.0131819538822011       -8.1461609067289764     
 H   5.5721501712085457        3.0482878617243117       -9.7655789304957192     
 C   6.8979885391909868        1.4657669597369600       -9.1452590344903566     
 H   8.6409789014750462        8.7467604181512435       -17.258817352450976     
 H   5.8514705118933632        10.006898249344429       -13.657622696299791     
 H   4.1326060756187912        9.6875810621458189       -13.351421153575588     
 H   4.7061578300845071        9.8913145982104602       -15.009631675575392     
 H   3.7922840245561464        7.6131164882606761       -15.724038683072351     
 H   3.0757291003980485        7.4247591886951847       -14.106038310624420     
 H   4.1236448147362230        6.1561021436585497       -14.785983973913995     
 H   10.349092854237897        3.1504148717862241       -15.687735228778552     
 H   10.752848370029524        4.8485358844394382       -15.336352576074578     
 H   10.156724488353840        4.3799849374489996       -16.938140207667374     
 H   7.6630312840822503        3.6873960628410547       -17.227345174067384     
 H   6.6037695449905485        3.6315145730685758       -15.798238895091385     
 H   7.8934372981898457        2.4202126489397560       -16.005356520117633     
 H   2.7796503985629681       -1.4530819793039824       -11.147919149955474     
 H   2.7258864147414279        2.5500605186178955       -14.670872669546137     
 H   4.0844876566703503        3.1926697038214296       -15.615924754462325     
 H   3.9982337659279867        3.4923749769594412       -13.873162628279792     
 H   3.1270879398550377       0.17252563579589700       -15.462154393149010     
 H   4.7599657317658544      -0.53196856870640441       -15.375060627690067     
 H   4.4163978206098600       0.80961768218876806       -16.486892230632424     
 H   3.6204799571410002        2.3653164316740245       -8.3283214444913121     
 H   5.1041676389232284        2.6676254805283590       -7.3926091053717089     
 H   4.5744622887219046        1.0151666215838078       -7.6954941048867473     
 H   6.8544142517889464       0.40512055190293944       -8.8594654541090083     
 H   7.3738242633278031        2.0159436125848909       -8.3217752014698618     
 H   7.5466177614893617        1.5395880175199492       -10.029641761557338     
 C  -3.8380144602689787       -3.2388228226046643        1.5472762710847994     
 C  -4.4096999572427036       -3.4005680461166459       0.24162304633776083     
 C  -4.1791996462282155       -2.0671291281596726        2.2945320664652087     
 N  -2.9833769922522309       -4.1802798777241206        2.1095750226580225     
 C  -5.3183344807125144       -2.4508816080556155      -0.23552728880747492     
 C  -4.0894238855623168       -4.5744911047356878      -0.67930172022676860     
 C  -5.0982206057826653       -1.1512382663994565        1.7718209752367817     
 C  -3.6159917541305577       -1.8573325482259235        3.6895574157544835     
 Dy  -1.9410066141722397       -4.9382702387738693        3.9718741780356948     
 H  -2.8276516408638099       -4.9202377951519658        1.4205701002131130     
 H  -5.7611426654229421       -2.5954702789615842       -1.2206702481213842     
 C  -5.6866970282460274       -1.3369340566445569       0.52034914129957555     
 C  -2.6034107915550915       -4.6411780293344647       -1.0853317265980649     
 C  -4.6298939558896475       -5.9307056536939333      -0.17514251854454974     
 H  -4.6407364930708681       -4.3652419454045308       -1.6099136857154908     
 H  -5.3679778249830719      -0.27718004512952976        2.3621047888621503     
 C  -4.5450670362952836       -2.4922916354470299        4.7446231246933310     
 H  -2.6354134167643375       -2.3701035315311993        3.7337619008785445     
 C  -3.3347585654982095      -0.38779020869103498        4.0458733197126211     
 N  -1.3117151708086683       -4.0036204470451500        5.9182732366000499     
 H -0.37896942512725318       -3.7046623120268976        5.6172401391708062     
 N -0.69908156566356439       -6.7219574412903045        4.3986462450687833     
 O  -3.8988496784993654       -6.2150068180056817        4.3376391749127370     
 O   5.3657999083436506E-002  -3.9469260715162218        3.0804834141200175     
 H  -6.4249932293169358      -0.63543282639412368       0.13847620454507981     
 H  -2.2936778986076334       -3.7012248943583863       -1.5626184146455542     
 H  -1.9217778102391674       -4.8069843873982094      -0.24000543585933465     
 H  -2.4337207158529819       -5.4547913013903644       -1.8024714185037869     
 H  -4.4290639465327963       -6.7246716090630567      -0.90955234142052444     
 H  -4.1909345120620056       -6.2476588275693725       0.77931469580516888     
 H  -5.7177957256810350       -5.8825945826767789       -3.2236266643844678E-002
 H  -4.1314523180693428       -2.4047238130541988        5.7575718388320078     
 H  -4.7302031552973514       -3.5543267268138030        4.5363440613852370     
 H  -5.5229682731702381       -1.9901344458628574        4.7249427010755713     
 H  -4.2623180629339581       0.19568571945989766        4.1158473116802936     
 H  -2.7003042883060426        9.6239406667120039E-002   3.2926990082648802     
 H  -2.8381317233069261      -0.32463158849109947        5.0242844607291905     
 C  -1.7641615280089982       -3.1215076523491496        6.8894931876337946     
 C  0.14684325355095498       -7.7776181277370213        4.1141219885247882     
 H -0.68831970739613169       -6.5618456033527295        5.4128833047884193     
 C  -3.8701838218337263       -7.5373701083280746        5.0027333812321126     
 C  -5.2428038336758283       -6.0105591161750187        3.7707112048597358     
 C   1.4441021261919507       -4.3805840337687227        3.2835525051065346     
 C  0.10047847003865547       -2.8870285109856604        2.0653472523909011     
 C  -1.1711842879747723       -1.8350915885594556        7.0692232007015834     
 C  -2.8681310806025713       -3.4974489699500841        7.7123513992386163     
 C  0.82042646207836645       -8.4868572260605131        5.1637176498593673     
 C  0.37621888280858051       -8.1650765058839276        2.7601362907763174     
 H  -3.6866873607534658       -7.3622435687129038        6.0703905933452678     
 H  -3.0175605718886622       -8.0790540643089948        4.5786484394027900     
 C  -5.2216436378976656       -8.1857402024331876        4.7107902015937251     
 C  -5.7454261092140024       -7.4114414827649782        3.4913653457808431     
 H  -5.1122180077122419       -5.3599115423970138        2.8998454988148996     
 H  -5.8579479728290256       -5.5037719606903863        4.5296661409002823     
 H   1.8591147382832847       -3.8027770164973944        4.1254681459884202     
 H   1.3970655649877710       -5.4415706598771685        3.5582943296624094     
 C   2.1780486967163744       -4.0850620148537189        1.9578179421042141     
 C   1.1178949853951328       -3.4029619963564413        1.0604886579514674     
 H -0.91989162811000302       -2.7744229403851843        1.6883736399841072     
 H  0.43130779175877670       -1.9547199053305804        2.5486647015760284     
 C  -1.7486123925380923      -0.94400459634138723        7.9766493923176789     
 C   8.2363514872753882E-002  -1.4783035362008512        6.2858236945174637     
 C  -3.4038083928977412       -2.5710316420865520        8.6111960614017722     
 C  -3.3878399760581854       -4.9215302927483009        7.6135292248673112     
 C   1.5988972402190236       -9.6011851870858536        4.8427214128292144     
 C  0.66350558880860033       -8.0011809292413680        6.5985657386487917     
 C   1.1879993344448687       -9.2740619309170214        2.4964433599430520     
 C -0.27831525731055912       -7.3864122827749146        1.6300348537897866     
 H  -5.9111727851013010       -8.0542768143029697        5.5522175315866296     
 H  -5.1235499656431323       -9.2593156574434641        4.5125098971380861     
 H  -5.3129272129771357       -7.8063131273520501        2.5620003327147636     
 H  -6.8386818194512768       -7.4615891788113515        3.4108945899896623     
 H   2.5589541291176690       -5.0052873147358232        1.4971290922009792     
 H   3.0332339449571926       -3.4164110188217602        2.1193467776407391     
 H   1.5467276391483205       -2.6013780929685852       0.44621064587480413     
 H  0.64272287819478902       -4.1323478492587560       0.39069070925252564     
 H  -1.3195841583938319        4.6559214019822062E-002   8.0817681669182235     
 C  -2.8633799361413064       -1.2887616490841984        8.7412234732524112     
 C  0.36636228322929665        2.7370832821613022E-002   6.1968026249272441     
 H  -6.5155583463201827E-002  -1.8337200222959182        5.2500389468316104     
 C   1.3077099826985730       -2.2189229695775210        6.8788043751014314     
 H  -4.2622434277203380       -2.8427519866217663        9.2223781497353023     
 C  -4.8276349703218973       -5.1089389282446351        8.0957831085096910     
 H  -3.3686370863485697       -5.1975541801037970        6.5494577069410056     
 C  -2.4296065260136985       -5.8765497971672858        8.3570240544106937     
 H   2.0801996903315647       -10.160710429204457        5.6418468398307056     
 C   1.7894162885014651       -10.009092823468986        3.5201286586955334     
 C   1.4236119070055220       -6.6723090792256059        6.8285270966111735     
 H -0.41197201450619636       -7.8079854352524878        6.7650306864249270     
 C   1.0819856614432819       -9.0209938996805761        7.6632466332685070     
 H   1.3702135257586763       -9.5634160895031624        1.4638860085992618     
 C  0.57237718507872126       -7.3194601840166733       0.35234735589381705     
 H -0.39620790516437521       -6.3476117121279962        1.9844165931019333     
 C  -1.6811416053307533       -7.9434768022153115        1.3143962415563020     
 H  -3.3104302436538600      -0.57601948556754912        9.4289678757254709     
 H -0.50700471265524472       0.58333526317956030        5.8312422826217478     
 H   1.2015800113428601       0.22507361507481688        5.5113651272089621     
 H  0.64604273645025501       0.44411932922999608        7.1741469738538388     
 H   1.5005912985094172       -1.8539847369763887        7.8979695209066723     
 H   2.2154648053006714       -2.0532013485595728        6.2807702455064964     
 H   1.1418829739267458       -3.3027546679150706        6.9570366511585959     
 H  -5.1580688587912684       -6.1448439513955053        7.9328973793976099     
 H  -5.5266992644626889       -4.4410000099410869        7.5735582327703010     
 H  -4.9214640413161437       -4.9109101100989889        9.1716772311194266     
 H  -2.4382963809150033       -5.6579336735810877        9.4338418490441178     
 H  -1.4020515186729441       -5.7544585668137955        7.9904415392732533     
 H  -2.7187833055280684       -6.9298631169979830        8.2284052186668273     
 H   2.4387823026662194       -10.852000393765385        3.2906114233230972     
 H   2.5079758509762025       -6.8502683421696036        6.8364810378227325     
 H   1.1496164159708662       -6.2272433132216447        7.7952311477668426     
 H   1.2143488154582052       -5.9258925087324341        6.0513897104852710     
 H   2.1578060119253046       -9.2310775892292902        7.6184197151368878     
 H  0.53735799693826136       -9.9676424086733757        7.5522317521576614     
 H  0.87080543523251497       -8.6243801216625275        8.6653686451226566     
 H   1.5853957726984245       -6.9474497238653683       0.55914605940234130     
 H  0.10791624175684181       -6.6552463236285346      -0.38947934709850490     
 H  0.67392623307211064       -8.3032866961366132      -0.12366324665144240     
 H  -1.6117152404281880       -8.9953583024271033        1.0016424984033454     
 H  -2.1628859030586502       -7.3828452912453217       0.50146852799710318     
 H  -2.3380985264046732       -7.9073985996691789        2.1954575297427881     
         240

 C   9.0537843523437562        6.1749686378383544       -9.3395360669875789     
 C   9.6262707671614223        6.0038549005098574       -8.0352062977583305     
 C   9.4160164945653939        7.3390834106459986       -10.089129025320910     
 N   8.1784959003993105        5.2494265658827262       -9.8967091998269243     
 C   10.554269742782942        6.9367501108445442       -7.5615039261125228     
 C   9.2934515555185246        4.8332110587332924       -7.1145067733358838     
 C   10.356031558083711        8.2359949154307692       -9.5707009832885479     
 C   8.8477111790894032        7.5646301093596682       -11.479883846302952     
 Dy   7.1384659572293199        4.4960235062805030       -11.760572456854067     
 H   8.0109715600118179        4.5137130727736698       -9.2056991131038117     
 H   10.996045131107110        6.7846558206355096       -6.5769743504110281     
 C   10.944131604963399        8.0414975426844304       -8.3203534639579360     
 C   7.8082566016359252        4.7751557130183109       -6.7041101617492256     
 C   9.8224379578276420        3.4740552845079851       -7.6232235106439905     
 H   9.8479642396551217        5.0363406576004479       -6.1843992736653775     
 H   10.641100865852003        9.1037072234095806       -10.163070249429682     
 C   9.7551818900970435        6.9162421306623925       -12.545456925269422     
 H   7.8561949063435881        7.0727109609546455       -11.517670966395732     
 C   8.5973572284748112        9.0415352397771134       -11.829663431015179     
 N   6.5431141373775468        5.4040185175940243       -13.724080480367453     
 H   5.6108300488676459        5.7182700375488533       -13.436335104967684     
 N   5.9048136977426946        2.7060097696023209       -12.194464694242246     
 O   9.0948834184741081        3.1944815037684950       -12.101285586695651     
 O   5.1373513040939551        5.4794941457712012       -10.869048139541590     
 H   11.697631208582241        8.7288588000302507       -7.9417969922489551     
 H   7.6414111164198291        3.9691428551663273       -5.9779652354135058     
 H   7.1228950714049777        4.5994298504798392       -7.5445189392519962     
 H   7.5002052024953318        5.7203434094719370       -6.2356862679564502     
 H   10.910820486861390        3.5140718696918758       -7.7642761787020635     
 H   9.3816446965970623        3.1667070520232565       -8.5799538352055684     
 H   9.6127296195802554        2.6783280689813926       -6.8932011159205322     
 H   9.3407249068434552        7.0264787603899572       -13.555673369320820     
 H   9.9119432804583099        5.8469681847494899       -12.351215515065123     
 H   10.746777771122128        7.3906424376433364       -12.524085574289998     
 H   9.5380339485164090        9.6022467057797041       -11.909397777967653     
 H   7.9825925286574808        9.5396191943575417       -11.069253452498375     
 H   8.0929181368031742        9.1184044122014942       -12.803012951075464     
 C   7.0193216130597778        6.2688070739190591       -14.700884355607881     
 C   5.0676672213802734        1.6385861275633422       -11.927550675279271     
 H   5.9009346354023346        2.8750010100498731       -13.207578518888614     
 C   9.0733329674326129        1.8795515150490760       -12.779777294488813     
 C   10.441341803909671        3.4070683029029594       -11.545511065178017     
 C   3.7532774550940204        5.0399620799981681       -11.098485189634729     
 C   5.0708723314958819        6.4661089340965976       -9.7845878057304514     
 C   6.4581741291686372        7.5682754730119051       -14.888822999864720     
 C   8.1167107787897166        5.8608528213035465       -15.516723640847054     
 C   4.4096698116383202       0.93305423280223410       -12.989371433604893     
 C   4.8312339679643861        1.2341149136740333       -10.579880703617954     
 H   8.8702039901148755        2.0623169139030884       -13.842144960336258     
 H   8.2348188196172440        1.3212854109154850       -12.349608207721165     
 C   10.437684714718474        1.2466137039583536       -12.516292545096723     
 C   10.965152876294182        2.0090897064698905       -11.291314895223188     
 H   10.311678597121666        4.0446046287810855       -10.665375118543990     
 H   11.043632147996863        3.9319310117864541       -12.302417668557705     
 H   3.3217390171703909        5.6783105265752658       -11.884033231206757     
 H   3.8170456424747319        4.0079234956673728       -11.458789554072908     
 C   3.0258511730238578        5.2097537589176994       -9.7501133027104316     
 C   4.0728530393323759        5.8579064855813510       -8.8141773968066701     
 H   6.0904453953072704        6.5800284488681147       -9.4064479408502581     
 H   4.7133040519420755        7.4190755622121927       -10.200981705690817     
 C   7.0591464049405399        8.4396605928631434       -15.800611901033500     
 C   5.2111606752927404        7.9556366750899334       -14.109381862174745     
 C   8.6775291286507574        6.7688195820648742       -16.419301898416503     
 C   8.6034116607442517        4.4261316261070025       -15.405618006628254     
 C   3.6318168485994420      -0.18657719687627522       -12.686030079913934     
 C   4.5812510461994673        1.4281659445385675       -14.418708635462611     
 C   4.0187625050515301       0.12171429719169040       -10.334094356589288     
 C   5.4806235759218085        1.9989520647379329       -9.4378791766245378     
 H   11.114197247525597        1.4026528280987496       -13.364182049259686     
 H   10.358384183977051       0.16866054043570786       -12.334890029544093     
 H   10.547624741628070        1.5950774701034398       -10.363579080187515     
 H   12.059725812687144        1.9710553638611239       -11.223104863240565     
 H   2.6838850296299102        4.2453877455257922       -9.3584864880123622     
 H   2.1478888925521575        5.8587129505331887       -9.8542834090654789     
 H   3.6257043688441954        6.6050750792384409       -8.1483014234560756     
 H   4.5696796672898516        5.0990866917334117       -8.1959312050246957     
 H   6.6561598034950231        9.4405907809559029       -15.913961231382860     
 C   8.1672571585313953        8.0622941770269083       -16.560327919440301     
 C   4.9580693630066479        9.4668771523673669       -14.023069929959830     
 H   5.3482272986815840        7.5993542563160554       -13.072593135653205     
 C   3.9720880505722849        7.2393836376068208       -14.703650736069083     
 H   9.5320526717706162        6.4722459369792436       -17.024697986363911     
 C   10.044633690825554        4.2051353637181563       -15.868976367077821     
 H   8.5632033753878929        4.1572411158732088       -14.340596710273017     
 C   7.6344664614751796        3.4877659096847742       -16.156287093311114     
 H   3.1615060587899921      -0.74062509742666216       -13.495241212322734     
 C   3.4278573299200210      -0.60569199905471127       -11.369000536874939     
 C   3.8048325383248720        2.7456852793515649       -14.654940220454655     
 H   5.6557600387321747        1.6384996699841960       -14.567060989061014     
 C   4.1972630161675690       0.40667998138212702       -15.493779367519538     
 H   3.8265119901130746      -0.17613026386329944       -9.3062653996709184     
 C   4.6466476905027321        2.0124254320685009       -8.1488043106241470     
 H   5.5726650314904544        3.0481037800535931       -9.7684013156130991     
 C   6.8983708109758224        1.4645230068641333       -9.1505099823752971     
 H   8.6312782946292046        8.7597896132260367       -17.252465163775813     
 H   5.8401058811611364        10.004507637237024       -13.650971429916492     
 H   4.1222566944656593        9.6816142249548491       -13.343241544279657     
 H   4.6934307679204226        9.8895346418420491       -15.001757398046161     
 H   3.7850607457134551        7.6107506441172301       -15.721534779960292     
 H   3.0681427723150403        7.4193439767459868       -14.104066200920350     
 H   4.1178544038968532        6.1529866502154578       -14.785380919011663     
 H   10.350883235681581        3.1632458664718532       -15.697048491315460     
 H   10.751200399274602        4.8613218008495318       -15.342143438895482     
 H   10.155194281961533        4.3950801550074994       -16.944657620406147     
 H   7.6624361387185420        3.6989774807008788       -17.234401636589485     
 H   6.6049070239087895        3.6352512049738133       -15.804530444926156     
 H   7.8978607162082053        2.4286053866497967       -16.016918180298028     
 H   2.7789271407191403       -1.4523958063033187       -11.151963873712896     
 H   2.7237553216345232        2.5518404128315799       -14.675371734005115     
 H   4.0833261819586246        3.1965022308678579       -15.617604150635270     
 H   3.9943972368233225        3.4937015826495341       -13.874587841499826     
 H   3.1257597901125314       0.17510635771324748       -15.466172710157508     
 H   4.7587400899215453      -0.52919428843867033       -15.378833156875055     
 H   4.4152647005082164       0.81270444520730678       -16.490376818377023     
 H   3.6221067822341673        2.3653028106783536       -8.3298118005427604     
 H   5.1067645592026905        2.6661605242236326       -7.3952502306597570     
 H   4.5758328996849196        1.0141443552365064       -7.6987557589889564     
 H   6.8546139155407886       0.40371496643578286       -8.8653424852241738     
 H   7.3753575521065020        2.0139322917207423       -8.3272020327748848     
 H   7.5460813230744685        1.5385686891666244       -10.035545420431115     
 C  -3.8346703144741490       -3.2399732282038869        1.5476974620206660     
 C  -4.4066726263022531       -3.4034324012805381       0.24240685868146736     
 C  -4.1756826419401802       -2.0673498487330608        2.2935456538210071     
 N  -2.9798011072268586       -4.1806446765534337        2.1109366474150186     
 C  -5.3154886000937625       -2.4544028841130130      -0.23581262998956246     
 C  -4.0864110138685978       -4.5786252185630731      -0.67682956133897387     
 C  -5.0950674988688878       -1.1523246529662137        1.7699472296139847     
 C  -3.6113082588754648       -1.8556037336882698        3.6878245835787364     
 Dy  -1.9359231213435328       -4.9372419572115582        3.9729082501964124     
 H  -2.8250307920365083       -4.9219148088766378        1.4231460041775943     
 H  -5.7584179141024512       -2.6001604462846535       -1.2207601840678202     
 C  -5.6838528558216899       -1.3396153206037975       0.51882869389964625     
 C  -2.6003986809292425       -4.6459300730787207       -1.0827600527483874     
 C  -4.6269613344413729       -5.9340576586449449      -0.17071202200379146     
 H  -4.6377360219257238       -4.3707220276704426       -1.6077258446962421     
 H  -5.3647350877025595      -0.27748505180794147        2.3590949789851252     
 C  -4.5377741405460696       -2.4915657156225248        4.7445233112277752     
 H  -2.6296716420536144       -2.3664503599093325        3.7309909029654538     
 C  -3.3329159440485077      -0.38531290465919582        4.0430060521605178     
 N  -1.3092250064572235       -4.0072659460876245        5.9223961432833745     
 H -0.37518834417271113       -3.7094898099224145        5.6243299320590054     
 N -0.69426973633630373       -6.7206237837752543        4.4005629390406531     
 O  -3.8938882878161380       -6.2146580372214011        4.3388645621272808     
 O   5.7277954286197058E-002  -3.9432616627468513        3.0805559371833477     
 H  -6.4222746755141138      -0.63863614479510311       0.13622898090423319     
 H  -2.2908607628896944       -3.7069021294986553       -1.5619425744212951     
 H  -1.9187273890326393       -4.8099089012651746      -0.23714391854944553     
 H  -2.4305978446108178       -5.4609533896919702       -1.7982125736864891     
 H  -4.4263775162606631       -6.7289734506025471      -0.90412937143377037     
 H  -4.1878050500683379       -6.2498596045578108       0.78402962030430745     
 H  -5.7148073340341954       -5.8855352769639824       -2.7606570153203898E-002
 H  -4.1234362634244519       -2.4018852406451656        5.7569571011100065     
 H  -4.7206058705644596       -3.5542509062448358        4.5376924579876983     
 H  -5.5168873469251976       -1.9918310325357147        4.7252739488796429     
 H  -4.2617331583949651       0.19593235589991473        4.1140914921835785     
 H  -2.7006548310383689        9.9901036439266705E-002   3.2888129608374004     
 H  -2.8352320772557720      -0.32054642779258291        5.0207427101576583     
 C  -1.7634855274574985       -3.1247601686742912        6.8925908907448292     
 C  0.15059015140912915       -7.7777345436808512        4.1183312618706571     
 H -0.68470424988010981       -6.5594139667939411        5.4146506770570166     
 C  -3.8659283160281053       -7.5363339120733954        5.0051568396100938     
 C  -5.2384537354631906       -6.0089620171625153        3.7739209883164464     
 C   1.4475241239099590       -4.3749974985072688        3.2882507228054454     
 C  0.10568404994887956       -2.8920206314713837        2.0571336748590840     
 C  -1.1726019160956436       -1.8372846912662131        7.0711527372346525     
 C  -2.8674381108854758       -3.5014470838417369        7.7150672392488477     
 C  0.82180517651530549       -8.4865729221337620        5.1695904699328059     
 C  0.38081925307381709       -8.1672247871032742        2.7651613762302643     
 H  -3.6802751575445547       -7.3604720568607531        6.0722666674710570     
 H  -3.0148345301738853       -8.0797109129908300        4.5802551199356589     
 C  -5.2187851631313880       -8.1831124963609891        4.7162246066781037     
 C  -5.7434968689283350       -7.4094118860874820        3.4968667811173693     
 H  -5.1083318891102012       -5.3593920446808454        2.9022339065957499     
 H  -5.8517137637408538       -5.5005100889919891        4.5332506113335693     
 H   1.8626498267527372       -3.7888692303978289        4.1235884607903497     
 H   1.3999727728564757       -5.4325333942476410        3.5736089148520080     
 C   2.1816812405969785       -4.0938109223780987        1.9603943025535118     
 C   1.1232191435792773       -3.4168258418637008        1.0574675325595562     
 H -0.91437401565833587       -2.7813218818376537        1.6787936370534227     
 H  0.43721352493231397       -1.9565265587421503        2.5329371000633567     
 C  -1.7516816450484103      -0.94617133675115606        7.9774964664313996     
 C   8.0507639177294810E-002  -1.4795136804007094        6.2875291806478861     
 C  -3.4049630173481176       -2.5749026802887935        8.6126742987181437     
 C  -3.3853181759984881       -4.9262467874735831        7.6172090561894255     
 C   1.6001384523991862       -9.6016083800215437        4.8508405398576784     
 C  0.66264785865716691       -7.9995915677178067        6.6036576896073260     
 C   1.1925736195373906       -9.2767205836975180        2.5037000543858765     
 C -0.27336777027546594       -7.3900746914457622        1.6338955258248222     
 H  -5.9066994061344174       -8.0496692947024755        5.5586340198055240     
 H  -5.1226249088526110       -9.2570325294195541        4.5190488770317385     
 H  -5.3130594573976131       -7.8058474121433745        2.5672554634123030     
 H  -6.8369353779760642       -7.4582250033427933        3.4181768264913850     
 H   2.5590951154480579       -5.0190389780298528        1.5082230392674827     
 H   3.0390302074976603       -3.4268220281681332        2.1157489609506159     
 H   1.5538906344402670       -2.6206016446404878       0.43802425772900344     
 H  0.64759282134565754       -4.1501794770989635       0.39269341851043804     
 H  -1.3243336880615264        4.5202382416518382E-002   8.0816395476151861     
 C  -2.8663011278010884       -1.2918270231368321        8.7419117055603426     
 C  0.36193464962441391        2.6451993534677518E-002   6.1958667078060365     
 H  -6.6087237319334816E-002  -1.8370912199632652        5.2524199791763424     
 C   1.3069005047988109       -2.2169407428646011        6.8822057373845258     
 H  -4.2634991376669484       -2.8472163673348052        9.2234478004127514     
 C  -4.8254237481182480       -5.1148355711205298        8.0979690355580765     
 H  -3.3642325483071414       -5.2032005467364986        6.5535057125841716     
 C  -2.4270884608280818       -5.8794709129560712        8.3629411511922456     
 H   2.0798085918763038       -10.160606242737048        5.6512568298255879     
 C   1.7925197170178875       -10.010785789240822        3.5289208447796114     
 C   1.4250045829879350       -6.6722730146880052        6.8345386532093118     
 H -0.41271310783849702       -7.8039327492770729        6.7674394471207728     
 C   1.0760950022527347       -9.0196115541838147        7.6698851425070886     
 H   1.3759030378155637       -9.5674258335859665        1.4717673743993849     
 C  0.57544534388226765       -7.3283650410972285       0.35495800799484756     
 H -0.38869044147031268       -6.3502093340899961        1.9858581072016110     
 C  -1.6777532097922943       -7.9450399637794265        1.3215466064302517     
 H  -3.3146903481282166      -0.57905616338962429        9.4287418699712262     
 H -0.51228271702937067       0.58022929469963358        5.8290873506847900     
 H   1.1969418258023834       0.22428240819568074        5.5102048661074683     
 H  0.64070754919187911       0.44551493852499680        7.1724158208448658     
 H   1.4985527941911811       -1.8501771478803239        7.9009111873222269     
 H   2.2146452218172263       -2.0505204623163107        6.2843491329720802     
 H   1.1430996120722883       -3.3009388701125588        6.9620402351988302     
 H  -5.1545565561427233       -6.1511977857629212        7.9354249552813414     
 H  -5.5246403087689071       -4.4479989955342392        7.5745704404919181     
 H  -4.9206273398634535       -4.9162431558158248        9.1736191065328558     
 H  -2.4369257613958362       -5.6593716490509065        9.4394326312200985     
 H  -1.3992998143941202       -5.7571301407948292        7.9971185216443779     
 H  -2.7153605140233905       -6.9331963140816528        8.2355081205723550     
 H   2.4417765114718493       -10.854208279321155        3.3009857330192478     
 H   2.5088426617635018       -6.8526278724413361        6.8459350502522769     
 H   1.1491149219923884       -6.2254385122013707        7.7998225302057023     
 H   1.2197788740318376       -5.9263510869103619        6.0559814844210589     
 H   2.1513334156877537       -9.2325872225077426        7.6276633063807404     
 H  0.52920935134855118       -9.9648147145111476        7.5582431716313847     
 H  0.86373630602709583       -8.6216597434187729        8.6711790571022149     
 H   1.5894349949320203       -6.9576275280544735       0.55900951025195111     
 H  0.11102297564736817       -6.6655989549071117      -0.38815950288208745     
 H  0.67444160836009226       -8.3137401362805097      -0.11814839824286867     
 H  -1.6109216453401567       -8.9977344829725858        1.0111923988194544     
 H  -2.1595058217155416       -7.3853495703211012       0.50798064626425266     
 H  -2.3333676081872277       -7.9055984120576497        2.2033683975023237     
         240

 C   9.0528525406750049        6.1733212741706831       -9.3404125643900642     
 C   9.6255584343491378        6.0006752407078858       -8.0364092447466646     
 C   9.4130978571323141        7.3393730482967987       -10.087842081056728     
 N   8.1790186330394476        5.2476308081261811       -9.8994572704815393     
 C   10.551968287066355        6.9342193161956356       -7.5608793601500182     
 C   9.2938063189948199        4.8280568600666331       -7.1179393568887068     
 C   10.351666735966969        8.2368218449646164       -9.5677864150308380     
 C   8.8438355604315220        7.5661089402877355       -11.477984018302362     
 Dy   7.1371895970434558        4.4973940516644024       -11.763557367623253     
 H   8.0130867754694552        4.5099221474189362       -9.2102529341230497     
 H   10.993857964745688        6.7812423633484071       -6.5765087479488225     
 C   10.940021121930718        8.0409087003875435       -8.3177606420663484     
 C   7.8084948013487407        4.7684628471146491       -6.7082801501793803     
 C   9.8239763620221137        3.4702168302863883       -7.6287948240151922     
 H   9.8478889744040963        5.0299975038003586       -6.1873327408323018     
 H   10.635384485461604        9.1061159857076639       -10.158445151583745     
 C   9.7498209025576337        6.9174916169099134       -12.544637578735538     
 H   7.8518731119548706        7.0749204519637159       -11.514983732216587     
 C   8.5944567087198482        9.0432968450616897       -11.826863696912143     
 N   6.5399854942020372        5.4030851115152192       -13.727572307673963     
 H   5.6060310672941158        5.7131140433590826       -13.440945478974147     
 N   5.9027841679941560        2.7079748523018563       -12.197421166313799     
 O   9.0938449829192862        3.1970535960547961       -12.108133806656520     
 O   5.1377218605551640        5.4807919220169605       -10.868397428853271     
 H   11.692333930405793        8.7287709380642013       -7.9378626280991638     
 H   7.6411140941358626        3.9601425976930615       -5.9848956245108047     
 H   7.1235107390639820        4.5957263019838717       -7.5495388511615973     
 H   7.5004644830362652        5.7121198573775498       -6.2369258172051598     
 H   10.912373888669112        3.5111744650735006       -7.7693703941816503     
 H   9.3837867195776496        3.1640597675186051       -8.5861712316644550     
 H   9.6145801388842038        2.6731862486851141       -6.9001410055964261     
 H   9.3343788609747644        7.0280784293519654       -13.554403815736656     
 H   9.9064939832066479        5.8481668151995914       -12.350671634792098     
 H   10.741614297157701        7.3914987615946686       -12.524257237371998     
 H   9.5356016779531263        9.6030366238437637       -11.907430883634122     
 H   7.9811480215859847        9.5416628052260322       -11.065537812758700     
 H   8.0889639532225388        9.1211668474011969       -12.799575126820372     
 C   7.0143140610678225        6.2714521870352469       -14.702084705286305     
 C   5.0660343681642193        1.6401420707506738       -11.930797059743417     
 H   5.8988276686618670        2.8773295122998985       -13.210469599610891     
 C   9.0713283984860915        1.8819079503792608       -12.786214403031050     
 C   10.440594888547736        3.4088923455823674       -11.552661893982414     
 C   3.7532829726752168        5.0435102184785343       -11.099654137987784     
 C   5.0716800868167056        6.4660032563172782       -9.7826585288443599     
 C   6.4503657305749096        7.5700361517095240       -14.886608868191777     
 C   8.1127736042917729        5.8681634355428374       -15.518665857857643     
 C   4.4079753029706570       0.93496766904178730       -12.992780060723915     
 C   4.8303761696315091        1.2347523058192267       -10.583275377494363     
 H   8.8686381835319015        2.0645113383624705       -13.848734441249006     
 H   8.2321935911337949        1.3245387400723880       -12.356045717896931     
 C   10.435090193054778        1.2477923118666829       -12.522090000757379     
 C   10.963307436915345        2.0106390600559125       -11.297680925438550     
 H   10.311523112437333        4.0468649547648683       -10.672741200115192     
 H   11.043155417957490        3.9329301523091633       -12.309927663746164     
 H   3.3231558102363126        5.6837302072802123       -11.884423062465407     
 H   3.8160451159997857        4.0119954784338976       -11.461627741278326     
 C   3.0250006550390860        5.2118806459741593       -9.7516074581683458     
 C   4.0716993244259010        5.8581630746850815       -8.8139922754653366     
 H   6.0910405598458155        6.5779052435144916       -9.4033446402602081     
 H   4.7160566161536597        7.4200743438497545       -10.198135644152654     
 C   7.0495150852924322        8.4451437299905141       -15.795858229066800     
 C   5.2028546493941921        7.9530860506519465       -14.105973553179796     
 C   8.6717996643406057        6.7798175783318992       -16.418555866013204     
 C   8.6026744356354019        4.4342896890056025       -15.411299154722602     
 C   3.6303494346995535      -0.18491926410102016       -12.689754361931147     
 C   4.5794246777795742        1.4306635470108540       -14.421933774230089     
 C   4.0181967687212241       0.12206590843335231       -10.337761975151430     
 C   5.4809749779574464        1.9986064707103461       -9.4413102796596302     
 H   11.111837630160476        1.4025118358989996       -13.370020823727748     
 H   10.354792469401641       0.17004048526856630       -12.339888438015274     
 H   10.545576219842456        1.5976004305227518       -10.369610615910013     
 H   12.057869060149715        1.9717570029888991       -11.229547545292451     
 H   2.6823484277839280        4.2471314577206334       -9.3615547014298901     
 H   2.1473517407017257        5.8613150410465504       -9.8555022473723835     
 H   3.6246209783753560        6.6053681252507532       -8.1480903544648609     
 H   4.5668523102518810        5.0982889066067303       -8.1957317224197563     
 H   6.6442692421960183        9.4453720913047228       -15.906170897526287     
 C   8.1586478018651167        8.0724518696815259       -16.556198668972243     
 C   4.9471867294453178        9.4636607680138933       -14.016328317607863     
 H   5.3409732296652672        7.5946160780728444       -13.070114948742564     
 C   3.9649530867178275        7.2359621209454570       -14.701574353375266     
 H   9.5272495872564917        6.4869983491833949       -17.024355173211131     
 C   10.044086124860442        4.2176333411545253       -15.875880605262257     
 H   8.5634564533903141        4.1625441980185665       -14.347017198318413     
 C   7.6356071556401437        3.4957201679878196       -16.164080673548892     
 H   3.1600574269519939      -0.73873353626132976       -13.499117090398187     
 C   3.4268761172160169      -0.60475656490376895       -11.372875307059951     
 C   3.8025670284398974        2.7480247907412521       -14.657679338263724     
 H   5.6538705184857392        1.6415008820273569       -14.570126801008811     
 C   4.1959272764140554       0.40942344558570160       -15.497440016795631     
 H   3.8266983670304597      -0.17668838681063956       -9.3100403519367347     
 C   4.6482208076621863        2.0116689102548011       -8.1514477145193176     
 H   5.5731798917723641        3.0479196983828745       -9.7712237007304790     
 C   6.8987530827606580        1.4632790539913065       -9.1557609302602376     
 H   8.6215776877833630        8.7728188083008298       -17.246112975100651     
 H   5.8287412504289087        10.002117025129621       -13.644320163533193     
 H   4.1119073133125266        9.6756473877638793       -13.335061934983727     
 H   4.6807037057563381        9.8877546854736398       -14.993883120516928     
 H   3.7778374668707642        7.6083847999737833       -15.719030876848233     
 H   3.0605564442320317        7.4139287647967889       -14.102094091216280     
 H   4.1120639930574825        6.1498711567723667       -14.784777864109330     
 H   10.352673617125264        3.1760768611574828       -15.706361753852368     
 H   10.749552428519682        4.8741077172596254       -15.347934301716386     
 H   10.153664075569226        4.4101753725660000       -16.951175033144917     
 H   7.6618409933548337        3.7105588985607030       -17.241458099111590     
 H   6.6060445028270314        3.6389878368790507       -15.810821994760925     
 H   7.9022841342265639        2.4369981243598375       -16.028479840478422     
 H   2.7782038828753119       -1.4517096333026549       -11.156008597470317     
 H   2.7216242285276189        2.5536203070452639       -14.679870798464091     
 H   4.0821647072468998        3.2003347579142862       -15.619283546808216     
 H   3.9905607077186578        3.4950281883396275       -13.876013054719861     
 H   3.1244316403700250       0.17768707963059799       -15.470191027166006     
 H   4.7575144480772362      -0.52642000817093626       -15.382605686060044     
 H   4.4141315804065737       0.81579120822584539       -16.493861406121617     
 H   3.6237336073273338        2.3652891896826831       -8.3313021565942087     
 H   5.1093614794821525        2.6646955679189062       -7.3978913559478059     
 H   4.5772035106479354        1.0131220888892052       -7.7020174130911645     
 H   6.8548135792926308       0.40230938096862628       -8.8712195163393393     
 H   7.3768908408852019        2.0119209708565942       -8.3326288640799078     
 H   7.5455448846595754        1.5375493608132995       -10.041449079304892     
 C  -3.8313261686793196       -3.2411236338031095        1.5481186529565329     
 C  -4.4036452953618017       -3.4062967564444304       0.24319067102517389     
 C  -4.1721656376521441       -2.0675705693064486        2.2925592411768054     
 N  -2.9762252222014869       -4.1810094753827469        2.1122982721720152     
 C  -5.3126427194750105       -2.4579241601704100      -0.23609797117164996     
 C  -4.0833981421748780       -4.5827593323904585      -0.67435740245117903     
 C  -5.0919143919551102       -1.1534110395329709        1.7680734839911878     
 C  -3.6066247636203719       -1.8538749191506159        3.6860917514029894     
 Dy  -1.9308396285148262       -4.9362136756492463        3.9739423223571300     
 H  -2.8224099432092071       -4.9235918226013098        1.4257219081420753     
 H  -5.7556931627819603       -2.6048506136077232       -1.2208501200142561     
 C  -5.6810086833973514       -1.3422965845630379       0.51730824649971707     
 C  -2.5973865703033940       -4.6506821168229759       -1.0801883788987099     
 C  -4.6240287129930984       -5.9374096635959557      -0.16628152546303315     
 H  -4.6347355507805785       -4.3762021099363535       -1.6055380036769937     
 H  -5.3614923504220471      -0.27779005848635319        2.3560851691081002     
 C  -4.5304812447968557       -2.4908397957980202        4.7444234977622202     
 H  -2.6239298673428917       -2.3627971882874661        3.7282199050523630     
 C  -3.3310733225988058      -0.38283560062735666        4.0401387846084145     
 N  -1.3067348421057787       -4.0109114451301000        5.9265190499667000     
 H -0.37140726321816903       -3.7143173078179319        5.6314197249472047     
 N -0.68945790700904308       -6.7192901262602032        4.4024796330125220     
 O  -3.8889268971329103       -6.2143092564371214        4.3400899493418246     
 O   6.0897909488957611E-002  -3.9395972539774808        3.0806284602466785     
 H  -6.4195561217112909      -0.64183946319608254       0.13398175726338654     
 H  -2.2880436271717555       -3.7125793646389242       -1.5612667341970361     
 H  -1.9156769678261114       -4.8128334151321397      -0.23428240123955643     
 H  -2.4274749733686543       -5.4671154779935760       -1.7939537288691914     
 H  -4.4236910859885308       -6.7332752921420376      -0.89870640144701630     
 H  -4.1846755880746702       -6.2520603815462481       0.78874454480344591     
 H  -5.7118189423873567       -5.8884759712511858       -2.2976873662563117E-002
 H  -4.1154202087795611       -2.3990466682361329        5.7563423633880051     
 H  -4.7110085858315669       -3.5541750856758689        4.5390408545901586     
 H  -5.5108064206801579       -1.9935276192085718        4.7256051966837145     
 H  -4.2611482538559722       0.19617899233993177        4.1123356726868625     
 H  -2.7010053737706952       0.10356266621141336        3.2849269134099202     
 H  -2.8323324312046179      -0.31646126709406630        5.0172009595861269     
 C  -1.7628095269059989       -3.1280126849994332        6.8956885938558630     
 C  0.15433704926730329       -7.7778509596246810        4.1225405352165261     
 H -0.68108879236408792       -6.5569823302351535        5.4164180493256131     
 C  -3.8616728102224842       -7.5352977158187162        5.0075802979880750     
 C  -5.2341036372505521       -6.0073649181500128        3.7771307717731570     
 C   1.4509461216279671       -4.3694109632458149        3.2929489405043566     
 C  0.11088962985910367       -2.8970127519571069        2.0489200973272674     
 C  -1.1740195442165149       -1.8394777939729705        7.0730822737677226     
 C  -2.8667451411683809       -3.5054451977333891        7.7177830792590782     
 C  0.82318389095224442       -8.4862886182070092        5.1754632900062445     
 C  0.38541962333905361       -8.1693730683226189        2.7701864616842116     
 H  -3.6738629543356436       -7.3587005450086025        6.0741427415968454     
 H  -3.0121084884591083       -8.0803677616726635        4.5818618004685270     
 C  -5.2159266883651103       -8.1804847902887925        4.7216590117624833     
 C  -5.7415676286426685       -7.4073822894099850        3.5023682164538954     
 H  -5.1044457705081614       -5.3588725469646761        2.9046223143765997     
 H  -5.8454795546526830       -5.4972482172935910        4.5368350817668555     
 H   1.8661849152221899       -3.7749614442982629        4.1217087755922801     
 H   1.4028799807251806       -5.4234961286181127        3.5889235000416062     
 C   2.1853137844775827       -4.1025598299024795        1.9629706630028094     
 C   1.1285433017634219       -3.4306896873709607        1.0544464071676449     
 H -0.90885640320666872       -2.7882208232901231        1.6692136341227382     
 H  0.44311925810585129       -1.9583332121537202        2.5172094985506854     
 C  -1.7547508975587283      -0.94833807716092478        7.9783435405451195     
 C   7.8651763481835738E-002  -1.4807238246005674        6.2892346667783086     
 C  -3.4061176417984940       -2.5787737184910346        8.6141525360345153     
 C  -3.3827963759387902       -4.9309632821988663        7.6208888875115406     
 C   1.6013796645793488       -9.6020315729572356        4.8589596668861432     
 C  0.66179012850573349       -7.9980022061942453        6.6087496405658612     
 C   1.1971479046299127       -9.2793792364780128        2.5109567488287015     
 C -0.26842028324037276       -7.3937371001166090        1.6377561978598578     
 H  -5.9022260271675338       -8.0450617751019813        5.5650505080244193     
 H  -5.1216998520620889       -9.2547494013956424        4.5255878569253909     
 H  -5.3131917018180905       -7.8053816969346999        2.5725105941098425     
 H  -6.8351889365008516       -7.4548608278742350        3.4254590629931081     
 H   2.5592361017784464       -5.0327906413238823        1.5193169863339862     
 H   3.0448264700381280       -3.4372330375145066        2.1121511442604928     
 H   1.5610536297322135       -2.6398251963123904       0.42983786958320275     
 H  0.65246276449652607       -4.1680111049391710       0.39469612776835039     
 H  -1.3290832177292209        4.3845550813214708E-002   8.0815109283121487     
 C  -2.8692223194608704       -1.2948923971894657        8.7425999378682739     
 C  0.35750701601953111        2.5533154247742017E-002   6.1949307906848299     
 H  -6.7018891175467804E-002  -1.8404624176306121        5.2548010115210735     
 C   1.3060910268990489       -2.2149585161516807        6.8856070996676211     
 H  -4.2647548476135588       -2.8516807480478441        9.2245174510902022     
 C  -4.8232125259145979       -5.1207322139964235        8.1001549626064602     
 H  -3.3598280102657125       -5.2088469133691992        6.5575537182273367     
 C  -2.4245703956424656       -5.8823920287448566        8.3688582479737956     
 H   2.0794174934210425       -10.160502056269637        5.6606668198204702     
 C   1.7956231455343101       -10.012478755012657        3.5377130308636890     
 C   1.4263972589703480       -6.6722369501504035        6.8405502098074491     
 H -0.41345420117079767       -7.7998800633016590        6.7698482078166187     
 C   1.0702043430621877       -9.0182292086870515        7.6765236517456712     
 H   1.3815925498724508       -9.5714355776687725        1.4796487401995080     
 C  0.57851350268581414       -7.3372698981777829       0.35756866009587807     
 H -0.38117297777625009       -6.3528069560519969        1.9872996213012888     
 C  -1.6743648142538354       -7.9466031253435414        1.3286969713042014     
 H  -3.3189504526025733      -0.58209284121169946        9.4285158642169797     
 H -0.51756072140349663       0.57712332621970686        5.8269324187478322     
 H   1.1923036402619065       0.22349120131654460        5.5090446050059745     
 H  0.63537236193350322       0.44691054781999745        7.1706846678358929     
 H   1.4965142898729451       -1.8463695587842590        7.9038528537377815     
 H   2.2138256383337813       -2.0478395760730486        6.2879280204376640     
 H   1.1443162502178308       -3.2991230723100471        6.9670438192390645     
 H  -5.1510442534941783       -6.1575516201303371        7.9379525311650738     
 H  -5.5225813530751262       -4.4549979811273905        7.5755826482135342     
 H  -4.9197906384107624       -4.9215762015326598        9.1755609819462851     
 H  -2.4355551418766686       -5.6608096245207253        9.4450234133960791     
 H  -1.3965481101152966       -5.7598017147758638        8.0037955040155015     
 H  -2.7119377225187122       -6.9365295111653218        8.2426110224778846     
 H   2.4447707202774795       -10.856416164876924        3.3113600427153980     
 H   2.5097094725508016       -6.8549874027130686        6.8553890626818212     
 H   1.1486134280139109       -6.2236337111810967        7.8044139126445620     
 H   1.2252089326054700       -5.9268096650882889        6.0605732583568477     
 H   2.1448608194502028       -9.2340968557861949        7.6369068976245922     
 H  0.52106070575884100       -9.9619870203489178        7.5642545911051080     
 H  0.85666717682167659       -8.6189393651750184        8.6769894690817715     
 H   1.5934742171656164       -6.9678053322435796       0.55887296110156082     
 H  0.11412970953789453       -6.6759515861856897      -0.38683965866566999     
 H  0.67495698364807388       -8.3241935764244079      -0.11263354983429494     
 H  -1.6101280502521256       -9.0001106635180683        1.0207422992355637     
 H  -2.1561257403724334       -7.3878538493968815       0.51449276453140214     
 H  -2.3286366899697821       -7.9037982244461196        2.2112792652618589     
         240

 C   9.0519207290062536        6.1716739105030127       -9.3412890617925477     
 C   9.6248461015368552        5.9974955809059143       -8.0376121917349987     
 C   9.4101792196992360        7.3396626859475980       -10.086555136792546     
 N   8.1795413656795848        5.2458350503696360       -9.9022053411361544     
 C   10.549666831349768        6.9316885215467261       -7.5602547941875136     
 C   9.2941610824711152        4.8229026613999748       -7.1213719404415308     
 C   10.347301913850227        8.2376487744984619       -9.5648718467731282     
 C   8.8399599417736425        7.5675877712158020       -11.476084190301773     
 Dy   7.1359132368575917        4.4987645970483019       -11.766542278392441     
 H   8.0152019909270908        4.5061312220642016       -9.2148067551422876     
 H   10.991670798384265        6.7778289060613055       -6.5760431454866168     
 C   10.935910638898038        8.0403198580906583       -8.3151678201747607     
 C   7.8087330010615554        4.7617699812109864       -6.7124501386095350     
 C   9.8255147662165836        3.4663783760647910       -7.6343661373863947     
 H   9.8478137091530709        5.0236543500002693       -6.1902662079992261     
 H   10.629668105071202        9.1085247480057490       -10.153820053737808     
 C   9.7444599150182256        6.9187411031574353       -12.543818232201653     
 H   7.8475513175661522        7.0771299429727872       -11.512296498037440     
 C   8.5915561889648870        9.0450584503462679       -11.824063962809108     
 N   6.5368568510265277        5.4021517054364141       -13.731064134980471     
 H   5.6012320857205866        5.7079580491693118       -13.445555852980611     
 N   5.9007546382456173        2.7099399350013922       -12.200377638385349     
 O   9.0928065473644661        3.1996256883410972       -12.114982026617390     
 O   5.1380924170163729        5.4820896982627207       -10.867746718164954     
 H   11.687036652229345        8.7286830760981502       -7.9339282639493733     
 H   7.6408170718518962        3.9511423402197963       -5.9918260136081036     
 H   7.1241264067229864        4.5920227534879041       -7.5545587630711974     
 H   7.5007237635771986        5.7038963052831626       -6.2381653664538703     
 H   10.913927290476835        3.5082770604551259       -7.7744646096612380     
 H   9.3859287425582369        3.1614124830139541       -8.5923886281233415     
 H   9.6164306581881522        2.6680444283888356       -6.9070808952723191     
 H   9.3280328151060736        7.0296780983139735       -13.553134262152492     
 H   9.9010446859549859        5.8493654456496937       -12.350127754519074     
 H   10.736450823193275        7.3923550855460007       -12.524428900453998     
 H   9.5331694073898454        9.6038265419078233       -11.905463989300593     
 H   7.9797035145144886        9.5437064160945226       -11.061822173019024     
 H   8.0850097696419052        9.1239292826008977       -12.796137302565279     
 C   7.0093065090758673        6.2740973001514355       -14.703285054964729     
 C   5.0644015149481652        1.6416980139380053       -11.934043444207562     
 H   5.8967207019214003        2.8796580145499240       -13.213360680333169     
 C   9.0693238295395684        1.8842643857094454       -12.792651511573288     
 C   10.439847973185802        3.4107163882617755       -11.559812722786811     
 C   3.7532884902564128        5.0470583569589005       -11.100823086340839     
 C   5.0724878421375292        6.4658975785379589       -9.7807292519582703     
 C   6.4425573319811829        7.5717968304071421       -14.884394736518834     
 C   8.1088364297938291        5.8754740497821274       -15.520608074868234     
 C   4.4062807943029929       0.93688110528134039       -12.996188687842936     
 C   4.8295183712986320        1.2353896979644201       -10.586670051370772     
 H   8.8670723769489257        2.0667057628218530       -13.855323922161755     
 H   8.2295683626503475        1.3277920692292910       -12.362483228072698     
 C   10.432495671391084        1.2489709197750121       -12.527887456418034     
 C   10.961461997536508        2.0121884136419341       -11.304046955653913     
 H   10.311367627753000        4.0491252807486520       -10.680107281686395     
 H   11.042678687918118        3.9339292928318725       -12.317437658934622     
 H   3.3245726033022338        5.6891498879851596       -11.884812893724055     
 H   3.8150445895248390        4.0160674612004232       -11.464465928483744     
 C   3.0241501370543147        5.2140075330306184       -9.7531016136262583     
 C   4.0705456095194252        5.8584196637888111       -8.8138071541240031     
 H   6.0916357243843615        6.5757820381608685       -9.4002413396701563     
 H   4.7188091803652448        7.4210731254873155       -10.195289582614491     
 C   7.0398837656443236        8.4506268671178866       -15.791104557100100     
 C   5.1945486234956437        7.9505354262139596       -14.102565244184847     
 C   8.6660702000304539        6.7908155745989243       -16.417809833609901     
 C   8.6019372105265504        4.4424477519042016       -15.416980302816953     
 C   3.6288820207996650      -0.18326133132576514       -12.693478643948360     
 C   4.5775983093596802        1.4331611494831404       -14.425158912997567     
 C   4.0176310323909181       0.12241751967501423       -10.341429593713572     
 C   5.4813263799930843        1.9982608766827596       -9.4447413826947226     
 H   11.109478012795357        1.4023708436992497       -13.375859598195811     
 H   10.351200754826230       0.17142043010142471       -12.344886846486457     
 H   10.543527698056842        1.6001233909420638       -10.375642151632508     
 H   12.056012307612285        1.9724586421166743       -11.235990227344340     
 H   2.6808118259379459        4.2488751699154745       -9.3646229148474180     
 H   2.1468145888512944        5.8639171315599130       -9.8567210856792880     
 H   3.6235375879065170        6.6056611712630646       -8.1478792854736444     
 H   4.5640249532139112        5.0974911214800480       -8.1955322398148187     
 H   6.6323786808970135        9.4501534016535427       -15.898380563669717     
 C   8.1500384451988364        8.0826095623361454       -16.552069418504182     
 C   4.9363040958839886        9.4604443836604197       -14.009586705255897     
 H   5.3337191606489505        7.5898778998296335       -13.067636761831924     
 C   3.9578181228633706        7.2325406042840932       -14.699497970681449     
 H   9.5224465027423690        6.5017507613875463       -17.024012360058347     
 C   10.043538558895332        4.2301313185908942       -15.882784843446693     
 H   8.5637095313927354        4.1678472801639250       -14.353437686363812     
 C   7.6367478498051078        3.5036744262908646       -16.171874253786669     
 H   3.1586087951139956      -0.73684197509599736       -13.502992968473642     
 C   3.4258949045120128      -0.60382113075282673       -11.376750077244964     
 C   3.8003015185549227        2.7503643021309392       -14.660418456072794     
 H   5.6519809982393046        1.6445020940705175       -14.573192612956609     
 C   4.1945915366605409       0.41216690978927617       -15.501100666071723     
 H   3.8268847439478444      -0.17724650975797968       -9.3138153042025511     
 C   4.6497939248216396        2.0109123884411009       -8.1540911184144882     
 H   5.5736947520542737        3.0477356167121559       -9.7740460858478588     
 C   6.8991353545454936        1.4620351011184798       -9.1610118781451781     
 H   8.6118770809375231        8.7858480033756212       -17.239760786425485     
 H   5.8173766196966818        9.9997264130222163       -13.637668897149895     
 H   4.1015579321593947        9.6696805505729095       -13.326882325687796     
 H   4.6679766435922527        9.8859747291052305       -14.986008842987697     
 H   3.7706141880280728        7.6060189558303373       -15.716526973736174     
 H   3.0529701161490235        7.4085135528475909       -14.100121981512210     
 H   4.1062735822181118        6.1467556633292748       -14.784174809206998     
 H   10.354463998568949        3.1889078558431119       -15.715675016389277     
 H   10.747904457764761        4.8868936336697191       -15.353725164537289     
 H   10.152133869176920        4.4252705901244997       -16.957692445883687     
 H   7.6612458479911254        3.7221403164205271       -17.248514561633691     
 H   6.6071819817452733        3.6427244687842881       -15.817113544595694     
 H   7.9067075522449235        2.4453908620698779       -16.040041500658816     
 H   2.7774806250314841       -1.4510234603019911       -11.160053321227737     
 H   2.7194931354207141        2.5554002012589483       -14.684369862923068     
 H   4.0810032325351751        3.2041672849607141       -15.620962942981162     
 H   3.9867241786139935        3.4963547940297204       -13.877438267939896     
 H   3.1231034906275186       0.18026780154794847       -15.474209344174504     
 H   4.7562888062329272      -0.52364572790320218       -15.386378215245033     
 H   4.4129984603049301       0.81887797124438411       -16.497345993866212     
 H   3.6253604324205004        2.3652755686870122       -8.3327925126456570     
 H   5.1119583997616145        2.6632306116141793       -7.4005324812358539     
 H   4.5785741216109512        1.0120998225419038       -7.7052790671933735     
 H   6.8550132430444730       0.40090379550146971       -8.8770965474545029     
 H   7.3784241296639017        2.0099096499924456       -8.3380556953849307     
 H   7.5450084462446814        1.5365300324599747       -10.047352738178668     
 C  -3.8279820228844899       -3.2422740394023322        1.5485398438923996     
 C  -4.4006179644213512       -3.4091611116083231       0.24397448336888042     
 C  -4.1686486333641080       -2.0677912898798363        2.2915728285326042     
 N  -2.9726493371761151       -4.1813742742120601        2.1136598969290112     
 C  -5.3097968388562586       -2.4614454362278075      -0.23638331235373747     
 C  -4.0803852704811590       -4.5868934462178439      -0.67188524356338430     
 C  -5.0887612850413326       -1.1544974260997283        1.7661997383683907     
 C  -3.6019412683652789       -1.8521461046129621        3.6843589192272419     
 Dy  -1.9257561356861195       -4.9351853940869352        3.9749763945178476     
 H  -2.8197890943819055       -4.9252688363259827        1.4282978121065566     
 H  -5.7529684114614703       -2.6095407809307924       -1.2209400559606920     
 C  -5.6781645109730130       -1.3449778485222785       0.51578779909978778     
 C  -2.5943744596775451       -4.6554341605672320       -1.0776167050490324     
 C  -4.6210960915448238       -5.9407616685469673      -0.16185102892227488     
 H  -4.6317350796354342       -4.3816821922022653       -1.6033501626577453     
 H  -5.3582496131415347      -0.27809506516476484        2.3530753592310751     
 C  -4.5231883490476417       -2.4901138759735151        4.7443236842966652     
 H  -2.6181880926321686       -2.3591440166655993        3.7254489071392722     
 C  -3.3292307011491040      -0.38035829659551751        4.0372715170563112     
 N  -1.3042446777543337       -4.0145569441725746        5.9306419566500246     
 H -0.36762618226362692       -3.7191448057134489        5.6385095178354039     
 N -0.68464607768178254       -6.7179564687451521        4.4043963269843918     
 O  -3.8839655064496830       -6.2139604756528408        4.3413153365563684     
 O   6.4517864691718163E-002  -3.9359328452081108        3.0807009833100087     
 H  -6.4168375679084688      -0.64504278159706185       0.13173453362253990     
 H  -2.2852264914538165       -3.7182565997791928       -1.5605908939727771     
 H  -1.9126265466195835       -4.8157579289991048      -0.23142088392966734     
 H  -2.4243521021264907       -5.4732775662951818       -1.7896948840518936     
 H  -4.4210046557163976       -6.7375771336815280      -0.89328343146026223     
 H  -4.1815461260810025       -6.2542611585346854       0.79345946930258449     
 H  -5.7088305507405170       -5.8914166655383893       -1.8347177171922337E-002
 H  -4.1074041541346702       -2.3962080958270997        5.7557276256660037     
 H  -4.7014113010986751       -3.5540992651069017        4.5403892511926189     
 H  -5.5047254944351183       -1.9952242058814289        4.7259364444877852     
 H  -4.2605633493169792       0.19642562877994885        4.1105798531901474     
 H  -2.7013559165030214       0.10722429598356002        3.2810408659824404     
 H  -2.8294327851534637      -0.31237610639554975        5.0136592090145946     
 C  -1.7621335263544993       -3.1312652013245748        6.8987862969668976     
 C  0.15808394712547746       -7.7779673755685099        4.1267498085623942     
 H -0.67747333484806604       -6.5545506936763651        5.4181854215942096     
 C  -3.8574173044168631       -7.5342615195640370        5.0100037563660562     
 C  -5.2297535390379144       -6.0057678191375095        3.7803405552298677     
 C   1.4543681193459754       -4.3638244279843619        3.2976471582032674     
 C  0.11609520976932777       -2.9020048724428302        2.0407065197954504     
 C  -1.1754371723373860       -1.8416708966797282        7.0750118103007917     
 C  -2.8660521714512854       -3.5094433116250419        7.7204989192693088     
 C  0.82456260538918347       -8.4860043142802564        5.1813361100796831     
 C  0.39001999360429013       -8.1715213495419636        2.7752115471381584     
 H  -3.6674507511267325       -7.3569290331564519        6.0760188157226338     
 H  -3.0093824467443313       -8.0810246103544987        4.5834684810013950     
 C  -5.2130682135988327       -8.1778570842165941        4.7270934168468619     
 C  -5.7396383883570010       -7.4053526927324889        3.5078696517904215     
 H  -5.1005596519061207       -5.3583530492485076        2.9070107221574499     
 H  -5.8392453455645112       -5.4939863455951938        4.5404195522001416     
 H   1.8697200036916424       -3.7610536581986973        4.1198290903942096     
 H   1.4057871885938855       -5.4144588629885844        3.6042380852312048     
 C   2.1889463283581869       -4.1113087374268593        1.9655470234521071     
 C   1.1338674599475664       -3.4445535328782202        1.0514252817757337     
 H -0.90333879075500145       -2.7951197647425925        1.6596336311920536     
 H  0.44902499127938855       -1.9601398655652902        2.5014818970380142     
 C  -1.7578201500690462      -0.95050481757069361        7.9791906146588394     
 C   7.6795887786376665E-002  -1.4819339688004256        6.2909401529087319     
 C  -3.4072722662488704       -2.5826447566932762        8.6156307733508868     
 C  -3.3802745758790929       -4.9356797769241494        7.6245687188336557     
 C   1.6026208767595114       -9.6024547658929258        4.8670787939146072     
 C  0.66093239835430007       -7.9964128446706839        6.6138415915243964     
 C   1.2017221897224346       -9.2820378892585094        2.5182134432715260     
 C -0.26347279620527958       -7.3973995087874567        1.6416168698948934     
 H  -5.8977526482006510       -8.0404542555014853        5.5714669962433145     
 H  -5.1207747952715668       -9.2524662733717324        4.5321268368190433     
 H  -5.3133239462385680       -7.8049159817260243        2.5777657248073815     
 H  -6.8334424950256381       -7.4514966524056758        3.4327412994948312     
 H   2.5593770881088349       -5.0465423046179119        1.5304109334004896     
 H   3.0506227325785957       -3.4476440468608800        2.1085533275703696     
 H   1.5682166250241598       -2.6590487479842930       0.42165148143740205     
 H  0.65733270764739449       -4.1858427327793777       0.39669883702626280     
 H  -1.3338327473969154        4.2488719209911027E-002   8.0813823090091113     
 C  -2.8721435111206528       -1.2979577712420993        8.7432881701762053     
 C  0.35307938241464837        2.4614314960806512E-002   6.1939948735636223     
 H  -6.7950545031600806E-002  -1.8438336152979591        5.2571820438658055     
 C   1.3052815489992866       -2.2129762894387608        6.8890084619507155     
 H  -4.2660105575601692       -2.8561451287608830        9.2255871017676512     
 C  -4.8210013037109487       -5.1266288568723182        8.1023408896548457     
 H  -3.3554234722242842       -5.2144932800018999        6.5616017238705027     
 C  -2.4220523304568493       -5.8853131445336428        8.3747753447553475     
 H   2.0790263949657817       -10.160397869802228        5.6700768098153524     
 C   1.7987265740507328       -10.014171720784491        3.5465052169477667     
 C   1.4277899349527610       -6.6722008856128028        6.8465617664055873     
 H -0.41419529450309828       -7.7958273773262441        6.7722569685124636     
 C   1.0643136838716405       -9.0168468631902883        7.6831621609842529     
 H   1.3872820619293382       -9.5754453217515785        1.4875301059996309     
 C  0.58158166148936064       -7.3461747552583372       0.36017931219690852     
 H -0.37365551408218750       -6.3554045780139976        1.9887411354009668     
 C  -1.6709764187153766       -7.9481662869076573        1.3358473361781511     
 H  -3.3232105570769299      -0.58512951903377464        9.4282898584627350     
 H -0.52283872577762269       0.57401735773978013        5.8247774868108744     
 H   1.1876654547214298       0.22269999443740846        5.5078843439044807     
 H  0.63003717467512743       0.44830615711499811        7.1689535148269199     
 H   1.4944757855547093       -1.8425619696881943        7.9067945201533361     
 H   2.2130060548503359       -2.0451586898297864        6.2915069079032477     
 H   1.1455328883633733       -3.2973072745075354        6.9720474032792978     
 H  -5.1475319508456323       -6.1639054544977521        7.9404801070488054     
 H  -5.5205223973813444       -4.4619969667205428        7.5765948559351513     
 H  -4.9189539369580721       -4.9269092472494949        9.1775028573597144     
 H  -2.4341845223575014       -5.6622475999905442        9.4506141955720580     
 H  -1.3937964058364727       -5.7624732887568975        8.0104724863866270     
 H  -2.7085149310140340       -6.9398627082489908        8.2497139243834123     
 H   2.4477649290831094       -10.858624050432695        3.3217343524115486     
 H   2.5105762833381013       -6.8573469329848011        6.8648430751113656     
 H   1.1481119340354331       -6.2218289101608226        7.8090052950834208     
 H   1.2306389911791025       -5.9272682432662167        6.0651650322926356     
 H   2.1383882232126523       -9.2356064890646454        7.6461504888684448     
 H  0.51291206016913082       -9.9591593261866880        7.5702660105788313     
 H  0.84959804761625735       -8.6162189869312638        8.6827998810613281     
 H   1.5975134393992123       -6.9779831364326848       0.55873641195117063     
 H  0.11723644342842091       -6.6863042174642668      -0.38551981444925248     
 H  0.67547235893605551       -8.3346470165683062      -0.10711870142572121     
 H  -1.6093344551640942       -9.0024868440635508        1.0302921996516727     
 H  -2.1527456590293248       -7.3903581284726609       0.52100488279855151     
 H  -2.3239057717523366       -7.9019980368345895        2.2191901330213941     
         240

 C   9.0509889173375022        6.1700265468353424       -9.3421655591950312     
 C   9.6241337687245707        5.9943159211039427       -8.0388151387233329     
 C   9.4072605822661561        7.3399523235983981       -10.085268192528364     
 N   8.1800640983197219        5.2440392926130901       -9.9049534117907694     
 C   10.547365375633181        6.9291577268978166       -7.5596302282250090     
 C   9.2945158459474104        4.8177484627333165       -7.1248045239943538     
 C   10.342937091733486        8.2384757040323073       -9.5619572785154183     
 C   8.8360843231157613        7.5690666021438684       -11.474184362301182     
 Dy   7.1346368766717276        4.5001351424322014       -11.769527189161629     
 H   8.0173172063847264        4.5023402967094679       -9.2193605761615238     
 H   10.989483632022841        6.7744154487742039       -6.5755775430244112     
 C   10.931800155865359        8.0397310157937714       -8.3125749982831749     
 C   7.8089712007743701        4.7550771153073246       -6.7166201270396906     
 C   9.8270531704110553        3.4625399218431938       -7.6399374507575963     
 H   9.8477384439020454        5.0173111962001800       -6.1931996751661513     
 H   10.623951724680802        9.1109335103038323       -10.149194955891874     
 C   9.7390989274788158        6.9199905894049571       -12.542998885667767     
 H   7.8432295231774347        7.0793394339818585       -11.509609263858295     
 C   8.5886556692099241        9.0468200556308460       -11.821264228706072     
 N   6.5337282078510190        5.4012182993576099       -13.734555962286981     
 H   5.5964331041470565        5.7028020549795411       -13.450166226987074     
 N   5.8987251084970778        2.7119050177009276       -12.203334110456900     
 O   9.0917681118096443        3.2021977806273978       -12.121830246578259     
 O   5.1384629734775826        5.4833874745084801       -10.867096007476636     
 H   11.681739374052896        8.7285952141321008       -7.9299938997995820     
 H   7.6405200495679297        3.9421420827465310       -5.9987564027054026     
 H   7.1247420743819916        4.5883192049919366       -7.5595786749807985     
 H   7.5009830441181311        5.6956727531887754       -6.2394049157025799     
 H   10.915480692284556        3.5053796558367507       -7.7795588251408256     
 H   9.3880707655388242        3.1587651985093026       -8.5986060245822262     
 H   9.6182811774921024        2.6629026080925571       -6.9140207849482129     
 H   9.3216867692373828        7.0312777672759816       -13.551864708568328     
 H   9.8955953887033239        5.8505640760997952       -12.349583874246049     
 H   10.731287349228850        7.3932114094973329       -12.524600563536000     
 H   9.5307371368265628        9.6046164599718811       -11.903497094967062     
 H   7.9782590074429924        9.5457500269630149       -11.058106533279350     
 H   8.0810555860612698        9.1266917178006004       -12.792699478310185     
 C   7.0042989570839120        6.2767424132676233       -14.704485404643155     
 C   5.0627686617321110        1.6432539571253368       -11.937289828671709     
 H   5.8946137351809327        2.8819865167999490       -13.216251761055446     
 C   9.0673192605930453        1.8866208210396302       -12.799088620115525     
 C   10.439101057823869        3.4125404309411835       -11.566963551591206     
 C   3.7532940078376091        5.0506064954392675       -11.101992034693893     
 C   5.0732955974583529        6.4657919007586395       -9.7787999750721806     
 C   6.4347489333874552        7.5735575091047611       -14.882180604845889     
 C   8.1048992552958854        5.8827846640214174       -15.522550291878822     
 C   4.4045862856353288       0.93879454152089359       -12.999597314961957     
 C   4.8286605729657550        1.2360270901096135       -10.590064725247181     
 H   8.8655065703659499        2.0689001872812351       -13.861913403074503     
 H   8.2269431341668984        1.3310453983861938       -12.368920738248466     
 C   10.429901149727391        1.2501495276833414       -12.533684912078689     
 C   10.959616558157672        2.0137377672279562       -11.310412985869277     
 H   10.311212143068667        4.0513856067324348       -10.687473363257595     
 H   11.042201957878746        3.9349284333545818       -12.324947654123081     
 H   3.3259893963681555        5.6945695686901061       -11.885202724982703     
 H   3.8140440630498929        4.0201394439669489       -11.467304115689162     
 C   3.0232996190695429        5.2161344200870783       -9.7545957690841725     
 C   4.0693918946129504        5.8586762528925407       -8.8136220327826695     
 H   6.0922308889229075        6.5736588328072463       -9.3971380390801045     
 H   4.7215617445768299        7.4220719071248773       -10.192443521076328     
 C   7.0302524459962159        8.4561100042452573       -15.786350885133400     
 C   5.1862425975970963        7.9479848017759736       -14.099156935189898     
 C   8.6603407357203022        6.8018135708659502       -16.417063801206602     
 C   8.6011999854177006        4.4506058148028007       -15.422661450911301     
 C   3.6274146068997761      -0.18160339855051011       -12.697202925965573     
 C   4.5757719409397870        1.4356587519554271       -14.428384051765045     
 C   4.0170652960606121       0.12276913091667616       -10.345097212275714     
 C   5.4816777820287221        1.9979152826551729       -9.4481724857298151     
 H   11.107118395430238        1.4022298514995000       -13.381698372663875     
 H   10.347609040250820       0.17280037493428313       -12.349885254957638     
 H   10.541479176271228        1.6026463513613758       -10.381673687355006     
 H   12.054155555074855        1.9731602812444495       -11.242432909396227     
 H   2.6792752240919642        4.2506188821103157       -9.3676911282649442     
 H   2.1462774370008630        5.8665192220732756       -9.8579399239861907     
 H   3.6224541974376776        6.6059542172753760       -8.1476682164824297     
 H   4.5611975961759406        5.0966933363533657       -8.1953327572098793     
 H   6.6204881195980079        9.4549347120023608       -15.890590229813144     
 C   8.1414290885325578        8.0927672549907630       -16.547940168036121     
 C   4.9254214623226593        9.4572279993069479       -14.002845092903932     
 H   5.3264650916326328        7.5851397215864216       -13.065158574921282     
 C   3.9506831590089133        7.2291190876227294       -14.697421587987634     
 H   9.5176434182282463        6.5165031735916976       -17.023669546905566     
 C   10.042990992930221        4.2426292960272622       -15.889689081631129     
 H   8.5639626093951584        4.1731503623092836       -14.359858174409208     
 C   7.6378885439700719        3.5116286845939095       -16.179667834024446     
 H   3.1571601632759974      -0.73495041393066485       -13.506868846549095     
 C   3.4249136918080088      -0.60288569660188440       -11.380624847429976     
 C   3.7980360086699481        2.7527038135206259       -14.663157573881863     
 H   5.6500914779928690        1.6475033061136783       -14.576258424904406     
 C   4.1932557969070272       0.41491037399285080       -15.504761315347816     
 H   3.8270711208652290      -0.17780463270531979       -9.3175902564683675     
 C   4.6513670419810929        2.0101558666274006       -8.1567345223096588     
 H   5.5742096123361833        3.0475515350414373       -9.7768684709652405     
 C   6.8995176263303293        1.4607911482456530       -9.1662628260301187     
 H   8.6021764740916815        8.7988771984504144       -17.233408597750323     
 H   5.8060119889644541        9.9973358009148114       -13.631017630766596     
 H   4.0912085510062628        9.6637137133819397       -13.318702716391865     
 H   4.6552495814281682        9.8841947727368211       -14.978134565458465     
 H   3.7633909091853819        7.6036531116868913       -15.714023070624117     
 H   3.0453837880660153        7.4030983408983939       -14.098149871808140     
 H   4.1004831713787411        6.1436401698861829       -14.783571754304665     
 H   10.356254380012633        3.2017388505287410       -15.724988278926185     
 H   10.746256487009841        4.8996795500798136       -15.359516027358193     
 H   10.150603662784613        4.4403658076829995       -16.964209858622457     
 H   7.6606507026274180        3.7337217342803517       -17.255571024155795     
 H   6.6083194606635152        3.6464611006895260       -15.823405094430463     
 H   7.9111309702632822        2.4537835997799187       -16.051603160839210     
 H   2.7767573671876562       -1.4503372873013276       -11.164098044985158     
 H   2.7173620423138094        2.5571800954726327       -14.688868927382046     
 H   4.0798417578234503        3.2079998120071425       -15.622642339154108     
 H   3.9828876495093293        3.4976813997198137       -13.878863481159931     
 H   3.1217753408850126       0.18284852346529898       -15.478227661183004     
 H   4.7550631643886181      -0.52087144763546811       -15.390150744430022     
 H   4.4118653402032875       0.82196473426292271       -16.500830581610806     
 H   3.6269872575136670        2.3652619476913412       -8.3342828686971036     
 H   5.1145553200410756        2.6617656553094529       -7.4031736065239029     
 H   4.5799447325739671        1.0110775561946026       -7.7085407212955825     
 H   6.8552129067963152       0.39949821003431318       -8.8829735785696684     
 H   7.3799574184426016        2.0078983291282970       -8.3434825266899537     
 H   7.5444720078297882        1.5355107041066498       -10.053256397052447     
 C  -3.8246378770896605       -3.2434244450015548        1.5489610348282665     
 C  -4.3975906334809007       -3.4120254667722154       0.24475829571258695     
 C  -4.1651316290760718       -2.0680120104532240        2.2905864158884026     
 N  -2.9690734521507434       -4.1817390730413733        2.1150215216860073     
 C  -5.3069509582375058       -2.4649667122852050      -0.23666865353582497     
 C  -4.0773723987874391       -4.5910275600452293      -0.66941308467558958     
 C  -5.0856081781275551       -1.1555838126664855        1.7643259927455939     
 C  -3.5972577731101860       -1.8504172900753082        3.6826260870514949     
 Dy  -1.9206726428574128       -4.9341571125246233        3.9760104666785647     
 H  -2.8171682455546039       -4.9269458500506547        1.4308737160710376     
 H  -5.7502436601409794       -2.6142309482538617       -1.2210299919071281     
 C  -5.6753203385486746       -1.3476591124815189       0.51426735169985849     
 C  -2.5913623490516966       -4.6601862043114881       -1.0750450311993549     
 C  -4.6181634700965493       -5.9441136734979780      -0.15742053238151657     
 H  -4.6287346084902898       -4.3871622744681771       -1.6011623216384969     
 H  -5.3550068758610232      -0.27840007184317656        2.3500655493540501     
 C  -4.5158954532984277       -2.4893879561490104        4.7442238708311102     
 H  -2.6124463179214459       -2.3554908450437324        3.7226779092261815     
 C  -3.3273880796994026      -0.37788099256367830        4.0344042495042070     
 N  -1.3017545134028889       -4.0182024432150500        5.9347648633333501     
 H -0.36384510130908482       -3.7239723036089658        5.6455993107236022     
 N -0.67983424835452189       -6.7166228112301010        4.4063130209562615     
 O  -3.8790041157664557       -6.2136116948685602        4.3425407237709122     
 O   6.8137819894478729E-002  -3.9322684364387404        3.0807735063733390     
 H  -6.4141190141056459      -0.64824609999804128       0.12948730998169328     
 H  -2.2824093557358780       -3.7239338349194617       -1.5599150537485182     
 H  -1.9095761254130557       -4.8186824428660699      -0.22855936661977821     
 H  -2.4212292308843271       -5.4794396545967885       -1.7854360392345958     
 H  -4.4183182254442652       -6.7418789752210175      -0.88786046147350817     
 H  -4.1784166640873357       -6.2564619355231228       0.79817439380172295     
 H  -5.7058421590936774       -5.8943573598255927       -1.3717480681281560E-002
 H  -4.0993880994897802       -2.3933695234180665        5.7551128879440023     
 H  -4.6918140163657833       -3.5540234445379344        4.5417376477950793     
 H  -5.4986445681900786       -1.9969207925542860        4.7262676922918567     
 H  -4.2599784447779863       0.19667226521996589        4.1088240336934314     
 H  -2.7017064592353477       0.11088592575570669        3.2771548185549602     
 H  -2.8265331391023092      -0.30829094569703319        5.0101174584430632     
 C  -1.7614575258029996       -3.1345177176497163        6.9018840000779313     
 C  0.16183084498365163       -7.7780837915123398        4.1309590819082631     
 H -0.67385787733204405       -6.5521190571175767        5.4199527938628060     
 C  -3.8531617986112421       -7.5332253233093587        5.0124272147440374     
 C  -5.2254034408252759       -6.0041707201250061        3.7835503386865788     
 C   1.4577901170639838       -4.3582378927229080        3.3023453759021781     
 C  0.12130078967955188       -2.9069969929285535        2.0324929422636338     
 C  -1.1768548004582573       -1.8438639993864856        7.0769413468338609     
 C  -2.8653592017341905       -3.5134414255166941        7.7232147592795393     
 C  0.82594131982612240       -8.4857200103535035        5.1872089301531226     
 C  0.39462036386952665       -8.1736696307613084        2.7802366325921057     
 H  -3.6610385479178214       -7.3551575213043012        6.0778948898484222     
 H  -3.0066564050295548       -8.0816814590363322        4.5850751615342631     
 C  -5.2102097388325550       -8.1752293781443957        4.7325278219312414     
 C  -5.7377091480713336       -7.4033230960549918        3.5133710871269477     
 H  -5.0966735333040809       -5.3578335515323383        2.9093991299382997     
 H  -5.8330111364763404       -5.4907244738967957        4.5440040226334277     
 H   1.8732550921610951       -3.7471458720991313        4.1179494051961401     
 H   1.4086943964625904       -5.4054215973590560        3.6195526704208034     
 C   2.1925788722387916       -4.1200576449512392        1.9681233839014047     
 C   1.1391916181317110       -3.4584173783854801        1.0484041563838224     
 H -0.89782117830333430       -2.8020187061950614        1.6500536282613689     
 H  0.45493072445292587       -1.9619465189768601        2.4857542955253429     
 C  -1.7608894025793644      -0.95267155798046244        7.9800376887725593     
 C   7.4940012090917579E-002  -1.4831441130002838        6.2926456390391543     
 C  -3.4084268906992463       -2.5865157948955178        8.6171090106672565     
 C  -3.3777527758193950       -4.9403962716494325        7.6282485501557709     
 C   1.6038620889396737       -9.6028779588286177        4.8751979209430711     
 C  0.66007466820286664       -7.9948234831471225        6.6189335424829316     
 C   1.2062964748149565       -9.2846965420390060        2.5254701377143505     
 C -0.25852530917018640       -7.4010619174583043        1.6454775419299290     
 H  -5.8932792692337674       -8.0358467359009911        5.5778834844622098     
 H  -5.1198497384810446       -9.2501831453478207        4.5386658167126956     
 H  -5.3134561906590454       -7.8044502665173487        2.5830208555049210     
 H  -6.8316960535504254       -7.4481324769371176        3.4400235359965543     
 H   2.5595180744392234       -5.0602939679119405        1.5415048804669933     
 H   3.0564189951190635       -3.4580550562072534        2.1049555108802465     
 H   1.5753796203161063       -2.6782722996561956       0.41346509329160136     
 H  0.66220265079826302       -4.2036743606195852       0.39870154628417520     
 H  -1.3385822770646101        4.1131887606607354E-002   8.0812536897060756     
 C  -2.8750647027804348       -1.3010231452947330        8.7439764024841367     
 C  0.34865174880976563        2.3695475673871008E-002   6.1930589564424148     
 H  -6.8882198887733795E-002  -1.8472048129653060        5.2595630762105365     
 C   1.3044720710995246       -2.2109940627258404        6.8924098242338099     
 H  -4.2672662675067796       -2.8606095094739223        9.2266567524451002     
 C  -4.8187900815072995       -5.1325254997482119        8.1045268167032312     
 H  -3.3510189341828558       -5.2201396466346006        6.5656497295136687     
 C  -2.4195342652712331       -5.8882342603224282        8.3806924415368975     
 H   2.0786352965105208       -10.160293683334819        5.6794867998102356     
 C   1.8018300025671554       -10.015864686556325        3.5552974030318443     
 C   1.4291826109351740       -6.6721648210752011        6.8525733230037256     
 H -0.41493638783539893       -7.7917746913508292        6.7746657292083095     
 C   1.0584230246810933       -9.0154645176935251        7.6898006702228354     
 H   1.3929715739862254       -9.5794550658343844        1.4954114717997540     
 C  0.58464982029290713       -7.3550796123388915       0.36278996429793903     
 H -0.36613805038812491       -6.3580021999759984        1.9901826495006445     
 C  -1.6675880231769178       -7.9497294484717722        1.3429977010521006     
 H  -3.3274706615512866      -0.58816619685584981        9.4280638527084903     
 H -0.52811673015174865       0.57091138925985341        5.8226225548739157     
 H   1.1830272691809531       0.22190878755827229        5.5067240828029878     
 H  0.62470198741675154       0.44970176640999876        7.1672223618179460     
 H   1.4924372812364732       -1.8387543805921296        7.9097361865688907     
 H   2.2121864713668908       -2.0424778035865243        6.2950857953688324     
 H   1.1467495265089158       -3.2954914767050236        6.9770509873195321     
 H  -5.1440196481970872       -6.1702592888651679        7.9430076829325369     
 H  -5.5184634416875626       -4.4689959523136951        7.5776070636567674     
 H  -4.9181172355053819       -4.9322422929663299        9.1794447327731419     
 H  -2.4328139028383338       -5.6636855754603630        9.4562049777480386     
 H  -1.3910447015576488       -5.7651448627379311        8.0171494687577507     
 H  -2.7050921395093557       -6.9431959053326597        8.2568168262889419     
 H   2.4507591378887397       -10.860831935988465        3.3321086621076992     
 H   2.5114430941254011       -6.8597064632565337        6.8742970875409108     
 H   1.1476104400569553       -6.2200241091405477        7.8135966775222805     
 H   1.2360690497527349       -5.9277268214441436        6.0697568062284235     
 H   2.1319156269751014       -9.2371161223430978        7.6553940801122966     
 H  0.50476341457942064       -9.9563316320244581        7.5762774300525537     
 H  0.84252891841083821       -8.6134986086875109        8.6886102930408846     
 H   1.6015526616328084       -6.9881609406217899       0.55859986280078044     
 H  0.12034317731894727       -6.6966568487428448      -0.38419997023283503     
 H  0.67598773422403702       -8.3451004567122045      -0.10160385301714747     
 H  -1.6085408600760629       -9.0048630246090333        1.0398421000677818     
 H  -2.1493655776862166       -7.3928624075484404       0.52751700106570099     
 H  -2.3191748535348911       -7.9001978492230593        2.2271010007809293     
         240

 C   9.0500571056687509        6.1683791831676720       -9.3430420565975165     
 C   9.6234214359122863        5.9911362613019712       -8.0400180857116652     
 C   9.4043419448330781        7.3402419612491983       -10.083981248264182     
 N   8.1805868309598591        5.2422435348565450       -9.9077014824453844     
 C   10.545063919916592        6.9266269322489080       -7.5590056622625044     
 C   9.2948706094237039        4.8125942640666581       -7.1282371075471778     
 C   10.338572269616744        8.2393026335661528       -9.5590427102577102     
 C   8.8322087044578819        7.5705454330719357       -11.472284534300593     
 Dy   7.1333605164858636        4.5015056878161008       -11.772512099930815     
 H   8.0194324218423638        4.4985493713547333       -9.2239143971807618     
 H   10.987296465661419        6.7710019914871014       -6.5751119405622056     
 C   10.927689672832679        8.0391421734968862       -8.3099821763915873     
 C   7.8092094004871857        4.7483842494036619       -6.7207901154698453     
 C   9.8285915746055252        3.4587014676215970       -7.6455087641287980     
 H   9.8476631786510200        5.0109680424000898       -6.1961331423330757     
 H   10.618235344290401        9.1133422726019173       -10.144569858045937     
 C   9.7337379399394077        6.9212400756524781       -12.542179539133883     
 H   7.8389077287887163        7.0815489249909289       -11.506922029679147     
 C   8.5857551494549629        9.0485816609154224       -11.818464494603036     
 N   6.5305995646755095        5.4002848932788048       -13.738047789593491     
 H   5.5916341225735273        5.6976460607897703       -13.454776600993537     
 N   5.8966955787485391        2.7138701004004635       -12.206290582528451     
 O   9.0907296762548242        3.2047698729136989       -12.128678466539130     
 O   5.1388335299387915        5.4846852507542403       -10.866445296788317     
 H   11.676442095876448        8.7285073521660497       -7.9260595356497916     
 H   7.6402230272839642        3.9331418252732653       -6.0056867918027015     
 H   7.1253577420409959        4.5846156564959681       -7.5645985868903987     
 H   7.5012423246590645        5.6874492010943882       -6.2406444649512904     
 H   10.917034094092278        3.5024822512183760       -7.7846530406204124     
 H   9.3902127885194115        3.1561179140046516       -8.6048234210411128     
 H   9.6201316967960508        2.6577607877962786       -6.9209606746241059     
 H   9.3153407233686902        7.0328774362379907       -13.550595154984164     
 H   9.8901460914516619        5.8517627065498976       -12.349039993973026     
 H   10.726123875264424        7.3940677334486660       -12.524772226617999     
 H   9.5283048662632819        9.6054063780359407       -11.901530200633532     
 H   7.9768145003714972        9.5477936378315054       -11.054390893539674     
 H   8.0771014024806362        9.1294541530003013       -12.789261654055093     
 C   6.9992914050919559        6.2793875263838119       -14.705685754321578     
 C   5.0611358085160560        1.6448099003126684       -11.940536213135854     
 H   5.8925067684404659        2.8843150190499744       -13.219142841777723     
 C   9.0653146916465239        1.8889772563698148       -12.805525728657763     
 C   10.438354142461936        3.4143644736205911       -11.574114380395603     
 C   3.7532995254188051        5.0541546339196337       -11.103160983046946     
 C   5.0741033527791766        6.4656862229793193       -9.7768706981860891     
 C   6.4269405347937276        7.5753181878023792       -14.879966473172946     
 C   8.1009620807979434        5.8900952782607083       -15.524492508889413     
 C   4.4028917769676656       0.94070797776044679       -13.003005942080978     
 C   4.8278027746328771        1.2366644822548070       -10.593459399123590     
 H   8.8639407637829759        2.0710946117406173       -13.868502883987253     
 H   8.2243179056834492        1.3342987275430969       -12.375358248424233     
 C   10.427306628063695        1.2513281355916706       -12.539482367739344     
 C   10.957771118778835        2.0152871208139778       -11.316779016084640     
 H   10.311056658384334        4.0536459327162175       -10.694839444828798     
 H   11.041725227839372        3.9359275738772910       -12.332457649311541     
 H   3.3274061894340767        5.6999892493950535       -11.885592556241352     
 H   3.8130435365749462        4.0242114267334737       -11.470142302894581     
 C   3.0224491010847716        5.2182613071435382       -9.7560899245420867     
 C   4.0682381797064746        5.8589328419962703       -8.8134369114413342     
 H   6.0928260534614536        6.5715356274536232       -9.3940347384900527     
 H   4.7243143087884150        7.4230706887624383       -10.189597459538163     
 C   7.0206211263481073        8.4615931413726297       -15.781597213166700     
 C   5.1779365716985479        7.9454341773379866       -14.095748626194949     
 C   8.6546112714101522        6.8128115671329752       -16.416317768803300     
 C   8.6004627603088490        4.4587638777014007       -15.428342599005651     
 C   3.6259471929998877      -0.17994546577525505       -12.700927207982787     
 C   4.5739455725198930        1.4381563544277136       -14.431609190532523     
 C   4.0164995597303053       0.12312074215833807       -10.348764830837858     
 C   5.4820291840643600        1.9975696886275862       -9.4516035887649075     
 H   11.104758778065118        1.4020888592997500       -13.387537147131937     
 H   10.344017325675411       0.17418031976714157       -12.354883663428819     
 H   10.539430654485614        1.6051693117806880       -10.387705223077502     
 H   12.052298802537427        1.9738619203722247       -11.248875591448115     
 H   2.6777386222459820        4.2523625943051568       -9.3707593416824722     
 H   2.1457402851504312        5.8691213125866373       -9.8591587622930952     
 H   3.6213708069688386        6.6062472632876874       -8.1474571474912150     
 H   4.5583702391379708        5.0958955512266844       -8.1951332746049399     
 H   6.6085975582990031        9.4597160223511807       -15.882799895956573     
 C   8.1328197318662792        8.1029249476453824       -16.543810917568063     
 C   4.9145388287613292        9.4540116149534743       -13.996103480551966     
 H   5.3192110226163161        7.5804015433432106       -13.062680388010643     
 C   3.9435481951544564        7.2256975709613656       -14.695345205293817     
 H   9.5128403337141236        6.5312555857958490       -17.023326733752782     
 C   10.042443426965109        4.2551272734636312       -15.896593319815565     
 H   8.5642156873975797        4.1784534444546422       -14.366278662454604     
 C   7.6390292381350360        3.5195829428969549       -16.187461414262224     
 H   3.1557115314379991      -0.73305885276533245       -13.510744724624550     
 C   3.4239324791040042      -0.60195026245094219       -11.384499617614988     
 C   3.7957704987849734        2.7550433249103130       -14.665896691690932     
 H   5.6482019577464344        1.6505045181568392       -14.579324236852205     
 C   4.1919200571535127       0.41765383819642543       -15.508421964623908     
 H   3.8272574977826137      -0.17836275565265988       -9.3213652087341838     
 C   4.6529401591405462        2.0093993448137004       -8.1593779262048294     
 H   5.5747244726180920        3.0473674533707187       -9.7796908560826203     
 C   6.8998998981151649        1.4595471953728263       -9.1715137739150592     
 H   8.5924758672458417        8.8119063935252075       -17.227056409075161     
 H   5.7946473582322273        9.9949451888074083       -13.624366364383299     
 H   4.0808591698531300        9.6577468761909699       -13.310523107095934     
 H   4.6425225192640838        9.8824148163684100       -14.970260287929234     
 H   3.7561676303426905        7.6012872675434444       -15.711519167512058     
 H   3.0377974599830071        7.3976831289491960       -14.096177762104070     
 H   4.0946927605393704        6.1405246764430919       -14.782968699402334     
 H   10.358044761456316        3.2145698452143705       -15.734301541463093     
 H   10.744608516254921        4.9124654664899072       -15.365306890179097     
 H   10.149073456392307        4.4554610252415001       -16.970727271361230     
 H   7.6600555572637097        3.7453031521401758       -17.262627486677896     
 H   6.6094569395817562        3.6501977325947634       -15.829696644265232     
 H   7.9155543882816417        2.4621763374899590       -16.063164821019605     
 H   2.7760341093438279       -1.4496511143006638       -11.168142768742580     
 H   2.7152309492069047        2.5589599896863167       -14.693367991841024     
 H   4.0786802831117246        3.2118323390535708       -15.624321735327054     
 H   3.9790511204046650        3.4990080054099066       -13.880288694379965     
 H   3.1204471911425062       0.18542924538264946       -15.482245978191502     
 H   4.7538375225443090      -0.51809716736773404       -15.393923273615011     
 H   4.4107322201016439       0.82505149728146143       -16.504315169355404     
 H   3.6286140826068336        2.3652483266956708       -8.3357732247485519     
 H   5.1171522403205376        2.6603006990047264       -7.4058147318119509     
 H   4.5813153435369820        1.0100552898473012       -7.7118023753977907     
 H   6.8554125705481574       0.39809262456715661       -8.8888506096848339     
 H   7.3814907072213005        2.0058870082641485       -8.3489093579949767     
 H   7.5439355694148942        1.5344913757533249       -10.059160055926224     
 C  -3.8212937312948307       -3.2445748506007774        1.5493822257641332     
 C  -4.3945633025404494       -3.4148898219361077       0.24554210805629348     
 C  -4.1616146247880366       -2.0682327310266122        2.2896000032442014     
 N  -2.9654975671253712       -4.1821038718706864        2.1163831464430038     
 C  -5.3041050776187539       -2.4684879883426025      -0.23695399471791251     
 C  -4.0743595270937201       -4.5951616738726146      -0.66694092578779474     
 C  -5.0824550712137775       -1.1566701992332429        1.7624522471227968     
 C  -3.5925742778550931       -1.8486884755376545        3.6808932548757474     
 Dy  -1.9155891500287059       -4.9331288309623123        3.9770445388392823     
 H  -2.8145473967273027       -4.9286228637753267        1.4334496200355189     
 H  -5.7475189088204894       -2.6189211155769314       -1.2211199278535640     
 C  -5.6724761661243370       -1.3503403764407595       0.51274690429992931     
 C  -2.5883502384258477       -4.6649382480557442       -1.0724733573496774     
 C  -4.6152308486482747       -5.9474656784489897      -0.15299003584075829     
 H  -4.6257341373451446       -4.3926423567340880       -1.5989744806192483     
 H  -5.3517641385805108      -0.27870507852158827        2.3470557394770251     
 C  -4.5086025575492137       -2.4886620363245053        4.7441240573655552     
 H  -2.6067045432107228       -2.3518376734218660        3.7199069113130907     
 C  -3.3255454582497008      -0.37540368853183914        4.0315369819521036     
 N  -1.2992643490514439       -4.0218479422575246        5.9388877700166747     
 H -0.36006402035454277       -3.7287998015044832        5.6526891036118014     
 N -0.67502241902726123       -6.7152891537150508        4.4082297149281304     
 O  -3.8740427250832279       -6.2132629140842806        4.3437661109854560     
 O   7.1757775097239282E-002  -3.9286040276693703        3.0808460294366697     
 H  -6.4114004603028238      -0.65144941839902060       0.12724008634084663     
 H  -2.2795922200179390       -3.7296110700597302       -1.5592392135242592     
 H  -1.9065257042065276       -4.8216069567330351      -0.22569784930988912     
 H  -2.4181063596421630       -5.4856017428983943       -1.7811771944172980     
 H  -4.4156317951721320       -6.7461808167605080      -0.88243749148675410     
 H  -4.1752872020936680       -6.2586627125115610       0.80288931830086152     
 H  -5.7028537674468387       -5.8972980541127962       -9.0877841906407790E-003
 H  -4.0913720448448894       -2.3905309510090333        5.7544981502220010     
 H  -4.6822167316328915       -3.5539476239689671        4.5430860443975396     
 H  -5.4925636419450390       -1.9986173792271431        4.7265989400959283     
 H  -4.2593935402389933       0.19691890165998296        4.1070682141967163     
 H  -2.7020570019676740       0.11454755552785334        3.2732687711274804     
 H  -2.8236334930511551      -0.30420578499851658        5.0065757078715309     
 C  -1.7607815252515000       -3.1377702339748583        6.9049817031889660     
 C  0.16557774284182580       -7.7782002074561687        4.1351683552541312     
 H -0.67024241981602217       -6.5496874205587883        5.4217201661314034     
 C  -3.8489062928056210       -7.5321891270546795        5.0148506731220186     
 C  -5.2210533426126382       -6.0025736211125036        3.7867601221432894     
 C   1.4612121147819919       -4.3526513574614549        3.3070435936010893     
 C  0.12650636958977599       -2.9119891134142768        2.0242793647318167     
 C  -1.1782724285791286       -1.8460571020932430        7.0788708833669309     
 C  -2.8646662320170950       -3.5174395394083469        7.7259305992897698     
 C  0.82732003426306144       -8.4854357064267525        5.1930817502265612     
 C  0.39922073413476322       -8.1758179119806549        2.7852617180460526     
 H  -3.6546263447089102       -7.3533860094521506        6.0797709639742115     
 H  -3.0039303633147778       -8.0823383077181674        4.5866818420671320     
 C  -5.2073512640662774       -8.1726016720721990        4.7379622270156201     
 C  -5.7357799077856662       -7.4012934993774957        3.5188725224634738     
 H  -5.0927874147020402       -5.3573140538161699        2.9117875377191500     
 H  -5.8267769273881687       -5.4874626021983985        4.5475884930667139     
 H   1.8767901806305476       -3.7332380859995657        4.1160697199980696     
 H   1.4116016043312951       -5.3963843317295286        3.6348672556104016     
 C   2.1962114161193957       -4.1288065524756199        1.9706997443507024     
 C   1.1445157763158555       -3.4722812238927396        1.0453830309919112     
 H -0.89230356585166715       -2.8089176476475308        1.6404736253306844     
 H  0.46083645762646314       -1.9637531723884301        2.4700266940126712     
 C  -1.7639586550896824      -0.95483829839023115        7.9808847628862800     
 C   7.3084136395458507E-002  -1.4843542572001418        6.2943511251695776     
 C  -3.4095815151496227       -2.5903868330977593        8.6185872479836281     
 C  -3.3752309757596977       -4.9451127663747148        7.6319283814778851     
 C   1.6051033011198363       -9.6033011517643079        4.8833170479715360     
 C  0.65921693805143322       -7.9932341216235612        6.6240254934414660     
 C   1.2108707599074786       -9.2873551948195008        2.5327268321571754     
 C -0.25357782213509322       -7.4047243261291520        1.6493382139649646     
 H  -5.8888058902668838       -8.0312392163004951        5.5842999726811051     
 H  -5.1189246816905225       -9.2479000173239108        4.5452047966063480     
 H  -5.3135884350795228       -7.8039845513086741        2.5882759862024605     
 H  -6.8299496120752128       -7.4447683014685584        3.4473057724982770     
 H   2.5596590607696119       -5.0740456312059701        1.5525988275334968     
 H   3.0622152576595312       -3.4684660655536268        2.1013576941901233     
 H   1.5825426156080529       -2.6974958513280982       0.40527870514580067     
 H  0.66707259394913143       -4.2215059884597927       0.40070425554208761     
 H  -1.3433318067323046        3.9775056003303673E-002   8.0811250704030382     
 C  -2.8779858944402172       -1.3040885193473666        8.7446646347920680     
 C  0.34422411520488283        2.2776636386935504E-002   6.1921230393212072     
 H  -6.9813852743866797E-002  -1.8505760106326530        5.2619441085552685     
 C   1.3036625931997625       -2.2090118360129205        6.8958111865169052     
 H  -4.2685219774533900       -2.8650738901869612        9.2277264031225510     
 C  -4.8165788593036494       -5.1384221426241066        8.1067127437516149     
 H  -3.3466143961414274       -5.2257860132673013        6.5696977351568338     
 C  -2.4170162000856164       -5.8911553761112145        8.3866095383184494     
 H   2.0782441980552595       -10.160189496867408        5.6888967898051179     
 C   1.8049334310835778       -10.017557652328161        3.5640895891159223     
 C   1.4305752869175870       -6.6721287565376004        6.8585848796018629     
 H -0.41567748116769954       -7.7877220053754153        6.7770744899041544     
 C   1.0525323654905463       -9.0140821721967637        7.6964391794614171     
 H   1.3986610860431128       -9.5834648099171904        1.5032928375998769     
 C  0.58771797909645351       -7.3639844694194458       0.36540061639896948     
 H -0.35862058669406238       -6.3605998219379982        1.9916241636003222     
 C  -1.6641996276384587       -7.9512926100358872        1.3501480659260503     
 H  -3.3317307660256432      -0.59120287467792498        9.4278378469542439     
 H -0.53339473452587460       0.56780542077992668        5.8204676229369579     
 H   1.1783890836404765       0.22111758067913614        5.5055638217014939     
 H  0.61936680015837575       0.45109737570499947        7.1654912088089731     
 H   1.4903987769182374       -1.8349467914960647        7.9126778529844453     
 H   2.2113668878834454       -2.0397969173432622        6.2986646828344162     
 H   1.1479661646544583       -3.2936756789025119        6.9820545713597664     
 H  -5.1405073455485422       -6.1766131232325838        7.9455352588162693     
 H  -5.5164044859937817       -4.4759949379068473        7.5786192713783844     
 H  -4.9172805340526908       -4.9375753386831658        9.1813866081865712     
 H  -2.4314432833191666       -5.6651235509301818        9.4617957599240192     
 H  -1.3882929972788249       -5.7678164367189657        8.0238264511288762     
 H  -2.7016693480046778       -6.9465291024163296        8.2639197281944696     
 H   2.4537533466943695       -10.863039821544234        3.3424829718038493     
 H   2.5123099049127005       -6.8620659935282662        6.8837510999704552     
 H   1.1471089460784778       -6.2182193081202737        7.8181880599611402     
 H   1.2414991083263673       -5.9281853996220715        6.0743485801642123     
 H   2.1254430307375505       -9.2386257556215483        7.6646376713561493     
 H  0.49661476898971046       -9.9535039378622301        7.5822888495262770     
 H  0.83545978920541897       -8.6107782304437563        8.6944207050204430     
 H   1.6055918838664043       -6.9983387448108951       0.55846331365039015     
 H  0.12344991120947364       -6.7070094800214219      -0.38288012601641752     
 H  0.67650310951201864       -8.3555538968561009       -9.6089004608573739E-002
 H  -1.6077472649880316       -9.0072392051545158        1.0493920004838910     
 H  -2.1459854963431080       -7.3953666866242207       0.53402911933285047     
 H  -2.3144439353174455       -7.8983976616115301        2.2350118685404650     
         240

 C   9.0491252939999995        6.1667318195000016       -9.3439185540000000     
 C   9.6227091031000018        5.9879566014999996       -8.0412210326999993     
 C   9.4014233073999982        7.3405315988999984       -10.082694304000000     
 N   8.1811095635999962        5.2404477771000000       -9.9104495530999994     
 C   10.542762464200004        6.9240961375999985       -7.5583810962999998     
 C   9.2952253728999992        4.8074400653999998       -7.1316696911000008     
 C   10.334207447500003        8.2401295630999982       -9.5561281420000004     
 C   8.8283330858000006        7.5720242640000022       -11.470384706300003     
 Dy   7.1320841562999995        4.5028762332000003       -11.775497010700002     
 H   8.0215476372999994        4.4947584459999996       -9.2284682181999997     
 H   10.985109299299996        6.7675885341999997       -6.5746463381000000     
 C   10.923579189800000        8.0385533311999993       -8.3073893544999997     
 C   7.8094476002000004        4.7416913835000001       -6.7249601039000000     
 C   9.8301299787999969        3.4548630133999998       -7.6510800774999996     
 H   9.8475879133999946        5.0046248886000004       -6.1990666095000000     
 H   10.612518963900001        9.1157510349000006       -10.139944760200001     
 C   9.7283769523999979        6.9224895619000000       -12.541360192599999     
 H   7.8345859343999988        7.0837584160000002       -11.504234795500002     
 C   8.5828546296999999        9.0503432662000005       -11.815664760500001     
 N   6.5274709215000000        5.3993514871999997       -13.741539616900001     
 H   5.5868351409999972        5.6924900665999996       -13.459386974999999     
 N   5.8946660490000005        2.7158351830999989       -12.209247054600002     
 O   9.0896912407000023        3.2073419651999999       -12.135526686499999     
 O   5.1392040864000004        5.4859830269999996       -10.865794586100000     
 H   11.671144817700000        8.7284194902000003       -7.9221251715000003     
 H   7.6399260049999977        3.9241415678000000       -6.0126171809000004     
 H   7.1259734097000003        4.5809121080000006       -7.5696184987999997     
 H   7.5015016051999979        5.6792256490000010       -6.2418840142000001     
 H   10.918587495900001        3.4995848466000008       -7.7897472561000001     
 H   9.3923548114999988        3.1534706295000001       -8.6110408174999993     
 H   9.6219822160999993        2.6526189675000000       -6.9279005642999998     
 H   9.3089946774999994        7.0344771051999988       -13.549325601400000     
 H   9.8846967941999999        5.8529613369999991       -12.348496113700001     
 H   10.720960401299997        7.3949240573999981       -12.524943889699999     
 H   9.5258725956999992        9.6061962961000003       -11.899563306300001     
 H   7.9753699933000011        9.5498372486999958       -11.050675253800000     
 H   8.0731472189000009        9.1322165882000039       -12.785823829800000     
 C   6.9942838531000007        6.2820326394999997       -14.706886104000002     
 C   5.0595029553000019        1.6463658434999999       -11.943782597600000     
 H   5.8903998016999983        2.8866435212999999       -13.222033922500000     
 C   9.0633101227000008        1.8913336916999997       -12.811962837199999     
 C   10.437607227100003        3.4161885162999992       -11.581265209200000     
 C   3.7533050430000015        5.0577027723999999       -11.104329931400001     
 C   5.0749111081000002        6.4655805451999999       -9.7749414212999994     
 C   6.4191321362000000        7.5770788664999982       -14.877752341500003     
 C   8.0970249062999997        5.8974058924999984       -15.526434725900002     
 C   4.4011972683000016       0.94262141399999999       -13.006414569200000     
 C   4.8269449763000001        1.2373018744000004       -10.596854072999999     
 H   8.8623749572000001        2.0732890361999994       -13.875092364900000     
 H   8.2216926772000001        1.3375520566999999       -12.381795758599999     
 C   10.424712106400001        1.2525067434999999       -12.545279823400000     
 C   10.955925679399998        2.0168364743999998       -11.323145046300002     
 H   10.310901173700001        4.0559062587000003       -10.702205526400000     
 H   11.041248497800000        3.9369267144000002       -12.339967644500000     
 H   3.3288229824999984        5.7054089300999999       -11.885982387500000     
 H   3.8120430101000000        4.0282834094999993       -11.472980490099999     
 C   3.0215985830999998        5.2203881941999981       -9.7575840800000009     
 C   4.0670844647999997        5.8591894310999999       -8.8132517901000007     
 H   6.0934212179999996        6.5694124221000001       -9.3909314379000008     
 H   4.7270668730000001        7.4240694704000001       -10.186751398000000     
 C   7.0109898066999996        8.4670762785000004       -15.776843541200000     
 C   5.1696305457999996        7.9428835528999997       -14.092340317200000     
 C   8.6488818071000004        6.8238095634000002       -16.415571736400000     
 C   8.5997255351999993        4.4669219405999998       -15.434023747099999     
 C   3.6244797790999992      -0.17828753300000003       -12.704651490000000     
 C   4.5721192040999998        1.4406539569000001       -14.434834329300001     
 C   4.0159338233999993       0.12347235339999998       -10.352432449400000     
 C   5.4823805860999979        1.9972240945999995       -9.4550346917999999     
 H   11.102399160699999        1.4019478671000001       -13.393375921600001     
 H   10.340425611100001       0.17556026459999999       -12.359882071900000     
 H   10.537382132699999        1.6076922722000000       -10.393736758799999     
 H   12.050442049999997        1.9745635595000000       -11.255318273500002     
 H   2.6762020203999999        4.2541063064999980       -9.3738275551000001     
 H   2.1452031332999999        5.8717234030999998       -9.8603776005999997     
 H   3.6202874164999992        6.6065403092999988       -8.1472460785000003     
 H   4.5555428821000001        5.0950977661000021       -8.1949337920000005     
 H   6.5967069969999983        9.4644973327000006       -15.875009562100001     
 C   8.1242103752000006        8.1130826403000000       -16.539681667100002     
 C   4.9036561952000000        9.4507952306000007       -13.989361868200000     
 H   5.3119569535999993        7.5756633650999996       -13.060202201100001     
 C   3.9364132312999991        7.2222760543000017       -14.693268822600000     
 H   9.5080372492000009        6.5460079980000003       -17.022983920600002     
 C   10.041895860999999        4.2676252509000001       -15.903497558000002     
 H   8.5644687654000009        4.1837565266000007       -14.372699150500001     
 C   7.6401699323000001        3.5275372011999999       -16.195254994500001     
 H   3.1542628996000008      -0.73116729160000005       -13.514620602700003     
 C   3.4229512664000001      -0.60101482829999986       -11.388374387800001     
 C   3.7935049888999988        2.7573828363000001       -14.668635809500001     
 H   5.6463124374999989        1.6535057302000000       -14.582390048800002     
 C   4.1905843173999990       0.42039730240000001       -15.512082613900001     
 H   3.8274438746999984      -0.17892087860000000       -9.3251401610000002     
 C   4.6545132762999994        2.0086428230000002       -8.1620213301000000     
 H   5.5752393329000016        3.0471833717000001       -9.7825132412000002     
 C   6.9002821699000005        1.4583032424999995       -9.1767647217999997     
 H   8.5827752604000001        8.8249355886000007       -17.220704220399998     
 H   5.7832827274999996        9.9925545767000035       -13.617715098000000     
 H   4.0705097886999981        9.6517800390000001       -13.302343497800003     
 H   4.6297954570999993        9.8806348600000007       -14.962386010400001     
 H   3.7489443514999996        7.5989214233999984       -15.709015264400000     
 H   3.0302111318999989        7.3922679169999981       -14.094205652399999     
 H   4.0889023496999997        6.1374091829999999       -14.782365644500000     
 H   10.359835142900000        3.2274008398999996       -15.743614804000002     
 H   10.742960545500001        4.9252513829000009       -15.371097753000001     
 H   10.147543250000000        4.4705562427999999       -16.977244684100000     
 H   7.6594604119000014        3.7568845700000000       -17.269683949200001     
 H   6.6105944184999981        3.6539343645000009       -15.835988194100000     
 H   7.9199778063000004        2.4705690751999998       -16.074726481199999     
 H   2.7753108515000000       -1.4489649413000001       -11.172187492500001     
 H   2.7130998560999999        2.5607398839000011       -14.697867056300002     
 H   4.0775188083999998        3.2156648660999991       -15.626001131500001     
 H   3.9752145913000008        3.5003346111000000       -13.881713907600000     
 H   3.1191190413999998       0.18800996729999997       -15.486264295200000     
 H   4.7526118807000000      -0.51532288709999996       -15.397695802799999     
 H   4.4095991000000012       0.82813826030000004       -16.507799757099999     
 H   3.6302409077000002        2.3652347056999998       -8.3372635808000002     
 H   5.1197491605999996        2.6588357427000000       -7.4084558570999999     
 H   4.5826859544999978        1.0090330235000000       -7.7150640294999997     
 H   6.8556122342999997       0.39668703910000003       -8.8947276407999993     
 H   7.3830239960000004        2.0038756873999999       -8.3543361892999997     
 H   7.5433991310000010        1.5334720474000001       -10.065063714800001     
 C  -3.8179495855000014       -3.2457252562000001        1.5498034167000001     
 C  -4.3915359715999989       -3.4177541771000000       0.24632592040000001     
 C  -4.1580976205000004       -2.0684534515999999        2.2886135905999998     
 N  -2.9619216820999994       -4.1824686706999996        2.1177447711999999     
 C  -5.3012591970000020       -2.4720092644000000      -0.23723933590000001     
 C  -4.0713466554000002       -4.5992957877000000      -0.66446876690000001     
 C  -5.0793019642999999       -1.1577565858000001        1.7605785014999999     
 C  -3.5878907826000002       -1.8469596610000005        3.6791604227000003     
 Dy  -1.9105056571999992       -4.9321005494000003        3.9780786109999999     
 H  -2.8119265479000011       -4.9302998774999987        1.4360255239999999     
 H  -5.7447941574999986       -2.6236112829000007       -1.2212098638000000     
 C  -5.6696319936999986       -1.3530216403999999       0.51122645690000001     
 C  -2.5853381277999992       -4.6696902918000003       -1.0699016834999999     
 C  -4.6122982272000002       -5.9508176834000004      -0.14855953929999999
[truncated: 1,175,947 more chars]
